# Supplementary material for: Dataflow programming for the analysis of molecular dynamics with AViS, an analysis and visualization software application
Source: PLoS One. 2020 Apr 21;15(4):e0231714. doi: 10.1371/journal.pone.0231714 (PMC7173788; doi:10.1371/journal.pone.0231714)
Supplement: S1 File — (ZIP) [file pone.0231714.s016.zip]

Archive with 45 entries (35 files):
- scr/
- scr/howtorecreate.pdf
- scr/README.txt
- scr/hydrate/
- scr/hydrate/cpp/
- scr/hydrate/cpp/filter_guests.cpp
- scr/hydrate/cpp/filter_waters.cpp
- scr/hydrate/cpp/hbond_filtered.cpp
- scr/hydrate/cpp/find_links.cpp
- scr/hydrate/cpp/reconnect_water.cpp
- scr/hydrate/cpp/register_hydrate.cpp
- scr/hydrate/cpp/outvector.h
- scr/hydrate/cpp/vmath.h
- scr/hydrate/python/
- scr/hydrate/python/filter_guests.py
- scr/hydrate/python/filter_waters.py
- scr/hydrate/fortran/
- scr/hydrate/fortran/reconnect_water.f90
- scr/hydrate/data/
- scr/hydrate/data/hydrate_trj.trr
- scr/hydrate/data/hydrate_cfg.gro
- scr/lj/
- scr/lj/python/
- scr/lj/python/mode_mask.py
- scr/lj/python/track_cluster.py
- scr/lj/cpp/
- scr/lj/cpp/common_math.h
- scr/lj/cpp/group_list.cpp
- scr/lj/cpp/labels2colors.cpp
- scr/lj/cpp/list_neighbors.cpp
- scr/lj/cpp/mode_mask.cpp
- scr/lj/cpp/outvector.h
- scr/lj/cpp/track_cluster.cpp
- scr/lj/data/
- scr/lj/data/0000370000.ssv
- scr/lj/data/0000372000.ssv
- scr/lj/data/0000374000.ssv
- scr/lj/data/0000376000.ssv
- scr/lj/data/0000378000.ssv
- scr/lj/data/0000380000.ssv
- scr/lj/data/0000382000.ssv
- scr/lj/data/0000384000.ssv
- scr/lj/data/0000386000.ssv
- scr/lj/data/0000388000.ssv
- scr/lj/data/0000390000.ssv
