# Supplementary material for: Dataflow programming for the analysis of molecular dynamics with AViS, an analysis and visualization software application
Source: PLoS One. 2020 Apr 21;15(4):e0231714. doi: 10.1371/journal.pone.0231714 (PMC7173788; doi:10.1371/journal.pone.0231714)
Supplement: S1 File — (ZIP) [file pone.0231714.s016.zip › scr/README.txt]

Supplementary Information for
"Dataflow Programming for the Analysis of Molecular Dynamics with AViS, an Analysis and Visualization Software Application"

K. Pua, D. Yuhara, S. Ayuba, and K. Yasuoka


This archive contains all scripts used in the nucleation and hydrate case studies.

Each study is implemented in C++, Python, and Fortran, in their respective folders.

The folder should be copied to ~/.avis/nodes/ to be identified by AViS.

Please refer to howtorecreate.pdf for the recreation of case studies.

Nodes implemented in any language can be used and mixed for each node specified in the configuration.

Only a fraction of the data from the actual studies are provided as they are property of other authors.
