# Supplementary material for: Dataflow programming for the analysis of molecular dynamics with AViS, an analysis and visualization software application
Source: PLoS One. 2020 Apr 21;15(4):e0231714. doi: 10.1371/journal.pone.0231714 (PMC7173788; doi:10.1371/journal.pone.0231714)
Supplement: S1 File — (ZIP) [file pone.0231714.s016.zip › scr/hydrate/cpp/filter_guests.cpp]

//@description
//@Returns guest pairs within 9Å of each other

#include <iostream>
#include <vector>
#include <cmath>

//@in pcnt 3
double* poss = 0;
//@in 1
short* types = 0;

const double cutoff = 0.9;
const double cutoff2 = cutoff*cutoff;

//@out gcnt 2
int* pairs = 0;
std::vector<int> _pairs;

//@var
int pcnt = 0;
//@var
int gcnt = 0;

//@entry
void Do() {
	_pairs.clear();
	gcnt = 0;
	for (int a = 0; a < pcnt-1; ++a) {
		if (types[a] == *(short*)"C") {
			double* pm = poss + a * 3;
			for (int b = a+1; b < pcnt; ++b) {
				if (types[b] == *(short*)"C") {
					double* pn = poss + b * 3;
					double dx = pn[0]-pm[0];
					double dy = pn[1]-pm[1];
					double dz = pn[2]-pm[2];

					if (fabs(dx) < cutoff && fabs(dy) < cutoff && fabs(dz) < cutoff) {
						double d = (dx*dx+dy*dy+dz*dz);
						if (d < cutoff2) {
							_pairs.push_back(a);
							_pairs.push_back(b);
							gcnt++;
						}
					}
				}
			}
		}
	}
	pairs = &_pairs[0];
	std::cout << "num of pairs: " << gcnt << std::endl;
}
