# Supplementary material for: Dataflow programming for the analysis of molecular dynamics with AViS, an analysis and visualization software application
Source: PLoS One. 2020 Apr 21;15(4):e0231714. doi: 10.1371/journal.pone.0231714 (PMC7173788; doi:10.1371/journal.pone.0231714)
Supplement: S1 File — (ZIP) [file pone.0231714.s016.zip › scr/hydrate/cpp/filter_waters.cpp]

//@description
//@Returns all water atoms between
//@the 6Å 45° volume of guests

#include <iostream>
#include "outvector.h"
#include "vmath.h"

//@in pcnt 3
double* poss = 0;
//@in 1
short* types = 0;
//@in gcnt 2
int* gconn = 0;

const double cutoff = 0.6;
const double cutoff2 = cutoff*cutoff;
const double mcs = 1.0 / sqrt(2.0);

//@out gcnt lcnt
int* waters = 0;
std::vector<int> _waters;
//@out pcnt
double* mask = 0;
std::vector<double> _mask;

//@var
int pcnt = 0;
//@var
int gcnt = 0;
//@var
int lcnt = 7;

//@entry
void Do() {
	SETVEC(waters, gcnt*lcnt, -1);
	SETVEC(mask, pcnt, 0);

	std::vector<int> woff(gcnt);

	double d = 0;
	for (int a = 0; a < pcnt; ++a) {
		if (types[a] == *(short*)"O") {
			double* pm = poss + a * 3;
			for (int g = 0; g < gcnt; ++g) {
				for (int k = 0; k < 2; ++k) {
					int b = gconn[g*2 + k];
					double* pn = poss + b * 3;
					double dx = pn[0]-pm[0];
					double dy = pn[1]-pm[1];
					double dz = pn[2]-pm[2];

					if (fabs(dx) > cutoff || fabs(dy) > cutoff || fabs(dz) > cutoff)
						goto nope;
					d = (dx*dx+dy*dy+dz*dz);
					if (d > cutoff2) {
						goto nope;
					}
				}
				{
					double* g1 = poss + gconn[g*2] * 3;
					double* g2 = poss + gconn[g*2 + 1] * 3;
					double t1[3], t2[3], d1[3], d2[3];
					vec(pm, g1, t1); vec(g2, g1, t2);
					norm(t1, d1); norm(t2, d2);
					if (dot(d1, d2) < mcs) continue;
					vec(pm, g2, t1); vec(g1, g2, t2);
					norm(t1, d1); norm(t2, d2);
					if (dot(d1, d2) < mcs) continue;
					waters[g*lcnt + woff[g]++] = a;
					mask[a] = mask[a+1] = mask[a+2] = 1;
				}
			nope:;
			}
		}
	}
}
