# Supplementary material for: Dataflow programming for the analysis of molecular dynamics with AViS, an analysis and visualization software application
Source: PLoS One. 2020 Apr 21;15(4):e0231714. doi: 10.1371/journal.pone.0231714 (PMC7173788; doi:10.1371/journal.pone.0231714)
Supplement: S1 File — (ZIP) [file pone.0231714.s016.zip › scr/hydrate/cpp/hbond_filtered.cpp]

//@description
//@Returns a list of O-H bonds
//@ignoring non-masked atoms

#include <iostream>
#include <cmath>
#include <vector>
#include <cstring>

//@in
double cutoff = 0;
//@in
double cutoffMin = 0;
//@in pcnt 3
double* positions = 0;
//@in pcnt
short* types = 0;
//@in pcnt
double* mask = 0;

//@out ccnt 2
int* bonds = 0;

//@var
int pcnt = 2;
//@var
int ccnt = 0;

//@progress
double progress = 0;

#define ISA(s, c) (s == *((short*)c))

//@entry
void Execute() {
	progress = 0;
	auto vcons = std::vector<int>();
	
	const double cut2 = cutoff*cutoff;
	const double cut2m = cutoffMin*cutoffMin;
	for (int m = 0; m < pcnt; ++m) {
		progress = float(m) / pcnt;
		if (!ISA(types[m], "H") || (mask[m] < 0.5)) continue;
		double* pm = positions + m * 3;
		for (int n = 0; n < pcnt; ++n) {
			if (!ISA(types[n], "O")|| (mask[n] < 0.5)) continue;
			
			double* pn = positions + n * 3;
			double dx = pn[0]-pm[0];
			double dy = pn[1]-pm[1];
			double dz = pn[2]-pm[2];

			if (fabsf(dx) < cutoff && fabsf(dy) < cutoff && fabsf(dz) < cutoff) {
				double d = (dx*dx+dy*dy+dz*dz);
				if (d < cut2 && d > cut2m) {
					vcons.push_back(m);
					vcons.push_back(n);
				}
			}
		}
	}

	ccnt = vcons.size()/2;
	if (bonds) delete[](bonds);
	bonds = new int[ccnt*2];
	memcpy(bonds, &vcons[0], ccnt*2*sizeof(int));
}
