# Supplementary material for: Dataflow programming for the analysis of molecular dynamics with AViS, an analysis and visualization software application
Source: PLoS One. 2020 Apr 21;15(4):e0231714. doi: 10.1371/journal.pone.0231714 (PMC7173788; doi:10.1371/journal.pone.0231714)
Supplement: S1 File — (ZIP) [file pone.0231714.s016.zip › scr/hydrate/cpp/find_links.cpp]

//@description
//@Labels each atom if the
//@bonds form a n-gon link

#include <iostream>
#include <vector>

//@in pcnt lcnt
int* adjlist = 0;
//@in
int n = 0;

//@out pcnt
double* isshape = 0;
std::vector<double> _isshape;

//@var
int pcnt = 0;
//@var
int lcnt = 0;

bool connd(int i, int j) {
	int* li = adjlist + i*lcnt;
	for (int a = 0; a < lcnt; ++a) {
		if (li[a] == -1) return false;
		if (li[a] == j) return true;
	}
	return false;
}

std::vector<int> list;

bool checkvert(int dim, int parent) {
	for (int a = 0; a < lcnt; ++a) {
		int me = adjlist[parent*lcnt + a]; //for each vertex connected to parent
		if (me == -1) return false;
		if (dim >= 2 && me == list[dim-2]) //ignore the backward vertex
			continue;
		for (int i = 1; i < dim-1; ++i) { //for each backward vertex except -1
			if (connd(me, list[i])) continue; //cannot be connected
		}
		if (dim == n-1) { //if is last vertex
			if (connd(me, list[0])) { //connected to first vertex, done!
				list[dim] = me;
				return true;
			}
		}
		else { //if is not last vertex
			if (dim > 1 && connd(me, list[0])) continue; //vertex 2+ cannot be connected to first vertex
			else { //possible vertex, change children
				list[dim] = me;
				if (checkvert(dim+1, me))
					return true; //answer! return now
				//else: no good child, next
			}
		}
	}
	return false;
}

//@entry
void Do() {
	_isshape.clear();
	_isshape.resize(pcnt, 0);
	isshape = &_isshape[0];

	list.resize(n);

	for (int p0 = 0; p0 < pcnt; ++p0) { //for each particle (vertex 0)
		if (isshape[p0]>0) continue; //we only want yes or no
		list[0] = p0;
		if (checkvert(1, p0)) {
			for (auto& v : list) {
				isshape[v] = 1;
			}
		}
	}
}
