# Supplementary material for: Dataflow programming for the analysis of molecular dynamics with AViS, an analysis and visualization software application
Source: PLoS One. 2020 Apr 21;15(4):e0231714. doi: 10.1371/journal.pone.0231714 (PMC7173788; doi:10.1371/journal.pone.0231714)
Supplement: S1 File — (ZIP) [file pone.0231714.s016.zip › scr/hydrate/cpp/register_hydrate.cpp]

//@description
//@Uniquely labels each atom based on
//@the results of the identification

#include <iostream>
#include "outvector.h"

//@in gcnt 2
int* gpairs = 0;
//@in gcnt lcnt
int* waters = 0;
//@in pcnt
double* isshape = 0;
//@in
double rad0 = 0;
//@in
double rad1 = 0;

//@out pcnt
double* vals = 0;
std::vector<double> _vals;

//@out
int order = 0;

//@var
int gcnt = 0;
//@var
int lcnt = 0;
//@var
int pcnt = 0;

//@entry
void Do() {
	SETVEC(vals, pcnt, 0);

	std::vector<bool> gg(pcnt);

	for (int a = 0; a < gcnt*2; a++) {
		vals[gpairs[a]] = rad0;
	}
	for (int a = 0; a < pcnt; a++) {
		if (isshape[a] > 0)
			vals[a] = 1;
	}

	std::vector<int> wc(gcnt);
	for (int a = 0; a < gcnt; a++) {
		auto& c = wc[a];
		for (int b = 0; b < lcnt; b++) {
			auto& w = waters[a*lcnt + b];
			if (w == -1) break;
			if (isshape[w] > 0.9) c++;
		}
		if (c >= 5) {
			vals[gpairs[a*2]] = vals[gpairs[a*2+1]] = rad1;
			gg[gpairs[a*2]] = gg[gpairs[a*2+1]] = true;
		}
	}
	order = 0;
	for (auto g : gg) {
		if (g) ++order;
	}
}
