# Supplementary material for: Dataflow programming for the analysis of molecular dynamics with AViS, an analysis and visualization software application
Source: PLoS One. 2020 Apr 21;15(4):e0231714. doi: 10.1371/journal.pone.0231714 (PMC7173788; doi:10.1371/journal.pone.0231714)
Supplement: S1 File — (ZIP) [file pone.0231714.s016.zip › scr/hydrate/cpp/outvector.h]

#pragma once
#include <vector>

#define SETVEC(nm, sz, vl) _##nm.clear(); _##nm.resize(sz, vl); nm = _##nm.data();
