# Supplementary material for: Dataflow programming for the analysis of molecular dynamics with AViS, an analysis and visualization software application
Source: PLoS One. 2020 Apr 21;15(4):e0231714. doi: 10.1371/journal.pone.0231714 (PMC7173788; doi:10.1371/journal.pone.0231714)
Supplement: S1 File — (ZIP) [file pone.0231714.s016.zip › scr/hydrate/python/filter_guests.py]

## Returns guest pairs within 9Å of each other

import numpy as np

class filter_guests:
    def __init__(self):
#in list(2d)
        self.poss = np.zeros(1)
#in list(1s)
        self.types = np.zeros(1)

#out list(2i)
        self.pairs = np.zeros(1)

#entry
    def Do(self):
        cutoff = 0.9
        cutoff2 = cutoff ** 2
        res = []
        for i, (t1, p1) in enumerate(zip(self.types[:-1], self.poss[:-1])):
            if t1 == ord('C'):
                for j, (t2, p2) in enumerate(zip(self.types[i+1:], self.poss[i+1:]), i+1):
                    if t2 == ord('C'):
                        dp = np.absolute(p2 - p1);
                        if np.all(np.less(dp, cutoff)):
                            if (dp @ dp < cutoff2):
                                res.append([i, j])
        self.pairs = np.array(res, dtype=np.int32)
