# Supplementary material for: Dataflow programming for the analysis of molecular dynamics with AViS, an analysis and visualization software application
Source: PLoS One. 2020 Apr 21;15(4):e0231714. doi: 10.1371/journal.pone.0231714 (PMC7173788; doi:10.1371/journal.pone.0231714)
Supplement: S1 File — (ZIP) [file pone.0231714.s016.zip › scr/hydrate/python/filter_waters.py]

## Returns all water atoms between
## the 6Å 45° volume of guests

import numpy as np

class filter_waters:
    def __init__(self):
#in list(2d)
        self.poss = np.zeros(1)
#in list(1s)
        self.types = np.zeros(1)
#in list(2i)
        self.gconn = np.zeros(1)

#out list(2i)
        self.waters = np.zeros(1)
#out list(1d)
        self.mask = np.zeros(1)

    def dir(self, p1, p2):
        t = p2 - p1
        return t / np.sqrt(t @ t)

#entry
    def Do(self):
        gc = np.shape(self.gconn)[0]
        self.waters = np.full((gc, 7), -1, dtype=np.int32)
        self.mask = np.zeros(np.shape(self.poss)[0])

        cutoff = 0.6;
        cutoff2 = cutoff ** 2;
        mcs = 1.0 / np.sqrt(2.0);

        woff = np.zeros(gc)

        for i, (t, p) in enumerate(zip(self.types, self.poss)):
            if t == ord('O'):
                for j, gg in enumerate(self.gconn):
                    g1 = self.poss[gg[0]]
                    g2 = self.poss[gg[1]]
                    v1 = self.dir(g1, p)
                    v2 = self.dir(g2, g1)
                    av1 = np.absolute(v1)
                    if np.any(np.greater(av1, cutoff)): continue
                    if (av1 @ av1 > cutoff2): continue
                    if v1 @ v2 < mcs: continue

                    v1 = self.dir(g2, p)
                    v2 = self.dir(g1, g2)
                    av1 = np.absolute(v1)
                    if np.any(np.greater(av1, cutoff)): continue
                    if (av1 @ av1 > cutoff2): continue
                    if v1 @ v2 < mcs: continue

                    self.waters[j, woff[j]] = i
                    self.mask[i] = self.mask[i + 1] = self.mask[i + 2] = 1
                    woff[j] += 1
