# Supplementary material for: Dataflow programming for the analysis of molecular dynamics with AViS, an analysis and visualization software application
Source: PLoS One. 2020 Apr 21;15(4):e0231714. doi: 10.1371/journal.pone.0231714 (PMC7173788; doi:10.1371/journal.pone.0231714)
Supplement: S1 File — (ZIP) [file pone.0231714.s016.zip › scr/hydrate/fortran/reconnect_water.f90]

!@description
!@Converts O-H bonds to O-O bonds

module reconnect_water
 use iso_c_binding
 implicit none

!@in
    integer, allocatable, target :: adjlist (:,:)
!@in
    integer :: listsz = 0
!@in
    integer*2, allocatable, target :: types (:)

!@out
    integer, allocatable, target :: wadjlist (:,:)

 contains
!@entry
    subroutine exec()
    integer, dimension(1) :: pcnts
        integer :: pcnt
        integer :: a, b, c, t
        integer :: cn

        pcnts = shape(types)
        pcnt = pcnts(1)
        if (allocated(wadjlist)) deallocate(wadjlist)
        allocate(wadjlist(listsz, pcnt))
        wadjlist = -1

        a = 1
        do while (types(a) .eq. iachar("O"))
            t = 1
            do b = 0, 3
                do c = 1, listsz
                    cn = adjlist(c, a + b)
                    if (cn .eq. -1) exit
                    do while (types(cn + 1) .ne. iachar("O"))
                        cn = cn - 1
                    end do
                    wadjlist(t, a) = cn
                    t = t + 1
                end do
            end do
            a = a + 4
        end do

    end subroutine exec

end module reconnect_water
