# Supplementary material for: Dataflow programming for the analysis of molecular dynamics with AViS, an analysis and visualization software application
Source: PLoS One. 2020 Apr 21;15(4):e0231714. doi: 10.1371/journal.pone.0231714 (PMC7173788; doi:10.1371/journal.pone.0231714)
Supplement: S1 File — (ZIP) [file pone.0231714.s016.zip › scr/hydrate/data/hydrate_cfg.gro]

hydrate
 5184
    1SOL     OW    1   1.556   0.091   0.305  0.5807 -0.1741  0.4750
    1SOL    HW1    2   1.474   0.109   0.259 -0.0378 -0.9121  1.2410
    1SOL    HW2    3   1.585   0.007   0.271  1.3189  0.3441 -0.1904
    1SOL     MW    4   1.549   0.082   0.295  0.5968 -0.2037  0.4886
    2SOL     OW    5   1.906   3.306   2.967  0.0938 -0.1288 -0.3272
    2SOL    HW1    6   1.907   3.397   2.938 -0.8474 -0.9166 -3.0760
    2SOL    HW2    7   1.843   3.306   3.040 -1.2552  1.1512 -1.4083
    2SOL     MW    8   1.897   3.319   2.973 -0.2144 -0.0626 -0.8426
    3SOL     OW    9   1.629   3.174   1.076  0.3868 -0.0463 -0.0650
    3SOL    HW1   10   1.708   3.220   1.104  0.8423 -1.3753  0.9545
    3SOL    HW2   11   1.593   3.137   1.157 -1.0577  0.1903 -0.5800
    3SOL     MW   12   1.635   3.175   1.091  0.2537 -0.1933  0.0029
    4SOL     OW   13   3.238   2.137   0.899  0.0557 -0.7019  0.4202
    4SOL    HW1   14   3.181   2.211   0.876  1.5464  1.1174  2.2355
    4SOL    HW2   15   3.179   2.073   0.940 -1.8214 -2.0470 -3.8412
    4SOL     MW   16   3.222   2.138   0.902  0.0037 -0.6381  0.0910
    5SOL     OW   17   2.889   3.587   1.703  0.2676 -0.1833  0.9977
    5SOL    HW1   18   2.798   3.564   1.719  0.7185 -1.3686  2.0213
    5SOL    HW2   19   2.885   3.665   1.647 -1.3498 -1.4114 -0.6886
    5SOL     MW   20   2.876   3.594   1.698  0.1106 -0.5081  0.9085
    6SOL     OW   21   2.303   3.182   0.454 -0.5758  0.4413  0.3171
    6SOL    HW1   22   2.313   3.097   0.498  2.1910 -0.0347 -1.0518
    6SOL    HW2   23   2.296   3.245   0.526 -1.6918 -0.7972  1.3584
    6SOL     MW   24   2.303   3.179   0.470 -0.3536  0.2106  0.2730
    7SOL     OW   25   0.179   3.468   2.676 -0.1878 -0.9686 -0.2004
    7SOL    HW1   26   0.148   3.488   2.765  0.7071  0.3012 -0.1458
    7SOL    HW2   27   0.266   3.507   2.672 -0.8812  0.5458 -2.1884
    7SOL     MW   28   0.187   3.476   2.688 -0.1607 -0.5939 -0.4606
    8SOL     OW   29   0.602   1.792   1.494  0.7218  0.5952 -0.4313
    8SOL    HW1   30   0.519   1.745   1.484  0.6795  0.8592 -1.4644
    8SOL    HW2   31   0.626   1.779   1.586 -0.0023 -0.2425 -0.3484
    8SOL     MW   32   0.594   1.784   1.505  0.6187  0.5180 -0.5592
    9SOL     OW   33   2.450   2.161   2.340 -0.3450 -0.2200 -0.0631
    9SOL    HW1   34   2.434   2.078   2.295 -0.6360  0.1838 -0.7189
    9SOL    HW2   35   2.364   2.188   2.372  0.0616 -1.1568  1.9403
    9SOL     MW   36   2.436   2.154   2.338 -0.3295 -0.2917  0.1182
   10SOL     OW   37   1.259   3.088   3.170 -0.3563  0.1797  0.2376
   10SOL    HW1   38   1.185   3.147   3.183 -0.6996 -0.5391  1.8131
   10SOL    HW2   39   1.279   3.055   3.258  0.5886 -1.1278 -0.4274
   10SOL     MW   40   1.252   3.092   3.184 -0.2753 -0.0930  0.3601
   11SOL     OW   41   3.081   2.269   1.570  0.3481 -0.7592  0.0530
   11SOL    HW1   42   3.025   2.321   1.513  1.3955  0.2214 -0.1191
   11SOL    HW2   43   3.132   2.334   1.619 -0.2353 -1.5739  1.8375
   11SOL     MW   44   3.080   2.285   1.569  0.4106 -0.7369  0.2700
   12SOL     OW   45   2.043   3.352   1.461 -0.2409 -0.2545  0.4920
   12SOL    HW1   46   1.952   3.380   1.456 -1.2843 -2.8484  2.5813
   12SOL    HW2   47   2.065   3.358   1.554  0.5475 -2.7722  0.5532
   12SOL     MW   48   2.034   3.356   1.473 -0.2752 -0.9424  0.7814
   13SOL     OW   49   1.768   1.802   0.073 -0.2222  0.1895  0.3483
   13SOL    HW1   50   1.827   1.727   0.067  0.3320  0.3656  2.6389
   13SOL    HW2   51   1.789   1.855  -0.005  1.9991 -0.2133  0.5961
   13SOL     MW   52   1.779   1.799   0.061  0.1513  0.1590  0.6899
   14SOL     OW   53   2.041   3.522   1.159  0.1369  0.1550  0.2840
   14SOL    HW1   54   2.091   3.555   1.085 -1.0780  0.1723 -0.5606
   14SOL    HW2   55   2.102   3.467   1.207  1.1864  0.8234 -0.2465
   14SOL     MW   56   2.056   3.519   1.156  0.1147  0.2472  0.0990
   15SOL     OW   57   3.288   2.290   2.945  0.3864 -0.4414  0.1037
   15SOL    HW1   58   3.370   2.297   2.995 -0.3253  0.9096  1.1471
   15SOL    HW2   59   3.278   2.375   2.904  0.0749 -0.9967 -1.0120
   15SOL     MW   60   3.298   2.302   2.946  0.2487 -0.3343  0.0940
   16SOL     OW   61   1.762   2.261   1.815 -0.1425  0.2204  0.1059
   16SOL    HW1   62   1.764   2.347   1.775  0.4469  0.2244  0.1301
   16SOL    HW2   63   1.669   2.240   1.825 -0.2855  0.7412 -0.1231
   16SOL     MW   64   1.750   2.269   1.811 -0.0824  0.2911  0.0783
   17SOL     OW   65   2.097   3.331   1.766 -0.3293 -1.2334 -0.1493
   17SOL    HW1   66   2.031   3.360   1.828 -1.0481 -1.4106 -0.8213
   17SOL    HW2   67   2.177   3.321   1.818 -0.6859 -0.4556  0.5502
   17SOL     MW   68   2.099   3.333   1.781 -0.4740 -1.1525 -0.1456
   18SOL     OW   69   0.978   1.427   3.574  0.7069  0.0505  0.8542
   18SOL    HW1   70   1.050   1.446   3.635  1.0455  0.0074  0.4717
   18SOL    HW2   71   0.954   1.512   3.538  0.6639  0.0449  0.8727
   18SOL     MW   72   0.985   1.441   3.578  0.7467  0.0439  0.8052
   19SOL     OW   73   3.451   1.585   0.606  0.4162 -0.5523 -0.5549
   19SOL    HW1   74   3.425   1.675   0.621  0.7472 -0.0780 -2.5790
   19SOL    HW2   75   3.502   1.561   0.683 -2.0824 -0.0243  1.3677
   19SOL     MW   76   3.455   1.594   0.618  0.1245 -0.4175 -0.5686
   20SOL     OW   77   1.965   2.212   3.322  0.1731 -0.6022 -0.3992
   20SOL    HW1   78   1.998   2.214   3.412 -0.1555  1.2135 -0.2873
   20SOL    HW2   79   1.898   2.144   3.322 -2.2649  1.6066  1.6637
   20SOL     MW   80   1.961   2.203   3.334 -0.1992 -0.0606 -0.1065
   21SOL     OW   81   2.954   2.681   0.120 -0.8127 -0.1602 -0.5951
   21SOL    HW1   82   2.862   2.696   0.099 -0.4773  0.6181 -1.5481
   21SOL    HW2   83   2.982   2.615   0.057 -1.1579 -1.7495  0.8379
   21SOL     MW   84   2.946   2.674   0.109 -0.8140 -0.2694 -0.5305
   22SOL     OW   85   2.799   2.148   3.202 -0.4593 -0.8959 -0.4569
   22SOL    HW1   86   2.869   2.189   3.152  0.7596 -2.0819  0.2262
   22SOL    HW2   87   2.734   2.124   3.136 -1.4066  2.3279 -0.8602
   22SOL     MW   88   2.799   2.150   3.186 -0.4227 -0.6217 -0.4193
   23SOL     OW   89   2.783   0.950   0.238 -0.1881 -0.4990  0.5220
   23SOL    HW1   90   2.729   0.992   0.305 -0.4941 -2.3680  1.5011
   23SOL    HW2   91   2.760   0.995   0.157 -2.3636 -0.4786  1.1093
   23SOL     MW   92   2.773   0.962   0.236 -0.5221 -0.7478  0.7328
   24SOL     OW   93   2.542   3.333   0.385 -0.7795 -0.2751 -0.2002
   24SOL    HW1   94   2.496   3.408   0.421 -0.2496  0.7469 -1.5267
   24SOL    HW2   95   2.492   3.257   0.413 -1.7406  0.6247  0.5805
   24SOL     MW   96   2.529   3.333   0.393 -0.8375 -0.0164 -0.2737
   25SOL     OW   97   2.281   3.347   0.690  0.0389 -0.6156  0.6894
   25SOL    HW1   98   2.330   3.417   0.733 -1.0027  0.0375  0.8645
   25SOL    HW2   99   2.223   3.392   0.628 -1.5793 -1.1768  1.7122
   25SOL     MW  100   2.280   3.362   0.687 -0.3191 -0.6032  0.8506
   26SOL     OW  101   0.171   2.792   1.091 -0.0132  0.3495 -0.1630
   26SOL    HW1  102   0.263   2.811   1.109  0.6858 -2.1213 -0.8420
   26SOL    HW2  103   0.151   2.716   1.146 -1.1898 -0.1189 -1.1965
   26SOL     MW  104   0.181   2.784   1.101 -0.0775 -0.0461 -0.3935
   27SOL     OW  105   2.154   1.028   0.245  0.0188 -0.2244  0.1240
   27SOL    HW1  106   2.137   0.937   0.224  3.2028 -0.5446 -1.6774
   27SOL    HW2  107   2.151   1.073   0.160 -0.4252  1.1674  0.8463
   27SOL     MW  108   2.151   1.022   0.231  0.3875 -0.0801 -0.0212
   28SOL     OW  109   2.153   3.435   2.276  0.0089  0.0738 -0.0740
   28SOL    HW1  110   2.130   3.498   2.345  0.0526 -1.6840  1.6422
   28SOL    HW2  111   2.246   3.448   2.262 -0.2793  1.4056 -0.8446
   28SOL     MW  112   2.162   3.445   2.284 -0.0240  0.0165  0.0532
   29SOL     OW  113   3.043   3.360   0.235 -0.8315  0.5852  0.3551
   29SOL    HW1  114   3.063   3.269   0.259 -4.9437 -0.8756 -0.8819
   29SOL    HW2  115   3.093   3.374   0.154 -2.2997 -1.7408 -1.0793
   29SOL     MW  116   3.053   3.349   0.227 -1.5825  0.0756 -0.0044
   30SOL     OW  117   3.284   1.865   0.097  0.1837  0.1967  0.2261
   30SOL    HW1  118   3.309   1.773   0.085 -0.5529 -0.4010  2.7632
   30SOL    HW2  119   3.246   1.890   0.012  0.2607 -1.8724 -0.4869
   30SOL     MW  120   3.282   1.856   0.084  0.0949 -0.1622  0.4716
   31SOL     OW  121   1.170   2.832   0.826 -0.2801  0.4145 -0.2219
   31SOL    HW1  122   1.075   2.821   0.831  0.0322 -2.3328  2.2640
   31SOL    HW2  123   1.202   2.754   0.782  0.9323  0.2846  0.8081
   31SOL     MW  124   1.162   2.820   0.821 -0.0749  0.0273  0.2513
   32SOL     OW  125   2.209   3.080   2.458  0.0982 -0.0935  0.4887
   32SOL    HW1  126   2.255   2.996   2.456  1.1335  0.4696 -1.1732
   32SOL    HW2  127   2.163   3.080   2.542  0.7491 -1.9496  0.8911
   32SOL     MW  128   2.209   3.069   2.469  0.3251 -0.2675  0.3192
   33SOL     OW  129   3.278   3.174   3.064 -0.2913  0.5133 -0.2223
   33SOL    HW1  130   3.337   3.246   3.042  0.9902 -0.2085  0.7292
   33SOL    HW2  131   3.224   3.208   3.135 -2.4986  1.8671 -2.3883
   33SOL     MW  132   3.279   3.188   3.070 -0.4159  0.5983 -0.3858
   34SOL     OW  133   0.950   0.351   3.540  0.5482 -0.2898  0.3166
   34SOL    HW1  134   0.995   0.302   3.608  3.9925 -1.0053 -2.2091
   34SOL    HW2  135   0.900   0.286   3.491 -2.6476  0.3461  2.4351
   34SOL     MW  136   0.949   0.336   3.543  0.5817 -0.3005  0.2618
   35SOL     OW  137   2.320   2.389   2.894 -1.0384 -0.2517  0.3162
   35SOL    HW1  138   2.329   2.423   2.983  1.6404 -1.7578  0.7305
   35SOL    HW2  139   2.283   2.302   2.904 -0.8651 -0.3719 -0.0413
   35SOL     MW  140   2.316   2.382   2.907 -0.6546 -0.4705  0.3239
   36SOL     OW  141   3.443   1.960   3.071  0.3145 -0.5624 -0.0299
   36SOL    HW1  142   3.487   1.892   3.121  3.7831  0.8801 -0.8150
   36SOL    HW2  143   3.439   1.926   2.981  0.6935 -0.3308 -0.1349
   36SOL     MW  144   3.448   1.947   3.066  0.8323 -0.3371 -0.1497
   37SOL     OW  145   1.722   3.009   0.029 -0.6230 -0.1184 -0.0141
   37SOL    HW1  146   1.697   2.920   0.002 -1.3619 -0.6678  2.2371
   37SOL    HW2  147   1.809   3.022  -0.009 -0.6480 -1.6767 -0.6789
   37SOL     MW  148   1.730   2.998   0.020 -0.7258 -0.4020  0.1994
   38SOL     OW  149   0.323   0.123   0.546 -0.9267 -0.3660  0.1925
   38SOL    HW1  150   0.299   0.063   0.476  1.1593  0.6816 -1.5490
   38SOL    HW2  151   0.261   0.105   0.616 -1.6114 -3.1158 -1.0164
   38SOL     MW  152   0.312   0.113   0.546 -0.7381 -0.5951 -0.2046
   39SOL     OW  153   0.830   1.874   2.470  0.0430 -1.0438 -0.5976
   39SOL    HW1  154   0.821   1.779   2.477  0.8062 -1.0482  0.6136
   39SOL    HW2  155   0.925   1.890   2.472 -0.0913 -0.1345  1.7251
   39SOL     MW  156   0.842   1.864   2.471  0.1277 -0.9220 -0.1220
   40SOL     OW  157   1.787   1.668   2.911  0.1916  0.6562  1.0957
   40SOL    HW1  158   1.700   1.704   2.895  0.9328  2.4337  0.9124
   40SOL    HW2  159   1.772   1.598   2.975 -1.4258  0.5878  0.6728
   40SOL     MW  160   1.773   1.663   2.918  0.0737  0.8862  1.0141
   41SOL     OW  161   2.035   3.143   3.259  0.0382  0.1504  0.1889
   41SOL    HW1  162   2.034   3.087   3.336  1.1174  0.1501  0.2261
   41SOL    HW2  163   2.128   3.165   3.247 -0.0747 -0.0957 -1.2856
   41SOL     MW  164   2.048   3.139   3.268  0.1682  0.1173 -0.0046
   42SOL     OW  165   2.616   1.108   0.725  0.4823  0.5917 -0.7265
   42SOL    HW1  166   2.602   1.066   0.810  0.0193  1.0318 -0.5794
   42SOL    HW2  167   2.705   1.141   0.729  0.4531  0.6320 -0.3993
   42SOL     MW  168   2.626   1.106   0.737  0.4160  0.6564 -0.6627
   43SOL     OW  169   3.232   2.559   0.949  0.2892 -1.2030  0.2980
   43SOL    HW1  170   3.192   2.477   0.921  0.7599 -0.6620 -2.1826
   43SOL    HW2  171   3.324   2.537   0.961  0.4596 -1.0172 -0.6091
   43SOL     MW  172   3.239   2.545   0.947  0.3755 -1.1052 -0.1579
   44SOL     OW  173   2.407   2.511   3.440 -0.1541 -0.2653 -0.4617
   44SOL    HW1  174   2.365   2.436   3.481 -0.5320 -0.5991 -1.4326
   44SOL    HW2  175   2.501   2.492   3.447 -0.1917 -0.1732  0.4838
   44SOL     MW  176   2.414   2.498   3.447 -0.2100 -0.2978 -0.4651
   45SOL     OW  177   1.388   0.431   0.013 -0.1344 -0.1825  0.3306
   45SOL    HW1  178   1.392   0.526   0.012 -0.1376 -0.1786 -1.3894
   45SOL    HW2  179   1.360   0.406  -0.075  0.0971 -1.7842  0.6690
   45SOL     MW  180   1.385   0.440   0.001 -0.1037 -0.3975  0.1447
   46SOL     OW  181   0.794   2.944   0.541 -0.0248  0.0745 -0.0525
   46SOL    HW1  182   0.850   2.951   0.464  0.4787 -2.1052  0.0464
   46SOL    HW2  183   0.832   2.871   0.591 -3.2955 -2.0188 -0.3304
   46SOL     MW  184   0.807   2.935   0.538 -0.3972 -0.5006 -0.0766
   47SOL     OW  185   0.860   3.060   0.921 -0.2261  0.0081  0.2564
   47SOL    HW1  186   0.919   3.076   0.848 -0.7065 -2.2395 -0.7162
   47SOL    HW2  187   0.898   2.986   0.967 -1.4656 -0.5094  0.4978
   47SOL     MW  188   0.873   3.052   0.917 -0.4576 -0.3640  0.1580
   48SOL     OW  189   0.500   2.896   3.084  0.6181  0.2776 -0.4417
   48SOL    HW1  190   0.448   2.817   3.098  1.3767 -0.4323 -1.4742
   48SOL    HW2  191   0.497   2.909   2.989 -0.9445  2.5036 -0.1675
   48SOL     MW  192   0.492   2.887   3.073  0.5099  0.4816 -0.5437
   49SOL     OW  193   0.177   3.598   3.254  0.2369  0.7536 -0.4966
   49SOL    HW1  194   0.269   3.601   3.228 -0.0465  1.6007 -1.4831
   49SOL    HW2  195   0.130   3.572   3.175 -0.1531 -2.8103  0.7546
   49SOL     MW  196   0.183   3.595   3.240  0.1463  0.3879 -0.4610
   50SOL     OW  197   3.249   2.736   0.732  0.7419  0.7854  0.6049
   50SOL    HW1  198   3.330   2.687   0.721 -0.4660 -0.9378 -1.3044
   50SOL    HW2  199   3.215   2.708   0.817  0.4034 -1.2411 -0.1644
   50SOL     MW  200   3.255   2.726   0.742  0.5338  0.2808  0.2444
   51SOL     OW  201   3.122   1.643   0.781  0.2309 -0.3327 -0.2971
   51SOL    HW1  202   3.108   1.717   0.723  0.3942 -0.5952 -0.6756
   51SOL    HW2  203   3.147   1.571   0.723 -0.6886 -0.8893 -0.0089
   51SOL     MW  204   3.124   1.643   0.765  0.1291 -0.4429 -0.3093
   52SOL     OW  205   0.428   2.442   0.465  0.0805 -0.0333  0.2457
   52SOL    HW1  206   0.352   2.500   0.464 -1.0310 -1.4165  1.3202
   52SOL    HW2  207   0.398   2.362   0.422  2.1608  0.7343 -3.0567
   52SOL     MW  208   0.414   2.439   0.459  0.2109 -0.1162 -0.0541
   53SOL     OW  209   0.410   0.965   0.019 -0.3710  0.1633 -0.0881
   53SOL    HW1  210   0.338   1.024  -0.002 -0.0023  0.2853 -1.0621
   53SOL    HW2  211   0.402   0.893  -0.044  1.7034  1.3330 -1.8405
   53SOL     MW  212   0.399   0.963   0.008 -0.0422  0.3371 -0.4551
   54SOL     OW  213   0.948   2.980   0.072  0.1057 -0.7720 -0.1366
   54SOL    HW1  214   0.969   2.928   0.149  1.2868  0.6941  0.5830
   54SOL    HW2  215   0.860   3.013   0.088  0.4625 -0.2235  0.7515
   54SOL     MW  216   0.939   2.977   0.085  0.3126 -0.5009  0.0798
   55SOL     OW  217   2.841   1.212   0.102 -0.5719 -0.1517  0.1607
   55SOL    HW1  218   2.926   1.212   0.146  0.6153 -1.0981 -1.9518
   55SOL    HW2  219   2.780   1.247   0.167  1.4228  0.6033  1.7401
   55SOL     MW  220   2.845   1.217   0.116 -0.1436 -0.1774  0.0889
   56SOL     OW  221   3.280   3.229   3.390  0.3597  0.1722  0.0202
   56SOL    HW1  222   3.317   3.310   3.356 -1.6646  0.5496 -1.4707
   56SOL    HW2  223   3.201   3.214   3.337  0.1188 -2.2336  0.9262
   56SOL     MW  224   3.274   3.238   3.379  0.0548 -0.1008 -0.0585
   57SOL     OW  225   0.602   2.649   1.303  0.4380  0.4135  0.7553
   57SOL    HW1  226   0.598   2.576   1.364 -0.9732  0.0181  0.2215
   57SOL    HW2  227   0.612   2.726   1.359 -2.1734  0.2004  1.6392
   57SOL     MW  228   0.603   2.650   1.319 -0.1034  0.3316  0.8024
   58SOL     OW  229   1.341   1.999   0.085 -0.2849 -0.8077  0.0321
   58SOL    HW1  230   1.349   2.094   0.080 -0.7459 -0.7351  0.6069
   58SOL    HW2  231   1.428   1.969   0.113 -0.3022 -0.5142  0.4052
   58SOL     MW  232   1.354   2.007   0.088 -0.3493 -0.7585  0.1597
   59SOL     OW  233   1.492   0.992   3.516 -1.1972  0.7043  0.3633
   59SOL    HW1  234   1.467   0.980   3.608 -2.4680 -0.4807 -0.1039
   59SOL    HW2  235   1.575   1.040   3.520 -0.5851 -0.3889  2.1687
   59SOL     MW  236   1.500   0.997   3.529 -1.2859  0.3977  0.5434
   60SOL     OW  237   0.435   0.178   0.217  0.1978  0.6143 -0.1999
   60SOL    HW1  238   0.359   0.161   0.273  2.0135 -0.8256  2.0007
   60SOL    HW2  239   0.464   0.091   0.188  0.7224  1.1738 -1.4308
   60SOL     MW  240   0.429   0.164   0.220  0.5127  0.4958 -0.0694
   61SOL     OW  241   1.315   3.041   1.859  0.7382 -0.5227 -0.1350
   61SOL    HW1  242   1.406   3.016   1.876  0.8331 -1.4038 -1.7122
   61SOL    HW2  243   1.265   2.960   1.873  0.0557  0.1372  1.4858
   61SOL     MW  244   1.320   3.027   1.863  0.6592 -0.5525 -0.1291
   62SOL     OW  245   0.942   2.938   3.022 -0.8715  0.8652  0.0001
   62SOL    HW1  246   1.027   2.957   2.982 -1.5711 -0.0862 -2.0783
   62SOL    HW2  247   0.963   2.888   3.101  0.5466  2.4558  0.7166
   62SOL     MW  248   0.956   2.934   3.027 -0.7748  0.9512 -0.1832
   63SOL     OW  249   2.059   3.580   2.041 -0.7345  0.4954  0.3318
   63SOL    HW1  250   2.035   3.544   2.126 -2.5229 -0.1441 -0.4075
   63SOL    HW2  251   2.155   3.574   2.038 -0.8421 -3.1101  0.7494
   63SOL     MW  252   2.069   3.575   2.052 -0.9897 -0.0759  0.2885
   64SOL     OW  253   3.035   3.499   1.047  0.1753 -0.0777 -0.0403
   64SOL    HW1  254   3.126   3.474   1.029 -0.2702 -0.6129 -1.6812
   64SOL    HW2  255   3.020   3.470   1.137  1.1131 -1.5115 -0.3182
   64SOL     MW  256   3.045   3.492   1.057  0.2415 -0.3427 -0.2986
   65SOL     OW  257   2.985   0.627   2.774 -0.1788 -0.2367 -0.3011
   65SOL    HW1  258   2.979   0.531   2.771  0.5723 -0.3104  0.3102
   65SOL    HW2  259   3.054   0.648   2.711 -1.3167  0.0326 -1.5127
   65SOL     MW  260   2.994   0.617   2.765 -0.2308 -0.2104 -0.3819
   66SOL     OW  261   1.270   2.117   1.967 -0.5155 -0.0639  0.8287
   66SOL    HW1  262   1.185   2.135   2.006 -0.8710  1.4824 -0.5625
   66SOL    HW2  263   1.324   2.088   2.041 -2.3820 -1.7432  1.6215
   66SOL     MW  264   1.266   2.116   1.982 -0.8145 -0.0818  0.7482
   67SOL     OW  265   2.069   2.577   2.584 -0.2760  0.3849  0.2690
   67SOL    HW1  266   2.035   2.638   2.518 -1.5648  1.1908  1.6062
   67SOL    HW2  267   2.132   2.628   2.634 -3.0497  1.5662  2.9147
   67SOL     MW  268   2.073   2.592   2.582 -0.8227  0.6523  0.8050
   68SOL     OW  269   0.688   2.663   0.071  0.3902  0.3630  0.2346
   68SOL    HW1  270   0.783   2.664   0.061  0.3873  2.4333  0.1079
   68SOL    HW2  271   0.670   2.731   0.136 -1.0774  0.9866 -0.7795
   68SOL     MW  272   0.698   2.672   0.078  0.1923  0.7255  0.0811
   69SOL     OW  273   2.489   0.472   3.367 -0.3408 -0.2395  0.3212
   69SOL    HW1  274   2.531   0.453   3.284 -0.7113  1.2344 -0.2265
   69SOL    HW2  275   2.541   0.542   3.406  1.0735 -2.2703  2.3596
   69SOL     MW  276   2.501   0.478   3.361 -0.2003 -0.3145  0.5218
   70SOL     OW  277   1.986   2.622   1.036 -0.1910 -0.3501 -0.1199
   70SOL    HW1  278   1.978   2.662   1.122  0.7220 -1.0075  0.2769
   70SOL    HW2  279   1.923   2.549   1.037 -0.3879 -0.1812 -0.1192
   70SOL     MW  280   1.976   2.618   1.048 -0.0946 -0.4159 -0.0664
   71SOL     OW  281   3.509   1.983   1.832  0.2767  0.7768 -0.3059
   71SOL    HW1  282   3.555   1.902   1.809  1.0837  0.4600  2.1149
   71SOL    HW2  283   3.421   1.972   1.796  0.8945 -0.3800 -1.5459
   71SOL     MW  284   3.503   1.971   1.825  0.4684  0.5784 -0.1470
   72SOL     OW  285   2.395   2.435   1.323  0.3103 -0.0082  0.3711
   72SOL    HW1  286   2.346   2.495   1.379 -0.7387 -1.1706  0.7279
   72SOL    HW2  287   2.332   2.407   1.256  0.7608 -0.7831  0.2603
   72SOL     MW  288   2.380   2.439   1.321  0.2297 -0.2689  0.4042
   73SOL     OW  289   3.267   3.349   2.758  0.3395  0.4065 -0.0466
   73SOL    HW1  290   3.319   3.295   2.699 -1.7705 -1.6282 -0.1965
   73SOL    HW2  291   3.187   3.299   2.773 -1.6408  3.3340  0.1419
   73SOL     MW  292   3.263   3.335   2.752 -0.2110  0.5266 -0.0414
   74SOL     OW  293   1.534   1.919   0.567  0.1534  0.0095  0.3079
   74SOL    HW1  294   1.601   1.966   0.518  1.2152  1.1379  2.6470
   74SOL    HW2  295   1.453   1.934   0.518  1.5971 -2.0024 -3.0042
   74SOL     MW  296   1.532   1.928   0.554  0.4906 -0.1094  0.1769
   75SOL     OW  297   2.252   0.060   0.648 -0.5343  0.0002 -0.1897
   75SOL    HW1  298   2.221   0.150   0.634  0.5406  0.6801  1.5126
   75SOL    HW2  299   2.269   0.027   0.560 -1.5759  1.2164 -0.8921
   75SOL     MW  300   2.250   0.068   0.634 -0.5298  0.2554 -0.0551
   76SOL     OW  301   1.515   0.048   2.299  0.5408  0.0353 -0.3838
   76SOL    HW1  302   1.541   0.011   2.214 -0.5954  0.7930 -1.0942
   76SOL    HW2  303   1.593   0.041   2.353  1.4263 -0.0607 -1.6335
   76SOL     MW  304   1.529   0.042   2.295  0.5071  0.1243 -0.6476
   77SOL     OW  305   0.216   2.480   0.851 -0.1613  0.1665 -0.0672
   77SOL    HW1  306   0.228   2.575   0.852 -2.1404  0.6070 -3.1641
   77SOL    HW2  307   0.305   2.444   0.851  0.6529  2.0842 -0.2992
   77SOL     MW  308   0.229   2.488   0.851 -0.3181  0.4839 -0.5152
   78SOL     OW  309   2.410   3.183   2.247  0.4552  0.3957  0.0083
   78SOL    HW1  310   2.467   3.116   2.284  0.8294  0.3536 -0.6301
   78SOL    HW2  311   2.326   3.169   2.291  1.0860  0.8746  1.4274
   78SOL     MW  312   2.406   3.172   2.258  0.5905  0.4545  0.1134
   79SOL     OW  313   1.704   2.087   1.136 -0.3363  0.0453 -0.0794
   79SOL    HW1  314   1.647   2.143   1.083 -1.6268  0.5255  1.7108
   79SOL    HW2  315   1.664   2.000   1.130  0.1984 -0.1634 -0.7886
   79SOL     MW  316   1.691   2.083   1.128 -0.4381  0.0818  0.0661
   80SOL     OW  317   3.606   2.634   2.550 -0.1593  0.1448 -0.2620
   80SOL    HW1  318   3.531   2.684   2.582 -0.1758 -0.1200  0.1191
   80SOL    HW2  319   3.619   2.665   2.460 -1.8899 -1.0914 -1.0124
   80SOL     MW  320   3.598   2.645   2.542 -0.3944 -0.0572 -0.3117
   81SOL     OW  321   2.005   2.811   2.394  0.5532 -1.1028  0.3266
   81SOL    HW1  322   2.073   2.851   2.449 -1.2258  1.0276  1.0867
   81SOL    HW2  323   2.036   2.824   2.304  0.6632  0.8463  0.6185
   81SOL     MW  324   2.019   2.818   2.389  0.3286 -0.5538  0.4682
   82SOL     OW  325   1.171   1.410   0.370 -0.0750  1.1890 -0.3123
   82SOL    HW1  326   1.141   1.478   0.430 -1.3399 -0.0881  0.5571
   82SOL    HW2  327   1.111   1.336   0.385  1.7813 -0.4535 -0.5494
   82SOL     MW  328   1.159   1.409   0.380  0.0046  0.7961 -0.2272
   83SOL     OW  329   1.091   3.199   1.177 -0.2301  0.5064  0.0460
   83SOL    HW1  330   1.069   3.117   1.133  3.8958  0.1776 -1.9337
   83SOL    HW2  331   1.106   3.261   1.105 -1.4381  2.5382  1.4243
   83SOL     MW  332   1.090   3.196   1.161  0.1626  0.7356 -0.0350
   84SOL     OW  333   3.590   2.644   3.105  0.3905 -0.0760 -0.2759
   84SOL    HW1  334   3.651   2.634   3.032 -0.0840  0.8603 -0.8215
   84SOL    HW2  335   3.531   2.714   3.077 -0.7930 -0.7970  0.3380
   84SOL     MW  336   3.590   2.652   3.091  0.1673 -0.0471 -0.2667
   85SOL     OW  337   1.134   0.526   0.787 -0.0488  0.0546 -0.3425
   85SOL    HW1  338   1.224   0.496   0.773 -0.8840 -3.2541  0.3858
   85SOL    HW2  339   1.085   0.484   0.716 -1.5641 -1.8419  1.6789
   85SOL     MW  340   1.140   0.516   0.775 -0.3651 -0.6459  0.0275
   86SOL     OW  341   1.159   0.221   2.243 -0.0493  0.2385  0.4849
   86SOL    HW1  342   1.225   0.159   2.273  2.4325  1.4114 -2.0908
   86SOL    HW2  343   1.194   0.307   2.268  0.4764  1.0178 -2.5712
   86SOL     MW  344   1.173   0.224   2.250  0.3555  0.5012 -0.2730
   87SOL     OW  345   3.013   1.878   1.317 -0.4929 -0.7660 -0.3630
   87SOL    HW1  346   3.106   1.899   1.326 -0.4451 -0.9892 -0.3336
   87SOL    HW2  347   2.968   1.942   1.372 -0.3770 -0.4556 -0.6224
   87SOL     MW  348   3.020   1.890   1.326 -0.4708 -0.7542 -0.3939
   88SOL     OW  349   1.771   1.985   3.250 -0.3493  0.0347  0.0908
   88SOL    HW1  350   1.842   1.927   3.221  1.9574  1.4389  2.5031
   88SOL    HW2  351   1.691   1.937   3.229  1.2728 -1.9363 -2.1885
   88SOL     MW  352   1.770   1.970   3.243  0.1795 -0.0416  0.1087
   89SOL     OW  353   3.518   3.383   3.328  0.1791  0.4082  0.0565
   89SOL    HW1  354   3.583   3.315   3.348  0.8083  1.1942  0.7370
   89SOL    HW2  355   3.523   3.444   3.402 -1.5163  0.3710  0.2621
   89SOL     MW  356   3.527   3.382   3.341  0.0356  0.5090  0.1758
   90SOL     OW  357   3.476   0.234   0.444 -0.0274  0.3741 -0.4488
   90SOL    HW1  358   3.392   0.194   0.423  0.0912 -0.0739 -0.0676
   90SOL    HW2  359   3.466   0.266   0.534  0.1261  0.5489 -0.4921
   90SOL     MW  360   3.463   0.233   0.453  0.0092  0.3373 -0.4034
   91SOL     OW  361   3.222   2.461   1.684  0.7026  0.1627  0.0867
   91SOL    HW1  362   3.243   2.548   1.650 -0.7188 -0.4332 -2.5897
   91SOL    HW2  363   3.269   2.456   1.767  3.3323  2.3171 -1.1142
   91SOL     MW  364   3.231   2.472   1.691  0.8652  0.3724 -0.4351
   92SOL     OW  365   3.406   0.716   1.007 -0.4390  0.8406 -0.2449
   92SOL    HW1  366   3.488   0.693   1.051  0.4002  1.6182 -1.3448
   92SOL    HW2  367   3.355   0.635   1.008  1.9563 -0.9163 -2.9612
   92SOL     MW  368   3.410   0.702   1.013 -0.0037  0.7088 -0.7585
   93SOL     OW  369   2.847   0.075   3.404 -0.2532 -0.2917 -0.0863
   93SOL    HW1  370   2.804   0.148   3.448  1.5610  0.3075  0.7554
   93SOL    HW2  371   2.919   0.114   3.355 -1.6568 -1.0380 -3.0307
   93SOL     MW  372   2.851   0.090   3.403 -0.1980 -0.3115 -0.3693
   94SOL     OW  373   3.236   3.393   1.690  0.6209 -0.3916 -0.0495
   94SOL    HW1  374   3.184   3.468   1.718  0.2536  0.0552 -1.8290
   94SOL    HW2  375   3.193   3.362   1.610  0.8325 -2.4368  0.5710
   94SOL     MW  376   3.223   3.399   1.683  0.5999 -0.6067 -0.2055
   95SOL     OW  377   0.851   2.441   1.257 -0.8016  0.2909 -0.1133
   95SOL    HW1  378   0.797   2.389   1.318 -0.6850  0.2435 -0.0485
   95SOL    HW2  379   0.908   2.376   1.216 -1.2581  0.2456 -0.6833
   95SOL     MW  380   0.852   2.425   1.260 -0.8474  0.2784 -0.1813
   96SOL     OW  381   3.268   0.348   0.296 -0.2762 -0.2081 -0.4144
   96SOL    HW1  382   3.340   0.354   0.359 -0.4134  0.0777 -0.2836
   96SOL    HW2  383   3.275   0.428   0.245  0.4151 -0.8811 -1.4021
   96SOL     MW  384   3.278   0.360   0.298 -0.2016 -0.2602 -0.5297
   97SOL     OW  385   0.535   0.679   0.111  0.1723 -0.0920  0.2896
   97SOL    HW1  386   0.621   0.637   0.105 -0.1651 -0.7375 -0.2251
   97SOL    HW2  387   0.492   0.633   0.184  1.5301  2.6281  3.0402
   97SOL     MW  388   0.541   0.667   0.120  0.3096  0.1872  0.5905
   98SOL     OW  389   3.193   0.683   0.310  0.2847  0.2396  0.5202
   98SOL    HW1  390   3.208   0.708   0.219 -0.0128  0.8121  0.6210
   98SOL    HW2  391   3.136   0.752   0.345  1.1728  0.5481  1.4066
   98SOL     MW  392   3.187   0.696   0.303  0.3642  0.3582  0.6530
   99SOL     OW  393   1.590   3.108   1.373  0.1836  0.3491  0.2479
   99SOL    HW1  394   1.502   3.083   1.347 -0.2179  1.1968  0.7434
   99SOL    HW2  395   1.577   3.178   1.437  1.2146  0.5520  0.2560
   99SOL     MW  396   1.577   3.114   1.378  0.2683  0.4905  0.3157
  100SOL     OW  397   2.353   1.877   3.594  0.1416 -0.1365 -0.0778
  100SOL    HW1  398   2.340   1.946   3.660  1.2140 -1.3546  1.4707
  100SOL    HW2  399   2.264   1.849   3.571 -0.2744  0.9808  0.1006
  100SOL     MW  400   2.339   1.883   3.600  0.2299 -0.1501  0.1546
  101SOL     OW  401   0.686   2.903   1.780  0.0504 -0.1991 -0.2477
  101SOL    HW1  402   0.747   2.959   1.732 -2.9802  4.2620  0.5046
  101SOL    HW2  403   0.621   2.878   1.715 -1.4600  1.8290  0.3772
  101SOL     MW  404   0.686   2.907   1.765 -0.5607  0.6742 -0.0624
  102SOL     OW  405   0.157   0.518   0.727 -0.1752 -0.0011 -0.2314
  102SOL    HW1  406   0.166   0.613   0.736 -1.3535 -0.0968  3.6487
  102SOL    HW2  407   0.101   0.507   0.650  0.9729  2.3235 -1.5188
  102SOL     MW  408   0.150   0.530   0.718 -0.1793  0.2989  0.1175
  103SOL     OW  409   0.735   3.345   0.319 -0.2803 -0.3612  0.1070
  103SOL    HW1  410   0.789   3.313   0.392  0.7530  3.3880  1.2129
  103SOL    HW2  411   0.668   3.278   0.307  1.4557 -2.6614  2.3061
  103SOL     MW  412   0.733   3.332   0.327  0.0924 -0.1662  0.5518
  104SOL     OW  413   2.012   2.195   1.913 -0.5499  0.2328  0.8086
  104SOL    HW1  414   1.926   2.212   1.876 -1.0840 -0.5054  1.6638
  104SOL    HW2  415   2.056   2.280   1.912 -1.7609  0.8953  1.5514
  104SOL     MW  416   2.006   2.209   1.908 -0.7848  0.2226  1.0237
  105SOL     OW  417   1.254   1.733   3.563  0.1163 -0.3654  0.2998
  105SOL    HW1  418   1.334   1.774   3.531  0.2641 -0.7701  0.1419
  105SOL    HW2  419   1.269   1.720   3.657 -0.0759  0.2617  0.4249
  105SOL     MW  420   1.267   1.737   3.571  0.1103 -0.3355  0.2954
  106SOL     OW  421   1.608   0.182   3.190 -0.3193  0.8757  0.0584
  106SOL    HW1  422   1.521   0.141   3.191 -0.1237  0.4549 -0.0410
  106SOL    HW2  423   1.590   0.274   3.210 -0.8252  0.8669 -0.3124
  106SOL     MW  424   1.594   0.189   3.193 -0.3611  0.8179 -0.0049
  107SOL     OW  425   1.562   2.954   1.951  0.2767  0.4261  0.2068
  107SOL    HW1  426   1.556   2.984   2.041 -0.9470 -0.4286  0.4343
  107SOL    HW2  427   1.627   3.011   1.911  1.0323  0.6475  1.6851
  107SOL     MW  428   1.570   2.966   1.957  0.2137  0.3409  0.4364
  108SOL     OW  429   1.619   3.535   3.586  0.2961 -0.2723  0.6649
  108SOL    HW1  430   1.547   3.475   3.571 -0.0743  0.2574  0.3021
  108SOL    HW2  431   1.580   3.622   3.581  1.1337  0.0718 -0.7064
  108SOL     MW  432   1.604   3.539   3.583  0.3590 -0.1547  0.4315
  109SOL     OW  433   0.179   3.464   0.552  0.2060  0.3688  0.0056
  109SOL    HW1  434   0.105   3.497   0.500  0.4770 -1.9819 -2.0396
  109SOL    HW2  435   0.158   3.489   0.642 -1.3683  2.7305 -0.9155
  109SOL     MW  436   0.166   3.472   0.557  0.0306  0.3703 -0.3936
  110SOL     OW  437   1.141   2.233   3.354  0.1776  0.3902  0.2260
  110SOL    HW1  438   1.162   2.151   3.397 -0.8306 -0.3587 -0.6697
  110SOL    HW2  439   1.048   2.247   3.372 -0.7596 -0.8456 -3.0451
  110SOL     MW  440   1.131   2.224   3.362 -0.0842  0.1231 -0.3348
  111SOL     OW  441   2.188   3.550   2.833  0.7560  0.1909  0.3411
  111SOL    HW1  442   2.111   3.581   2.881  0.4403  1.1834 -0.7521
  111SOL    HW2  443   2.162   3.464   2.799 -0.4535  1.1392 -1.2414
  111SOL     MW  444   2.174   3.542   2.835  0.5507  0.4521 -0.0190
  112SOL     OW  445   2.058   2.483   3.309  0.1375  0.1494  0.4643
  112SOL    HW1  446   2.108   2.454   3.233 -0.6783  1.1691 -0.4894
  112SOL    HW2  447   2.007   2.407   3.335 -0.6125  0.1815 -0.8706
  112SOL     MW  448   2.058   2.469   3.302 -0.0733  0.2909  0.1563
  113SOL     OW  449   2.932   1.687   1.096  0.1737  0.2219  0.2401
  113SOL    HW1  450   2.948   1.712   1.187 -0.0829  0.9901  0.0834
  113SOL    HW2  451   2.837   1.695   1.085  0.0599 -1.0221  0.2273
  113SOL     MW  452   2.921   1.692   1.107  0.1238  0.1579  0.2173
  114SOL     OW  453   0.045   1.319   0.615  0.9778 -0.6821 -1.0442
  114SOL    HW1  454   0.081   1.244   0.567 -0.1871  0.0175 -3.1423
  114SOL    HW2  455   0.106   1.390   0.597  0.0397 -0.1762 -2.3709
  114SOL     MW  456   0.058   1.319   0.606  0.6948 -0.5199 -1.5051
  115SOL     OW  457   2.218   3.240   0.937  0.5943 -0.8252 -0.8764
  115SOL    HW1  458   2.283   3.239   0.867  1.9650 -1.1344  0.3401
  115SOL    HW2  459   2.209   3.148   0.963  1.0020 -0.6082  0.1088
  115SOL     MW  460   2.226   3.227   0.931  0.8336 -0.8376 -0.5801
  116SOL     OW  461   2.727   3.122   3.573  0.3313  0.5010  0.4065
  116SOL    HW1  462   2.692   3.179   3.505  0.9139  2.5435  1.7199
  116SOL    HW2  463   2.753   3.182   3.644  0.7444 -1.4253  1.9883
  116SOL     MW  464   2.726   3.138   3.574  0.4653  0.5167  0.7961
  117SOL     OW  465   2.519   0.294   3.086  0.3912  0.4096 -0.2994
  117SOL    HW1  466   2.435   0.270   3.047 -0.9642  0.4997  2.3717
  117SOL    HW2  467   2.584   0.258   3.026 -1.4976  0.7906 -2.7221
  117SOL     MW  468   2.516   0.286   3.073 -0.0454  0.4730 -0.2660
  118SOL     OW  469   0.070   2.219   2.292 -1.1587  0.4866 -0.4964
  118SOL    HW1  470   0.033   2.175   2.215 -1.0572 -1.4429  0.4949
  118SOL    HW2  471   0.162   2.190   2.294 -1.7507 -1.5985  1.6721
  118SOL     MW  472   0.077   2.209   2.282 -1.2247 -0.0537 -0.0712
  119SOL     OW  473   0.229   2.837   2.208 -0.6017 -0.9497 -0.1064
  119SOL    HW1  474   0.179   2.916   2.230  1.2255 -0.0689  1.2225
  119SOL    HW2  475   0.277   2.860   2.129 -0.1544 -0.7359  0.2206
  119SOL     MW  476   0.229   2.851   2.200 -0.2956 -0.8024  0.1164
  120SOL     OW  477   1.596   1.562   0.012  0.6544 -0.2295 -0.3296
  120SOL    HW1  478   1.605   1.547   0.106 -1.7699  3.1835  0.6482
  120SOL    HW2  479   1.640   1.645  -0.003 -1.2872  0.6512 -1.5775
  120SOL     MW  480   1.603   1.571   0.023  0.0668  0.3484 -0.3659
  121SOL     OW  481   1.089   1.232   3.421 -0.6715  0.0145 -0.0498
  121SOL    HW1  482   1.018   1.188   3.374 -0.9768  1.0666 -0.5957
  121SOL    HW2  483   1.047   1.304   3.468 -0.1459 -0.1274  0.6670
  121SOL     MW  484   1.074   1.236   3.421 -0.6419  0.1370 -0.0268
  122SOL     OW  485   0.206   2.055   3.439  0.2715  0.2692 -0.9312
  122SOL    HW1  486   0.189   2.119   3.509 -1.4562 -1.8616  0.7459
  122SOL    HW2  487   0.274   1.998   3.474 -1.2433 -1.3674 -0.4684
  122SOL     MW  488   0.213   2.056   3.453 -0.1649 -0.2378 -0.6432
  123SOL     OW  489   1.116   3.322   3.489 -0.5780 -0.1202 -0.3528
  123SOL    HW1  490   1.081   3.356   3.571  1.8481  1.1832  0.2334
  123SOL    HW2  491   1.211   3.319   3.502  0.0813  1.6323 -3.5899
  123SOL     MW  492   1.124   3.326   3.502 -0.1628  0.2910 -0.7096
  124SOL     OW  493   0.515   2.927   2.807 -0.3318 -0.0898  0.1441
  124SOL    HW1  494   0.550   3.007   2.766  0.3851 -0.2413  0.4308
  124SOL    HW2  495   0.576   2.858   2.781 -3.4610 -1.6517 -4.1373
  124SOL     MW  496   0.528   2.929   2.798 -0.6564 -0.3204 -0.3935
  125SOL     OW  497   1.500   1.950   3.129  0.6041  0.1205  0.3079
  125SOL    HW1  498   1.532   1.923   3.043  0.1878 -1.5007  0.6219
  125SOL    HW2  499   1.543   2.034   3.146 -0.8573  1.5523 -2.3565
  125SOL     MW  500   1.510   1.958   3.119  0.3514  0.0950 -0.0084
  126SOL     OW  501   3.278   1.958   1.309 -0.8617  0.5690 -0.0407
  126SOL    HW1  502   3.366   1.937   1.277 -0.4151 -1.8774  2.3920
  126SOL    HW2  503   3.293   1.985   1.400 -2.7171 -1.5010  0.9519
  126SOL     MW  504   3.292   1.959   1.317 -1.0513 -0.0388  0.4203
  127SOL     OW  505   0.607   3.389   2.453  0.1444 -0.5868 -0.8051
  127SOL    HW1  506   0.575   3.423   2.537  1.2503  0.1943 -0.6772
  127SOL    HW2  507   0.528   3.364   2.405 -0.5490 -0.2095  0.1202
  127SOL     MW  508   0.592   3.390   2.458  0.1999 -0.4309 -0.6634
  128SOL     OW  509   1.728   0.796   0.217 -0.1226  0.2292 -0.0187
  128SOL    HW1  510   1.675   0.789   0.296  2.2519 -0.8143  1.6048
  128SOL    HW2  511   1.721   0.888   0.191 -2.1733  0.2441  0.4752
  128SOL     MW  512   1.720   0.807   0.224 -0.0790  0.0907  0.2663
  129SOL     OW  513   1.612   1.657   3.250 -0.0365  0.3577 -0.4262
  129SOL    HW1  514   1.586   1.663   3.342 -0.1829 -1.2088 -0.3300
  129SOL    HW2  515   1.634   1.564   3.238 -1.1515  0.2843 -2.2595
  129SOL     MW  516   1.611   1.645   3.261 -0.2062  0.1370 -0.6600
  130SOL     OW  517   2.566   1.717   3.602 -0.2581 -0.8772  0.2649
  130SOL    HW1  518   2.642   1.755   3.558  1.4562  1.1084  4.3749
  130SOL    HW2  519   2.492   1.771   3.574  0.9291  0.9917  0.5785
  130SOL     MW  520   2.566   1.729   3.592  0.1324 -0.3585  0.8602
  131SOL     OW  521   0.884   3.498   2.617 -0.5805  0.1170 -0.1103
  131SOL    HW1  522   0.807   3.554   2.603 -0.0198  0.5639 -1.6005
  131SOL    HW2  523   0.916   3.480   2.529 -0.7456 -2.5908  0.3097
  131SOL     MW  524   0.878   3.503   2.603 -0.5273 -0.1873 -0.2543
  132SOL     OW  525   1.081   0.942   0.788 -0.8005 -0.2356  0.4494
  132SOL    HW1  526   1.142   0.909   0.721 -1.3575  0.5115 -0.4425
  132SOL    HW2  527   1.137   0.989   0.850 -0.4529  0.3598 -0.3101
  132SOL     MW  528   1.097   0.944   0.787 -0.8287 -0.0549  0.2272
  133SOL     OW  529   2.600   0.362   0.779 -0.3732 -0.0787  0.2138
  133SOL    HW1  530   2.536   0.359   0.849  2.6578 -2.0163  3.2149
  133SOL    HW2  531   2.684   0.374   0.824  1.7395 -0.8954 -3.1343
  133SOL     MW  532   2.603   0.364   0.794  0.3191 -0.4494  0.1671
  134SOL     OW  533   1.499   3.403   1.377 -0.3688 -0.1560 -0.3505
  134SOL    HW1  534   1.451   3.382   1.297 -0.6972 -0.5496 -0.0537
  134SOL    HW2  535   1.585   3.430   1.346  1.0067 -4.2494 -0.7466
  134SOL     MW  536   1.504   3.404   1.362 -0.2279 -0.7599 -0.3639
  135SOL     OW  537   1.303   2.098   1.610  0.7824 -0.1624 -0.4780
  135SOL    HW1  538   1.286   2.068   1.699  0.1345 -2.6089 -1.3337
  135SOL    HW2  539   1.241   2.170   1.597 -1.0088 -1.4865  0.2533
  135SOL     MW  540   1.292   2.104   1.620  0.4542 -0.6699 -0.4948
  136SOL     OW  541   1.799   0.481   3.165 -0.1793 -0.1088  0.9351
  136SOL    HW1  542   1.877   0.464   3.112  1.6382  2.8199  2.4326
  136SOL    HW2  543   1.833   0.492   3.254 -2.1062  2.2604  1.4726
  136SOL     MW  544   1.814   0.480   3.170 -0.1940  0.6042  1.2090
  137SOL     OW  545   2.570   0.974   2.824  0.1512 -0.8092 -0.1223
  137SOL    HW1  546   2.527   0.936   2.900  1.9534  0.8861  1.8962
  137SOL    HW2  547   2.639   0.911   2.802  0.1038 -0.9530  0.1407
  137SOL     MW  548   2.574   0.960   2.831  0.3874 -0.6004  0.1848
  138SOL     OW  549   2.442   1.546   0.839 -0.8623 -1.0697  0.1507
  138SOL    HW1  550   2.428   1.500   0.921 -3.8022 -1.3025 -0.3860
  138SOL    HW2  551   2.395   1.629   0.849  0.1095 -0.3803 -0.7379
  138SOL     MW  552   2.434   1.551   0.851 -1.1272 -1.0083 -0.0411
  139SOL     OW  553   2.432   1.912   2.205  0.5683 -0.0074 -0.6658
  139SOL    HW1  554   2.460   1.855   2.133 -0.0058  0.0948 -0.9739
  139SOL    HW2  555   2.473   1.874   2.283 -1.3537 -2.0145 -0.5507
  139SOL     MW  556   2.441   1.899   2.206  0.2324 -0.2638 -0.6917
  140SOL     OW  557   0.238   2.907   3.454  0.4691 -0.0877  0.5476
  140SOL    HW1  558   0.233   2.822   3.410  2.2114  0.1089 -0.1140
  140SOL    HW2  559   0.149   2.925   3.482 -0.2874 -1.2257 -1.0024
  140SOL     MW  560   0.226   2.898   3.452  0.6018 -0.2144  0.2499
  141SOL     OW  561   2.894   1.015   0.924 -0.1496 -0.0234 -0.0345
  141SOL    HW1  562   2.985   0.991   0.941  0.1492  1.4251  0.6057
  141SOL    HW2  563   2.843   0.938   0.947  0.7418 -0.1282  1.7587
  141SOL     MW  564   2.899   1.002   0.929  0.0106  0.1574  0.2930
  142SOL     OW  565   0.183   2.539   0.088  0.5673 -0.1715 -0.6315
  142SOL    HW1  566   0.261   2.572   0.134  0.2539 -0.7829  0.3727
  142SOL    HW2  567   0.158   2.461   0.137 -2.2278  1.4157  0.7272
  142SOL     MW  568   0.190   2.533   0.101  0.1489 -0.0402 -0.3135
  143SOL     OW  569   0.681   1.374   1.038  0.1317 -0.4544 -0.2906
  143SOL    HW1  570   0.659   1.288   1.003 -0.6972 -0.3697  0.0036
  143SOL    HW2  571   0.763   1.360   1.087 -1.3477 -1.6720  1.9936
  143SOL     MW  572   0.689   1.361   1.040 -0.1790 -0.6069  0.0564
  144SOL     OW  573   1.028   2.279   1.101 -0.4620  0.7918  0.1647
  144SOL    HW1  574   1.098   2.345   1.105 -0.7608  1.1549 -0.4688
  144SOL    HW2  575   1.049   2.226   1.024  1.8229 -2.2346  2.6102
  144SOL     MW  576   1.040   2.281   1.091 -0.1947  0.4333  0.4086
  145SOL     OW  577   0.832   2.077   0.406 -0.9037  0.3053  0.2135
  145SOL    HW1  578   0.873   2.157   0.372 -1.5140  0.4674 -0.1415
  145SOL    HW2  579   0.875   2.063   0.491  0.1838  0.2464 -0.3321
  145SOL     MW  580   0.844   2.086   0.413 -0.8395  0.3192  0.0923
  146SOL     OW  581   0.188   0.799   0.742  0.4774  0.5139 -0.5182
  146SOL    HW1  582   0.151   0.856   0.675  0.3190  1.5823  0.4372
  146SOL    HW2  583   0.214   0.859   0.812  3.3900 -0.2508 -0.8187
  146SOL     MW  584   0.187   0.815   0.743  0.8481  0.5548 -0.4300
  147SOL     OW  585   0.166   0.084   0.749  0.5478 -0.0211 -0.6591
  147SOL    HW1  586   0.206   0.039   0.824 -1.3507  0.9987  1.0560
  147SOL    HW2  587   0.075   0.095   0.774 -0.1242  0.5043 -3.1154
  147SOL     MW  588   0.159   0.079   0.762  0.2019  0.1868 -0.7588
  148SOL     OW  589   1.012   1.144   0.495  0.1272  0.4583  0.0643
  148SOL    HW1  590   0.929   1.173   0.457  1.5343  2.2615 -1.8905
  148SOL    HW2  591   1.021   1.053   0.466 -1.0650  0.3016  0.1483
  148SOL     MW  592   1.002   1.136   0.486  0.1561  0.6799 -0.1875
  149SOL     OW  593   0.007   1.162   0.849 -0.5406 -0.1937  0.2314
  149SOL    HW1  594  -0.020   1.200   0.766 -0.9971 -1.0215 -0.0096
  149SOL    HW2  595   0.103   1.161   0.845 -0.5561 -0.1210 -0.2393
  149SOL     MW  596   0.016   1.167   0.837 -0.6041 -0.2953  0.1356
  150SOL     OW  597   3.226   0.764   3.555  0.1124 -0.2864  0.4690
  150SOL    HW1  598   3.220   0.859   3.545  2.6848 -0.0471  0.5825
  150SOL    HW2  599   3.149   0.730   3.510 -0.4441  1.8000 -0.2402
  150SOL     MW  600   3.215   0.772   3.548  0.3837  0.0266  0.3889
  151SOL     OW  601   2.244   3.486   3.525 -0.0675 -0.3332 -0.3716
  151SOL    HW1  602   2.308   3.423   3.492  0.1047 -0.0873 -0.5094
  151SOL    HW2  603   2.159   3.445   3.509  0.0907 -1.5634  1.6028
  151SOL     MW  604   2.241   3.472   3.518 -0.0231 -0.4657 -0.1244
  152SOL     OW  605   3.155   2.610   1.214 -0.4954 -0.3303  0.5657
  152SOL    HW1  606   3.174   2.594   1.122 -0.8546 -2.4958  0.8053
  152SOL    HW2  607   3.238   2.595   1.259 -0.2142  1.1613  0.5818
  152SOL     MW  608   3.168   2.606   1.208 -0.5059 -0.4210  0.6001
  153SOL     OW  609   2.257   1.423   0.248 -0.4839 -0.2240  0.3145
  153SOL    HW1  610   2.183   1.424   0.188  1.2878  0.0266 -2.0296
  153SOL    HW2  611   2.333   1.437   0.191  1.4494 -1.3384  2.4771
  153SOL     MW  612   2.257   1.425   0.232  0.0147 -0.3403  0.2901
  154SOL     OW  613   1.501   2.210   1.815  0.4361 -0.4985 -0.4116
  154SOL    HW1  614   1.500   2.174   1.727  0.9475 -1.2686 -0.1119
  154SOL    HW2  615   1.427   2.167   1.859  2.7641 -3.6319  0.8526
  154SOL     MW  616   1.491   2.199   1.809  0.8182 -1.0239 -0.2011
  155SOL     OW  617   1.967   0.828   0.593 -1.0481  0.9526  0.6971
  155SOL    HW1  618   1.979   0.908   0.541 -0.3810  0.9649  0.8639
  155SOL    HW2  619   1.911   0.772   0.538 -1.1938  1.3736  0.4112
  155SOL     MW  620   1.961   0.831   0.578 -0.9779  1.0109  0.6811
  156SOL     OW  621   1.096   2.611   2.788 -0.3093  0.0588 -0.7912
  156SOL    HW1  622   1.086   2.605   2.883 -0.1992 -1.6707 -0.8556
  156SOL    HW2  623   1.109   2.521   2.759  0.6859  0.6559 -2.3502
  156SOL     MW  624   1.096   2.598   2.797 -0.1605 -0.0936 -1.0097
  157SOL     OW  625   1.085   1.824   3.036  0.1333  0.7017  0.0487
  157SOL    HW1  626   1.007   1.802   3.088  0.7317  1.8614  1.5065
  157SOL    HW2  627   1.114   1.740   3.000  0.3379 -0.3853  2.5425
  157SOL     MW  628   1.078   1.809   3.038  0.2414  0.7115  0.5805
  158SOL     OW  629   2.208   0.635   0.942 -0.3349  0.7259 -0.3748
  158SOL    HW1  630   2.128   0.590   0.967  0.0343 -0.0146 -0.5108
  158SOL    HW2  631   2.198   0.650   0.847  0.0012 -0.0297 -0.5377
  158SOL     MW  632   2.196   0.631   0.932 -0.2399  0.5245 -0.4151
  159SOL     OW  633   0.812   2.179   0.032  0.2572  0.2905  0.1821
  159SOL    HW1  634   0.848   2.093   0.055 -0.7521 -0.2134 -0.0691
  159SOL    HW2  635   0.724   2.180   0.070 -0.2289  0.6973 -0.9033
  159SOL     MW  636   0.805   2.168   0.040  0.0560  0.2774  0.0022
  160SOL     OW  637   1.747   2.548   2.567  0.9936  0.2391 -0.8535
  160SOL    HW1  638   1.665   2.505   2.543  1.7905 -0.7048 -2.0406
  160SOL    HW2  639   1.723   2.637   2.590 -0.6601 -0.6400  1.1236
  160SOL     MW  640   1.733   2.554   2.567  0.8783 -0.0062 -0.7472
  161SOL     OW  641   3.331   0.599   0.556 -0.5033 -0.0461  1.3020
  161SOL    HW1  642   3.323   0.663   0.626 -0.0469 -0.0522  1.3609
  161SOL    HW2  643   3.284   0.639   0.482  3.2496  2.3543 -0.0693
  161SOL     MW  644   3.323   0.613   0.555  0.0632  0.2761  1.1254
  162SOL     OW  645   2.371   3.317   1.775 -0.9278  0.1506 -0.6561
  162SOL    HW1  646   2.460   3.350   1.763 -0.4002  0.9306  3.5458
  162SOL    HW2  647   2.350   3.271   1.694  2.9766  0.6010 -2.1164
  162SOL     MW  648   2.380   3.315   1.763 -0.3313  0.3162 -0.2871
  163SOL     OW  649   1.035   2.263   3.101  0.2705  0.2678  0.7112
  163SOL    HW1  650   1.068   2.236   3.187  0.6852 -0.1417  0.4285
  163SOL    HW2  651   1.034   2.359   3.105  0.2064  0.2513  1.2020
  163SOL     MW  652   1.039   2.272   3.113  0.3177  0.2105  0.7392
  164SOL     OW  653   0.480   2.128   2.931 -0.1530  0.0852  0.8046
  164SOL    HW1  654   0.479   2.041   2.969 -0.1326 -0.3264 -0.1077
  164SOL    HW2  655   0.508   2.114   2.840  0.7379  1.1337  0.8962
  164SOL     MW  656   0.484   2.115   2.924 -0.0304  0.1709  0.6942
  165SOL     OW  657   1.401   3.508   1.794 -0.0462  0.2868 -0.4949
  165SOL    HW1  658   1.368   3.520   1.705  0.7588  0.4569 -0.7787
  165SOL    HW2  659   1.494   3.489   1.783  0.4003  1.7777  0.3759
  165SOL     MW  660   1.409   3.507   1.781  0.1222  0.5103 -0.4159
  166SOL     OW  661   0.230   3.091   0.935  0.0763 -0.8275 -0.0991
  166SOL    HW1  662   0.319   3.125   0.929  0.0538 -0.7692 -0.0921
  166SOL    HW2  663   0.235   3.003   0.897 -0.1619 -0.2815 -1.4588
  166SOL     MW  664   0.243   3.083   0.929  0.0412 -0.7461 -0.2812
  167SOL     OW  665   3.238   3.024   0.777  0.2493 -0.4311 -0.1648
  167SOL    HW1  666   3.180   3.047   0.705  1.4132  2.1139 -0.4121
  167SOL    HW2  667   3.232   2.928   0.784 -2.6091 -0.4186 -1.2352
  167SOL     MW  668   3.230   3.014   0.768  0.0213 -0.0869 -0.3422
  168SOL     OW  669   0.617   1.120   0.095 -0.0444  0.5481  0.3729
  168SOL    HW1  670   0.543   1.082   0.049 -0.5551  1.5571  0.3386
  168SOL    HW2  671   0.584   1.141   0.183 -0.4148  2.7670 -0.2232
  168SOL     MW  672   0.603   1.118   0.101 -0.1630  0.9825  0.2880
  169SOL     OW  673   0.869   1.163   0.734  0.6087 -0.3747  0.2363
  169SOL    HW1  674   0.883   1.257   0.723  1.8802 -0.5900 -0.1204
  169SOL    HW2  675   0.919   1.122   0.664 -1.3480 -1.2786 -0.7219
  169SOL     MW  676   0.877   1.170   0.723  0.5165 -0.5253  0.0594
  170SOL     OW  677   0.514   1.980   1.880 -0.0545 -0.0101 -0.8978
  170SOL    HW1  678   0.598   1.989   1.926 -0.4657 -2.5945  0.5470
  170SOL    HW2  679   0.507   2.059   1.827  3.1291  0.4583 -0.8049
  170SOL     MW  680   0.525   1.992   1.879  0.3186 -0.2949 -0.6908
  171SOL     OW  681   1.493   1.851   3.463  0.5106 -0.4899  0.0986
  171SOL    HW1  682   1.463   1.883   3.378  2.0158  0.8698  0.0429
  171SOL    HW2  683   1.519   1.930   3.511  1.4307 -1.3753  1.1105
  171SOL     MW  684   1.492   1.866   3.458  0.8370 -0.4261  0.2273
  172SOL     OW  685   0.843   2.597   0.481  0.2871 -0.5677  0.6488
  172SOL    HW1  686   0.884   2.572   0.397 -0.5904 -0.3962  0.1616
  172SOL    HW2  687   0.813   2.514   0.518 -0.9975 -0.4773 -0.1104
  172SOL     MW  688   0.845   2.582   0.475 -0.0038 -0.5325  0.4810
  173SOL     OW  689   3.494   0.883   0.820  0.3725  0.2677 -0.2521
  173SOL    HW1  690   3.452   0.829   0.887  0.6071 -0.1876 -0.4646
  173SOL    HW2  691   3.513   0.966   0.864  0.4366  0.0052  0.2201
  173SOL     MW  692   3.491   0.887   0.835  0.4127  0.1711 -0.2171
  174SOL     OW  693   2.141   1.185   3.017 -0.7050 -0.4773 -0.5868
  174SOL    HW1  694   2.164   1.223   3.102 -2.5135 -2.3368  0.8133
  174SOL    HW2  695   2.221   1.193   2.965  0.7388 -0.0850  1.5640
  174SOL     MW  696   2.155   1.192   3.021 -0.7540 -0.6748 -0.1089
  175SOL     OW  697   0.229   1.615   2.829  0.0758 -0.5439  0.7107
  175SOL    HW1  698   0.322   1.629   2.849  1.2647 -1.8329 -3.0386
  175SOL    HW2  699   0.208   1.685   2.766 -1.7939  0.1853  2.0689
  175SOL     MW  700   0.239   1.626   2.823 -0.0158 -0.6192  0.3889
  176SOL     OW  701   1.700   3.241   0.749  0.3779 -0.0492  0.0453
  176SOL    HW1  702   1.670   3.159   0.710  1.0218  0.0876 -0.7739
  176SOL    HW2  703   1.791   3.223   0.775  1.3022  1.0407 -2.1999
  176SOL     MW  704   1.708   3.227   0.747  0.5889  0.1158 -0.3671
  177SOL     OW  705   0.561   2.104   1.252  0.1136 -0.0049 -0.0959
  177SOL    HW1  706   0.550   2.127   1.345  1.5097  1.1665 -0.1835
  177SOL    HW2  707   0.655   2.093   1.241 -0.0487 -0.3188 -1.3552
  177SOL     MW  708   0.572   2.105   1.263  0.2797  0.1105 -0.2772
  178SOL     OW  709   0.429   2.132   0.976  0.0387 -0.2392  0.2890
  178SOL    HW1  710   0.336   2.156   0.978  0.2964  0.8844 -0.3192
  178SOL    HW2  711   0.464   2.163   1.060 -0.2530 -1.1966  0.7698
  178SOL     MW  712   0.421   2.140   0.987  0.0341 -0.2168  0.2719
  179SOL     OW  713   1.214   2.656   0.408  0.3277  0.3003  0.6402
  179SOL    HW1  714   1.304   2.667   0.378 -0.2818  0.1245 -1.4501
  179SOL    HW2  715   1.222   2.623   0.497  2.3449 -0.5514  0.2017
  179SOL     MW  716   1.227   2.653   0.416  0.5171  0.1620  0.2998
  180SOL     OW  717   1.126   1.153   0.093 -0.1938 -0.2034  0.1450
  180SOL    HW1  718   1.184   1.079   0.111 -2.0173 -1.5966  0.6516
  180SOL    HW2  719   1.126   1.161  -0.002  0.3923 -0.5328  0.1135
  180SOL     MW  720   1.134   1.144   0.083 -0.3603 -0.4352  0.2090
  181SOL     OW  721   2.732   0.735   2.825 -0.1329 -1.2085  0.0597
  181SOL    HW1  722   2.813   0.687   2.807 -0.6753 -1.5113 -1.7084
  181SOL    HW2  723   2.683   0.677   2.884  0.3675 -1.6138  0.0859
  181SOL     MW  724   2.737   0.721   2.831 -0.1385 -1.3038 -0.1747
  182SOL     OW  725   1.404   3.451   2.082  0.3249  0.3495  0.1799
  182SOL    HW1  726   1.402   3.458   1.986 -1.8529 -0.2670  0.1376
  182SOL    HW2  727   1.319   3.485   2.110 -0.1311 -1.8272  1.6972
  182SOL     MW  728   1.392   3.457   2.073 -0.0295 -0.0264  0.3784
  183SOL     OW  729   0.913   1.002   3.481 -0.6738 -0.9727 -0.1277
  183SOL    HW1  730   0.947   0.984   3.569  0.7960  1.8035 -0.0182
  183SOL    HW2  731   0.951   0.933   3.427  1.7372 -0.4841  0.7901
  183SOL     MW  732   0.923   0.990   3.486 -0.1515 -0.5333  0.0106
  184SOL     OW  733   3.467   3.559   3.596 -0.4350 -0.2524 -0.5937
  184SOL    HW1  734   3.447   3.651   3.581 -0.4754 -0.2321 -0.4191
  184SOL    HW2  735   3.462   3.549   3.691 -0.2930 -0.4021 -0.6000
  184SOL     MW  736   3.464   3.570   3.607 -0.4213 -0.2698 -0.5711
  185SOL     OW  737   0.862   3.383   2.354  0.6517 -0.4288 -0.2212
  185SOL    HW1  738   0.776   3.383   2.395  1.0280  2.1828  0.8064
  185SOL    HW2  739   0.869   3.298   2.312 -2.5028 -0.6659 -0.5220
  185SOL     MW  740   0.852   3.372   2.354  0.2778 -0.1092 -0.1234
  186SOL     OW  741   0.154   1.430   0.041  0.0973  0.0234  0.2626
  186SOL    HW1  742   0.176   1.484  -0.035  0.8472 -1.3439 -0.5327
  186SOL    HW2  743   0.190   1.479   0.115 -1.9235  2.1210 -0.0258
  186SOL     MW  744   0.162   1.444   0.040 -0.0737  0.1217  0.1168
  187SOL     OW  745   2.451   3.124   1.989  0.1378 -0.2024 -0.4755
  187SOL    HW1  746   2.421   3.192   1.929  1.8413 -0.3351 -1.5116
  187SOL    HW2  747   2.434   3.160   2.076 -1.5835  0.3335 -0.9831
  187SOL     MW  748   2.445   3.138   1.993  0.1354 -0.1481 -0.6832
  188SOL     OW  749   2.309   0.761   3.532 -0.1773 -0.6397 -0.9199
  188SOL    HW1  750   2.335   0.773   3.440 -2.2521 -0.7957 -1.5643
  188SOL    HW2  751   2.245   0.830   3.548  0.3508 -0.4503  0.5141
  188SOL     MW  752   2.304   0.772   3.522 -0.3854 -0.6352 -0.8136
  189SOL     OW  753   3.588   1.829   0.811  0.5755 -0.2901 -0.1756
  189SOL    HW1  754   3.681   1.806   0.818  0.6709  0.4785  1.8659
  189SOL    HW2  755   3.589   1.918   0.776  0.5921 -0.4432 -0.5605
  189SOL     MW  756   3.601   1.838   0.807  0.5906 -0.2073  0.0474
  190SOL     OW  757   2.230   2.709   3.555  0.7992  0.2593  0.1561
  190SOL    HW1  758   2.294   2.651   3.513  0.3863  0.7871 -1.2511
  190SOL    HW2  759   2.148   2.660   3.551  1.1167 -0.5373  2.2147
  190SOL     MW  760   2.228   2.695   3.549  0.7864  0.2231  0.2438
  191SOL     OW  761   0.105   2.268   3.605 -0.0022  0.6706  0.6148
  191SOL    HW1  762   0.189   2.299   3.570 -0.4021  2.7143  1.3771
  191SOL    HW2  763   0.039   2.302   3.545 -0.3244 -2.1975 -0.8663
  191SOL     MW  764   0.108   2.277   3.592 -0.0994  0.5597  0.5181
  192SOL     OW  765   3.021   2.228   3.039 -0.4035  0.5890 -0.5261
  192SOL    HW1  766   3.115   2.240   3.033 -0.5524  1.6274 -0.9802
  192SOL    HW2  767   2.984   2.298   2.985 -1.4390  0.3594 -0.1421
  192SOL     MW  768   3.028   2.239   3.031 -0.5629  0.6978 -0.5356
  193SOL     OW  769   2.327   1.947   1.309 -0.0998  0.6585  0.0504
  193SOL    HW1  770   2.255   2.009   1.319 -1.2275 -0.2379 -1.8211
  193SOL    HW2  771   2.283   1.864   1.287  1.4202 -0.4553  1.0724
  193SOL     MW  772   2.311   1.944   1.307 -0.0470  0.3879 -0.0640
  194SOL     OW  773   1.959   3.574   0.297 -0.1580  0.0524 -0.2141
  194SOL    HW1  774   2.032   3.559   0.237 -0.6033 -2.2231 -0.3003
  194SOL    HW2  775   1.882   3.541   0.249 -1.0696  1.3298  0.3143
  194SOL     MW  776   1.958   3.567   0.282 -0.3406 -0.0819 -0.1546
  195SOL     OW  777   2.974   3.304   1.568  0.7794 -0.4657  0.4590
  195SOL    HW1  778   3.000   3.343   1.484  0.6681 -0.4636  0.4254
  195SOL    HW2  779   2.949   3.379   1.622  2.3476 -0.3230  1.0332
  195SOL     MW  780   2.974   3.319   1.564  0.9755 -0.4462  0.5318
  196SOL     OW  781   1.349   1.691   3.167 -0.2034  0.0707 -0.4073
  196SOL    HW1  782   1.442   1.699   3.188  0.1041 -1.5072 -1.0377
  196SOL    HW2  783   1.309   1.769   3.205  1.3289  0.6395  0.1086
  196SOL     MW  784   1.356   1.703   3.175  0.0442 -0.0651 -0.4228
  197SOL     OW  785   1.806   0.841   3.533 -0.2005 -0.0262  0.0330
  197SOL    HW1  786   1.735   0.899   3.504 -0.7902 -1.2025 -0.9880
  197SOL    HW2  787   1.780   0.811   3.620 -0.6108  0.1014 -0.0458
  197SOL     MW  788   1.793   0.845   3.540 -0.3351 -0.1673 -0.1150
  198SOL     OW  789   0.228   0.745   0.375 -0.0702  0.3955 -0.5208
  198SOL    HW1  790   0.290   0.674   0.361  0.6120  0.9700 -0.4405
  198SOL    HW2  791   0.266   0.820   0.330  0.4047  1.3378  1.3751
  198SOL     MW  792   0.241   0.745   0.367  0.0855  0.5996 -0.2548
  199SOL     OW  793   2.858   2.658   2.041  0.7804 -0.2093 -0.9227
  199SOL    HW1  794   2.824   2.729   1.987 -0.4920  0.3483  0.5164
  199SOL    HW2  795   2.951   2.655   2.021  1.0577  2.4366 -0.4765
  199SOL     MW  796   2.866   2.667   2.031  0.6465  0.2218 -0.6690
  200SOL     OW  797   0.275   2.690   2.605 -0.4292 -0.4334  0.1029
  200SOL    HW1  798   0.311   2.618   2.657 -0.1155 -1.4689 -1.4607
  200SOL    HW2  799   0.200   2.652   2.560 -2.2036  1.1005  1.5752
  200SOL     MW  800   0.270   2.675   2.606 -0.6258 -0.3663  0.0906
  201SOL     OW  801   0.453   2.638   2.019 -0.3914 -0.1418  0.1609
  201SOL    HW1  802   0.373   2.592   1.995 -0.0422 -0.9062  0.4107
  201SOL    HW2  803   0.432   2.730   2.008 -1.7235 -0.2556  1.4534
  201SOL     MW  804   0.440   2.644   2.014 -0.5237 -0.2600  0.3685
  202SOL     OW  805   1.087   1.727   2.611  0.1152 -0.0368  1.1065
  202SOL    HW1  806   1.088   1.635   2.585 -1.8783 -0.3495  1.9344
  202SOL    HW2  807   1.068   1.726   2.705  0.8849  1.2148  1.3062
  202SOL     MW  808   1.084   1.714   2.620 -0.0495  0.0896  1.2448
  203SOL     OW  809   1.491   2.487   2.529  0.3368 -0.0147 -0.4092
  203SOL    HW1  810   1.465   2.449   2.613  0.1246 -1.2432 -1.0205
  203SOL    HW2  811   1.445   2.571   2.526 -2.3831 -1.4130 -0.7539
  203SOL     MW  812   1.481   2.493   2.540 -0.0578 -0.3682 -0.5379
  204SOL     OW  813   1.776   3.036   0.326  0.1163  0.6995 -0.3697
  204SOL    HW1  814   1.782   2.985   0.245 -1.3531 -3.5665  1.9049
  204SOL    HW2  815   1.856   3.088   0.327  0.4038  0.5833 -4.2719
  204SOL     MW  816   1.788   3.036   0.315 -0.0427  0.1097 -0.5887
  205SOL     OW  817   3.089   2.515   3.564 -0.0613 -0.7997 -0.0998
  205SOL    HW1  818   3.162   2.560   3.607 -1.0706  0.2064  0.6350
  205SOL    HW2  819   3.098   2.424   3.592 -0.3649 -0.2747  1.8679
  205SOL     MW  820   3.100   2.509   3.574 -0.2380 -0.5937  0.2639
  206SOL     OW  821   2.675   2.441   0.554 -0.1029 -0.8913  0.2714
  206SOL    HW1  822   2.584   2.419   0.532 -0.1513 -0.6299  0.2091
  206SOL    HW2  823   2.706   2.490   0.478  0.7214 -2.6703 -0.5977
  206SOL     MW  824   2.667   2.444   0.541  0.0015 -1.0955  0.1461
  207SOL     OW  825   1.557   2.556   3.387  0.6943 -0.0238 -0.3334
  207SOL    HW1  826   1.464   2.534   3.381  0.8230 -0.4611 -0.7850
  207SOL    HW2  827   1.601   2.472   3.395  0.7827  0.2166  4.7932
  207SOL     MW  828   1.550   2.542   3.387  0.7235 -0.0503  0.2958
  208SOL     OW  829   3.406   3.257   0.787 -0.1423 -0.5858  0.1805
  208SOL    HW1  830   3.344   3.189   0.814 -0.3902  0.0357  1.2409
  208SOL    HW2  831   3.445   3.287   0.869  0.9203 -0.3507 -0.3965
  208SOL     MW  832   3.403   3.252   0.802 -0.0327 -0.4705  0.2455
  209SOL     OW  833   0.332   0.705   3.515  1.0326  0.6154  0.4081
  209SOL    HW1  834   0.303   0.632   3.460 -0.0905  0.0647  1.6669
  209SOL    HW2  835   0.376   0.663   3.589 -0.3744  1.1319  1.5809
  209SOL     MW  836   0.334   0.689   3.517  0.6921  0.6108  0.7354
  210SOL     OW  837   2.801   2.212   2.709  0.3611  0.0439  0.7235
  210SOL    HW1  838   2.749   2.290   2.726  1.9587  0.6866  3.2529
  210SOL    HW2  839   2.755   2.167   2.638 -2.8409  1.2137  1.8816
  210SOL     MW  840   2.788   2.216   2.702  0.1451  0.2878  1.2198
  211SOL     OW  841   1.497   2.702   0.381 -0.5145  0.4960  0.9010
  211SOL    HW1  842   1.503   2.755   0.301 -0.1166 -0.6959  0.1180
  211SOL    HW2  843   1.577   2.722   0.429  0.9093 -1.2233 -0.5925
  211SOL     MW  844   1.508   2.712   0.376 -0.2693  0.1042  0.5947
  212SOL     OW  845   1.503   2.766   1.370 -0.3359 -0.1382  0.2991
  212SOL    HW1  846   1.444   2.717   1.427 -0.2208 -0.2311  0.3390
  212SOL    HW2  847   1.588   2.763   1.415  0.4635 -2.5695 -1.2018
  212SOL     MW  848   1.507   2.759   1.384 -0.2128 -0.4779  0.1025
  213SOL     OW  849   2.299   2.243   2.094  0.7954  0.3728 -0.0481
  213SOL    HW1  850   2.281   2.159   2.050 -1.5929  1.0010 -0.4363
  213SOL    HW2  851   2.393   2.242   2.111  1.2848 -1.2620 -2.3600
  213SOL     MW  852   2.309   2.231   2.091  0.5398  0.2373 -0.4115
  214SOL     OW  853   3.235   1.509   1.222  0.4087  0.0065 -0.4718
  214SOL    HW1  854   3.156   1.519   1.169 -1.0141 -3.9413  0.5425
  214SOL    HW2  855   3.304   1.490   1.159 -0.2610 -0.1509 -1.1727
  214SOL     MW  856   3.233   1.508   1.206  0.1271 -0.5460 -0.4296
  215SOL     OW  857   3.428   3.194   2.592  0.1495  0.1594 -0.7225
  215SOL    HW1  858   3.442   3.103   2.618 -0.9784  0.3015  0.4660
  215SOL    HW2  859   3.516   3.231   2.590  0.6202 -0.9249 -1.1563
  215SOL     MW  860   3.442   3.186   2.595  0.0610  0.0326 -0.6210
  216SOL     OW  861   2.202   1.759   3.237  0.0786 -0.7509 -0.0010
  216SOL    HW1  862   2.268   1.807   3.288  1.4101 -0.4197 -1.9260
  216SOL    HW2  863   2.196   1.674   3.279  0.8832 -0.3690  0.9103
  216SOL     MW  864   2.210   1.754   3.249  0.3661 -0.6549 -0.1374
  217SOL     OW  865   2.929   1.485   0.871  0.0024  0.1471  0.1418
  217SOL    HW1  866   3.003   1.537   0.839  0.2492  0.1844  0.7578
  217SOL    HW2  867   2.907   1.524   0.956 -0.7310  0.1432 -0.0336
  217SOL     MW  868   2.936   1.497   0.878 -0.0631  0.1516  0.2011
  218SOL     OW  869   3.356   2.836   0.416 -0.5944 -0.0160 -0.4969
  218SOL    HW1  870   3.411   2.760   0.437 -2.1680 -0.9806  0.2819
  218SOL    HW2  871   3.269   2.799   0.399 -0.8992  1.3879 -2.4087
  218SOL     MW  872   3.352   2.821   0.416 -0.8472  0.0432 -0.6494
  219SOL     OW  873   0.326   2.939   0.112  0.0527 -0.3478  0.0701
  219SOL    HW1  874   0.411   2.896   0.112  0.6660  0.8379 -0.7385
  219SOL    HW2  875   0.302   2.946   0.020  0.0190  1.1518  0.1789
  219SOL     MW  876   0.334   2.934   0.100  0.1307  0.0136 -0.0241
  220SOL     OW  877   0.154   1.929   1.024  0.3329 -0.2575 -0.1253
  220SOL    HW1  878   0.218   1.959   1.089 -0.7118  1.5247  0.1506
  220SOL    HW2  879   0.077   1.906   1.076 -0.0474 -0.1236 -0.6244
  220SOL     MW  880   0.152   1.930   1.040  0.1411  0.0003 -0.1553
  221SOL     OW  881   2.396   1.967   0.670  0.6592  0.0677 -0.1186
  221SOL    HW1  882   2.450   1.956   0.592 -0.1246  2.2932 -1.0380
  221SOL    HW2  883   2.440   2.035   0.721 -0.7839  1.3582 -0.5104
  221SOL     MW  884   2.409   1.974   0.667  0.3595  0.5409 -0.2950
  222SOL     OW  885   2.405   1.288   0.759 -0.6361  0.0525 -0.3377
  222SOL    HW1  886   2.489   1.262   0.721 -1.6895 -0.4537 -2.4710
  222SOL    HW2  887   2.409   1.384   0.762 -0.3895  0.0883 -1.4661
  222SOL     MW  888   2.417   1.298   0.754 -0.7447 -0.0108 -0.7767
  223SOL     OW  889   3.072   3.076   0.546  0.6628  0.5401  0.4997
  223SOL    HW1  890   2.978   3.094   0.540  0.6005  0.2654  0.6315
  223SOL    HW2  891   3.105   3.089   0.457  0.9466  3.1262  0.8949
  223SOL     MW  892   3.064   3.081   0.534  0.6926  0.8512  0.5706
  224SOL     OW  893   0.891   0.690   0.126 -0.6384 -0.3414  0.5092
  224SOL    HW1  894   0.869   0.783   0.118 -0.7567 -0.4994 -1.6039
  224SOL    HW2  895   0.841   0.660   0.202 -2.8537  0.7225 -0.4487
  224SOL     MW  896   0.881   0.698   0.135 -0.9524 -0.2195  0.0959
  225SOL     OW  897   3.584   0.246   3.598 -0.4673  0.0265  0.1447
  225SOL    HW1  898   3.662   0.197   3.572 -0.4428 -0.2699  0.7653
  225SOL    HW2  899   3.604   0.336   3.574 -1.0051 -0.4012 -2.1664
  225SOL     MW  900   3.597   0.251   3.591 -0.5363 -0.0709 -0.0828
  226SOL     OW  901   2.517   2.643   1.740  0.7407  0.0428  1.1615
  226SOL    HW1  902   2.577   2.576   1.710  1.1557 -0.3062  2.6573
  226SOL    HW2  903   2.537   2.720   1.687  1.1226 -0.6436  0.2929
  226SOL     MW  904   2.528   2.645   1.729  0.8479 -0.0965  1.2459
  227SOL     OW  905   1.720   3.206   1.639 -0.1763  0.5066  0.2787
  227SOL    HW1  906   1.764   3.130   1.601 -0.5032 -0.0455  0.9730
  227SOL    HW2  907   1.706   3.182   1.731 -3.0464  0.1447 -0.1726
  227SOL     MW  908   1.724   3.193   1.646 -0.6066  0.3836  0.3114
  228SOL     OW  909   2.212   0.898   3.008 -0.7336 -0.5517 -0.2982
  228SOL    HW1  910   2.165   0.982   3.013  0.0641 -0.0518 -0.8836
  228SOL    HW2  911   2.162   0.847   2.944  0.5138  0.6834 -2.3583
  228SOL     MW  912   2.199   0.903   3.000 -0.4583 -0.3182 -0.6542
  229SOL     OW  913   1.898   0.047   2.313 -0.0809 -0.7766  0.2010
  229SOL    HW1  914   1.893   0.049   2.217 -1.5604 -0.7411  0.2557
  229SOL    HW2  915   1.986   0.080   2.333  0.6859 -1.8748 -1.1678
  229SOL     MW  916   1.909   0.052   2.303 -0.1768 -0.9196  0.0241
  230SOL     OW  917   3.391   3.127   2.328 -0.4430 -0.0573 -0.9423
  230SOL    HW1  918   3.401   3.170   2.413 -0.2228 -0.5943 -0.6871
  230SOL    HW2  919   3.317   3.068   2.339  1.2351 -2.1984 -0.2058
  230SOL     MW  920   3.383   3.125   2.341 -0.1875 -0.4177 -0.8088
  231SOL     OW  921   2.879   0.734   0.070 -0.2247  0.0407  0.3702
  231SOL    HW1  922   2.823   0.658   0.056 -0.6621  0.2826  0.7874
  231SOL    HW2  923   2.834   0.785   0.138 -0.4978  1.1931 -0.6224
  231SOL     MW  924   2.865   0.731   0.077 -0.3203  0.2284  0.2928
  232SOL     OW  925   0.887   3.117   2.272  0.7453  0.6265  0.4034
  232SOL    HW1  926   0.949   3.109   2.344 -0.6451 -1.0261  1.4873
  232SOL    HW2  927   0.815   3.058   2.295  0.8732 -1.1572 -3.0205
  232SOL     MW  928   0.886   3.108   2.285  0.5754  0.1641  0.0885
  233SOL     OW  929   2.860   0.149   0.752  0.0696  0.4053  0.4149
  233SOL    HW1  930   2.860   0.132   0.658 -0.2380  0.3941  0.4178
  233SOL    HW2  931   2.807   0.079   0.789  0.6497  0.0872  0.6582
  233SOL     MW  932   2.853   0.138   0.744  0.1063  0.3610  0.4480
  234SOL     OW  933   1.682   1.049   0.558  0.8096 -0.0442  0.6293
  234SOL    HW1  934   1.716   1.056   0.647  1.8337 -0.7173  0.3053
  234SOL    HW2  935   1.759   1.056   0.502  0.1142  1.0131 -0.2539
  234SOL     MW  936   1.697   1.051   0.562  0.8538  0.0075  0.4669
  235SOL     OW  937   2.966   0.190   1.087  0.4897  0.5983  0.7069
  235SOL    HW1  938   2.943   0.099   1.065 -1.1390  1.3049 -0.8531
  235SOL    HW2  939   3.061   0.193   1.082  0.5044 -0.7771 -0.3998
  235SOL     MW  940   2.975   0.178   1.083  0.2725  0.5083  0.3480
  236SOL     OW  941   0.053   1.072   0.185 -0.1003  0.6070  0.0816
  236SOL    HW1  942   0.001   1.069   0.105 -1.5580  0.4390  0.9972
  236SOL    HW2  943   0.099   0.987   0.188 -0.5002  0.3764 -0.2848
  236SOL     MW  944   0.052   1.060   0.175 -0.3503  0.5534  0.1555
  237SOL     OW  945   2.744   3.019   2.697 -0.0544 -0.2209 -0.0333
  237SOL    HW1  946   2.684   2.985   2.630  3.2761 -1.4694 -2.7176
  237SOL    HW2  947   2.750   2.949   2.761 -1.1164 -0.2313  0.0759
  237SOL     MW  948   2.737   3.005   2.696  0.2509 -0.3903 -0.3798
  238SOL     OW  949   0.498   3.197   0.900  0.4675  0.3711 -0.1074
  238SOL    HW1  950   0.573   3.255   0.913 -1.2369  2.3967  1.3437
  238SOL    HW2  951   0.503   3.171   0.808  4.8455 -2.4756  0.6395
  238SOL     MW  952   0.509   3.201   0.890  0.8273  0.2606  0.1884
  239SOL     OW  953   0.757   3.176   2.042  0.4707 -0.3041  0.3025
  239SOL    HW1  954   0.726   3.087   2.029  2.6992 -0.9265 -1.1425
  239SOL    HW2  955   0.800   3.174   2.128 -1.1626 -0.0447  1.1855
  239SOL     MW  956   0.758   3.164   2.052  0.5508 -0.3530  0.2269
  240SOL     OW  957   1.883   0.053   3.160  0.2968 -0.4950 -0.4058
  240SOL    HW1  958   1.807   0.109   3.175 -0.5769 -1.1849 -1.9782
  240SOL    HW2  959   1.958   0.107   3.184 -0.5863  0.9284 -0.7148
  240SOL     MW  960   1.883   0.067   3.165  0.0603 -0.3963 -0.6590
  241SOL     OW  961   3.452   2.027   0.358 -0.1666 -0.0182  0.4950
  241SOL    HW1  962   3.382   2.088   0.335  1.0814  1.8154  1.3885
  241SOL    HW2  963   3.494   2.006   0.275  2.0539  3.7375  0.4966
  241SOL     MW  964   3.448   2.032   0.344  0.3002  0.7340  0.6154
  242SOL     OW  965   2.059   3.432   0.503  0.5007  0.1553  0.2488
  242SOL    HW1  966   2.025   3.491   0.436 -1.3988 -0.8507  0.2423
  242SOL    HW2  967   2.012   3.458   0.583 -0.1230 -1.0793  0.3134
  242SOL     MW  968   2.048   3.443   0.505  0.1611 -0.1462  0.2566
  243SOL     OW  969   2.954   2.722   2.769  0.4393  0.4333 -0.4738
  243SOL    HW1  970   2.962   2.766   2.685  0.5814  0.5902 -0.3782
  243SOL    HW2  971   2.876   2.759   2.809  0.4925  0.5165 -0.4437
  243SOL     MW  972   2.945   2.733   2.763  0.4656  0.4656 -0.4569
  244SOL     OW  973   0.688   2.929   2.430 -0.2290  0.3653  0.2613
  244SOL    HW1  974   0.659   2.994   2.494 -0.4643  0.1031  0.4215
  244SOL    HW2  975   0.615   2.920   2.370  0.6457  1.9330 -1.1165
  244SOL     MW  976   0.675   2.936   2.431 -0.1429  0.5410  0.0974
  245SOL     OW  977   0.941   2.856   1.057 -0.1888  0.2556  0.3363
  245SOL    HW1  978   0.951   2.849   1.153 -1.8938  0.6379  0.5634
  245SOL    HW2  979   0.869   2.797   1.036 -0.3413  0.7650 -0.6218
  245SOL     MW  980   0.933   2.847   1.067 -0.4388  0.3756  0.2380
  246SOL     OW  981   0.038   2.375   3.282  0.0074 -0.0016  0.3125
  246SOL    HW1  982   0.100   2.319   3.236 -0.2475 -1.1865  1.3355
  246SOL    HW2  983  -0.009   2.421   3.213  0.7374 -0.5053 -0.5419
  246SOL     MW  984   0.040   2.373   3.267  0.0714 -0.2288  0.3352
  247SOL     OW  985   2.752   2.964   0.735 -0.1373 -0.0640  0.0110
  247SOL    HW1  986   2.686   2.976   0.803  1.5318  1.3142  1.4883
  247SOL    HW2  987   2.768   3.052   0.701  1.6215 -0.1814  0.4117
  247SOL     MW  988   2.745   2.978   0.740  0.3241  0.1057  0.2637
  248SOL     OW  989   2.919   0.040   2.833  0.3089  0.5170  0.8913
  248SOL    HW1  990   2.935  -0.024   2.902 -0.5975  0.9127  1.4832
  248SOL    HW2  991   2.826   0.061   2.840 -0.8659 -2.2991 -2.9340
  248SOL     MW  992   2.909   0.034   2.843  0.0288  0.1913  0.4561
  249SOL     OW  993   3.492   3.033   0.597 -0.1670 -0.0228  0.1098
  249SOL    HW1  994   3.424   2.984   0.551 -0.6900  0.8653 -0.0784
  249SOL    HW2  995   3.448   3.110   0.631  0.9168  1.0463 -0.7966
  249SOL     MW  996   3.477   3.037   0.595 -0.0915  0.2406 -0.0375
  250SOL     OW  997   2.092   0.504   0.259 -0.4359 -0.6734  0.0470
  250SOL    HW1  998   2.160   0.560   0.297  0.7811 -1.1456 -1.3306
  250SOL    HW2  999   2.110   0.505   0.165 -2.0762 -1.1906 -0.3021
  250SOL     MW 1000   2.104   0.512   0.252 -0.4929 -0.8065 -0.1854
  251SOL     OW 1001   0.734   2.693   1.022 -0.3721  0.4316 -0.2142
  251SOL    HW1 1002   0.641   2.682   1.039 -0.2205  1.3821  1.3318
  251SOL    HW2 1003   0.775   2.616   1.061 -0.4460  0.3097 -0.3743
  251SOL     MW 1004   0.727   2.681   1.029 -0.3616  0.5431 -0.0277
  252SOL     OW 1005   1.740   3.096   2.847  0.0369  0.0781 -0.5139
  252SOL    HW1 1006   1.792   3.167   2.886  2.1864 -1.4927 -0.3453
  252SOL    HW2 1007   1.804   3.026   2.831 -2.4525 -3.0411  2.0679
  252SOL     MW 1008   1.756   3.096   2.850 -0.0088 -0.5531 -0.1437
  253SOL     OW 1009   0.467   2.708   2.320  0.0552  0.4822  0.2006
  253SOL    HW1 1010   0.391   2.767   2.321 -0.6428 -0.3305  2.4722
  253SOL    HW2 1011   0.479   2.686   2.228 -1.5026  1.8329 -0.3903
  253SOL     MW 1012   0.458   2.713   2.308 -0.2484  0.5546  0.4268
  254SOL     OW 1013   2.643   2.545   1.373  0.2141 -0.0622  0.0999
  254SOL    HW1 1014   2.705   2.508   1.436 -1.2626 -1.7205  0.6638
  254SOL    HW2 1015   2.566   2.488   1.379 -1.8289  2.5133  0.2287
  254SOL     MW 1016   2.641   2.532   1.382 -0.2596  0.0613  0.1931
  255SOL     OW 1017   0.486   1.734   0.545 -0.2523 -0.1682 -0.8082
  255SOL    HW1 1018   0.497   1.690   0.461  1.5343  0.2975 -0.8755
  255SOL    HW2 1019   0.479   1.827   0.523  1.2839  0.0640 -0.4290
  255SOL     MW 1020   0.487   1.741   0.531  0.1949 -0.0743 -0.7663
  256SOL     OW 1021   1.988   2.138   1.117  0.6769  0.3032  0.0127
  256SOL    HW1 1022   1.892   2.147   1.114  0.8492  3.0663 -0.1880
  256SOL    HW2 1023   2.018   2.182   1.037  2.1567  0.7685  0.7834
  256SOL     MW 1024   1.979   2.145   1.106  0.8993  0.7377  0.0894
  257SOL     OW 1025   0.803   1.837   3.186 -0.7210 -0.8343  0.2708
  257SOL    HW1 1026   0.812   1.894   3.262 -0.8519  1.1239 -1.0970
  257SOL    HW2 1027   0.734   1.775   3.210 -1.7797  0.6598  1.2358
  257SOL     MW 1028   0.795   1.836   3.199 -0.8811 -0.3697  0.2166
  258SOL     OW 1029   1.822   2.124   0.119  0.0737  0.4222 -0.1933
  258SOL    HW1 1030   1.897   2.098   0.173 -0.6248 -2.5669 -0.4871
  258SOL    HW2 1031   1.751   2.138   0.182  0.3057  1.0900 -0.0739
  258SOL     MW 1032   1.822   2.123   0.135  0.0109  0.1098 -0.2167
  259SOL     OW 1033   0.439   1.898   3.510 -0.3411 -0.1928  0.0240
  259SOL    HW1 1034   0.532   1.887   3.531 -0.7138 -1.6734  1.0244
  259SOL    HW2 1035   0.407   1.809   3.496 -1.9391  0.1487  1.2114
  259SOL     MW 1036   0.447   1.885   3.511 -0.6064 -0.3461  0.3184
  260SOL     OW 1037   1.037   0.108   0.764 -0.0624 -0.0167 -0.6435
  260SOL    HW1 1038   1.098   0.179   0.745  0.3175  0.4367  1.8329
  260SOL    HW2 1039   0.953   0.152   0.779  0.1661 -0.0391  0.8472
  260SOL     MW 1040   1.034   0.123   0.764  0.0195  0.0413 -0.1096
  261SOL     OW 1041   2.279   0.153   2.634 -0.4636 -0.0390  0.0275
  261SOL    HW1 1042   2.254   0.081   2.692 -0.9160 -0.1178 -0.2541
  261SOL    HW2 1043   2.374   0.143   2.622 -0.8711 -2.2990 -2.2426
  261SOL     MW 1044   2.288   0.142   2.640 -0.5793 -0.3538 -0.3159
  262SOL     OW 1045   1.378   1.258   3.534  0.9771  0.4348  0.4830
  262SOL    HW1 1046   1.290   1.256   3.496  0.5295  0.4006  1.4975
  262SOL    HW2 1047   1.420   1.178   3.502  0.4832  0.2226  0.3616
  262SOL     MW 1048   1.372   1.247   3.525  0.8504  0.4016  0.6032
  263SOL     OW 1049   0.614   0.196   3.489  0.4086 -0.6448  0.0731
  263SOL    HW1 1050   0.605   0.292   3.495 -0.0276 -0.5381 -1.8191
  263SOL    HW2 1051   0.687   0.182   3.429 -0.7642 -1.4625 -1.2208
  263SOL     MW 1052   0.623   0.207   3.482  0.1921 -0.7405 -0.3557
  264SOL     OW 1053   3.364   1.438   3.048 -0.5518  0.7011  0.0009
  264SOL    HW1 1054   3.367   1.414   3.140 -0.6249  1.5554  0.2318
  264SOL    HW2 1055   3.299   1.379   3.010  1.4247 -1.5458 -0.0915
  264SOL     MW 1056   3.356   1.427   3.055 -0.2956  0.5137  0.0196
  265SOL     OW 1057   0.496   1.149   0.624 -0.4620 -0.1728 -0.6987
  265SOL    HW1 1058   0.527   1.127   0.712  2.4264 -2.2561 -2.0781
  265SOL    HW2 1059   0.400   1.141   0.629 -0.2724 -1.8084  1.8493
  265SOL     MW 1060   0.487   1.145   0.637 -0.0477 -0.6733 -0.5414
  266SOL     OW 1061   0.327   1.223   1.087  0.0300 -0.4133 -0.1156
  266SOL    HW1 1062   0.406   1.202   1.137  1.1548  1.8376 -0.7982
  266SOL    HW2 1063   0.255   1.214   1.150  1.0614 -0.5839  1.0664
  266SOL     MW 1064   0.328   1.219   1.102  0.3202 -0.1334 -0.0484
  267SOL     OW 1065   0.483   1.764   0.193  0.4200 -0.3572 -1.0241
  267SOL    HW1 1066   0.492   1.717   0.110  2.5544 -2.4782  0.2766
  267SOL    HW2 1067   0.572   1.796   0.212 -0.3560  1.5259 -0.2893
  267SOL     MW 1068   0.496   1.762   0.184  0.6028 -0.3892 -0.7502
  268SOL     OW 1069   2.298   2.684   1.121 -0.6580 -0.3721 -0.0884
  268SOL    HW1 1070   2.389   2.698   1.145 -0.8127  1.7594 -0.5396
  268SOL    HW2 1071   2.250   2.754   1.165 -2.1107 -1.4805  0.1901
  268SOL     MW 1072   2.304   2.695   1.130 -0.8744 -0.2344 -0.1117
  269SOL     OW 1073   2.884   1.840   0.595 -0.5652  0.4381  0.3804
  269SOL    HW1 1074   2.822   1.772   0.623 -0.7862 -0.8220 -2.7174
  269SOL    HW2 1075   2.950   1.792   0.544  0.9038  2.2340  0.4883
  269SOL     MW 1076   2.884   1.824   0.592 -0.3972  0.5102 -0.0220
  270SOL     OW 1077   3.138   0.942   3.225  0.2593 -0.0261  0.0053
  270SOL    HW1 1078   3.111   0.984   3.144  2.4984  0.4225 -0.5853
  270SOL    HW2 1079   3.231   0.964   3.234  0.8741 -2.6153  1.0689
  270SOL     MW 1080   3.147   0.950   3.215  0.6434 -0.3142  0.0689
  271SOL     OW 1081   1.415   3.184   1.661 -0.0006 -0.1091  0.1510
  271SOL    HW1 1082   1.376   3.122   1.723  1.5096 -0.3875  0.8798
  271SOL    HW2 1083   1.341   3.234   1.627 -1.1424 -1.5899  0.3506
  271SOL     MW 1084   1.400   3.182   1.665  0.0490 -0.3459  0.2760
  272SOL     OW 1085   2.263   2.689   1.824  0.1405  0.0830 -0.5188
  272SOL    HW1 1086   2.341   2.652   1.782  2.1629  3.8092 -0.4230
  272SOL    HW2 1087   2.274   2.669   1.917 -0.3218 -1.4642 -0.7761
  272SOL     MW 1088   2.275   2.681   1.831  0.3505  0.3762 -0.5406
  273SOL     OW 1089   1.316   3.011   2.456  0.1045  0.1396  0.4769
  273SOL    HW1 1090   1.264   3.001   2.376 -2.7576  0.2004  2.2095
  273SOL    HW2 1091   1.347   2.922   2.475  1.8586  0.3023 -1.2337
  273SOL     MW 1092   1.313   2.997   2.448 -0.0446  0.1697  0.4798
  274SOL     OW 1093   1.260   0.734   0.653  0.1784  0.3369  0.1392
  274SOL    HW1 1094   1.339   0.684   0.632 -0.8904 -0.5939 -1.8897
  274SOL    HW2 1095   1.201   0.670   0.693  0.4985  1.1103  1.9968
  274SOL     MW 1096   1.263   0.719   0.656  0.0776  0.3157  0.1161
  275SOL     OW 1097   2.555   1.317   2.567 -0.0633  1.4136 -0.5275
  275SOL    HW1 1098   2.619   1.288   2.632 -0.2828 -1.8871 -1.5631
  275SOL    HW2 1099   2.589   1.282   2.484 -2.6657  0.4137 -1.2472
  275SOL     MW 1100   2.568   1.308   2.564 -0.4431  0.8348 -0.7637
  276SOL     OW 1101   1.990   0.789   0.180 -0.0387  0.1144 -0.0936
  276SOL    HW1 1102   1.896   0.806   0.193  0.2996  0.5818  2.1766
  276SOL    HW2 1103   2.002   0.700   0.211  0.2347 -0.0346 -0.6237
  276SOL     MW 1104   1.979   0.780   0.186  0.0436  0.1573  0.1406
  277SOL     OW 1105   3.530   2.114   2.731  0.6765 -0.3063 -0.1510
  277SOL    HW1 1106   3.557   2.189   2.678 -4.6520  0.9706 -1.6942
  277SOL    HW2 1107   3.520   2.150   2.819 -0.0746  0.3477 -0.4946
  277SOL     MW 1108   3.532   2.129   2.736 -0.1417 -0.0465 -0.4050
  278SOL     OW 1109   3.537   3.393   0.198  0.0318 -0.3220  0.0014
  278SOL    HW1 1110   3.595   3.324   0.231  1.5281  0.5326 -0.7430
  278SOL    HW2 1111   3.500   3.432   0.277  0.3830 -0.9722  0.4989
  278SOL     MW 1112   3.540   3.389   0.213  0.2805 -0.2945 -0.0318
  279SOL     OW 1113   0.304   0.869   1.048 -0.2848 -0.1717  0.0701
  279SOL    HW1 1114   0.326   0.901   1.136  1.4576  0.9014 -0.7030
  279SOL    HW2 1115   0.315   0.774   1.054 -0.7374 -0.1714  1.1412
  279SOL     MW 1116   0.309   0.861   1.061 -0.1112 -0.0272  0.1102
  280SOL     OW 1117   2.684   2.642   0.068  0.4947  0.1114  0.7970
  280SOL    HW1 1118   2.684   2.585  -0.009 -0.2317  1.2470 -0.0711
  280SOL    HW2 1119   2.648   2.725   0.037  0.2028  0.6096  2.3652
  280SOL     MW 1120   2.679   2.646   0.053  0.3576  0.3313  0.8912
  281SOL     OW 1121   0.313   3.214   2.824 -0.6598  0.4192 -0.7674
  281SOL    HW1 1122   0.408   3.213   2.815 -0.6547 -0.5489 -0.7221
  281SOL    HW2 1123   0.280   3.221   2.734 -0.5479  0.4850 -0.8027
  281SOL     MW 1124   0.321   3.215   2.811 -0.6441  0.2978 -0.7661
  282SOL     OW 1125   0.370   2.127   2.076 -0.3784  0.9903  0.1729
  282SOL    HW1 1126   0.397   2.050   2.024 -0.8809  0.7746  0.2311
  282SOL    HW2 1127   0.427   2.197   2.045  0.3673  0.5055  0.4056
  282SOL     MW 1128   0.382   2.126   2.064 -0.3457  0.8960  0.2121
  283SOL     OW 1129   1.119   0.627   0.325 -0.0857  0.2861  0.1663
  283SOL    HW1 1130   1.070   0.630   0.242  0.4483 -0.0278 -0.1703
  283SOL    HW2 1131   1.197   0.576   0.304  0.8059  1.4829  0.4666
  283SOL     MW 1132   1.123   0.620   0.311  0.1062  0.4049  0.1614
  284SOL     OW 1133   1.234   3.503   0.477 -0.1026  0.3375  0.2694
  284SOL    HW1 1134   1.271   3.501   0.565 -2.6785  0.8463  1.4237
  284SOL    HW2 1135   1.145   3.536   0.488 -0.4486  0.6029 -2.5683
  284SOL     MW 1136   1.227   3.507   0.490 -0.4959  0.4417  0.0428
  285SOL     OW 1137   0.134   1.889   0.252  0.1660 -0.0979  0.7339
  285SOL    HW1 1138   0.114   1.912   0.342  1.0492  0.1386  0.8797
  285SOL    HW2 1139   0.082   1.949   0.199 -1.0610 -0.8455  1.0618
  285SOL     MW 1140   0.124   1.900   0.257  0.1197 -0.1667  0.7977
  286SOL     OW 1141   3.257   0.151   1.053 -0.6419 -0.4082  0.2511
  286SOL    HW1 1142   3.244   0.102   0.971 -2.8717  0.2150  0.1710
  286SOL    HW2 1143   3.289   0.085   1.114  0.6422 -0.9835 -0.9782
  286SOL     MW 1144   3.259   0.135   1.050 -0.7691 -0.4017  0.0749
  287SOL     OW 1145   2.877   2.674   3.380 -0.0780  0.1428  0.3633
  287SOL    HW1 1146   2.940   2.618   3.336  1.4755  2.1350 -0.0894
  287SOL    HW2 1147   2.909   2.680   3.470  0.3926  1.1220  0.1428
  287SOL     MW 1148   2.890   2.667   3.386  0.1944  0.5427  0.2727
  288SOL     OW 1149   1.009   0.358   3.233 -0.4384  0.3997  0.4041
  288SOL    HW1 1150   1.031   0.318   3.148 -2.3515  0.0319  0.0488
  288SOL    HW2 1151   0.946   0.299   3.272  0.7194  0.3683  2.3203
  288SOL     MW 1152   1.004   0.345   3.227 -0.5401  0.3460  0.6142
  289SOL     OW 1153   2.703   3.264   0.902 -0.6130 -0.6758  0.7788
  289SOL    HW1 1154   2.698   3.267   0.806 -1.7388  1.8430  0.8465
  289SOL    HW2 1155   2.789   3.224   0.920 -0.0750 -0.5626 -1.2593
  289SOL     MW 1156   2.714   3.259   0.891 -0.6921 -0.3216  0.5136
  290SOL     OW 1157   2.405   1.184   2.898  0.1271 -0.2462 -0.5294
  290SOL    HW1 1158   2.418   1.110   2.838 -1.6407 -0.2049 -1.0075
  290SOL    HW2 1159   2.388   1.258   2.841  1.2205  0.4232 -0.0212
  290SOL     MW 1160   2.405   1.184   2.882  0.0364 -0.1506 -0.5254
  291SOL     OW 1161   0.918   0.344   2.724  0.1778  0.1820 -0.3605
  291SOL    HW1 1162   1.011   0.333   2.701  0.3250 -1.0001  0.6847
  291SOL    HW2 1163   0.906   0.438   2.732  1.5018  0.3176  0.2452
  291SOL     MW 1164   0.929   0.355   2.722  0.3758  0.0412 -0.1383
  292SOL     OW 1165   0.024   2.315   2.556 -0.4179 -0.6005  0.4787
  292SOL    HW1 1166  -0.017   2.399   2.538 -1.8202 -1.0421  1.4331
  292SOL    HW2 1167   0.064   2.289   2.472  0.7956  1.3646  0.3925
  292SOL     MW 1168   0.024   2.323   2.542 -0.4433 -0.3955  0.5955
  293SOL     OW 1169   2.274   3.297   3.137 -0.2065 -0.0210  0.8051
  293SOL    HW1 1170   2.368   3.310   3.125 -0.2072 -0.2870  0.4769
  293SOL    HW2 1171   2.238   3.386   3.140 -0.0124  0.0745  0.3515
  293SOL     MW 1172   2.281   3.311   3.135 -0.1805 -0.0439  0.6999
  294SOL     OW 1173   2.248   2.408   0.574 -0.1310 -0.1169 -0.4905
  294SOL    HW1 1174   2.308   2.349   0.528 -0.0569 -0.4286 -0.0024
  294SOL    HW2 1175   2.290   2.423   0.659 -1.4367 -1.5510  0.4650
  294SOL     MW 1176   2.262   2.402   0.579 -0.2968 -0.3518 -0.2962
  295SOL     OW 1177   3.075   1.744   3.414 -0.2353 -0.1629  0.0542
  295SOL    HW1 1178   3.075   1.834   3.380 -0.1459 -0.4821 -0.8259
  295SOL    HW2 1179   3.037   1.751   3.501  2.1741  1.1046  1.0842
  295SOL     MW 1180   3.070   1.757   3.421  0.1010 -0.0353  0.0744
  296SOL     OW 1181   2.628   3.057   3.246  0.0101 -0.3008 -0.5127
  296SOL    HW1 1182   2.651   3.148   3.265  3.7768 -1.5363  1.8189
  296SOL    HW2 1183   2.547   3.042   3.296  2.1769  0.4930  3.7134
  296SOL     MW 1184   2.620   3.067   3.256  0.8086 -0.3603  0.3698
  297SOL     OW 1185   2.513   2.847   1.422 -0.0000  0.1287  0.1107
  297SOL    HW1 1186   2.439   2.788   1.409 -1.4879  1.4396  2.0988
  297SOL    HW2 1187   2.544   2.865   1.333 -1.6470 -0.9495 -0.7455
  297SOL     MW 1188   2.508   2.841   1.408 -0.4219  0.1600  0.2630
  298SOL     OW 1189   2.803   1.856   3.018  0.1174  0.4341  0.8758
  298SOL    HW1 1190   2.838   1.856   2.929  0.1539  0.8858  0.8844
  298SOL    HW2 1191   2.817   1.767   3.050 -0.2921  0.1455  0.2729
  298SOL     MW 1192   2.809   1.844   3.010  0.0672  0.4561  0.7958
  299SOL     OW 1193   3.132   0.859   0.849  0.3103  0.2377  0.4381
  299SOL    HW1 1194   3.169   0.904   0.772 -2.3867  3.2435  0.6838
  299SOL    HW2 1195   3.081   0.788   0.812  1.9278 -0.6379 -0.2334
  299SOL     MW 1196   3.130   0.856   0.834  0.1650  0.5244  0.3808
  300SOL     OW 1197   3.560   1.738   1.704 -0.5335 -0.7365 -0.1353
  300SOL    HW1 1198   3.620   1.747   1.631  1.6236 -3.7708  1.0559
  300SOL    HW2 1199   3.490   1.681   1.671 -0.2433 -1.0470 -0.2158
  300SOL     MW 1200   3.559   1.732   1.690 -0.2042 -1.1866  0.0141
  301SOL     OW 1201   0.038   2.018   1.447  0.5313 -0.2907  0.2965
  301SOL    HW1 1202   0.123   2.059   1.429  0.9125 -1.4673 -0.7667
  301SOL    HW2 1203  -0.003   2.075   1.511  1.1817  1.5370 -0.8411
  301SOL     MW 1204   0.044   2.031   1.453  0.6701 -0.2031  0.0003
  302SOL     OW 1205   1.425   0.518   0.586 -0.3336  0.0695 -0.1988
  302SOL    HW1 1206   1.508   0.484   0.552  0.4158  1.5257  0.1169
  302SOL    HW2 1207   1.365   0.515   0.511  0.8086  1.6156 -1.2316
  302SOL     MW 1208   1.428   0.513   0.572 -0.0790  0.4736 -0.2954
  303SOL     OW 1209   1.358   2.467   1.852  0.1341 -0.5528  0.0142
  303SOL    HW1 1210   1.383   2.554   1.821 -2.3650 -0.1208 -1.0538
  303SOL    HW2 1211   1.435   2.412   1.835  1.5856  1.3089  0.2526
  303SOL     MW 1212   1.372   2.471   1.846 -0.0069 -0.2441 -0.0974
  304SOL     OW 1213   1.463   3.284   2.370  0.6245  0.4323 -0.0618
  304SOL    HW1 1214   1.484   3.201   2.413  2.4034  0.7805 -0.2141
  304SOL    HW2 1215   1.447   3.260   2.279  2.0722  0.3613 -0.3108
  304SOL     MW 1216   1.463   3.270   2.363  1.0588  0.4696 -0.1158
  305SOL     OW 1217   2.037   2.285   1.546  0.3238 -0.1759  0.3101
  305SOL    HW1 1218   2.083   2.203   1.526  0.1956 -0.0140 -0.6811
  305SOL    HW2 1219   2.049   2.339   1.467  0.0811  0.6150  0.8015
  305SOL     MW 1220   2.045   2.281   1.533  0.2739 -0.0477  0.2428
  306SOL     OW 1221   2.111   2.076   1.396  0.0933  0.4980 -0.4409
  306SOL    HW1 1222   2.082   1.990   1.425 -0.2871  0.6502 -0.3614
  306SOL    HW2 1223   2.050   2.099   1.326  0.3485  0.5956 -0.6325
  306SOL     MW 1224   2.099   2.068   1.391  0.0764  0.5316 -0.4560
  307SOL     OW 1225   1.620   2.668   1.138  0.1293  0.2708 -0.6011
  307SOL    HW1 1226   1.575   2.695   1.218 -0.4428 -1.4145 -0.3260
  307SOL    HW2 1227   1.599   2.737   1.075  0.1182  1.3279  0.5301
  307SOL     MW 1228   1.611   2.681   1.140  0.0508  0.1862 -0.4119
  308SOL     OW 1229   0.804   2.347   0.646 -0.0398 -0.6291 -0.2408
  308SOL    HW1 1230   0.887   2.367   0.690  0.5619  0.1839 -1.6909
  308SOL    HW2 1231   0.738   2.388   0.701  0.6177 -0.3097  0.3349
  308SOL     MW 1232   0.806   2.355   0.659  0.1296 -0.4767 -0.3585
  309SOL     OW 1233   2.389   1.932   3.317 -0.0926  1.1444  0.1753
  309SOL    HW1 1234   2.397   1.921   3.411 -0.1328 -0.4331  0.0157
  309SOL    HW2 1235   2.308   1.982   3.305 -1.1602 -0.3343  0.9118
  309SOL     MW 1236   2.379   1.937   3.328 -0.2417  0.7331  0.2529
  310SOL     OW 1237   0.390   3.082   3.283  0.3878  0.3491 -0.0368
  310SOL    HW1 1238   0.408   3.025   3.208 -0.2554  0.3115 -0.1663
  310SOL    HW2 1239   0.355   3.023   3.350  1.0523  0.3648  0.3416
  310SOL     MW 1240   0.388   3.066   3.282  0.3907  0.3461 -0.0033
  311SOL     OW 1241   3.353   1.727   0.913 -1.1273  0.7859 -0.9368
  311SOL    HW1 1242   3.433   1.769   0.880 -0.5981 -0.6820 -1.5970
  311SOL    HW2 1243   3.305   1.703   0.834 -1.9709  1.1562 -0.5455
  311SOL     MW 1244   3.357   1.730   0.898 -1.1696  0.6382 -0.9730
  312SOL     OW 1245   0.505   2.368   1.214  0.0830  1.0449 -0.3141
  312SOL    HW1 1246   0.582   2.386   1.160  0.5098  1.5679  0.4394
  312SOL    HW2 1247   0.506   2.274   1.226 -1.3297  0.5728 -3.0927
  312SOL     MW 1248   0.515   2.358   1.208 -0.0497  1.0517 -0.5867
  313SOL     OW 1249   1.832   0.469   0.251  0.7550 -0.9803  0.1243
  313SOL    HW1 1250   1.927   0.478   0.256  0.7502 -1.2469  0.8938
  313SOL    HW2 1251   1.814   0.382   0.287  0.0886 -0.2783  1.5367
  313SOL     MW 1252   1.842   0.459   0.256  0.6647 -0.9217  0.4179
  314SOL     OW 1253   2.567   3.573   1.092  0.4729  0.3669  0.8471
  314SOL    HW1 1254   2.637   3.565   1.027 -0.4396  0.9368 -0.2440
  314SOL    HW2 1255   2.532   3.661   1.079  0.3782  0.5533  2.2482
  314SOL     MW 1256   2.572   3.584   1.082  0.3373  0.4687  0.8888
  315SOL     OW 1257   1.158   2.807   1.270  0.5535  0.5573 -0.0861
  315SOL    HW1 1258   1.078   2.757   1.290  2.4762 -1.6086  3.2137
  315SOL    HW2 1259   1.154   2.882   1.330  1.8295 -0.7083  1.6941
  315SOL     MW 1260   1.146   2.811   1.281  0.9840  0.0955  0.5976
  316SOL     OW 1261   3.207   2.708   2.271  0.2411 -0.4361  0.2097
  316SOL    HW1 1262   3.153   2.636   2.237  2.0391 -2.2235  0.9956
  316SOL    HW2 1263   3.291   2.699   2.227 -0.2753  3.0204 -1.8789
  316SOL     MW 1264   3.211   2.697   2.261  0.4136 -0.2115  0.0344
  317SOL     OW 1265   0.891   1.730   2.858 -0.3211  0.3602 -0.3159
  317SOL    HW1 1266   0.894   1.825   2.856 -0.1148  0.3664  0.2191
  317SOL    HW2 1267   0.812   1.708   2.808  1.0149  0.6903 -2.6805
  317SOL     MW 1268   0.881   1.740   2.851 -0.1136  0.4055 -0.5621
  318SOL     OW 1269   0.212   1.641   0.225  0.1129  0.1691 -0.4560
  318SOL    HW1 1270   0.294   1.685   0.204  0.5416 -0.7292 -0.6687
  318SOL    HW2 1271   0.150   1.713   0.237  0.7585  0.8273 -0.9824
  318SOL     MW 1272   0.215   1.657   0.224  0.2575  0.1368 -0.5555
  319SOL     OW 1273   1.600   0.649   3.095 -0.2329  0.9213 -0.4466
  319SOL    HW1 1274   1.671   0.606   3.142 -0.9327  0.8935  0.6123
  319SOL    HW2 1275   1.577   0.725   3.149 -1.7305  0.3288 -0.1929
  319SOL     MW 1276   1.606   0.654   3.108 -0.5287  0.8378 -0.2699
  320SOL     OW 1277   0.283   1.642   3.474  0.0019 -0.2729  0.4744
  320SOL    HW1 1278   0.268   1.578   3.405  0.1832 -0.1029  0.2734
  320SOL    HW2 1279   0.201   1.691   3.480  1.2327  2.4929 -2.5089
  320SOL     MW 1280   0.270   1.640   3.466  0.1920  0.1222  0.0458
  321SOL     OW 1281   1.777   3.233   3.225 -0.8429 -0.3577  0.1036
  321SOL    HW1 1282   1.747   3.315   3.264  1.3844  0.5373  0.0264
  321SOL    HW2 1283   1.871   3.232   3.239 -0.5296 -1.9424 -1.6793
  321SOL     MW 1284   1.785   3.244   3.232 -0.5010 -0.4506 -0.1467
  322SOL     OW 1285   2.128   0.160   3.237 -0.6148 -0.2422 -0.0312
  322SOL    HW1 1286   2.200   0.172   3.175  0.2689  1.1560  1.2085
  322SOL    HW2 1287   2.130   0.238   3.292 -4.2180  0.7293 -1.0256
  322SOL     MW 1288   2.138   0.172   3.236 -0.9808  0.0767  0.0018
  323SOL     OW 1289   2.487   2.055   1.889 -0.0200  0.4893  0.2690
  323SOL    HW1 1290   2.539   2.131   1.917 -0.2818  0.7069  0.1698
  323SOL    HW2 1291   2.418   2.093   1.835 -0.0864  0.1650  0.1281
  323SOL     MW 1292   2.485   2.070   1.886 -0.0642  0.4749  0.2367
  324SOL     OW 1293   0.609   1.500   0.335 -0.0913 -0.7293 -0.2835
  324SOL    HW1 1294   0.699   1.500   0.304 -0.2306 -1.0175 -0.6951
  324SOL    HW2 1295   0.582   1.408   0.334 -0.7868 -0.5283 -1.3323
  324SOL     MW 1296   0.617   1.488   0.331 -0.2037 -0.7410 -0.4800
  325SOL     OW 1297   2.778   1.823   1.850 -0.2437 -0.3750 -0.2205
  325SOL    HW1 1298   2.719   1.853   1.780 -1.7130  0.4459  1.2945
  325SOL    HW2 1299   2.806   1.903   1.894 -0.4065 -0.9279  0.9214
  325SOL     MW 1300   2.774   1.838   1.847 -0.4634 -0.3389  0.1371
  326SOL     OW 1301   3.298   0.909   0.617 -0.5212  0.4296 -0.1715
  326SOL    HW1 1302   3.293   1.001   0.592  3.1219  0.5236 -1.1166
  326SOL    HW2 1303   3.372   0.905   0.678  2.0047 -2.2562 -3.0615
  326SOL     MW 1304   3.307   0.921   0.622  0.3091  0.0808 -0.6877
  327SOL     OW 1305   2.928   1.536   0.191 -0.6286 -0.3825  0.0730
  327SOL    HW1 1306   2.970   1.469   0.137 -1.2300  0.5385 -1.6047
  327SOL    HW2 1307   2.837   1.508   0.197 -1.8807  2.0296 -3.9040
  327SOL     MW 1308   2.921   1.523   0.184 -0.8780  0.0661 -0.6880
  328SOL     OW 1309   3.255   3.115   1.262  0.9615  0.4333 -0.1433
  328SOL    HW1 1310   3.183   3.068   1.219 -2.6204  2.7172  2.7843
  328SOL    HW2 1311   3.295   3.050   1.320 -1.6653  0.0024  1.3323
  328SOL     MW 1312   3.251   3.100   1.264  0.1259  0.6827  0.4493
  329SOL     OW 1313   2.286   0.161   3.593  0.4967  0.1927  0.2577
  329SOL    HW1 1314   2.238   0.082   3.566  0.8429  0.2430 -0.5265
  329SOL    HW2 1315   2.255   0.229   3.533  1.3483  0.2900 -0.0810
  329SOL     MW 1316   2.275   0.159   3.582  0.6579  0.2125  0.1066
  330SOL     OW 1317   1.367   2.763   0.006  0.1743  0.2593  0.1539
  330SOL    HW1 1318   1.396   2.803   0.088 -2.7029  0.0870  1.4072
  330SOL    HW2 1319   1.369   2.834  -0.058  0.3738  0.9950  0.9604
  330SOL     MW 1320   1.371   2.778   0.009 -0.1861  0.3351  0.4311
  331SOL     OW 1321   2.292   0.363   0.870  0.5058  0.1211  0.1169
  331SOL    HW1 1322   2.244   0.323   0.797  0.7495 -2.0114  1.0562
  331SOL    HW2 1323   2.244   0.444   0.889 -0.1680  0.1974 -1.7114
  331SOL     MW 1324   2.279   0.368   0.863  0.4479 -0.1556 -0.0027
  332SOL     OW 1325   1.267   1.448   0.684 -0.1815 -0.1158  0.3039
  332SOL    HW1 1326   1.323   1.516   0.721 -0.6889  1.3001 -1.3574
  332SOL    HW2 1327   1.186   1.454   0.735  0.1055 -0.1071  0.7636
  332SOL     MW 1328   1.263   1.458   0.696 -0.2112  0.0759  0.1422
  333SOL     OW 1329   1.519   3.350   0.464 -0.1732 -0.4624 -0.5569
  333SOL    HW1 1330   1.485   3.403   0.536  2.6655  1.0636 -0.1443
  333SOL    HW2 1331   1.613   3.370   0.463  0.9935 -4.9424 -0.9350
  333SOL     MW 1332   1.527   3.360   0.473  0.3659 -0.8599 -0.5522
  334SOL     OW 1333   1.954   1.260   3.377 -0.3161 -0.4162  0.9527
  334SOL    HW1 1334   1.966   1.312   3.456 -0.1208 -2.7469  2.5548
  334SOL    HW2 1335   2.043   1.243   3.345 -0.4031  0.6760  0.0773
  334SOL     MW 1336   1.967   1.264   3.383 -0.3015 -0.5829  1.0505
  335SOL     OW 1337   0.731   0.568   0.323 -0.1673 -0.4019 -0.1577
  335SOL    HW1 1338   0.667   0.501   0.301 -0.1599 -0.4362 -0.0754
  335SOL    HW2 1339   0.732   0.571   0.418  1.6578 -2.0857 -0.0399
  335SOL     MW 1340   0.723   0.559   0.333  0.0793 -0.6331 -0.1308
  336SOL     OW 1341   2.645   1.342   0.497 -0.7465  0.2020  0.8076
  336SOL    HW1 1342   2.730   1.351   0.454 -0.3494  0.5061  1.6363
  336SOL    HW2 1343   2.606   1.429   0.491  0.8004  1.2764  4.0759
  336SOL     MW 1344   2.651   1.355   0.490 -0.4848  0.3875  1.3590
  337SOL     OW 1345   2.631   2.484   2.398 -0.1066 -0.0918  0.2701
  337SOL    HW1 1346   2.670   2.460   2.482 -0.4140  0.6305  0.6301
  337SOL    HW2 1347   2.683   2.559   2.368 -1.6841  1.4545  1.1790
  337SOL     MW 1348   2.643   2.491   2.405 -0.3603  0.2135  0.4408
  338SOL     OW 1349   3.188   1.455   3.590  0.5243 -0.5128 -0.0147
  338SOL    HW1 1350   3.207   1.437   3.682  0.6341 -0.5830 -0.0500
  338SOL    HW2 1351   3.249   1.525   3.566  1.0922 -1.0802 -0.2669
  338SOL     MW 1352   3.199   1.462   3.599  0.6155 -0.5986 -0.0534
  339SOL     OW 1353   2.107   2.563   0.195  0.3644 -0.1728 -0.1368
  339SOL    HW1 1354   2.174   2.495   0.198  0.2367 -0.2696  1.2457
  339SOL    HW2 1355   2.151   2.642   0.226 -0.5791 -0.6524  2.6665
  339SOL     MW 1356   2.122   2.564   0.199  0.2202 -0.2504  0.4266
  340SOL     OW 1357   2.600   0.574   3.062 -0.4117  0.1048  0.1198
  340SOL    HW1 1358   2.555   0.490   3.057  0.8383 -0.6013  0.3969
  340SOL    HW2 1359   2.683   0.554   3.105 -1.2753  1.9758  2.9274
  340SOL     MW 1360   2.605   0.560   3.067 -0.3597  0.2615  0.5350
  341SOL     OW 1361   2.820   0.397   0.950  0.1390  0.2534 -0.3983
  341SOL    HW1 1362   2.887   0.452   0.909 -1.2102  1.9299 -0.4674
  341SOL    HW2 1363   2.865   0.315   0.968  1.3510  0.1253 -3.3934
  341SOL     MW 1364   2.835   0.394   0.947  0.1205  0.4618 -0.8107
  342SOL     OW 1365   0.213   0.498   3.312 -0.5794  0.5765  0.2148
  342SOL    HW1 1366   0.283   0.449   3.267 -0.7222  0.0258  0.5867
  342SOL    HW2 1367   0.199   0.575   3.257  1.5882  1.6577  1.0508
  342SOL     MW 1368   0.221   0.502   3.298 -0.3069  0.6479  0.3773
  343SOL     OW 1369   3.138   1.504   3.321  0.3468  0.3477  0.1119
  343SOL    HW1 1370   3.157   1.494   3.415  3.5997 -0.8224 -0.5375
  343SOL    HW2 1371   3.154   1.597   3.304  0.4174  0.4234  0.5888
  343SOL     MW 1372   3.143   1.515   3.332  0.7941  0.2004  0.0887
  344SOL     OW 1373   3.019   0.981   3.591 -0.5957 -0.1052 -0.3282
  344SOL    HW1 1374   2.972   0.898   3.594 -2.7173  1.0333  0.6548
  344SOL    HW2 1375   2.957   1.045   3.627  0.6935  2.0431 -1.6724
  344SOL     MW 1376   3.004   0.979   3.596 -0.7077  0.3372 -0.3768
  345SOL     OW 1377   0.848   1.046   3.072  0.6834  0.7377 -0.3359
  345SOL    HW1 1378   0.785   0.987   3.031 -1.0837  2.1411  0.1948
  345SOL    HW2 1379   0.905   1.074   3.000 -0.1039  0.4170 -1.1008
  345SOL     MW 1380   0.847   1.042   3.057  0.3396  0.8834 -0.3675
  346SOL     OW 1381   1.334   1.154   0.716  0.1795 -0.0080 -0.7595
  346SOL    HW1 1382   1.428   1.157   0.735  0.4483 -0.9524 -1.8275
  346SOL    HW2 1383   1.312   1.244   0.690  0.4759  0.5335  0.7519
  346SOL     MW 1384   1.344   1.167   0.715  0.2556 -0.0622 -0.6998
  347SOL     OW 1385   2.773   3.273   0.229  0.0089  0.0695 -0.4936
  347SOL    HW1 1386   2.842   3.339   0.237 -0.0430  0.1172 -0.4394
  347SOL    HW2 1387   2.701   3.307   0.281  0.4554 -0.6564  0.6213
  347SOL     MW 1388   2.773   3.287   0.237  0.0620 -0.0218 -0.3363
  348SOL     OW 1389   3.236   2.130   3.225  0.1351 -0.1829 -0.1002
  348SOL    HW1 1390   3.292   2.108   3.151 -0.1260 -2.1333  0.2063
  348SOL    HW2 1391   3.295   2.171   3.289  0.4546  1.0440 -1.1566
  348SOL     MW 1392   3.251   2.132   3.224  0.1429 -0.2803 -0.2011
  349SOL     OW 1393   1.010   2.450   2.475 -0.2974 -0.1911 -0.3433
  349SOL    HW1 1394   1.099   2.429   2.447  0.3660  0.7697  0.9488
  349SOL    HW2 1395   0.999   2.405   2.559 -0.4235  0.9902  0.3046
  349SOL     MW 1396   1.020   2.441   2.483 -0.2251  0.0972 -0.0822
  350SOL     OW 1397   0.251   2.635   0.500  0.7085 -0.8833  0.2008
  350SOL    HW1 1398   0.289   2.723   0.500  1.3567 -1.1483  0.6237
  350SOL    HW2 1399   0.165   2.645   0.461  2.6967 -0.9262 -4.9388
  350SOL     MW 1400   0.244   2.648   0.495  1.0633 -0.9248 -0.4340
  351SOL     OW 1401   1.825   2.136   1.481  0.4975  0.1455  0.1533
  351SOL    HW1 1402   1.830   2.146   1.386  1.1082  0.1604  0.1833
  351SOL    HW2 1403   1.877   2.208   1.516  1.5788 -0.7571  0.4581
  351SOL     MW 1404   1.832   2.147   1.473  0.7252  0.0260  0.1984
  352SOL     OW 1405   2.428   2.744   3.253  0.7661  0.4906 -0.0981
  352SOL    HW1 1406   2.475   2.752   3.336 -1.6130 -2.1074  1.6998
  352SOL    HW2 1407   2.468   2.669   3.209  1.4394  1.3154 -0.9406
  352SOL     MW 1408   2.440   2.735   3.258  0.5365  0.2520  0.0305
  353SOL     OW 1409   0.558   2.197   0.687 -0.0439  0.4020  0.0613
  353SOL    HW1 1410   0.515   2.143   0.621 -0.7312  2.9778 -1.7291
  353SOL    HW2 1411   0.644   2.217   0.649 -0.5979  2.2451 -0.3266
  353SOL     MW 1412   0.564   2.192   0.673 -0.2110  0.9967 -0.2319
  354SOL     OW 1413   2.491   0.301   0.125 -0.3540 -0.2648 -0.3418
  354SOL    HW1 1414   2.574   0.256   0.110 -0.3926 -0.1076 -1.0518
  354SOL    HW2 1415   2.425   0.248   0.080 -0.8806 -1.1868  1.4048
  354SOL     MW 1416   2.493   0.288   0.117 -0.4301 -0.3677 -0.2023
  355SOL     OW 1417   1.294   2.945   1.054  0.5045  0.4129  0.1390
  355SOL    HW1 1418   1.235   2.931   0.980 -0.5958  1.9664  0.6589
  355SOL    HW2 1419   1.257   2.893   1.125  0.0602  0.9637  0.3149
  355SOL     MW 1420   1.281   2.936   1.054  0.2966  0.6961  0.2326
  356SOL     OW 1421   0.209   0.487   0.159  0.0343  0.1919 -0.6074
  356SOL    HW1 1422   0.247   0.447   0.081  0.5693 -3.4626  1.3246
  356SOL    HW2 1423   0.117   0.463   0.155  0.0896 -0.1151 -0.0805
  356SOL     MW 1424   0.202   0.478   0.148  0.1137 -0.3413 -0.2765
  357SOL     OW 1425   2.921   1.320   0.440 -0.2132 -0.2240 -0.0474
  357SOL    HW1 1426   2.947   1.301   0.531 -0.8913 -3.5693 -0.4458
  357SOL    HW2 1427   2.999   1.299   0.388 -0.3601  0.0545 -0.3885
  357SOL     MW 1428   2.935   1.315   0.446 -0.3242 -0.6367 -0.1469
  358SOL     OW 1429   0.587   1.688   3.272  0.1339  0.6186 -0.4304
  358SOL    HW1 1430   0.617   1.598   3.258  0.2117  0.6557 -0.4936
  358SOL    HW2 1431   0.598   1.702   3.366 -1.0651  0.1255 -0.1844
  358SOL     MW 1432   0.592   1.677   3.283 -0.0170  0.5572 -0.4058
  359SOL     OW 1433   3.056   3.423   1.350  0.1460  0.0717  0.3543
  359SOL    HW1 1434   3.034   3.515   1.338  1.5809  0.6244  1.5480
  359SOL    HW2 1435   3.151   3.419   1.335 -0.2601 -1.7594 -2.3911
  359SOL     MW 1436   3.066   3.435   1.347  0.2844 -0.1003  0.1454
  360SOL     OW 1437   0.794   3.007   1.550  0.0486  0.6861 -0.3783
  360SOL    HW1 1438   0.827   2.984   1.463 -1.9591 -1.0608 -0.7676
  360SOL    HW2 1439   0.829   3.095   1.566  0.8161  0.8992 -2.7614
  360SOL     MW 1440   0.803   3.016   1.541 -0.1183  0.4797 -0.7514
  361SOL     OW 1441   0.202   1.453   3.265  0.6463 -0.3276 -0.2691
  361SOL    HW1 1442   0.124   1.508   3.270  0.5744 -0.3626 -0.9686
  361SOL    HW2 1443   0.170   1.364   3.272  0.6184 -0.3434 -0.5666
  361SOL     MW 1444   0.187   1.449   3.266  0.6329 -0.3345 -0.4033
  362SOL     OW 1445   0.868   2.397   0.199 -0.5879  0.3269  0.0212
  362SOL    HW1 1446   0.918   2.451   0.137 -2.2620  0.4403 -1.3081
  362SOL    HW2 1447   0.849   2.317   0.151 -1.6399  0.2700  0.4999
  362SOL     MW 1448   0.872   2.394   0.184 -0.9548  0.3345 -0.0933
  363SOL     OW 1449   1.434   1.985   2.171 -0.1518  0.0542 -0.5382
  363SOL    HW1 1450   1.372   1.944   2.231  1.7211  0.4316  1.7928
  363SOL    HW2 1451   1.456   2.068   2.212  0.6068  0.7212 -2.1855
  363SOL     MW 1452   1.429   1.991   2.184  0.2023  0.1948 -0.4462
  364SOL     OW 1453   2.550   0.082   3.286  0.6752  0.2698 -0.0423
  364SOL    HW1 1454   2.574   0.107   3.375 -1.5702  1.6674  0.2613
  364SOL    HW2 1455   2.508   0.161   3.250  1.5685 -0.2365 -2.3833
  364SOL     MW 1456   2.547   0.096   3.293  0.4932  0.3898 -0.3165
  365SOL     OW 1457   0.421   1.485   0.710  0.2041 -0.2392 -0.1758
  365SOL    HW1 1458   0.514   1.490   0.729 -0.3039  1.4324  2.3220
  365SOL    HW2 1459   0.400   1.392   0.717  1.6856 -0.6595 -0.9440
  365SOL     MW 1460   0.430   1.473   0.714  0.3351 -0.0708  0.0570
  366SOL     OW 1461   1.109   2.274   1.538  0.5497  0.0211  0.2014
  366SOL    HW1 1462   1.111   2.367   1.517 -1.6504 -0.4154 -2.6433
  366SOL    HW2 1463   1.125   2.230   1.454 -0.2260 -2.1437  1.1112
  366SOL     MW 1464   1.111   2.280   1.524  0.1492 -0.3290 -0.0590
  367SOL     OW 1465   3.229   2.129   1.962 -0.1377 -0.1689 -0.8003
  367SOL    HW1 1466   3.149   2.116   1.911 -2.1644  2.5555  1.3997
  367SOL    HW2 1467   3.258   2.217   1.939 -1.3658  1.3461  2.7291
  367SOL     MW 1468   3.222   2.139   1.952 -0.5757  0.4017 -0.0292
  368SOL     OW 1469   1.415   1.022   0.489 -0.2952 -0.8415 -0.2806
  368SOL    HW1 1470   1.372   1.040   0.573 -3.2521 -0.0810 -1.8091
  368SOL    HW2 1471   1.507   1.045   0.504 -1.3274  2.7244  1.7883
  368SOL     MW 1472   1.422   1.028   0.503 -0.8321 -0.2592 -0.2079
  369SOL     OW 1473   0.227   1.701   0.822  0.4366 -0.3212  0.2852
  369SOL    HW1 1474   0.309   1.661   0.790  2.1417  2.4177  0.9749
  369SOL    HW2 1475   0.198   1.643   0.892  1.5484 -1.5421 -0.2187
  369SOL     MW 1476   0.234   1.688   0.827  0.8157 -0.1169  0.3102
  370SOL     OW 1477   3.408   2.851   0.977  0.7102  0.0987  0.6557
  370SOL    HW1 1478   3.460   2.833   0.899 -2.8361 -2.6167 -1.3737
  370SOL    HW2 1479   3.437   2.785   1.041  2.4134  1.2066  1.0818
  370SOL     MW 1480   3.419   2.839   0.975  0.4622 -0.1176  0.4399
  371SOL     OW 1481   1.184   3.329   2.522  0.3419  0.0618  0.2949
  371SOL    HW1 1482   1.100   3.343   2.478 -0.1513 -2.5591  0.2167
  371SOL    HW2 1483   1.246   3.316   2.450  0.6271  1.0051  0.3592
  371SOL     MW 1484   1.181   3.329   2.506  0.3139 -0.1640  0.2930
  372SOL     OW 1485   1.050   1.562   2.992  0.0766 -0.0239  0.7556
  372SOL    HW1 1486   0.985   1.608   2.939  0.7645 -3.0270 -3.1074
  372SOL    HW2 1487   1.132   1.571   2.944  0.9142 -2.4029  1.5565
  372SOL     MW 1488   1.053   1.569   2.979  0.2819 -0.7482  0.3435
  373SOL     OW 1489   2.961   2.992   3.502  0.1120 -0.0682  0.0779
  373SOL    HW1 1490   3.011   2.962   3.578 -1.4604 -0.1206  1.1579
  373SOL    HW2 1491   2.888   3.042   3.540 -0.8646 -0.3268 -1.3705
  373SOL     MW 1492   2.958   2.995   3.517 -0.2311 -0.1101  0.0283
  374SOL     OW 1493   1.993   1.723   2.732  0.7263  0.0057  1.3072
  374SOL    HW1 1494   1.966   1.795   2.676  1.7670  0.4110  1.3128
  374SOL    HW2 1495   1.913   1.695   2.775  0.3761  1.4184  1.6070
  374SOL     MW 1496   1.979   1.729   2.730  0.8192  0.2504  1.3483
  375SOL     OW 1497   3.189   3.139   0.309  0.5621  0.0850  0.1360
  375SOL    HW1 1498   3.167   3.085   0.233  0.2253  0.1081  0.2182
  375SOL    HW2 1499   3.252   3.203   0.276  0.8807 -0.2896  0.0128
  375SOL     MW 1500   3.195   3.140   0.295  0.5597  0.0377  0.1305
  376SOL     OW 1501   0.525   2.205   1.723 -0.1531  0.3928 -0.1106
  376SOL    HW1 1502   0.516   2.145   1.649 -0.6642 -1.1829  1.1584
  376SOL    HW2 1503   0.618   2.202   1.746 -0.4603 -1.5140  1.1458
  376SOL     MW 1504   0.536   2.197   1.716 -0.2632 -0.0759  0.2293
  377SOL     OW 1505   0.798   2.962   2.781 -0.0010 -0.0025 -0.1251
  377SOL    HW1 1506   0.803   3.056   2.768 -0.6501  0.3284  1.6393
  377SOL    HW2 1507   0.836   2.948   2.868 -0.5205 -1.2748 -0.0816
  377SOL     MW 1508   0.804   2.973   2.791 -0.1583 -0.1292  0.1182
  378SOL     OW 1509   1.132   0.088   3.453  0.2430  0.6270 -0.0854
  378SOL    HW1 1510   1.157   0.032   3.527 -2.7002 -2.0134 -0.8132
  378SOL    HW2 1511   1.184   0.055   3.380  0.2917  0.5179 -0.0042
  378SOL     MW 1512   1.142   0.076   3.453 -0.1465  0.2569 -0.1724
  379SOL     OW 1513   0.430   2.710   1.062  0.1783 -0.6718  0.0973
  379SOL    HW1 1514   0.459   2.742   1.147 -0.5409  0.7316 -0.1469
  379SOL    HW2 1515   0.366   2.642   1.082 -3.3548  2.5388  0.9164
  379SOL     MW 1516   0.426   2.705   1.076 -0.3940 -0.0509  0.1746
  380SOL     OW 1517   1.003   2.367   1.855  0.3581  0.3928  0.3420
  380SOL    HW1 1518   1.015   2.379   1.950  2.1494  1.6548  0.0103
  380SOL    HW2 1519   1.078   2.313   1.829  0.7255  1.3162 -0.5659
  380SOL     MW 1520   1.015   2.361   1.864  0.6486  0.6869  0.1752
  381SOL     OW 1521   3.145   2.334   1.224 -0.0419 -0.0041 -0.2742
  381SOL    HW1 1522   3.135   2.428   1.241  0.6752  0.0826 -0.2809
  381SOL    HW2 1523   3.097   2.319   1.143  0.2177  0.4534 -0.5229
  381SOL     MW 1524   3.138   2.345   1.216  0.0896  0.0692 -0.3085
  382SOL     OW 1525   0.684   2.078   0.946 -0.3630 -0.0769 -0.2249
  382SOL    HW1 1526   0.591   2.101   0.940 -0.6240 -0.8406  0.6114
  382SOL    HW2 1527   0.695   2.006   0.884 -0.7716 -1.2570  1.0350
  382SOL     MW 1528   0.673   2.072   0.937 -0.4531 -0.3385  0.0572
  383SOL     OW 1529   2.129   1.712   3.570 -0.1043 -0.3132 -0.5958
  383SOL    HW1 1530   2.118   1.695   3.663  1.0192  0.4517 -0.3023
  383SOL    HW2 1531   2.183   1.640   3.538 -2.7549 -2.1474 -1.3023
  383SOL     MW 1532   2.135   1.700   3.578 -0.3099 -0.4571 -0.6514
  384SOL     OW 1533   2.150   2.027   0.780 -0.7831  0.8117 -1.0876
  384SOL    HW1 1534   2.230   2.025   0.728 -0.6002 -1.4930 -0.8318
  384SOL    HW2 1535   2.180   2.034   0.871 -0.8668  0.4584 -1.0288
  384SOL     MW 1536   2.165   2.027   0.785 -0.7698  0.4540 -1.0453
  385SOL     OW 1537   0.267   1.130   0.819 -0.3271 -0.5463  0.3198
  385SOL    HW1 1538   0.297   1.043   0.791 -1.2923 -1.2490  1.3913
  385SOL    HW2 1539   0.296   1.137   0.910 -0.9687 -0.0750  0.4885
  385SOL     MW 1540   0.275   1.119   0.827 -0.5434 -0.5774  0.4867
  386SOL     OW 1541   2.054   0.481   3.033  0.9181  0.6224  0.1543
  386SOL    HW1 1542   2.079   0.390   3.017  0.0255  0.3607  0.1951
  386SOL    HW2 1543   2.116   0.511   3.100  0.5648 -0.2783  0.9034
  386SOL     MW 1544   2.066   0.473   3.040  0.7504  0.4659  0.2606
  387SOL     OW 1545   1.292   0.607   3.202  0.0157 -0.0230  0.6495
  387SOL    HW1 1546   1.271   0.637   3.290  0.7339  0.4230  0.6809
  387SOL    HW2 1547   1.365   0.663   3.175 -0.2497 -0.1073 -0.2583
  387SOL     MW 1548   1.299   0.619   3.210  0.0766  0.0257  0.5315
  388SOL     OW 1549   2.559   1.997   1.426  0.3501 -0.1293 -0.5034
  388SOL    HW1 1550   2.475   1.968   1.389  0.1961  0.2078 -0.4240
  388SOL    HW2 1551   2.565   1.950   1.509  0.1632 -0.0284 -0.4342
  388SOL     MW 1552   2.548   1.986   1.432  0.3042 -0.0703 -0.4834
  389SOL     OW 1553   0.696   2.881   2.054 -0.3324 -0.2747  0.0376
  389SOL    HW1 1554   0.722   2.865   1.963  2.0834 -1.2125  0.8074
  389SOL    HW2 1555   0.706   2.796   2.097 -1.5919  0.1107  1.1832
  389SOL     MW 1556   0.701   2.867   2.048 -0.1768 -0.3491  0.2954
  390SOL     OW 1557   1.157   3.419   2.225  0.0621 -0.3363  0.4474
  390SOL    HW1 1558   1.137   3.354   2.157  0.8530  1.9220 -2.1114
  390SOL    HW2 1559   1.110   3.498   2.197  3.2450  1.7473  0.4499
  390SOL     MW 1560   1.148   3.421   2.212  0.5969  0.2480  0.1033
  391SOL     OW 1561   1.966   1.915   0.600  0.3747  0.8571  0.1904
  391SOL    HW1 1562   2.020   1.969   0.659 -0.1287  1.9137 -0.3095
  391SOL    HW2 1563   1.956   1.832   0.647  0.2342  1.5766  1.4685
  391SOL     MW 1564   1.972   1.911   0.614  0.2880  1.0961  0.2951
  392SOL     OW 1565   1.021   0.863   0.425 -0.4762 -0.2356 -0.2673
  392SOL    HW1 1566   1.060   0.776   0.416  0.1613  0.1666 -1.7736
  392SOL    HW2 1567   0.926   0.847   0.427 -0.3463 -0.9998  0.2867
  392SOL     MW 1568   1.013   0.849   0.424 -0.3729 -0.2843 -0.3955
  393SOL     OW 1569   0.336   2.122   2.332  0.0098  0.9214  0.0763
  393SOL    HW1 1570   0.421   2.117   2.376 -0.1980 -0.7179  0.3514
  393SOL    HW2 1571   0.357   2.130   2.239  0.4468  3.3228  0.3256
  393SOL     MW 1572   0.351   2.122   2.326  0.0407  1.0240  0.1469
  394SOL     OW 1573   0.753   2.387   1.510  0.6622 -0.5502  0.2035
  394SOL    HW1 1574   0.693   2.414   1.580 -0.9906 -1.9341 -0.5978
  394SOL    HW2 1575   0.779   2.298   1.533  1.7494 -0.2674  0.0941
  394SOL     MW 1576   0.748   2.379   1.522  0.5861 -0.6984  0.0809
  395SOL     OW 1577   2.930   2.689   1.346  0.2862 -0.0731 -0.6152
  395SOL    HW1 1578   2.908   2.776   1.313 -2.2103 -0.6883 -0.7964
  395SOL    HW2 1579   2.998   2.657   1.286 -0.2999  0.9396 -1.8718
  395SOL     MW 1580   2.937   2.696   1.333 -0.1287 -0.0196 -0.8087
  396SOL     OW 1581   0.391   0.959   0.304  0.5324 -0.1602  0.3407
  396SOL    HW1 1582   0.418   0.963   0.212 -1.4265  2.2163 -0.2400
  396SOL    HW2 1583   0.469   0.932   0.351  2.5178  1.6077 -1.7264
  396SOL     MW 1584   0.405   0.956   0.298  0.5359  0.3976 -0.0156
  397SOL     OW 1585   2.579   2.709   1.162 -0.6646  0.6728 -0.1368
  397SOL    HW1 1586   2.656   2.765   1.153 -1.2448  1.5191  0.0507
  397SOL    HW2 1587   2.596   2.658   1.242  0.4197 -0.3371 -0.9749
  397SOL     MW 1588   2.592   2.710   1.172 -0.5967  0.6508 -0.2244
  398SOL     OW 1589   0.507   1.501   1.220 -0.3581  0.4122  0.0830
  398SOL    HW1 1590   0.417   1.480   1.196 -0.4049  0.9074 -0.1886
  398SOL    HW2 1591   0.556   1.493   1.139 -0.5044  2.0118 -0.1969
  398SOL     MW 1592   0.502   1.497   1.206 -0.3841  0.6942  0.0088
  399SOL     OW 1593   2.738   0.422   0.539 -0.0948  0.0284  0.0751
  399SOL    HW1 1594   2.726   0.359   0.611 -1.1407  2.2151  1.9270
  399SOL    HW2 1595   2.822   0.463   0.558 -0.4284  0.6918  0.1325
  399SOL     MW 1596   2.748   0.419   0.551 -0.2804  0.4119  0.3321
  400SOL     OW 1597   2.966   3.136   0.931 -0.3889 -0.9048 -0.0996
  400SOL    HW1 1598   2.968   3.162   1.023  0.7466  0.1723 -0.4084
  400SOL    HW2 1599   3.058   3.123   0.907 -0.5457  0.2897 -1.4840
  400SOL     MW 1600   2.979   3.138   0.940 -0.2572 -0.5991 -0.3275
  401SOL     OW 1601   1.858   2.750   3.263 -0.6331  0.2454  0.0166
  401SOL    HW1 1602   1.942   2.709   3.286 -0.7116  0.5360  0.8518
  401SOL    HW2 1603   1.876   2.796   3.181 -0.4744 -1.2340 -0.8187
  401SOL     MW 1604   1.872   2.751   3.255 -0.6223  0.0854  0.0166
  402SOL     OW 1605   1.718   2.300   2.261 -0.5524  0.0235 -0.1832
  402SOL    HW1 1606   1.782   2.330   2.324 -0.4788  0.1075 -0.2968
  402SOL    HW2 1607   1.716   2.368   2.193  1.3132 -1.2805 -1.6482
  402SOL     MW 1608   1.726   2.313   2.260 -0.2914 -0.1407 -0.3957
  403SOL     OW 1609   1.158   2.362   0.679  0.2024 -0.4122  0.1302
  403SOL    HW1 1610   1.240   2.319   0.704 -0.2822 -0.9200  0.9074
  403SOL    HW2 1611   1.142   2.334   0.589  0.4515 -1.0035  0.2638
  403SOL     MW 1612   1.167   2.353   0.670  0.1707 -0.5602  0.2528
  404SOL     OW 1613   1.993   3.371   3.513 -0.8116  0.2016  0.8317
  404SOL    HW1 1614   1.952   3.284   3.518 -1.9588  0.7375  1.0123
  404SOL    HW2 1615   1.934   3.422   3.458  1.6171 -0.0618 -2.3812
  404SOL     MW 1616   1.980   3.366   3.506 -0.6391  0.2383  0.4236
  405SOL     OW 1617   2.057   2.077   2.215  0.1744  0.1021  0.3293
  405SOL    HW1 1618   2.062   2.028   2.297 -0.1574 -1.0415 -0.3161
  405SOL    HW2 1619   1.969   2.114   2.215  0.0240 -0.2534  0.2888
  405SOL     MW 1620   2.046   2.075   2.226  0.1095 -0.0997  0.2370
  406SOL     OW 1621   0.847   3.246   1.727  0.4033  0.3715 -0.0720
  406SOL    HW1 1622   0.842   3.284   1.814 -1.0800 -1.6027  0.8060
  406SOL    HW2 1623   0.936   3.265   1.697  1.1758  0.5735  2.1406
  406SOL     MW 1624   0.858   3.253   1.734  0.3076  0.1330  0.3439
  407SOL     OW 1625   1.892   2.465   0.301  0.4166 -0.1155 -0.0090
  407SOL    HW1 1626   1.881   2.539   0.361 -1.3959 -0.4498  0.1362
  407SOL    HW2 1627   1.958   2.494   0.239  2.6037  0.1374  2.2714
  407SOL     MW 1628   1.899   2.479   0.301  0.4670 -0.1265  0.3174
  408SOL     OW 1629   2.745   0.071   0.505  0.2213 -0.3102  0.1769
  408SOL    HW1 1630   2.662   0.116   0.494  0.7158  0.3579 -0.9464
  408SOL    HW2 1631   2.779   0.060   0.416  2.7571  2.1831  0.6942
  408SOL     MW 1632   2.739   0.075   0.491  0.6291  0.1153  0.0953
  409SOL     OW 1633   3.233   3.259   2.107 -0.1115  0.1691 -0.1017
  409SOL    HW1 1634   3.280   3.342   2.112  1.0112 -0.5242  2.4854
  409SOL    HW2 1635   3.178   3.257   2.185 -0.9842 -1.0452 -0.7156
  409SOL     MW 1636   3.232   3.270   2.118 -0.0778 -0.0876  0.1639
  410SOL     OW 1637   2.792   2.757   0.535  0.1485 -0.2280 -0.4728
  410SOL    HW1 1638   2.880   2.725   0.514  0.9734  1.2252  0.5657
  410SOL    HW2 1639   2.807   2.837   0.585 -1.7514 -0.6319  0.8837
  410SOL     MW 1640   2.806   2.763   0.539  0.0038 -0.0868 -0.1505
  411SOL     OW 1641   2.567   2.396   0.120 -0.1193 -0.0877 -0.1583
  411SOL    HW1 1642   2.596   2.487   0.116 -0.6006  0.3101  2.8703
  411SOL    HW2 1643   2.645   2.346   0.143 -0.2471 -0.1545  0.1340
  411SOL     MW 1644   2.581   2.402   0.122 -0.2013 -0.0432  0.2886
  412SOL     OW 1645   0.052   2.845   1.829  0.4298  0.2630  0.8882
  412SOL    HW1 1646   0.110   2.918   1.851  0.9738  0.9338 -2.2776
  412SOL    HW2 1647  -0.035   2.884   1.830  0.5634  0.5731  0.6113
  412SOL     MW 1648   0.048   2.860   1.832  0.5210  0.3950  0.4248
  413SOL     OW 1649   3.559   2.033   0.090 -0.5788 -0.3010 -0.4697
  413SOL    HW1 1650   3.503   2.004   0.018  0.6148  0.9055 -1.9510
  413SOL    HW2 1651   3.612   2.104   0.052 -0.4417  0.8971  1.8192
  413SOL     MW 1652   3.559   2.039   0.075 -0.3997  0.0226 -0.3610
  414SOL     OW 1653   3.023   2.495   3.196  0.3060  0.6601  0.2421
  414SOL    HW1 1654   3.088   2.459   3.256  1.7849  3.0008  0.1607
  414SOL    HW2 1655   3.075   2.533   3.125 -1.2196  1.4363 -0.5027
  414SOL     MW 1656   3.039   2.495   3.194  0.2997  1.0796  0.1309
  415SOL     OW 1657   3.473   3.266   1.550 -0.0875  0.1669 -0.1825
  415SOL    HW1 1658   3.474   3.176   1.516 -1.6542  0.1181 -0.1509
  415SOL    HW2 1659   3.431   3.259   1.635  0.9144  0.7693  0.3795
  415SOL     MW 1660   3.468   3.253   1.557 -0.1635  0.2414 -0.1026
  416SOL     OW 1661   0.974   3.001   1.922 -0.1467 -0.2475 -0.2639
  416SOL    HW1 1662   1.016   2.984   1.838  1.1193 -0.3925  0.3742
  416SOL    HW2 1663   0.925   3.082   1.909 -1.1337 -1.0300 -1.5327
  416SOL     MW 1664   0.973   3.010   1.909 -0.1092 -0.3723 -0.3488
  417SOL     OW 1665   1.768   2.664   2.902  0.9007 -0.6500 -0.1148
  417SOL    HW1 1666   1.752   2.573   2.875  1.4627 -0.9486  0.5042
  417SOL    HW2 1667   1.745   2.717   2.826  1.0490 -1.3543 -0.6600
  417SOL     MW 1668   1.763   2.659   2.888  0.9963 -0.7850 -0.1049
  418SOL     OW 1669   2.932   3.231   1.198  0.6563 -0.0761 -0.2618
  418SOL    HW1 1670   2.838   3.232   1.213  0.5904 -2.1444 -0.2894
  418SOL    HW2 1671   2.969   3.279   1.272 -0.2739 -1.5695  1.2459
  418SOL     MW 1672   2.925   3.238   1.210  0.5223 -0.5555 -0.0626
  419SOL     OW 1673   0.498   3.194   1.394  0.2934  0.5111  0.6660
  419SOL    HW1 1674   0.564   3.218   1.459  1.0526  1.1059 -0.3006
  419SOL    HW2 1675   0.548   3.149   1.325 -0.0594  2.0701 -0.6778
  419SOL     MW 1676   0.514   3.191   1.393  0.3481  0.8010  0.3551
  420SOL     OW 1677   2.825   2.903   1.184 -0.1975  0.5683 -0.2809
  420SOL    HW1 1678   2.805   2.964   1.255  0.8355 -0.1753  0.6751
  420SOL    HW2 1679   2.833   2.959   1.107 -2.0344  1.3173  0.0051
  420SOL     MW 1680   2.823   2.919   1.183 -0.3057  0.5690 -0.1137
  421SOL     OW 1681   1.344   1.841   2.648  0.1974  0.4616 -0.1383
  421SOL    HW1 1682   1.328   1.935   2.640  1.4282  0.5911 -1.3998
  421SOL    HW2 1683   1.268   1.800   2.605  1.4750  1.0016 -3.1506
  421SOL     MW 1684   1.331   1.848   2.641  0.5350  0.5517 -0.7135
  422SOL     OW 1685   1.707   1.172   3.464  0.1342  0.0906  0.9358
  422SOL    HW1 1686   1.781   1.164   3.404  0.2945 -1.4206  1.2840
  422SOL    HW2 1687   1.667   1.257   3.443  0.6920 -0.0183 -0.7008
  422SOL     MW 1688   1.711   1.182   3.453  0.2309 -0.1274  0.7624
  423SOL     OW 1689   0.859   0.601   3.212 -0.7342  0.4043  0.2794
  423SOL    HW1 1690   0.920   0.528   3.199 -3.9862 -2.5151  0.2025
  423SOL    HW2 1691   0.854   0.611   3.307 -1.6483 -0.7641  0.3668
  423SOL     MW 1692   0.867   0.593   3.223 -1.2949 -0.1458  0.2808
  424SOL     OW 1693   2.534   1.686   2.812 -0.0645  0.9029  1.2367
  424SOL    HW1 1694   2.508   1.741   2.885  0.6068  0.8260  1.5453
  424SOL    HW2 1695   2.594   1.740   2.760 -0.9903  1.1645  0.4136
  424SOL     MW 1696   2.539   1.700   2.815 -0.0987  0.9278  1.1675
  425SOL     OW 1697   1.506   0.408   3.286  0.2202 -0.1760  0.5928
  425SOL    HW1 1698   1.484   0.468   3.216  2.4432  0.8211  0.6499
  425SOL    HW2 1699   1.427   0.357   3.301 -0.4187 -0.1869 -2.3708
  425SOL     MW 1700   1.493   0.409   3.279  0.4334 -0.0432  0.2017
  426SOL     OW 1701   0.546   3.145   2.626 -0.6559  0.3816 -0.3165
  426SOL    HW1 1702   0.471   3.160   2.569 -0.2406 -1.1688 -1.3408
  426SOL    HW2 1703   0.611   3.210   2.597 -0.1490 -0.9197 -2.2401
  426SOL     MW 1704   0.545   3.156   2.615 -0.5318 -0.0022 -0.7133
  427SOL     OW 1705   0.591   2.730   0.363  0.5897 -0.1984 -0.4005
  427SOL    HW1 1706   0.671   2.688   0.396  1.1301  1.0413 -0.0754
  427SOL    HW2 1707   0.548   2.764   0.441 -0.1558 -0.6618 -0.6013
  427SOL     MW 1708   0.596   2.729   0.378  0.5621 -0.0940 -0.3838
  428SOL     OW 1709   3.069   2.542   0.604  0.0112 -0.2066 -0.5014
  428SOL    HW1 1710   3.103   2.630   0.618 -4.0092  1.7805 -1.5980
  428SOL    HW2 1711   3.089   2.524   0.512  1.6576 -0.9451 -0.0383
  428SOL     MW 1712   3.076   2.552   0.593 -0.3083 -0.0385 -0.5866
  429SOL     OW 1713   3.463   1.867   2.811 -0.3666 -0.0754 -0.2886
  429SOL    HW1 1714   3.485   1.945   2.759 -3.6213  0.9812 -0.3146
  429SOL    HW2 1715   3.389   1.828   2.766 -0.5376 -1.6349  1.2242
  429SOL     MW 1716   3.456   1.872   2.798 -0.8276 -0.1431 -0.0885
  430SOL     OW 1717   1.104   2.905   2.280  0.5189  0.5444  0.2621
  430SOL    HW1 1718   1.030   2.942   2.234  0.2117  0.2254  0.4875
  430SOL    HW2 1719   1.069   2.826   2.322  0.8040  0.7879  0.9779
  430SOL     MW 1720   1.090   2.899   2.280  0.5159  0.5342  0.3888
  431SOL     OW 1721   0.276   1.243   0.306 -0.2088 -0.0476  0.5094
  431SOL    HW1 1722   0.255   1.316   0.364 -0.1487 -0.1195  0.6207
  431SOL    HW2 1723   0.191   1.207   0.280 -0.2648 -2.0301  3.0532
  431SOL     MW 1724   0.262   1.248   0.310 -0.2082 -0.3241  0.8667
  432SOL     OW 1725   3.462   3.037   0.176  0.3397 -0.9423 -0.1205
  432SOL    HW1 1726   3.401   3.100   0.138  1.1222 -0.9519 -1.4778
  432SOL    HW2 1727   3.484   2.979   0.103 -0.3378 -2.8013  1.0732
  432SOL     MW 1728   3.457   3.037   0.161  0.3539 -1.1938 -0.1425
  433SOL     OW 1729   0.768   3.325   0.898 -0.3020 -0.4681 -0.3264
  433SOL    HW1 1730   0.816   3.244   0.886  0.3950  0.0450 -1.1755
  433SOL    HW2 1731   0.834   3.390   0.919 -1.0380 -0.4301  2.1073
  433SOL     MW 1732   0.783   3.323   0.899 -0.3073 -0.3939 -0.1131
  434SOL     OW 1733   2.030   2.578   2.996  0.1996 -0.7660  0.4764
  434SOL    HW1 1734   1.944   2.620   2.991 -0.1126 -1.5057 -1.4724
  434SOL    HW2 1735   2.092   2.649   2.979 -0.0070 -0.2649  1.7158
  434SOL     MW 1736   2.027   2.593   2.993  0.1298 -0.7981  0.3809
  435SOL     OW 1737   2.423   2.661   0.273 -0.5164 -0.1011 -0.3534
  435SOL    HW1 1738   2.463   2.585   0.316 -1.1339 -1.3548 -1.8850
  435SOL    HW2 1739   2.493   2.726   0.269 -0.2500 -0.1694  1.8808
  435SOL     MW 1740   2.438   2.660   0.278 -0.5636 -0.2790 -0.2589
  436SOL     OW 1741   1.150   2.559   1.075 -0.1634  0.2168 -0.3977
  436SOL    HW1 1742   1.158   2.636   1.131  1.8278 -0.9617  1.0481
  436SOL    HW2 1743   1.087   2.585   1.008  0.1366  2.9334  0.2693
  436SOL     MW 1744   1.142   2.573   1.074  0.1449  0.4238 -0.1134
  437SOL     OW 1745   2.131   0.323   0.629  0.1589 -0.1782 -0.4588
  437SOL    HW1 1746   2.108   0.402   0.679  0.2531  0.5206 -1.4890
  437SOL    HW2 1747   2.191   0.354   0.561  2.1034 -1.5446  0.5574
  437SOL     MW 1748   2.136   0.338   0.626  0.4332 -0.2681 -0.4607
  438SOL     OW 1749   1.423   1.307   0.407  0.3290  0.1502 -1.0723
  438SOL    HW1 1750   1.348   1.364   0.424  1.8297  1.5425  1.5233
  438SOL    HW2 1751   1.391   1.219   0.427 -1.2777  0.3372 -2.5480
  438SOL     MW 1752   1.408   1.303   0.412  0.3147  0.3628 -0.9215
  439SOL     OW 1753   1.256   1.236   3.201  0.5104 -0.3837  0.0766
  439SOL    HW1 1754   1.190   1.294   3.240  0.4631 -0.5900  0.3047
  439SOL    HW2 1755   1.255   1.158   3.257  0.8764 -0.4296  0.0181
  439SOL     MW 1756   1.247   1.233   3.214  0.5533 -0.4176  0.0994
  440SOL     OW 1757   0.990   0.618   3.488  0.0517  0.5023  0.1219
  440SOL    HW1 1758   0.998   0.526   3.513  2.6481  0.7355  0.4845
  440SOL    HW2 1759   0.940   0.659   3.558  0.7773 -0.2485  1.0983
  440SOL     MW 1760   0.984   0.611   3.501  0.4988  0.4326  0.3021
  441SOL     OW 1761   1.682   2.788   3.477 -0.5712  0.4812 -0.3269
  441SOL    HW1 1762   1.626   2.719   3.442 -1.4100  1.1356 -0.2881
  441SOL    HW2 1763   1.746   2.805   3.407 -1.6527  1.1244 -1.1790
  441SOL     MW 1764   1.683   2.781   3.463 -0.8296  0.6558 -0.4364
  442SOL     OW 1765   1.915   0.190   0.743 -0.1324 -0.3978  0.2159
  442SOL    HW1 1766   1.977   0.218   0.676 -0.9026  0.3476 -0.2170
  442SOL    HW2 1767   1.833   0.235   0.720 -1.2751 -2.4849 -0.1376
  442SOL     MW 1768   1.912   0.200   0.731 -0.3898 -0.5784  0.1101
  443SOL     OW 1769   3.374   2.797   1.962 -0.9855  0.2333  0.1316
  443SOL    HW1 1770   3.370   2.892   1.973 -1.2344  0.4308 -1.4003
  443SOL    HW2 1771   3.353   2.783   1.870 -1.4412 -1.3569  0.4513
  443SOL     MW 1772   3.370   2.808   1.951 -1.0803  0.0459 -0.0315
  444SOL     OW 1773   1.385   2.220   0.719  0.4128  0.7560  0.5193
  444SOL    HW1 1774   1.444   2.284   0.679  1.4697  0.8204  2.0643
  444SOL    HW2 1775   1.352   2.168   0.646  2.4195  0.7056 -0.4281
  444SOL     MW 1776   1.389   2.222   0.704  0.8251  0.7579  0.5998
  445SOL     OW 1777   1.894   1.881   0.303  0.7805 -0.2548  0.0020
  445SOL    HW1 1778   1.837   1.876   0.226  2.9332  1.9993 -1.8968
  445SOL    HW2 1779   1.878   1.968   0.339  1.2764 -0.5237  0.8915
  445SOL     MW 1780   1.884   1.892   0.297  1.1369  0.0124 -0.1338
  446SOL     OW 1781   1.270   0.024   2.416  0.0891 -0.2337  0.4259
  446SOL    HW1 1782   1.357   0.035   2.377 -0.4536  1.3680 -0.4322
  446SOL    HW2 1783   1.259  -0.070   2.423  2.5776 -0.4824  2.1954
  446SOL     MW 1784   1.281   0.013   2.411  0.3509 -0.0516  0.5485
  447SOL     OW 1785   0.452   0.742   0.564 -0.4061  0.0361  0.5728
  447SOL    HW1 1786   0.383   0.807   0.574 -3.0547 -2.6625  1.2924
  447SOL    HW2 1787   0.423   0.687   0.492  1.5792 -0.6017  0.1918
  447SOL     MW 1788   0.439   0.744   0.556 -0.4954 -0.4129  0.6184
  448SOL     OW 1789   2.339   2.213   3.468 -0.1915 -0.4317 -0.0655
  448SOL    HW1 1790   2.322   2.188   3.377  0.7533  4.7394 -2.0097
  448SOL    HW2 1791   2.428   2.182   3.485  0.8530  1.1081 -2.1929
  448SOL     MW 1792   2.349   2.205   3.458  0.0762  0.4715 -0.6135
  449SOL     OW 1793   0.109   3.338   3.013  0.3106  0.2306 -0.1699
  449SOL    HW1 1794   0.076   3.293   3.091 -1.3029 -0.9953 -1.4739
  449SOL    HW2 1795   0.148   3.268   2.961  0.0015  0.7697 -1.1453
  449SOL     MW 1796   0.110   3.322   3.016  0.0518  0.1381 -0.4766
  450SOL     OW 1797   0.702   3.532   3.320 -0.5217  0.0890 -0.0871
  450SOL    HW1 1798   0.643   3.457   3.328  0.7030 -1.1846 -2.0783
  450SOL    HW2 1799   0.750   3.515   3.239  1.8072  1.6278  0.8910
  450SOL     MW 1800   0.700   3.520   3.310 -0.0434  0.1247 -0.2235
  451SOL     OW 1801   2.659   1.509   3.031 -0.4496  0.8720 -0.1431
  451SOL    HW1 1802   2.598   1.522   3.103  1.5572  1.9347  1.4739
  451SOL    HW2 1803   2.624   1.562   2.960 -1.0316  2.0608  0.9881
  451SOL     MW 1804   2.646   1.518   3.031 -0.2578  1.1750  0.2268
  452SOL     OW 1805   2.754   2.841   2.896 -0.4566  0.1132 -0.0796
  452SOL    HW1 1806   2.758   2.846   2.991 -0.2035 -0.2457 -0.0713
  452SOL    HW2 1807   2.671   2.796   2.878 -0.9786  1.0334 -0.0674
  452SOL     MW 1808   2.743   2.835   2.906 -0.4928  0.1887 -0.0769
  453SOL     OW 1809   0.863   1.932   2.192 -0.6542 -0.4085  0.1535
  453SOL    HW1 1810   0.801   1.995   2.156  0.6454 -0.0834 -1.6869
  453SOL    HW2 1811   0.848   1.934   2.287 -0.6863  2.6284  0.1752
  453SOL     MW 1812   0.853   1.940   2.200 -0.4836  0.0440 -0.0913
  454SOL     OW 1813   1.353   2.238   2.956 -0.3143  0.3242 -0.7083
  454SOL    HW1 1814   1.326   2.327   2.979  1.1363  0.3853  0.9443
  454SOL    HW2 1815   1.429   2.250   2.900 -0.2872  0.1325 -0.7103
  454SOL     MW 1816   1.359   2.252   2.952 -0.1154  0.3067 -0.4862
  455SOL     OW 1817   0.956   1.461   0.780 -0.7023  0.4676  0.3006
  455SOL    HW1 1818   0.862   1.480   0.777 -0.6286  1.1972  1.7283
  455SOL    HW2 1819   0.969   1.415   0.863  0.2061  0.4855  0.1802
  455SOL     MW 1820   0.945   1.458   0.791 -0.5701  0.5682  0.4766
  456SOL     OW 1821   2.571   2.689   2.763  0.0372 -0.1473  0.4267
  456SOL    HW1 1822   2.594   2.597   2.752  0.9061 -0.4703  3.9177
  456SOL    HW2 1823   2.475   2.690   2.760  0.0281 -1.1226  0.1991
  456SOL     MW 1824   2.561   2.677   2.761  0.1529 -0.3220  0.8659
  457SOL     OW 1825   2.909   0.979   0.655 -0.6252  0.1332 -1.0382
  457SOL    HW1 1826   2.903   0.987   0.750 -3.0493  1.3578 -1.2233
  457SOL    HW2 1827   2.868   1.059   0.622 -0.9193 -0.8177 -3.1315
  457SOL     MW 1828   2.903   0.991   0.663 -0.9910  0.1700 -1.3449
  458SOL     OW 1829   1.108   2.869   1.679 -0.2681 -0.1563 -0.7860
  458SOL    HW1 1830   1.126   2.939   1.616 -2.8427  0.9756 -0.3980
  458SOL    HW2 1831   1.033   2.822   1.642 -1.4630  0.1741  1.0927
  458SOL     MW 1832   1.100   2.873   1.666 -0.7754  0.0405 -0.4809
  459SOL     OW 1833   3.291   3.433   0.577 -1.0050 -0.3087 -0.8817
  459SOL    HW1 1834   3.347   3.360   0.604 -1.1789  0.2666  1.1536
  459SOL    HW2 1835   3.207   3.416   0.620 -1.5135  0.3324 -1.5965
  459SOL     MW 1836   3.287   3.420   0.586 -1.0968 -0.1450 -0.7040
  460SOL     OW 1837   1.428   2.508   3.015 -0.5191 -0.4581 -0.4291
  460SOL    HW1 1838   1.489   2.569   3.057  0.5389 -2.2297  0.7970
  460SOL    HW2 1839   1.410   2.546   2.930  0.3928  1.3428  0.1389
  460SOL     MW 1840   1.434   2.521   3.009 -0.2540 -0.4542 -0.1876
  461SOL     OW 1841   0.022   2.381   0.687  0.2436 -0.3950  0.1925
  461SOL    HW1 1842  -0.001   2.412   0.599  0.6104 -2.3584 -0.6538
  461SOL    HW2 1843   0.113   2.410   0.699  0.3533 -0.5129 -0.2862
  461SOL     MW 1844   0.031   2.389   0.676  0.3077 -0.6751  0.0142
  462SOL     OW 1845   0.454   2.023   0.506 -0.6324  0.7071  0.3017
  462SOL    HW1 1846   0.400   2.087   0.459  2.5227  1.9963 -1.9149
  462SOL    HW2 1847   0.398   1.993   0.578 -4.1954  1.9251 -1.7002
  462SOL     MW 1848   0.439   2.028   0.509 -0.6873  1.0446 -0.2660
  463SOL     OW 1849   0.471   0.896   0.828  0.5963  0.1586 -0.2718
  463SOL    HW1 1850   0.436   0.896   0.917  1.7200  0.3026  0.1943
  463SOL    HW2 1851   0.459   0.806   0.798 -1.5109  0.5417 -0.7106
  463SOL     MW 1852   0.465   0.884   0.836  0.4640  0.2295 -0.2681
  464SOL     OW 1853   3.090   1.224   0.257 -0.0372 -0.2459 -0.2321
  464SOL    HW1 1854   3.136   1.178   0.327  1.8851  1.4170 -0.3195
  464SOL    HW2 1855   3.135   1.307   0.248 -1.5430  0.4689 -2.0601
  464SOL     MW 1856   3.102   1.229   0.265  0.0189  0.0741 -0.4899
  465SOL     OW 1857   0.884   1.531   0.253  0.5054  0.1157  0.0648
  465SOL    HW1 1858   0.922   1.456   0.299 -0.5188  1.5803  3.6179
  465SOL    HW2 1859   0.945   1.603   0.270  0.6027  0.5434 -1.8321
  465SOL     MW 1860   0.897   1.531   0.261  0.3807  0.3704  0.2877
  466SOL     OW 1861   1.418   3.204   2.971  0.0769 -0.1858 -0.2271
  466SOL    HW1 1862   1.366   3.156   3.035 -0.1028 -0.4040 -0.5338
  466SOL    HW2 1863   1.412   3.152   2.891 -1.6707  1.2684 -1.1140
  466SOL     MW 1864   1.411   3.191   2.969 -0.1825 -0.0194 -0.3878
  467SOL     OW 1865   3.130   0.080   0.820  0.1886  0.0773  0.3111
  467SOL    HW1 1866   3.183   0.091   0.740 -2.0003  1.0405 -1.1078
  467SOL    HW2 1867   3.057   0.141   0.808 -2.2872 -2.4903  1.2217
  467SOL     MW 1868   3.127   0.089   0.807 -0.4392 -0.1386  0.2427
  468SOL     OW 1869   0.543   1.601   3.591  0.1354  0.3687 -0.3086
  468SOL    HW1 1870   0.460   1.573   3.552  0.5480 -1.1512 -0.1668
  468SOL    HW2 1871   0.595   1.521   3.598  1.0427  1.0186  1.0081
  468SOL     MW 1872   0.539   1.586   3.587  0.3130  0.2516 -0.1123
  469SOL     OW 1873   1.637   2.307   3.398 -0.3704  0.2678  0.4178
  469SOL    HW1 1874   1.733   2.304   3.396 -0.2317  2.2086  1.5669
  469SOL    HW2 1875   1.611   2.281   3.310  1.2271 -0.1203  0.0247
  469SOL     MW 1876   1.647   2.303   3.386 -0.1367  0.4768  0.5196
  470SOL     OW 1877   0.713   1.362   3.597 -0.5850  0.5749 -0.2980
  470SOL    HW1 1878   0.696   1.286   3.653 -1.1169  2.0954  1.7484
  470SOL    HW2 1879   0.808   1.364   3.588 -0.3397  1.0672  1.8329
  470SOL     MW 1880   0.723   1.352   3.603 -0.6236  0.8458  0.2642
  471SOL     OW 1881   2.409   3.318   3.396 -0.0121  0.5488 -0.3024
  471SOL    HW1 1882   2.504   3.327   3.399  0.3510 -2.6026  1.2919
  471SOL    HW2 1883   2.383   3.364   3.316  3.0189  0.0551 -1.6896
  471SOL     MW 1884   2.418   3.326   3.385  0.4447  0.0582 -0.2745
  472SOL     OW 1885   1.819   3.549   0.640  0.1970  0.0945  0.6038
  472SOL    HW1 1886   1.842   3.631   0.684 -1.3534  1.1615 -0.4531
  472SOL    HW2 1887   1.743   3.516   0.688 -1.8387  1.5315 -1.4173
  472SOL     MW 1888   1.812   3.556   0.653 -0.2856  0.4315  0.1895
  473SOL     OW 1889   3.048   2.725   1.600  0.1262  0.0047 -0.0966
  473SOL    HW1 1890   2.964   2.725   1.555  0.2371 -0.9157 -0.3265
  473SOL    HW2 1891   3.108   2.766   1.537  0.7521 -3.2120 -1.8249
  473SOL     MW 1892   3.045   2.731   1.585  0.2253 -0.5521 -0.3602
  474SOL     OW 1893   2.657   1.048   0.446  0.0664 -0.7420  0.4522
  474SOL    HW1 1894   2.674   1.052   0.540 -0.0372 -1.4348  0.5073
  474SOL    HW2 1895   2.639   1.138   0.420 -0.8215 -0.6773  1.2675
  474SOL     MW 1896   2.657   1.060   0.455 -0.0670 -0.8265  0.5694
  475SOL     OW 1897   1.687   0.318   2.955 -0.3915 -0.5173  0.0969
  475SOL    HW1 1898   1.683   0.399   3.005 -0.9161 -0.4374 -0.0680
  475SOL    HW2 1899   1.639   0.255   3.009  1.5106 -1.2159  1.1087
  475SOL     MW 1900   1.680   0.320   2.969 -0.2062 -0.6006  0.2109
  476SOL     OW 1901   1.259   0.982   3.315 -0.2212 -0.4631  0.1341
  476SOL    HW1 1902   1.195   0.911   3.303  1.0410 -1.6843  0.4454
  476SOL    HW2 1903   1.315   0.953   3.387  1.7147 -0.2212 -1.1935
  476SOL     MW 1904   1.258   0.969   3.323  0.2092 -0.5949 -0.0027
  477SOL     OW 1905   1.841   3.221   2.113 -1.0006  0.0068 -0.7768
  477SOL    HW1 1906   1.771   3.188   2.171 -0.5132 -0.2329 -0.3172
  477SOL    HW2 1907   1.921   3.181   2.147 -0.4248  1.4658 -0.3705
  477SOL     MW 1908   1.842   3.211   2.125 -0.8575  0.1709 -0.6602
  478SOL     OW 1909   1.319   1.682   0.205 -0.3263  0.4506 -0.0536
  478SOL    HW1 1910   1.284   1.707   0.291  0.4712  0.8822  0.1473
  478SOL    HW2 1911   1.280   1.596   0.188  1.9038 -1.1519  2.1908
  478SOL     MW 1912   1.309   1.674   0.214  0.0812  0.2931  0.2755
  479SOL     OW 1913   1.700   3.466   0.226  0.3259  0.4934  0.1605
  479SOL    HW1 1914   1.647   3.388   0.240 -0.3963  0.7467 -1.0028
  479SOL    HW2 1915   1.674   3.498   0.140  0.9729  1.7385  0.3923
  479SOL     MW 1916   1.689   3.460   0.217  0.3157  0.6951  0.0351
  480SOL     OW 1917   2.923   2.290   1.011 -0.3278  0.3600  0.4524
  480SOL    HW1 1918   2.845   2.337   1.041 -1.2083  0.4897 -1.8253
  480SOL    HW2 1919   2.914   2.202   1.047 -1.7087  0.2923  0.0141
  480SOL     MW 1920   2.911   2.285   1.020 -0.6321  0.3683  0.0869
  481SOL     OW 1921   1.798   2.016   0.842  0.4070 -0.4693  0.2403
  481SOL    HW1 1922   1.798   2.043   0.750  0.5898  0.6361  0.5625
  481SOL    HW2 1923   1.707   2.025   0.870  0.4050 -0.5357  0.2521
  481SOL     MW 1924   1.786   2.021   0.833  0.4313 -0.3295  0.2853
  482SOL     OW 1925   1.621   1.841   1.061 -0.9066 -0.2294 -0.1698
  482SOL    HW1 1926   1.716   1.831   1.058 -1.1273 -4.4031  0.0951
  482SOL    HW2 1927   1.594   1.842   0.969 -0.6708 -0.4498 -0.2447
  482SOL     MW 1928   1.630   1.840   1.048 -0.9046 -0.8207 -0.1443
  483SOL     OW 1929   0.198   1.019   0.523  0.8220 -0.5533 -0.2009
  483SOL    HW1 1930   0.111   0.988   0.500  1.7502 -1.0259 -3.5638
  483SOL    HW2 1931   0.250   1.008   0.443  2.9934  3.3841  0.4015
  483SOL     MW 1932   0.194   1.013   0.509  1.2392 -0.0870 -0.5724
  484SOL     OW 1933   2.189   1.155   1.035  0.6875  0.4301 -0.2708
  484SOL    HW1 1934   2.229   1.070   1.056  1.0818  0.4525 -0.9113
  484SOL    HW2 1935   2.119   1.133   0.973 -0.7662  0.3160  1.3293
  484SOL     MW 1936   2.185   1.140   1.029  0.5449  0.4177 -0.1416
  485SOL     OW 1937   2.197   1.986   1.970  0.1105 -0.3301 -0.2720
  485SOL    HW1 1938   2.134   2.057   1.956  1.1507  0.8137  0.5847
  485SOL    HW2 1939   2.196   1.971   2.065  1.4182  0.0153 -0.1825
  485SOL     MW 1940   2.189   1.994   1.981  0.4265 -0.1297 -0.1446
  486SOL     OW 1941   0.933   0.438   0.971  0.0245 -0.2991 -0.4237
  486SOL    HW1 1942   0.865   0.501   0.997  0.3324  0.0132 -0.3607
  486SOL    HW2 1943   0.981   0.483   0.901 -1.7360 -1.6857 -2.6776
  486SOL     MW 1944   0.930   0.453   0.965 -0.1710 -0.4437 -0.7185
  487SOL     OW 1945   3.263   2.295   0.019  0.7262 -0.2038 -0.7909
  487SOL    HW1 1946   3.273   2.318   0.111 -0.2968 -1.6235 -0.2858
  487SOL    HW2 1947   3.252   2.200   0.019  1.1686 -0.2888 -2.4258
  487SOL     MW 1948   3.263   2.285   0.031  0.6481 -0.4063 -0.9430
  488SOL     OW 1949   2.291   2.116   2.947 -0.0630  0.0141  0.2389
  488SOL    HW1 1950   2.240   2.036   2.960 -1.4525  0.8413  0.0421
  488SOL    HW2 1951   2.284   2.135   2.853 -1.5960  1.5170  0.6002
  488SOL     MW 1952   2.283   2.108   2.936 -0.4563  0.3277  0.2610
  489SOL     OW 1953   2.842   0.834   3.052 -0.4151  0.5279 -0.0572
  489SOL    HW1 1954   2.828   0.928   3.037 -1.3468  0.3270 -0.5196
  489SOL    HW2 1955   2.794   0.791   2.981 -0.4382 -0.3195  0.4589
  489SOL     MW 1956   2.834   0.841   3.040 -0.5436  0.3868 -0.0500
  490SOL     OW 1957   1.045   2.963   0.342  0.5306  0.6470  0.5971
  490SOL    HW1 1958   1.083   3.047   0.318  1.6155 -0.1244 -0.5457
  490SOL    HW2 1959   1.121   2.909   0.368  0.0254 -0.3523  0.0701
  490SOL     MW 1960   1.061   2.967   0.342  0.6086  0.4087  0.3723
  491SOL     OW 1961   2.321   2.631   2.089 -0.2423 -0.4704  0.4558
  491SOL    HW1 1962   2.327   2.621   2.184 -0.0266  1.8259  0.7378
  491SOL    HW2 1963   2.396   2.583   2.055 -1.5379 -3.2422  1.2056
  491SOL     MW 1964   2.332   2.623   2.098 -0.3877 -0.5344  0.5947
  492SOL     OW 1965   1.914   1.858   1.017  0.2857 -0.1583  0.7971
  492SOL    HW1 1966   1.884   1.908   0.941  1.2512 -1.5799 -0.6050
  492SOL    HW2 1967   1.962   1.921   1.070  0.4415  0.6724 -0.2823
  492SOL     MW 1968   1.916   1.873   1.014  0.4366 -0.2379  0.4631
  493SOL     OW 1969   3.093   1.958   0.714 -0.6950 -0.3608  0.6786
  493SOL    HW1 1970   3.096   1.954   0.810 -2.0647 -2.3118  0.6984
  493SOL    HW2 1971   3.007   1.924   0.691 -0.5952  0.5684 -1.2548
  493SOL     MW 1972   3.082   1.953   0.724 -0.8659 -0.4983  0.4210
  494SOL     OW 1973   0.083   0.732   0.113  0.0503 -0.3698 -0.1544
  494SOL    HW1 1974   0.010   0.755   0.170 -1.7560 -2.1440 -1.6472
  494SOL    HW2 1975   0.132   0.666   0.162 -1.0984 -1.3863 -0.3299
  494SOL     MW 1976   0.080   0.726   0.127 -0.3474 -0.7454 -0.3790
  495SOL     OW 1977   0.709   2.062   3.326 -0.2949  0.0827  0.0341
  495SOL    HW1 1978   0.692   2.058   3.421  1.3718  1.3354  0.4276
  495SOL    HW2 1979   0.745   2.149   3.312 -1.2289  0.2085 -1.9153
  495SOL     MW 1980   0.711   2.073   3.337 -0.1963  0.2682 -0.1753
  496SOL     OW 1981   1.173   2.049   2.829  0.3997 -0.2306 -0.4374
  496SOL    HW1 1982   1.234   2.087   2.893 -1.5651  1.4875  0.5114
  496SOL    HW2 1983   1.143   1.968   2.871  0.3851  0.0303  0.0647
  496SOL     MW 1984   1.177   2.043   2.843  0.1333  0.0358 -0.2422
  497SOL     OW 1985   2.446   1.607   3.241  0.6820 -0.2395  0.0170
  497SOL    HW1 1986   2.379   1.555   3.198 -0.7492 -0.3176  2.1800
  497SOL    HW2 1987   2.445   1.691   3.195  0.8511 -1.0653 -1.5266
  497SOL     MW 1988   2.437   1.612   3.229  0.5121 -0.3611  0.1004
  498SOL     OW 1989   0.826   2.041   1.237  0.4988  0.5966 -0.3910
  498SOL    HW1 1990   0.819   1.946   1.223  1.0615  0.2883  1.2827
  498SOL    HW2 1991   0.867   2.073   1.157  0.0290 -0.5249 -1.1094
  498SOL     MW 1992   0.830   2.033   1.224  0.5113  0.4042 -0.2625
  499SOL     OW 1993   0.973   2.502   0.878 -0.5018  0.1179  1.0292
  499SOL    HW1 1994   0.916   2.571   0.844 -0.5105 -0.1389  0.5271
  499SOL    HW2 1995   0.915   2.446   0.929 -0.3342  1.0137  2.2581
  499SOL     MW 1996   0.958   2.504   0.881 -0.4804  0.2039  1.1270
  500SOL     OW 1997   2.561   1.255   3.094  0.4592 -0.0221 -0.1005
  500SOL    HW1 1998   2.583   1.334   3.044 -0.5319 -1.3746 -2.8803
  500SOL    HW2 1999   2.500   1.207   3.038 -0.4883 -1.8842  2.3265
  500SOL     MW 2000   2.556   1.260   3.080  0.1983 -0.4548 -0.1480
  501SOL     OW 2001   2.625   2.106   3.536 -0.3111 -0.0562 -0.5756
  501SOL    HW1 2002   2.627   2.088   3.631  1.2931 -1.4115 -0.8167
  501SOL    HW2 2003   2.683   2.181   3.525  0.6432 -0.7916 -0.6272
  501SOL     MW 2004   2.633   2.114   3.548  0.0332 -0.3376 -0.6150
  502SOL     OW 2005   2.611   3.345   1.492  0.4740  0.3992 -0.4791
  502SOL    HW1 2006   2.519   3.322   1.479  0.6595 -1.6396  1.2917
  502SOL    HW2 2007   2.621   3.353   1.587  1.8238  2.1961 -0.7065
  502SOL     MW 2008   2.600   3.343   1.503  0.6806  0.3666 -0.2714
  503SOL     OW 2009   0.547   3.139   0.372  0.1580  0.5238 -0.7577
  503SOL    HW1 2010   0.480   3.207   0.374  0.0449  0.4750 -2.0147
  503SOL    HW2 2011   0.571   3.126   0.464 -1.3482  0.7446 -0.3050
  503SOL     MW 2012   0.541   3.146   0.385 -0.0600  0.5469 -0.8659
  504SOL     OW 2013   2.097   3.130   1.260  0.4257 -0.4157 -0.3051
  504SOL    HW1 2014   2.007   3.099   1.263  0.8060 -1.5598 -0.2218
  504SOL    HW2 2015   2.103   3.194   1.331  0.1835 -1.7734  0.9721
  504SOL     MW 2016   2.086   3.134   1.270  0.4443 -0.7524 -0.1220
  505SOL     OW 2017   0.701   2.156   2.144  0.4358  0.9581  0.0195
  505SOL    HW1 2018   0.672   2.153   2.235 -0.2717  0.8633 -0.1992
  505SOL    HW2 2019   0.641   2.218   2.102 -0.9791 -0.9692 -0.9645
  505SOL     MW 2020   0.689   2.164   2.150  0.1501  0.6859 -0.1424
  506SOL     OW 2021   3.492   2.684   1.206 -0.0594  0.2717  0.3485
  506SOL    HW1 2022   3.497   2.605   1.260  0.7937 -1.3514 -1.9483
  506SOL    HW2 2023   3.536   2.751   1.257 -0.5734 -0.7822  2.2624
  506SOL     MW 2024   3.498   2.682   1.220 -0.0138 -0.0886  0.2970
  507SOL     OW 2025   3.549   2.113   0.730  0.3755  1.1404 -0.6758
  507SOL    HW1 2026   3.466   2.104   0.684  0.8397 -0.0399 -1.3286
  507SOL    HW2 2027   3.572   2.206   0.720 -1.6683  1.9080  1.0017
  507SOL     MW 2028   3.541   2.124   0.723  0.1629  1.0849 -0.5379
  508SOL     OW 2029   2.575   0.025   3.565 -0.5543  0.0511 -0.4831
  508SOL    HW1 2030   2.480   0.017   3.572 -0.7329 -0.4857 -2.9074
  508SOL    HW2 2031   2.606  -0.065   3.555  0.2438  0.2216  0.2923
  508SOL     MW 2032   2.567   0.012   3.565 -0.4709  0.0018 -0.7050
  509SOL     OW 2033   1.840   0.179   2.753 -0.0441 -0.6075 -0.7412
  509SOL    HW1 2034   1.823   0.090   2.784 -0.9608  0.1148  0.9564
  509SOL    HW2 2035   1.784   0.234   2.807  0.8391  1.0579 -1.4615
  509SOL     MW 2036   1.831   0.174   2.764 -0.0486 -0.2861 -0.6097
  510SOL     OW 2037   0.679   0.882   0.232 -0.3509 -0.1842 -0.8542
  510SOL    HW1 2038   0.692   0.951   0.167  0.6705 -0.6094 -1.1320
  510SOL    HW2 2039   0.607   0.829   0.196  0.3066 -0.5059 -1.7417
  510SOL     MW 2040   0.671   0.884   0.218 -0.1249 -0.2847 -1.0110
  511SOL     OW 2041   1.979   2.541   2.032  0.0126  0.1027  0.1203
  511SOL    HW1 2042   2.043   2.531   1.961 -0.5119 -2.4738 -0.0904
  511SOL    HW2 2043   2.017   2.493   2.105 -1.2261 -0.6351  0.2975
  511SOL     MW 2044   1.993   2.533   2.032 -0.2247 -0.3434  0.1158
  512SOL     OW 2045   1.690   1.062   0.157 -0.6032 -0.1791  0.1262
  512SOL    HW1 2046   1.603   1.091   0.183 -1.3295  1.2426 -3.4078
  512SOL    HW2 2047   1.747   1.136   0.175 -0.9864  0.5447 -1.4774
  512SOL     MW 2048   1.686   1.076   0.163 -0.7525  0.1096 -0.5652
  513SOL     OW 2049   2.999   3.007   3.211  0.6448  0.1454 -0.4342
  513SOL    HW1 2050   2.915   2.987   3.168 -0.5427  2.4594  0.6340
  513SOL    HW2 2051   2.980   2.999   3.305  2.7399 -3.1075 -0.1178
  513SOL     MW 2052   2.985   3.003   3.218  0.7669  0.0190 -0.2479
  514SOL     OW 2053   0.182   2.645   1.480  0.7336 -0.1075  0.0020
  514SOL    HW1 2054   0.272   2.613   1.480  1.5926  2.0797  2.0227
  514SOL    HW2 2055   0.136   2.586   1.540  1.5643  0.5454  1.3206
  514SOL     MW 2056   0.188   2.633   1.488  0.9610  0.2747  0.4514
  515SOL     OW 2057   0.700   1.402   0.597  0.4006  0.1338 -0.5098
  515SOL    HW1 2058   0.645   1.324   0.596  1.5630 -0.7245 -0.1868
  515SOL    HW2 2059   0.682   1.445   0.513 -0.7683 -0.1043 -0.3948
  515SOL     MW 2060   0.690   1.397   0.585  0.3997 -0.0138 -0.4509
  516SOL     OW 2061   1.303   2.405   3.477  0.7514 -0.2357  0.4528
  516SOL    HW1 2062   1.252   2.344   3.424  0.2545 -0.5184  1.2371
  516SOL    HW2 2063   1.271   2.492   3.452 -0.0062 -0.4027  0.8135
  516SOL     MW 2064   1.292   2.409   3.467  0.5825 -0.2962  0.6069
  517SOL     OW 2065   1.565   2.290   0.993 -0.0328 -0.7544 -0.6478
  517SOL    HW1 2066   1.625   2.288   0.918  0.8146 -1.8880  0.0232
  517SOL    HW2 2067   1.511   2.367   0.978  2.7990  1.4613 -0.3520
  517SOL     MW 2068   1.566   2.300   0.981  0.4624 -0.6088 -0.5177
  518SOL     OW 2069   1.254   1.757   0.467  0.1428 -0.1432  0.1363
  518SOL    HW1 2070   1.327   1.701   0.492  0.3637  0.4201  0.7967
  518SOL    HW2 2071   1.191   1.748   0.538  0.2271  0.5108  0.3016
  518SOL     MW 2072   1.255   1.749   0.480  0.1839  0.0206  0.2474
  519SOL     OW 2073   1.550   1.151   3.171 -1.0875  0.1132 -0.1810
  519SOL    HW1 2074   1.540   1.230   3.226 -0.7145  0.1676 -0.1915
  519SOL    HW2 2075   1.464   1.141   3.129 -0.7834  1.2070 -1.1130
  519SOL     MW 2076   1.537   1.160   3.173 -0.9964  0.2678 -0.3078
  520SOL     OW 2077   2.497   2.263   3.151 -0.3465  0.1233 -0.0332
  520SOL    HW1 2078   2.486   2.181   3.104  0.6487  0.1491 -0.3344
  520SOL    HW2 2079   2.580   2.253   3.199  1.0050  1.7519 -1.8474
  520SOL     MW 2080   2.507   2.251   3.151 -0.0307  0.3460 -0.3179
  521SOL     OW 2081   2.251   0.570   3.194  0.4205 -0.5114  0.2746
  521SOL    HW1 2082   2.317   0.536   3.255  2.1611  0.3033 -1.0751
  521SOL    HW2 2083   2.212   0.644   3.240  0.3726 -1.0369  1.1147
  521SOL     MW 2084   2.255   0.575   3.209  0.6483 -0.4725  0.2060
  522SOL     OW 2085   3.030   2.299   2.594  0.9586 -0.2622 -0.7280
  522SOL    HW1 2086   2.946   2.266   2.628  0.5216  0.8555 -0.6629
  522SOL    HW2 2087   3.096   2.246   2.639  0.3599  0.3582  0.9833
  522SOL     MW 2088   3.027   2.287   2.605  0.8192 -0.0283 -0.4889
  523SOL     OW 2089   2.662   1.960   1.050  0.0184  0.8737 -0.1668
  523SOL    HW1 2090   2.593   1.996   1.105 -2.3817 -0.8041 -1.9111
  523SOL    HW2 2091   2.743   1.983   1.096 -1.7349 -1.5183  4.8181
  523SOL     MW 2092   2.664   1.968   1.064 -0.5405  0.3260  0.2693
  524SOL     OW 2093   0.942   2.725   0.221 -0.0542 -0.3213  0.0190
  524SOL    HW1 2094   0.995   2.714   0.300  0.2836  2.9892  0.3965
  524SOL    HW2 2095   0.851   2.719   0.252  0.0817 -0.6582  0.3572
  524SOL     MW 2096   0.936   2.723   0.236  0.0096  0.0789  0.1153
  525SOL     OW 2097   2.921   0.720   0.694  0.2653 -0.4375 -1.1849
  525SOL    HW1 2098   2.928   0.813   0.670  1.1543 -0.5910 -1.5673
  525SOL    HW2 2099   2.828   0.700   0.688  0.1103  0.3332 -1.4597
  525SOL     MW 2100   2.910   0.730   0.690  0.3641 -0.3544 -1.2734
  526SOL     OW 2101   0.281   2.499   1.140 -0.8519 -0.0930 -0.1742
  526SOL    HW1 2102   0.359   2.467   1.185 -1.5465 -1.1972  0.2784
  526SOL    HW2 2103   0.262   2.433   1.074 -1.4695  0.1023 -0.2024
  526SOL     MW 2104   0.289   2.486   1.137 -1.0285 -0.2153 -0.1171
  527SOL     OW 2105   1.548   0.630   3.445  0.5685 -0.9024 -0.1657
  527SOL    HW1 2106   1.535   0.554   3.389 -1.4709 -1.1958  0.6134
  527SOL    HW2 2107   1.472   0.687   3.426  1.0595  0.0508  0.6237
  527SOL     MW 2108   1.536   0.628   3.435  0.3601 -0.8136  0.0454
  528SOL     OW 2109   0.959   3.106   0.673  0.2016 -0.5772 -0.1966
  528SOL    HW1 2110   0.962   3.181   0.613 -0.8495  0.3046  0.7751
  528SOL    HW2 2111   0.905   3.041   0.628 -1.1394  0.3387  0.0289
  528SOL     MW 2112   0.952   3.108   0.659 -0.1203 -0.3352 -0.0355
  529SOL     OW 2113   2.913   3.094   2.180 -0.2074 -0.6797 -0.0096
  529SOL    HW1 2114   2.980   3.025   2.175  1.0548  0.5720 -1.2642
  529SOL    HW2 2115   2.906   3.114   2.273  0.3439 -1.6262  0.2475
  529SOL     MW 2116   2.921   3.087   2.191  0.0366 -0.6386 -0.1439
  530SOL     OW 2117   1.004   3.272   0.439  0.1581  0.1983 -0.9692
  530SOL    HW1 2118   1.071   3.268   0.371  0.3779  0.8916 -0.7991
  530SOL    HW2 2119   1.013   3.359   0.476  1.6925 -0.9432  1.6175
  530SOL     MW 2120   1.014   3.283   0.435  0.3942  0.1380 -0.5982
  531SOL     OW 2121   2.962   1.744   1.667 -0.6656 -0.6513  0.1823
  531SOL    HW1 2122   2.896   1.762   1.734 -0.7937  0.9474 -0.3457
  531SOL    HW2 2123   2.934   1.662   1.627 -3.1238  0.6671 -0.9679
  531SOL     MW 2124   2.950   1.735   1.671 -1.0137 -0.2587 -0.0436
  532SOL     OW 2125   0.485   2.425   0.833 -0.8875  0.7928  0.4564
  532SOL    HW1 2126   0.484   2.334   0.802  4.1738  0.3538  0.8095
  532SOL    HW2 2127   0.502   2.477   0.755  0.8339  0.8436  0.8203
  532SOL     MW 2128   0.487   2.420   0.819  0.0254  0.7405  0.5529
  533SOL     OW 2129   2.031   1.503   3.258 -0.6032 -0.5182  0.2348
  533SOL    HW1 2130   2.010   1.439   3.326 -0.4658 -1.7111 -0.8232
  533SOL    HW2 2131   1.955   1.503   3.200  0.4612 -1.7276 -1.2422
  533SOL     MW 2132   2.018   1.494   3.260 -0.4415 -0.8415 -0.1064
  534SOL     OW 2133   0.404   0.528   0.330 -0.3176 -0.1569  0.3105
  534SOL    HW1 2134   0.319   0.498   0.297 -0.2962 -1.1391  1.0896
  534SOL    HW2 2135   0.418   0.477   0.410  0.8388  0.2698  0.4004
  534SOL     MW 2136   0.394   0.517   0.336 -0.1591 -0.2316  0.4275
  535SOL     OW 2137   3.567   3.277   0.471 -0.1250  0.0821 -0.6944
  535SOL    HW1 2138   3.654   3.299   0.504 -0.6157 -0.2875  0.8962
  535SOL    HW2 2139   3.555   3.184   0.492 -0.8716  0.1059 -0.9639
  535SOL     MW 2140   3.577   3.267   0.478 -0.2915  0.0356 -0.5166
  536SOL     OW 2141   1.096   0.014   2.036  0.3872  0.3897  0.0844
  536SOL    HW1 2142   1.090   0.104   2.066  0.2905  0.6204 -0.6036
  536SOL    HW2 2143   1.008  -0.022   2.047  0.5737  0.1761  0.9566
  536SOL     MW 2144   1.084   0.021   2.041  0.3993  0.3920  0.1092
  537SOL     OW 2145   1.299   2.699   1.602  0.7893 -0.0307 -0.1159
  537SOL    HW1 2146   1.253   2.776   1.634  0.7082  1.1216 -2.7897
  537SOL    HW2 2147   1.365   2.681   1.669 -0.2929  1.2978  1.3830
  537SOL     MW 2148   1.302   2.707   1.615  0.6327  0.3032 -0.2740
  538SOL     OW 2149   0.912   2.592   3.469 -0.1653 -0.1944  0.0670
  538SOL    HW1 2150   1.004   2.571   3.458 -0.4460 -1.0192 -0.8414
  538SOL    HW2 2151   0.893   2.656   3.400 -0.2301  0.1080  0.3624
  538SOL     MW 2152   0.922   2.598   3.458 -0.2118 -0.2647 -0.0155
  539SOL     OW 2153   2.999   0.453   3.504  0.4917 -0.0852  0.5835
  539SOL    HW1 2154   2.980   0.537   3.463  2.4955  0.6194  1.0110
  539SOL    HW2 2155   3.072   0.417   3.453  0.1508 -1.2306  0.8704
  539SOL     MW 2156   3.006   0.459   3.492  0.7155 -0.1445  0.6797
  540SOL     OW 2157   1.094   0.347   0.587  0.2470 -0.1892  0.5573
  540SOL    HW1 2158   1.175   0.304   0.615  1.1914  0.7540 -0.5943
  540SOL    HW2 2159   1.106   0.363   0.493 -0.5563  1.4694  0.6884
  540SOL     MW 2160   1.106   0.343   0.578  0.2660  0.1609  0.4200
  541SOL     OW 2161   2.498   0.179   0.390 -1.0167 -0.2355 -0.0650
  541SOL    HW1 2162   2.539   0.213   0.310  3.1746 -1.4204  1.3298
  541SOL    HW2 2163   2.471   0.258   0.438  2.6799  1.0294  0.2699
  541SOL     MW 2164   2.500   0.194   0.386  0.0449 -0.2247  0.1678
  542SOL     OW 2165   2.550   2.554   2.003 -0.2317  0.1309 -1.0807
  542SOL    HW1 2166   2.568   2.632   2.054 -0.0699 -0.4647 -0.2096
  542SOL    HW2 2167   2.551   2.584   1.912 -2.5347  1.5994 -0.6855
  542SOL     MW 2168   2.552   2.568   1.998 -0.5199  0.2484 -0.9103
  543SOL     OW 2169   1.088   2.552   1.495 -0.5498  0.0148 -0.1919
  543SOL    HW1 2170   1.012   2.597   1.458 -0.9077 -0.7097 -0.3499
  543SOL    HW2 2171   1.146   2.623   1.523 -0.8598  0.5753 -0.9240
  543SOL     MW 2172   1.086   2.568   1.494 -0.6397 -0.0072 -0.3117
  544SOL     OW 2173   2.965   2.043   2.852  0.6499 -0.1358 -0.3395
  544SOL    HW1 2174   2.887   2.089   2.820  2.6064  2.7334 -1.4625
  544SOL    HW2 2175   3.007   2.106   2.911  3.7039 -0.1411 -2.2692
  544SOL     MW 2176   2.960   2.058   2.855  1.3242  0.2496 -0.7503
  545SOL     OW 2177   3.544   2.667   0.121  0.1887  0.3977 -0.5108
  545SOL    HW1 2178   3.610   2.600   0.103 -1.3506 -1.3953  0.1908
  545SOL    HW2 2179   3.581   2.720   0.192  1.9479  1.1488 -1.9007
  545SOL     MW 2180   3.557   2.665   0.128  0.2183  0.2575 -0.6034
  546SOL     OW 2181   0.121   1.841   2.714  0.1156 -0.8288 -0.7882
  546SOL    HW1 2182   0.171   1.871   2.790 -0.8300 -1.4175  0.0965
  546SOL    HW2 2183   0.033   1.826   2.748 -0.3069 -1.1977 -1.9826
  546SOL     MW 2184   0.116   1.843   2.729 -0.0685 -0.9577 -0.8298
  547SOL     OW 2185   2.093   3.492   2.589 -0.0982 -0.0317  0.3075
  547SOL    HW1 2186   2.072   3.578   2.553  0.9713 -1.1110 -3.3613
  547SOL    HW2 2187   2.026   3.433   2.553  0.4950 -1.0875  0.8666
  547SOL     MW 2188   2.082   3.495   2.579  0.1255 -0.3191 -0.1110
  548SOL     OW 2189   1.566   3.445   3.005  0.4160  0.0598 -0.1306
  548SOL    HW1 2190   1.506   3.496   2.951  0.6493 -0.2798 -0.7219
  548SOL    HW2 2191   1.527   3.358   3.011  0.8898 -0.1916 -0.6032
  548SOL     MW 2192   1.553   3.440   2.999  0.5112 -0.0198 -0.2738
  549SOL     OW 2193   3.362   2.417   0.556 -0.4316 -0.3190 -0.5861
  549SOL    HW1 2194   3.425   2.444   0.489 -1.4050  0.6609 -1.1402
  549SOL    HW2 2195   3.381   2.474   0.631  0.2604 -1.0015 -0.2294
  549SOL     MW 2196   3.373   2.428   0.557 -0.4695 -0.2790 -0.6126
  550SOL     OW 2197   1.030   3.230   3.246 -0.1027  0.2401 -0.3754
  550SOL    HW1 2198   0.993   3.146   3.276  0.8720  0.1194  0.5761
  550SOL    HW2 2199   1.027   3.286   3.324 -1.1689  1.2655 -1.1275
  550SOL     MW 2200   1.025   3.226   3.261 -0.1150  0.3618 -0.3486
  551SOL     OW 2201   0.543   1.218   1.269 -0.0735  0.7119  0.5135
  551SOL    HW1 2202   0.543   1.314   1.258  1.8980  1.0898  2.9333
  551SOL    HW2 2203   0.636   1.195   1.279 -0.6097 -1.2479  1.4793
  551SOL     MW 2204   0.556   1.228   1.269  0.1197  0.4990  0.9692
  552SOL     OW 2205   2.341   3.374   1.171  0.0903  0.3213  0.0927
  552SOL    HW1 2206   2.406   3.433   1.134 -0.6267  0.2440 -1.3465
  552SOL    HW2 2207   2.297   3.335   1.096 -0.8623 -0.4884  1.0230
  552SOL     MW 2208   2.344   3.377   1.156 -0.1344  0.2020  0.0242
  553SOL     OW 2209   3.058   3.264   3.237  0.3459  1.1638  0.2145
  553SOL    HW1 2210   3.038   3.171   3.247  2.6890  0.5471 -0.1926
  553SOL    HW2 2211   2.984   3.300   3.189 -0.2505 -0.6606 -0.3119
  553SOL     MW 2212   3.045   3.256   3.232  0.5810  0.8353  0.0889
  554SOL     OW 2213   1.820   1.414   3.104 -0.0352 -0.2745  0.4263
  554SOL    HW1 2214   1.859   1.374   3.026 -1.7633  0.2965 -0.7985
  554SOL    HW2 2215   1.846   1.356   3.175  2.7015 -0.1014 -0.3109
  554SOL     MW 2216   1.828   1.401   3.103  0.1005 -0.1744  0.1622
  555SOL     OW 2217   0.083   0.634   1.035  0.5296  0.6915 -1.0371
  555SOL    HW1 2218   0.132   0.553   1.025 -0.0345  0.3951 -1.4596
  555SOL    HW2 2219   0.129   0.697   0.979 -0.3643  0.0485 -2.5482
  555SOL     MW 2220   0.096   0.632   1.026  0.3334  0.5651 -1.2973
  556SOL     OW 2221   2.205   2.403   1.885  0.2534 -0.0086  0.2492
  556SOL    HW1 2222   2.250   2.369   1.807 -0.8372  0.3487 -0.5655
  556SOL    HW2 2223   2.241   2.352   1.957  1.9594  0.2754 -0.3522
  556SOL     MW 2224   2.216   2.391   1.884  0.3362  0.0777  0.0586
  557SOL     OW 2225   3.353   2.514   2.799 -0.2828 -0.0860 -0.3008
  557SOL    HW1 2226   3.354   2.461   2.719 -0.2688 -2.0590  0.9457
  557SOL    HW2 2227   3.446   2.526   2.821 -0.2874 -0.8139  0.1738
  557SOL     MW 2228   3.366   2.508   2.791 -0.2815 -0.4495 -0.0691
  558SOL     OW 2229   1.212   1.845   1.931 -0.1985  0.2383 -0.2633
  558SOL    HW1 2230   1.278   1.830   1.864 -1.7358  1.1548 -2.0675
  558SOL    HW2 2231   1.217   1.939   1.950  0.3709 -0.0458  1.1281
  558SOL     MW 2232   1.222   1.856   1.925 -0.3287  0.3234 -0.3189
  559SOL     OW 2233   1.047   0.248   2.956  0.7686  0.4073 -0.1862
  559SOL    HW1 2234   0.984   0.265   2.886  0.6356  0.5073 -0.0424
  559SOL    HW2 2235   1.132   0.245   2.912  0.5461 -1.0155 -0.5884
  559SOL     MW 2236   1.050   0.250   2.940  0.7208  0.2293 -0.2210
  560SOL     OW 2237   0.460   2.516   0.169  0.0909  0.1999  0.4543
  560SOL    HW1 2238   0.489   2.479   0.253 -0.9250  0.3299  0.8769
  560SOL    HW2 2239   0.534   2.569   0.140  1.3456 -1.6069  0.1476
  560SOL     MW 2240   0.474   2.518   0.176  0.1230 -0.0258  0.4699
  561SOL     OW 2241   1.942   2.658   3.578 -0.2172 -0.5792 -0.0523
  561SOL    HW1 2242   1.961   2.565   3.588  1.1293 -0.1265  2.5394
  561SOL    HW2 2243   1.852   2.662   3.546  0.0437 -2.7403 -1.2215
  561SOL     MW 2244   1.933   2.646   3.575 -0.0008 -0.8091  0.1392
  562SOL     OW 2245   0.540   2.153   3.540  0.2485  0.6311  0.0723
  562SOL    HW1 2246   0.495   2.099   3.475  4.8339 -2.4813 -1.0117
  562SOL    HW2 2247   0.526   2.243   3.511 -3.5252 -0.1438 -1.0721
  562SOL     MW 2248   0.532   2.158   3.528  0.3578  0.1079 -0.2276
  563SOL     OW 2249   0.895   3.221   3.000 -0.7084  0.0900  0.0927
  563SOL    HW1 2250   0.952   3.223   2.923 -0.7480  2.6312  0.0380
  563SOL    HW2 2251   0.955   3.235   3.074 -1.0433  1.3516  0.1531
  563SOL     MW 2252   0.911   3.223   3.000 -0.7588  0.6018  0.0934
  564SOL     OW 2253   1.373   2.623   2.764 -0.0913  0.3284  0.3695
  564SOL    HW1 2254   1.398   2.709   2.732  3.2334 -1.0232 -1.2180
  564SOL    HW2 2255   1.278   2.625   2.770 -0.4538  2.9004 -3.3246
  564SOL     MW 2256   1.364   2.635   2.760  0.3074  0.4926 -0.3413
  565SOL     OW 2257   0.100   2.371   1.522 -0.0757 -0.0682  0.0166
  565SOL    HW1 2258   0.042   2.309   1.565  1.9726 -1.5905  0.7801
  565SOL    HW2 2259   0.144   2.319   1.454  0.3691  1.0381 -0.5699
  565SOL     MW 2260   0.098   2.356   1.518  0.2598 -0.1242  0.0405
  566SOL     OW 2261   1.169   3.030   1.465 -0.3459  0.0662  0.0370
  566SOL    HW1 2262   1.246   3.052   1.412  1.8219 -0.0047  2.9164
  566SOL    HW2 2263   1.141   3.113   1.502  0.6960 -0.3311  1.8491
  566SOL     MW 2264   1.175   3.044   1.463  0.0861  0.0032  0.6684
  567SOL     OW 2265   0.435   2.928   2.020 -0.0889  0.4893 -0.0136
  567SOL    HW1 2266   0.528   2.916   2.041 -0.3053 -1.6121 -0.1017
  567SOL    HW2 2267   0.425   2.888   1.934 -1.2493 -0.1381  0.3954
  567SOL     MW 2268   0.446   2.921   2.011 -0.2742  0.1220  0.0296
  568SOL     OW 2269   2.564   2.851   3.500 -0.2701 -0.3299  0.1801
  568SOL    HW1 2270   2.474   2.874   3.522 -0.0283  0.9545 -0.1334
  568SOL    HW2 2271   2.615   2.929   3.521  1.5966 -2.3847  4.9504
  568SOL     MW 2272   2.559   2.865   3.506  0.0137 -0.4336  0.7800
  569SOL     OW 2273   2.696   2.441   1.081 -0.0558  0.3414  0.8594
  569SOL    HW1 2274   2.684   2.526   1.122  0.9637  1.5080 -1.0827
  569SOL    HW2 2275   2.695   2.460   0.987  3.5762 -1.2147  0.3440
  569SOL     MW 2276   2.694   2.455   1.074  0.5702  0.2890  0.5287
  570SOL     OW 2277   3.099   2.480   0.314  0.3400 -0.3796  0.2748
  570SOL    HW1 2278   3.048   2.493   0.235  2.8806  4.0714 -1.0167
  570SOL    HW2 2279   3.145   2.397   0.300 -1.2836 -1.0357 -1.6188
  570SOL     MW 2280   3.099   2.470   0.302  0.4635  0.1311 -0.1539
  571SOL     OW 2281   1.086   3.590   2.777  0.5400 -0.1370  0.6388
  571SOL    HW1 2282   1.003   3.577   2.730  1.8389  1.3611 -2.3469
  571SOL    HW2 2283   1.065   3.658   2.842 -0.5193  0.5130 -0.3301
  571SOL     MW 2284   1.072   3.598   2.779  0.5722  0.1521  0.1066
  572SOL     OW 2285   2.155   3.149   2.925 -0.5609 -0.3193  0.1116
  572SOL    HW1 2286   2.065   3.173   2.947 -0.4381 -0.3083  0.6155
  572SOL    HW2 2287   2.209   3.205   2.981 -0.2694 -1.7037  1.2805
  572SOL     MW 2288   2.150   3.160   2.936 -0.5052 -0.5041  0.3367
  573SOL     OW 2289   0.588   3.151   0.648 -0.2799  0.0752 -0.1958
  573SOL    HW1 2290   0.654   3.103   0.698  0.1826  1.0563  0.1748
  573SOL    HW2 2291   0.626   3.239   0.638 -1.6746  0.7582  0.3064
  573SOL     MW 2292   0.602   3.156   0.654 -0.4054  0.2991 -0.0784
  574SOL     OW 2293   0.367   3.350   0.368 -0.2884  0.1854  0.2878
  574SOL    HW1 2294   0.371   3.417   0.300 -0.9763  0.6413  0.6734
  574SOL    HW2 2295   0.310   3.389   0.435  0.4128 -0.2384  1.1343
  574SOL     MW 2296   0.360   3.365   0.368 -0.2866  0.1897  0.4536
  575SOL     OW 2297   2.477   0.830   3.058  0.1509 -0.3054  0.1864
  575SOL    HW1 2298   2.384   0.855   3.061  0.3650  1.0617 -2.2446
  575SOL    HW2 2299   2.475   0.737   3.036 -0.6201 -0.7325  1.9140
  575SOL     MW 2300   2.464   0.821   3.055  0.0760 -0.1789  0.0917
  576SOL     OW 2301   2.064   3.170   2.255 -0.0914 -0.0631 -0.0160
  576SOL    HW1 2302   2.096   3.259   2.243  1.4257 -0.3423  1.5803
  576SOL    HW2 2303   2.109   3.138   2.333 -2.8253 -1.2202  1.2225
  576SOL     MW 2304   2.075   3.177   2.264 -0.2552 -0.2564  0.3656
  577SOL     OW 2305   3.502   2.399   0.943 -0.3405 -0.1131 -0.1445
  577SOL    HW1 2306   3.474   2.309   0.926  0.2970 -0.3088 -0.1656
  577SOL    HW2 2307   3.556   2.423   0.868  0.9258 -0.3247  0.6661
  577SOL     MW 2308   3.505   2.390   0.930 -0.0843 -0.1679 -0.0382
  578SOL     OW 2309   0.996   1.763   2.037  1.0544 -0.3310 -0.3918
  578SOL    HW1 2310   0.952   1.817   2.103 -0.7664  1.3359 -2.7879
  578SOL    HW2 2311   1.062   1.821   1.999  0.6485 -0.5299 -1.4292
  578SOL     MW 2312   0.999   1.778   2.040  0.7548 -0.1335 -0.8539
  579SOL     OW 2313   2.210   0.164   0.286  0.4224  0.5013 -0.0519
  579SOL    HW1 2314   2.180   0.178   0.196  0.6086  1.9086  0.0735
  579SOL    HW2 2315   2.305   0.176   0.282  0.6217 -0.8931  0.0932
  579SOL     MW 2316   2.218   0.168   0.273  0.4743  0.5030 -0.0155
  580SOL     OW 2317   2.675   1.775   2.106 -0.0404  0.1957 -0.3878
  580SOL    HW1 2318   2.732   1.763   2.030  2.7632 -0.0001  1.5816
  580SOL    HW2 2319   2.702   1.860   2.142 -2.4270  1.0295 -0.4071
  580SOL     MW 2320   2.686   1.785   2.101  0.0157  0.2816 -0.1253
  581SOL     OW 2321   2.721   1.607   0.703  0.2110 -0.3976 -0.0847
  581SOL    HW1 2322   2.794   1.562   0.745 -0.3618 -0.0127  1.3773
  581SOL    HW2 2323   2.647   1.595   0.762 -0.5369  0.5050 -0.7829
  581SOL     MW 2324   2.721   1.600   0.717  0.0333 -0.2244  0.0181
  582SOL     OW 2325   3.152   2.957   0.106 -0.6800 -0.0569 -0.5421
  582SOL    HW1 2326   3.158   2.890   0.174 -0.4067 -0.8638 -1.3271
  582SOL    HW2 2327   3.231   2.944   0.053 -0.4584  1.1087 -0.5234
  582SOL     MW 2328   3.163   2.946   0.108 -0.6134 -0.0086 -0.6452
  583SOL     OW 2329   2.797   3.517   0.929  0.0319  0.3265  0.6926
  583SOL    HW1 2330   2.780   3.427   0.902 -2.1184  0.7231  0.5366
  583SOL    HW2 2331   2.874   3.511   0.985  0.9251 -1.3536 -0.6465
  583SOL     MW 2332   2.805   3.504   0.933 -0.1373  0.1538  0.4914
  584SOL     OW 2333   2.910   2.076   1.898  0.4302 -0.2801 -0.8281
  584SOL    HW1 2334   2.895   2.099   1.990  3.2399  0.1840 -0.4067
  584SOL    HW2 2335   2.875   2.151   1.849 -1.9228 -0.9252 -0.2831
  584SOL     MW 2336   2.903   2.089   1.904  0.4917 -0.3045 -0.6980
  585SOL     OW 2337   1.259   1.867   0.814 -0.3178 -0.4466  0.4460
  585SOL    HW1 2338   1.334   1.920   0.787 -0.9831 -0.0699 -0.7761
  585SOL    HW2 2339   1.264   1.865   0.909  0.8596  0.1261  0.4196
  585SOL     MW 2340   1.270   1.874   0.823 -0.2489 -0.3188  0.2780
  586SOL     OW 2341   2.303   2.361   0.213 -0.5989 -0.4062 -0.0893
  586SOL    HW1 2342   2.395   2.371   0.187 -1.4101 -0.4540 -3.4516
  586SOL    HW2 2343   2.305   2.362   0.308  2.8541 -0.1446 -0.0340
  586SOL     MW 2344   2.316   2.363   0.222 -0.2433 -0.3774 -0.5344
  587SOL     OW 2345   3.291   2.154   0.601 -0.0259 -0.7684  0.1447
  587SOL    HW1 2346   3.242   2.141   0.681 -0.3173 -0.3420  0.0379
  587SOL    HW2 2347   3.301   2.249   0.594 -1.0244 -0.7181 -0.9272
  587SOL     MW 2348   3.286   2.165   0.611 -0.1995 -0.7042 -0.0140
  588SOL     OW 2349   3.576   1.508   0.367 -0.6526 -0.1965 -0.1510
  588SOL    HW1 2350   3.554   1.510   0.460  2.1717  1.5436  0.5997
  588SOL    HW2 2351   3.670   1.527   0.364 -0.2673 -1.9172 -3.2885
  588SOL     MW 2352   3.586   1.510   0.379 -0.2207 -0.1939 -0.4722
  589SOL     OW 2353   1.153   0.254   1.005 -0.8796  0.4899 -0.4645
  589SOL    HW1 2354   1.081   0.310   0.974 -0.8405  0.1697 -1.1775
  589SOL    HW2 2355   1.188   0.299   1.081 -1.5646  0.8700 -0.3625
  589SOL     MW 2356   1.148   0.267   1.011 -0.9666  0.4980 -0.5467
  590SOL     OW 2357   1.989   1.344   0.071 -0.1812 -0.1672  0.2877
  590SOL    HW1 2358   1.953   1.323   0.157  2.0469  2.3933  2.0058
  590SOL    HW2 2359   2.054   1.275   0.055 -0.9428 -0.9259  0.4022
  590SOL     MW 2360   1.993   1.332   0.080  0.0162  0.0753  0.5344
  591SOL     OW 2361   2.446   2.095   2.652 -0.2871  0.4720  0.0744
  591SOL    HW1 2362   2.461   2.100   2.558 -0.6960 -1.1742 -0.1127
  591SOL    HW2 2363   2.483   2.010   2.678 -3.7914 -1.0758  0.6032
  591SOL     MW 2364   2.453   2.084   2.643 -0.8138  0.0421  0.1204
  592SOL     OW 2365   1.634   3.077   2.221  0.1976  0.1838 -0.1893
  592SOL    HW1 2366   1.553   3.109   2.181 -0.5659  0.8490  1.7788
  592SOL    HW2 2367   1.612   2.991   2.256  0.0004  0.7722  1.2103
  592SOL     MW 2368   1.620   3.070   2.220  0.0683  0.3525  0.2640
  593SOL     OW 2369   0.471   3.380   3.493 -0.8295  1.3327 -0.1904
  593SOL    HW1 2370   0.406   3.332   3.442  2.0829 -3.0306 -0.3890
  593SOL    HW2 2371   0.455   3.353   3.583  0.4592  0.3556 -0.2211
  593SOL     MW 2372   0.460   3.370   3.498 -0.2641  0.6140 -0.2213
  594SOL     OW 2373   3.557   0.408   0.229  0.3250 -0.2083  0.1226
  594SOL    HW1 2374   3.555   0.345   0.157  2.7602 -1.4788  1.0548
  594SOL    HW2 2375   3.552   0.354   0.308 -0.7158  1.0407  0.9483
  594SOL     MW 2376   3.556   0.393   0.230  0.5127 -0.2112  0.3592
  595SOL     OW 2377   2.607   2.286   2.022  0.3198 -0.2956  0.2090
  595SOL    HW1 2378   2.696   2.295   2.057  0.0317 -0.0409  0.9099
  595SOL    HW2 2379   2.577   2.376   2.010 -1.1618 -0.1956  3.5564
  595SOL     MW 2380   2.615   2.299   2.025  0.0816 -0.2478  0.7538
  596SOL     OW 2381   2.536   3.475   0.741 -0.4932  0.7027  0.1021
  596SOL    HW1 2382   2.623   3.485   0.701 -0.8279 -0.2520 -0.8927
  596SOL    HW2 2383   2.488   3.553   0.714 -0.8277 -0.0967 -1.6931
  596SOL     MW 2384   2.542   3.487   0.732 -0.5833  0.4666 -0.2734
  597SOL     OW 2385   2.065   0.208   2.903 -0.1024 -0.2518  0.3508
  597SOL    HW1 2386   2.131   0.235   2.839 -0.9464  2.0424  0.3715
  597SOL    HW2 2387   1.985   0.198   2.852 -0.8940  2.0691  1.0095
  597SOL     MW 2388   2.063   0.210   2.887 -0.3225  0.3693  0.4422
  598SOL     OW 2389   0.649   1.702   2.731  1.0965  0.6255 -0.0726
  598SOL    HW1 2390   0.592   1.665   2.799  0.4310  0.0695 -0.9213
  598SOL    HW2 2391   0.603   1.779   2.700  1.5721  1.0866  0.3403
  598SOL     MW 2392   0.636   1.707   2.736  1.0709  0.6127 -0.1313
  599SOL     OW 2393   1.184   2.658   3.056  0.6704 -0.1902 -0.6000
  599SOL    HW1 2394   1.206   2.744   3.021  2.9303  0.3826  1.8643
  599SOL    HW2 2395   1.266   2.609   3.054 -1.0166 -3.3512 -4.2405
  599SOL     MW 2396   1.198   2.663   3.051  0.7475 -0.5385 -0.7583
  600SOL     OW 2397   0.727   0.831   0.503  0.4176 -0.4716 -0.0632
  600SOL    HW1 2398   0.701   0.845   0.412 -2.0442  2.7703  0.9391
  600SOL    HW2 2399   0.663   0.769   0.537  0.9693 -1.2143 -0.3542
  600SOL     MW 2400   0.715   0.824   0.495  0.1605 -0.1353  0.0325
  601SOL     OW 2401   2.332   0.110   3.023 -0.3334 -0.1565  0.1028
  601SOL    HW1 2402   2.303   0.041   3.083 -1.9729  1.2889  1.0468
  601SOL    HW2 2403   2.276   0.099   2.946 -0.4211 -0.0210  0.1472
  601SOL     MW 2404   2.321   0.099   3.021 -0.5659  0.0562  0.2358
  602SOL     OW 2405   0.325   1.957   1.223 -0.2340 -0.1580 -0.1162
  602SOL    HW1 2406   0.419   1.975   1.227  0.2381 -2.1081 -1.1198
  602SOL    HW2 2407   0.316   1.870   1.261 -1.7385  0.2141  0.4451
  602SOL     MW 2408   0.337   1.948   1.229 -0.3729 -0.3703 -0.1757
  603SOL     OW 2409   0.080   2.342   0.251 -0.1975  0.0752  0.0655
  603SOL    HW1 2410   0.084   2.305   0.162 -0.4624  0.4531 -0.1087
  603SOL    HW2 2411   0.163   2.317   0.291 -0.5960 -1.1904  0.1488
  603SOL     MW 2412   0.092   2.334   0.244 -0.2868 -0.0442  0.0533
  604SOL     OW 2413   0.742   0.565   0.608  0.3001 -0.3749  0.6386
  604SOL    HW1 2414   0.788   0.481   0.595 -1.4059 -1.3794  0.8079
  604SOL    HW2 2415   0.802   0.615   0.664  1.7193 -1.1522 -0.1085
  604SOL     MW 2416   0.756   0.560   0.614  0.2615 -0.6147  0.5609
  605SOL     OW 2417   0.719   0.481   3.524  0.0664  0.5118  0.2410
  605SOL    HW1 2418   0.664   0.486   3.602 -1.7516 -3.4732 -0.5557
  605SOL    HW2 2419   0.800   0.439   3.554 -0.4076 -0.5080  0.1172
  605SOL     MW 2420   0.723   0.476   3.538 -0.2420 -0.1618  0.1171
  606SOL     OW 2421   0.380   1.701   1.346  0.0553 -0.3072  0.3196
  606SOL    HW1 2422   0.309   1.669   1.401 -0.7228  1.2924  0.2884
  606SOL    HW2 2423   0.418   1.621   1.308  1.5318 -1.6304  4.1271
  606SOL     MW 2424   0.375   1.686   1.348  0.1493 -0.2700  0.8279
  607SOL     OW 2425   1.864   1.682   3.431 -0.3791 -0.4511  0.2379
  607SOL    HW1 2426   1.785   1.670   3.378 -0.2655  0.3657 -0.1283
  607SOL    HW2 2427   1.930   1.628   3.389  0.1183  1.3253 -1.3651
  607SOL     MW 2428   1.862   1.673   3.418 -0.2969 -0.1021 -0.0272
  608SOL     OW 2429   1.110   0.252   0.153 -0.4129 -0.0794  0.5059
  608SOL    HW1 2430   1.025   0.226   0.188 -1.5334  0.4752 -1.6434
  608SOL    HW2 2431   1.151   0.170   0.125 -0.4122 -0.3090  1.1751
  608SOL     MW 2432   1.104   0.237   0.154 -0.5636 -0.0357  0.3067
  609SOL     OW 2433   2.235   2.949   0.245  0.5163  0.5135 -0.4369
  609SOL    HW1 2434   2.157   2.941   0.299 -1.0358 -3.8349 -2.8140
  609SOL    HW2 2435   2.300   2.892   0.287 -0.1056 -1.4446 -1.9402
  609SOL     MW 2436   2.233   2.940   0.258  0.2237 -0.3353 -0.9591
  610SOL     OW 2437   1.837   2.609   0.780  0.8115 -0.0962  0.7550
  610SOL    HW1 2438   1.889   2.606   0.860  1.1427 -3.5677  0.5325
  610SOL    HW2 2439   1.902   2.611   0.710  0.6403 -1.2653  0.5412
  610SOL     MW 2440   1.853   2.609   0.781  0.8330 -0.7207  0.6963
  611SOL     OW 2441   3.124   3.486   3.586  0.4379  0.2832  0.9099
  611SOL    HW1 2442   3.114   3.428   3.510  1.3177 -0.4306  1.3218
  611SOL    HW2 2443   3.212   3.523   3.577  0.7093 -0.1253  1.7883
  611SOL     MW 2444   3.134   3.483   3.574  0.5928  0.1321  1.0836
  612SOL     OW 2445   0.682   2.394   2.732 -0.2906  0.1080 -0.1966
  612SOL    HW1 2446   0.692   2.358   2.644 -0.4954  0.5218 -0.3924
  612SOL    HW2 2447   0.686   2.489   2.719 -0.5117  0.1778  0.2142
  612SOL     MW 2448   0.684   2.402   2.718 -0.3479  0.1731 -0.1677
  613SOL     OW 2449   1.779   2.463   3.209 -1.3157 -0.0969 -0.3628
  613SOL    HW1 2450   1.867   2.477   3.244 -0.5817 -1.6861 -1.4771
  613SOL    HW2 2451   1.734   2.546   3.225  0.2112  0.5809  0.6822
  613SOL     MW 2452   1.785   2.476   3.216 -1.0114 -0.2196 -0.3721
  614SOL     OW 2453   1.127   3.425   1.798 -0.2768  0.2815  0.5592
  614SOL    HW1 2454   1.221   3.433   1.785 -0.3236 -0.0365  0.0111
  614SOL    HW2 2455   1.102   3.505   1.845 -0.2284  1.8706 -1.9320
  614SOL     MW 2456   1.136   3.437   1.803 -0.2765  0.4526  0.1501
  615SOL     OW 2457   2.133   0.801   3.250 -0.0133 -0.5264 -0.5982
  615SOL    HW1 2458   2.042   0.770   3.257 -1.2883  2.9621  0.3218
  615SOL    HW2 2459   2.133   0.854   3.170  0.7353  0.8767  0.3118
  615SOL     MW 2460   2.121   0.804   3.240 -0.0842  0.1319 -0.3519
  616SOL     OW 2461   3.323   2.407   2.534  0.4984  0.3815  0.1543
  616SOL    HW1 2462   3.246   2.365   2.496  1.6825 -0.3308 -1.6093
  616SOL    HW2 2463   3.379   2.426   2.459  0.2178  4.9276  0.8260
  616SOL     MW 2464   3.320   2.404   2.519  0.6200  0.8975  0.0074
  617SOL     OW 2465   0.056   2.471   2.816 -0.8538 -0.3800 -0.3384
  617SOL    HW1 2466   0.042   2.505   2.728 -2.5270 -1.5469 -0.5867
  617SOL    HW2 2467   0.103   2.388   2.802 -1.6431 -0.8618 -0.2090
  617SOL     MW 2468   0.060   2.464   2.802 -1.1852 -0.6019 -0.3544
  618SOL     OW 2469   3.066   3.380   2.380  0.0568 -0.2391 -0.1514
  618SOL    HW1 2470   3.069   3.413   2.470  1.7832 -0.5232 -0.0646
  618SOL    HW2 2471   3.043   3.287   2.390  0.1311 -0.2411 -0.0226
  618SOL     MW 2472   3.063   3.372   2.393  0.2992 -0.2776 -0.1224
  619SOL     OW 2473   2.960   3.205   2.787 -0.0722  0.6068  0.0615
  619SOL    HW1 2474   2.897   3.147   2.745  0.0260  1.0475 -0.7035
  619SOL    HW2 2475   3.024   3.147   2.828  0.3754  0.1766 -1.2233
  619SOL     MW 2476   2.960   3.189   2.787  0.0013  0.6082 -0.2143
  620SOL     OW 2477   0.695   1.787   1.135  0.2437  0.0135 -0.9986
  620SOL    HW1 2478   0.700   1.770   1.229 -0.8652  0.3827 -0.8596
  620SOL    HW2 2479   0.605   1.767   1.112  0.5236 -0.1372 -2.0081
  620SOL     MW 2480   0.684   1.782   1.144  0.1321  0.0429 -1.1157
  621SOL     OW 2481   2.236   3.177   0.106 -0.0628  0.1216 -0.6378
  621SOL    HW1 2482   2.278   3.144   0.026  0.3030 -1.0804  0.0276
  621SOL    HW2 2483   2.226   3.100   0.162  0.4671  1.0856  0.8378
  621SOL     MW 2484   2.240   3.163   0.103  0.0577  0.0896 -0.3497
  622SOL     OW 2485   2.639   0.676   0.709  0.3118  0.2253 -0.6851
  622SOL    HW1 2486   2.605   0.722   0.632  2.3680  0.8776 -1.2612
  622SOL    HW2 2487   2.619   0.584   0.694 -3.8110  0.7210  0.4298
  622SOL     MW 2488   2.631   0.670   0.697  0.0336  0.3798 -0.6126
  623SOL     OW 2489   3.224   1.469   0.596  0.2677 -0.2101 -0.5083
  623SOL    HW1 2490   3.311   1.509   0.588  0.0640  0.3610  0.0236
  623SOL    HW2 2491   3.166   1.525   0.544  0.2839 -0.8271 -1.2017
  623SOL     MW 2492   3.228   1.482   0.588  0.2425 -0.2162 -0.5301
  624SOL     OW 2493   2.057   3.096   2.675 -0.3573  0.5957 -0.9627
  624SOL    HW1 2494   2.116   3.123   2.746 -0.2008 -0.2682 -0.7608
  624SOL    HW2 2495   2.017   3.178   2.646 -0.7362  0.9121  0.3896
  624SOL     MW 2496   2.060   3.111   2.680 -0.3872  0.5220 -0.7535
  625SOL     OW 2497   1.982   1.705   0.786 -0.4964  0.0078  0.3568
  625SOL    HW1 2498   2.073   1.734   0.780 -0.8971  1.3120  0.2921
  625SOL    HW2 2499   1.947   1.750   0.862 -0.3640 -2.6711  2.1435
  625SOL     MW 2500   1.989   1.715   0.795 -0.5325 -0.1772  0.5886
  626SOL     OW 2501   2.029   2.805   2.068  0.3688 -0.3110 -0.0669
  626SOL    HW1 2502   2.000   2.715   2.058 -1.4668  0.3252 -1.0442
  626SOL    HW2 2503   2.105   2.812   2.010 -0.6374 -0.7780 -1.5180
  626SOL     MW 2504   2.036   2.794   2.059 -0.0137 -0.2882 -0.3938
  627SOL     OW 2505   1.859   3.329   1.141  0.0420 -0.7412  0.4850
  627SOL    HW1 2506   1.953   3.312   1.146  0.4080 -0.1427 -2.4280
  627SOL    HW2 2507   1.850   3.418   1.177  1.0855  0.2966 -1.5995
  627SOL     MW 2508   1.871   3.339   1.147  0.2317 -0.5210 -0.1876
  628SOL     OW 2509   0.401   2.443   2.290  0.6010 -1.0548  0.2343
  628SOL    HW1 2510   0.396   2.381   2.364  2.3051 -0.8407  0.5725
  628SOL    HW2 2511   0.426   2.526   2.330 -1.2740 -0.1954 -0.2721
  628SOL     MW 2512   0.404   2.446   2.306  0.5780 -0.9103  0.2116
  629SOL     OW 2513   0.385   3.334   2.260 -0.0506  0.3391  0.3362
  629SOL    HW1 2514   0.328   3.407   2.282  1.1571  1.2631  0.5049
  629SOL    HW2 2515   0.431   3.363   2.181 -0.8739 -0.9960 -0.6764
  629SOL     MW 2516   0.384   3.347   2.252  0.0012  0.2838  0.2226
  630SOL     OW 2517   3.271   2.638   0.110 -0.4950  0.6037 -0.6477
  630SOL    HW1 2518   3.364   2.639   0.132 -0.6617 -0.0075  0.1320
  630SOL    HW2 2519   3.226   2.645   0.195 -1.1646 -2.3380 -0.6533
  630SOL     MW 2520   3.277   2.640   0.125 -0.6075  0.1256 -0.5435
  631SOL     OW 2521   2.325   3.540   3.237  0.8891 -0.1204  0.7335
  631SOL    HW1 2522   2.262   3.564   3.305 -1.9987  5.0822 -3.0839
  631SOL    HW2 2523   2.397   3.601   3.249  0.4754  0.6683 -0.6128
  631SOL     MW 2524   2.326   3.551   3.248  0.4448  0.6859  0.0386
  632SOL     OW 2525   0.096   1.199   3.378  0.6061  0.1610  0.3193
  632SOL    HW1 2526   0.162   1.212   3.446  1.8345  1.8316 -1.1376
  632SOL    HW2 2527   0.089   1.104   3.370  2.0046 -0.0456  1.2694
  632SOL     MW 2528   0.104   1.188   3.386  0.9596  0.3580  0.2511
  633SOL     OW 2529   3.173   1.692   2.990 -0.0189 -1.1025  0.2371
  633SOL    HW1 2530   3.218   1.608   2.997 -3.0206 -2.8233  0.3272
  633SOL    HW2 2531   3.105   1.689   3.057 -0.3613  1.3421  0.1123
  633SOL     MW 2532   3.170   1.681   3.000 -0.4690 -1.0051  0.2325
  634SOL     OW 2533   1.768   2.440   1.095  0.5261 -0.2301 -0.3489
  634SOL    HW1 2534   1.695   2.379   1.099  1.2287 -1.0569  0.0977
  634SOL    HW2 2535   1.730   2.524   1.124 -0.2371 -0.6314 -0.1625
  634SOL     MW 2536   1.753   2.443   1.100  0.5180 -0.3954 -0.2637
  635SOL     OW 2537   1.179   1.585   1.015 -0.3915 -0.8625  0.2764
  635SOL    HW1 2538   1.096   1.614   0.978  0.7827  1.9463 -0.4190
  635SOL    HW2 2539   1.214   1.663   1.059  2.6295 -1.4160 -0.9105
  635SOL     MW 2540   1.172   1.599   1.016  0.1731 -0.5590  0.0231
  636SOL     OW 2541   2.184   1.822   0.453  0.6953 -0.3883  0.3353
  636SOL    HW1 2542   2.106   1.835   0.507 -0.2610  2.1061 -1.4647
  636SOL    HW2 2543   2.233   1.753   0.498 -2.7654 -2.4720  1.2780
  636SOL     MW 2544   2.180   1.814   0.466  0.1009 -0.3330  0.2199
  637SOL     OW 2545   1.479   0.849   3.263 -0.5009  0.2505  0.3401
  637SOL    HW1 2546   1.539   0.852   3.338  3.0571 -0.4297 -2.2385
  637SOL    HW2 2547   1.463   0.941   3.242 -3.0240  0.5292  2.7865
  637SOL     MW 2548   1.485   0.862   3.270 -0.3616  0.1965  0.3223
  638SOL     OW 2549   0.243   1.548   1.123 -0.0038  0.2473 -0.0771
  638SOL    HW1 2550   0.212   1.483   1.060 -1.8432  0.9056  0.0761
  638SOL    HW2 2551   0.163   1.589   1.156  0.9675  0.5900  1.9811
  638SOL     MW 2552   0.228   1.545   1.119 -0.1206  0.3820  0.2205
  639SOL     OW 2553   3.460   2.463   1.368  0.4776  0.0925  0.3608
  639SOL    HW1 2554   3.549   2.468   1.402  0.4297  0.4958  0.4315
  639SOL    HW2 2555   3.450   2.371   1.341  0.1599 -0.5560  2.4457
  639SOL     MW 2556   3.471   2.451   1.369  0.4284  0.0595  0.6509
  640SOL     OW 2557   1.914   1.953   3.493 -0.3028  0.0198 -1.0230
  640SOL    HW1 2558   1.951   1.871   3.460 -0.8252 -0.6827  0.0683
  640SOL    HW2 2559   1.834   1.965   3.441  0.0234  0.1070 -1.5148
  640SOL     MW 2560   1.908   1.944   3.481 -0.3292 -0.0630 -0.9423
  641SOL     OW 2561   2.659   1.696   1.092  0.9235 -1.3505  0.3267
  641SOL    HW1 2562   2.572   1.658   1.105  0.7334 -1.3141 -0.7445
  641SOL    HW2 2563   2.644   1.790   1.090  1.2318 -1.2475  1.7720
  641SOL     MW 2564   2.645   1.703   1.093  0.9394 -1.3317  0.3770
  642SOL     OW 2565   2.078   0.673   2.809 -0.7590 -0.3081 -0.5165
  642SOL    HW1 2566   2.005   0.692   2.750 -1.2916  0.7224  0.4403
  642SOL    HW2 2567   2.045   0.604   2.866 -0.6484 -0.5036 -0.6888
  642SOL     MW 2568   2.064   0.666   2.808 -0.8158 -0.1957 -0.4109
  643SOL     OW 2569   1.034   3.097   2.507  0.0196 -0.4666  0.0895
  643SOL    HW1 2570   1.090   3.174   2.514 -0.8506  0.0537  2.1475
  643SOL    HW2 2571   1.084   3.027   2.549  0.2765 -0.7050 -0.6052
  643SOL     MW 2572   1.048   3.098   2.514 -0.0629 -0.4287  0.2729
  644SOL     OW 2573   3.465   2.682   2.201 -0.2888 -0.6268  0.7689
  644SOL    HW1 2574   3.466   2.718   2.112  0.2378 -2.4215  0.0175
  644SOL    HW2 2575   3.522   2.741   2.250 -0.6624  0.4443 -0.0372
  644SOL     MW 2576   3.473   2.695   2.195 -0.2682 -0.7242  0.5593
  645SOL     OW 2577   0.736   3.518   3.605  0.3659  0.3537 -0.0618
  645SOL    HW1 2578   0.745   3.424   3.615  0.7993  0.6103  2.7642
  645SOL    HW2 2579   0.729   3.532   3.510 -1.7019 -2.6592 -0.4815
  645SOL     MW 2580   0.736   3.508   3.594  0.1459 -0.0172  0.2621
  646SOL     OW 2581   1.443   2.205   2.335  0.2676 -0.6684 -0.0431
  646SOL    HW1 2582   1.380   2.275   2.316  0.7368  0.3877  2.0264
  646SOL    HW2 2583   1.529   2.248   2.329  0.5700 -1.0874  1.0666
  646SOL     MW 2584   1.446   2.220   2.331  0.3714 -0.5827  0.3848
  647SOL     OW 2585   3.534   3.005   3.167  0.0396  0.3332 -0.3723
  647SOL    HW1 2586   3.615   3.047   3.195 -0.0529  0.6154 -0.5303
  647SOL    HW2 2587   3.465   3.068   3.188 -0.2465 -0.2873  0.6494
  647SOL     MW 2588   3.535   3.019   3.174 -0.0114  0.2877 -0.2561
  648SOL     OW 2589   2.883   0.233   3.116  0.2175 -0.3157 -0.5699
  648SOL    HW1 2590   2.806   0.189   3.151  0.4079 -0.4510 -0.3180
  648SOL    HW2 2591   2.950   0.222   3.184 -0.7241  3.5034  1.2861
  648SOL     MW 2592   2.882   0.226   3.130  0.1164  0.1801 -0.2862
  649SOL     OW 2593   0.011   2.804   0.353 -0.2935 -0.4822 -0.4985
  649SOL    HW1 2594  -0.052   2.876   0.354 -1.6873 -1.6355  1.4958
  649SOL    HW2 2595   0.088   2.840   0.397  0.4133  0.8166 -2.6270
  649SOL     MW 2596   0.013   2.818   0.359 -0.3860 -0.4626 -0.5166
  650SOL     OW 2597   2.333   0.892   1.053  0.0749 -0.0417 -0.7144
  650SOL    HW1 2598   2.389   0.832   1.102  1.0548 -1.7883 -3.7230
  650SOL    HW2 2599   2.260   0.838   1.024 -2.1760  1.6967  1.3059
  650SOL     MW 2600   2.331   0.876   1.056 -0.0961 -0.0428 -0.8474
  651SOL     OW 2601   0.890   2.752   0.713 -0.6684  0.4038  0.1616
  651SOL    HW1 2602   0.798   2.772   0.731 -0.7208  0.7248 -0.4733
  651SOL    HW2 2603   0.891   2.726   0.621 -0.6768 -2.9300  0.9719
  651SOL     MW 2604   0.878   2.751   0.703 -0.6766 -0.0016  0.1852
  652SOL     OW 2605   0.191   1.942   2.953  0.6733 -0.4637 -0.7156
  652SOL    HW1 2606   0.183   1.863   3.007 -2.3904 -1.6487 -2.6617
  652SOL    HW2 2607   0.189   2.014   3.015  0.5764 -1.8312  0.9362
  652SOL     MW 2608   0.190   1.941   2.969  0.2479 -0.8072 -0.7552
  653SOL     OW 2609   2.195   1.418   0.530 -0.0217  0.3694 -0.1690
  653SOL    HW1 2610   2.236   1.351   0.585  0.8187  0.4414 -0.6918
  653SOL    HW2 2611   2.230   1.401   0.442 -1.4421  0.1724 -0.7217
  653SOL     MW 2612   2.205   1.407   0.526 -0.0998  0.3526 -0.3138
  654SOL     OW 2613   1.891   2.795   0.207 -0.0730 -0.0326 -0.3135
  654SOL    HW1 2614   1.829   2.723   0.192 -0.0146 -0.0941 -0.2672
  654SOL    HW2 2615   1.971   2.767   0.164  0.2140 -0.3788  0.4193
  654SOL     MW 2616   1.893   2.782   0.199 -0.0265 -0.0874 -0.2086
  655SOL     OW 2617   2.033   2.577   0.575 -0.1728  0.2754  0.2674
  655SOL    HW1 2618   2.045   2.645   0.509 -1.1813 -0.7916 -1.0626
  655SOL    HW2 2619   2.109   2.519   0.564 -0.3467  0.0907  0.0373
  655SOL     MW 2620   2.045   2.579   0.565 -0.3319  0.1070  0.0575
  656SOL     OW 2621   0.467   1.840   0.969 -0.2330 -0.1431  0.4077
  656SOL    HW1 2622   0.460   1.934   0.987  1.1417 -0.2183  1.4961
  656SOL    HW2 2623   0.389   1.802   1.010  0.8644  0.1689  3.0018
  656SOL     MW 2624   0.455   1.848   0.977  0.0997 -0.1112  0.9033
  657SOL     OW 2625   0.305   1.210   3.557 -0.3616  0.0321  0.2920
  657SOL    HW1 2626   0.276   1.282   3.612 -2.1526 -0.4000 -0.0023
  657SOL    HW2 2627   0.369   1.248   3.497 -2.0583  1.6686 -0.5766
  657SOL     MW 2628   0.310   1.225   3.556 -0.8310  0.1942  0.1355
  658SOL     OW 2629   1.866   2.980   1.547 -0.1677 -0.4652  0.4465
  658SOL    HW1 2630   1.885   2.973   1.453 -0.6329  2.6526  0.0128
  658SOL    HW2 2631   1.952   2.985   1.588  0.0464  0.7585 -0.1229
  658SOL     MW 2632   1.880   2.980   1.540 -0.2015  0.1191  0.3115
  659SOL     OW 2633   0.312   1.706   3.168 -0.5151  0.2343  0.5495
  659SOL    HW1 2634   0.308   1.614   3.143 -2.2083  0.3043  0.4372
  659SOL    HW2 2635   0.394   1.715   3.217 -0.7794 -1.5328  1.3743
  659SOL     MW 2636   0.323   1.695   3.171 -0.7785  0.0059  0.6454
  660SOL     OW 2637   2.778   2.261   2.291  0.4760 -1.1343 -0.3787
  660SOL    HW1 2638   2.720   2.335   2.312 -1.6613 -2.7779 -0.1163
  660SOL    HW2 2639   2.856   2.302   2.254  0.0132  1.3295  1.1099
  660SOL     MW 2640   2.780   2.276   2.289  0.1261 -1.0239 -0.1431
  661SOL     OW 2641   0.258   2.045   2.593  0.4518 -0.7904  0.0191
  661SOL    HW1 2642   0.244   2.031   2.500 -0.2195 -2.8404  0.3784
  661SOL    HW2 2643   0.212   1.972   2.636  0.2069  0.4457  1.9865
  661SOL     MW 2644   0.250   2.033   2.586  0.3285 -0.9000  0.3322
  662SOL     OW 2645   2.359   2.086   0.240 -0.3876 -0.4736  0.0767
  662SOL    HW1 2646   2.453   2.081   0.221  0.0701  0.0312  1.9572
  662SOL    HW2 2647   2.335   2.176   0.221  0.4730  0.5533  3.1903
  662SOL     MW 2648   2.369   2.097   0.235 -0.2101 -0.2675  0.7488
  663SOL     OW 2649   1.475   1.468   1.018 -0.6236 -0.3203 -0.5732
  663SOL    HW1 2650   1.436   1.519   0.948 -0.8814  1.2433  0.6500
  663SOL    HW2 2651   1.437   1.504   1.098  0.2913 -1.4728  0.4315
  663SOL     MW 2652   1.465   1.480   1.020 -0.5352 -0.2649 -0.2733
  664SOL     OW 2653   0.159   3.106   2.228  0.4480  0.0789  0.0028
  664SOL    HW1 2654   0.217   3.177   2.257  3.3604 -2.7794  1.9589
  664SOL    HW2 2655   0.163   3.109   2.133  2.1636  1.2924  0.0634
  664SOL     MW 2656   0.168   3.116   2.219  1.0708 -0.1425  0.2743
  665SOL     OW 2657   0.318   2.413   3.497  0.9222 -0.7022  0.2528
  665SOL    HW1 2658   0.407   2.443   3.480  0.5754 -0.6422 -1.6523
  665SOL    HW2 2659   0.294   2.454   3.580  1.5798  1.7929 -0.7064
  665SOL     MW 2660   0.326   2.422   3.506  0.9640 -0.3583 -0.1327
  666SOL     OW 2661   0.718   2.706   3.013 -0.4496 -0.4109  0.4098
  666SOL    HW1 2662   0.630   2.739   3.034 -0.5589 -1.1210  1.0813
  666SOL    HW2 2663   0.709   2.670   2.925 -1.6657 -3.3193  1.5947
  666SOL     MW 2664   0.705   2.706   3.004 -0.6280 -0.8979  0.6596
  667SOL     OW 2665   0.858   3.013   1.289 -0.5130 -0.4416 -0.6627
  667SOL    HW1 2666   0.790   3.033   1.225 -0.4919  1.4090 -0.1434
  667SOL    HW2 2667   0.919   3.087   1.284  0.3471 -1.0497  0.3623
  667SOL     MW 2668   0.857   3.025   1.280 -0.3944 -0.2744 -0.4549
  668SOL     OW 2669   0.586   2.459   3.486  0.0714 -0.4038 -0.4714
  668SOL    HW1 2670   0.636   2.459   3.404  0.3528 -1.0950 -0.3028
  668SOL    HW2 2671   0.628   2.526   3.540  1.0936 -1.2679 -0.1693
  668SOL     MW 2672   0.598   2.468   3.482  0.2468 -0.6131 -0.4080
  669SOL     OW 2673   2.728   1.631   3.317  0.2932 -0.7747 -0.5314
  669SOL    HW1 2674   2.635   1.609   3.305  0.2264 -0.4361 -0.6527
  669SOL    HW2 2675   2.772   1.547   3.326 -0.0840 -0.9260 -0.0716
  669SOL     MW 2676   2.721   1.617   3.317  0.2335 -0.7495 -0.4858
  670SOL     OW 2677   2.698   2.036   2.178  0.2402  0.6605 -0.4350
  670SOL    HW1 2678   2.705   2.122   2.219 -0.7904 -0.4221  2.2057
  670SOL    HW2 2679   2.608   2.033   2.144  0.2577  0.6028 -0.4766
  670SOL     MW 2680   2.687   2.047   2.179  0.1039  0.5071 -0.0852
  671SOL     OW 2681   2.640   1.888   0.468  0.1764  0.3049  0.0518
  671SOL    HW1 2682   2.711   1.903   0.530  0.4486  0.0198 -0.1892
  671SOL    HW2 2683   2.624   1.794   0.471  2.0336 -0.1835 -2.2655
  671SOL     MW 2684   2.648   1.877   0.477  0.4630  0.2008 -0.2925
  672SOL     OW 2685   1.741   2.397   2.936 -0.2595  0.4508 -0.1368
  672SOL    HW1 2686   1.829   2.400   2.899  0.1809 -1.4534  0.6146
  672SOL    HW2 2687   1.754   2.412   3.030 -0.1216 -3.6889  0.6777
  672SOL     MW 2688   1.755   2.400   2.944 -0.1817 -0.3626  0.0739
  673SOL     OW 2689   2.359   0.682   0.512 -0.7340  0.0927  0.3342
  673SOL    HW1 2690   2.361   0.767   0.556 -2.9105  0.6932 -0.5946
  673SOL    HW2 2691   2.318   0.700   0.427  1.8470 -1.3077 -1.3474
  673SOL     MW 2692   2.354   0.696   0.507 -0.6796 -0.0150 -0.0171
  674SOL     OW 2693   1.726   2.457   2.019  0.4319  0.1612  0.7968
  674SOL    HW1 2694   1.747   2.381   1.964  1.0385  0.5826  0.4380
  674SOL    HW2 2695   1.811   2.491   2.046  0.1510  0.5039  1.2531
  674SOL     MW 2696   1.740   2.451   2.015  0.4757  0.2640  0.8099
  675SOL     OW 2697   0.072   3.433   0.846 -0.3013 -0.1159 -0.0762
  675SOL    HW1 2698   0.093   3.346   0.812  0.9381 -0.1007  0.5696
  675SOL    HW2 2699   0.025   3.416   0.928 -1.5206 -0.1629 -0.7755
  675SOL     MW 2700   0.069   3.419   0.853 -0.2986 -0.1202 -0.0834
  676SOL     OW 2701   2.801   0.884   3.336  0.6491 -0.9438 -0.1428
  676SOL    HW1 2702   2.709   0.855   3.340 -0.2278  1.1685 -2.4738
  676SOL    HW2 2703   2.834   0.846   3.255  1.5271 -0.8581  0.1675
  676SOL     MW 2704   2.793   0.875   3.326  0.6493 -0.6480 -0.4147
  677SOL     OW 2705   1.151   3.267   0.217  0.1713 -0.2981  0.9976
  677SOL    HW1 2706   1.078   3.320   0.186  0.1768 -1.5568 -1.3843
  677SOL    HW2 2707   1.218   3.331   0.242  0.6939  1.0194 -3.0513
  677SOL     MW 2708   1.151   3.283   0.216  0.2424 -0.2902  0.1322
  678SOL     OW 2709   1.216   1.443   0.106  0.3282  0.3693 -0.1357
  678SOL    HW1 2710   1.220   1.376   0.174  0.6049  0.5763  0.0586
  678SOL    HW2 2711   1.265   1.405   0.033 -0.3046 -0.0155 -0.3699
  678SOL     MW 2712   1.223   1.429   0.105  0.2803  0.3453 -0.1411
  679SOL     OW 2713   2.823   2.889   1.904 -0.2692 -0.0485 -0.3846
  679SOL    HW1 2714   2.872   2.970   1.915  1.4429 -1.0443 -0.2894
  679SOL    HW2 2715   2.807   2.883   1.810 -0.9477  0.6712 -0.3273
  679SOL     MW 2716   2.828   2.899   1.893 -0.1301 -0.0857 -0.3640
  680SOL     OW 2717   1.064   1.621   1.281 -0.5666 -1.1154  0.1122
  680SOL    HW1 2718   1.011   1.673   1.342  2.7304  0.3690  1.9950
  680SOL    HW2 2719   1.032   1.646   1.194 -2.6690 -0.1117  1.0782
  680SOL     MW 2720   1.052   1.632   1.278 -0.4058 -0.7806  0.4956
  681SOL     OW 2721   2.178   3.569   0.907 -0.4154  0.3090 -0.2601
  681SOL    HW1 2722   2.208   3.609   0.825  1.2169 -0.7570 -0.2331
  681SOL    HW2 2723   2.184   3.475   0.890  1.6230  0.0306  1.6179
  681SOL     MW 2724   2.183   3.561   0.894  0.0786  0.1281 -0.0037
  682SOL     OW 2725   2.325   2.181   1.693  0.3463  0.1150 -0.4317
  682SOL    HW1 2726   2.287   2.099   1.659  1.3465 -1.2176  1.5037
  682SOL    HW2 2727   2.401   2.197   1.637  0.1631 -0.2916 -0.8031
  682SOL     MW 2728   2.330   2.172   1.681  0.4562 -0.1191 -0.2212
  683SOL     OW 2729   2.458   3.465   2.228  0.8924 -0.0584  0.3678
  683SOL    HW1 2730   2.509   3.507   2.297 -0.6289  1.8983  0.3999
  683SOL    HW2 2731   2.478   3.372   2.236  1.8538  0.2794  2.4865
  683SOL     MW 2732   2.468   3.458   2.238  0.8170  0.2504  0.6573
  684SOL     OW 2733   2.194   3.010   1.985 -0.7132  0.3609 -0.2945
  684SOL    HW1 2734   2.280   3.046   2.008 -0.8945  0.4342  0.2804
  684SOL    HW2 2735   2.148   3.003   2.068 -1.4051  0.6743 -0.6480
  684SOL     MW 2736   2.199   3.014   1.999 -0.8307  0.4129 -0.2647
  685SOL     OW 2737   3.531   2.754   0.717  0.1824  0.0623  0.1287
  685SOL    HW1 2738   3.501   2.831   0.669 -0.5391  1.1573  2.2610
  685SOL    HW2 2739   3.622   2.772   0.738  0.9857 -1.0984 -2.0407
  685SOL     MW 2740   3.539   2.767   0.713  0.1934  0.0535  0.1237
  686SOL     OW 2741   0.810   1.685   0.517 -0.4230 -0.4775  0.0332
  686SOL    HW1 2742   0.898   1.685   0.555  0.5944 -0.6383 -2.1574
  686SOL    HW2 2743   0.760   1.627   0.573  1.2956 -1.6077  0.4791
  686SOL     MW 2744   0.815   1.677   0.529 -0.0548 -0.6513 -0.2016
  687SOL     OW 2745   1.041   2.857   2.653 -0.4887  0.0085  0.3294
  687SOL    HW1 2746   1.051   2.786   2.717  0.0321 -0.2559 -0.0417
  687SOL    HW2 2747   0.974   2.914   2.692  0.1257  0.0844  1.3207
  687SOL     MW 2748   1.033   2.855   2.667 -0.3359 -0.0168  0.4129
  688SOL     OW 2749   2.900   2.400   1.432 -0.7107  0.3849 -0.3537
  688SOL    HW1 2750   2.886   2.318   1.385 -4.0426 -0.5686  1.9903
  688SOL    HW2 2751   2.887   2.468   1.366  0.5101 -0.8812 -1.9779
  688SOL     MW 2752   2.897   2.398   1.417 -0.9948  0.0862 -0.2568
  689SOL     OW 2753   1.517   2.014   0.806  0.0412  0.1826  0.0896
  689SOL    HW1 2754   1.473   2.098   0.789  1.3266  0.8065 -0.3191
  689SOL    HW2 2755   1.527   1.975   0.720  0.1702 -0.0129  0.1923
  689SOL     MW 2756   1.512   2.020   0.792  0.2316  0.2403  0.0484
  690SOL     OW 2757   0.515   2.535   1.670  0.1016  0.1046 -0.1057
  690SOL    HW1 2758   0.571   2.546   1.747  2.3434  1.9403 -1.8103
  690SOL    HW2 2759   0.448   2.472   1.697  2.6182 -1.7925  2.3373
  690SOL     MW 2760   0.514   2.528   1.684  0.7420  0.0963 -0.0063
  691SOL     OW 2761   2.571   2.953   0.382 -0.0615  0.4880 -1.0307
  691SOL    HW1 2762   2.505   2.931   0.448 -0.6018  0.3616 -1.6140
  691SOL    HW2 2763   2.529   3.018   0.326  0.9186  1.7379 -0.3773
  691SOL     MW 2764   2.556   2.958   0.384 -0.0023  0.6392 -1.0212
  692SOL     OW 2765   0.783   2.209   1.773 -0.2912  0.4700  0.2891
  692SOL    HW1 2766   0.817   2.163   1.697  0.8876 -1.1174  1.7152
  692SOL    HW2 2767   0.860   2.245   1.817 -0.2616 -2.7999  3.3350
  692SOL     MW 2768   0.798   2.208   1.769 -0.1286 -0.1837  0.8910
  693SOL     OW 2769   0.354   2.040   0.144  0.2077 -0.2847 -0.0509
  693SOL    HW1 2770   0.424   2.079   0.091 -1.0592 -0.2642 -1.7892
  693SOL    HW2 2771   0.385   1.952   0.163 -0.3895 -1.3641 -3.3188
  693SOL     MW 2772   0.368   2.034   0.139 -0.0431 -0.4272 -0.7246
  694SOL     OW 2773   0.935   0.963   0.136  0.6464 -0.0382 -0.2674
  694SOL    HW1 2774   1.020   0.996   0.163  0.5910 -1.2690  1.6905
  694SOL    HW2 2775   0.883   0.964   0.217 -0.1946 -2.1884 -0.7147
  694SOL     MW 2776   0.939   0.967   0.151  0.5258 -0.4932 -0.0641
  695SOL     OW 2777   1.593   1.410   0.644 -0.0186  0.2240 -0.7214
  695SOL    HW1 2778   1.685   1.408   0.617  0.4651 -0.8744  0.8221
  695SOL    HW2 2779   1.546   1.368   0.572  0.6480  0.9652 -1.6173
  695SOL     MW 2780   1.599   1.404   0.631  0.1362  0.1759 -0.6343
  696SOL     OW 2781   2.076   2.382   2.235 -0.4011 -0.3861 -0.5170
  696SOL    HW1 2782   2.115   2.302   2.201 -0.1112 -0.4307 -0.0967
  696SOL    HW2 2783   2.034   2.356   2.317  2.5111  0.4288  1.4217
  696SOL     MW 2784   2.076   2.368   2.241  0.0299 -0.2824 -0.1995
  697SOL     OW 2785   0.629   3.065   1.167 -0.9942 -0.3650  0.2896
  697SOL    HW1 2786   0.611   3.086   1.075 -1.8364 -2.0197  0.0315
  697SOL    HW2 2787   0.569   2.994   1.187  1.0020 -1.8674  1.3115
  697SOL     MW 2788   0.618   3.058   1.157 -0.8389 -0.7899  0.3924
  698SOL     OW 2789   2.683   3.120   1.723  0.1083  0.1265  0.7324
  698SOL    HW1 2790   2.588   3.119   1.731  0.1877  1.3245  2.6480
  698SOL    HW2 2791   2.700   3.121   1.629 -1.7295 -0.8794  0.3580
  698SOL     MW 2792   2.673   3.120   1.711 -0.1284  0.1524  0.9398
  699SOL     OW 2793   2.219   1.642   2.876  0.0122 -0.2192  0.6936
  699SOL    HW1 2794   2.289   1.683   2.826  1.5086 -2.2751  0.9814
  699SOL    HW2 2795   2.143   1.644   2.817  0.7937  0.3970 -0.3289
  699SOL     MW 2796   2.218   1.648   2.861  0.3188 -0.4130  0.5947
  700SOL     OW 2797   2.517   2.746   0.720 -0.2441 -0.2285  0.1004
  700SOL    HW1 2798   2.518   2.789   0.805  0.0692  1.9692 -0.9493
  700SOL    HW2 2799   2.601   2.768   0.681 -0.9524  0.0397 -1.3329
  700SOL     MW 2800   2.528   2.755   0.726 -0.2973  0.1033 -0.2338
  701SOL     OW 2801   1.330   0.725   0.129  0.2074 -0.2787 -0.1207
  701SOL    HW1 2802   1.420   0.724   0.162 -0.1503 -0.3133  0.8909
  701SOL    HW2 2803   1.285   0.790   0.183 -0.1018  0.6511 -1.4208
  701SOL     MW 2804   1.336   0.734   0.140  0.1177 -0.1582 -0.1595
  702SOL     OW 2805   0.739   1.846   0.284 -0.0327  0.3347 -0.3113
  702SOL    HW1 2806   0.776   1.920   0.332  3.3405 -1.1937 -0.2204
  702SOL    HW2 2807   0.755   1.771   0.341 -0.6350 -0.8550 -1.6573
  702SOL     MW 2808   0.746   1.846   0.298  0.3402 -0.0311 -0.4802
  703SOL     OW 2809   0.830   3.217   2.658  0.0733  0.0635 -0.1577
  703SOL    HW1 2810   0.834   3.312   2.647 -1.0115  0.1710  0.2895
  703SOL    HW2 2811   0.895   3.183   2.596  0.2246  1.0689 -0.5713
  703SOL     MW 2812   0.840   3.225   2.648 -0.0523  0.2133 -0.1532
  704SOL     OW 2813   2.045   2.513   1.676  0.4819  0.1311 -0.2067
  704SOL    HW1 2814   2.053   2.421   1.651 -0.0226  0.0612 -0.1221
  704SOL    HW2 2815   2.122   2.530   1.731 -0.5571 -0.8774  1.6559
  704SOL     MW 2816   2.057   2.503   1.680  0.2742 -0.0141  0.0554
  705SOL     OW 2817   1.719   2.008   2.363  0.4760 -0.2991 -0.1315
  705SOL    HW1 2818   1.715   2.048   2.276 -0.3561  1.5747  0.7189
  705SOL    HW2 2819   1.638   1.958   2.371 -0.0430  0.5626  0.0315
  705SOL     MW 2820   1.708   2.007   2.352  0.2941  0.0690  0.0049
  706SOL     OW 2821   2.684   3.330   1.230  0.2890 -0.2584 -0.2239
  706SOL    HW1 2822   2.686   3.413   1.184  1.7217 -0.7617 -1.1209
  706SOL    HW2 2823   2.668   3.354   1.322  2.2663  1.1492 -0.1832
  706SOL     MW 2824   2.682   3.344   1.236  0.7479 -0.1367 -0.3392
  707SOL     OW 2825   1.908   2.333   2.460 -0.3214  0.2416  0.2559
  707SOL    HW1 2826   1.904   2.426   2.483  0.0574 -0.4562  3.5941
  707SOL    HW2 2827   1.848   2.290   2.520  3.0988 -2.1577  2.3699
  707SOL     MW 2828   1.900   2.340   2.471  0.1899 -0.1752  0.9897
  708SOL     OW 2829   2.229   2.869   1.309  0.1882 -0.2198  0.6539
  708SOL    HW1 2830   2.194   2.947   1.267 -0.3281 -1.2001 -0.8087
  708SOL    HW2 2831   2.234   2.892   1.402 -0.2028  1.4361  0.3009
  708SOL     MW 2832   2.225   2.883   1.316  0.0661 -0.1289  0.4096
  709SOL     OW 2833   2.610   2.047   3.009  0.5070  0.0009 -0.0307
  709SOL    HW1 2834   2.601   2.075   2.918  0.2222  0.2653  0.0755
  709SOL    HW2 2835   2.668   1.971   3.005 -0.4811 -0.7469 -0.5593
  709SOL     MW 2836   2.616   2.041   2.996  0.3357 -0.0642 -0.0876
  710SOL     OW 2837   0.464   2.355   3.139  0.6384  0.2799 -0.4680
  710SOL    HW1 2838   0.463   2.283   3.076  0.1401 -0.4888  0.3946
  710SOL    HW2 2839   0.549   2.398   3.124  0.8698 -0.3746 -1.1185
  710SOL     MW 2840   0.475   2.351   3.129  0.6025  0.0884 -0.4394
  711SOL     OW 2841   1.401   1.565   1.270  0.6371 -0.2886  0.0370
  711SOL    HW1 2842   1.313   1.553   1.306 -0.8623 -0.4063 -3.3324
  711SOL    HW2 2843   1.440   1.631   1.327 -1.8877  0.2972  1.2670
  711SOL     MW 2844   1.394   1.572   1.283  0.0955 -0.2256 -0.2509
  712SOL     OW 2845   1.249   3.293   0.935  0.4940 -0.5668 -0.5566
  712SOL    HW1 2846   1.336   3.309   0.971  1.1524 -0.1389 -2.2425
  712SOL    HW2 2847   1.260   3.217   0.878  0.6235  1.4264 -3.3855
  712SOL     MW 2848   1.262   3.285   0.932  0.6000 -0.2410 -1.1643
  713SOL     OW 2849   2.997   3.036   1.542  1.1973 -0.3500 -0.2472
  713SOL    HW1 2850   2.909   2.997   1.548  1.7347 -1.5355  0.1367
  713SOL    HW2 2851   2.981   3.130   1.546 -0.0166 -0.5626  0.4786
  713SOL     MW 2852   2.983   3.043   1.543  1.1062 -0.5381 -0.0978
  714SOL     OW 2853   1.624   3.500   0.839  0.3480 -0.5224 -0.3107
  714SOL    HW1 2854   1.648   3.411   0.813  1.3485 -0.4732  0.3727
  714SOL    HW2 2855   1.697   3.529   0.894 -1.4893 -0.5695  2.3579
  714SOL     MW 2856   1.637   3.492   0.843  0.2354 -0.5221  0.1404
  715SOL     OW 2857   3.412   3.553   0.786 -0.1429  0.0182  0.0707
  715SOL    HW1 2858   3.500   3.514   0.785 -1.5896 -3.8618  2.4871
  715SOL    HW2 2859   3.367   3.514   0.711 -0.5092  0.0635  0.2625
  715SOL     MW 2860   3.418   3.543   0.775 -0.3869 -0.4979  0.4217
  716SOL     OW 2861   2.529   3.354   0.069 -0.3435 -0.1777  0.0555
  716SOL    HW1 2862   2.559   3.413   0.139  1.2421  0.1230 -0.8231
  716SOL    HW2 2863   2.487   3.281   0.116  1.3138 -0.3464  1.3974
  716SOL     MW 2864   2.528   3.352   0.085  0.0929 -0.1599  0.1179
  717SOL     OW 2865   0.717   2.527   1.852  0.2560 -0.4198 -0.3068
  717SOL    HW1 2866   0.704   2.485   1.937  0.6650 -2.6837 -1.2902
  717SOL    HW2 2867   0.806   2.562   1.856  0.7563 -1.6621 -0.2341
  717SOL     MW 2868   0.727   2.526   1.864  0.3783 -0.8917 -0.4294
  718SOL     OW 2869   0.386   2.732   0.778  0.0935 -0.1643  0.3458
  718SOL    HW1 2870   0.442   2.736   0.855  1.1646  1.1636 -0.4689
  718SOL    HW2 2871   0.428   2.789   0.714 -0.8660 -1.0920 -1.1749
  718SOL     MW 2872   0.399   2.740   0.780  0.1085 -0.1104  0.0315
  719SOL     OW 2873   0.521   1.956   2.673  0.2053 -0.0511  0.0038
  719SOL    HW1 2874   0.592   2.018   2.657  0.8867 -1.6498 -5.3426
  719SOL    HW2 2875   0.447   1.991   2.624 -1.2075 -0.7925  1.5117
  719SOL     MW 2876   0.521   1.969   2.664  0.1068 -0.3661 -0.5128
  720SOL     OW 2877   0.383   2.515   2.818  0.3623  0.4279  0.9902
  720SOL    HW1 2878   0.346   2.577   2.882 -0.4192  1.6951 -0.6148
  720SOL    HW2 2879   0.343   2.431   2.839  1.3486  0.4379  3.1528
  720SOL     MW 2880   0.373   2.512   2.829  0.3899  0.5998  1.0653
  721SOL     OW 2881   0.001   0.559   0.481 -0.4767  0.4325 -0.0775
  721SOL    HW1 2882  -0.092   0.568   0.503 -0.2711  1.0081  0.6094
  721SOL    HW2 2883   0.004   0.569   0.386 -0.9962  1.6460  0.0131
  721SOL     MW 2884  -0.011   0.562   0.471 -0.5189  0.6733  0.0271
  722SOL     OW 2885   3.144   1.902   1.016  0.5684 -0.5932 -0.3067
  722SOL    HW1 2886   3.227   1.856   1.005  0.7420 -0.5772  0.8650
  722SOL    HW2 2887   3.082   1.833   1.041  0.8145 -0.2218  1.3989
  722SOL     MW 2888   3.147   1.886   1.018  0.6249 -0.5411  0.0805
  723SOL     OW 2889   0.720   3.408   0.652 -0.1280 -0.3186 -0.0998
  723SOL    HW1 2890   0.753   3.388   0.740 -1.4215 -1.3670  0.1749
  723SOL    HW2 2891   0.751   3.497   0.635  1.2107 -0.5500  0.8951
  723SOL     MW 2892   0.729   3.417   0.662 -0.1219 -0.4908  0.0711
  724SOL     OW 2893   1.269   2.803   2.066 -0.0425 -0.0005 -0.1001
  724SOL    HW1 2894   1.204   2.781   1.999  0.5329 -2.3910  0.0624
  724SOL    HW2 2895   1.217   2.815   2.145 -0.8715  4.0825 -1.0414
  724SOL     MW 2896   1.253   2.802   2.067 -0.0766  0.2273 -0.2049
  725SOL     OW 2897   1.528   0.182   3.602  0.9204  0.3298  0.0214
  725SOL    HW1 2898   1.452   0.240   3.610  0.9297  0.2363  0.8042
  725SOL    HW2 2899   1.603   0.241   3.603  0.9175  0.3324  0.5542
  725SOL     MW 2900   1.527   0.198   3.603  0.9213  0.3176  0.1985
  726SOL     OW 2901   2.626   3.406   1.802  0.2742  0.7823  0.3608
  726SOL    HW1 2902   2.632   3.469   1.874  0.2409  1.4636 -0.2266
  726SOL    HW2 2903   2.669   3.327   1.836  0.1250  1.0408  1.1794
  726SOL     MW 2904   2.632   3.404   1.816  0.2496  0.9087  0.3919
  727SOL     OW 2905   3.094   2.074   0.048 -0.1453  0.5445 -0.0163
  727SOL    HW1 2906   3.054   1.995   0.086 -0.4543  0.4566 -0.5136
  727SOL    HW2 2907   3.066   2.072  -0.044  0.8111  0.6140 -0.3143
  727SOL     MW 2908   3.085   2.063   0.041 -0.0581  0.5420 -0.1233
  728SOL     OW 2909   0.655   0.330   0.237 -0.5380 -0.3649  0.9083
  728SOL    HW1 2910   0.711   0.311   0.313 -1.0522 -3.4524  0.6406
  728SOL    HW2 2911   0.581   0.270   0.247 -1.3785  0.2591 -1.2490
  728SOL     MW 2912   0.653   0.319   0.249 -0.7203 -0.6964  0.5820
  729SOL     OW 2913   3.200   2.675   2.547  0.1094 -0.4450 -0.1523
  729SOL    HW1 2914   3.225   2.583   2.557 -3.0474 -1.4143 -0.0955
  729SOL    HW2 2915   3.205   2.691   2.453 -0.4291 -1.0414 -0.2936
  729SOL     MW 2916   3.204   2.665   2.536 -0.3879 -0.6557 -0.1637
  730SOL     OW 2917   1.985   1.798   1.440 -0.1675 -1.0723  0.4091
  730SOL    HW1 2918   1.914   1.740   1.412 -0.9133 -0.1692  0.3789
  730SOL    HW2 2919   1.961   1.824   1.529 -1.9155  2.1540 -0.8121
  730SOL     MW 2920   1.972   1.794   1.448 -0.5032 -0.5165  0.2407
  731SOL     OW 2921   0.954   1.361   1.145  0.3827 -0.0642  0.5640
  731SOL    HW1 2922   0.998   1.429   1.196  1.3271  0.4456 -0.8628
  731SOL    HW2 2923   1.020   1.331   1.083 -0.8104 -0.4400 -0.5727
  731SOL     MW 2924   0.969   1.366   1.144  0.3492 -0.0462  0.2190
  732SOL     OW 2925   0.897   3.022   3.379  0.0188  0.0523  0.3237
  732SOL    HW1 2926   0.891   2.929   3.401 -0.0514 -0.5514 -1.9610
  732SOL    HW2 2927   0.847   3.031   3.298 -0.0544  2.1270  0.5494
  732SOL     MW 2928   0.890   3.011   3.371 -0.0005  0.2503  0.0466
  733SOL     OW 2929   0.207   2.169   3.172  0.3181 -0.5869  0.5806
  733SOL    HW1 2930   0.293   2.213   3.164  0.2475 -0.6291 -0.6160
  733SOL    HW2 2931   0.201   2.146   3.264  1.1747  0.2798  0.8825
  733SOL     MW 2932   0.218   2.172   3.183  0.4239 -0.4760  0.4602
  734SOL     OW 2933   1.098   2.034   0.253  0.3636 -0.0512 -0.3437
  734SOL    HW1 2934   1.046   2.010   0.177  0.4922 -1.3379 -0.0509
  734SOL    HW2 2935   1.189   2.024   0.224  0.4237 -2.4434  0.4897
  734SOL     MW 2936   1.103   2.029   0.239  0.3890 -0.5463 -0.1921
  735SOL     OW 2937   3.389   2.223   1.268 -0.1814  0.3880  0.0096
  735SOL    HW1 2938   3.306   2.271   1.267 -0.4126  0.0103  0.4274
  735SOL    HW2 2939   3.364   2.131   1.280  0.0613 -0.2824 -3.6213
  735SOL     MW 2940   3.374   2.217   1.270 -0.1799  0.2470 -0.4228
  736SOL     OW 2941   0.261   2.921   0.395 -0.2319  0.1923  0.9690
  736SOL    HW1 2942   0.241   3.012   0.420  2.9408  1.0907  0.6230
  736SOL    HW2 2943   0.289   2.927   0.304 -0.2131 -1.2053  0.8707
  736SOL     MW 2944   0.262   2.934   0.386  0.1976  0.1251  0.9092
  737SOL     OW 2945   0.080   2.040   0.497  0.3409 -0.4741  0.3116
  737SOL    HW1 2946   0.002   2.050   0.443  0.6441 -0.8917 -0.2142
  737SOL    HW2 2947   0.051   2.062   0.586 -0.5044 -1.1376  0.2145
  737SOL     MW 2948   0.066   2.045   0.502  0.2680 -0.6196  0.2278
  738SOL     OW 2949   1.614   2.082   3.550 -0.0068  0.5000  0.5261
  738SOL    HW1 2950   1.693   2.064   3.601 -1.8828 -1.4843  3.0148
  738SOL    HW2 2951   1.630   2.167   3.509  2.6193  1.0456  2.4395
  738SOL     MW 2952   1.626   2.091   3.551  0.0942  0.3064  1.1186
  739SOL     OW 2953   0.799   0.298   0.467 -0.3008 -0.7811  0.6171
  739SOL    HW1 2954   0.733   0.248   0.516 -0.8863 -0.7304 -0.0874
  739SOL    HW2 2955   0.879   0.291   0.519 -1.2730  0.5978  2.3993
  739SOL     MW 2956   0.801   0.290   0.481 -0.5105 -0.5887  0.7621
  740SOL     OW 2957   1.370   3.449   0.255 -0.6471  0.2768  0.2773
  740SOL    HW1 2958   1.449   3.405   0.287  0.8877  3.0738  0.6278
  740SOL    HW2 2959   1.321   3.472   0.334 -2.3517 -2.1803  0.0456
  740SOL     MW 2960   1.374   3.446   0.270 -0.6699  0.3225  0.2933
  741SOL     OW 2961   2.235   2.319   1.122 -0.1046 -0.0304  1.1138
  741SOL    HW1 2962   2.248   2.365   1.039  2.2361 -1.0361  0.8241
  741SOL    HW2 2963   2.145   2.338   1.146 -1.3273 -0.7108 -2.2790
  741SOL     MW 2964   2.225   2.328   1.114  0.0459 -0.2573  0.6182
  742SOL     OW 2965   1.324   0.286   3.092 -0.5569  1.4100  0.7202
  742SOL    HW1 2966   1.347   0.361   3.038  1.5383  0.8271  0.7119
  742SOL    HW2 2967   1.286   0.324   3.171 -1.2484  2.3739 -0.0648
  742SOL     MW 2968   1.322   0.301   3.096 -0.3680  1.4613  0.6134
  743SOL     OW 2969   1.008   0.849   3.259 -0.5945  0.4832 -0.0420
  743SOL    HW1 2970   0.960   0.779   3.215  1.8146  0.1284 -2.4310
  743SOL    HW2 2971   0.992   0.926   3.206  0.3024  0.6784 -0.0429
  743SOL     MW 2972   1.000   0.850   3.246 -0.1496  0.4617 -0.3636
  744SOL     OW 2973   0.953   3.435   0.162 -0.5361  0.0669  0.6355
  744SOL    HW1 2974   0.882   3.491   0.131 -1.5265 -2.1191 -1.3013
  744SOL    HW2 2975   0.915   3.383   0.232 -0.9507 -1.2525 -0.5443
  744SOL     MW 2976   0.939   3.436   0.168 -0.7252 -0.4049  0.2161
  745SOL     OW 2977   2.866   2.393   2.055  0.0566 -0.9789 -0.7641
  745SOL    HW1 2978   2.867   2.487   2.073  0.2130 -1.4347  1.9371
  745SOL    HW2 2979   2.919   2.383   1.976  0.6977  1.1022 -0.6518
  745SOL     MW 2980   2.873   2.405   2.046  0.1639 -0.7602 -0.3854
  746SOL     OW 2981   2.161   1.439   1.071  0.2472 -0.6078  0.0442
  746SOL    HW1 2982   2.164   1.347   1.048 -1.3312 -0.3724 -1.3030
  746SOL    HW2 2983   2.086   1.474   1.023  0.5084  1.2840  0.8940
  746SOL     MW 2984   2.151   1.432   1.061  0.0699 -0.3215 -0.0228
  747SOL     OW 2985   3.045   3.417   0.731 -0.2764  0.7385  0.4694
  747SOL    HW1 2986   3.032   3.494   0.787  0.7282 -0.1366  1.9882
  747SOL    HW2 2987   3.054   3.344   0.793 -0.5016 -0.4917 -0.9033
  747SOL     MW 2988   3.045   3.417   0.747 -0.1715  0.4551  0.4890
  748SOL     OW 2989   2.218   1.921   1.672  0.0822  0.3109 -0.7232
  748SOL    HW1 2990   2.123   1.928   1.662  0.0355 -0.1895 -0.6556
  748SOL    HW2 2991   2.231   1.898   1.764  0.0416 -3.3470 -1.5019
  748SOL     MW 2992   2.207   1.919   1.683  0.0705 -0.2488 -0.8189
  749SOL     OW 2993   0.188   3.109   1.203 -0.4954  0.5491  0.1312
  749SOL    HW1 2994   0.153   3.197   1.215  1.1503  1.1766  0.5478
  749SOL    HW2 2995   0.183   3.094   1.109 -3.6228 -0.1847  0.2913
  749SOL     MW 2996   0.182   3.119   1.192 -0.6948  0.5348  0.2088
  750SOL     OW 2997   2.981   2.093   0.356  0.2814  0.2775 -0.7097
  750SOL    HW1 2998   2.928   2.104   0.434  1.7330  0.3732  0.2942
  750SOL    HW2 2999   3.012   2.002   0.360  0.5941  0.3651 -1.0257
  750SOL     MW 3000   2.978   2.082   0.367  0.5188  0.3022 -0.6171
  751SOL     OW 3001   2.298   2.660   2.780  0.2457  0.1575 -0.2128
  751SOL    HW1 3002   2.296   2.578   2.830  0.2822  1.4214  1.9831
  751SOL    HW2 3003   2.274   2.727   2.844 -1.6170  1.6836 -2.3800
  751SOL     MW 3004   2.295   2.658   2.796 -0.0001  0.5330 -0.2090
  752SOL     OW 3005   3.287   1.413   0.234 -0.4917 -0.5045 -0.1538
  752SOL    HW1 3006   3.349   1.340   0.245  0.1302 -0.2717 -1.8778
  752SOL    HW2 3007   3.341   1.491   0.244  0.1285 -0.2505 -4.0233
  752SOL     MW 3008   3.303   1.413   0.237 -0.3245 -0.4390 -0.9066
  753SOL     OW 3009   2.094   0.919   3.492  0.2609 -0.7263  0.0457
  753SOL    HW1 3010   2.012   0.879   3.523  0.4318 -0.1688  1.2683
  753SOL    HW2 3011   2.098   0.895   3.400 -1.4380 -0.5313 -0.1250
  753SOL     MW 3012   2.083   0.910   3.484  0.0553 -0.6250  0.1873
  754SOL     OW 3013   0.135   3.084   1.949 -0.0554 -0.0681 -0.2955
  754SOL    HW1 3014   0.127   3.133   1.868 -1.4081 -1.5446 -1.1223
  754SOL    HW2 3015   0.045   3.065   1.975  0.3803 -2.3825 -0.2365
  754SOL     MW 3016   0.122   3.088   1.942 -0.1788 -0.5783 -0.3989
  755SOL     OW 3017   1.401   3.172   2.120  0.3696  0.2588  0.1310
  755SOL    HW1 3018   1.345   3.132   2.054 -1.4888 -0.7400  2.1764
  755SOL    HW2 3019   1.383   3.265   2.113 -1.4709 -0.0234  0.6061
  755SOL     MW 3020   1.391   3.179   2.110 -0.1282  0.0864  0.4702
  756SOL     OW 3021   2.782   2.723   2.315 -0.2337 -0.0342 -0.3525
  756SOL    HW1 3022   2.790   2.778   2.238 -2.0931  1.0136  0.1347
  756SOL    HW2 3023   2.860   2.668   2.314  2.0554  2.9772 -0.5504
  756SOL     MW 3024   2.794   2.723   2.305 -0.1759  0.5121 -0.3136
  757SOL     OW 3025   2.625   2.385   1.737 -0.0607  0.1970 -0.2070
  757SOL    HW1 3026   2.578   2.332   1.672  1.4773  0.0809 -1.2671
  757SOL    HW2 3027   2.591   2.356   1.821 -1.1415 -0.5948 -0.8927
  757SOL     MW 3028   2.614   2.374   1.739  0.0008  0.0748 -0.4420
  758SOL     OW 3029   2.789   3.178   3.029  0.8971  0.5378  0.0901
  758SOL    HW1 3030   2.734   3.105   3.001  0.5629  1.6449 -2.4462
  758SOL    HW2 3031   2.833   3.206   2.949  0.1226  3.8693  0.6817
  758SOL     MW 3032   2.788   3.172   3.014  0.7479  1.1352 -0.1716
  759SOL     OW 3033   2.440   3.087   1.566  0.7911  0.5610 -0.6285
  759SOL    HW1 3034   2.399   3.000   1.563  0.4609  0.5874  1.4476
  759SOL    HW2 3035   2.385   3.141   1.508  0.3107 -0.3412 -1.0450
  759SOL     MW 3036   2.427   3.083   1.558  0.6820  0.4431 -0.4051
  760SOL     OW 3037   1.928   2.884   2.766 -0.3294  0.2354  0.0106
  760SOL    HW1 3038   1.994   2.948   2.739  1.3642 -0.8579  1.3379
  760SOL    HW2 3039   1.942   2.873   2.860 -2.6536  0.1751  0.4213
  760SOL     MW 3040   1.938   2.891   2.775 -0.4142  0.0802  0.2445
  761SOL     OW 3041   1.113   3.237   2.015  0.1004 -0.0374 -0.0815
  761SOL    HW1 3042   1.100   3.292   1.938  1.5970  0.9306  0.3136
  761SOL    HW2 3043   1.078   3.151   1.989  2.9118 -0.5527 -2.8814
  761SOL     MW 3044   1.106   3.233   2.001  0.6802  0.0235 -0.4052
  762SOL     OW 3045   3.214   2.840   3.235 -0.5183  0.1731  0.0645
  762SOL    HW1 3046   3.168   2.759   3.259 -0.9541 -0.2346 -1.9248
  762SOL    HW2 3047   3.144   2.896   3.201  0.2454  0.0325 -1.8202
  762SOL     MW 3048   3.198   2.836   3.234 -0.4742  0.0993 -0.4568
  763SOL     OW 3049   2.554   2.196   1.188  0.2717 -0.0930 -0.6445
  763SOL    HW1 3050   2.617   2.265   1.167 -1.3466  1.3395 -0.9770
  763SOL    HW2 3051   2.469   2.236   1.173 -0.8010 -1.3639  1.6219
  763SOL     MW 3052   2.551   2.211   1.183 -0.0905 -0.0712 -0.3842
  764SOL     OW 3053   1.699   0.077   2.499  0.1663 -0.5841 -0.4163
  764SOL    HW1 3054   1.776   0.060   2.444  0.3521  0.5788 -0.5518
  764SOL    HW2 3055   1.736   0.111   2.581 -0.1990  0.0962 -0.5291
  764SOL     MW 3056   1.714   0.079   2.503  0.1421 -0.3360 -0.4497
  765SOL     OW 3057   1.286   0.022   0.090  0.2662 -0.3702  1.3818
  765SOL    HW1 3058   1.311  -0.061   0.131  0.1507 -0.7004  0.8006
  765SOL    HW2 3059   1.364   0.049   0.041 -0.7088 -1.8665 -1.1883
  765SOL     MW 3060   1.300   0.014   0.089  0.1194 -0.6160  0.9577
  766SOL     OW 3061   0.934   2.720   2.390  0.6926  0.1758 -0.4945
  766SOL    HW1 3062   0.920   2.806   2.430  1.9558  1.5600 -2.7807
  766SOL    HW2 3063   0.964   2.665   2.463 -0.0947  1.6571  1.0374
  766SOL     MW 3064   0.936   2.724   2.405  0.7566  0.5614 -0.5960
  767SOL     OW 3065   3.527   2.885   2.388  0.2152  0.4096 -0.2800
  767SOL    HW1 3066   3.490   2.968   2.359  3.1467  1.1940 -2.1712
  767SOL    HW2 3067   3.570   2.906   2.471  0.6673  0.7191 -0.5887
  767SOL     MW 3068   3.528   2.899   2.395  0.6706  0.5568 -0.5761
  768SOL     OW 3069   0.679   1.573   0.825  0.2351  0.1086 -0.1567
  768SOL    HW1 3070   0.668   1.520   0.904 -1.2042 -0.4729 -0.7160
  768SOL    HW2 3071   0.634   1.656   0.845  0.3925  0.1931 -0.1534
  768SOL     MW 3072   0.671   1.577   0.838  0.0626  0.0417 -0.2315
  769SOL     OW 3073   2.221   3.462   0.198  0.1368  0.2306  0.0887
  769SOL    HW1 3074   2.225   3.485   0.105  0.6321  1.7651  0.4517
  769SOL    HW2 3075   2.209   3.367   0.199 -1.3544  0.3595 -1.5398
  769SOL     MW 3076   2.220   3.452   0.186  0.0028  0.4545 -0.0816
  770SOL     OW 3077   1.310   1.850   1.080 -0.5524 -0.1329 -0.7762
  770SOL    HW1 3078   1.303   1.938   1.116 -1.3468 -0.5648  0.1700
  770SOL    HW2 3079   1.398   1.821   1.107 -0.6460  0.0262 -0.2815
  770SOL     MW 3080   1.321   1.858   1.088 -0.6719 -0.1696 -0.5823
  771SOL     OW 3081   2.676   0.580   0.339  0.4269 -0.0454 -0.7323
  771SOL    HW1 3082   2.739   0.642   0.374  1.0551  0.0316 -1.9550
  771SOL    HW2 3083   2.689   0.500   0.390  0.4305  0.4449  0.0488
  771SOL     MW 3084   2.686   0.578   0.350  0.5120  0.0309 -0.7917
  772SOL     OW 3085   0.857   0.778   0.764  0.1006 -0.3316 -0.2519
  772SOL    HW1 3086   0.941   0.821   0.779  0.2492 -0.0765 -1.6489
  772SOL    HW2 3087   0.815   0.830   0.696  0.0981 -2.0984 -1.6913
  772SOL     MW 3088   0.862   0.791   0.757  0.1203 -0.5351 -0.6336
  773SOL     OW 3089   2.720   1.868   2.725 -0.1205 -0.3257  0.4661
  773SOL    HW1 3090   2.709   1.942   2.665  2.9708  1.8387  2.2797
  773SOL    HW2 3091   2.800   1.825   2.696 -0.1297 -0.9743  1.3470
  773SOL     MW 3092   2.729   1.872   2.713  0.2943 -0.1217  0.8288
  774SOL     OW 3093   0.925   1.928   0.059 -0.3224  0.6232  0.7133
  774SOL    HW1 3094   0.976   1.918  -0.021  1.7770  0.2733  2.0371
  774SOL    HW2 3095   0.858   1.859   0.053  0.3742  0.0079 -0.3066
  774SOL     MW 3096   0.923   1.917   0.047  0.0539  0.4933  0.7542
  775SOL     OW 3097   0.189   3.535   0.009 -0.3363 -0.5259  0.4013
  775SOL    HW1 3098   0.226   3.564  -0.075  0.2287 -1.3885  0.3330
  775SOL    HW2 3099   0.097   3.560   0.005 -0.0932  0.3075 -0.0701
  775SOL     MW 3100   0.182   3.542  -0.003 -0.2275 -0.5298  0.3287
  776SOL     OW 3101   1.409   2.265   0.077 -0.4925  0.0997 -0.0963
  776SOL    HW1 3102   1.485   2.240   0.025 -0.7063  1.7326 -1.2732
  776SOL    HW2 3103   1.362   2.328   0.022 -1.8930  0.2613  1.2176
  776SOL     MW 3104   1.413   2.270   0.063 -0.7098  0.3412 -0.0779
  777SOL     OW 3105   1.744   2.527   1.683  1.2232 -0.0830 -0.2357
  777SOL    HW1 3106   1.721   2.569   1.766 -1.7159  0.2864 -1.1258
  777SOL    HW2 3107   1.839   2.523   1.684  1.3676  1.6192  2.3175
  777SOL     MW 3108   1.754   2.532   1.694  0.8471  0.1958 -0.0119
  778SOL     OW 3109   2.318   2.827   2.454 -0.6819 -0.4975  0.1819
  778SOL    HW1 3110   2.318   2.736   2.424  0.7706 -0.8475  1.1784
  778SOL    HW2 3111   2.408   2.843   2.483 -1.2921  0.7569  1.5003
  778SOL     MW 3112   2.330   2.817   2.454 -0.5686 -0.3758  0.4935
  779SOL     OW 3113   1.280   2.425   2.355  0.0430 -0.4295  0.3831
  779SOL    HW1 3114   1.302   2.455   2.267 -1.9849  1.5047  0.4170
  779SOL    HW2 3115   1.360   2.436   2.405  0.2714  2.1693 -0.4116
  779SOL     MW 3116   1.293   2.431   2.350 -0.1992  0.1806  0.2807
  780SOL     OW 3117   3.437   2.240   3.371  0.2650  0.3748 -0.7681
  780SOL    HW1 3118   3.416   2.291   3.450 -1.2168  1.3416 -1.7332
  780SOL    HW2 3119   3.491   2.299   3.318 -1.7945  1.2076 -2.0776
  780SOL     MW 3120   3.441   2.255   3.375 -0.2116  0.6170 -1.0742
  781SOL     OW 3121   2.213   2.523   0.919 -0.0053  0.4104  0.9868
  781SOL    HW1 3122   2.184   2.591   0.980 -0.2740  0.2207  1.0725
  781SOL    HW2 3123   2.133   2.494   0.876  0.2305  0.7905  0.2833
  781SOL     MW 3124   2.198   2.528   0.921 -0.0097  0.4360  0.9036
  782SOL     OW 3125   0.022   1.503   0.854  0.3797  0.1289 -0.3216
  782SOL    HW1 3126  -0.010   1.456   0.931  1.7863  0.0081  0.2290
  782SOL    HW2 3127   0.045   1.433   0.792 -1.6595  0.2451 -1.2706
  782SOL     MW 3128   0.021   1.487   0.856  0.2946  0.1283 -0.3752
  783SOL     OW 3129   0.102   3.204   0.735 -0.2548  0.1949 -0.3691
  783SOL    HW1 3130   0.153   3.166   0.807  0.7126 -0.2013 -1.2284
  783SOL    HW2 3131   0.021   3.153   0.734  1.4394 -2.7489 -2.1606
  783SOL     MW 3132   0.098   3.192   0.745  0.1034 -0.2546 -0.7259
  784SOL     OW 3133   2.420   2.226   0.455  0.0056 -0.2007 -0.2146
  784SOL    HW1 3134   2.424   2.179   0.538 -1.3962 -0.7335 -0.4290
  784SOL    HW2 3135   2.398   2.159   0.390  1.9647  0.0273 -1.1920
  784SOL     MW 3136   2.418   2.211   0.458  0.0806 -0.2417 -0.3750
  785SOL     OW 3137   0.668   2.614   2.483  0.5031  1.1108  0.0044
  785SOL    HW1 3138   0.758   2.630   2.456  0.2785 -1.3971 -2.6802
  785SOL    HW2 3139   0.614   2.655   2.415 -0.3685  1.2213  0.7377
  785SOL     MW 3140   0.673   2.621   2.470  0.3556  0.7881 -0.2582
  786SOL     OW 3141   2.538   3.321   3.091  0.1777 -0.8639 -0.2279
  786SOL    HW1 3142   2.620   3.274   3.078  0.4840 -0.2543 -0.4936
  786SOL    HW2 3143   2.529   3.377   3.014 -0.3510 -0.7237 -0.0711
  786SOL     MW 3144   2.548   3.322   3.079  0.1478 -0.7630 -0.2426
  787SOL     OW 3145   1.176   3.509   1.218 -0.1680  0.6103  0.0282
  787SOL    HW1 3146   1.122   3.555   1.153 -0.1719 -1.8249 -1.8387
  787SOL    HW2 3147   1.178   3.418   1.188  3.4056  0.1793  1.0501
  787SOL     MW 3148   1.169   3.503   1.205  0.3124  0.2245 -0.0855
  788SOL     OW 3149   1.932   1.780   3.127  0.5319 -0.5886  0.1604
  788SOL    HW1 3150   2.024   1.771   3.152  0.7350  0.3387 -0.2152
  788SOL    HW2 3151   1.931   1.760   3.033  0.5673  0.6065 -0.1123
  788SOL     MW 3152   1.944   1.776   3.118  0.5640 -0.3029  0.0731
  789SOL     OW 3153   2.470   1.103   3.369 -0.1755  0.6536  0.7801
  789SOL    HW1 3154   2.490   1.170   3.434  0.2056  0.3645  0.9596
  789SOL    HW2 3155   2.508   1.136   3.287 -0.7159  1.0479  0.6839
  789SOL     MW 3156   2.478   1.117   3.367 -0.1970  0.6678  0.7913
  790SOL     OW 3157   2.401   1.545   1.126 -0.4107 -0.7795  0.0146
  790SOL    HW1 3158   2.321   1.504   1.093 -0.3913 -1.3127  0.5984
  790SOL    HW2 3159   2.444   1.475   1.176  0.4920 -0.5425 -0.4081
  790SOL     MW 3160   2.396   1.530   1.128 -0.2866 -0.8194  0.0363
  791SOL     OW 3161   1.518   0.757   0.376 -0.6421  0.8437 -0.1042
  791SOL    HW1 3162   1.548   0.777   0.465  0.4920 -1.7614  0.1747
  791SOL    HW2 3163   1.449   0.821   0.359  0.9613  3.1768  1.5836
  791SOL     MW 3164   1.512   0.769   0.386 -0.2736  0.8071  0.1605
  792SOL     OW 3165   1.441   0.466   2.900  0.3782  0.0662 -0.6309
  792SOL    HW1 3166   1.500   0.540   2.914  0.0799  0.8658 -3.0768
  792SOL    HW2 3167   1.499   0.394   2.874  0.4512  0.1443 -0.6801
  792SOL     MW 3168   1.457   0.466   2.899  0.3479  0.1843 -0.9667
  793SOL     OW 3169   0.236   2.187   1.328  0.4798  0.1554  0.3210
  793SOL    HW1 3170   0.259   2.099   1.301 -2.2194 -1.0909  1.6545
  793SOL    HW2 3171   0.217   2.234   1.247  2.8418 -0.0972 -0.4685
  793SOL     MW 3172   0.237   2.182   1.314  0.4344 -0.0463  0.3942
  794SOL     OW 3173   1.754   1.040   0.815 -1.0151  0.2942 -0.0875
  794SOL    HW1 3174   1.838   1.082   0.835 -1.5088  2.1567 -1.6924
  794SOL    HW2 3175   1.689   1.096   0.857 -1.4984 -1.7398  2.1024
  794SOL     MW 3176   1.757   1.053   0.824 -1.1466  0.2711 -0.0088
  795SOL     OW 3177   3.292   3.445   1.018 -0.1902  0.5230  0.0576
  795SOL    HW1 3178   3.358   3.405   1.073 -1.9307 -1.9616  0.4995
  795SOL    HW2 3179   3.339   3.474   0.940  1.2113 -2.8163 -0.4956
  795SOL     MW 3180   3.307   3.444   1.015 -0.2358 -0.2608  0.0426
  796SOL     OW 3181   3.597   1.590   3.029  0.3602 -0.8620 -0.3175
  796SOL    HW1 3182   3.518   1.559   2.986  0.7315 -2.1731 -0.1027
  796SOL    HW2 3183   3.666   1.580   2.962  0.5394 -0.7478 -0.1511
  796SOL     MW 3184   3.596   1.585   3.014  0.4343 -1.0231 -0.2662
  797SOL     OW 3185   2.647   2.045   0.192  0.4749  0.0668 -0.2429
  797SOL    HW1 3186   2.678   2.053   0.282  1.8562 -0.4600 -0.6469
  797SOL    HW2 3187   2.662   1.953   0.170 -1.2092 -0.1732 -0.5501
  797SOL     MW 3188   2.653   2.033   0.202  0.4341 -0.0364 -0.3386
  798SOL     OW 3189   3.030   0.073   1.357  0.3454  1.1833  1.2478
  798SOL    HW1 3190   3.003   0.156   1.317 -3.6510 -0.3935  0.2962
  798SOL    HW2 3191   3.104   0.098   1.414 -1.3516  5.6095  1.9546
  798SOL     MW 3192   3.037   0.088   1.360 -0.4209  1.5668  1.2149
  799SOL     OW 3193   1.256   1.672   2.870 -0.8210  0.7366 -0.6770
  799SOL    HW1 3194   1.283   1.739   2.807 -2.2586  1.9149 -0.1087
  799SOL    HW2 3195   1.311   1.687   2.947 -1.2120  1.3522 -0.5117
  799SOL     MW 3196   1.267   1.683   2.872 -1.0671  0.9781 -0.5783
  800SOL     OW 3197   0.487   3.476   2.714  0.4116  0.9402  0.3230
  800SOL    HW1 3198   0.535   3.400   2.749  0.9562  0.8100 -0.6875
  800SOL    HW2 3199   0.538   3.552   2.742 -0.1884  0.9626  1.4292
  800SOL     MW 3200   0.500   3.476   2.723  0.4042  0.9257  0.3359
  801SOL     OW 3201   2.205   1.133   0.639  0.6291 -0.1481 -0.5104
  801SOL    HW1 3202   2.228   1.158   0.549 -0.7866  0.5544 -0.7180
  801SOL    HW2 3203   2.282   1.156   0.691  2.0658 -1.9105 -1.7008
  801SOL     MW 3204   2.218   1.139   0.634  0.6319 -0.2907 -0.6986
  802SOL     OW 3205   3.344   1.727   3.241 -0.6234 -0.4362  0.1174
  802SOL    HW1 3206   3.371   1.643   3.201 -0.9470 -0.8025  0.6592
  802SOL    HW2 3207   3.286   1.767   3.177  1.6256  0.6541 -1.3747
  802SOL     MW 3208   3.340   1.721   3.227 -0.3643 -0.3387 -0.0105
  803SOL     OW 3209   0.553   1.211   0.346 -0.4373  0.1205 -0.0411
  803SOL    HW1 3210   0.557   1.158   0.425  0.0894 -1.0201 -0.8014
  803SOL    HW2 3211   0.461   1.210   0.321 -0.5194  0.0446  0.2637
  803SOL     MW 3212   0.541   1.203   0.353 -0.3775 -0.0432 -0.1024
  804SOL     OW 3213   2.189   1.185   3.607  0.2198 -0.1231  0.0423
  804SOL    HW1 3214   2.276   1.148   3.623 -0.5367 -1.0304  2.5739
  804SOL    HW2 3215   2.156   1.138   3.530  1.4850 -0.6261 -0.2098
  804SOL     MW 3216   2.196   1.174   3.599  0.2883 -0.3129  0.3491
  805SOL     OW 3217   0.641   1.115   0.878 -0.5507 -0.3640  0.3653
  805SOL    HW1 3218   0.728   1.109   0.840 -1.4608 -0.5436 -1.8342
  805SOL    HW2 3219   0.612   1.023   0.886 -0.1470 -0.3781  2.1919
  805SOL     MW 3220   0.649   1.102   0.874 -0.6188 -0.3901  0.3151
  806SOL     OW 3221   0.488   3.181   0.098 -0.7838 -0.7271  0.2868
  806SOL    HW1 3222   0.563   3.157   0.045  0.5175  0.9700  1.2707
  806SOL    HW2 3223   0.454   3.097   0.131 -0.2077 -1.6143 -1.2922
  806SOL     MW 3224   0.493   3.166   0.095 -0.5311 -0.6181  0.2067
  807SOL     OW 3225   1.565   2.727   3.129 -0.5925  0.0517 -0.5135
  807SOL    HW1 3226   1.576   2.804   3.184  1.3216  0.3922 -1.2629
  807SOL    HW2 3227   1.619   2.746   3.051 -0.8205 -1.6364 -1.1304
  807SOL     MW 3228   1.574   2.740   3.126 -0.3656 -0.1297 -0.6974
  808SOL     OW 3229   3.574   1.642   1.248 -0.2182  0.8852  0.3364
  808SOL    HW1 3230   3.497   1.608   1.292  1.5494 -1.2846  2.0073
  808SOL    HW2 3231   3.553   1.733   1.229 -2.3458  0.9813  2.7166
  808SOL     MW 3232   3.561   1.650   1.251 -0.2667  0.6061  0.8816
  809SOL     OW 3233   1.321   2.123   1.033  0.1215 -0.4538 -0.1420
  809SOL    HW1 3234   1.399   2.178   1.037  0.1553 -0.5200  0.1446
  809SOL    HW2 3235   1.272   2.156   0.957  2.4332 -3.0575 -3.0459
  809SOL     MW 3236   1.325   2.135   1.023  0.4372 -0.8131 -0.4943
  810SOL     OW 3237   1.789   3.069   1.872  0.0865 -0.5688 -0.3139
  810SOL    HW1 3238   1.851   2.999   1.853  1.8951  0.9533 -0.2753
  810SOL    HW2 3239   1.804   3.091   1.964 -2.2685 -1.7896  0.4564
  810SOL     MW 3240   1.799   3.063   1.882  0.0130 -0.5282 -0.2050
  811SOL     OW 3241   3.433   1.310   3.347  0.5633  0.0831 -0.2416
  811SOL    HW1 3242   3.351   1.266   3.322  0.6010  0.2018 -0.5903
  811SOL    HW2 3243   3.493   1.238   3.367  0.0514  0.0041  1.0995
  811SOL     MW 3244   3.430   1.294   3.346  0.4995  0.0884 -0.1081
  812SOL     OW 3245   2.677   2.489   3.444 -0.1615 -0.4637 -0.4587
  812SOL    HW1 3246   2.742   2.552   3.412  0.3871 -0.5782  0.4083
  812SOL    HW2 3247   2.728   2.413   3.471 -0.5546 -0.2219  1.0472
  812SOL     MW 3248   2.692   2.488   3.444 -0.1406 -0.4465 -0.1394
  813SOL     OW 3249   0.024   0.543   3.515 -0.1317 -0.3795 -0.2294
  813SOL    HW1 3250   0.061   0.608   3.575 -0.5603  0.4963 -0.8939
  813SOL    HW2 3251   0.080   0.547   3.437  0.9726 -2.1590  0.4167
  813SOL     MW 3252   0.037   0.552   3.513 -0.0407 -0.5011 -0.2319
  814SOL     OW 3253   1.118   2.480   0.097  0.0507  0.4766 -0.3381
  814SOL    HW1 3254   1.114   2.571   0.126  1.8054  0.0966  1.2437
  814SOL    HW2 3255   1.189   2.478   0.033 -1.3122  0.5577 -1.9233
  814SOL     MW 3256   1.127   2.492   0.092  0.1034  0.4363 -0.3385
  815SOL     OW 3257   1.460   2.766   2.509  0.1958 -0.6455 -0.5652
  815SOL    HW1 3258   1.501   2.756   2.423 -1.2592 -0.3846 -1.3308
  815SOL    HW2 3259   1.531   2.756   2.571  1.3650 -0.4330 -1.8194
  815SOL     MW 3260   1.475   2.764   2.506  0.1573 -0.5818 -0.8370
  816SOL     OW 3261   1.491   3.185   0.116 -0.2533  0.2782  0.6179
  816SOL    HW1 3262   1.576   3.141   0.116 -0.1873  0.3750 -0.8038
  816SOL    HW2 3263   1.442   3.142   0.186  0.8632  0.0307  1.2671
  816SOL     MW 3264   1.496   3.173   0.126 -0.0941  0.2579  0.5140
  817SOL     OW 3265   1.946   3.085   0.599 -0.2553 -0.0317  0.3385
  817SOL    HW1 3266   1.973   3.140   0.525 -1.2576  0.9711  0.6961
  817SOL    HW2 3267   1.851   3.076   0.588 -1.1060  3.1558  3.3953
  817SOL     MW 3268   1.937   3.091   0.587 -0.5047  0.5323  0.7980
  818SOL     OW 3269   0.620   2.653   2.759 -0.4088 -0.1033 -0.0584
  818SOL    HW1 3270   0.544   2.595   2.762  0.4422 -1.2753 -0.3347
  818SOL    HW2 3271   0.632   2.671   2.666 -0.6552  0.5072  0.0265
  818SOL     MW 3272   0.611   2.647   2.747 -0.3274 -0.1788 -0.0841
  819SOL     OW 3273   1.826   1.308   0.353  0.1175  0.1069 -0.3604
  819SOL    HW1 3274   1.748   1.359   0.331 -0.4633  0.2188  1.7964
  819SOL    HW2 3275   1.834   1.316   0.448  0.7136 -2.8153 -0.0928
  819SOL     MW 3276   1.816   1.316   0.363  0.1195 -0.2714 -0.0341
  820SOL     OW 3277   3.508   3.082   1.111  0.2683  0.2758 -0.4527
  820SOL    HW1 3278   3.461   3.086   1.194  0.7219  1.1341 -0.2237
  820SOL    HW2 3279   3.481   2.999   1.072  2.3395 -1.7259  1.9384
  820SOL     MW 3280   3.498   3.072   1.117  0.6081  0.1219 -0.1001
  821SOL     OW 3281   3.303   0.964   0.189  0.0033  0.0374  0.0629
  821SOL    HW1 3282   3.239   0.978   0.259 -0.4743  1.5729 -0.6222
  821SOL    HW2 3283   3.350   0.885   0.215 -1.8675 -0.9066  0.8150
  821SOL     MW 3284   3.301   0.955   0.202 -0.3127  0.1170  0.0719
  822SOL     OW 3285   2.642   3.546   2.384  0.8604 -0.8266 -0.4448
  822SOL    HW1 3286   2.713   3.553   2.320  0.5552 -1.9293 -0.9228
  822SOL    HW2 3287   2.651   3.458   2.420 -0.4930 -1.1202 -0.7719
  822SOL     MW 3288   2.653   3.535   2.381  0.6372 -1.0145 -0.5532
  823SOL     OW 3289   2.706   3.231   2.084 -0.1274 -0.3014  0.2695
  823SOL    HW1 3290   2.628   3.190   2.045  0.2032 -0.7175  0.0455
  823SOL    HW2 3291   2.764   3.158   2.103  0.7041  0.1142 -0.6348
  823SOL     MW 3292   2.703   3.216   2.082  0.0290 -0.3015  0.1176
  824SOL     OW 3293   1.900   1.623   0.491  0.3017  0.0455  0.0460
  824SOL    HW1 3294   1.867   1.699   0.443 -0.6496 -0.2363  0.2357
  824SOL    HW2 3295   1.936   1.565   0.423  2.4320  1.2994  0.0163
  824SOL     MW 3296   1.901   1.625   0.475  0.4603  0.1763  0.0675
  825SOL     OW 3297   2.786   3.549   3.146  0.1105  0.2869  0.1787
  825SOL    HW1 3298   2.877   3.534   3.121 -0.6151 -2.8738 -1.0021
  825SOL    HW2 3299   2.791   3.576   3.238  2.3259  3.5623 -0.7385
  825SOL     MW 3300   2.799   3.550   3.155  0.3110  0.3023 -0.1036
  826SOL     OW 3301   2.660   1.540   0.189  0.3117 -0.4568 -0.7850
  826SOL    HW1 3302   2.655   1.576   0.278  0.3690 -0.6137 -0.7180
  826SOL    HW2 3303   2.652   1.616   0.132 -0.4994 -0.4341 -0.6548
  826SOL     MW 3304   2.658   1.555   0.193  0.2102 -0.4749 -0.7584
  827SOL     OW 3305   0.700   1.808   3.531 -0.0309  0.3928  0.2439
  827SOL    HW1 3306   0.787   1.779   3.504 -0.0612  1.1158 -0.6681
  827SOL    HW2 3307   0.663   1.732   3.576  0.2568 -0.6807 -1.2471
  827SOL     MW 3308   0.707   1.794   3.533  0.0037  0.3456 -0.0795
  828SOL     OW 3309   1.496   2.437   0.577 -0.3807 -0.0426  0.3760
  828SOL    HW1 3310   1.466   2.526   0.594  0.9513  0.3286  0.8735
  828SOL    HW2 3311   1.464   2.417   0.489  0.4075  1.4177 -0.2784
  828SOL     MW 3312   1.487   2.446   0.568 -0.0953  0.2039  0.3549
  829SOL     OW 3313   2.912   1.693   2.682  0.0261  0.8135 -0.9749
  829SOL    HW1 3314   2.901   1.621   2.743 -0.9101  2.2031  0.5795
  829SOL    HW2 3315   3.006   1.710   2.679  0.2965 -0.6585 -1.6481
  829SOL     MW 3316   2.923   1.686   2.690 -0.0635  0.8024 -0.8563
  830SOL     OW 3317   1.115   1.191   0.900 -0.9638  0.5747  0.9827
  830SOL    HW1 3318   1.200   1.195   0.855  0.2773 -3.1733  2.6270
  830SOL    HW2 3319   1.056   1.153   0.835 -1.5083  3.2072 -0.1689
  830SOL     MW 3320   1.118   1.186   0.885 -0.8701  0.4246  1.0490
  831SOL     OW 3321   0.711   3.553   2.969 -0.1236  0.2710  0.0675
  831SOL    HW1 3322   0.679   3.469   3.001  2.0070  0.0939  1.9847
  831SOL    HW2 3323   0.791   3.569   3.019  0.9994  2.1926 -2.1475
  831SOL     MW 3324   0.717   3.544   2.980  0.3143  0.5058  0.0275
  832SOL     OW 3325   2.282   0.710   0.272 -0.9017 -0.0729  0.5117
  832SOL    HW1 3326   2.314   0.799   0.261 -1.1116 -0.2039 -1.6674
  832SOL    HW2 3327   2.340   0.657   0.217 -0.7801 -1.2985  1.7706
  832SOL     MW 3328   2.294   0.715   0.263 -0.9136 -0.2555  0.3878
  833SOL     OW 3329   0.380   0.430   0.588  0.1679  0.2575 -0.1875
  833SOL    HW1 3330   0.308   0.473   0.634 -0.2260 -0.1279 -0.4390
  833SOL    HW2 3331   0.349   0.341   0.573  0.4904  0.2339 -0.7505
  833SOL     MW 3332   0.366   0.424   0.592  0.1583  0.2024 -0.2971
  834SOL     OW 3333   0.949   1.675   3.465 -0.3918  0.4970  0.4918
  834SOL    HW1 3334   0.966   1.632   3.381 -2.4205  1.2869 -0.3909
  834SOL    HW2 3335   1.036   1.701   3.496  0.4508 -0.1650 -1.1573
  834SOL     MW 3336   0.963   1.672   3.458 -0.5514  0.5142  0.1511
  835SOL     OW 3337   1.343   0.264   0.688  0.1906  0.0932 -0.5079
  835SOL    HW1 3338   1.397   0.340   0.663 -1.3399  1.0978 -0.8948
  835SOL    HW2 3339   1.405   0.191   0.693  1.5665  1.1870 -1.0023
  835SOL     MW 3340   1.359   0.265   0.685  0.1698  0.3756 -0.6265
  836SOL     OW 3341   0.834   2.706   1.581  0.6608 -0.0760  0.1947
  836SOL    HW1 3342   0.801   2.616   1.571 -0.2426 -0.1042  2.7493
  836SOL    HW2 3343   0.756   2.758   1.597  1.3295  0.8973  0.3338
  836SOL     MW 3344   0.819   2.701   1.582  0.6292  0.0512  0.5572
  837SOL     OW 3345   1.047   1.238   2.977 -0.3983  0.1379  0.2799
  837SOL    HW1 3346   1.053   1.334   2.976 -1.4468  0.2207  0.8086
  837SOL    HW2 3347   1.115   1.211   3.038 -0.0860  0.5323  0.1182
  837SOL     MW 3348   1.057   1.247   2.985 -0.4974  0.2021  0.3293
  838SOL     OW 3349   2.974   2.881   2.526  0.2447  0.1409 -0.5622
  838SOL    HW1 3350   3.068   2.893   2.533  0.2176  0.0994 -0.1474
  838SOL    HW2 3351   2.960   2.857   2.434  0.6167  0.3231 -0.6678
  838SOL     MW 3352   2.985   2.880   2.514  0.2911  0.1598 -0.5206
  839SOL     OW 3353   3.558   2.214   3.016  0.4651  0.0520 -0.4261
  839SOL    HW1 3354   3.653   2.214   3.010  0.4082 -1.1653 -1.7164
  839SOL    HW2 3355   3.535   2.126   3.046 -0.2623  0.3707  0.0067
  839SOL     MW 3356   3.568   2.202   3.019  0.3596 -0.0689 -0.5415
  840SOL     OW 3357   0.028   1.775   3.532 -1.0968  0.4450 -0.5601
  840SOL    HW1 3358   0.026   1.858   3.580  0.8184  0.0276  0.3081
  840SOL    HW2 3359  -0.024   1.792   3.453 -4.1022  1.2509  1.4214
  840SOL     MW 3360   0.021   1.788   3.528 -1.2435  0.4973 -0.1766
  841SOL     OW 3361   0.871   1.224   0.293  0.4791 -0.0731  0.6708
  841SOL    HW1 3362   0.927   1.194   0.222  1.8272  0.5321  1.4406
  841SOL    HW2 3363   0.785   1.185   0.274  0.3873  1.2267 -2.0734
  841SOL     MW 3364   0.867   1.215   0.281  0.6482  0.1833  0.4051
  842SOL     OW 3365   0.060   3.336   1.338  0.1223  0.2260  0.2560
  842SOL    HW1 3366   0.143   3.354   1.382  0.2373  1.5643 -0.4334
  842SOL    HW2 3367  -0.004   3.330   1.409  0.8369 -1.1683  0.8200
  842SOL     MW 3368   0.063   3.338   1.353  0.2339  0.2185  0.2391
  843SOL     OW 3369   1.270   0.043   3.232  0.2441 -0.4363  0.3751
  843SOL    HW1 3370   1.239  -0.016   3.163  0.1647 -1.4054  1.2289
  843SOL    HW2 3371   1.290   0.125   3.185  1.0557 -1.3559 -0.9438
  843SOL     MW 3372   1.268   0.046   3.216  0.3427 -0.6905  0.3125
  844SOL     OW 3373   3.419   2.779   2.721  0.0931  0.5090  1.1113
  844SOL    HW1 3374   3.403   2.790   2.815  0.7748 -0.4751  1.3577
  844SOL    HW2 3375   3.370   2.700   2.697 -2.6209  2.3930 -0.0586
  844SOL     MW 3376   3.410   2.770   2.730 -0.1804  0.6301  0.9870
  845SOL     OW 3377   0.557   1.743   1.760 -1.4281  0.1431 -0.0346
  845SOL    HW1 3378   0.535   1.814   1.820 -0.3275  1.7796 -1.4558
  845SOL    HW2 3379   0.479   1.687   1.759 -2.1300  1.0229  1.5320
  845SOL     MW 3380   0.544   1.745   1.768 -1.3744  0.4818 -0.0150
  846SOL     OW 3381   0.748   1.324   3.009  0.3364  0.8853  0.2203
  846SOL    HW1 3382   0.767   1.376   3.088  2.3014  1.0946 -0.3331
  846SOL    HW2 3383   0.818   1.259   3.006 -0.3250  0.1912 -0.8000
  846SOL     MW 3384   0.760   1.322   3.019  0.5119  0.8201  0.0085
  847SOL     OW 3385   0.115   3.177   0.168  0.5628  1.0634 -0.2151
  847SOL    HW1 3386   0.163   3.175   0.251 -0.1058 -1.3925  0.1893
  847SOL    HW2 3387   0.043   3.116   0.180  0.4239  0.6514 -2.5866
  847SOL     MW 3388   0.112   3.169   0.180  0.4541  0.6774 -0.4798
  848SOL     OW 3389   0.477   2.858   0.567  0.3530 -0.0607  0.4263
  848SOL    HW1 3390   0.432   2.908   0.499 -0.7720 -1.0408  0.4445
  848SOL    HW2 3391   0.544   2.919   0.600  2.3709 -0.1913 -2.9237
  848SOL     MW 3392   0.480   2.873   0.563  0.4732 -0.2102 -0.0221
  849SOL     OW 3393   1.418   1.653   0.794 -0.0918  0.1402 -0.1996
  849SOL    HW1 3394   1.503   1.690   0.770  0.2187 -0.8562 -0.6866
  849SOL    HW2 3395   1.358   1.728   0.791  0.3390  0.4539 -2.0749
  849SOL     MW 3396   1.421   1.668   0.790  0.0079  0.0483 -0.5175
  850SOL     OW 3397   2.345   2.553   2.362  0.8037 -0.1701 -0.5520
  850SOL    HW1 3398   2.430   2.510   2.366  0.1432 -1.4833  0.1295
  850SOL    HW2 3399   2.282   2.481   2.349 -0.2257  0.7452 -0.8431
  850SOL     MW 3400   2.348   2.537   2.361  0.5763 -0.2237 -0.4995
  851SOL     OW 3401   1.207   3.435   3.070  0.2999 -0.5760 -0.8087
  851SOL    HW1 3402   1.278   3.374   3.090  1.3386  0.4661 -1.1523
  851SOL    HW2 3403   1.169   3.401   2.989  2.3814  0.4242 -2.3080
  851SOL     MW 3404   1.212   3.422   3.062  0.7198 -0.3012 -1.0567
  852SOL     OW 3405   2.055   1.652   0.218  0.0834  0.2421  0.3660
  852SOL    HW1 3406   2.124   1.674   0.280 -0.5607  3.0803  0.2284
  852SOL    HW2 3407   1.992   1.723   0.226 -2.1896 -1.5269 -0.4991
  852SOL     MW 3408   2.056   1.664   0.228 -0.3092  0.3860  0.2311
  853SOL     OW 3409   2.928   1.140   3.316  0.3743  0.1258 -0.1358
  853SOL    HW1 3410   3.006   1.135   3.372  0.2901  0.6831  0.0377
  853SOL    HW2 3411   2.886   1.054   3.326  0.1561  0.3478  0.9681
  853SOL     MW 3412   2.933   1.128   3.325  0.3336  0.2307  0.0361
  854SOL     OW 3413   3.441   1.502   1.046 -1.2979 -0.2453  0.3577
  854SOL    HW1 3414   3.394   1.568   0.995 -0.4498  0.9313  1.0547
  854SOL    HW2 3415   3.500   1.552   1.101  0.2268 -1.6451  0.0747
  854SOL     MW 3416   3.442   1.517   1.046 -0.9786 -0.2753  0.4134
  855SOL     OW 3417   2.354   1.412   2.765  0.3105 -1.5327 -0.2405
  855SOL    HW1 3418   2.381   1.447   2.680  3.3423 -0.3177  1.0829
  855SOL    HW2 3419   2.318   1.488   2.812 -0.5488 -2.0064 -0.1189
  855SOL     MW 3420   2.353   1.427   2.760  0.6029 -1.4329 -0.0460
  856SOL     OW 3421   0.394   2.632   3.184 -0.3795 -0.3371  0.1483
  856SOL    HW1 3422   0.388   2.537   3.183  1.1431 -0.5109  1.8910
  856SOL    HW2 3423   0.314   2.661   3.227 -2.0941 -0.5964 -2.6411
  856SOL     MW 3424   0.383   2.623   3.189 -0.4053 -0.3954  0.0074
  857SOL     OW 3425   1.924   1.954   1.680 -0.0301 -0.2140  0.2191
  857SOL    HW1 3426   1.906   2.040   1.642 -0.8055 -0.4037  0.1403
  857SOL    HW2 3427   1.935   1.972   1.774 -1.5566 -0.1911  0.4166
  857SOL     MW 3428   1.923   1.968   1.688 -0.3399 -0.2365  0.2351
  858SOL     OW 3429   0.401   0.961   1.312  0.1181  0.2226 -0.4717
  858SOL    HW1 3430   0.479   1.016   1.324  1.2418 -1.6200  1.1233
  858SOL    HW2 3431   0.367   0.948   1.400 -0.8486 -0.6211 -0.9598
  858SOL     MW 3432   0.407   0.967   1.325  0.1392 -0.1390 -0.3228
  859SOL     OW 3433   2.995   2.532   2.453  0.7252 -0.1924 -0.0231
  859SOL    HW1 3434   2.993   2.452   2.507 -2.7640  0.1784  0.6731
  859SOL    HW2 3435   3.064   2.585   2.492  2.3433 -2.3496  0.2441
  859SOL     MW 3436   3.004   2.528   2.465  0.4734 -0.4328  0.1065
  860SOL     OW 3437   3.457   3.387   3.001  0.6879 -0.3659  0.5982
  860SOL    HW1 3438   3.416   3.412   2.918 -0.1592 -0.7273  0.8934
  860SOL    HW2 3439   3.550   3.377   2.980  0.6443  0.5226 -0.0790
  860SOL     MW 3440   3.464   3.389   2.987  0.5681 -0.2950  0.5468
  861SOL     OW 3441   2.471   0.570   0.146 -0.0473 -0.2152  0.8137
  861SOL    HW1 3442   2.540   0.591   0.210 -0.0575 -0.5109  0.9216
  861SOL    HW2 3443   2.479   0.476   0.133  2.6785  0.3225 -2.7547
  861SOL     MW 3444   2.481   0.561   0.153  0.3181 -0.1826  0.3479
  862SOL     OW 3445   3.540   1.915   1.209  0.0562 -0.5519 -0.7256
  862SOL    HW1 3446   3.595   1.944   1.282 -0.1932 -1.8213 -0.0133
  862SOL    HW2 3447   3.532   1.993   1.153 -1.5599  1.1504  1.6846
  862SOL     MW 3448   3.546   1.930   1.211 -0.1948 -0.4937 -0.3054
  863SOL     OW 3449   0.206   0.248   3.422 -0.1339 -0.0826 -0.2483
  863SOL    HW1 3450   0.213   0.316   3.356 -2.8596 -0.4809 -1.0774
  863SOL    HW2 3451   0.216   0.166   3.374 -0.6191 -0.3386  0.0736
  863SOL     MW 3452   0.208   0.246   3.407 -0.5660 -0.1707 -0.3165
  864SOL     OW 3453   0.303   3.350   1.504 -0.0745  0.2071  0.9002
  864SOL    HW1 3454   0.363   3.416   1.537  1.2603 -0.7156  0.3903
  864SOL    HW2 3455   0.358   3.291   1.452 -1.5868 -0.0761 -0.4681
  864SOL     MW 3456   0.318   3.351   1.501 -0.0984  0.0448  0.6474
  865SOL     OW 3457   1.195   0.330   2.735  0.1002 -0.3916  0.1644
  865SOL    HW1 3458   1.253   0.396   2.773  1.7208 -2.1703  0.9338
  865SOL    HW2 3459   1.254   0.272   2.686 -1.2116 -1.5121 -0.1551
  865SOL     MW 3460   1.211   0.331   2.733  0.1417 -0.7818  0.2250
  866SOL     OW 3461   2.236   0.365   3.429 -0.3475  0.8337  0.1678
  866SOL    HW1 3462   2.203   0.421   3.499  0.0101  2.6750 -1.0485
  866SOL    HW2 3463   2.327   0.392   3.417 -0.2429  0.1845 -0.6294
  866SOL     MW 3464   2.244   0.377   3.437 -0.2853  0.9941 -0.1032
  867SOL     OW 3465   1.928   0.595   3.433 -0.3780  0.0534 -0.1060
  867SOL    HW1 3466   1.893   0.677   3.467 -0.1613 -0.3965  1.2632
  867SOL    HW2 3467   1.875   0.527   3.475  0.5035 -0.5533  0.0599
  867SOL     MW 3468   1.916   0.597   3.443 -0.2302 -0.0888  0.1006
  868SOL     OW 3469   3.573   1.553   3.340  1.2446  1.0112 -0.1393
  868SOL    HW1 3470   3.513   1.627   3.332  0.2788  0.0623 -2.7332
  868SOL    HW2 3471   3.518   1.476   3.325  2.6686 -0.0602 -0.1070
  868SOL     MW 3472   3.558   1.553   3.337  1.3062  0.7393 -0.4841
  869SOL     OW 3473   3.479   0.769   0.319 -0.0938  0.1864 -0.3896
  869SOL    HW1 3474   3.424   0.691   0.321  2.5381 -1.7808 -0.1645
  869SOL    HW2 3475   3.487   0.796   0.410  2.5769 -2.0592  0.1381
  869SOL     MW 3476   3.472   0.762   0.331  0.6199 -0.3805 -0.2883
  870SOL     OW 3477   2.132   0.610   0.655 -0.0363 -0.8497 -0.0342
  870SOL    HW1 3478   2.208   0.625   0.599 -1.2499 -2.4678 -2.2904
  870SOL    HW2 3479   2.070   0.680   0.632 -1.2124 -2.4756 -2.1294
  870SOL     MW 3480   2.134   0.621   0.645 -0.3579 -1.2863 -0.6198
  871SOL     OW 3481   1.555   0.496   0.249  0.4997 -0.1665  1.0432
  871SOL    HW1 3482   1.649   0.478   0.238  0.3293 -1.0784  1.0221
  871SOL    HW2 3483   1.552   0.579   0.296  1.3231 -0.2678  1.2889
  871SOL     MW 3484   1.568   0.505   0.254  0.5876 -0.3029  1.0735
  872SOL     OW 3485   3.326   2.850   1.681 -0.0076  0.3449 -0.2327
  872SOL    HW1 3486   3.253   2.894   1.725 -1.0349 -1.0393 -0.5019
  872SOL    HW2 3487   3.294   2.834   1.592  0.4100 -0.7659 -0.1965
  872SOL     MW 3488   3.312   2.854   1.675 -0.0896  0.0091 -0.2641
  873SOL     OW 3489   1.021   3.483   0.944  0.1036 -0.5877  0.7412
  873SOL    HW1 3490   1.011   3.578   0.934  1.0085 -0.4062  1.4594
  873SOL    HW2 3491   1.110   3.465   0.913 -0.7991 -1.5391 -1.5187
  873SOL     MW 3492   1.032   3.493   0.938  0.1039 -0.6913  0.5337
  874SOL     OW 3493   3.025   2.019   2.474  0.0615  0.1107  0.2452
  874SOL    HW1 3494   3.041   1.924   2.471 -0.2134 -0.2419  4.2901
  874SOL    HW2 3495   3.104   2.055   2.513 -0.4236  1.3526  0.1095
  874SOL     MW 3496   3.038   2.011   2.479 -0.0408  0.2304  0.7713
  875SOL     OW 3497   0.612   2.108   2.412  0.5004 -0.0042 -0.4694
  875SOL    HW1 3498   0.654   2.190   2.437  1.7249 -0.6093 -0.4443
  875SOL    HW2 3499   0.657   2.041   2.465  0.0668 -0.7744 -1.0520
  875SOL     MW 3500   0.624   2.110   2.422  0.6069 -0.1893 -0.5444
  876SOL     OW 3501   1.729   3.370   2.347  0.0461  0.0797 -0.5516
  876SOL    HW1 3502   1.639   3.346   2.366  0.0350 -0.8333 -1.6509
  876SOL    HW2 3503   1.724   3.420   2.266  0.5679 -0.4164 -0.8979
  876SOL     MW 3504   1.716   3.373   2.339  0.1148 -0.1100 -0.7461
  877SOL     OW 3505   2.333   3.289   1.431 -0.0478 -0.0708  0.0492
  877SOL    HW1 3506   2.327   3.307   1.337 -1.5619 -0.0628  0.1202
  877SOL    HW2 3507   2.255   3.331   1.468  0.2020 -0.6081  1.2286
  877SOL     MW 3508   2.322   3.297   1.423 -0.2180 -0.1420  0.2175
  878SOL     OW 3509   2.931   1.605   3.143 -0.1565 -0.1999  0.0540
  878SOL    HW1 3510   2.879   1.642   3.214  0.6248 -0.1895  0.6261
  878SOL    HW2 3511   2.965   1.523   3.178 -0.3825 -0.5671 -0.5706
  878SOL     MW 3512   2.928   1.599   3.157 -0.0818 -0.2479  0.0469
  879SOL     OW 3513   2.507   0.830   3.327 -0.1529 -0.2106  0.1394
  879SOL    HW1 3514   2.502   0.827   3.231 -0.3605 -1.4028  0.1711
  879SOL    HW2 3515   2.481   0.919   3.350  0.9487  0.4337 -0.9702
  879SOL     MW 3516   2.503   0.841   3.317 -0.0326 -0.2843 -0.0057
  880SOL     OW 3517   2.555   0.090   2.606  0.2899 -0.3763 -0.0515
  880SOL    HW1 3518   2.582   0.060   2.519  1.3297 -0.8129  0.4062
  880SOL    HW2 3519   2.624   0.060   2.664 -0.5044 -0.2854  0.9728
  880SOL     MW 3520   2.568   0.082   2.602  0.3229 -0.4228  0.1479
  881SOL     OW 3521   2.097   2.155   3.589 -0.2851 -0.4079 -0.0340
  881SOL    HW1 3522   2.050   2.072   3.590  0.3116 -0.7404  0.7882
  881SOL    HW2 3523   2.163   2.145   3.521 -0.7425 -0.2955 -0.5120
  881SOL     MW 3524   2.099   2.143   3.580 -0.2664 -0.4376  0.0123
  882SOL     OW 3525   1.710   3.471   2.703 -0.1859 -0.3019  0.7975
  882SOL    HW1 3526   1.629   3.420   2.705 -0.1567 -0.3275  1.3812
  882SOL    HW2 3527   1.701   3.527   2.626  0.2340 -1.9221 -0.4965
  882SOL     MW 3528   1.698   3.471   2.693 -0.1255 -0.5234  0.7019
  883SOL     OW 3529   0.140   3.198   3.266 -0.1816 -0.6175  0.1856
  883SOL    HW1 3530   0.123   3.197   3.360 -0.3490 -0.7898  0.1546
  883SOL    HW2 3531   0.235   3.187   3.259 -0.0876  0.0432  0.3514
  883SOL     MW 3532   0.150   3.196   3.278 -0.1915 -0.5518  0.2038
  884SOL     OW 3533   2.612   1.621   0.466 -0.0730 -0.3559  0.1800
  884SOL    HW1 3534   2.526   1.621   0.508  0.5653 -0.0188  1.5402
  884SOL    HW2 3535   2.674   1.611   0.539  1.1215  1.1078 -0.5918
  884SOL     MW 3536   2.609   1.619   0.482  0.1736 -0.1135  0.2592
  885SOL     OW 3537   1.417   0.042   2.881 -0.3956 -0.1364  0.1233
  885SOL    HW1 3538   1.349  -0.007   2.834 -0.0335 -0.5100 -0.0229
  885SOL    HW2 3539   1.461   0.093   2.814  0.9110 -1.5758 -0.1839
  885SOL     MW 3540   1.414   0.042   2.866 -0.1710 -0.3804  0.0623
  886SOL     OW 3541   0.731   2.332   2.456 -0.0542  0.1900 -0.3221
  886SOL    HW1 3542   0.811   2.345   2.404 -1.4670  0.5395 -2.5474
  886SOL    HW2 3543   0.674   2.405   2.430 -1.5711 -0.7550  0.2697
  886SOL     MW 3544   0.734   2.344   2.445 -0.4485  0.1098 -0.5420
  887SOL     OW 3545   0.885   1.921   0.816 -0.7094 -0.4809  0.0115
  887SOL    HW1 3546   0.806   1.896   0.768 -1.1130  2.3096 -0.9438
  887SOL    HW2 3547   0.856   1.987   0.878  0.6757 -0.2329  0.4382
  887SOL     MW 3548   0.871   1.926   0.818 -0.5773 -0.0720 -0.0596
  888SOL     OW 3549   1.641   2.980   3.138  0.1206  0.0082  0.2647
  888SOL    HW1 3550   1.603   3.057   3.095  0.6150  0.1661  0.0897
  888SOL    HW2 3551   1.627   2.995   3.231 -0.6893 -0.1862  0.1775
  888SOL     MW 3552   1.634   2.992   3.145  0.0782  0.0032  0.2294
  889SOL     OW 3553   2.437   1.084   0.078  0.6114  0.1405  0.6302
  889SOL    HW1 3554   2.508   1.039   0.031  1.4555  0.6954  1.3498
  889SOL    HW2 3555   2.433   1.039   0.162 -0.4907 -0.4459  0.2903
  889SOL     MW 3556   2.446   1.072   0.083  0.5767  0.1362  0.6813
  890SOL     OW 3557   1.916   2.387   3.575 -0.1971 -0.1504  0.3134
  890SOL    HW1 3558   1.976   2.313   3.585  0.6765  0.5417  0.2958
  890SOL    HW2 3559   1.842   2.366   3.633 -0.0744 -1.1385  0.1262
  890SOL     MW 3560   1.914   2.374   3.584 -0.0631 -0.1902  0.2858
  891SOL     OW 3561   2.236   1.255   3.304  0.4807 -0.3556  0.5165
  891SOL    HW1 3562   2.274   1.335   3.341 -0.0098 -0.6693  1.7445
  891SOL    HW2 3563   2.300   1.186   3.324  0.6908 -0.3646 -0.1470
  891SOL     MW 3564   2.250   1.257   3.312  0.4430 -0.3990  0.5924
  892SOL     OW 3565   1.547   1.866   0.246  0.7352  1.1003 -0.1292
  892SOL    HW1 3566   1.488   1.791   0.237  0.2882  1.2178  1.4918
  892SOL    HW2 3567   1.606   1.859   0.172  1.9597 -2.0111  0.9600
  892SOL     MW 3568   1.547   1.855   0.235  0.8399  0.6974  0.2356
  893SOL     OW 3569   3.506   2.097   1.022 -0.3780 -0.9105 -0.5349
  893SOL    HW1 3570   3.506   2.097   0.926  1.3452 -1.3325 -0.5674
  893SOL    HW2 3571   3.448   2.169   1.046 -1.4139 -1.2531 -1.8732
  893SOL     MW 3572   3.498   2.107   1.012 -0.2855 -1.0134 -0.7194
  894SOL     OW 3573   2.428   0.930   0.304  0.2444 -0.0774  1.0588
  894SOL    HW1 3574   2.365   0.992   0.339 -1.2206 -2.5733  3.1872
  894SOL    HW2 3575   2.509   0.948   0.353  0.5996  1.6632 -0.0887
  894SOL     MW 3576   2.431   0.941   0.315  0.0950 -0.1791  1.1908
  895SOL     OW 3577   0.851   1.824   1.372 -0.5909  0.2505 -0.2916
  895SOL    HW1 3578   0.924   1.844   1.430 -1.1555 -0.7110  0.7971
  895SOL    HW2 3579   0.786   1.783   1.429 -1.0729 -0.9599 -1.6569
  895SOL     MW 3580   0.852   1.821   1.388 -0.7318 -0.0418 -0.3288
  896SOL     OW 3581   0.494   3.077   2.262  0.0306 -0.5817 -0.0540
  896SOL    HW1 3582   0.457   3.028   2.189 -0.1318 -0.3911 -0.0991
  896SOL    HW2 3583   0.447   3.160   2.262 -0.3909 -0.8141  0.6348
  896SOL     MW 3584   0.483   3.082   2.252 -0.0480 -0.5873  0.0326
  897SOL     OW 3585   2.518   2.855   2.091 -0.7137 -0.0339 -0.1131
  897SOL    HW1 3586   2.532   2.915   2.018  0.7715 -0.7336 -0.4337
  897SOL    HW2 3587   2.440   2.805   2.066 -0.3795 -0.0844 -1.0842
  897SOL     MW 3588   2.509   2.857   2.078 -0.4688 -0.1349 -0.2870
  898SOL     OW 3589   2.185   1.910   2.388  0.4805  0.4552  0.1835
  898SOL    HW1 3590   2.204   1.818   2.406 -0.8926  0.0445 -0.3592
  898SOL    HW2 3591   2.232   1.929   2.307  0.1868  0.0175 -0.0934
  898SOL     MW 3592   2.194   1.900   2.380  0.2562  0.3410  0.0732
  899SOL     OW 3593   1.210   2.365   2.749 -0.5126  0.0543  0.5454
  899SOL    HW1 3594   1.158   2.304   2.697 -0.6493  1.7430 -1.3977
  899SOL    HW2 3595   1.238   2.313   2.825 -1.6110 -2.0546 -0.4027
  899SOL     MW 3596   1.207   2.350   2.752 -0.6788 -0.0023  0.1563
  900SOL     OW 3597   2.914   2.310   1.770  0.4868  1.1083  0.2104
  900SOL    HW1 3598   2.970   2.310   1.692  0.3783 -1.0632  0.0808
  900SOL    HW2 3599   2.837   2.361   1.744 -0.8209 -1.7677 -2.1787
  900SOL     MW 3600   2.911   2.317   1.756  0.2962  0.4290 -0.1286
  901SOL     OW 3601   3.473   2.425   2.311 -0.4163  0.5222 -0.4866
  901SOL    HW1 3602   3.497   2.511   2.274  1.2185  1.7769  3.0082
  901SOL    HW2 3603   3.554   2.375   2.308 -0.5168  0.2970  0.3995
  901SOL     MW 3604   3.487   2.430   2.306 -0.2098  0.6608  0.1030
  902SOL     OW 3605   1.563   1.646   0.475 -0.0652  0.3198  0.3149
  902SOL    HW1 3606   1.556   1.738   0.502 -1.9075 -0.1378  1.5982
  902SOL    HW2 3607   1.573   1.598   0.557  1.1411 -0.6290 -0.3632
  902SOL     MW 3608   1.564   1.652   0.489 -0.1508  0.1305  0.3964
  903SOL     OW 3609   1.076   1.696   0.668 -0.0988  0.1688 -0.4313
  903SOL    HW1 3610   1.103   1.769   0.724 -0.3169  0.5951 -0.8806
  903SOL    HW2 3611   1.046   1.629   0.730 -1.6066  1.1302 -0.0538
  903SOL     MW 3612   1.076   1.697   0.684 -0.3311  0.3555 -0.4410
  904SOL     OW 3613   2.667   3.330   3.360  0.5990  0.1006  0.1791
  904SOL    HW1 3614   2.668   3.401   3.296  0.4964  0.2213  0.3069
  904SOL    HW2 3615   2.745   3.344   3.413  2.1455 -1.4826 -1.5447
  904SOL     MW 3616   2.677   3.341   3.358  0.7933 -0.0963 -0.0357
  905SOL     OW 3617   1.089   2.284   0.350 -0.2994  0.4570 -0.0343
  905SOL    HW1 3618   1.027   2.338   0.301 -2.3489 -2.3470 -0.7295
  905SOL    HW2 3619   1.090   2.200   0.305  1.0114 -0.8878  2.2844
  905SOL     MW 3620   1.081   2.280   0.337 -0.3988 -0.1013  0.1842
  906SOL     OW 3621   1.408   2.531   0.968  0.5060  0.5551  0.2334
  906SOL    HW1 3622   1.460   2.592   1.021  0.5384  0.0995  0.7456
  906SOL    HW2 3623   1.321   2.534   1.008  0.3567  0.7068 -0.1092
  906SOL     MW 3624   1.403   2.539   0.981  0.4903  0.5142  0.2562
  907SOL     OW 3625   2.485   3.171   0.765 -0.3441 -0.3113  0.0493
  907SOL    HW1 3626   2.532   3.213   0.837  2.0689 -0.8984 -1.0805
  907SOL    HW2 3627   2.459   3.243   0.707 -0.2393 -0.0379  0.3411
  907SOL     MW 3628   2.488   3.187   0.767 -0.0053 -0.3535 -0.0635
  908SOL     OW 3629   2.969   2.853   0.893 -0.6234  0.2427 -0.1492
  908SOL    HW1 3630   2.935   2.764   0.883 -2.5898  1.0265 -0.9148
  908SOL    HW2 3631   2.904   2.908   0.850  0.9834  1.9969 -0.4459
  908SOL     MW 3632   2.956   2.848   0.886 -0.6718  0.5843 -0.2922
  909SOL     OW 3633   1.931   1.440   0.872 -0.2221  0.0280 -0.4022
  909SOL    HW1 3634   1.963   1.512   0.818 -0.4534 -0.2383 -0.8968
  909SOL    HW2 3635   1.849   1.472   0.908 -0.2080  0.0979 -0.4286
  909SOL     MW 3636   1.925   1.454   0.870 -0.2514  0.0016 -0.4723
  910SOL     OW 3637   2.661   1.287   3.502 -0.1625  0.0537 -0.8644
  910SOL    HW1 3638   2.705   1.263   3.584  1.6679 -0.6864 -2.0123
  910SOL    HW2 3639   2.721   1.349   3.460 -0.7704 -0.0682 -1.9482
  910SOL     MW 3640   2.675   1.292   3.508  0.0020 -0.0623 -1.1648
  911SOL     OW 3641   2.969   1.793   0.104  0.5319 -0.4736  0.0393
  911SOL    HW1 3642   2.954   1.719   0.162  1.0515 -0.4431  0.2096
  911SOL    HW2 3643   2.887   1.801   0.054  0.5425 -1.2797 -0.1146
  911SOL     MW 3644   2.956   1.784   0.105  0.6032 -0.5779  0.0415
  912SOL     OW 3645   2.499   3.055   1.187 -0.2807 -0.6048  0.3408
  912SOL    HW1 3646   2.537   3.140   1.162 -0.2244  0.0575  2.4055
  912SOL    HW2 3647   2.414   3.078   1.224 -2.4257 -1.9857 -3.2952
  912SOL     MW 3648   2.493   3.070   1.189 -0.5618 -0.7016  0.1294
  913SOL     OW 3649   2.919   2.056   1.147 -0.6625 -0.0161  0.2154
  913SOL    HW1 3650   2.968   1.986   1.191 -0.2405  0.8188  1.1262
  913SOL    HW2 3651   2.870   2.099   1.218 -3.3354 -1.2668 -0.7550
  913SOL     MW 3652   2.919   2.053   1.163 -0.9654 -0.0720  0.2074
  914SOL     OW 3653   0.300   1.999   0.767 -0.3079  0.3943  0.1834
  914SOL    HW1 3654   0.349   2.058   0.823 -2.6610 -0.4660  3.4095
  914SOL    HW2 3655   0.287   1.920   0.819 -4.3682  0.2784 -0.6370
  914SOL     MW 3656   0.305   1.996   0.781 -1.1711  0.2629  0.5072
  915SOL     OW 3657   3.035   2.145   3.402  0.5115 -0.2144  0.3890
  915SOL    HW1 3658   3.098   2.138   3.331 -0.4168 -1.9318 -0.3418
  915SOL    HW2 3659   2.950   2.134   3.360 -0.0332 -1.9224  1.7864
  915SOL     MW 3660   3.032   2.142   3.387  0.3132 -0.6754  0.4788
  916SOL     OW 3661   2.246   2.889   1.574  0.0035 -0.3145 -0.5822
  916SOL    HW1 3662   2.241   2.799   1.607  3.0918 -0.1735  0.5613
  916SOL    HW2 3663   2.188   2.938   1.633  3.7422 -0.4596  3.8493
  916SOL     MW 3664   2.237   2.883   1.587  0.9223 -0.3151  0.1681
  917SOL     OW 3665   2.305   1.870   2.662 -0.5393 -0.2256 -0.4406
  917SOL    HW1 3666   2.343   1.957   2.655  0.0701 -0.5951 -2.6632
  917SOL    HW2 3667   2.213   1.881   2.636 -0.9575  0.0073  1.0304
  917SOL     MW 3668   2.298   1.883   2.657 -0.5136 -0.2440 -0.5417
  918SOL     OW 3669   2.879   1.395   3.380  0.2922  0.1492  0.9248
  918SOL    HW1 3670   2.886   1.302   3.360  0.6131  0.5128 -0.7639
  918SOL    HW2 3671   2.969   1.424   3.396  0.2416  0.2541  1.0309
  918SOL     MW 3672   2.892   1.387   3.380  0.3286  0.2122  0.7118
  919SOL     OW 3673   1.372   3.109   0.445  0.1782 -0.0555  0.1231
  919SOL    HW1 3674   1.438   3.176   0.463  1.2208 -0.7525 -0.9511
  919SOL    HW2 3675   1.306   3.121   0.513  1.0601  1.1232  0.8021
  919SOL     MW 3676   1.372   3.120   0.456  0.4372  0.0093  0.0699
  920SOL     OW 3677   2.612   0.699   3.536 -0.2786 -0.0336  0.2140
  920SOL    HW1 3678   2.563   0.662   3.609 -1.6352  0.7980 -0.2294
  920SOL    HW2 3679   2.545   0.740   3.481  0.6599 -0.8313 -1.6238
  920SOL     MW 3680   2.596   0.700   3.538 -0.3348 -0.0290 -0.0930
  921SOL     OW 3681   2.879   1.483   2.844 -0.2720  0.2837  0.5661
  921SOL    HW1 3682   2.839   1.508   2.927  0.1075 -0.6085  1.0391
  921SOL    HW2 3683   2.836   1.400   2.822  1.5170 -0.8868  1.2698
  921SOL     MW 3684   2.868   1.475   2.852  0.0198  0.0061  0.7245
  922SOL     OW 3685   0.121   3.201   1.695 -0.0708  0.3184  0.5505
  922SOL    HW1 3686   0.192   3.242   1.645  1.4108 -0.4838  1.9132
  922SOL    HW2 3687   0.041   3.239   1.658  0.9358  0.1037 -2.1060
  922SOL     MW 3688   0.120   3.212   1.683  0.2641  0.1816  0.3764
  923SOL     OW 3689   2.840   3.457   3.542 -1.1646 -0.0569 -0.6838
  923SOL    HW1 3690   2.932   3.464   3.565 -1.7621  1.1884  1.6326
  923SOL    HW2 3691   2.825   3.532   3.484 -0.8997  0.2326 -0.3787
  923SOL     MW 3692   2.850   3.468   3.537 -1.2094  0.1497 -0.3310
  924SOL     OW 3693   0.577   2.845   1.519  0.0889  0.3897 -0.1061
  924SOL    HW1 3694   0.501   2.884   1.562 -0.0678 -0.8672  0.8193
  924SOL    HW2 3695   0.641   2.917   1.515 -1.0482  1.4077 -0.7206
  924SOL     MW 3696   0.575   2.860   1.524 -0.0853  0.3575 -0.0643
  925SOL     OW 3697   1.998   1.170   0.842 -0.4363 -0.5007 -0.3488
  925SOL    HW1 3698   2.069   1.143   0.784  0.4442  0.4113  0.2659
  925SOL    HW2 3699   2.015   1.263   0.859 -1.7778 -0.2629 -0.1668
  925SOL     MW 3700   2.010   1.179   0.836 -0.4984 -0.3460 -0.2416
  926SOL     OW 3701   0.867   1.774   1.782  0.0367 -0.5683  0.3444
  926SOL    HW1 3702   0.803   1.712   1.747 -0.0306  0.4140 -1.3778
  926SOL    HW2 3703   0.899   1.733   1.862  0.4292 -3.1205 -1.0117
  926SOL     MW 3704   0.863   1.760   1.788  0.0805 -0.7796 -0.0699
  927SOL     OW 3705   0.179   2.239   1.034  0.7981  0.7338 -0.4000
  927SOL    HW1 3706   0.126   2.318   1.041 -0.4268  0.3267 -3.5741
  927SOL    HW2 3707   0.116   2.170   1.013  2.1292 -0.5902 -0.2162
  927SOL     MW 3708   0.164   2.240   1.032  0.8124  0.5008 -0.8024
  928SOL     OW 3709   1.597   3.066   2.591 -0.0618 -0.3238  0.1670
  928SOL    HW1 3710   1.636   3.137   2.642  1.2547 -0.7950 -0.1363
  928SOL    HW2 3711   1.662   3.047   2.523 -0.7387 -1.2800 -0.2353
  928SOL     MW 3712   1.611   3.073   2.589  0.0243 -0.5159  0.0720
  929SOL     OW 3713   2.671   0.071   2.936 -0.4244  0.4073 -0.3125
  929SOL    HW1 3714   2.594   0.016   2.926 -0.3192  0.2959 -0.5282
  929SOL    HW2 3715   2.721   0.030   3.006 -0.6962  0.6399  0.0206
  929SOL     MW 3716   2.668   0.058   2.944 -0.4468  0.4236 -0.2967
  930SOL     OW 3717   1.567   2.830   2.238  0.0365  0.8715 -0.3406
  930SOL    HW1 3718   1.499   2.798   2.179  0.2207  0.1406 -0.1596
  930SOL    HW2 3719   1.633   2.761   2.239  0.3506  1.1716  0.2035
  930SOL     MW 3720   1.567   2.817   2.230  0.1036  0.8135 -0.2430
  931SOL     OW 3721   2.147   0.099   2.396  0.1934 -0.0404  0.5615
  931SOL    HW1 3722   2.211   0.122   2.330  0.4646  1.4405  1.2962
  931SOL    HW2 3723   2.187   0.123   2.479 -1.3187  0.9953  1.0420
  931SOL     MW 3724   2.161   0.105   2.399  0.0264  0.2983  0.7251
  932SOL     OW 3725   0.682   0.393   3.272  0.2381 -0.0262 -0.0224
  932SOL    HW1 3726   0.739   0.459   3.232  0.9497 -1.1921 -0.9996
  932SOL    HW2 3727   0.688   0.411   3.366  0.9143  0.9005 -0.2285
  932SOL     MW 3728   0.691   0.405   3.279  0.4249 -0.0584 -0.1817
  933SOL     OW 3729   3.257   2.227   0.317 -0.3749 -0.0762  0.0023
  933SOL    HW1 3730   3.186   2.179   0.276 -0.8037 -0.1773  0.8515
  933SOL    HW2 3731   3.243   2.216   0.411  0.0608  0.9174  0.1991
  933SOL     MW 3732   3.246   2.219   0.324 -0.3740  0.0439  0.1431
  934SOL     OW 3733   3.192   1.811   2.741  0.2809  0.2674  0.7690
  934SOL    HW1 3734   3.152   1.898   2.733 -3.3708 -1.3305 -0.6012
  934SOL    HW2 3735   3.183   1.789   2.834 -0.8015  0.5257  0.7360
  934SOL     MW 3736   3.186   1.820   2.753 -0.3563  0.0871  0.5802
  935SOL     OW 3737   1.566   2.229   3.151 -0.0775 -0.4448 -0.0581
  935SOL    HW1 3738   1.481   2.262   3.121  0.1541 -0.5706 -0.8717
  935SOL    HW2 3739   1.627   2.301   3.135 -0.0081 -0.3968  0.4185
  935SOL     MW 3740   1.563   2.243   3.145 -0.0370 -0.4553 -0.1034
  936SOL     OW 3741   3.050   3.495   3.035 -0.3066  0.0253  0.4779
  936SOL    HW1 3742   3.101   3.524   2.959  1.1987 -0.6887  1.1816
  936SOL    HW2 3743   3.115   3.476   3.102 -1.4771 -1.3557  1.2784
  936SOL     MW 3744   3.066   3.497   3.033 -0.2616 -0.2566  0.6803
  937SOL     OW 3745   1.725   1.561   0.978 -0.0381 -0.1736  0.8385
  937SOL    HW1 3746   1.725   1.613   1.058 -0.9221 -0.7342  1.2140
  937SOL    HW2 3747   1.643   1.512   0.980  0.6574 -1.4100  0.3733
  937SOL     MW 3748   1.714   1.561   0.989 -0.0635 -0.4155  0.8264
  938SOL     OW 3749   1.670   1.734   0.775 -0.5386  0.7506  0.8007
  938SOL    HW1 3750   1.729   1.731   0.699 -0.2853 -0.4017  1.0299
  938SOL    HW2 3751   1.704   1.667   0.834 -1.8685  0.3044  1.0962
  938SOL     MW 3752   1.683   1.725   0.772 -0.6835  0.5355  0.8713
  939SOL     OW 3753   2.753   3.426   2.723  0.5469  0.2326  0.1266
  939SOL    HW1 3754   2.813   3.351   2.723  0.3461  0.0423  1.4781
  939SOL    HW2 3755   2.810   3.501   2.738  0.5688  0.1551  0.4488
  939SOL     MW 3756   2.769   3.426   2.725  0.5228  0.1965  0.3519
  940SOL     OW 3757   1.972   2.421   2.779  0.4679  0.3355  0.5485
  940SOL    HW1 3758   2.014   2.467   2.852  2.2247 -0.9159  0.3798
  940SOL    HW2 3759   2.003   2.467   2.701  1.4278 -0.4889  0.4295
  940SOL     MW 3760   1.982   2.433   2.778  0.8335  0.0561  0.5098
  941SOL     OW 3761   3.464   3.038   2.043  0.0615  0.0579 -0.4429
  941SOL    HW1 3762   3.410   3.093   1.986 -1.5813 -1.4711 -0.4410
  941SOL    HW2 3763   3.452   3.075   2.130  2.1349  2.0591 -0.9124
  941SOL     MW 3764   3.455   3.050   2.047  0.1194  0.1214 -0.5058
  942SOL     OW 3765   3.062   2.225   2.259  0.1092  1.0693  0.6910
  942SOL    HW1 3766   3.136   2.165   2.251 -0.2979  0.6394  0.1899
  942SOL    HW2 3767   3.014   2.194   2.336  1.0401  2.0095  1.6989
  942SOL     MW 3768   3.066   2.213   2.269  0.1797  1.1380  0.7592
  943SOL     OW 3769   0.782   1.458   3.265  0.0746 -0.4580  0.0694
  943SOL    HW1 3770   0.784   1.368   3.298  0.8516 -1.3110 -2.0910
  943SOL    HW2 3771   0.873   1.477   3.242  0.2859  1.6718  2.2811
  943SOL     MW 3772   0.794   1.448   3.266  0.2076 -0.2862  0.0763
  944SOL     OW 3773   1.596   2.052   1.611  0.0685  0.3339  0.1987
  944SOL    HW1 3774   1.531   2.086   1.549 -0.6625  2.0115  1.7646
  944SOL    HW2 3775   1.680   2.083   1.578 -0.1492 -0.0046 -0.6906
  944SOL     MW 3776   1.598   2.061   1.598 -0.0592  0.5141  0.2897
  945SOL     OW 3777   0.635   1.866   0.754  0.9663 -0.3685  0.3644
  945SOL    HW1 3778   0.607   1.814   0.679 -2.3643  2.2688 -0.4782
  945SOL    HW2 3779   0.575   1.840   0.824  0.8946  0.5168  0.6437
  945SOL     MW 3780   0.623   1.855   0.753  0.5084  0.1056  0.2886
  946SOL     OW 3781   3.235   1.187   0.508  0.9564  0.0514 -0.5702
  946SOL    HW1 3782   3.328   1.204   0.488  0.9901  0.0599 -0.4114
  946SOL    HW2 3783   3.206   1.265   0.554 -0.0844  1.7017 -3.7183
  946SOL     MW 3784   3.244   1.200   0.511  0.8209  0.2746 -0.9725
  947SOL     OW 3785   1.242   0.940   0.282  0.0953  0.1755  0.4295
  947SOL    HW1 3786   1.304   0.982   0.342 -0.3653 -1.0544  1.8198
  947SOL    HW2 3787   1.167   0.917   0.337 -1.3021  0.9329 -1.0592
  947SOL     MW 3788   1.240   0.943   0.297 -0.1547  0.1119  0.4162
  948SOL     OW 3789   2.126   2.185   2.734  0.3603 -0.3743 -0.1085
  948SOL    HW1 3790   2.071   2.257   2.766  1.0595 -0.5340  1.5893
  948SOL    HW2 3791   2.068   2.133   2.679  0.2076  2.2650 -2.7007
  948SOL     MW 3792   2.111   2.188   2.731  0.4338 -0.0406 -0.2289
  949SOL     OW 3793   0.596   2.576   0.644 -0.0740 -0.6541  0.7978
  949SOL    HW1 3794   0.573   2.513   0.576 -0.2468  0.0231  0.2118
  949SOL    HW2 3795   0.526   2.642   0.640  1.6379  1.2127 -0.7228
  949SOL     MW 3796   0.583   2.577   0.634  0.1331 -0.3117  0.5143
  950SOL     OW 3797   1.352   2.316   0.347 -0.9172 -1.1109  0.2119
  950SOL    HW1 3798   1.259   2.317   0.327 -0.7434  0.4216 -0.7079
  950SOL    HW2 3799   1.394   2.294   0.263 -0.4087 -0.2819  0.2322
  950SOL     MW 3800   1.345   2.313   0.333 -0.8253 -0.7931  0.0909
  951SOL     OW 3801   1.318   0.008   0.973 -0.1502  0.5245  0.1336
  951SOL    HW1 3802   1.272   0.089   0.993 -0.1862  1.0368 -1.8071
  951SOL    HW2 3803   1.335  -0.032   1.058 -1.0891  2.0284  1.0692
  951SOL     MW 3804   1.314   0.013   0.987 -0.2814  0.7958 -0.0016
  952SOL     OW 3805   1.030   1.983   0.603  0.1104  0.0994  0.3499
  952SOL    HW1 3806   1.050   1.895   0.573 -1.4474 -0.2775  0.3245
  952SOL    HW2 3807   0.979   1.971   0.683  2.5078  1.0702  2.1281
  952SOL     MW 3808   1.026   1.970   0.609  0.2234  0.1794  0.5858
  953SOL     OW 3809   2.543   0.892   0.900  0.0594  0.0213 -0.1911
  953SOL    HW1 3810   2.467   0.896   0.958  0.1285  2.3863 -0.1692
  953SOL    HW2 3811   2.537   0.806   0.859 -2.4368 -0.0047  0.0681
  953SOL     MW 3812   2.532   0.881   0.902 -0.2673  0.3361 -0.1533
  954SOL     OW 3813   3.433   1.624   0.054  1.0392 -0.1231 -0.3316
  954SOL    HW1 3814   3.459   1.532   0.047  1.6630 -0.1912  2.0347
  954SOL    HW2 3815   3.513   1.673   0.036  1.3561 -0.1577  0.8672
  954SOL     MW 3816   3.447   1.618   0.051  1.1658 -0.1369  0.1482
  955SOL     OW 3817   2.805   2.146   1.370  0.4185 -0.3033  0.0424
  955SOL    HW1 3818   2.716   2.113   1.373 -1.1604  3.5083  1.4750
  955SOL    HW2 3819   2.846   2.114   1.450  0.1817 -1.5390 -0.3076
  955SOL     MW 3820   2.799   2.137   1.381  0.1741  0.0434  0.1881
  956SOL     OW 3821   1.263   0.313   3.389 -0.4450 -0.4460 -0.2084
  956SOL    HW1 3822   1.242   0.225   3.420  0.6445 -0.7162 -0.1997
  956SOL    HW2 3823   1.178   0.356   3.380 -1.2122 -2.2013 -2.3340
  956SOL     MW 3824   1.249   0.307   3.392 -0.4016 -0.7186 -0.4933
  957SOL     OW 3825   0.100   3.290   3.525  0.1579  0.7003 -0.1342
  957SOL    HW1 3826   0.095   3.247   3.610 -2.4562  1.4095  0.1439
  957SOL    HW2 3827   0.129   3.379   3.545  2.8572 -0.0144 -0.4288
  957SOL     MW 3828   0.104   3.297   3.539  0.1694  0.6996 -0.1364
  958SOL     OW 3829   1.052   1.506   3.242 -0.8626  0.2850  0.4025
  958SOL    HW1 3830   1.072   1.533   3.152 -1.2072 -2.2173 -0.5156
  958SOL    HW2 3831   1.130   1.530   3.292 -0.1904  0.7226 -0.8064
  958SOL     MW 3832   1.066   1.513   3.236 -0.8185  0.0071  0.1162
  959SOL     OW 3833   0.799   0.259   0.765  0.8054  0.2148 -0.1183
  959SOL    HW1 3834   0.790   0.319   0.840  1.5262 -3.5418  3.3742
  959SOL    HW2 3835   0.709   0.240   0.739  0.3782 -0.0709  1.4228
  959SOL     MW 3836   0.786   0.264   0.772  0.8449 -0.3292  0.5591
  960SOL     OW 3837   2.620   3.287   2.524 -0.4935 -0.4199  0.4621
  960SOL    HW1 3838   2.525   3.281   2.525 -0.4819 -1.1932 -0.8573
  960SOL    HW2 3839   2.642   3.340   2.601 -1.8964 -1.2991  1.5188
  960SOL     MW 3840   2.610   3.293   2.535 -0.6808 -0.6423  0.4268
  961SOL     OW 3841   1.786   0.626   0.468 -0.2740  0.6815 -0.7224
  961SOL    HW1 3842   1.800   0.573   0.389  1.9021  0.5277 -0.3005
  961SOL    HW2 3843   1.760   0.563   0.535  2.1703  0.0514 -0.2660
  961SOL     MW 3844   1.784   0.610   0.466  0.3478  0.5760 -0.6042
  962SOL     OW 3845   2.040   2.892   0.428 -0.1765 -0.1265  0.3170
  962SOL    HW1 3846   1.990   2.946   0.488 -0.3644  0.7575 -0.6007
  962SOL    HW2 3847   1.974   2.844   0.378 -0.0142 -1.3345  1.2024
  962SOL     MW 3848   2.025   2.893   0.429 -0.1800 -0.1701  0.3126
  963SOL     OW 3849   3.578   2.527   0.430 -0.0193 -0.1690 -0.1538
  963SOL    HW1 3850   3.579   2.614   0.391  1.5821 -0.2134 -0.2694
  963SOL    HW2 3851   3.626   2.472   0.368  2.0221 -0.3799  1.4822
  963SOL     MW 3852   3.585   2.531   0.416  0.4709 -0.2033  0.0508
  964SOL     OW 3853   2.008   0.399   0.893  0.0694 -0.2529 -0.5375
  964SOL    HW1 3854   1.956   0.443   0.825  0.4154 -0.3033 -0.8388
  964SOL    HW2 3855   1.995   0.306   0.877  4.5382 -0.6274 -4.2163
  964SOL     MW 3856   1.999   0.393   0.882  0.7174 -0.3101 -1.0732
  965SOL     OW 3857   1.992   2.408   1.291  0.0609 -0.7030 -0.4246
  965SOL    HW1 3858   1.914   2.407   1.235 -0.8384 -1.6420  0.7985
  965SOL    HW2 3859   2.010   2.501   1.304 -2.5027 -0.3249  1.3871
  965SOL     MW 3860   1.984   2.421   1.285 -0.4052 -0.7785 -0.0162
  966SOL     OW 3861   3.121   2.360   0.800  0.0079 -0.3671 -1.0466
  966SOL    HW1 3862   3.122   2.406   0.716  0.5296  1.1470 -0.2448
  966SOL    HW2 3863   3.028   2.357   0.823 -0.1618 -0.9951 -1.7734
  966SOL     MW 3864   3.108   2.366   0.792  0.0553 -0.2478 -1.0365
  967SOL     OW 3865   0.386   2.806   1.783  0.1420 -0.3055 -0.2974
  967SOL    HW1 3866   0.316   2.838   1.726 -0.6167  0.0384  0.7753
  967SOL    HW2 3867   0.391   2.712   1.765  0.7597 -0.0142 -1.7792
  967SOL     MW 3868   0.377   2.797   1.773  0.1230 -0.2200 -0.3524
  968SOL     OW 3869   1.801   0.203   0.355 -0.7224  0.1966  0.0748
  968SOL    HW1 3870   1.714   0.174   0.327 -1.3105 -0.1687  2.0938
  968SOL    HW2 3871   1.858   0.128   0.341 -0.6402  0.5067 -1.4567
  968SOL     MW 3872   1.797   0.189   0.350 -0.7905  0.1891  0.1404
  969SOL     OW 3873   1.858   2.976   1.263 -0.1664  0.0684 -0.6116
  969SOL    HW1 3874   1.854   2.946   1.172 -1.0833 -0.8274 -0.2884
  969SOL    HW2 3875   1.772   3.015   1.279 -0.6290 -1.2871  0.3699
  969SOL     MW 3876   1.846   2.977   1.253 -0.3520 -0.2346 -0.4360
  970SOL     OW 3877   0.683   0.076   2.734  0.3132 -0.3817 -0.1927
  970SOL    HW1 3878   0.657   0.164   2.706  0.6811 -0.2809 -0.2163
  970SOL    HW2 3879   0.651   0.069   2.824 -1.1398 -0.8235 -0.7036
  970SOL     MW 3880   0.675   0.087   2.742  0.1671 -0.4276 -0.2647
  971SOL     OW 3881   2.210   2.099   3.239 -0.0726 -0.2926 -0.3699
  971SOL    HW1 3882   2.248   2.150   3.167  0.4424  0.9072  0.7191
  971SOL    HW2 3883   2.127   2.142   3.257  0.9102  0.9610  1.3666
  971SOL     MW 3884   2.204   2.112   3.232  0.1290  0.0376  0.0104
  972SOL     OW 3885   2.749   2.168   0.508  0.1322 -0.7685  0.9518
  972SOL    HW1 3886   2.773   2.127   0.592  3.0016  0.5925  0.9217
  972SOL    HW2 3887   2.700   2.247   0.533  1.2519 -0.1960  1.4218
  972SOL     MW 3888   2.745   2.173   0.523  0.6691 -0.5083  1.0110
  973SOL     OW 3889   0.844   3.515   2.113 -0.0537 -0.4616  0.2573
  973SOL    HW1 3890   0.751   3.520   2.093  0.2233  0.9459 -0.8618
  973SOL    HW2 3891   0.848   3.487   2.205 -1.5081 -1.9326 -0.0855
  973SOL     MW 3892   0.832   3.512   2.123 -0.2122 -0.4701  0.0605
  974SOL     OW 3893   1.929   2.948   3.080  0.0603  0.3273 -0.3198
  974SOL    HW1 3894   1.974   2.982   3.158  3.3909  0.3347 -2.0563
  974SOL    HW2 3895   1.842   2.987   3.084  0.0013  0.2012  3.4157
  974SOL     MW 3896   1.923   2.958   3.091  0.5006  0.3113 -0.0507
  975SOL     OW 3897   2.290   1.565   3.445 -0.0670  0.0112 -0.0658
  975SOL    HW1 3898   2.356   1.589   3.379 -0.8904  1.0255 -0.5414
  975SOL    HW2 3899   2.341   1.524   3.515  1.0653  0.7223 -0.4521
  975SOL     MW 3900   2.306   1.562   3.445 -0.0254  0.2434 -0.1818
  976SOL     OW 3901   0.436   0.072   3.179 -0.5335  0.4782  0.4102
  976SOL    HW1 3902   0.419  -0.007   3.127 -2.9836  0.6644  0.7788
  976SOL    HW2 3903   0.439   0.041   3.269 -0.9689  0.7222  0.5149
  976SOL     MW 3904   0.434   0.057   3.184 -0.9218  0.5361  0.4739
  977SOL     OW 3905   2.051   2.125   0.275 -0.0323 -1.0558 -0.1172
  977SOL    HW1 3906   2.098   2.164   0.201 -4.9924 -0.7742 -3.5701
  977SOL    HW2 3907   2.100   2.046   0.295  2.8623  0.0795 -2.0108
  977SOL     MW 3908   2.064   2.120   0.268 -0.3103 -0.8651 -0.8368
  978SOL     OW 3909   0.154   2.656   3.331 -0.1856 -0.0340 -0.5370
  978SOL    HW1 3910   0.146   2.569   3.372 -0.9188  0.8898  1.4070
  978SOL    HW2 3911   0.075   2.664   3.278 -0.7431 -0.0799  0.2651
  978SOL     MW 3912   0.143   2.645   3.330 -0.3593  0.0841 -0.1674
  979SOL     OW 3913   3.320   2.976   3.484  0.5615 -0.4782 -0.0008
  979SOL    HW1 3914   3.295   2.921   3.410  2.6114  0.0882 -1.1886
  979SOL    HW2 3915   3.299   3.065   3.456 -2.7081 -0.5092  1.8952
  979SOL     MW 3916   3.314   2.980   3.470  0.3974 -0.4062  0.0945
  980SOL     OW 3917   3.257   0.078   0.200 -0.1549 -0.5662  0.1586
  980SOL    HW1 3918   3.231   0.056   0.289  0.0334  3.7973  1.5004
  980SOL    HW2 3919   3.291   0.167   0.206  0.6170 -0.3504 -4.1728
  980SOL     MW 3920   3.258   0.087   0.213 -0.0257  0.0501 -0.2438
  981SOL     OW 3921   2.624   2.822   2.527 -0.0363 -0.0856 -0.0309
  981SOL    HW1 3922   2.645   2.774   2.446 -0.0738  0.8139 -0.5844
  981SOL    HW2 3923   2.616   2.753   2.593  4.0380 -0.6738  0.1402
  981SOL     MW 3924   2.626   2.806   2.525  0.5070 -0.0437 -0.0824
  982SOL     OW 3925   0.710   3.193   3.541  0.3387 -0.0686 -0.6585
  982SOL    HW1 3926   0.786   3.156   3.494  0.0955 -0.3243 -0.8559
  982SOL    HW2 3927   0.661   3.238   3.473  0.4888  0.3865 -0.4656
  982SOL     MW 3928   0.714   3.194   3.525  0.3262 -0.0417 -0.6591
  983SOL     OW 3929   2.724   3.077   1.440 -0.1764  0.5493 -0.6336
  983SOL    HW1 3930   2.727   3.172   1.432 -1.2563  0.9715  2.6051
  983SOL    HW2 3931   2.631   3.055   1.434 -0.5940  0.4320  3.3146
  983SOL     MW 3932   2.712   3.087   1.438 -0.3779  0.5903  0.3337
  984SOL     OW 3933   1.880   2.309   0.526 -0.7701  0.8858  0.6191
  984SOL    HW1 3934   1.873   2.361   0.446  2.0141  1.4573  0.6516
  984SOL    HW2 3935   1.961   2.259   0.515 -1.4545 -0.6598  2.1879
  984SOL     MW 3936   1.890   2.309   0.514 -0.4875  0.7547  0.8346
  985SOL     OW 3937   2.484   0.238   1.041 -0.3123 -0.3528  0.2785
  985SOL    HW1 3938   2.395   0.266   1.020 -0.8720 -1.9045  0.4575
  985SOL    HW2 3939   2.528   0.318   1.070 -0.9763  0.8886 -1.9095
  985SOL     MW 3940   2.478   0.253   1.042 -0.4769 -0.3946  0.0081
  986SOL     OW 3941   0.456   0.604   0.831  0.5250  0.3493 -0.0225
  986SOL    HW1 3942   0.473   0.611   0.737  0.8847  1.6670  0.1246
  986SOL    HW2 3943   0.363   0.579   0.836  0.2135  1.2996 -0.7185
  986SOL     MW 3944   0.446   0.602   0.819  0.5315  0.6545 -0.0963
  987SOL     OW 3945   1.299   1.531   3.390  0.7131  0.0238 -0.3282
  987SOL    HW1 3946   1.326   1.567   3.305  0.7205  2.3198  0.5766
  987SOL    HW2 3947   1.286   1.608   3.446 -0.2550 -1.3690  1.4896
  987SOL     MW 3948   1.301   1.546   3.386  0.5838  0.1454  0.0382
  988SOL     OW 3949   1.316   2.996   3.437 -0.3254  0.6192 -0.0668
  988SOL    HW1 3950   1.279   3.010   3.524  0.2324  1.5999  0.0192
  988SOL    HW2 3951   1.407   3.026   3.444 -0.5964  1.8006 -1.2924
  988SOL     MW 3952   1.323   3.002   3.449 -0.2868  0.9102 -0.2202
  989SOL     OW 3953   0.859   0.142   3.381  0.8582  0.6476 -0.3795
  989SOL    HW1 3954   0.824   0.056   3.355  1.2043  0.5389 -0.4889
  989SOL    HW2 3955   0.954   0.130   3.381  0.9208  0.0074  2.9527
  989SOL     MW 3956   0.867   0.129   3.378  0.9132  0.5468  0.0542
  990SOL     OW 3957   2.277   1.772   0.828  0.1848  0.2776 -0.2098
  990SOL    HW1 3958   2.329   1.847   0.800 -1.3373  1.7519  0.7460
  990SOL    HW2 3959   2.264   1.784   0.922 -1.3892 -0.3257 -0.3077
  990SOL     MW 3960   2.282   1.784   0.837 -0.2319  0.3948 -0.0944
  991SOL     OW 3961   2.838   3.464   2.221 -0.1804 -0.2370 -0.0677
  991SOL    HW1 3962   2.782   3.388   2.206  0.4717 -0.5922 -0.7751
  991SOL    HW2 3963   2.923   3.427   2.246  0.5009  0.1828 -1.5851
  991SOL     MW 3964   2.842   3.449   2.222 -0.0009 -0.2283 -0.3671
  992SOL     OW 3965   1.309   2.080   0.486  0.3573  0.3977  0.0093
  992SOL    HW1 3966   1.319   2.155   0.428  0.1531 -2.1734 -3.6805
  992SOL    HW2 3967   1.217   2.054   0.477  0.6666 -0.9044  0.3539
  992SOL     MW 3968   1.298   2.087   0.477  0.3714 -0.1235 -0.4409
  993SOL     OW 3969   1.413   1.876   1.755 -0.3238  0.7316  0.3481
  993SOL    HW1 3970   1.495   1.925   1.766 -0.5128  0.7887  1.5587
  993SOL    HW2 3971   1.415   1.849   1.663  1.8932 -0.7777  0.7506
  993SOL     MW 3972   1.425   1.879   1.744 -0.0509  0.5362  0.5652
  994SOL     OW 3973   3.158   2.650   2.984 -0.6609  0.0321 -0.8172
  994SOL    HW1 3974   3.241   2.638   2.938 -0.3984  1.1078 -0.6457
  994SOL    HW2 3975   3.097   2.679   2.916 -0.4911  0.7720 -0.6652
  994SOL     MW 3976   3.161   2.652   2.969 -0.6027  0.2764 -0.7737
  995SOL     OW 3977   0.993   2.199   2.667 -0.2958  0.2690 -0.1409
  995SOL    HW1 3978   1.051   2.170   2.737 -0.9911 -0.1152  0.2813
  995SOL    HW2 3979   0.906   2.166   2.692 -0.8930  1.6528 -0.2605
  995SOL     MW 3980   0.989   2.191   2.680 -0.4698  0.4035 -0.1001
  996SOL     OW 3981   1.801   2.987   2.426  0.0650 -0.3167  0.5165
  996SOL    HW1 3982   1.874   2.928   2.407  0.1762 -0.1572  0.4516
  996SOL    HW2 3983   1.792   3.041   2.348 -1.1026 -1.3437 -0.0992
  996SOL     MW 3984   1.810   2.986   2.413 -0.0771 -0.4335  0.4249
  997SOL     OW 3985   2.763   2.126   0.847 -0.3462 -0.1859  0.0525
  997SOL    HW1 3986   2.823   2.192   0.881 -1.2903  0.6011  0.2471
  997SOL    HW2 3987   2.729   2.081   0.925  1.2924 -1.8620 -0.1291
  997SOL     MW 3988   2.766   2.129   0.862 -0.2527 -0.3055  0.0542
  998SOL     OW 3989   1.581   1.413   3.414  0.6372 -0.1707 -0.6354
  998SOL    HW1 3990   1.603   1.466   3.490  1.9315 -2.1231  0.4478
  998SOL    HW2 3991   1.485   1.405   3.417  0.6873 -0.4634  0.9931
  998SOL     MW 3992   1.571   1.419   3.425  0.8182 -0.4728 -0.2704
  999SOL     OW 3993   1.728   0.463   3.592  0.2449 -0.1809 -0.2017
  999SOL    HW1 3994   1.650   0.498   3.550 -0.9362 -1.4746  0.7931
  999SOL    HW2 3995   1.728   0.502   3.679  0.2362 -0.8231  0.0920
  999SOL     MW 3996   1.718   0.473   3.598  0.0848 -0.4414 -0.0283
 1000SOL     OW 3997   2.895   1.999   1.577  0.1783 -0.3194 -0.1176
 1000SOL    HW1 3998   2.894   1.904   1.575 -0.5522 -0.3068 -1.5191
 1000SOL    HW2 3999   2.955   2.021   1.649  2.4586 -1.8035 -1.4403
 1000SOL     MW 4000   2.903   1.989   1.586  0.3869 -0.5174 -0.4842
 1001SOL     OW 4001   3.173   3.060   2.845 -0.1282  0.2261  0.0219
 1001SOL    HW1 4002   3.232   3.105   2.906  0.7581  0.2423 -0.8332
 1001SOL    HW2 4003   3.198   2.968   2.851  1.1041  0.4296 -1.5454
 1001SOL     MW 4004   3.184   3.053   2.854  0.1569  0.2556 -0.3041
 1002SOL     OW 4005   1.550   0.109   0.596  0.4534  0.6999  0.4953
 1002SOL    HW1 4006   1.524   0.098   0.504 -0.3136  0.7125  0.7003
 1002SOL    HW2 4007   1.633   0.061   0.603  0.1236  0.0268 -0.0205
 1002SOL     MW 4008   1.558   0.101   0.584  0.3058  0.6110  0.4535
 1003SOL     OW 4009   0.295   2.978   2.620 -0.7278 -1.0081  0.2870
 1003SOL    HW1 4010   0.365   2.973   2.685 -1.1560 -1.7284  0.7139
 1003SOL    HW2 4011   0.274   2.886   2.601 -0.5692 -0.8080 -0.9160
 1003SOL     MW 4012   0.302   2.965   2.626 -0.7641 -1.0781  0.1826
 1004SOL     OW 4013   0.947   1.754   1.011  0.4210  0.0547  0.7520
 1004SOL    HW1 4014   0.905   1.791   0.933  2.7698 -0.1397 -0.7035
 1004SOL    HW2 4015   0.878   1.755   1.077 -2.2886 -1.4997 -1.7695
 1004SOL     MW 4016   0.932   1.760   1.009  0.3724 -0.1806  0.2167
 1005SOL     OW 4017   0.574   3.432   2.048  0.2375  0.0304  0.3654
 1005SOL    HW1 4018   0.562   3.439   1.953 -0.5359  1.4735  0.5403
 1005SOL    HW2 4019   0.619   3.348   2.060  0.6064 -0.0526 -1.2892
 1005SOL     MW 4020   0.579   3.422   2.037  0.1830  0.2134  0.1663
 1006SOL     OW 4021   3.096   2.644   1.884  0.2619  0.2851 -0.1266
 1006SOL    HW1 4022   3.083   2.613   1.795  1.9779  1.6626 -0.9336
 1006SOL    HW2 4023   3.182   2.610   1.909 -0.4156 -0.5172  1.2350
 1006SOL     MW 4024   3.106   2.636   1.876  0.4017  0.3625 -0.0520
 1007SOL     OW 4025   1.508   2.722   1.778  0.2635  0.1549 -0.2582
 1007SOL    HW1 4026   1.483   2.760   1.862 -0.8768 -2.1899  0.5477
 1007SOL    HW2 4027   1.520   2.797   1.720 -1.4378  1.7184  1.2967
 1007SOL     MW 4028   1.506   2.737   1.782 -0.1190  0.0497  0.0595
 1008SOL     OW 4029   1.388   3.345   3.532 -0.3146  0.1362  0.6685
 1008SOL    HW1 4030   1.402   3.310   3.444  0.2176  0.9681  0.4172
 1008SOL    HW2 4031   1.417   3.274   3.590 -0.9939 -0.5494  0.1894
 1008SOL     MW 4032   1.394   3.331   3.528 -0.3344  0.1559  0.5702
 1009SOL     OW 4033   2.172   2.802   3.011 -0.5748  0.1876 -0.2601
 1009SOL    HW1 4034   2.213   2.786   3.096 -0.0588  1.5580 -0.2387
 1009SOL    HW2 4035   2.129   2.886   3.020 -0.1926  0.5406 -1.4835
 1009SOL     MW 4036   2.172   2.811   3.023 -0.4539  0.4195 -0.4219
 1010SOL     OW 4037   0.864   2.118   1.527  0.5060 -0.1137  0.3025
 1010SOL    HW1 4038   0.861   2.090   1.436  1.5722  1.7167 -0.3527
 1010SOL    HW2 4039   0.943   2.172   1.533 -0.8778  1.9023  1.6580
 1010SOL     MW 4040   0.874   2.121   1.516  0.4632  0.4039  0.3967
 1011SOL     OW 4041   3.245   2.977   2.586 -0.2537  0.2691 -0.5697
 1011SOL    HW1 4042   3.212   3.016   2.668 -1.2235 -1.3012 -0.1491
 1011SOL    HW2 4043   3.278   2.891   2.613  1.6641  0.6776 -1.4800
 1011SOL     MW 4044   3.245   2.971   2.601 -0.1261  0.1127 -0.6356
 1012SOL     OW 4045   0.645   2.900   0.830 -0.0324 -0.0819 -0.1158
 1012SOL    HW1 4046   0.649   2.826   0.890 -0.9877  0.5513  0.7718
 1012SOL    HW2 4047   0.715   2.958   0.858 -1.5434  1.0354  1.5966
 1012SOL     MW 4048   0.655   2.898   0.842 -0.3643  0.1537  0.2341
 1013SOL     OW 4049   0.383   3.397   3.075 -0.0321  0.3313 -0.2294
 1013SOL    HW1 4050   0.288   3.404   3.067 -0.1266 -0.9392 -0.4396
 1013SOL    HW2 4051   0.412   3.363   2.990  0.3538 -1.2653  0.5005
 1013SOL     MW 4052   0.374   3.393   3.063  0.0071 -0.0546 -0.1594
 1014SOL     OW 4053   2.337   2.469   3.158  0.9545  0.2545 -0.2620
 1014SOL    HW1 4054   2.407   2.404   3.164  2.3023  1.5884 -0.8399
 1014SOL    HW2 4055   2.334   2.510   3.244 -0.3641 -0.9852  0.3188
 1014SOL     MW 4056   2.346   2.466   3.170  0.9585  0.2671 -0.2616
 1015SOL     OW 4057   2.022   3.206   0.331  0.2972  0.5024 -0.0421
 1015SOL    HW1 4058   2.107   3.168   0.311 -0.2876 -1.4601  1.0400
 1015SOL    HW2 4059   2.042   3.282   0.386  1.3646  0.5547 -0.4800
 1015SOL     MW 4060   2.036   3.211   0.336  0.3622  0.2453  0.0446
 1016SOL     OW 4061   0.036   1.812   3.216 -0.0355 -0.4585 -0.7563
 1016SOL    HW1 4062   0.130   1.822   3.232 -0.0095 -2.4706  0.7256
 1016SOL    HW2 4063   0.029   1.730   3.168 -1.0583 -0.5814 -0.4164
 1016SOL     MW 4064   0.048   1.802   3.212 -0.1697 -0.7458 -0.5111
 1017SOL     OW 4065   0.686   2.515   3.231  0.2273  0.0830  0.6280
 1017SOL    HW1 4066   0.623   2.586   3.242 -0.8828 -0.7369 -0.2252
 1017SOL    HW2 4067   0.736   2.539   3.153 -1.7316 -1.1560 -1.0939
 1017SOL     MW 4068   0.684   2.528   3.222 -0.1858 -0.1941  0.2815
 1018SOL     OW 4069   0.711   0.617   0.968  0.4987  0.0558  0.2865
 1018SOL    HW1 4070   0.619   0.616   0.939  0.2191  0.7805  1.0978
 1018SOL    HW2 4071   0.753   0.683   0.912  0.1178  0.9544  1.0228
 1018SOL     MW 4072   0.704   0.626   0.956  0.4098  0.2743  0.4948
 1019SOL     OW 4073   2.878   3.157   2.437  0.4785  0.1276  0.5257
 1019SOL    HW1 4074   2.884   3.086   2.501  0.5241  1.9961  2.7358
 1019SOL    HW2 4075   2.797   3.203   2.460 -0.0968  0.2065 -1.5293
 1019SOL     MW 4076   2.868   3.154   2.449  0.4072  0.3897  0.5465
 1020SOL     OW 4077   1.070   3.276   1.561 -0.5009 -0.0218  0.7852
 1020SOL    HW1 4078   1.024   3.298   1.479 -0.7096 -3.5496 -0.1969
 1020SOL    HW2 4079   1.138   3.343   1.568 -1.3831  1.2526 -1.4939
 1020SOL     MW 4080   1.073   3.288   1.551 -0.6477 -0.3251  0.3463
 1021SOL     OW 4081   2.604   3.013   2.299 -0.1539 -0.0848 -0.4054
 1021SOL    HW1 4082   2.592   2.943   2.235  2.8199  0.0839 -1.3316
 1021SOL    HW2 4083   2.601   2.968   2.384 -1.2309 -0.8103 -0.8052
 1021SOL     MW 4084   2.602   2.997   2.302  0.1014 -0.1597 -0.5839
 1022SOL     OW 4085   3.202   0.088   0.466  0.6354  0.5924 -0.0576
 1022SOL    HW1 4086   3.111   0.101   0.438  0.6462 -0.3846 -0.5759
 1022SOL    HW2 4087   3.205  -0.001   0.500  1.2643  0.8333  0.5348
 1022SOL     MW 4088   3.190   0.078   0.467  0.7215  0.4933 -0.0477
 1023SOL     OW 4089   1.891   3.565   2.902  0.5896 -0.0688  0.2519
 1023SOL    HW1 4090   1.893   3.610   2.986  1.9160 -0.3754  0.4179
 1023SOL    HW2 4091   1.798   3.551   2.883  0.1506  2.1904  0.4522
 1023SOL     MW 4092   1.879   3.569   2.911  0.7090  0.1940  0.3012
 1024SOL     OW 4093   0.803   1.199   3.337 -0.4356  0.1157 -0.1875
 1024SOL    HW1 4094   0.799   1.143   3.260 -0.2093 -1.9406  1.2278
 1024SOL    HW2 4095   0.816   1.139   3.411 -1.1120  1.9444  1.5288
 1024SOL     MW 4096   0.804   1.183   3.337 -0.4961  0.0851  0.2339
 1025SOL     OW 4097   0.987   2.417   2.145 -0.6973  0.0810  0.8316
 1025SOL    HW1 4098   0.987   2.471   2.225 -0.3545  2.0795 -0.4414
 1025SOL    HW2 4099   1.018   2.332   2.174  1.8545  1.4263  2.4752
 1025SOL     MW 4100   0.991   2.413   2.160 -0.3078  0.5310  0.8815
 1026SOL     OW 4101   0.155   2.843   0.813  0.0616  0.0901 -0.1063
 1026SOL    HW1 4102   0.241   2.801   0.802 -0.3243 -0.8225  0.2358
 1026SOL    HW2 4103   0.133   2.828   0.905  0.3167  1.8682  0.2654
 1026SOL     MW 4104   0.164   2.835   0.824  0.0440  0.2066 -0.0102
 1027SOL     OW 4105   3.090   1.853   0.354 -0.1698  0.1814  0.3813
 1027SOL    HW1 4106   3.094   1.848   0.258 -0.0046 -2.0360  0.4526
 1027SOL    HW2 4107   3.182   1.851   0.382 -0.0170  3.7677  0.5938
 1027SOL     MW 4108   3.103   1.852   0.345 -0.1270  0.3656  0.4195
 1028SOL     OW 4109   1.692   2.815   2.661 -0.1754  0.8703  0.3423
 1028SOL    HW1 4110   1.651   2.898   2.638  0.6214  0.9312 -0.9832
 1028SOL    HW2 4111   1.781   2.840   2.689 -1.1164  0.8258  3.8831
 1028SOL     MW 4112   1.699   2.830   2.662 -0.1948  0.8725  0.6404
 1029SOL     OW 4113   2.760   2.833   3.163 -0.2045 -1.0232 -0.3560
 1029SOL    HW1 4114   2.793   2.780   3.235  1.0042  0.1178 -0.0383
 1029SOL    HW2 4115   2.711   2.904   3.206 -0.1980 -0.8109 -0.6937
 1029SOL     MW 4116   2.758   2.835   3.178 -0.0409 -0.8411 -0.3587
 1030SOL     OW 4117   1.673   3.504   2.111 -0.1527  0.1273 -0.0122
 1030SOL    HW1 4118   1.581   3.489   2.087 -0.3052  1.3069 -0.1981
 1030SOL    HW2 4119   1.722   3.480   2.032 -0.3773  0.5240 -0.2709
 1030SOL     MW 4120   1.667   3.499   2.097 -0.2035  0.3394 -0.0721
 1031SOL     OW 4121   2.794   3.443   0.636  0.2671  0.2056  0.1288
 1031SOL    HW1 4122   2.883   3.415   0.656 -0.8115 -3.5413  0.3740
 1031SOL    HW2 4123   2.806   3.521   0.582  3.7604 -0.8114 -0.8658
 1031SOL     MW 4124   2.807   3.450   0.631  0.5921 -0.4355  0.0279
 1032SOL     OW 4125   2.865   3.034   0.309 -0.2027 -0.7284 -0.3117
 1032SOL    HW1 4126   2.860   3.109   0.251 -0.6534 -0.0672  0.5684
 1032SOL    HW2 4127   2.774   3.007   0.322 -0.1236 -0.7335  0.2636
 1032SOL     MW 4128   2.852   3.040   0.303 -0.2527 -0.6401 -0.1158
 1033SOL     OW 4129   2.527   2.197   0.742 -0.2749 -0.0503  0.2625
 1033SOL    HW1 4130   2.502   2.287   0.764 -0.3035 -0.1555  0.6690
 1033SOL    HW2 4131   2.592   2.174   0.808 -0.7519 -0.5622  0.5691
 1033SOL     MW 4132   2.532   2.206   0.754 -0.3430 -0.1333  0.3585
 1034SOL     OW 4133   3.537   2.188   1.635  0.0986  0.5769  0.0556
 1034SOL    HW1 4134   3.458   2.175   1.584  1.9797  0.5521 -3.1123
 1034SOL    HW2 4135   3.515   2.157   1.723 -3.2063  0.2199 -0.7865
 1034SOL     MW 4136   3.523   2.182   1.640 -0.0930  0.5255 -0.4841
 1035SOL     OW 4137   1.770   2.652   2.299  0.7348  0.4815 -0.0810
 1035SOL    HW1 4138   1.749   2.620   2.386 -0.1866  0.2195 -0.3826
 1035SOL    HW2 4139   1.840   2.715   2.312  0.4465  0.6140  0.8734
 1035SOL     MW 4140   1.776   2.656   2.312  0.5720  0.4641  0.0068
 1036SOL     OW 4141   1.101   2.006   3.492  0.3789 -0.2100  0.3103
 1036SOL    HW1 4142   1.135   1.926   3.452 -3.3611 -1.1477 -1.3723
 1036SOL    HW2 4143   1.155   2.017   3.571  3.2455 -2.4066 -1.1256
 1036SOL     MW 4144   1.113   1.996   3.497  0.2613 -0.6318 -0.1094
 1037SOL     OW 4145   0.893   2.309   3.413 -0.4804  0.0282 -0.0925
 1037SOL    HW1 4146   0.891   2.403   3.433  0.9944  0.3190 -1.1317
 1037SOL    HW2 4147   0.868   2.267   3.495 -1.0282  1.3239  0.4351
 1037SOL     MW 4148   0.889   2.316   3.427 -0.3557  0.2417 -0.1613
 1038SOL     OW 4149   0.577   2.187   0.283  0.9709  0.3400 -0.4389
 1038SOL    HW1 4150   0.545   2.099   0.263 -0.2082  0.4643  0.7286
 1038SOL    HW2 4151   0.652   2.173   0.340 -0.0073  0.0687  0.8261
 1038SOL     MW 4152   0.583   2.173   0.288  0.6806  0.3202 -0.1115
 1039SOL     OW 4153   0.118   1.761   1.460 -0.0577  0.2280 -0.4721
 1039SOL    HW1 4154   0.105   1.855   1.465 -0.5981  0.1562 -0.4316
 1039SOL    HW2 4155   0.047   1.731   1.402  0.2380 -0.1261 -0.6578
 1039SOL     MW 4156   0.107   1.769   1.453 -0.0907  0.1707 -0.4916
 1040SOL     OW 4157   3.564   3.576   0.435  0.1222 -0.3967 -0.2567
 1040SOL    HW1 4158   3.496   3.526   0.480  0.4726  0.4111  1.2450
 1040SOL    HW2 4159   3.540   3.667   0.449  0.5608 -0.1216 -1.2423
 1040SOL     MW 4160   3.552   3.581   0.443  0.2284 -0.2510 -0.1873
 1041SOL     OW 4161   0.282   2.185   0.370  0.0217 -0.0264  0.0445
 1041SOL    HW1 4162   0.209   2.138   0.411 -1.5187  0.8588 -1.5024
 1041SOL    HW2 4163   0.296   2.139   0.287 -0.6143  1.3594 -0.8736
 1041SOL     MW 4164   0.274   2.173   0.364 -0.2712  0.2792 -0.2872
 1042SOL     OW 4165   1.861   1.360   0.609 -0.0758  0.4496 -0.0853
 1042SOL    HW1 4166   1.890   1.359   0.700  0.3847 -0.0123 -0.2339
 1042SOL    HW2 4167   1.875   1.450   0.580  3.1326 -0.1715 -0.7519
 1042SOL     MW 4168   1.867   1.372   0.618  0.4180  0.3038 -0.1950
 1043SOL     OW 4169   2.571   1.762   2.447 -0.3097  0.4222 -0.5658
 1043SOL    HW1 4170   2.633   1.726   2.384 -1.0694  0.6627 -1.4646
 1043SOL    HW2 4171   2.532   1.685   2.489  0.2645  0.2647 -0.3078
 1043SOL     MW 4172   2.574   1.747   2.444 -0.3346  0.4334 -0.6521
 1044SOL     OW 4173   3.481   1.243   0.332  0.1648 -0.1387  0.3057
 1044SOL    HW1 4174   3.530   1.184   0.274 -1.6127 -0.9271 -0.4497
 1044SOL    HW2 4175   3.533   1.324   0.331  0.2018 -0.0777 -2.4832
 1044SOL     MW 4176   3.495   1.246   0.324 -0.0695 -0.2366 -0.1713
 1045SOL     OW 4177   0.749   0.007   0.372  0.2856 -0.5696 -0.8392
 1045SOL    HW1 4178   0.799   0.052   0.304  0.8832 -0.7332 -0.5156
 1045SOL    HW2 4179   0.738  -0.082   0.340  1.9695 -1.1118 -0.0327
 1045SOL     MW 4180   0.754   0.001   0.359  0.5926 -0.6646 -0.6871
 1046SOL     OW 4181   2.262   2.037   1.041 -0.8980 -0.1839  0.5299
 1046SOL    HW1 4182   2.271   1.984   1.121 -0.7832 -0.4733  0.3263
 1046SOL    HW2 4183   2.251   2.127   1.073 -0.0553 -0.1921  0.8494
 1046SOL     MW 4184   2.261   2.042   1.056 -0.7691 -0.2239  0.5455
 1047SOL     OW 4185   1.440   2.040   1.319 -0.3441 -0.0955  0.0203
 1047SOL    HW1 4186   1.368   2.098   1.294  1.9559  2.3527 -1.5789
 1047SOL    HW2 4187   1.470   2.003   1.236 -0.1262 -1.5294  0.7192
 1047SOL     MW 4188   1.434   2.043   1.304 -0.0052  0.0410 -0.1009
 1048SOL     OW 4189   0.240   0.903   1.570  0.2468 -0.1686 -0.0680
 1048SOL    HW1 4190   0.186   0.974   1.603  1.8395  1.4751 -0.8310
 1048SOL    HW2 4191   0.217   0.828   1.625 -1.1927  1.0145  1.0298
 1048SOL     MW 4192   0.230   0.902   1.582  0.2674  0.2118 -0.0229
 1049SOL     OW 4193   1.311   0.374   0.320 -0.2126 -0.2260 -0.1952
 1049SOL    HW1 4194   1.397   0.401   0.287  0.4347 -0.5549  1.1480
 1049SOL    HW2 4195   1.260   0.354   0.242  0.6473  0.8390 -1.0456
 1049SOL     MW 4196   1.316   0.375   0.305 -0.0098 -0.1269 -0.1289
 1050SOL     OW 4197   1.441   1.143   0.171  0.3910  0.1371 -0.6201
 1050SOL    HW1 4198   1.412   1.191   0.093  0.8832  1.2733 -0.1291
 1050SOL    HW2 4199   1.442   1.209   0.241  0.7036 -0.6864  0.1723
 1050SOL     MW 4200   1.438   1.159   0.170  0.4993  0.1791 -0.4474
 1051SOL     OW 4201   2.496   2.936   0.921  0.2397  0.3545  0.5039
 1051SOL    HW1 4202   2.489   2.968   1.011  1.5766  1.3611  0.2779
 1051SOL    HW2 4203   2.472   3.012   0.867 -1.0393 -0.3752 -0.0187
 1051SOL     MW 4204   2.492   2.951   0.926  0.2475  0.3918  0.4031
 1052SOL     OW 4205   2.503   3.093   0.167 -0.2096  0.1952 -0.4118
 1052SOL    HW1 4206   2.422   3.083   0.118 -0.4336 -2.2971  0.3550
 1052SOL    HW2 4207   2.571   3.105   0.101 -1.1617  2.5401 -1.0524
 1052SOL     MW 4208   2.501   3.093   0.152 -0.3679  0.1753 -0.3948
 1053SOL     OW 4209   2.207   2.872   3.328  0.5805 -0.2462 -0.4063
 1053SOL    HW1 4210   2.212   2.825   3.411  1.6504  1.7671  0.7513
 1053SOL    HW2 4211   2.290   2.850   3.283 -0.3457 -1.9670 -1.3802
 1053SOL     MW 4212   2.219   2.863   3.333  0.5998 -0.2068 -0.3816
 1054SOL     OW 4213   1.064   2.143   2.164  0.4125 -0.7254  0.3936
 1054SOL    HW1 4214   1.087   2.101   2.247  0.1571  0.6538  1.2019
 1054SOL    HW2 4215   0.978   2.108   2.141 -0.7306  0.7475  2.1044
 1054SOL     MW 4216   1.056   2.133   2.172  0.2243 -0.3416  0.7326
 1055SOL     OW 4217   3.194   1.918   1.761  0.3556 -0.3577  0.2375
 1055SOL    HW1 4218   3.192   1.935   1.855 -0.8403  1.2815 -0.0397
 1055SOL    HW2 4219   3.131   1.847   1.748 -3.0912  2.4222  0.2417
 1055SOL     MW 4220   3.185   1.911   1.772 -0.2693  0.2371  0.2007
 1056SOL     OW 4221   0.221   2.238   2.813 -0.6359  0.4650  0.0181
 1056SOL    HW1 4222   0.290   2.195   2.864  1.2385  1.8600 -1.1980
 1056SOL    HW2 4223   0.198   2.175   2.745 -0.6558 -0.0686  0.5159
 1056SOL     MW 4224   0.227   2.224   2.811 -0.3863  0.5809 -0.0786
 1057SOL     OW 4225   0.086   3.089   2.497  0.3852  0.3636 -0.3273
 1057SOL    HW1 4226   0.157   3.034   2.531 -0.1914 -1.6765 -2.1952
 1057SOL    HW2 4227   0.091   3.079   2.402 -3.7565 -1.9012 -0.5692
 1057SOL     MW 4228   0.096   3.080   2.489 -0.2498 -0.2158 -0.6112
 1058SOL     OW 4229   2.678   2.855   1.644 -0.2719 -0.3844  0.4858
 1058SOL    HW1 4230   2.640   2.942   1.656 -0.9742 -0.5415 -0.4834
 1058SOL    HW2 4231   2.643   2.824   1.561  2.9554 -0.0373 -1.1568
 1058SOL     MW 4232   2.668   2.862   1.635  0.0679 -0.3588  0.1343
 1059SOL     OW 4233   2.418   0.941   0.625 -0.7482 -1.0220 -0.7438
 1059SOL    HW1 4234   2.343   0.999   0.611 -0.0624 -0.3062 -1.5075
 1059SOL    HW2 4235   2.482   0.995   0.671  0.3262 -0.8185 -2.4231
 1059SOL     MW 4236   2.416   0.956   0.629 -0.5113 -0.8982 -1.0726
 1060SOL     OW 4237   3.233   2.435   2.184 -0.6635 -0.4172 -0.1168
 1060SOL    HW1 4238   3.170   2.364   2.200 -0.2187 -0.4558  1.6702
 1060SOL    HW2 4239   3.307   2.414   2.241 -0.3040  1.2045  0.0585
 1060SOL     MW 4240   3.235   2.422   2.194 -0.5553 -0.2041  0.1473
 1061SOL     OW 4241   3.021   0.909   0.392  0.1324 -0.3020 -0.0135
 1061SOL    HW1 4242   2.959   0.939   0.326  1.6570  1.6691 -0.6571
 1061SOL    HW2 4243   2.999   0.960   0.471 -2.3936 -3.4205  1.5116
 1061SOL     MW 4244   3.010   0.920   0.394 -0.0023 -0.4564  0.1051
 1062SOL     OW 4245   1.201   2.652   3.427  0.6518 -0.1182 -0.0114
 1062SOL    HW1 4246   1.183   2.721   3.363 -0.2521  0.7044  1.0939
 1062SOL    HW2 4247   1.249   2.696   3.497 -0.2179 -0.5096  0.8548
 1062SOL     MW 4248   1.205   2.667   3.427  0.4131 -0.0602  0.2539
 1063SOL     OW 4249   1.665   3.462   1.714  0.2307 -0.1424 -0.1286
 1063SOL    HW1 4250   1.738   3.435   1.769  0.8592  0.1104 -0.8267
 1063SOL    HW2 4251   1.630   3.381   1.678  0.3412 -0.2379 -0.0167
 1063SOL     MW 4252   1.670   3.448   1.716  0.3302 -0.1212 -0.2075
 1064SOL     OW 4253   2.359   1.631   0.572 -0.1417 -0.1565  0.3909
 1064SOL    HW1 4254   2.350   1.644   0.666 -3.4063  1.5061 -0.0070
 1064SOL    HW2 4255   2.305   1.554   0.553  1.4311 -1.1930 -0.0291
 1064SOL     MW 4256   2.351   1.622   0.582 -0.3694 -0.0723  0.2808
 1065SOL     OW 4257   1.105   1.903   1.474  0.5719  0.5645 -0.5899
 1065SOL    HW1 4258   1.086   1.919   1.566  1.1669  1.2492 -0.5795
 1065SOL    HW2 4259   1.183   1.956   1.456  1.0358 -0.3066 -1.2386
 1065SOL     MW 4260   1.113   1.912   1.484  0.7144  0.5394 -0.6758
 1066SOL     OW 4261   0.376   2.918   1.246 -0.6836  0.1025 -0.4463
 1066SOL    HW1 4262   0.369   2.882   1.335 -1.1034  0.2127 -0.4329
 1066SOL    HW2 4263   0.318   2.994   1.247  0.2720  0.8527 -0.4429
 1066SOL     MW 4264   0.367   2.923   1.258 -0.6115  0.2183 -0.4440
 1067SOL     OW 4265   1.511   1.787   1.407  0.3726  0.3550  0.2214
 1067SOL    HW1 4266   1.585   1.777   1.467  0.3493 -1.4947 -0.0214
 1067SOL    HW2 4267   1.511   1.880   1.385  1.9116  0.5998  1.1168
 1067SOL     MW 4268   1.521   1.798   1.413  0.5766  0.1390  0.3092
 1068SOL     OW 4269   1.254   0.738   3.485 -0.4740  0.2029 -0.1709
 1068SOL    HW1 4270   1.166   0.701   3.480  0.6798 -3.1625  1.4162
 1068SOL    HW2 4271   1.271   0.746   3.579  0.9107  0.8367 -0.4448
 1068SOL     MW 4272   1.244   0.734   3.497 -0.1323 -0.1647  0.0059
 1069SOL     OW 4273   3.487   1.362   3.601  0.2803  0.3660 -0.0896
 1069SOL    HW1 4274   3.576   1.396   3.610  0.5119 -0.1835 -0.2839
 1069SOL    HW2 4275   3.472   1.358   3.507 -0.1366  0.9275 -0.0507
 1069SOL     MW 4276   3.497   1.366   3.590  0.2554  0.3676 -0.1105
 1070SOL     OW 4277   1.081   1.978   2.450  0.6106  0.2033 -0.6090
 1070SOL    HW1 4278   1.122   1.907   2.500 -2.0089 -1.2294 -0.2970
 1070SOL    HW2 4279   1.056   2.043   2.517  0.1301 -0.1276 -0.4606
 1070SOL     MW 4280   1.083   1.977   2.466  0.1934 -0.0340 -0.5471
 1071SOL     OW 4281   3.228   0.470   0.047 -0.7393 -0.6257 -0.1866
 1071SOL    HW1 4282   3.272   0.506  -0.030  1.7605 -0.1540  1.3365
 1071SOL    HW2 4283   3.135   0.481   0.029 -0.2475 -0.3517 -3.0198
 1071SOL     MW 4284   3.222   0.477   0.034 -0.3367 -0.5253 -0.3629
 1072SOL     OW 4285   0.613   3.257   3.235  0.8786  1.0487 -0.3990
 1072SOL    HW1 4286   0.529   3.212   3.246  0.9020  0.8812 -0.8697
 1072SOL    HW2 4287   0.675   3.186   3.215  0.3044  1.4972 -4.6096
 1072SOL     MW 4288   0.610   3.241   3.234  0.8045  1.0865 -1.0290
 1073SOL     OW 4289   2.841   2.473   0.767  0.2491 -0.3879 -0.2895
 1073SOL    HW1 4290   2.918   2.509   0.722  1.3098  0.9222  2.3420
 1073SOL    HW2 4291   2.771   2.478   0.703  1.2820  2.7872 -1.3604
 1073SOL     MW 4292   2.842   2.479   0.753  0.5308  0.2157 -0.0795
 1074SOL     OW 4293   2.160   1.905   2.974  0.1015  0.3384 -0.4206
 1074SOL    HW1 4294   2.172   1.824   2.926  0.3788  1.1614 -1.7855
 1074SOL    HW2 4295   2.137   1.877   3.063 -3.6985 -1.2473 -1.7233
 1074SOL     MW 4296   2.158   1.891   2.980 -0.3726  0.2358 -0.7796
 1075SOL     OW 4297   0.855   2.059   2.993 -0.5371  0.4466  0.4232
 1075SOL    HW1 4298   0.844   1.997   3.066  1.5967 -0.5819 -0.0684
 1075SOL    HW2 4299   0.924   2.118   3.022 -0.1476  0.4539 -0.5089
 1075SOL     MW 4300   0.863   2.058   3.007 -0.1975  0.3092  0.2316
 1076SOL     OW 4301   1.423   0.148   2.609  0.4583  0.2147 -0.5477
 1076SOL    HW1 4302   1.355   0.110   2.553  0.4228 -1.9861  0.8794
 1076SOL    HW2 4303   1.503   0.141   2.557 -0.1652  2.0855 -1.9128
 1076SOL     MW 4304   1.424   0.142   2.594  0.3696  0.1703 -0.5394
 1077SOL     OW 4305   2.370   3.063   3.481 -0.2894  0.9845  0.1663
 1077SOL    HW1 4306   2.405   3.148   3.453  2.4785 -0.3386 -0.6762
 1077SOL    HW2 4307   2.311   3.038   3.409 -0.1346  1.6060 -0.1945
 1077SOL     MW 4308   2.366   3.071   3.467  0.1039  0.8901  0.0044
 1078SOL     OW 4309   0.126   2.597   1.992 -0.0173  0.7393  1.0000
 1078SOL    HW1 4310   0.065   2.608   2.065  0.2851  1.4699  1.1514
 1078SOL    HW2 4311   0.104   2.666   1.930  0.1928  0.5668  0.7274
 1078SOL     MW 4312   0.115   2.608   1.994  0.0516  0.8144  0.9837
 1079SOL     OW 4313   1.538   1.778   2.866  0.2008 -0.0049 -0.2715
 1079SOL    HW1 4314   1.491   1.696   2.847  0.3742 -0.4836  1.2046
 1079SOL    HW2 4315   1.557   1.815   2.781 -2.5702  0.0448 -0.9753
 1079SOL     MW 4316   1.534   1.772   2.852 -0.1488 -0.0626 -0.1675
 1080SOL     OW 4317   0.732   3.028   3.166 -0.0043 -0.1777 -0.5462
 1080SOL    HW1 4318   0.799   3.023   3.098  0.0982 -1.9309 -0.3765
 1080SOL    HW2 4319   0.655   2.985   3.127  0.2457 -1.7656  0.6011
 1080SOL     MW 4320   0.731   3.022   3.152  0.0432 -0.6274 -0.3689
 1081SOL     OW 4321   1.624   2.770   0.734 -0.9657  0.2138  0.4566
 1081SOL    HW1 4322   1.619   2.829   0.809 -0.0557  0.3059  0.4609
 1081SOL    HW2 4323   1.704   2.719   0.749 -0.4594  0.6223 -0.7167
 1081SOL     MW 4324   1.634   2.771   0.746 -0.7751  0.2812  0.2993
 1082SOL     OW 4325   3.284   1.849   0.557 -0.7584  0.1265  0.1181
 1082SOL    HW1 4326   3.207   1.880   0.605 -0.5288 -0.6700  1.0367
 1082SOL    HW2 4327   3.333   1.929   0.535 -0.8945  0.5218  1.1874
 1082SOL     MW 4328   3.280   1.864   0.560 -0.7458  0.0725  0.3856
 1083SOL     OW 4329   2.350   1.200   0.417 -0.2804 -0.3816 -0.0604
 1083SOL    HW1 4330   2.438   1.237   0.428 -1.0383  1.5619 -0.1064
 1083SOL    HW2 4331   2.323   1.227   0.329 -0.9485 -0.8946 -0.0251
 1083SOL     MW 4332   2.358   1.208   0.407 -0.4723 -0.1891 -0.0619
 1084SOL     OW 4333   0.828   0.138   0.136 -0.0072  0.0933  0.4577
 1084SOL    HW1 4334   0.781   0.095   0.065 -0.6654 -1.2907  1.6642
 1084SOL    HW2 4335   0.789   0.225   0.142  3.9345  2.7933 -4.6197
 1084SOL     MW 4336   0.816   0.144   0.127  0.4347  0.2704 -0.0633
 1085SOL     OW 4337   3.059   0.144   3.594  0.4216 -0.2651  0.8780
 1085SOL    HW1 4338   3.150   0.174   3.590  0.7597 -1.3712 -1.9383
 1085SOL    HW2 4339   3.066   0.048   3.597 -0.5854 -0.4725 -1.5342
 1085SOL     MW 4340   3.072   0.135   3.594  0.3315 -0.4419  0.1743
 1086SOL     OW 4341   0.664   2.937   0.195  0.1558 -0.1579 -0.0171
 1086SOL    HW1 4342   0.632   2.879   0.264 -0.0189 -1.9239 -1.5129
 1086SOL    HW2 4343   0.640   3.025   0.226  1.3284 -0.7054  2.8051
 1086SOL     MW 4344   0.656   2.941   0.209  0.2901 -0.4693  0.1614
 1087SOL     OW 4345   1.397   2.938   0.233 -0.2876 -1.0089 -0.0160
 1087SOL    HW1 4346   1.384   2.983   0.317 -0.5954 -2.8062  0.9623
 1087SOL    HW2 4347   1.326   2.971   0.177 -0.7647 -0.5955  0.8096
 1087SOL     MW 4348   1.386   2.948   0.237 -0.3932 -1.1951  0.2268
 1088SOL     OW 4349   2.091   3.058   1.713 -0.2048 -0.4357  0.1223
 1088SOL    HW1 4350   2.133   3.051   1.799 -3.7330 -2.0423  1.9120
 1088SOL    HW2 4351   2.043   3.141   1.718  0.1458 -0.1851 -0.6210
 1088SOL     MW 4352   2.090   3.069   1.726 -0.6325 -0.6182  0.2631
 1089SOL     OW 4353   3.008   0.726   3.409 -0.2172  1.1173  0.3569
 1089SOL    HW1 4354   3.059   0.777   3.346  0.4399  0.2756  0.1844
 1089SOL    HW2 4355   2.922   0.768   3.411 -0.3384  0.9781 -1.3017
 1089SOL     MW 4356   3.003   0.739   3.401 -0.1451  0.9853  0.1104
 1090SOL     OW 4357   1.840   3.590   0.981 -0.4291  0.2923  0.1415
 1090SOL    HW1 4358   1.896   3.637   0.919  0.3829 -0.5761  0.1896
 1090SOL    HW2 4359   1.898   3.566   1.053 -0.1323 -2.9260 -1.0033
 1090SOL     MW 4360   1.855   3.593   0.982 -0.2799 -0.2577 -0.0061
 1091SOL     OW 4361   0.749   2.114   2.752 -0.4529 -0.7348 -0.8108
 1091SOL    HW1 4362   0.771   2.087   2.841 -1.1463 -1.0505 -0.7255
 1091SOL    HW2 4363   0.719   2.205   2.761 -2.2585 -1.3282 -0.4269
 1091SOL     MW 4364   0.748   2.123   2.765 -0.7892 -0.8572 -0.7476
 1092SOL     OW 4365   2.376   3.562   0.434 -0.4868  0.5215 -0.2535
 1092SOL    HW1 4366   2.427   3.636   0.402 -3.2272  2.6935  0.0363
 1092SOL    HW2 4367   2.315   3.543   0.363 -1.9964  0.7670  0.9515
 1092SOL     MW 4368   2.375   3.569   0.420 -1.0588  0.8469 -0.0524
 1093SOL     OW 4369   1.920   3.225   0.898 -0.2781  0.0482 -0.2419
 1093SOL    HW1 4370   2.015   3.235   0.889 -0.0800  0.8595  2.0817
 1093SOL    HW2 4371   1.896   3.285   0.969 -2.0222 -2.5668  1.5581
 1093SOL     MW 4372   1.930   3.235   0.907 -0.4862 -0.1946  0.3131
 1094SOL     OW 4373   1.098   2.665   1.896 -0.5792 -0.7230  0.4339
 1094SOL    HW1 4374   1.123   2.576   1.872  0.4299 -0.5059  0.6301
 1094SOL    HW2 4375   1.081   2.708   1.812  1.1669 -0.4820  0.1484
 1094SOL     MW 4376   1.099   2.659   1.881 -0.2084 -0.6613  0.4219
 1095SOL     OW 4377   3.070   2.785   0.356 -0.3000 -0.3029  0.5686
 1095SOL    HW1 4378   3.035   2.735   0.282 -0.7215  1.9103 -0.7968
 1095SOL    HW2 4379   3.014   2.862   0.362  1.4146  0.9349  1.4315
 1095SOL     MW 4380   3.058   2.789   0.347 -0.1260  0.1616  0.5010
 1096SOL     OW 4381   1.933   1.058   0.414  0.0862 -0.2361  0.0617
 1096SOL    HW1 4382   1.903   1.147   0.393  0.5513 -0.4088 -1.3604
 1096SOL    HW2 4383   2.015   1.048   0.367  1.6392 -0.3770  2.5936
 1096SOL     MW 4384   1.940   1.069   0.405  0.3578 -0.2783  0.2111
 1097SOL     OW 4385   0.029   2.885   1.336 -0.5565 -0.1474  0.0172
 1097SOL    HW1 4386   0.040   2.938   1.257 -0.1880 -0.0418  0.1365
 1097SOL    HW2 4387   0.106   2.828   1.338 -0.1135  0.4524  0.7489
 1097SOL     MW 4388   0.040   2.885   1.326 -0.4473 -0.0524  0.1317
 1098SOL     OW 4389   0.527   2.355   2.091  0.0127  0.0882  0.0669
 1098SOL    HW1 4390   0.535   2.439   2.048 -0.9312 -0.9050 -2.1856
 1098SOL    HW2 4391   0.468   2.371   2.165  0.7100  1.5764  0.3384
 1098SOL     MW 4392   0.520   2.368   2.095 -0.0205  0.1548 -0.1997
 1099SOL     OW 4393   1.746   2.743   1.496 -0.5058  0.3493 -0.0704
 1099SOL    HW1 4394   1.807   2.808   1.531 -1.8886  0.5403  2.1715
 1099SOL    HW2 4395   1.749   2.671   1.560 -0.6183 -0.8525 -1.3767
 1099SOL     MW 4396   1.755   2.742   1.509 -0.7071  0.2132  0.0555
 1100SOL     OW 4397   2.229   2.285   2.463  0.4965  0.3856 -0.1840
 1100SOL    HW1 4398   2.211   2.370   2.502  2.3649 -0.0916  1.9856
 1100SOL    HW2 4399   2.239   2.226   2.539  0.0802 -1.5956 -1.5818
 1100SOL     MW 4400   2.228   2.288   2.479  0.6919  0.0548 -0.0801
 1101SOL     OW 4401   0.396   2.326   2.538  0.7411  0.4668  0.5643
 1101SOL    HW1 4402   0.332   2.256   2.544  0.9142  0.1152 -1.0338
 1101SOL    HW2 4403   0.405   2.360   2.627 -0.7936 -0.2340  1.0062
 1101SOL     MW 4404   0.389   2.321   2.551  0.5578  0.3251  0.4087
 1102SOL     OW 4405   2.697   0.150   0.159 -0.7556 -0.2121 -0.8283
 1102SOL    HW1 4406   2.670   0.105   0.079  1.9246 -1.5350 -1.1078
 1102SOL    HW2 4407   2.792   0.163   0.148 -0.5174  0.6559  1.6268
 1102SOL     MW 4408   2.706   0.146   0.147 -0.3628 -0.2733 -0.5355
 1103SOL     OW 4409   1.310   3.061   2.736  1.0723 -0.1548  0.1143
 1103SOL    HW1 4410   1.308   3.051   2.641  2.4668 -0.6536  0.1068
 1103SOL    HW2 4411   1.376   2.997   2.765  0.8354  0.1520  1.3921
 1103SOL     MW 4412   1.319   3.051   2.728  1.2281 -0.1806  0.2853
 1104SOL     OW 4413   1.694   2.170   2.585 -0.2717  0.0379  0.7785
 1104SOL    HW1 4414   1.757   2.147   2.653  0.2349  0.1254  0.3498
 1104SOL    HW2 4415   1.716   2.111   2.512 -0.9467 -0.2040  0.7638
 1104SOL     MW 4416   1.706   2.159   2.584 -0.2943  0.0171  0.7189
 1105SOL     OW 4417   2.643   3.580   2.037 -0.5847  0.4004  0.0499
 1105SOL    HW1 4418   2.588   3.543   2.106 -0.4286  0.3206  0.1345
 1105SOL    HW2 4419   2.732   3.553   2.060 -0.6894 -0.9821 -1.0252
 1105SOL     MW 4420   2.648   3.571   2.049 -0.5777  0.2036 -0.0834
 1106SOL     OW 4421   1.498   2.937   2.869 -0.4686  0.8368 -0.3951
 1106SOL    HW1 4422   1.499   2.909   2.961 -2.1732  1.5033 -0.1372
 1106SOL    HW2 4423   1.579   2.987   2.858  1.5320 -2.1148 -0.2535
 1106SOL     MW 4424   1.509   2.940   2.880 -0.4287  0.5293 -0.3413
 1107SOL     OW 4425   1.453   3.341   2.663 -0.3253 -0.1348  0.2209
 1107SOL    HW1 4426   1.439   3.252   2.693  0.1290 -0.0853  0.5916
 1107SOL    HW2 4427   1.372   3.364   2.617  0.8049 -2.0076 -3.0822
 1107SOL     MW 4428   1.440   3.332   2.661 -0.1121 -0.3802 -0.1737
 1108SOL     OW 4429   2.594   1.257   0.223 -0.6522  0.5079  0.4190
 1108SOL    HW1 4430   2.542   1.213   0.156  1.7496 -0.9999 -0.5933
 1108SOL    HW2 4431   2.603   1.347   0.191 -0.3927  0.0694 -0.7866
 1108SOL     MW 4432   2.588   1.264   0.210 -0.2941  0.2460  0.1205
 1109SOL     OW 4433   0.903   2.703   1.327  0.6327  0.3646  0.2401
 1109SOL    HW1 4434   0.894   2.616   1.289 -2.6515  1.0341 -0.8308
 1109SOL    HW2 4435   0.861   2.696   1.413  4.0789 -0.0022  2.0836
 1109SOL     MW 4436   0.896   2.690   1.334  0.6545  0.4053  0.3441
 1110SOL     OW 4437   2.817   0.490   3.187  0.9592 -0.5198 -0.3701
 1110SOL    HW1 4438   2.831   0.397   3.170  1.8055 -0.5581  0.4517
 1110SOL    HW2 4439   2.902   0.530   3.172  1.0282 -0.1413  0.8916
 1110SOL     MW 4440   2.830   0.483   3.183  1.0824 -0.4740 -0.0897
 1111SOL     OW 4441   2.260   1.473   3.111  0.2855 -0.3773  0.3340
 1111SOL    HW1 4442   2.173   1.474   3.152  0.0239 -2.6314 -0.0278
 1111SOL    HW2 4443   2.259   1.549   3.053 -0.0339  1.8116  2.9832
 1111SOL     MW 4444   2.248   1.483   3.109  0.2073 -0.3860  0.6418
 1112SOL     OW 4445   3.004   2.437   2.849  0.5585  1.1889  0.2959
 1112SOL    HW1 4446   3.062   2.504   2.885  0.3537  1.7469 -0.4048
 1112SOL    HW2 4447   3.028   2.431   2.757 -0.4203  1.3480  0.0226
 1112SOL     MW 4448   3.015   2.445   2.841  0.3992  1.2854  0.1648
 1113SOL     OW 4449   1.733   1.642   1.257  0.6448 -0.4215 -0.0563
 1113SOL    HW1 4450   1.707   1.730   1.230  2.6801 -0.4653 -2.6451
 1113SOL    HW2 4451   1.651   1.594   1.264 -0.3704  1.0466 -1.2052
 1113SOL     MW 4452   1.719   1.647   1.254  0.7821 -0.2298 -0.5593
 1114SOL     OW 4453   0.505   3.500   0.146  0.1338  0.1438 -0.1617
 1114SOL    HW1 4454   0.524   3.413   0.180  0.3535 -0.0611 -0.8018
 1114SOL    HW2 4455   0.577   3.520   0.086 -0.1273  0.5925 -0.3389
 1114SOL     MW 4456   0.517   3.491   0.142  0.1283  0.1767 -0.2717
 1115SOL     OW 4457   1.854   3.413   1.914  0.2511 -0.8795 -0.1572
 1115SOL    HW1 4458   1.912   3.472   1.962 -1.4876 -0.9486  2.1687
 1115SOL    HW2 4459   1.848   3.335   1.969 -0.0575 -1.9325 -1.6158
 1115SOL     MW 4460   1.861   3.410   1.928 -0.0245 -1.0305 -0.0404
 1116SOL     OW 4461   3.083   3.530   2.622  0.2303 -0.6137  0.1814
 1116SOL    HW1 4462   3.034   3.583   2.685  2.0381  0.9433  0.3714
 1116SOL    HW2 4463   3.133   3.469   2.676  1.9253  0.8520  0.3482
 1116SOL     MW 4464   3.083   3.529   2.638  0.7017 -0.2069  0.2294
 1117SOL     OW 4465   3.140   2.945   1.095  1.0104  0.0467  0.3181
 1117SOL    HW1 4466   3.227   2.927   1.059  1.0362  0.2216  0.2948
 1117SOL    HW2 4467   3.080   2.909   1.029  1.0255  1.9152 -0.8031
 1117SOL     MW 4468   3.143   2.938   1.081  1.0159  0.3217  0.1641
 1118SOL     OW 4469   3.068   1.337   2.983 -0.1114  0.1231 -0.3660
 1118SOL    HW1 4470   3.046   1.374   2.898  0.9429 -1.7111 -1.4831
 1118SOL    HW2 4471   2.994   1.280   3.004 -0.0114 -0.0222 -0.4065
 1118SOL     MW 4472   3.055   1.335   2.975  0.0440 -0.1433 -0.5218
 1119SOL     OW 4473   2.843   2.321   0.232 -0.5525 -0.4325 -0.0757
 1119SOL    HW1 4474   2.853   2.245   0.289 -0.7170 -1.2738 -1.1308
 1119SOL    HW2 4475   2.816   2.392   0.290  0.1707 -1.0317  1.0185
 1119SOL     MW 4476   2.841   2.320   0.247 -0.4773 -0.6264 -0.0705
 1120SOL     OW 4477   2.330   0.090   2.193 -0.9247 -0.3667 -0.3359
 1120SOL    HW1 4478   2.384   0.146   2.137 -0.7285 -0.7349 -0.5178
 1120SOL    HW2 4479   2.385   0.015   2.212 -0.8304 -0.0553  0.7112
 1120SOL     MW 4480   2.345   0.088   2.188 -0.8856 -0.3743 -0.2195
 1121SOL     OW 4481   3.433   3.023   1.453  0.3159  0.1670 -0.4801
 1121SOL    HW1 4482   3.504   2.972   1.414  1.9119  2.6223 -1.0694
 1121SOL    HW2 4483   3.409   2.975   1.532  1.2102 -1.8056 -1.3439
 1121SOL     MW 4484   3.439   3.010   1.458  0.6511  0.2320 -0.6757
 1122SOL     OW 4485   2.346   2.887   0.541  0.4849 -0.3603  0.1449
 1122SOL    HW1 4486   2.254   2.869   0.557  0.3634 -2.5082 -2.1906
 1122SOL    HW2 4487   2.393   2.836   0.607 -0.0374 -2.2842 -0.8884
 1122SOL     MW 4488   2.340   2.878   0.552  0.3982 -0.9083 -0.3085
 1123SOL     OW 4489   2.450   1.567   2.576 -0.7777  1.0428  0.2246
 1123SOL    HW1 4490   2.490   1.611   2.651 -1.7899  3.1909 -0.4080
 1123SOL    HW2 4491   2.492   1.482   2.573  1.8630  2.2157  1.1117
 1123SOL     MW 4492   2.461   1.562   2.586 -0.5586  1.4897  0.2589
 1124SOL     OW 4493   2.779   1.860   3.505  0.0735  0.2452  0.1938
 1124SOL    HW1 4494   2.780   1.814   3.421 -0.4653  0.2742  0.1690
 1124SOL    HW2 4495   2.787   1.952   3.481 -0.0505  0.2516  0.1734
 1124SOL     MW 4496   2.780   1.866   3.490 -0.0157  0.2499  0.1877
 1125SOL     OW 4497   2.694   2.054   2.496  0.6773  0.1553 -0.2321
 1125SOL    HW1 4498   2.644   2.103   2.430  1.1921  2.0270  0.7018
 1125SOL    HW2 4499   2.778   2.036   2.454  0.8833  1.0514 -0.2146
 1125SOL     MW 4500   2.699   2.058   2.481  0.7743  0.5278 -0.1041
 1126SOL     OW 4501   0.920   2.721   3.200 -0.0526  0.3422  0.2776
 1126SOL    HW1 4502   0.856   2.750   3.135  0.9665  3.2300  0.4069
 1126SOL    HW2 4503   0.960   2.643   3.162 -1.3381  0.4034 -1.2907
 1126SOL     MW 4504   0.917   2.714   3.186 -0.0885  0.7390  0.0840
 1127SOL     OW 4505   2.957   0.029   0.257 -0.3612 -0.1721  0.8020
 1127SOL    HW1 4506   2.956  -0.063   0.232 -0.7863  0.0745 -0.1379
 1127SOL    HW2 4507   3.016   0.070   0.194 -2.2426  0.6404 -0.5244
 1127SOL     MW 4508   2.965   0.022   0.245 -0.6716 -0.0296  0.4970
 1128SOL     OW 4509   1.147   2.077   1.273 -0.1581 -0.2909  0.2925
 1128SOL    HW1 4510   1.094   2.134   1.218 -0.6284 -0.4069  0.6182
 1128SOL    HW2 4511   1.084   2.017   1.312  0.4896 -2.0601 -1.2415
 1128SOL     MW 4512   1.131   2.077   1.271 -0.1343 -0.5446  0.1299
 1129SOL     OW 4513   3.107   2.970   1.804  0.1810  0.8939  0.1549
 1129SOL    HW1 4514   3.056   2.996   1.728 -1.1331 -0.3602  0.5539
 1129SOL    HW2 4515   3.079   2.880   1.822  2.1689  0.3274  0.7244
 1129SOL     MW 4516   3.096   2.961   1.796  0.2717  0.6489  0.2853
 1130SOL     OW 4517   3.243   3.511   3.244 -0.2235  0.3109 -0.3721
 1130SOL    HW1 4518   3.321   3.502   3.188 -1.2099  0.1819 -1.7869
 1130SOL    HW2 4519   3.237   3.605   3.262  1.2894  0.1381  1.3363
 1130SOL     MW 4520   3.253   3.522   3.239 -0.1527  0.2703 -0.3326
 1131SOL     OW 4521   2.736   1.183   2.738  0.0927  0.2899  0.1274
 1131SOL    HW1 4522   2.648   1.162   2.770 -0.0133 -0.6480 -0.7473
 1131SOL    HW2 4523   2.788   1.105   2.756  0.5715  0.5702 -0.0102
 1131SOL     MW 4524   2.731   1.170   2.744  0.1429  0.2014 -0.0089
 1132SOL     OW 4525   2.342   3.298   2.562 -0.4491  0.1461 -0.1926
 1132SOL    HW1 4526   2.274   3.361   2.540 -2.5300 -1.7262  0.5044
 1132SOL    HW2 4527   2.310   3.215   2.528  1.1044 -0.9587  0.8756
 1132SOL     MW 4528   2.329   3.295   2.555 -0.5201 -0.2545  0.0450
 1133SOL     OW 4529   3.012   1.597   0.479  0.1891 -0.7024 -0.5115
 1133SOL    HW1 4530   3.039   1.670   0.423 -0.7121 -1.1202 -1.5249
 1133SOL    HW2 4531   2.970   1.535   0.419  0.8077 -2.0042  0.3444
 1133SOL     MW 4532   3.010   1.598   0.463  0.1511 -0.9338 -0.5327
 1134SOL     OW 4533   0.149   0.761   3.239  0.3356  0.0068 -0.6129
 1134SOL    HW1 4534   0.215   0.805   3.186 -0.6810  1.2085 -0.8986
 1134SOL    HW2 4535   0.144   0.813   3.319 -0.6059  0.2199 -0.7969
 1134SOL     MW 4536   0.157   0.774   3.243  0.0721  0.1972 -0.6761
 1135SOL     OW 4537   3.315   3.381   1.318  0.2066  0.4027 -0.4454
 1135SOL    HW1 4538   3.367   3.374   1.398 -1.4423  1.1574  0.7368
 1135SOL    HW2 4539   3.291   3.291   1.297  1.8655  0.0416 -0.9832
 1135SOL     MW 4540   3.319   3.368   1.326  0.2080  0.4557 -0.3587
 1136SOL     OW 4541   3.543   3.357   1.107 -0.6651  0.0436  0.5631
 1136SOL    HW1 4542   3.592   3.381   1.185  1.2456 -0.3794 -0.4540
 1136SOL    HW2 4543   3.531   3.262   1.114  1.3821 -0.3698 -0.5865
 1136SOL     MW 4544   3.548   3.348   1.118 -0.1325 -0.0690  0.2715
 1137SOL     OW 4545   1.222   3.090   0.729 -0.9971 -0.6094 -0.5346
 1137SOL    HW1 4546   1.223   3.001   0.763 -1.2445  0.0632  1.3769
 1137SOL    HW2 4547   1.136   3.100   0.690 -1.7224 -0.6336  0.9884
 1137SOL     MW 4548   1.211   3.079   0.728 -1.1280 -0.5221 -0.0724
 1138SOL     OW 4549   1.207   2.920   2.949  0.3647  0.7748  0.0223
 1138SOL    HW1 4550   1.232   2.968   3.028 -2.3639  2.3526  0.0669
 1138SOL    HW2 4551   1.232   2.977   2.877 -1.6012  1.7405  0.0259
 1138SOL     MW 4552   1.214   2.934   2.950 -0.2671  1.1171  0.0288
 1139SOL     OW 4553   2.438   1.817   3.025 -0.2138  0.0463  0.5280
 1139SOL    HW1 4554   2.353   1.856   3.005 -0.9531 -2.6900 -2.3660
 1139SOL    HW2 4555   2.493   1.892   3.049 -2.5259  2.3432 -0.7720
 1139SOL     MW 4556   2.434   1.833   3.026 -0.6245 -0.0128 -0.0365
 1140SOL     OW 4557   0.968   3.546   0.541 -0.1372 -0.2764  0.1533
 1140SOL    HW1 4558   0.900   3.590   0.491 -0.7597  0.1449  1.3272
 1140SOL    HW2 4559   0.985   3.605   0.615 -0.8973 -1.9111  1.7035
 1140SOL     MW 4560   0.961   3.560   0.545 -0.3233 -0.4397  0.5199
 1141SOL     OW 4561   0.415   0.355   3.170  0.1615 -0.0473  0.5610
 1141SOL    HW1 4562   0.497   0.386   3.208 -0.0442  1.6148 -0.2459
 1141SOL    HW2 4563   0.424   0.260   3.167  1.5325  0.0204  1.6356
 1141SOL     MW 4564   0.427   0.346   3.175  0.3183  0.1855  0.5971
 1142SOL     OW 4565   3.397   1.029   3.301 -0.3604 -0.2542 -0.3607
 1142SOL    HW1 4566   3.397   1.021   3.397  0.3098  0.7480 -0.2595
 1142SOL    HW2 4567   3.490   1.025   3.277 -0.4278  0.8445 -0.8368
 1142SOL     MW 4568   3.410   1.027   3.311 -0.2793  0.0285 -0.4112
 1143SOL     OW 4569   3.215   1.197   3.500  0.0984  0.0405 -1.0662
 1143SOL    HW1 4570   3.189   1.146   3.577  1.3242 -0.0909 -0.7156
 1143SOL    HW2 4571   3.226   1.286   3.533 -1.2454  0.4034 -1.5136
 1143SOL     MW 4572   3.213   1.202   3.515  0.0825  0.0717 -1.0792
 1144SOL     OW 4573   2.034   2.276   0.833  0.2637 -0.2141  0.7175
 1144SOL    HW1 4574   2.055   2.190   0.796  0.1142 -0.1248  0.4142
 1144SOL    HW2 4575   1.941   2.290   0.811  0.1467 -0.1945  1.2073
 1144SOL     MW 4576   2.024   2.266   0.825  0.2279 -0.1994  0.7426
 1145SOL     OW 4577   1.557   2.934   1.629 -0.5306 -0.3146  0.8259
 1145SOL    HW1 4578   1.608   2.929   1.548 -1.6620  0.2500  0.0558
 1145SOL    HW2 4579   1.533   3.026   1.637 -0.6256 -0.4069  1.6867
 1145SOL     MW 4580   1.561   2.946   1.619 -0.6957 -0.2511  0.8381
 1146SOL     OW 4581   1.775   2.332   0.782  0.0090  0.4892 -0.1143
 1146SOL    HW1 4582   1.772   2.329   0.687  2.3766  1.0288 -0.2572
 1146SOL    HW2 4583   1.795   2.423   0.803  0.6927  0.1355  0.8383
 1146SOL     MW 4584   1.777   2.344   0.772  0.4197  0.5142 -0.0054
 1147SOL     OW 4585   2.727   0.312   3.501 -0.0622  0.8727  0.7122
 1147SOL    HW1 4586   2.813   0.347   3.523 -0.0457  1.3220 -0.0409
 1147SOL    HW2 4587   2.677   0.388   3.470  0.1090  0.2054 -1.3610
 1147SOL     MW 4588   2.731   0.327   3.500 -0.0369  0.8433  0.3319
 1148SOL     OW 4589   1.394   3.474   0.694 -0.1393 -0.5784 -0.1487
 1148SOL    HW1 4590   1.340   3.458   0.771 -0.9339  2.0499 -0.0501
 1148SOL    HW2 4591   1.467   3.527   0.726 -0.3277  0.3072 -1.1327
 1148SOL     MW 4592   1.397   3.479   0.709 -0.2716 -0.1055 -0.2679
 1149SOL     OW 4593   1.781   3.480   3.356  0.0992 -0.7640 -0.4773
 1149SOL    HW1 4594   1.788   3.555   3.297 -0.5433  0.0163  0.3948
 1149SOL    HW2 4595   1.717   3.508   3.422 -0.3346 -2.1744 -0.2606
 1149SOL     MW 4596   1.773   3.494   3.357 -0.0456 -0.8488 -0.3307
 1150SOL     OW 4597   1.885   0.791   0.920 -0.0383  0.1796 -0.5989
 1150SOL    HW1 4598   1.819   0.854   0.890 -0.8868  0.0605  0.9099
 1150SOL    HW2 4599   1.965   0.842   0.926 -0.1990  0.5696 -1.4936
 1150SOL     MW 4600   1.887   0.806   0.917 -0.1741  0.2161 -0.5162
 1151SOL     OW 4601   1.951   2.713   1.307  0.5358 -0.6019  0.4895
 1151SOL    HW1 4602   1.862   2.732   1.338  0.8923  0.0391  1.1688
 1151SOL    HW2 4603   1.985   2.798   1.280  0.3120 -1.1212 -1.5535
 1151SOL     MW 4604   1.943   2.727   1.308  0.5537 -0.5855  0.3060
 1152SOL     OW 4605   1.601   3.093   3.401 -0.0550 -0.7281  0.8159
 1152SOL    HW1 4606   1.655   3.161   3.361 -0.2513  0.5054  2.5282
 1152SOL    HW2 4607   1.651   3.063   3.477 -0.4487 -1.7326  0.6998
 1152SOL     MW 4608   1.615   3.099   3.406 -0.1344 -0.6973  1.0307
 1153SOL     OW 4609   2.646   0.964   3.573  0.0069 -0.9376  0.1159
 1153SOL    HW1 4610   2.638   0.868   3.568  1.9075 -1.1263 -0.0662
 1153SOL    HW2 4611   2.707   0.987   3.502  0.6633  0.2366  1.0212
 1153SOL     MW 4612   2.653   0.954   3.563  0.3510 -0.8050  0.2133
 1154SOL     OW 4613   2.525   2.249   1.519 -0.7101  0.0402  0.2931
 1154SOL    HW1 4614   2.540   2.161   1.482 -1.2480 -0.2811  0.8122
 1154SOL    HW2 4615   2.481   2.297   1.449 -1.4921 -0.4859  0.4016
 1154SOL     MW 4616   2.521   2.243   1.504 -0.8878 -0.0738  0.3775
 1155SOL     OW 4617   0.551   1.877   3.022 -0.3095  0.5827  0.2284
 1155SOL    HW1 4618   0.644   1.885   3.043 -0.0081 -2.7855  0.8227
 1155SOL    HW2 4619   0.507   1.903   3.103  0.0794  2.2722 -0.0799
 1155SOL     MW 4620   0.558   1.881   3.036 -0.2166  0.3568  0.2669
 1156SOL     OW 4621   1.555   1.238   0.886  0.4719 -0.1092 -0.5765
 1156SOL    HW1 4622   1.595   1.299   0.825 -1.5589 -0.6068 -2.5262
 1156SOL    HW2 4623   1.521   1.293   0.957 -0.1903  0.9051 -1.6567
 1156SOL     MW 4624   1.556   1.254   0.887  0.1094 -0.0397 -0.9843
 1157SOL     OW 4625   1.552   2.872   0.971 -0.1290  0.2015 -0.3272
 1157SOL    HW1 4626   1.459   2.881   0.992 -0.3097 -0.5425 -0.7753
 1157SOL    HW2 4627   1.587   2.961   0.978 -0.5700  0.2814  1.2125
 1157SOL     MW 4628   1.544   2.885   0.975 -0.2127  0.1121 -0.1803
 1158SOL     OW 4629   1.009   1.778   0.276 -0.1351  0.4353  0.1613
 1158SOL    HW1 4630   0.931   1.807   0.228  1.4440  1.9585 -1.6857
 1158SOL    HW2 4631   1.057   1.858   0.295  0.5890 -0.3851  2.0523
 1158SOL     MW 4632   1.005   1.793   0.272  0.1749  0.5299  0.1672
 1159SOL     OW 4633   0.256   3.150   0.529 -0.1823  0.3561 -0.5652
 1159SOL    HW1 4634   0.307   3.228   0.509 -0.7507  1.2825  1.3958
 1159SOL    HW2 4635   0.190   3.179   0.591 -0.6872 -1.5878 -0.1177
 1159SOL     MW 4636   0.254   3.164   0.535 -0.3267  0.2192 -0.2411
 1160SOL     OW 4637   2.457   1.443   0.030 -0.2422  0.0492 -0.0857
 1160SOL    HW1 4638   2.526   1.415  -0.030 -0.0905 -0.3997  0.2955
 1160SOL    HW2 4639   2.486   1.528   0.062 -0.2391  0.2072 -0.5092
 1160SOL     MW 4640   2.470   1.451   0.026 -0.2214  0.0100 -0.0914
 1161SOL     OW 4641   1.279   3.488   1.551 -0.2164  0.3543  0.7582
 1161SOL    HW1 4642   1.228   3.569   1.557 -3.1465 -1.3077  0.2027
 1161SOL    HW2 4643   1.346   3.507   1.485 -1.4685  2.0118 -0.1018
 1161SOL     MW 4644   1.281   3.501   1.543 -0.7792  0.3537  0.5677
 1162SOL     OW 4645   2.141   1.735   1.178 -0.5060 -0.0329  0.6072
 1162SOL    HW1 4646   2.085   1.756   1.253  0.4682 -1.2587  1.7072
 1162SOL    HW2 4647   2.140   1.640   1.172  1.0821 -0.0605  0.3678
 1162SOL     MW 4648   2.133   1.725   1.187 -0.1612 -0.2016  0.7230
 1163SOL     OW 4649   2.148   0.535   3.608  0.4397  0.4359 -0.3108
 1163SOL    HW1 4650   2.202   0.614   3.598  0.6956  0.2072 -0.8410
 1163SOL    HW2 4651   2.072   0.551   3.551  1.8484 -0.8401 -2.7248
 1163SOL     MW 4652   2.145   0.548   3.599  0.6638  0.2334 -0.7071
 1164SOL     OW 4653   3.165   0.458   3.245  0.6824  0.7952 -0.1498
 1164SOL    HW1 4654   3.242   0.496   3.286 -0.4428  1.5628  1.3579
 1164SOL    HW2 4655   3.131   0.528   3.188  0.5417  0.8216 -0.0349
 1164SOL     MW 4656   3.171   0.473   3.243  0.5121  0.9020  0.0686
 1165SOL     OW 4657   0.073   0.926   3.492  0.0585  0.3664  0.7855
 1165SOL    HW1 4658  -0.013   0.954   3.522 -0.0366  1.1659 -0.1909
 1165SOL    HW2 4659   0.095   0.852   3.549 -1.6571 -0.4297  0.4851
 1165SOL     MW 4660   0.064   0.920   3.503 -0.1852  0.3669  0.6136
 1166SOL     OW 4661   1.467   3.406   1.058 -0.2225 -0.0325  0.1869
 1166SOL    HW1 4662   1.523   3.328   1.057 -0.5188 -0.3132  2.1025
 1166SOL    HW2 4663   1.498   3.459   0.984  1.2073 -1.1179 -0.0287
 1166SOL     MW 4664   1.479   3.403   1.048 -0.0700 -0.2163  0.4157
 1167SOL     OW 4665   1.956   1.984   2.533  0.3113  0.2638 -0.2700
 1167SOL    HW1 4666   2.031   1.962   2.478  0.4543  1.3212 -0.5203
 1167SOL    HW2 4667   1.880   1.958   2.482  0.5019 -1.0011  0.0673
 1167SOL     MW 4668   1.956   1.978   2.519  0.3562  0.2359 -0.2583
 1168SOL     OW 4669   3.032   0.617   3.078  0.3856  0.5300 -0.4030
 1168SOL    HW1 4670   3.038   0.591   2.986 -1.2208 -2.4478  0.1920
 1168SOL    HW2 4671   2.967   0.687   3.079 -0.3015 -0.0702 -1.4294
 1168SOL     MW 4672   3.024   0.623   3.066  0.0769  0.0484 -0.4611
 1169SOL     OW 4673   3.337   1.693   1.400 -0.1307 -0.2889  0.4394
 1169SOL    HW1 4674   3.297   1.645   1.328  1.7636 -0.9616 -0.2313
 1169SOL    HW2 4675   3.306   1.783   1.388 -0.7590 -0.6187 -0.5445
 1169SOL     MW 4676   3.328   1.699   1.388  0.0397 -0.4238  0.2167
 1170SOL     OW 4677   0.475   1.616   2.920  0.1129  0.3314 -0.0176
 1170SOL    HW1 4678   0.501   1.558   2.992  0.2533 -1.3986 -1.3879
 1170SOL    HW2 4679   0.486   1.704   2.956  1.3519 -0.4424  1.6780
 1170SOL     MW 4680   0.480   1.620   2.935  0.2985 -0.0056  0.0262
 1171SOL     OW 4681   3.593   2.935   3.550  0.1697  0.7232 -0.9998
 1171SOL    HW1 4682   3.515   2.967   3.504 -0.2634  2.4121  0.7232
 1171SOL    HW2 4683   3.576   2.842   3.565 -0.8766  0.7564 -1.8481
 1171SOL     MW 4684   3.580   2.927   3.546 -0.0294  0.9550 -0.8820
 1172SOL     OW 4685   3.558   2.342   1.947 -0.0807 -0.0670  0.3914
 1172SOL    HW1 4686   3.572   2.252   1.975 -2.7946 -1.5727 -2.4434
 1172SOL    HW2 4687   3.646   2.379   1.939  1.1651 -2.7210  0.9003
 1172SOL     MW 4688   3.572   2.335   1.950 -0.2783 -0.6268  0.0784
 1173SOL     OW 4689   1.602   1.895   2.610 -0.1963 -0.0264  1.1155
 1173SOL    HW1 4690   1.594   1.990   2.606 -0.9516 -0.1261 -0.9513
 1173SOL    HW2 4691   1.511   1.863   2.611 -0.0739 -0.7437 -1.7230
 1173SOL     MW 4692   1.589   1.903   2.610 -0.2815 -0.1363  0.4554
 1174SOL     OW 4693   3.301   0.247   3.519 -0.2035 -0.3389 -0.1245
 1174SOL    HW1 4694   3.289   0.325   3.573  2.6335  0.5634 -0.6372
 1174SOL    HW2 4695   3.389   0.256   3.483 -1.2676 -1.8139 -3.4609
 1174SOL     MW 4696   3.311   0.259   3.521  0.0351 -0.4160 -0.6425
 1175SOL     OW 4697   1.856   2.948   0.994 -0.4301 -0.1312  0.1107
 1175SOL    HW1 4698   1.905   2.871   0.966 -0.8888 -1.2396  2.1884
 1175SOL    HW2 4699   1.896   3.021   0.946  1.8528 -1.2562  0.1892
 1175SOL     MW 4700   1.868   2.948   0.984 -0.1845 -0.4318  0.4009
 1176SOL     OW 4701   3.309   3.271   0.083  0.1888 -0.0760  0.0649
 1176SOL    HW1 4702   3.307   3.238  -0.007 -1.5686  4.8134 -1.9995
 1176SOL    HW2 4703   3.383   3.331   0.085  0.0715  0.0653  1.8661
 1176SOL     MW 4704   3.319   3.274   0.071 -0.0635  0.6010  0.0295
 1177SOL     OW 4705   1.723   0.322   0.602 -0.1679 -0.0687 -0.5066
 1177SOL    HW1 4706   1.776   0.307   0.524  0.6977 -0.7976  0.1965
 1177SOL    HW2 4707   1.654   0.255   0.597 -0.3917  0.1865 -0.8783
 1177SOL     MW 4708   1.721   0.311   0.591 -0.0815 -0.1324 -0.4620
 1178SOL     OW 4709   2.773   2.522   2.658  0.1606  0.6527 -0.2016
 1178SOL    HW1 4710   2.825   2.583   2.606  0.9778  0.7587  0.6974
 1178SOL    HW2 4711   2.802   2.537   2.748 -3.6134  2.9171  0.8164
 1178SOL     MW 4712   2.784   2.532   2.663 -0.2373  0.9717  0.0564
 1179SOL     OW 4713   1.464   3.419   3.275 -0.6897 -0.6140  1.0575
 1179SOL    HW1 4714   1.418   3.499   3.301  0.0809 -0.0223  0.6406
 1179SOL    HW2 4715   1.515   3.445   3.198  1.0676 -0.9984  2.0408
 1179SOL     MW 4716   1.464   3.433   3.268 -0.3495 -0.5861  1.1337
 1180SOL     OW 4717   2.182   2.622   1.449  0.0557  0.5304  0.0308
 1180SOL    HW1 4718   2.139   2.693   1.402 -2.2944 -1.0059 -0.3440
 1180SOL    HW2 4719   2.112   2.584   1.503  0.8916 -2.1003 -0.5599
 1180SOL     MW 4720   2.167   2.626   1.450 -0.1481 -0.0304 -0.0991
 1181SOL     OW 4721   1.336   2.111   2.573 -0.2506 -0.2953 -0.0547
 1181SOL    HW1 4722   1.359   2.166   2.499  1.5469  0.6713  1.1589
 1181SOL    HW2 4723   1.305   2.173   2.640 -2.2443 -1.1853 -0.0810
 1181SOL     MW 4724   1.335   2.127   2.572 -0.2770 -0.2850  0.1051
 1182SOL     OW 4725   1.898   2.796   1.804  0.2533  0.1989  0.1834
 1182SOL    HW1 4726   1.813   2.763   1.830 -0.4949  1.6438 -0.3282
 1182SOL    HW2 4727   1.945   2.809   1.887 -0.3661  0.2955  0.5225
 1182SOL     MW 4728   1.893   2.793   1.819  0.0692  0.4064  0.1602
 1183SOL     OW 4729   3.544   2.102   2.075  0.2822 -0.3088  0.2671
 1183SOL    HW1 4730   3.547   2.032   2.009  0.7630  0.4603 -0.5484
 1183SOL    HW2 4731   3.451   2.111   2.095 -0.5894  2.5549 -3.8082
 1183SOL     MW 4732   3.532   2.094   2.068  0.2296  0.1801 -0.3911
 1184SOL     OW 4733   3.101   0.178   3.293 -0.2794 -0.5624 -0.6860
 1184SOL    HW1 4734   3.150   0.257   3.269  0.6057 -0.0628  2.3453
 1184SOL    HW2 4735   3.111   0.171   3.388 -2.2343 -3.1009 -0.5448
 1184SOL     MW 4736   3.109   0.188   3.303 -0.4234 -0.8368 -0.2590
 1185SOL     OW 4737   2.816   1.114   3.062  0.3188 -0.2543  0.6691
 1185SOL    HW1 4738   2.728   1.150   3.076  0.6222  0.3788  0.9399
 1185SOL    HW2 4739   2.864   1.137   3.141  1.4714  1.6099 -0.5102
 1185SOL     MW 4740   2.810   1.122   3.075  0.5148  0.0818  0.5468
 1186SOL     OW 4741   1.671   3.010   0.582 -0.5209  0.9499 -0.5562
 1186SOL    HW1 4742   1.692   3.005   0.489  0.9673 -0.4915 -0.1872
 1186SOL    HW2 4743   1.636   2.924   0.603 -0.4083  1.1102  0.3263
 1186SOL     MW 4744   1.669   2.998   0.572 -0.3055  0.7775 -0.3878
 1187SOL     OW 4745   1.521   2.340   2.770 -0.3897  0.5735  0.6366
 1187SOL    HW1 4746   1.583   2.280   2.729 -0.4737 -2.2319  4.1023
 1187SOL    HW2 4747   1.570   2.380   2.842 -1.5076  1.6019  0.8673
 1187SOL     MW 4748   1.536   2.337   2.774 -0.5514  0.3344  1.1341
 1188SOL     OW 4749   3.414   1.939   3.404  0.3251 -0.3642  0.3341
 1188SOL    HW1 4750   3.400   1.871   3.338 -0.8921 -1.2404  1.4502
 1188SOL    HW2 4751   3.405   2.021   3.355 -0.0858 -0.9881 -0.6814
 1188SOL     MW 4752   3.410   1.941   3.388  0.1060 -0.5661  0.3476
 1189SOL     OW 4753   1.620   1.464   0.280 -0.0867  0.3459  0.7495
 1189SOL    HW1 4754   1.537   1.418   0.291 -1.7530  1.7757 -3.6665
 1189SOL    HW2 4755   1.611   1.543   0.333 -0.9468 -0.1312  1.3417
 1189SOL     MW 4756   1.608   1.468   0.289 -0.4267  0.4741  0.2349
 1190SOL     OW 4757   3.471   1.053   3.576 -0.6504  0.5478 -0.4512
 1190SOL    HW1 4758   3.447   1.145   3.560 -0.3695  0.5346 -0.9905
 1190SOL    HW2 4759   3.424   1.029   3.655 -2.2297  0.5941 -1.3410
 1190SOL     MW 4760   3.462   1.063   3.584 -0.8251  0.5522 -0.6435
 1191SOL     OW 4761   3.309   3.157   1.817  0.0445  0.2703  0.6150
 1191SOL    HW1 4762   3.228   3.109   1.831 -1.0122  1.7104 -0.1709
 1191SOL    HW2 4763   3.280   3.247   1.798  1.6547  0.3514 -2.0149
 1191SOL     MW 4764   3.294   3.163   1.816  0.1190  0.4750  0.1553
 1192SOL     OW 4765   0.401   0.017   3.446 -0.1338 -0.4017  0.1390
 1192SOL    HW1 4766   0.442  -0.057   3.490  1.4830 -0.5365 -1.4650
 1192SOL    HW2 4767   0.454   0.093   3.472 -3.0207  0.6988  3.4703
 1192SOL     MW 4768   0.414   0.017   3.455 -0.3047 -0.2718  0.3714
 1193SOL     OW 4769   1.767   2.043   0.479  0.4603  0.5989  0.1609
 1193SOL    HW1 4770   1.812   2.128   0.476 -0.7159  1.2550  0.6710
 1193SOL    HW2 4771   1.827   1.987   0.529  1.7344  0.8046 -1.0776
 1193SOL     MW 4772   1.781   2.047   0.486  0.4735  0.7149  0.0628
 1194SOL     OW 4773   3.036   0.371   2.887  0.1001  0.2620 -0.0159
 1194SOL    HW1 4774   2.963   0.311   2.905  0.4035  0.3167  1.5359
 1194SOL    HW2 4775   3.098   0.354   2.958  1.1549  0.9228 -0.7599
 1194SOL     MW 4776   3.034   0.360   2.899  0.2829  0.3583  0.0929
 1195SOL     OW 4777   1.198   3.052   0.058 -0.2619  0.2487  0.1377
 1195SOL    HW1 4778   1.197   3.125   0.120  0.2007  0.1999  0.2076
 1195SOL    HW2 4779   1.106   3.038   0.036 -0.2540  2.0780 -1.3279
 1195SOL     MW 4780   1.185   3.060   0.064 -0.1986  0.4883 -0.0501
 1196SOL     OW 4781   0.464   1.363   3.111 -0.0130 -0.2968  0.2571
 1196SOL    HW1 4782   0.513   1.318   3.043  0.8288 -0.2655  0.8287
 1196SOL    HW2 4783   0.375   1.327   3.105 -0.5014  1.1103 -2.1276
 1196SOL     MW 4784   0.458   1.352   3.101  0.0345 -0.1032  0.0131
 1197SOL     OW 4785   0.147   2.588   2.299  0.0554  0.0318 -0.1736
 1197SOL    HW1 4786   0.224   2.531   2.308 -0.0156 -0.2781 -1.3767
 1197SOL    HW2 4787   0.163   2.638   2.219 -1.8946 -1.5182 -1.6491
 1197SOL     MW 4788   0.159   2.587   2.290 -0.2166 -0.2185 -0.5341
 1198SOL     OW 4789   1.060   1.967   1.756  0.4843  0.2181 -0.0822
 1198SOL    HW1 4790   0.977   1.920   1.753  1.4459 -1.6959  1.1525
 1198SOL    HW2 4791   1.119   1.908   1.803  2.1544  2.1241  0.3648
 1198SOL     MW 4792   1.057   1.953   1.762  0.8384  0.2170  0.1441
 1199SOL     OW 4793   1.760   3.434   1.388 -0.2559  0.2100 -0.3189
 1199SOL    HW1 4794   1.759   3.516   1.437 -0.4811  0.2309 -0.3576
 1199SOL    HW2 4795   1.733   3.368   1.452 -0.1734  0.1808 -0.3142
 1199SOL     MW 4796   1.756   3.436   1.403 -0.2751  0.2089 -0.3235
 1200SOL     OW 4797   1.384   2.558   2.142 -0.3595 -0.1654 -0.6304
 1200SOL    HW1 4798   1.312   2.616   2.116  0.9979  2.1193  0.4124
 1200SOL    HW2 4799   1.416   2.522   2.059 -2.2678 -0.7863 -1.1634
 1200SOL     MW 4800   1.378   2.561   2.127 -0.4337  0.0585 -0.5618
 1201SOL     OW 4801   0.200   0.021   0.295 -0.6494  0.1046  0.1561
 1201SOL    HW1 4802   0.105   0.012   0.307 -0.4981 -0.7250  0.8717
 1201SOL    HW2 4803   0.219  -0.030   0.216 -0.9606  1.3160 -0.7129
 1201SOL     MW 4804   0.189   0.013   0.286 -0.6709  0.1560  0.1355
 1202SOL     OW 4805   0.771   2.650   2.161  0.4229  0.0447  0.3928
 1202SOL    HW1 4806   0.836   2.665   2.229  0.4030 -1.0426  0.6721
 1202SOL    HW2 4807   0.807   2.579   2.109 -1.1021 -1.4619  1.3067
 1202SOL     MW 4808   0.785   2.643   2.163  0.2150 -0.3044  0.5534
 1203SOL     OW 4809   3.160   2.972   2.149 -0.4104 -0.4429 -0.1714
 1203SOL    HW1 4810   3.210   3.049   2.121 -0.2015 -0.0148  1.2654
 1203SOL    HW2 4811   3.205   2.898   2.108  0.1668  0.0994 -0.5513
 1203SOL     MW 4812   3.173   2.972   2.140 -0.3046 -0.3123 -0.0292
 1204SOL     OW 4813   3.240   2.140   2.688 -0.6863 -0.0484  0.2599
 1204SOL    HW1 4814   3.333   2.158   2.677 -0.8719  0.6940 -0.1661
 1204SOL    HW2 4815   3.230   2.118   2.780 -0.3542  1.5387  0.6919
 1204SOL     MW 4816   3.251   2.139   2.699 -0.6666  0.2651  0.2607
 1205SOL     OW 4817   0.939   3.569   3.123 -0.2270  0.3406 -0.0040
 1205SOL    HW1 4818   0.982   3.654   3.119 -2.0517  1.2848 -0.7416
 1205SOL    HW2 4819   1.011   3.506   3.131  1.1995  1.8864 -0.1141
 1205SOL     MW 4820   0.955   3.572   3.124 -0.2806  0.6757 -0.1181
 1206SOL     OW 4821   2.520   2.334   2.699 -0.4930 -0.5009  0.2587
 1206SOL    HW1 4822   2.492   2.243   2.685 -0.9462 -0.2836 -0.3002
 1206SOL    HW2 4823   2.473   2.362   2.777  1.4351 -1.4760  1.8741
 1206SOL     MW 4824   2.510   2.326   2.707 -0.2945 -0.6029  0.4008
 1207SOL     OW 4825   1.233   1.923   3.244 -0.2665  0.4111 -0.0712
 1207SOL    HW1 4826   1.319   1.937   3.206  0.7077 -3.9604  0.0696
 1207SOL    HW2 4827   1.174   1.915   3.168 -0.5345  2.6210 -0.1815
 1207SOL     MW 4828   1.237   1.924   3.229 -0.1714  0.1202 -0.0671
 1208SOL     OW 4829   0.302   2.386   1.750  0.2998  0.2853 -0.5317
 1208SOL    HW1 4830   0.359   2.310   1.740 -0.8993 -0.8172  0.6432
 1208SOL    HW2 4831   0.236   2.377   1.682  1.2698  1.3769 -1.6678
 1208SOL     MW 4832   0.301   2.375   1.740  0.2689  0.2838 -0.5265
 1209SOL     OW 4833   0.488   2.023   1.516 -0.2658 -0.4788  0.0452
 1209SOL    HW1 4834   0.535   1.944   1.489 -1.0912 -0.5037 -1.4418
 1209SOL    HW2 4835   0.407   1.990   1.556 -0.5514 -0.4010 -0.4570
 1209SOL     MW 4836   0.483   2.008   1.518 -0.4153 -0.4717 -0.2225
 1210SOL     OW 4837   2.983   1.275   0.702  0.0450 -0.5772  0.4101
 1210SOL    HW1 4838   2.943   1.323   0.775  1.4262  1.9871 -0.3770
 1210SOL    HW2 4839   3.049   1.219   0.743  0.1929  0.1757  1.2310
 1210SOL     MW 4840   2.986   1.274   0.718  0.2508 -0.1308  0.4147
 1211SOL     OW 4841   1.896   3.302   2.562 -0.2224 -0.4475 -0.2914
 1211SOL    HW1 4842   1.847   3.304   2.479 -0.8066  3.5120 -0.0312
 1211SOL    HW2 4843   1.836   3.340   2.626  0.1675 -3.5035  2.1513
 1211SOL     MW 4844   1.881   3.307   2.559 -0.2486 -0.3259  0.0724
 1212SOL     OW 4845   2.461   3.487   2.880  0.5374  0.3264 -0.4126
 1212SOL    HW1 4846   2.459   3.428   2.805 -0.4749 -0.7043  0.3952
 1212SOL    HW2 4847   2.376   3.533   2.876  0.3671  0.0739  0.2367
 1212SOL     MW 4848   2.449   3.486   2.869  0.3782  0.1537 -0.2165
 1213SOL     OW 4849   2.437   2.452   0.791  0.0724 -0.1795  0.4144
 1213SOL    HW1 4850   2.460   2.540   0.763  2.0849  0.3478  3.3250
 1213SOL    HW2 4851   2.378   2.464   0.866 -0.5124 -1.3735  0.1812
 1213SOL     MW 4852   2.432   2.465   0.797  0.2645 -0.2692  0.7747
 1214SOL     OW 4853   0.465   2.003   3.243  0.7977 -0.3618 -0.4774
 1214SOL    HW1 4854   0.552   2.014   3.283  1.1305 -2.1597 -0.5903
 1214SOL    HW2 4855   0.417   1.949   3.306 -0.7699  1.7851  0.2487
 1214SOL     MW 4856   0.470   1.997   3.257  0.6315 -0.3148 -0.3949
 1215SOL     OW 4857   3.376   0.531   3.394 -0.4227  0.0786  0.0566
 1215SOL    HW1 4858   3.465   0.530   3.430 -1.1696 -2.5047  2.1994
 1215SOL    HW2 4859   3.346   0.621   3.406  1.2075  0.5229  1.1541
 1215SOL     MW 4860   3.384   0.543   3.400 -0.3038 -0.2092  0.4927
 1216SOL     OW 4861   2.753   2.570   0.352  0.5026 -0.1430 -0.9841
 1216SOL    HW1 4862   2.764   2.615   0.269 -3.6179  0.9434 -1.1844
 1216SOL    HW2 4863   2.751   2.639   0.418  2.4362 -0.8837 -0.0682
 1216SOL     MW 4864   2.754   2.585   0.350  0.2083 -0.0965 -0.8878
 1217SOL     OW 4865   0.412   0.384   3.606 -0.2660 -0.1636  0.2313
 1217SOL    HW1 4866   0.456   0.341   3.679 -2.3423 -0.4359  1.3645
 1217SOL    HW2 4867   0.383   0.311   3.550  1.7110  0.0565 -1.1800
 1217SOL     MW 4868   0.414   0.368   3.608 -0.2794 -0.1707  0.1939
 1218SOL     OW 4869   3.288   2.080   1.540  0.5179 -0.1181  0.3312
 1218SOL    HW1 4870   3.217   2.144   1.536 -0.6342 -1.3470  0.1028
 1218SOL    HW2 4871   3.261   2.019   1.609  1.3372 -0.6281  0.2090
 1218SOL     MW 4872   3.275   2.080   1.549  0.4731 -0.3521  0.2840
 1219SOL     OW 4873   1.339   3.119   1.263 -0.3322 -0.0612  0.6903
 1219SOL    HW1 4874   1.266   3.178   1.243 -1.6220 -1.3287  1.4832
 1219SOL    HW2 4875   1.330   3.048   1.199  0.2660 -0.1833  0.7385
 1219SOL     MW 4876   1.328   3.117   1.252 -0.4253 -0.2482  0.8035
 1220SOL     OW 4877   1.113   3.290   2.836  0.3862  0.1905  0.3231
 1220SOL    HW1 4878   1.188   3.272   2.780  0.3290  2.1361 -0.4598
 1220SOL    HW2 4879   1.082   3.377   2.809 -2.3346 -0.6413  0.4085
 1220SOL     MW 4880   1.119   3.299   2.825  0.0124  0.3404  0.2292
 1221SOL     OW 4881   3.338   2.478   1.943 -0.0088 -0.0770 -0.3072
 1221SOL    HW1 4882   3.416   2.423   1.951 -1.7135 -2.5091  1.4127
 1221SOL    HW2 4883   3.293   2.467   2.028 -1.9116  1.6949 -1.0055
 1221SOL     MW 4884   3.342   2.469   1.956 -0.4943 -0.1659 -0.1697
 1222SOL     OW 4885   0.504   1.334   3.404 -0.7327  0.2192  0.2048
 1222SOL    HW1 4886   0.588   1.318   3.448 -1.4225 -1.2874  1.0557
 1222SOL    HW2 4887   0.528   1.360   3.315  0.6456  0.2269  0.5529
 1222SOL     MW 4888   0.518   1.335   3.398 -0.6400  0.0175  0.3661
 1223SOL     OW 4889   1.826   0.573   0.748  0.6077  0.8621  0.7498
 1223SOL    HW1 4890   1.872   0.643   0.794  0.5537  1.6147 -0.2972
 1223SOL    HW2 4891   1.761   0.542   0.811  1.0887  1.2806  1.4700
 1223SOL     MW 4892   1.823   0.578   0.763  0.6652  1.0197  0.7058
 1224SOL     OW 4893   0.238   1.481   0.475 -0.5560  0.1598  0.2634
 1224SOL    HW1 4894   0.248   1.547   0.407 -1.1042  1.2048  1.1755
 1224SOL    HW2 4895   0.314   1.493   0.532 -1.1750  0.6672  0.9820
 1224SOL     MW 4896   0.250   1.491   0.473 -0.7131  0.3687  0.4828
 1225SOL     OW 4897   3.372   2.844   2.989  0.1512 -0.4383 -0.6017
 1225SOL    HW1 4898   3.293   2.820   3.039 -2.0561  2.1148 -2.5494
 1225SOL    HW2 4899   3.415   2.910   3.043  0.2925 -0.9867 -0.0423
 1225SOL     MW 4900   3.367   2.850   3.003 -0.1269 -0.1685 -0.7885
 1226SOL     OW 4901   1.738   2.613   0.501  0.4533 -0.3721  0.3630
 1226SOL    HW1 4902   1.668   2.565   0.458  1.7488 -2.1641  0.1545
 1226SOL    HW2 4903   1.711   2.619   0.592  0.0521 -1.1283  0.3007
 1226SOL     MW 4904   1.725   2.608   0.507  0.5737 -0.7150  0.3266
 1227SOL     OW 4905   2.594   1.916   1.679 -0.2990 -0.2013 -0.5202
 1227SOL    HW1 4906   2.671   1.973   1.669 -1.4152  1.5077  0.0842
 1227SOL    HW2 4907   2.548   1.952   1.756 -1.6680 -1.1919 -0.8467
 1227SOL     MW 4908   2.598   1.929   1.688 -0.6335 -0.1046 -0.4828
 1228SOL     OW 4909   2.867   2.309   3.566  0.1750  0.1847  0.4406
 1228SOL    HW1 4910   2.869   2.304   3.661 -2.6474 -0.0362  0.5801
 1228SOL    HW2 4911   2.950   2.270   3.538  0.7027 -0.5164  2.7546
 1228SOL     MW 4912   2.878   2.303   3.575 -0.1338  0.0606  0.7708
 1229SOL     OW 4913   3.200   2.857   1.437 -0.7083  0.4333  1.2163
 1229SOL    HW1 4914   3.161   2.834   1.352  0.8577 -0.3995  0.6856
 1229SOL    HW2 4915   3.143   2.926   1.471  0.0194  2.7004 -1.7254
 1229SOL     MW 4916   3.187   2.863   1.430 -0.3996  0.6263  0.7490
 1230SOL     OW 4917   2.010   3.030   3.562 -0.1612 -0.2401  0.0517
 1230SOL    HW1 4918   2.075   3.082   3.611 -1.3000  2.0114 -0.6627
 1230SOL    HW2 4919   2.051   2.944   3.551  1.2347  0.0119  2.5823
 1230SOL     MW 4920   2.025   3.026   3.567 -0.1266  0.0968  0.2961
 1231SOL     OW 4921   0.598   0.148   0.591 -0.5313 -0.2231 -0.6874
 1231SOL    HW1 4922   0.506   0.162   0.615 -0.2808  1.7892 -0.7754
 1231SOL    HW2 4923   0.594   0.102   0.507 -1.5284  1.5859 -1.7046
 1231SOL     MW 4924   0.585   0.144   0.583 -0.6318  0.2912 -0.8362
 1232SOL     OW 4925   0.609   3.300   2.950 -0.4118  0.4022  0.0436
 1232SOL    HW1 4926   0.580   3.275   3.038 -2.4197  1.0950 -0.3860
 1232SOL    HW2 4927   0.702   3.275   2.948 -0.7389 -1.1644  1.7620
 1232SOL     MW 4928   0.618   3.293   2.962 -0.7260  0.2846  0.2171
 1233SOL     OW 4929   0.241   2.929   1.596 -0.9605 -0.5839  0.0271
 1233SOL    HW1 4930   0.214   3.019   1.617  0.1518 -0.2833  0.2288
 1233SOL    HW2 4931   0.161   2.887   1.566 -1.5650  0.3910  0.2106
 1233SOL     MW 4932   0.227   2.936   1.595 -0.8922 -0.4122  0.0790
 1234SOL     OW 4933   2.193   1.639   2.445  0.0998  0.4147 -0.2767
 1234SOL    HW1 4934   2.277   1.605   2.477 -0.6310 -0.6606  0.5975
 1234SOL    HW2 4935   2.142   1.561   2.426 -1.8320  0.9291  2.2649
 1234SOL     MW 4936   2.198   1.624   2.447 -0.2585  0.3392  0.1830
 1235SOL     OW 4937   0.283   3.277   2.532 -0.8001 -0.1863 -0.5136
 1235SOL    HW1 4938   0.238   3.350   2.575 -1.1338 -1.4596  1.4126
 1235SOL    HW2 4939   0.217   3.208   2.527  0.3439 -1.4010  0.5502
 1235SOL     MW 4940   0.268   3.278   2.537 -0.6910 -0.5212 -0.1112
 1236SOL     OW 4941   2.410   0.383   0.539  0.2715 -0.1095 -0.0535
 1236SOL    HW1 4942   2.457   0.448   0.487  1.7691 -1.1804 -0.0974
 1236SOL    HW2 4943   2.440   0.398   0.629  0.6591 -0.7600 -0.0687
 1236SOL     MW 4944   2.420   0.394   0.544  0.5252 -0.3412 -0.0614
 1237SOL     OW 4945   0.742   2.381   0.962  0.9013 -0.3066 -0.1918
 1237SOL    HW1 4946   0.674   2.390   0.896  0.4039 -0.1722  0.3298
 1237SOL    HW2 4947   0.766   2.288   0.960 -0.1591 -0.6134  0.4457
 1237SOL     MW 4948   0.736   2.370   0.953  0.6916 -0.3298 -0.0358
 1238SOL     OW 4949   2.804   3.182   0.574 -0.1554 -0.3543  0.1537
 1238SOL    HW1 4950   2.797   3.277   0.565  0.9881 -0.1106  1.5998
 1238SOL    HW2 4951   2.785   3.149   0.486 -1.3061  1.1548 -0.2040
 1238SOL     MW 4952   2.801   3.191   0.561 -0.1563 -0.1184  0.3001
 1239SOL     OW 4953   3.027   1.912   3.163 -0.2383  0.1662 -0.0377
 1239SOL    HW1 4954   2.945   1.915   3.113 -0.0306 -0.6690 -0.4386
 1239SOL    HW2 4955   3.067   1.998   3.148 -1.2779  0.7796  0.5817
 1239SOL     MW 4956   3.021   1.924   3.154 -0.3503  0.1364 -0.0083
 1240SOL     OW 4957   1.091   2.183   0.852 -0.5084  0.2737 -0.4252
 1240SOL    HW1 4958   1.082   2.260   0.796  2.2314  0.9276 -0.0938
 1240SOL    HW2 4959   1.106   2.110   0.791  2.7010  1.0274 -0.6635
 1240SOL     MW 4960   1.091   2.183   0.836  0.2922  0.4631 -0.4126
 1241SOL     OW 4961   3.588   0.839   0.559 -0.3570 -0.0638  0.2944
 1241SOL    HW1 4962   3.581   0.827   0.654  0.1523  0.2353  0.3781
 1241SOL    HW2 4963   3.661   0.782   0.534  0.6261  1.1204  0.3456
 1241SOL     MW 4964   3.597   0.830   0.569 -0.1562  0.1358  0.3125
 1242SOL     OW 4965   1.283   2.609   0.735  0.4791 -0.3163  1.0177
 1242SOL    HW1 4966   1.223   2.534   0.737 -0.4719  0.4475  2.6632
 1242SOL    HW2 4967   1.346   2.590   0.804  1.4670 -0.5307  0.0895
 1242SOL     MW 4968   1.283   2.596   0.744  0.4841 -0.2424  1.1142
 1243CH4    CH4 4969   3.470   1.898   2.433 -0.0524 -0.3702  0.1286
 1244CH4    CH4 4970   2.473   0.949   2.340  0.5234  0.1137 -0.8202
 1245CH4    CH4 4971   3.383   1.709   2.172  0.5404  0.5897  0.0523
 1246CH4    CH4 4972   0.879   0.748   2.787 -0.4734 -0.3829 -0.4879
 1247CH4    CH4 4973   0.700   1.467   1.506  0.3369 -0.3020  0.0342
 1248CH4    CH4 4974   3.353   0.880   2.260 -0.4634 -0.2253  1.2559
 1249CH4    CH4 4975   0.246   0.192   2.885 -0.2049  0.8191 -0.0073
 1250CH4    CH4 4976   0.336   0.579   1.279  0.4086  0.0457 -0.2533
 1251CH4    CH4 4977   3.190   0.365   1.315  0.3301  0.3621 -0.1192
 1252CH4    CH4 4978   1.555   1.141   2.605  0.2521 -0.0094 -0.4559
 1253CH4    CH4 4979   0.100   3.463   2.300 -0.6382  0.1237  0.1068
 1254CH4    CH4 4980   0.374   0.791   2.404 -0.2928  0.2202  0.5355
 1255CH4    CH4 4981   1.484   1.131   1.895 -0.9635 -0.1831 -0.1632
 1256CH4    CH4 4982   0.149   0.881   2.899  0.7778  0.4468  0.1166
 1257CH4    CH4 4983   2.816   0.684   1.790  0.3533 -0.3255 -0.2242
 1258CH4    CH4 4984   3.180   0.479   0.908  0.2590  0.4966  0.0183
 1259CH4    CH4 4985   2.731   0.720   1.441  0.0868  0.2044 -0.4356
 1260CH4    CH4 4986   0.872   1.542   2.344  0.0588 -0.0775 -0.9332
 1261CH4    CH4 4987   1.628   0.142   1.481  0.4362 -0.0868  0.5130
 1262CH4    CH4 4988   0.174   0.623   1.680  0.1196 -0.4046  0.0910
 1263CH4    CH4 4989   1.883   0.941   2.087  0.4174  0.6249 -0.6172
 1264CH4    CH4 4990   3.333   1.168   2.567 -0.1443  0.2818  0.0690
 1265CH4    CH4 4991   0.417   0.235   0.885 -0.6709 -0.0513 -0.5491
 1266CH4    CH4 4992   0.143   1.259   2.858 -0.3542 -0.0460 -0.6244
 1267CH4    CH4 4993   3.424   0.581   1.975 -0.2166  0.2426  0.0138
 1268CH4    CH4 4994   1.887   0.270   1.170  0.4729  0.9488 -0.0999
 1269CH4    CH4 4995   0.055   0.541   2.835 -0.0639  0.2540  0.5823
 1270CH4    CH4 4996   3.335   1.337   2.180 -0.1071 -0.2515  0.1445
 1271CH4    CH4 4997   1.842   0.967   3.112 -0.2017 -0.6249 -0.1822
 1272CH4    CH4 4998   0.634   0.826   3.368  0.9691 -0.4462 -0.0116
 1273CH4    CH4 4999   3.171   0.198   1.645 -0.1179  0.1919  0.5262
 1274CH4    CH4 5000   0.822   0.003   1.746  0.3304  0.0939  0.7740
 1275CH4    CH4 5001   1.182   1.335   1.944 -0.5956  0.5459 -0.1160
 1276CH4    CH4 5002   0.021   0.989   1.127  0.2450  0.5587 -0.3188
 1277CH4    CH4 5003   1.198   0.914   2.991 -0.5048  0.7587 -0.1422
 1278CH4    CH4 5004   2.908   1.079   2.214 -0.2392  0.6598  0.3682
 1279CH4    CH4 5005   1.482   1.201   1.536  0.6660  0.9160  0.1230
 1280CH4    CH4 5006   1.255   1.190   1.206 -0.2333  0.0860 -0.1698
 1281CH4    CH4 5007   3.126   0.980   1.598 -0.6224  0.4263  0.4748
 1282CH4    CH4 5008   0.133   1.816   2.086  0.2218 -0.4295  0.8182
 1283CH4    CH4 5009   0.850   0.183   2.422 -0.4738 -0.0984 -0.6827
 1284CH4    CH4 5010   2.608   0.431   2.035  0.3257  0.9421 -0.3955
 1285CH4    CH4 5011   2.462   0.454   1.561 -0.2417  0.2278  0.2517
 1286CH4    CH4 5012   3.382   1.359   1.712  0.2403 -0.2210 -0.3336
 1287CH4    CH4 5013   1.468   0.548   1.192  0.2591  0.1492  0.2134
 1288CH4    CH4 5014   0.395   0.667   2.995  0.6647 -0.2874  0.6263
 1289CH4    CH4 5015   1.715   0.618   2.782 -0.2682  0.0683  0.4708
 1290CH4    CH4 5016   1.369   0.409   2.106 -0.4795  0.6318  0.6448
 1291CH4    CH4 5017   2.228   0.350   1.286 -0.0799 -1.2222  0.2060
 1292CH4    CH4 5018   1.379   0.758   1.858 -0.0747 -0.8573 -0.5351
 1293CH4    CH4 5019   0.460   0.325   1.587  0.8174 -0.0146 -0.1752
 1294CH4    CH4 5020   2.445   0.113   1.822  0.0122 -0.4024  0.2480
 1295CH4    CH4 5021   2.416   0.449   2.807  0.6668  0.2835 -0.6532
 1296CH4    CH4 5022   3.032   1.841   2.173 -0.2331  0.0195 -0.6251
 1297CH4    CH4 5023   2.681   1.584   1.409  0.7442 -0.9278  0.3230
 1298CH4    CH4 5024   2.235   1.155   1.927 -1.0888 -0.8509  0.2347
 1299CH4    CH4 5025   3.583   0.524   2.328 -0.3954 -0.0070  0.1699
 1300CH4    CH4 5026   1.570   0.211   0.921 -0.0100 -1.3167 -0.4597
 1301CH4    CH4 5027   0.174   0.255   2.126 -0.2204 -0.1380 -0.3050
 1302CH4    CH4 5028   3.377   3.567   2.438  0.1873 -0.0196  1.0779
 1303CH4    CH4 5029   2.476   0.428   2.373 -0.7983 -0.1113 -0.6192
 1304CH4    CH4 5030   0.280   1.289   1.496  0.1830 -0.0196 -0.0014
 1305CH4    CH4 5031   3.292   1.276   0.852 -0.2568  0.7971  0.5853
 1306CH4    CH4 5032   3.579   0.254   1.796 -0.8627  0.2632  0.5997
 1307CH4    CH4 5033   2.664   2.517   3.034  0.0405 -0.2702 -0.4903
 1308CH4    CH4 5034   2.447   0.790   1.951 -0.3896 -1.0908 -0.3597
 1309CH4    CH4 5035   1.590   0.775   0.743  0.0761  0.3045 -0.4684
 1310CH4    CH4 5036   2.350   0.012   1.450 -1.1063  0.4939 -0.0982
 1311CH4    CH4 5037   1.711   0.871   2.415  0.3310 -0.0523  0.1495
 1312CH4    CH4 5038   3.515   3.491   1.836 -0.1171 -0.1462  0.1296
 1313CH4    CH4 5039   2.531   1.153   1.163  0.6306  0.4140  0.2374
 1314CH4    CH4 5040   1.537   1.175   2.197 -0.0491  0.7237  0.1580
 1315CH4    CH4 5041   3.508   0.012   1.428 -0.5329 -0.4965  0.4678
 1316CH4    CH4 5042   0.456   1.338   1.872 -0.0794 -0.2618 -0.0459
 1317CH4    CH4 5043   0.459   0.412   2.293 -0.2649 -0.3806 -0.4798
 1318CH4    CH4 5044   2.088   0.365   2.545  0.1737 -0.2758  0.2221
 1319CH4    CH4 5045   2.108   1.529   2.138  0.1781 -0.4935  0.6867
 1320CH4    CH4 5046   1.370   1.541   1.643  0.1900 -0.5526 -0.4100
 1321CH4    CH4 5047   1.506   0.957   2.915 -0.4983  0.2676  0.0809
 1322CH4    CH4 5048   2.507   1.399   2.162  0.1325 -0.0822  0.1097
 1323CH4    CH4 5049   2.163   2.880   0.835  0.4647  0.5123 -0.3271
 1324CH4    CH4 5050   0.751   0.893   2.468  0.1462  0.2018 -0.0583
 1325CH4    CH4 5051   1.691   0.561   1.966  0.6231 -0.2041 -0.5878
 1326CH4    CH4 5052   2.974   1.298   2.529 -0.6016 -0.1361  0.6693
 1327CH4    CH4 5053   3.314   0.561   2.793 -0.4431  0.5853 -0.1624
 1328CH4    CH4 5054   3.559   1.360   1.409  0.5125 -0.1270  0.5646
 1329CH4    CH4 5055   3.609   0.164   1.063  0.9680  0.2517 -0.2074
 1330CH4    CH4 5056   0.100   1.208   1.899  0.6692 -0.4326 -0.3085
 1331CH4    CH4 5057   1.427   0.580   2.582  0.0711 -0.4736 -0.0078
 1332CH4    CH4 5058   1.257   0.504   1.553 -0.1855 -0.4511  0.3025
 1333CH4    CH4 5059   1.226   1.736   2.260  0.2677 -0.1943  0.5804
 1334CH4    CH4 5060   0.340   3.418   1.096 -0.7023 -0.0288  0.6596
 1335CH4    CH4 5061   1.422   0.780   2.228 -0.2514 -0.1660 -0.0162
 1336CH4    CH4 5062   2.012   1.429   1.400 -0.2596 -0.2831  0.0300
 1337CH4    CH4 5063   0.323   0.165   1.231 -0.4148  0.3943 -0.3786
 1338CH4    CH4 5064   0.485   0.961   2.019  0.4367 -0.2872 -0.4785
 1339CH4    CH4 5065   3.040   1.361   1.545  0.2524  0.4841 -0.2564
 1340CH4    CH4 5066   0.599   1.338   2.718  0.0032 -0.7836  0.1082
 1341CH4    CH4 5067   0.555   0.954   2.784  0.0665  0.1646  0.4615
 1342CH4    CH4 5068   1.657   1.280   1.238  0.0432  0.2543 -0.3357
 1343CH4    CH4 5069   2.064   0.739   1.840 -0.3361  0.0822  0.4068
 1344CH4    CH4 5070   0.508   3.573   1.555  0.8293 -0.2670  0.2655
 1345CH4    CH4 5071   1.111   1.075   1.628  1.3664  0.0299 -0.5892
 1346CH4    CH4 5072   2.055   1.665   1.814  0.5658 -0.2940  0.6722
 1347CH4    CH4 5073   1.079   0.876   2.153  0.1107  0.1479  0.0312
 1348CH4    CH4 5074   0.050   1.552   2.588 -0.0159  0.3378 -0.0596
 1349CH4    CH4 5075   1.463   2.405   1.487 -0.6168 -0.3903 -0.4398
 1350CH4    CH4 5076   0.407   0.982   3.154 -0.1598 -0.7876  0.2746
 1351CH4    CH4 5077   2.013   1.057   1.274  0.6711 -0.2062  0.2687
 1352CH4    CH4 5078   0.553   1.069   1.605 -0.5283 -0.2682 -1.0519
 1353CH4    CH4 5079   1.309   0.201   1.775  0.1179  0.6235  0.6580
 1354CH4    CH4 5080   0.897   0.358   1.665  0.7982  0.4314 -0.1932
 1355CH4    CH4 5081   2.494   0.576   1.100  0.3167 -0.4329 -0.0973
 1356CH4    CH4 5082   2.750   1.047   1.813 -0.3298  0.3058 -0.1117
 1357CH4    CH4 5083   0.395   1.674   2.445 -0.2081  0.5950  0.7045
 1358CH4    CH4 5084   0.879   1.185   2.258  0.6761 -0.1019 -0.3082
 1359CH4    CH4 5085   1.686   0.451   2.343 -0.0773  0.2839 -0.5444
 1360CH4    CH4 5086   3.340   1.095   2.943 -0.6450 -1.1003  0.0225
 1361CH4    CH4 5087   1.986   0.664   1.273 -0.9788 -0.2197  0.0735
 1362CH4    CH4 5088   3.172   1.608   1.907  0.1733  0.3097 -0.2528
 1363CH4    CH4 5089   0.158   1.435   2.170 -0.6212  0.1220  0.6620
 1364CH4    CH4 5090   0.128   2.884   2.931  0.4968 -0.2207 -0.2573
 1365CH4    CH4 5091   0.643   0.396   1.215 -0.1585 -0.2446  0.4352
 1366CH4    CH4 5092   0.560   1.740   2.149 -0.5019  0.8328 -0.1316
 1367CH4    CH4 5093   0.859   1.027   1.150 -0.2524  0.2357 -0.4069
 1368CH4    CH4 5094   0.975   0.449   2.020 -0.0179 -0.1596  0.9233
 1369CH4    CH4 5095   0.945   0.165   1.368  0.5311 -0.4069 -0.3966
 1370CH4    CH4 5096   3.556   0.873   2.557  0.4189 -0.0518  0.0573
 1371CH4    CH4 5097   1.618   2.537   0.139 -0.2801 -0.5341  0.1366
 1372CH4    CH4 5098   1.942   1.345   1.869 -0.0212  0.1986  0.2516
 1373CH4    CH4 5099   1.071   0.604   1.226 -0.2575 -0.3213 -0.0767
 1374CH4    CH4 5100   2.423   1.701   1.866  0.2402  0.8324 -0.4750
 1375CH4    CH4 5101   3.052   0.446   1.984  0.6692  0.0061 -0.3498
 1376CH4    CH4 5102   0.571   2.833   3.415  0.4094 -0.5077 -0.3655
 1377CH4    CH4 5103   2.749   0.421   2.712 -0.2818 -0.5295 -0.2083
 1378CH4    CH4 5104   3.074   0.420   0.582 -0.1312  0.3207 -0.1191
 1379CH4    CH4 5105   2.816   0.198   2.310  0.0291  0.0108  0.0258
 1380CH4    CH4 5106   1.331   0.865   1.445 -0.3246 -0.3523  0.2263
 1381CH4    CH4 5107   0.231   1.591   1.713  0.2653 -0.6321  0.8764
 1382CH4    CH4 5108   1.849   2.013   2.872 -0.1358  0.1109 -0.1637
 1383CH4    CH4 5109   1.844   1.399   2.667  0.5288 -0.1992  0.5194
 1384CH4    CH4 5110   0.700   0.677   2.157 -0.7185  0.5391 -0.0012
 1385CH4    CH4 5111   2.330   1.444   1.575  0.4020 -0.0335  0.1539
 1386CH4    CH4 5112   3.434   0.745   3.158 -0.3402  0.3211 -1.2776
 1387CH4    CH4 5113   0.462   0.054   2.339 -0.6082 -0.2488  0.5869
 1388CH4    CH4 5114   1.372   0.898   1.005 -0.1186 -0.2200  0.4090
 1389CH4    CH4 5115   1.209   0.960   2.491 -0.0529  0.7090  0.1947
 1390CH4    CH4 5116   0.107   0.918   2.138  0.6309  0.6904 -0.5693
 1391CH4    CH4 5117   2.405   2.999   2.779  0.4798  0.3854 -0.1207
 1392CH4    CH4 5118   1.418   1.340   2.880  0.2105  0.3395  0.0041
 1393CH4    CH4 5119   1.314   0.178   1.291  0.7124 -0.0151  0.7405
 1394CH4    CH4 5120   2.940   0.361   0.257  1.6692  0.5689 -0.2331
 1395CH4    CH4 5121   3.190   0.312   2.530 -0.2694 -0.4164  0.3143
 1396CH4    CH4 5122   0.702   0.082   1.019 -1.0133 -0.3510 -0.6179
 1397CH4    CH4 5123   2.977   3.273   1.888 -0.7801 -0.1069 -0.5617
 1398CH4    CH4 5124   0.276   0.587   2.024  0.2060 -0.0010 -0.6537
 1399CH4    CH4 5125   2.769   1.446   1.831 -0.1157 -0.0833  1.0622
 1400CH4    CH4 5126   1.979   0.039   1.627 -0.2308  0.6088 -0.0051
 1401CH4    CH4 5127   3.076   1.262   1.979 -0.6574  0.5715 -0.4837
 1402CH4    CH4 5128   0.727   3.403   1.264 -0.5837  0.3072 -0.2219
 1403CH4    CH4 5129   0.549   0.393   2.715 -0.2070 -0.5735 -0.3407
 1404CH4    CH4 5130   0.561   0.714   1.719 -0.0709 -0.5660 -0.7357
 1405CH4    CH4 5131   0.998   0.579   2.433 -0.1332 -0.1356  0.2846
 1406CH4    CH4 5132   3.032   0.034   2.013  0.1187 -0.3557  0.7809
 1407CH4    CH4 5133   3.570   0.219   2.580 -0.7811  0.4010 -0.1210
 1408CH4    CH4 5134   1.899   1.201   2.382  0.9735 -0.1034 -0.6694
 1409CH4    CH4 5135   2.809   0.900   2.501  0.4882 -0.2877 -0.5469
 1410CH4    CH4 5136   1.679   0.869   1.199  0.3724  0.1154  0.2635
 1411CH4    CH4 5137   2.186   0.370   1.948  1.0012  0.3936  0.0800
 1412CH4    CH4 5138   2.865   1.490   2.230 -0.1988 -0.5316  0.3220
 1413CH4    CH4 5139   2.728   0.704   2.217 -0.0594 -0.6918 -0.0058
 1414CH4    CH4 5140   0.890   1.120   2.753  0.4454  0.5655 -0.7777
 1415CH4    CH4 5141   3.079   0.594   2.356  0.4663 -0.2230  0.6801
 1416CH4    CH4 5142   3.303   0.613   1.610  0.2438  0.6151  0.3034
 1417CH4    CH4 5143   3.569   0.402   1.435  0.2495  0.3453 -0.8001
 1418CH4    CH4 5144   2.793   0.282   1.681 -0.5034  0.4525  0.0727
 1419CH4    CH4 5145   1.023   1.460   1.578 -0.1010 -0.1135 -0.4357
 1420CH4    CH4 5146   1.734   1.630   1.656  0.6123 -0.3484  0.6351
 1421CH4    CH4 5147   3.423   0.959   1.913 -0.9143 -0.3289  0.4212
 1422CH4    CH4 5148   3.476   0.311   0.800 -0.5108  0.0360  0.3702
 1423CH4    CH4 5149   3.512   0.242   3.198  0.4336  0.0114  0.1112
 1424CH4    CH4 5150   0.255   0.008   1.856  0.3902  0.2429 -0.6303
 1425CH4    CH4 5151   0.174   1.143   2.417  0.0114 -0.0086  0.9001
 1426CH4    CH4 5152   0.544   0.190   1.989 -0.0109  0.1107  0.1629
 1427CH4    CH4 5153   3.343   0.253   2.192  0.2517 -0.3701 -0.3495
 1428CH4    CH4 5154   0.780   1.508   1.998 -0.8215  0.0423  0.1994
 1429CH4    CH4 5155   1.824   1.667   2.362  0.2925 -0.0644 -0.2081
 1430CH4    CH4 5156   2.317   0.738   2.553  0.1920  0.0328 -0.4488
 1431CH4    CH4 5157   1.643   0.212   1.956  0.2323  0.0620 -0.4997
 1432CH4    CH4 5158   2.704   0.093   1.400 -0.8081 -0.3026 -0.0661
 1433CH4    CH4 5159   3.327   0.126   2.898  0.3775  0.2561 -0.3574
 1434CH4    CH4 5160   1.626   0.659   1.634  0.4791 -0.9489  0.2137
 1435CH4    CH4 5161   2.914   1.265   1.180 -0.0500  0.8648  0.3630
 1436CH4    CH4 5162   1.951   0.448   1.632  0.3266  0.5516 -0.9235
 1437CH4    CH4 5163   1.540   1.656   2.047 -0.1059  1.0890 -0.1312
 1438CH4    CH4 5164   0.816   1.138   1.867 -0.5700 -0.0595  0.0254
 1439CH4    CH4 5165   3.359   2.562   3.353 -0.8093  0.5894  0.9037
 1440CH4    CH4 5166   3.011   0.973   2.808  0.3782  0.0709  0.0557
 1441CH4    CH4 5167   0.211   2.023   1.724 -0.0883 -0.1353 -0.0188
 1442CH4    CH4 5168   0.467   3.161   1.769  0.4507  0.0878 -0.5945
 1443CH4    CH4 5169   2.260   1.133   2.564 -0.2172 -0.9657  0.3593
 1444CH4    CH4 5170   2.362   0.771   1.384  0.4145 -0.4092  0.0749
 1445CH4    CH4 5171   1.820   1.049   1.683 -0.6291 -0.1311 -0.2947
 1446CH4    CH4 5172   0.807   0.785   1.484  0.8776  0.3277  0.4792
 1447CH4    CH4 5173   2.071   0.631   2.223  0.9188  0.4180 -0.4397
 1448CH4    CH4 5174   0.500   1.287   2.357 -0.3618  0.6363  0.1806
 1449CH4    CH4 5175   1.482   1.527   2.486  1.0694  0.6805 -0.7554
 1450CH4    CH4 5176   1.941   0.186   3.579  0.3824  0.4469  0.2020
 1451CH4    CH4 5177   3.515   1.023   1.467 -0.1827  0.7936 -0.5565
 1452CH4    CH4 5178   3.298   1.452   2.734  0.1637 -0.7531 -0.5190
 1453CH4    CH4 5179   2.975   0.717   1.194 -0.7302  0.2053 -0.0537
 1454CH4    CH4 5180   3.253   1.049   1.131 -0.1725  0.0912 -0.2255
 1455CH4    CH4 5181   1.133   1.352   2.669  0.2890 -0.0630 -0.2266
 1456CH4    CH4 5182   1.959   0.962   2.742  0.0647  0.1431 -0.4671
 1457CH4    CH4 5183   0.901   0.781   1.808 -0.7730 -0.1552 -0.8819
 1458CH4    CH4 5184   2.428   1.126   1.614  0.1891  0.2808 -0.0427
   3.60900   3.60900   3.60900
