# Supplementary material for: Dataflow programming for the analysis of molecular dynamics with AViS, an analysis and visualization software application
Source: PLoS One. 2020 Apr 21;15(4):e0231714. doi: 10.1371/journal.pone.0231714 (PMC7173788; doi:10.1371/journal.pone.0231714)
Supplement: S1 File — (ZIP) [file pone.0231714.s016.zip › scr/lj/python/mode_mask.py]

#@Description
#@Labels the indices sharing the
#@most occuring mask ID

import numpy as np

class mode_mask:
    def __init__(self):
#@in list(1i)
        self.groups = np.zeros(1)
#@out list(1i)
        self.mask = np.zeros(1)

#@entry
    def Do(self):
        self.mask = np.zeros(len(self.groups), dtype=np.int32)
        szs = np.bincount(self.groups)
        i = np.argmax(szs[1:]) + 1
        self.mask[self.groups == i] = 1
