# Supplementary material for: Dataflow programming for the analysis of molecular dynamics with AViS, an analysis and visualization software application
Source: PLoS One. 2020 Apr 21;15(4):e0231714. doi: 10.1371/journal.pone.0231714 (PMC7173788; doi:10.1371/journal.pone.0231714)
Supplement: S1 File — (ZIP) [file pone.0231714.s016.zip › scr/lj/python/track_cluster.py]

#@Description
#@Updates the mask from previous frame

import numpy as np

class track_cluster:
    def __init__(self):
#@in list(1d)
        self.maski = np.zeros(1)
#@in list(1i)
        self.clusters = np.zeros(1)
#@out list(1d)
        self.masko = np.zeros(1)

#@entry
    def Do(self):
        self.masko = np.zeros(len(self.maski))
        clusw = self.clusters * self.maski.astype(np.int32)
        szs = np.bincount(clusw)
        i = np.argmax(szs[1:]) + 1
        self.masko[self.clusters == i] = 1
