# Supplementary material for: Dataflow programming for the analysis of molecular dynamics with AViS, an analysis and visualization software application
Source: PLoS One. 2020 Apr 21;15(4):e0231714. doi: 10.1371/journal.pone.0231714 (PMC7173788; doi:10.1371/journal.pone.0231714)
Supplement: S1 File — (ZIP) [file pone.0231714.s016.zip › scr/lj/cpp/group_list.cpp]

//@Description
//@Labels each cluster with a unique group ID

#include <iostream>
#include <stack>
#include "outvector.h"

//@in pcnt gcnt
int* adjlist = 0;
//@in pcnt
int* adjsz = 0;
//@in
int cut = 0;

//@out pcnt
int* group = 0;
std::vector<int> _group;
//@out pcnt
double* dgroup = 0;
std::vector<double> _dgroup;

//@var
int pcnt = 0;
//@var
int gcnt = 0;

std::stack<int> st;

int groupN = 0;

void _Do(int a) {
	st.push(a);
	group[a] = ++groupN;
	while (!st.empty()) {
		int t = st.top();
		st.pop();
		for (int c = 0; c < gcnt; c++) {
			int& j = adjlist[t*gcnt + c];
			if (j == -1) break;
			if (!group[j]) {
				st.push(j);
				group[j] = groupN;
			}
		}
	}
}

//@entry
void Do() {
	SETVEC(group, pcnt);
	SETVEC(dgroup, pcnt);
	groupN = 0;

	for (int a = 0; a < pcnt; a++) {
		if (!group[a]) {
			if (adjsz[a] >= cut) {
				_Do(a);
			}
		}
	}
	const double mul = 1.0 / groupN;
	for (int a = 0; a < pcnt; a++) {
		dgroup[a] = group[a] * mul;
	}
}
