# Supplementary material for: Dataflow programming for the analysis of molecular dynamics with AViS, an analysis and visualization software application
Source: PLoS One. 2020 Apr 21;15(4):e0231714. doi: 10.1371/journal.pone.0231714 (PMC7173788; doi:10.1371/journal.pone.0231714)
Supplement: S1 File — (ZIP) [file pone.0231714.s016.zip › scr/lj/cpp/labels2colors.cpp]

#include <iostream>
#include "outvector.h"

//@in pcnt
double* mask = 0;
//@in
double rate = 0;
//@in
double rate2 = 0;
//@in pcnt
double* ival = 0;

//@out pcnt
double* oval = 0;
std::vector<double> _oval;

//@var
int pcnt = 0;

//@entry
void Do() {
	SETVEC(oval, pcnt);
	for (int a = 0; a < pcnt; ++a) {
		if (mask[a] > 0) {
			if (ival[a] > (1 - rate2)) oval[a] = 1;
			else if (ival[a] < 0.7) oval[a] = 0.9;
			else oval[a] = ival[a] + rate2;
		}
		else if (ival[a] > 0.7) oval[a] = 0.5;
		else if (ival[a] > rate) oval[a] = ival[a] - rate;
	}
}
