# Supplementary material for: Dataflow programming for the analysis of molecular dynamics with AViS, an analysis and visualization software application
Source: PLoS One. 2020 Apr 21;15(4):e0231714. doi: 10.1371/journal.pone.0231714 (PMC7173788; doi:10.1371/journal.pone.0231714)
Supplement: S1 File — (ZIP) [file pone.0231714.s016.zip › scr/lj/cpp/list_neighbors.cpp]

//@Description
//@Returns an adjacency list of all
//@nearby indices with a cubic cutoff

#include <iostream>
#include <cmath>
#include <vector>

//@in
double cutoff = 0;
//@in pcnt 3
double* positions = 0;
//@in
int gcnt = 0;
//@in 6
double* bbox = 0;

//@out pcnt gcnt
int* adjlist = 0;
std::vector<int> _adjlist;
//@out pcnt
int* adjsz = 0;
std::vector<int> _adjsz;
//@out pcnt
double* w = 0;
std::vector<double> _w;

//@var
int pcnt = 0;

//@progress
double progress = 0;

#define ISA(s, c) (s == *((short*)c))

//@entry
void Execute() {
	_adjlist.clear();
	_adjlist.resize(pcnt*gcnt, -1);
	adjlist = _adjlist.data();
	_adjsz.clear();
	_adjsz.resize(pcnt);
	adjsz = _adjsz.data();
	_w.clear();
	_w.resize(pcnt);
	w = _w.data();
	
	progress = 0;
	double bsx = bbox[1] - bbox[0] - cutoff;
	double bsy = bbox[3] - bbox[2] - cutoff;
	double bsz = bbox[5] - bbox[4] - cutoff;
	for (int m = 0; m < pcnt-1; ++m) {
		progress = double(m) / pcnt;
		double* pm = positions + m * 3;
		int& ms = _adjsz[m];
		for (int n = m+1; n < pcnt; ++n) {
			if (ms == gcnt) break;
			double* pn = positions + n * 3;
			double dx = fabs(pn[0]-pm[0]);
			double dy = fabs(pn[1]-pm[1]);
			double dz = fabs(pn[2]-pm[2]);
			int& ns = _adjsz[n];
			if (ns == gcnt) continue;

			if ((dx < cutoff || dx > bsx)
				&& (dy < cutoff || dy > bsy)
				&& (dz < cutoff || dz > bsz)) {
				adjlist[m*gcnt + ms++] = n;
				adjlist[n*gcnt + ns++] = m;
			}
		}
		w[m] = double(_adjsz[m]) / gcnt;
	}
}
