# Supplementary material for: Dataflow programming for the analysis of molecular dynamics with AViS, an analysis and visualization software application
Source: PLoS One. 2020 Apr 21;15(4):e0231714. doi: 10.1371/journal.pone.0231714 (PMC7173788; doi:10.1371/journal.pone.0231714)
Supplement: S1 File — (ZIP) [file pone.0231714.s016.zip › scr/lj/cpp/mode_mask.cpp]

//@Description
//@Labels the indices sharing the
//@most occuring mask ID

#include <iostream>
#include "outvector.h"

//@in pcnt
int* group = 0;

//@out pcnt
int* mask = 0;
std::vector<int> _mask;

//@var
int pcnt = 0;

//@entry
void Do() {
	SETVEC(mask, pcnt)
	std::vector<int> num(1);
	num.reserve(20);

	int groupN = 0;
	for (int a = 0; a < pcnt; ++a) {
		const int g = group[a];
		if (g > groupN) {
			groupN = g+1;
			num.resize(groupN);
		}
		++num[group[a]];
	}
	++groupN;

	int mx = 0;
	int mxi = 0;
	for (int a = 1; a < groupN; ++a) {
		const int n = num[a];
		if (n > mx) {
			mx = n;
			mxi = a;
		}
	}
	for (int a = 0; a < pcnt; ++a) {
		mask[a] = (group[a] == mxi);
	}
}
