# Supplementary material for: Dataflow programming for the analysis of molecular dynamics with AViS, an analysis and visualization software application
Source: PLoS One. 2020 Apr 21;15(4):e0231714. doi: 10.1371/journal.pone.0231714 (PMC7173788; doi:10.1371/journal.pone.0231714)
Supplement: S1 File — (ZIP) [file pone.0231714.s016.zip › scr/lj/cpp/track_cluster.cpp]

//@Description
//@Updates the mask from previous frame

#include <iostream>
#include <unordered_map>
#include "outvector.h"

//@in pcnt
double* maski = 0;
//@in pcnt
int* clusters = 0;

//@out pcnt
double* masko = 0;
std::vector<double> _masko;

//@var
int pcnt = 0;

//@entry
void Do() {
	std::unordered_map<int, double> percents;
	SETVEC(masko, pcnt)

	for (int a = 0; a < pcnt; a++) {
		int& c = clusters[a];
		if (c > 0) {
			if (maski[a] != 0) percents[c]++;
		}
	}
	int mi = 0;
	double mx = 0;
	for (auto& p : percents) {
		if (p.second > mx) {
			mi = p.first;
			mx = p.second;
		}
	}
	if (!mx) return;
	for (int a = 0; a < pcnt; a++) {
		masko[a] = (clusters[a] == mi);
	}
}
