# Supplementary material for: Dataflow programming for the analysis of molecular dynamics with AViS, an analysis and visualization software application
Source: PLoS One. 2020 Apr 21;15(4):e0231714. doi: 10.1371/journal.pone.0231714 (PMC7173788; doi:10.1371/journal.pone.0231714)
Supplement: S1 File — (ZIP) [file pone.0231714.s016.zip › scr/lj/data/0000370000.ssv]

#resid posx posy posz velx vely velz attr=potential
10976
2 -1.756350 -2.438511 -0.795110 0.146255 -0.289651 0.092196 0.001706
2 -1.429896 -2.614071 -0.302610 0.693204 -0.258093 1.036092 0.001010
2 -0.977009 -2.086707 -2.173846 1.647507 -0.587688 0.156284 0.000334
2 -1.204804 -2.643365 -2.610838 -0.765630 0.978508 0.635814 0.004773
2 -2.870718 -2.293017 -2.445356 -0.604908 0.723179 0.634734 0.023537
2 -2.450267 -2.512205 -2.591313 -0.828171 -0.056258 -1.359078 0.015660
1 -1.833558 -2.432479 -2.504685 -0.612801 0.573603 -0.675889 -0.008791
2 -1.486605 -2.067564 -0.789044 0.753158 0.861874 0.571949 0.000538
1 -1.697255 -1.813909 -1.380537 0.698087 -0.529878 -0.924048 -1.136661
2 -2.026603 -2.720993 -1.818714 0.236902 0.757046 -0.654066 0.001667
2 -2.352896 -1.984562 -1.054649 -0.371888 0.246565 0.562722 0.047299
2 -1.489731 -2.187217 -2.073324 -0.272098 -0.004293 -0.496749 0.000060
2 -2.791161 -3.084002 -1.916302 -0.845223 -0.912235 -0.251182 0.000119
1 -1.802977 -1.808396 -1.380756 -0.187961 0.797803 0.615826 -0.879648
1 -1.177083 -2.009878 -2.354796 1.037730 0.389328 0.420565 0.011559
2 -1.985462 -2.185045 -0.631573 0.172677 -0.246573 0.232949 0.005076
2 -1.935010 -2.965951 -0.444188 -0.179709 -0.435621 -0.044871 0.849871
2 -1.852623 -2.333981 -0.498345 1.132524 -0.396431 -0.338278 0.000118
2 -1.161928 -2.579259 -1.361806 1.230124 0.089267 -0.021373 0.117541
2 -1.659102 -2.645583 -1.630656 0.322640 0.864482 0.573955 0.000145
2 -0.813372 -2.832260 -2.534023 0.173155 0.366639 -1.026519 0.000113
2 -1.239640 -2.266973 -2.139965 0.066613 1.998675 1.802460 0.844682
1 -1.674680 -1.824638 -1.554512 -0.606327 -0.336245 -1.218551 -1.157113
1 -1.370870 -3.103266 -1.001896 0.793857 -0.686340 0.690682 -0.386609
1 -1.886192 -2.131089 -1.665053 -0.150316 0.297558 -0.792923 -0.199001
2 -1.991889 -2.721035 -0.986172 -1.417739 0.183145 -0.973358 0.013173
2 -2.824749 -2.303729 -0.437881 -0.603065 1.116517 1.788327 0.006653
2 -2.482861 -3.117666 -2.175687 -0.428665 -0.635453 -0.823710 0.029250
2 -2.114491 -2.454493 -1.480871 0.213567 -0.230782 -1.419249 0.000724
2 -2.349038 -2.448068 -2.485837 -0.650807 0.202129 1.684668 0.020697
2 -1.443892 -2.899520 -1.007934 0.673550 -0.727909 -0.159637 0.011335
2 -1.965678 -2.641418 -2.066533 0.093886 0.403234 0.309411 0.000091
2 -1.286119 -2.189724 -1.897486 -0.038103 0.057099 0.649115 0.000199
2 -2.504172 -2.211690 -2.996315 -0.190404 -1.044270 -2.125375 0.009204
2 -2.292539 -2.695280 -2.285689 -0.314659 -0.228923 0.767531 0.000399
2 -2.201119 -2.196841 -1.103389 -1.369047 -0.669108 -0.135552 0.000347
2 -2.258505 -3.014168 -1.070774 -0.642462 -0.173924 -0.319934 0.006297
2 -2.365727 -2.811155 -1.640761 -0.720767 -0.289146 -0.443428 0.000327
2 -2.443832 -2.383989 -0.871142 -0.873335 0.682517 0.403643 0.001334
2 -1.555635 -2.078920 -0.562351 -1.556711 -1.707857 -0.373664 0.000138
2 -2.636721 -1.993654 -2.381647 -0.138032 0.880824 0.176640 0.029697
2 -2.082466 -2.428314 -1.683588 -0.288048 -0.135716 0.929132 0.000769
2 -2.614678 -1.762166 -2.944640 0.173273 0.776860 -0.306965 0.000059
2 -1.419503 -1.883404 -1.544864 0.125579 -0.038960 0.181706 0.016334
2 -3.089721 -2.345671 -1.354575 -0.178225 0.684030 -0.059548 0.001326
2 -1.450753 -1.794667 -0.786174 -1.019304 0.242537 1.624609 0.000325
2 -2.309793 -2.034098 -2.499892 0.314974 0.638389 0.264342 0.006806
1 -1.417882 -3.003200 -2.963720 0.736936 -0.589351 -0.065909 0.069637
2 -2.127870 -2.070273 -3.010126 1.551678 1.374367 -0.033962 0.009097
1 -2.206077 -3.017477 -1.682047 -0.968986 -0.537441 -0.052183 0.000061
2 -2.401238 -1.998705 -1.743638 -0.372824 -0.761993 0.610982 0.021421
1 -0.818013 -2.618026 -2.790744 0.699769 0.142709 0.125420 -0.009095
2 -1.877956 -2.337178 -0.930400 -0.415139 -0.388935 0.771142 0.001695
2 -1.704935 -2.541111 -2.158471 0.943075 -1.328039 0.153060 0.001642
2 -1.989123 -2.254957 -1.109658 -0.310017 0.444894 -0.033834 0.000620
1 -2.859097 -2.260752 -2.064648 0.050445 0.275480 -0.619712 -0.040812
2 -1.078941 -2.364111 -1.338227 0.041797 -0.351275 0.606277 0.000703
2 -3.067546 -3.096060 -0.780598 0.017374 -0.250305 0.146229 0.000991
2 -1.044740 -2.345949 -2.674362 0.346179 -1.084370 -0.794492 0.001895
2 -1.253781 -2.014892 -2.498405 0.119770 -0.119992 -0.196219 0.014354
2 -2.018905 -2.669142 -2.399766 -1.062564 -0.894917 0.203306 0.000047
2 -2.470709 -1.861026 -1.755160 -0.306640 1.275257 -1.023363 0.025642
2 -2.050210 -2.402639 -2.350034 0.500731 0.308838 -0.983054 0.000059
2 -1.762784 -3.032572 -3.018441 -0.099399 -0.498134 0.063194 0.005017
2 -1.320816 -2.686135 -2.846251 -0.117252 -0.441080 -0.118758 0.000933
2 -1.182516 -3.013116 -1.860382 0.589276 -0.121320 1.337257 0.000240
2 -2.153168 -2.592092 -1.273820 0.858617 0.813102 -1.031131 0.000142
2 -1.926283 -1.990240 -3.004784 -0.062123 -0.495738 -1.095095 0.108301
2 -2.406360 -2.572371 -1.975240 -0.741052 -1.099918 0.371892 0.000015
1 -1.538949 -2.632972 -1.835854 -1.157411 -0.450081 -0.330431 -0.000978
2 -1.958486 -1.826410 -2.378480 0.747867 2.378775 -1.039817 0.003298
2 -2.431678 -1.873441 -1.105025 -1.244519 2.042857 -0.266249 0.077701
1 -1.581027 -1.807711 -1.498912 -0.619101 -0.311346 0.383105 -1.184995
2 -1.283139 -2.050359 -0.718809 0.941985 -0.150874 0.133252 0.001436
1 -2.177031 -1.858475 -1.368687 -1.245129 0.062998 0.511204 -0.001836
2 -2.844198 -2.356987 -1.197999 -0.457046 0.572511 0.787458 0.030277
2 -2.551790 -2.537231 -0.924673 -0.822983 0.185670 -1.114217 0.001333
1 -1.031492 -2.953816 -2.388728 -0.076782 -1.332216 -0.189383 0.007399
2 -1.411789 -2.044339 -2.595465 1.228249 0.033363 0.896888 0.007969
1 -1.231348 -2.160010 -1.536225 0.193105 0.602798 -0.024110 -0.007111
1 -1.114994 -2.224403 -0.793424 0.537390 0.079221 0.423112 -0.014307
2 -2.532075 -1.913043 -1.378684 0.206552 0.698728 -0.837776 0.006944
2 -2.657882 -2.488945 -2.096384 0.362539 0.451018 0.353592 0.000038
2 -1.995540 -1.753892 -1.604410 0.239941 1.048858 -1.436989 0.008095
2 -1.082545 -2.326891 -1.052241 0.437530 -0.005935 -1.042626 0.000037
2 -2.249451 -2.282158 -2.820263 0.061473 0.753820 -0.101468 0.000012
1 -2.924099 -2.011685 -1.489499 -0.479177 0.693791 0.007443 -0.001796
1 -2.151847 -2.884539 -1.030172 0.311096 -0.484390 -0.047104 0.011282
2 -1.105685 -2.085085 -1.631429 0.521495 0.469880 -1.416736 0.008675
1 -2.546871 -2.446354 -0.585138 -0.516915 -0.227546 -0.724914 -0.038888
2 -2.808639 -3.030209 -1.508570 -0.061680 -0.640676 0.590337 0.000021
2 -2.117011 -2.727174 -0.883999 -0.533486 -0.457653 -0.150146 0.014546
2 -1.811216 -2.138759 -2.857272 1.178231 0.822406 -0.614749 0.048555
2 -0.851038 -2.233470 -1.436734 0.140340 0.514252 -0.137799 0.000493
2 -1.109749 -2.383394 -1.925685 0.437957 0.659593 -0.337936 0.002445
2 -1.114945 -1.733819 -0.337035 0.395319 1.436236 0.551358 0.002227
2 -3.022638 -2.328352 -2.406857 -1.611573 -0.127354 1.031542 0.013812
2 -1.568093 -2.945241 -1.937202 -1.177321 -0.391232 0.331995 0.013261
2 -1.853606 -1.784028 -2.092057 1.353164 0.934504 -0.522240 0.000935
1 -1.271063 -1.916609 -1.685953 -0.747493 -0.256909 -1.224874 0.014844
2 -1.289598 -1.978659 -1.549673 1.614730 1.510177 0.383796 0.043682
1 -2.420425 -2.386898 -0.419220 0.584188 -0.624256 0.259548 -0.041220
2 -2.535335 -1.848274 -1.536129 0.301330 0.265758 -0.701833 0.007439
1 -1.752929 -2.218502 -1.189557 0.383011 -1.245867 0.518632 -0.010533
2 -1.960641 -1.781778 -0.661260 0.009880 0.583230 0.012313 0.000190
2 -1.253577 -2.242706 -1.349058 1.318872 -1.750193 -0.272331 0.001213
2 -1.697696 -2.200044 -2.922296 0.399340 0.824729 0.115283 0.048416
1 -2.509147 -2.090261 -3.109299 0.753235 0.393013 -1.054191 0.009095
2 -1.937667 -1.904819 -2.810148 -0.208773 1.085687 0.551729 1.461748
2 -2.634105 -2.394515 -1.533983 0.199739 -0.843417 -0.395348 0.075362
2 -1.787026 -2.383421 -1.246562 0.998034 0.899081 -0.975594 0.004046
2 -2.652169 -2.505724 -1.238170 -1.187035 -0.204330 -0.763305 0.000245
2 -1.639698 -2.574317 -0.319034 0.577692 -0.793864 0.462029 0.000438
2 -2.508367 -1.904830 -0.980670 -0.219556 0.746203 -0.276849 0.034101
1 -1.555179 -2.252718 -1.356041 -0.669975 0.265025 -1.061209 -0.283409
2 -2.642302 -2.271363 -1.227528 -1.039242 -0.182147 -1.501353 0.005099
2 -2.855806 -2.177306 -0.725475 0.415049 1.477907 -0.540012 0.000460
2 -2.117482 -2.966668 -0.879814 1.020909 -0.823657 -0.690803 0.013435
2 -1.217674 -2.560409 -1.241211 0.899693 0.173121 -0.743240 0.117415
2 -2.172757 -2.611712 -1.028281 -0.369209 -0.721975 -0.277347 0.001998
2 -2.707663 -2.181316 -1.091224 -1.135895 -0.897468 -1.085950 0.004627
2 -2.755632 -2.303318 -1.570595 0.977117 -0.625771 -0.232836 0.021368
2 -1.540608 -2.257683 -1.659183 -1.494582 -0.544798 -0.150567 0.000215
2 -2.012513 -1.776004 -1.203202 -0.484999 0.688979 0.352245 0.003747
2 -1.995860 -2.236750 -0.798090 0.566980 0.081735 0.422905 0.005758
2 -1.187302 -2.765536 -0.753351 -0.171540 -0.018584 -0.411395 0.001323
2 -1.167430 -2.181758 -2.117988 -0.109464 0.220733 -0.469249 0.844985
2 -2.983101 -2.599850 -0.633124 -0.890950 0.302517 -0.209872 0.001735
2 -2.578010 -2.941414 -0.590624 0.289385 -0.543722 0.070415 0.000017
2 -1.760545 -2.660438 -0.587839 -0.203438 0.542094 0.439936 0.000024
2 -2.345567 -2.662768 -2.492893 0.744165 0.750671 0.043373 0.001444
2 -2.607239 -2.272845 -1.464605 0.339828 0.222721 0.133435 0.059138
1 -2.896244 -2.037613 -2.009071 0.219426 -0.320625 1.306561 -0.023080
2 -2.652785 -2.747800 -1.590192 -0.498051 0.262624 -0.696032 0.000188
1 -2.061998 -2.425760 -1.965035 0.453760 0.702434 0.611938 -0.002927
2 -2.483765 -2.159771 -0.543313 -0.534302 -0.813134 0.534294 0.005354
2 -2.647714 -2.910916 -0.989195 -0.131351 0.238154 1.122983 0.000329
2 -1.309070 -2.787723 -3.105213 -0.701301 0.945747 -1.133722 0.424295
2 -2.111603 -2.950226 -2.895685 0.417069 -0.716294 0.095188 0.024303
2 -1.176028 -2.462872 -2.603824 0.026859 1.002577 -0.462247 0.004740
2 -2.349943 -1.777513 -1.403578 1.166114 -0.093170 -0.328697 0.001727
2 -2.677981 -3.001870 -3.012970 -0.467596 -0.053130 -0.513150 0.047443
2 -0.904183 -3.070346 -1.786973 -0.682148 -1.938393 1.286188 0.031140
2 -2.093938 -3.105846 -0.969763 -1.298748 -0.696749 0.283348 0.012760
1 -2.477671 -2.114008 -2.285885 1.101176 0.400356 -0.175125 0.037441
2 -2.074667 -1.884006 -2.251278 0.267483 1.239275 0.781621 0.003163
2 -2.443510 -2.138734 -2.511210 0.051955 0.664211 0.368511 0.007870
2 -1.145564 -2.660412 -2.128521 0.528086 0.310850 0.592377 0.000018
1 -3.045216 -2.145658 -1.941773 -0.177098 -0.484468 -0.727500 -0.085157
2 -1.660246 -2.770751 -2.774828 2.150564 -0.008551 -1.139104 0.001069
2 -1.679712 -1.766347 -1.063664 -0.580772 1.048285 1.416974 0.001540
2 -2.395953 -3.074986 -1.618204 -0.016543 -0.072992 -0.556008 0.000635
2 -2.694259 -1.754438 -1.789859 0.624461 0.362754 0.427767 0.072451
1 -2.398115 -2.932545 -1.913009 -0.742359 0.378644 0.190497 -0.005494
2 -1.618762 -2.304836 -2.623690 -1.237831 -0.124977 0.000244 0.000029
2 -2.011151 -2.004040 -3.109173 -0.818628 -0.574639 -0.546131 0.115556
2 -2.487169 -2.472781 -2.385142 0.907256 0.250477 1.544888 0.006184
2 -1.325028 -2.392715 -0.862254 -1.599960 0.741312 -0.302269 0.000072
2 -1.274577 -2.556106 -1.637996 -0.867044 0.562087 0.105008 0.012953
1 -1.736567 -2.492941 -3.039966 0.511305 0.294821 -1.466524 -0.001659
1 -2.413429 -1.832785 -2.799417 -0.045616 -0.251021 -0.218029 -0.004691
2 -1.125337 -2.365763 -1.741318 0.273422 -0.916564 0.147090 0.002559
1 -1.193545 -2.065790 -0.540659 1.068179 -0.721305 1.157674 -0.003646
1 -1.039096 -2.994232 -1.684447 0.598691 0.219854 0.237601 -0.004357
1 -2.038737 -1.943405 -2.821290 0.699632 -0.403773 0.676508 1.460226
2 -2.731150 -2.638011 -0.626805 -0.390915 0.797846 0.483331 0.000798
2 -1.307565 -2.807485 -1.010715 -0.356009 0.602092 -0.388953 0.010256
2 -1.358900 -2.180669 -2.402648 -1.033607 0.212086 0.096057 0.000507
2 -3.072834 -1.832590 -0.485113 0.086558 -0.039975 0.356385 0.000129
2 -2.222240 -2.228088 -1.646213 -0.029256 -0.986994 -0.532255 0.000094
2 -1.117834 -2.599125 -1.712759 -0.218698 0.823366 -2.529612 0.003886
2 -2.687053 -3.061957 -1.142956 0.633625 -0.042457 -0.065595 0.000414
1 -2.242004 -2.925233 -2.713478 -0.614363 0.333473 0.297756 0.000276
2 -1.902073 -1.821568 -0.358517 0.560453 -0.239084 0.377422 0.074748
1 -2.183528 -2.683860 -1.715168 1.755644 0.031404 -0.289032 -0.003537
1 -1.047849 -2.384658 -0.583681 -0.076170 1.338441 -0.002068 0.007248
2 -0.926926 -1.920022 -1.358101 0.105154 0.577811 -1.830631 0.001536
2 -1.440451 -2.587804 -0.993619 0.640948 1.144667 -0.663013 0.000093
1 -1.495656 -2.237930 -1.436620 1.030975 -1.316080 0.394228 -0.277975
2 -1.990313 -1.770497 -2.967578 0.317766 0.295748 0.427071 0.000920
2 -1.096607 -1.950936 -1.871301 -2.478660 -0.189348 -0.039446 0.011867
1 -1.340624 -3.057488 -1.566379 0.612380 -0.979752 2.184602 -0.041112
2 -0.907145 -2.451555 -0.573158 0.687994 0.393338 0.512897 0.019134
2 -1.388728 -2.675613 -1.652775 0.970759 0.947130 -1.194003 0.009331
1 -1.666974 -2.704347 -2.263139 -0.567956 0.845815 -1.342377 0.000159
2 -2.895682 -2.372048 -1.346601 0.078959 -1.824893 0.517275 0.017983
2 -1.108454 -2.652435 -0.614985 -0.140162 1.628740 -0.683837 0.001447
1 -1.428104 -3.055379 -0.875888 0.507603 -0.218495 -1.478168 -0.370560
1 -2.619040 -2.051001 -0.536729 0.981121 0.261701 -0.288870 0.002632
2 -2.790250 -1.991186 -1.930926 -0.010083 -0.498686 0.314621 0.072883
2 -2.815230 -2.406004 -2.551650 -0.293507 0.622432 1.166114 0.010039
1 -1.465318 -2.997753 -1.733526 0.206721 -0.112669 0.043844 0.001103
1 -2.645516 -1.867735 -1.722860 1.625918 0.626140 -0.354225 0.061440
2 -1.334807 -2.665607 -2.475001 -0.412307 0.155660 0.572157 0.001899
2 -1.726264 -2.397602 -2.312230 -0.289782 1.542517 0.250770 0.000775
2 -2.852087 -2.744605 -2.712804 -0.832280 -1.604456 -0.313554 0.014997
2 -1.326746 -2.919411 -2.823590 -0.568437 -0.109906 -0.392188 0.002479
1 -2.805244 -1.934153 -0.877860 0.736970 1.861287 -0.484916 -0.000720
2 -2.593027 -2.137632 -2.375141 1.037248 0.796235 -0.725771 0.067193
2 -2.760539 -2.744552 -2.131933 0.184685 0.952088 0.066966 0.000019
1 -1.340785 -1.760854 -1.140443 -0.957219 0.384348 -0.990588 -0.003382
2 -1.647020 -2.017688 -2.307078 -0.912154 -1.026377 0.731203 0.000007
2 -2.398948 -2.572131 -1.624801 1.869051 0.472246 -0.432504 0.000159
1 -1.953343 -2.110714 -1.812522 -0.718840 -1.559619 -0.529308 -0.201244
2 -1.337669 -1.902870 -2.660528 0.604109 -0.981528 1.165993 0.006224
2 -3.031174 -2.737747 -2.663923 -0.565465 1.017985 0.384213 0.303980
2 -1.921266 -2.547488 -0.809348 1.689652 0.568136 -1.322407 0.001251
2 -1.806588 -2.870863 -2.865438 0.184475 -0.604953 -0.136944 0.001261
2 -1.567343 -3.109198 -1.110447 -0.272227 -0.548093 0.391298 0.000747
2 -1.954053 -2.480119 -2.768845 1.368293 -0.210595 0.314456 0.008517
2 -2.016170 -1.926994 -0.444107 1.255524 -0.912879 0.857532 0.004325
2 -0.864384 -2.090609 -2.532207 -0.113539 0.773045 -0.820660 0.000114
2 -1.588023 -3.030617 -3.031140 -0.472176 -1.601242 -0.004815 0.008017
2 -0.929114 -1.901053 -0.927716 0.173596 -0.082359 0.184292 0.000003
2 -1.317558 -2.977912 -3.060692 -0.979305 -0.915996 -1.616040 0.066721
2 -2.714182 -2.770191 -2.811463 1.126242 0.378480 1.197728 0.006346
2 -2.652775 -2.142723 -2.713804 0.767580 -0.511328 1.402374 0.001196
2 -2.859466 -2.747416 -1.486666 0.892520 0.548238 -0.502497 0.000185
2 -2.748549 -2.866389 -3.022749 -0.066146 -0.871295 0.187203 0.024336
2 -1.326219 -2.451807 -0.384250 -0.550944 -0.855547 0.329789 0.002935
2 -1.351666 -2.430111 -0.569012 0.017831 -0.859142 -1.140924 0.002125
1 -2.080745 -2.856806 -0.581047 -0.530118 -0.747380 -1.119600 0.000221
1 -2.201142 -2.210509 -0.346907 -0.482004 0.213786 0.153217 -0.006625
2 -2.695463 -2.710849 -0.437841 1.149766 1.352710 -0.326508 0.012034
2 -0.867976 -1.961915 -2.774093 -0.154576 0.144550 0.197449 0.000261
2 -2.911762 -2.876412 -2.621717 0.492158 0.836852 -0.457890 0.008507
2 -1.015794 -2.922862 -0.368462 0.731432 0.565616 0.498141 0.105526
2 -1.062022 -2.067225 -2.675249 -0.709471 0.785555 -0.843565 0.000276
2 -0.927722 -2.113977 -1.622085 1.841128 -1.851251 1.197342 0.003583
2 -2.191861 -2.938250 -3.027917 0.629137 0.667722 -0.562825 0.021770
1 -1.862738 -2.610946 -2.719517 -0.318005 1.258306 1.610086 -0.001312
2 -2.976640 -1.824543 -0.764947 -0.865717 -0.731000 1.104054 0.000179
2 -1.830486 -1.954929 -1.679298 0.634346 -1.234779 0.089937 0.002762
2 -0.871019 -2.585319 -0.371002 -0.636547 -0.004563 0.009762 0.034220
2 -1.714671 -1.831916 -2.951414 0.049635 0.524008 0.854660 0.003385
2 -0.891971 -2.880137 -0.333965 -0.533998 -0.397913 -0.005266 0.105855
2 -1.219777 -2.224832 -0.438921 0.662154 1.449405 -0.833631 0.001929
2 -1.406918 -1.808864 -0.513706 0.382361 0.775140 -0.726850 0.034345
2 -1.231230 -2.796227 -0.468084 -0.413797 1.401483 -1.443780 0.000158
2 -2.383921 -2.821813 -0.327920 1.405623 1.666501 1.112084 0.021567
2 -2.714986 -2.053780 -2.878089 2.417653 0.097095 -1.551463 0.001199
2 -1.960208 -2.968827 -2.368825 -0.407429 0.993546 -0.198434 0.000016
2 -0.929810 -2.608018 -1.953946 -0.954842 0.919127 -0.034539 0.000041
2 -1.055800 -1.981414 -2.925004 0.249674 0.739203 1.488164 0.000138
2 -3.049992 -2.968872 -1.775054 -0.472883 1.178262 0.128946 0.000026
2 -0.865600 -3.045955 -0.443895 1.006075 0.596766 0.057305 0.001990
2 -0.835414 -2.074740 -1.283985 -0.482663 0.328709 0.023370 0.001672
2 -0.967535 -2.956340 -3.001981 -1.518503 0.945901 1.233035 0.000047
1 -2.951394 -2.460300 -1.136937 1.483185 -0.151595 0.300415 0.013460
2 -1.392381 -2.766012 -3.020763 1.580572 -1.263048 1.143846 0.423727
2 -1.030039 -3.065360 -0.634181 -0.616350 0.542432 0.284740 0.000323
2 -0.840859 -2.208992 -3.095865 -0.712306 -0.518453 -0.532556 0.000362
2 -0.966346 -1.857501 -1.898020 -0.826428 1.594685 0.316217 0.011809
2 -2.580163 -3.081580 -3.100489 0.294160 0.447242 -0.379980 0.023279
2 -2.337414 -3.087446 -2.207598 -0.146117 0.492463 -1.051367 0.055935
2 -3.081516 -1.996978 -3.000931 0.541701 -0.890972 0.708354 0.002290
2 -2.147292 -3.075604 -1.984505 0.579765 0.718629 -0.207565 0.000049
2 -2.171774 -3.114101 -2.939792 0.076607 0.122190 -1.215898 0.035121
1 -0.798925 -3.000707 -1.922319 -0.002594 0.542391 -0.613941 -0.001239
2 -3.047077 -2.421258 -0.603874 1.150807 0.248996 -0.587312 0.001916
2 -3.112993 -2.686455 -2.741883 0.038857 0.331694 1.727358 0.299573
2 -2.943856 -2.237240 -0.540150 2.630843 -0.724928 0.133108 0.007383
2 -1.362438 -3.077712 -2.292573 0.344108 0.853886 0.936127 0.000214
2 -1.095138 -3.060278 -2.290178 -1.915859 1.150386 0.665639 0.018279
2 -2.407364 -1.637069 -0.648871 -0.096983 0.831490 1.009144 0.000081
2 -1.122922 -1.642405 -1.966312 0.453252 0.130966 0.259954 0.457822
2 -0.981837 -1.736244 -2.703609 0.873160 0.366239 -0.676820 0.000043
2 -1.628083 -1.564057 -2.407639 0.080387 0.593679 -0.126128 0.215039
1 -1.376764 -1.586014 -0.806459 0.431837 0.561797 0.032134 0.015563
2 -1.932548 -1.736130 -1.759320 0.517484 -0.360158 1.269593 0.009954
2 -1.499374 -1.706539 -0.457627 -0.035051 0.210571 0.680421 0.268178
2 -2.246562 -1.694688 -2.705437 -0.559054 1.146220 -0.145765 0.000185
2 -2.161790 -1.714006 -2.421755 -1.629346 0.186414 -0.199044 0.000979
1 -2.103980 -1.565475 -1.178798 -0.768462 0.522053 0.702932 0.380776
2 -1.717183 -1.757445 -1.945661 0.210353 0.016491 2.058420 0.000948
1 -1.188347 -1.689583 -1.512584 0.709271 0.069854 -0.601715 -0.006048
2 -2.787697 -1.714276 -2.007457 -0.507571 0.431386 -0.763319 0.000211
2 -1.673824 -1.666418 -2.249423 1.139883 0.256911 1.164251 0.001715
2 -2.916163 -1.647692 -1.141300 -0.631352 -0.184400 0.601215 0.000514
2 -1.036045 -1.702358 -0.504485 1.443783 1.133606 -0.572397 0.005601
2 -2.582120 -1.610541 -1.659933 1.920109 0.267301 -0.594213 0.001856
2 -2.109627 -1.677812 -1.783229 -0.075942 0.343399 -1.455035 0.002297
2 -1.662931 -1.639924 -1.649779 -0.679125 0.624458 -1.096467 0.000800
2 -0.995249 -1.672550 -1.518448 0.780619 -0.406346 0.443612 0.001688
2 -1.910914 -1.638982 -0.483696 0.102303 -0.349200 0.961079 0.000597
1 -0.834149 -1.736630 -0.479471 0.489225 -0.808449 -1.523327 -0.042609
1 -2.865603 -1.703013 -1.775241 1.539823 -0.644232 1.709402 -0.008382
1 -2.751901 -1.695791 -2.606055 -0.767903 -0.374785 -0.085434 -0.654385
2 -1.752070 -1.708239 -2.825121 -0.699199 -1.121233 0.192891 0.003398
2 -1.869134 -1.754359 -1.096591 -0.539806 -1.887637 1.289686 0.005010
2 -0.962902 -1.736814 -2.326317 -2.013559 -0.550646 -0.418928 0.001274
2 -0.910708 -1.788304 -0.606423 -1.592211 -0.523767 1.155609 0.020731
2 -1.085712 -1.583934 -2.316145 0.102349 -0.571039 -0.519062 0.001380
1 -2.724919 -1.583606 -2.543578 0.702427 -0.698157 1.436854 -0.681043
2 -1.401864 -1.659277 -2.507769 -0.015579 -1.326892 0.672573 0.000204
2 -0.818926 -1.715287 -1.388768 -1.091611 -0.787342 0.556926 0.000434
2 -2.536505 -2.343116 -0.293029 -0.761550 -1.738966 0.241501 0.010161
2 -1.147648 -1.967492 -0.349963 0.410949 0.206161 -0.933715 0.000514
2 -2.946049 -1.985811 -0.352128 -0.388258 0.078234 -0.957414 0.000121
2 -2.847087 -2.712317 -0.377871 -0.316462 -1.018070 -1.129765 0.011342
2 -2.569960 -1.816110 -0.296881 -0.049414 -0.308334 -0.378629 0.000079
2 -1.966339 -1.836167 -0.234921 0.460059 0.620540 0.581271 0.070653
2 -1.396010 -2.268884 -0.271166 -0.705142 1.243076 -0.497979 0.000892
2 -1.893891 -2.929167 -0.344675 0.476710 0.757320 0.010563 0.853143
2 -2.082957 -2.933355 -0.270761 -1.082621 0.599431 -0.248241 0.001178
2 -1.790250 -3.047614 -0.251952 -0.623330 -0.161302 -0.461739 0.003470
2 -2.501698 -2.182340 -0.241477 0.298196 0.331149 0.157431 0.064019
2 -0.926386 -2.528504 -0.245147 -0.022457 -0.084832 -1.510367 0.034409
2 -1.791238 -1.971113 -0.224177 1.127980 0.087751 -0.955533 0.002242
2 -1.451997 -1.637297 -0.362428 -0.769690 -0.203022 -0.995357 0.247780
1 -1.457910 -1.783650 -0.306331 -0.324974 -1.569076 -1.387512 0.131854
2 -2.216386 -1.568162 -1.225092 -0.250354 -1.163904 0.353698 0.383162
2 -1.161746 -1.570196 -2.053662 0.362297 -0.080886 -0.274967 0.457820
1 -2.008970 -1.579804 -2.402806 -0.259174 -0.737252 -1.611589 0.000757
2 -1.497892 -3.067017 -1.858488 0.661775 1.689719 -0.591012 0.068137
2 -0.866505 -3.074999 -2.778910 0.077427 1.371005 0.539361 0.000054
2 -3.094050 -2.720351 -0.820760 0.961560 -0.710951 -1.434412 0.000110
2 -2.559712 -3.110475 -1.990241 0.013269 0.888961 0.248346 0.002593
1 -1.076696 -3.109701 -2.110541 0.445354 0.854594 0.918633 -0.854567
2 -2.023377 -3.118688 -2.614511 -1.211251 0.379830 -0.754137 0.000038
1 -0.776050 -2.756803 -2.305757 -0.933895 0.632987 -0.180641 -0.002828
2 -0.791710 -2.841098 -1.742998 -0.114162 0.381986 1.720348 0.000164
2 -3.106068 -1.752880 -2.639756 1.380611 0.110627 1.036003 0.000363
2 -2.018368 -1.559710 -2.684926 -0.278983 -0.977424 -0.342738 0.001258
2 -3.116808 -2.881232 -1.104647 1.199565 -1.223720 1.348780 0.000018
1 -2.687984 -2.697577 0.961555 -0.155241 -0.809012 0.001274 -1.858259
2 -2.866074 -3.094611 2.879674 -1.129476 -1.424739 1.631927 0.000005
1 -1.772283 -2.794897 1.983156 0.522116 -0.531063 0.331343 -0.000270
2 -2.142039 -2.210357 0.290905 0.043487 -0.149299 0.058104 0.007257
2 -2.334708 -1.984807 0.761251 -0.714410 -0.195964 0.033767 0.035709
2 -1.798207 -3.011785 1.247990 0.317694 -1.100795 -0.261871 0.012156
2 -1.941457 -2.831957 2.211042 0.669377 -0.268206 1.310070 0.119180
1 -2.464793 -2.942374 1.859900 0.815467 -0.784913 1.003883 -0.002512
2 -1.260548 -2.054236 0.974553 0.616216 0.675240 -0.653867 0.000219
2 -0.910742 -2.164880 0.811804 1.558116 -0.222609 0.199234 0.000983
2 -2.274747 -1.853213 1.570187 -0.843976 1.032316 0.435082 0.001537
1 -2.754322 -2.623610 1.003692 0.406660 -0.777674 0.309688 -1.900649
2 -2.296957 -2.232292 1.745112 -0.677682 0.179314 1.099440 0.149404
2 -1.448524 -2.912443 1.365880 0.575090 -0.119399 -0.899068 0.000643
1 -2.100446 -2.775084 1.289064 -0.196848 0.296479 -0.520827 -0.553598
2 -2.229243 -2.905150 0.468256 1.212410 -0.724626 0.955813 0.001889
2 -2.337740 -2.530185 0.849505 -0.488739 -0.469564 -0.844765 0.000584
2 -1.525661 -2.976463 1.910303 0.117171 -0.098829 -0.426107 0.008473
2 -1.070798 -1.819806 0.408631 0.057097 0.219045 -0.861733 0.002998
2 -2.523733 -2.838118 0.499635 0.214983 -0.233234 -0.625612 0.000056
2 -1.812203 -2.683517 1.810732 -0.647756 0.295162 -0.417594 0.001493
2 -2.098606 -1.874970 1.927646 0.191623 -0.166540 1.166444 0.001040
2 -2.068394 -2.500576 1.042692 0.926677 -0.636084 -0.597740 0.000029
2 -2.600699 -2.576936 2.918158 -0.096487 0.207792 -0.131063 0.000145
2 -2.758660 -2.004175 1.018324 -0.393350 -0.271302 0.038181 0.000886
2 -1.768556 -2.856755 1.708587 0.731270 -1.168547 0.025493 0.005688
2 -1.989461 -2.839231 0.449470 1.063604 -0.641559 -0.509256 0.000422
2 -2.894333 -1.972570 2.188577 -0.199967 0.795153 0.002647 0.012277
2 -0.796447 -2.079783 1.898117 0.611587 0.470203 -0.960088 0.091617
2 -1.511954 -2.080583 1.953837 0.066534 -0.292770 -0.017994 0.000073
2 -0.789377 -2.801398 1.440260 1.138230 -0.453499 0.786969 0.002119
2 -2.020013 -2.758526 1.531367 0.384691 -0.828225 -0.749784 0.000082
2 -2.152088 -2.647358 2.607251 -0.512493 0.093080 0.557108 0.000075
2 -2.192365 -1.945329 0.778668 -1.012067 0.579874 -0.619331 0.039092
1 -2.400859 -2.447242 1.770557 -1.048840 -0.574754 -0.209356 -0.092600
2 -1.278652 -2.248295 2.181162 0.759528 -0.333220 0.937505 0.000129
2 -2.525839 -1.760121 0.757539 -0.793985 1.022818 -0.330379 0.320361
2 -0.953319 -2.332589 1.213034 0.598239 -0.467835 0.145585 0.000049
2 -1.734282 -2.392762 0.067649 0.709089 -0.343799 -0.796214 0.014727
1 -3.013537 -2.755434 0.718286 -0.358360 -0.774127 -0.705923 -0.312434
2 -1.348148 -2.263806 2.703398 0.363852 0.683997 -0.173005 0.001442
2 -2.767521 -2.127481 2.941500 1.079738 0.597929 1.240053 0.012312
2 -1.557968 -2.831605 1.207814 0.864674 1.189466 1.167039 0.005901
1 -2.590698 -2.259490 0.687830 -0.015185 0.408113 0.131634 -0.017934
1 -1.970557 -2.752258 1.260280 0.132378 -0.059210 0.623879 -0.568832
2 -1.750002 -2.062621 2.602617 -0.411103 -0.183630 0.528816 0.000625
2 -2.298012 -2.393305 2.368332 -0.776877 0.863869 0.331916 0.022950
1 -2.197909 -2.520701 0.113548 1.169676 -0.012025 -1.462272 0.010096
2 -2.595099 -2.944408 2.097913 1.041568 -0.049717 -1.115619 0.150251
1 -2.768191 -2.646324 0.890267 -0.347895 0.365486 -0.753257 -1.955699
2 -3.056460 -3.069341 2.562079 -0.696314 -1.100650 -0.647360 0.001875
2 -1.629815 -3.065586 0.123792 -0.684665 -0.439498 -0.822511 0.000222
1 -1.592026 -2.475319 0.504291 -1.027175 0.581486 -0.114866 -0.141319
2 -1.408225 -1.916245 2.333367 0.398213 0.736389 1.655537 0.000033
2 -1.487680 -2.464587 0.864339 0.465748 -0.058609 0.554184 0.000308
2 -0.830567 -2.737333 2.247528 0.480741 -1.871560 -0.717256 0.000721
1 -2.112514 -2.029074 1.409656 0.669417 1.474934 -0.130048 -0.001205
2 -1.400690 -1.983765 1.414887 0.038132 -1.207029 -0.151642 0.001056
2 -2.318688 -2.029461 0.980698 -0.702834 0.970001 -0.035291 0.001185
2 -1.738985 -2.332170 1.680092 1.029637 -0.129600 0.298837 0.026632
2 -1.817064 -2.782349 2.205639 0.063376 -0.570235 -0.370402 0.119283
2 -1.261206 -2.213585 1.395524 0.368667 0.038838 -0.649534 0.000035
2 -0.880491 -2.601610 2.056828 -0.054391 -0.859467 0.200171 0.000201
2 -1.795337 -2.209631 1.599170 0.010606 0.151009 -0.499450 0.018030
2 -2.466166 -2.174444 2.233156 0.024245 -0.548451 0.460441 0.175792
2 -2.386602 -2.097934 1.186846 -0.516531 0.128892 0.072213 0.000360
2 -3.103096 -2.103885 0.922853 -0.088434 0.215910 0.053304 0.000100
2 -1.923295 -2.039214 0.569869 -0.154670 -0.422047 -0.255837 0.000131
2 -2.180942 -2.286404 2.896725 0.080677 -0.347085 0.409560 0.000505
2 -2.000978 -2.051346 2.878852 0.266634 0.291123 -0.043948 0.000071
2 -2.467417 -2.247525 1.428914 -1.196798 0.167129 1.755108 0.136509
2 -2.845574 -2.008904 2.028422 -1.001788 0.317073 0.287393 0.013926
2 -1.404096 -2.768284 2.606803 -0.551860 -0.605133 0.090289 0.000084
2 -2.363863 -2.267356 1.348528 -0.751091 0.339924 -1.727369 0.135903
2 -1.588663 -1.880614 2.759796 -0.080576 0.676640 -0.664953 0.879038
2 -1.743926 -2.699256 1.245334 0.021419 0.819835 -0.426507 0.000650
2 -1.732389 -2.706624 0.332202 1.221176 0.553655 0.286723 0.000186
1 -2.565003 -2.360681 1.750426 -0.340298 0.495620 1.437932 -0.095764
2 -1.120325 -2.256698 0.312237 0.722685 0.696590 -1.402931 0.027910
2 -1.959153 -2.377945 2.151463 -0.257689 -0.520176 0.187502 0.000079
2 -1.593995 -2.224443 2.676231 -0.217318 -1.152284 0.709148 0.000253
2 -1.105680 -2.916934 2.344186 -0.685971 -0.547652 1.296521 0.197065
2 -1.707686 -2.482360 0.814623 0.200287 -0.477434 -0.338251 0.002936
1 -2.883773 -2.291265 2.902880 0.274325 0.926486 0.059356 -0.307620
2 -2.321593 -2.857946 2.946912 -1.411117 -0.410416 0.848723 0.000026
2 -2.957868 -2.591973 1.228450 -0.230243 -0.420765 0.241515 0.000319
2 -2.636692 -2.538285 1.560061 -1.380641 0.196439 0.509017 0.000031
2 -1.816157 -2.776642 2.820728 1.085569 -0.845820 0.613419 0.056403
2 -1.857355 -2.399105 2.381003 -0.106661 0.235180 0.872320 0.000066
2 -1.851989 -2.410562 1.586299 0.039158 -0.993936 -0.446015 0.009405
2 -2.095557 -2.247467 2.706912 -1.132020 -0.163551 0.247176 0.022503
2 -2.365183 -1.975335 2.975292 0.291105 0.247120 1.082212 0.686062
2 -1.518422 -2.694902 1.716835 -0.348103 0.402633 -0.304490 0.000019
2 -1.986125 -2.719021 2.435740 -0.465699 -0.721904 0.022043 0.000136
2 -2.695909 -2.746333 2.334169 -1.299911 0.248335 -1.557887 0.021921
2 -1.877323 -2.508916 2.977006 -0.717962 -0.395335 0.384377 0.001531
1 -1.237442 -2.591506 2.066313 -0.576753 0.039859 0.775239 0.000006
1 -2.142975 -2.206085 2.565564 0.925804 -0.225093 -0.187314 0.074559
2 -2.972603 -2.210586 1.535609 0.020757 0.067032 1.005866 0.000124
2 -2.470903 -2.810921 0.852817 -0.467456 -0.166028 -0.313084 0.000979
1 -0.807139 -2.462440 0.410638 -0.250392 -1.676495 1.324612 -0.023998
2 -2.426141 -2.378431 2.452355 -0.457617 -0.318922 0.499010 0.022647
2 -2.930136 -2.109383 1.136899 -1.396558 0.538989 0.140293 0.005924
1 -2.225415 -2.151776 0.794174 -0.624424 0.571684 -0.304089 -0.002990
2 -2.455310 -2.085982 1.548326 0.897759 -0.477156 -0.086848 0.002319
2 -1.478620 -2.618398 2.397148 -0.120044 0.059475 -0.421762 0.000474
1 -1.924344 -2.282983 0.540380 0.542632 -0.722054 -0.033692 -0.005392
2 -1.556521 -2.561175 0.276556 -0.125661 0.121934 -0.216700 0.010585
1 -1.010060 -1.956815 0.572456 0.950222 0.724314 -0.610494 -0.006143
2 -2.769082 -2.972300 0.332814 -0.062398 -0.415290 -0.307107 0.008367
1 -1.618907 -2.620749 0.727256 -0.334678 0.192654 0.393935 -0.164642
1 -1.623491 -2.414521 0.308182 -0.030566 0.076109 0.091097 -0.042899
1 -1.468987 -3.038345 0.547591 -0.254665 -0.349657 -2.076594 0.022111
2 -2.668529 -2.611650 0.461328 -2.207931 1.182986 0.374123 0.000033
2 -2.644527 -2.012503 1.458927 -1.065569 0.288740 1.272471 0.038866
2 -1.657726 -2.158190 1.281377 0.721765 0.067121 1.282115 0.020461
2 -2.017608 -3.009149 -0.039478 1.796358 -1.522930 -1.141444 0.000499
2 -1.069349 -2.807011 2.288326 -0.136267 -0.583049 0.289647 0.196654
2 -0.958062 -2.663510 2.766541 -0.130780 0.371125 -0.672824 0.000451
2 -2.097504 -2.806095 1.943161 -0.908972 0.282578 -0.421453 0.002366
2 -1.538866 -2.443256 2.273843 -0.229302 -0.715210 -0.931889 0.004055
2 -1.090048 -3.038704 1.792536 0.040803 0.748496 0.512674 0.003556
2 -1.194990 -2.577584 1.638366 -0.698231 -0.610108 1.189834 0.000524
1 -2.178117 -2.719336 2.087181 1.380809 -0.895797 0.073198 0.003308
2 -2.554085 -1.919924 0.786261 -1.538267 0.030873 0.368862 0.126699
1 -1.494088 -3.077397 0.739993 -0.466272 -1.474168 -0.445552 -0.073086
2 -1.582133 -2.016824 3.102487 -0.775066 1.302885 0.302617 0.000029
2 -2.165860 -2.333918 1.251306 1.041709 -0.099502 -0.571483 0.000315
2 -1.794997 -2.251889 0.111601 0.253344 -0.732365 -0.604176 0.014725
2 -1.902331 -2.027812 0.851544 0.264808 0.525226 0.331645 0.001629
2 -1.325568 -2.639199 0.522842 -0.234167 0.630682 0.544999 0.001009
2 -1.504584 -3.048915 2.244479 0.280873 0.152153 -0.413055 0.020189
2 -3.033556 -2.807215 1.919785 0.441946 -0.460227 -0.806044 0.011786
2 -2.543464 -1.984950 1.760861 0.572482 0.662247 1.153469 0.004458
2 -3.061131 -2.422328 0.504207 -0.693388 -0.240578 0.194502 0.000300
2 -0.874381 -2.063377 2.219765 0.068257 -0.225138 0.689223 0.000466
2 -2.921572 -2.322838 1.198219 -1.240244 0.851184 -0.724648 0.000315
2 -2.851348 -2.175687 2.054473 0.291313 1.224151 0.600176 0.018935
1 -2.903396 -2.356896 1.724679 -0.577512 0.328269 -0.329225 -0.004521
1 -0.846688 -2.259742 2.412895 0.535431 -0.233235 -0.902579 0.000905
2 -2.970205 -3.021396 1.206899 0.058699 -0.164325 1.257739 0.000944
2 -1.404650 -2.181893 1.094358 1.571280 -0.974291 0.516584 0.000225
1 -1.807265 -2.836544 1.082098 1.373574 -0.278881 -0.920928 -0.177669
2 -2.728242 -2.160410 2.499351 -0.927812 1.308747 -0.338089 0.000007
2 -2.164889 -1.740931 2.059723 -1.648717 0.764600 1.239998 0.001079
2 -2.529012 -2.852581 1.048923 0.652584 -0.252023 -0.150729 0.000724
2 -0.817076 -2.881746 2.685557 0.808700 -1.829105 0.095992 0.000163
2 -2.973744 -2.683567 0.455483 0.110523 -0.375102 -0.994997 0.000687
2 -1.005377 -2.489731 2.888128 -0.004325 0.074987 -0.278242 0.000514
2 -1.655473 -2.766706 2.441970 -0.504130 0.529124 0.352497 0.000168
1 -1.955246 -2.062110 1.807516 -0.335470 -0.632234 1.070524 -0.001301
2 -2.882275 -2.059266 1.296124 -0.770390 -0.026533 -0.292778 0.007840
1 -1.596375 -2.283209 1.837088 -0.873531 -0.112586 2.068330 -0.000273
2 -1.149404 -2.925432 0.389236 -0.591438 0.063285 -0.734826 0.024701
2 -2.019315 -2.948774 2.965111 0.189309 0.027873 -0.250701 0.019639
2 -2.401247 -2.565290 0.653349 1.095963 -0.297841 -0.050157 0.001059
2 -1.803567 -2.679686 2.924591 1.071087 0.001003 0.210091 0.057875
2 -0.989410 -2.820306 2.534463 -0.144681 -0.052371 0.714311 0.000318
2 -2.883040 -1.794164 2.599921 -0.007277 -0.414877 -0.100891 0.000457
2 -2.790942 -2.020277 1.495978 -0.139590 0.088649 1.875197 0.029993
1 -1.580314 -1.967091 2.686748 0.915455 0.143990 0.440963 0.872221
1 -2.583099 -2.799009 2.844403 -0.719412 -0.512695 0.033606 0.000157
2 -1.451129 -2.801671 2.202087 -0.298925 0.585012 1.137151 0.001883
2 -1.943222 -2.621521 1.985016 1.546880 0.871600 1.816790 0.000447
2 -2.205049 -2.546410 2.136357 -0.786509 0.887648 -0.902254 0.003112
2 -2.530589 -2.103626 2.145581 0.704045 1.065912 0.992397 0.175731
2 -2.149221 -2.862072 0.637762 -0.269060 0.310814 0.651761 0.004337
1 -1.731928 -2.553076 0.612425 0.452432 -0.705670 0.999924 -0.219744
2 -0.862553 -2.559586 0.810898 0.446847 -0.168602 0.902014 0.001109
1 -2.909966 -2.761455 0.828768 -0.199404 0.966006 0.936465 -0.401738
2 -1.927616 -2.346226 1.250495 -0.094874 0.657976 1.796621 0.000422
2 -1.286613 -2.874517 1.565250 -0.498482 1.142205 -0.271383 0.000079
2 -2.195758 -2.338790 2.553689 -0.144325 0.970309 -1.444819 0.054442
1 -2.546631 -2.014898 0.691633 0.811193 -0.455706 1.171383 0.094572
2 -2.397405 -2.392994 0.152463 0.382643 0.320109 -0.017848 0.001634
2 -1.984898 -2.617311 0.430066 0.482271 0.138289 0.349968 0.000334
2 -1.112480 -2.502595 0.144400 0.532762 0.938175 -0.812600 0.000034
2 -2.631247 -2.871984 0.180851 -0.060029 0.205720 0.036468 0.000420
2 -0.926844 -2.497543 0.492614 0.973658 0.312111 0.446327 0.032697
2 -2.187286 -1.993221 0.266654 1.305439 0.699648 0.050510 0.015406
2 -1.683670 -2.327933 0.563033 -0.265261 -0.798384 0.637848 0.003046
2 -2.079793 -2.085564 0.194120 0.150194 0.912464 -0.476540 0.022089
2 -2.389448 -1.945133 0.475499 -1.515250 -0.496297 0.171744 0.001155
2 -1.961020 -1.862148 0.770162 -0.170541 -0.502745 0.285959 0.019984
2 -2.204960 -1.881775 0.508706 0.447152 -0.112853 -0.589585 0.001321
2 -2.431486 -2.604498 1.876124 -0.681397 0.673433 -1.069074 0.001622
2 -1.712100 -2.297406 1.239475 -1.760379 0.653419 -0.837457 0.020741
2 -1.149061 -3.045946 2.694499 -0.603795 -0.365246 -0.433737 0.001367
2 -2.903559 -2.417508 2.600583 -0.163466 1.517187 0.048452 0.000242
2 -1.054580 -2.733968 1.619968 0.447527 0.787452 1.405239 0.001166
2 -0.959299 -2.847831 0.086596 0.049179 0.544604 -0.627887 0.369934
2 -2.419886 -2.199693 1.711580 1.406447 -0.200258 -0.600970 0.150570
2 -3.062816 -2.362013 2.759268 -0.090400 -0.772511 -0.640212 0.000625
2 -1.174385 -2.700520 2.987295 0.299960 0.789265 -0.343723 0.162662
2 -1.269287 -3.045371 3.027192 -1.058665 -0.650166 0.542792 0.004788
2 -2.617530 -2.873835 2.372549 0.978492 0.234492 -0.036621 0.021714
2 -2.650396 -1.983837 1.620242 -0.193673 -0.484252 0.370087 0.016793
2 -1.983189 -1.943502 2.322491 -0.604638 -0.682738 -0.520736 0.000001
2 -2.367285 -1.860671 2.991535 -0.773566 0.114517 0.285012 0.686024
1 -1.107034 -2.044118 2.164123 0.184153 -0.984622 -0.018527 -0.002463
1 -1.840590 -1.881802 1.102148 -0.093039 -0.134565 0.716543 -0.000568
2 -0.922614 -2.467865 1.535568 -0.235710 -0.092820 -0.046937 0.000430
1 -1.789415 -2.961394 1.570311 -0.959355 0.091226 0.387968 0.003029
2 -1.422297 -1.790485 1.140918 -0.068461 0.047882 -1.831796 0.000179
1 -1.184927 -1.899934 2.483372 -0.443303 -0.701598 -0.230305 -0.018526
1 -2.767297 -1.901001 0.469671 0.905228 1.023418 -0.140103 -0.002926
1 -3.002685 -2.972670 1.664240 -0.642698 1.012508 1.038734 -0.001542
2 -1.440977 -2.314287 2.349401 -0.208578 1.290704 -2.136284 0.003911
2 -1.105502 -2.770956 0.957353 -0.643611 0.947073 1.029854 0.000124
2 -2.884636 -2.794081 1.300278 0.673429 -0.058569 1.040567 0.072983
2 -2.678828 -3.007790 2.176992 0.123703 -1.092906 -0.028440 0.150478
2 -1.227372 -2.313528 0.402739 0.927377 0.402840 1.056269 0.027911
2 -2.116854 -2.628281 0.208543 -0.451409 1.042782 0.231365 0.010000
2 -0.850376 -2.337790 2.237222 0.162391 0.882692 -2.882597 0.002645
1 -1.656139 -2.850008 0.829029 -0.278873 1.039880 -0.126312 -0.033628
2 -2.941916 -1.906078 1.016860 -0.381804 0.844225 -1.765288 0.627580
2 -1.200343 -2.621070 2.886932 -1.514070 1.427669 -1.601053 0.162485
2 -1.041514 -2.038740 1.560418 -0.865938 0.079469 -0.865620 0.000743
2 -1.499599 -1.823728 2.901389 0.518496 -0.020989 -0.158627 0.007340
2 -0.844973 -1.997621 2.776149 0.104234 -0.723491 -1.237971 0.000033
1 -1.492897 -2.742168 0.485667 -0.034345 -0.032652 1.492799 -0.022635
2 -2.942880 -1.972875 0.169057 -0.260548 -0.160811 0.425273 0.000005
2 -2.269844 -2.726123 0.609743 -0.862805 -0.099113 1.646908 0.003339
2 -0.968398 -2.394119 0.956825 -0.603776 0.785043 0.921027 0.003161
2 -0.933826 -1.955631 1.773574 -0.305156 -1.153102 -1.083903 0.001490
1 -2.446006 -2.399432 2.118372 0.111268 -2.874063 1.090635 -0.003843
2 -2.882493 -2.987458 2.547536 0.910748 0.260182 0.304476 0.003717
2 -1.137027 -2.943959 0.238069 1.160401 0.657665 -0.255754 0.024766
2 -1.015811 -2.897649 2.896290 -0.680287 -0.878548 -0.172146 0.000992
1 -1.333899 -2.160632 2.539285 0.080804 -2.376071 1.394996 -0.005823
2 -1.526164 -1.848406 1.339946 0.154660 -1.076971 1.339330 0.001193
2 -2.115131 -2.001442 0.941520 -0.687488 -1.407145 -0.211440 0.002864
2 -2.904964 -1.831562 1.098721 -0.343374 -0.571199 -1.268072 0.626958
2 -1.305505 -1.812357 0.609673 -1.866607 -0.934951 -1.491712 0.000009
2 -2.876695 -2.910361 1.377203 0.128685 0.783737 0.244347 0.072981
2 -2.916077 -2.449928 0.163065 -0.745476 -0.040894 0.489339 0.000398
2 -2.736529 -3.072005 0.202132 -0.769642 -0.058186 0.742818 0.008423
2 -2.726946 -2.576629 2.471446 1.666581 2.097129 -0.216129 0.000334
2 -3.056641 -2.001374 2.980277 -0.260658 1.869481 -0.768740 0.000085
2 -3.044367 -2.031448 1.858939 0.362579 0.394042 0.068874 0.000050
2 -1.246044 -2.739121 0.768004 0.159091 1.848682 -1.006060 0.000143
1 -2.050391 -2.972972 2.779494 -0.947074 0.759190 0.336458 0.001504
2 -1.078052 -3.068230 2.493748 -0.228797 0.285694 -0.385655 0.000916
1 -2.598082 -2.983132 0.810349 0.159396 0.839831 -0.157955 0.004958
1 -0.920966 -1.719194 0.312657 -0.416536 1.319948 -2.115330 -0.658942
2 -1.662229 -2.340022 2.989487 -0.063226 0.759542 -0.657481 0.000049
2 -1.239450 -1.985438 0.226425 2.065698 -0.297604 1.277545 0.001343
2 -1.140198 -2.922280 1.300893 -0.373380 1.067298 -0.836831 0.000033
2 -2.146518 -2.836171 0.920522 -0.373711 1.515662 -0.300592 0.000021
2 -1.459405 -2.971656 2.117372 -0.473729 0.916096 -1.132271 0.022255
1 -2.898686 -2.179162 2.802837 -0.090415 -0.619823 -0.453589 -0.309737
2 -2.862257 -2.387570 3.086494 0.568349 -0.367716 -0.153625 0.000604
2 -1.373396 -2.095675 0.316280 -0.083018 0.550578 1.960768 0.001324
2 -1.611389 -1.915986 0.136372 0.580850 -0.322859 0.759043 0.000025
2 -1.111223 -3.074744 2.890673 -0.250176 0.324035 -0.141791 0.002299
2 -0.895824 -2.363846 0.792601 -0.759939 -0.481452 0.541537 0.005098
1 -0.960175 -2.918962 1.615635 -1.128950 0.517294 -1.341876 0.005538
2 -0.893275 -2.513099 2.320571 -0.746959 0.134436 -0.319047 0.001215
2 -0.949699 -2.214383 1.501264 -1.143200 -0.238595 1.160879 0.000721
2 -2.609965 -2.164657 2.968826 -0.978202 -0.645856 -1.165056 0.011060
2 -2.926530 -2.141482 2.194914 1.481505 0.084123 0.247014 0.017578
2 -1.495004 -2.963964 2.748937 0.047831 1.244013 -0.597226 0.000062
2 -0.801130 -2.754493 1.168083 -0.134548 -0.707266 -1.638999 0.000157
1 -3.076659 -2.477247 2.116283 -0.736836 1.093429 0.860059 -1.169923
1 -1.688839 -2.934352 1.156149 -1.123867 0.731263 0.435159 -0.144520
2 -0.967866 -3.081733 1.667018 1.295871 0.352615 0.524897 0.009937
2 -1.465682 -2.949312 0.444117 -0.242505 1.679026 0.828249 0.095696
2 -2.385933 -1.870400 -0.074884 0.095030 -0.789339 -1.029820 0.002656
2 -2.296610 -2.698407 -0.055176 -1.573469 -1.265824 -0.816905 0.005895
1 -2.219823 -1.783044 -0.057445 1.036905 -0.186395 -0.745630 0.152686
2 -2.452555 -2.209499 0.173572 -0.230698 -1.242044 1.376876 0.001524
2 -2.858035 -2.657672 0.157306 0.133833 0.306933 1.453174 0.000404
1 -0.835509 -2.850277 0.121274 -0.233241 -1.224247 0.941381 0.098605
2 -2.983274 -1.919161 1.367430 1.572292 -1.537417 0.143426 0.002305
2 -1.747767 -2.053201 -0.057950 -0.029205 -0.130942 -0.739832 0.001823
2 -1.187402 -2.283806 -0.027308 -1.654604 -0.334249 0.118341 0.000195
1 -0.944561 -2.954078 0.013404 -0.874290 0.558934 0.474686 0.073402
2 -0.892685 -2.957178 1.418161 -1.607583 -0.428018 -0.814570 0.002542
2 -3.037658 -2.624789 2.932345 0.963787 0.823073 -0.836844 0.000012
1 -0.792468 -1.903289 1.643191 0.095005 0.253919 0.403730 -2.605335
2 -1.992935 -2.828762 3.063230 -0.005532 0.423686 -1.046174 0.017562
2 -1.912508 -3.081755 2.178978 0.389113 0.807227 0.299704 0.005283
1 -3.059013 -2.557159 2.353654 -0.122153 0.719311 -0.307167 -1.894774
2 -2.451134 -3.059298 -0.095908 0.711625 0.227809 0.374615 0.000307
2 -1.425989 -2.191951 -0.074395 0.347903 0.153654 0.363085 0.001962
1 -2.884853 -2.995402 -0.110918 0.817818 -1.819496 -0.057830 0.000044
2 -2.160619 -1.673544 3.096852 -0.257695 0.192298 -0.512708 0.000066
2 -2.585554 -1.709438 -0.064994 1.458678 0.026640 0.750127 0.003203
2 -2.630506 -1.600226 3.030403 -1.096928 0.968921 0.847253 0.000350
2 -1.631248 -1.666751 2.429773 -0.136976 0.450316 0.237551 0.000230
2 -2.564085 -1.742449 2.875585 -1.373733 0.438244 0.179604 0.000408
2 -2.370509 -1.606487 2.096548 0.812364 0.555558 0.308129 0.000125
2 -2.224079 -1.684023 1.492611 -0.024184 -0.035882 0.118639 0.002774
2 -1.074206 -1.735039 0.234828 0.836506 0.322922 -0.458048 0.134689
2 -2.582516 -1.688153 0.840728 0.134007 1.233740 0.147524 0.310535
1 -1.087882 -1.659956 2.408360 -0.701256 0.880730 -0.703538 -0.004216
2 -1.257315 -1.649507 1.926622 0.679873 0.658910 0.067664 0.000844
2 -2.079653 -1.760401 0.780417 0.704373 -0.315777 0.263153 0.172574
2 -1.132871 -1.704379 1.615871 -0.391840 1.043321 0.129100 0.000008
2 -0.805554 -1.742609 2.257377 1.660574 -0.006874 -0.324197 0.000776
2 -2.400992 -1.739958 1.312167 -0.716552 -0.398198 -0.647366 0.002788
2 -1.757930 -1.777388 1.669706 -0.494847 -1.079766 -0.286203 0.000923
2 -1.638888 -1.675029 2.836541 -0.149362 1.044708 -0.717907 0.000691
2 -2.105075 -1.620725 0.884630 0.737563 0.727045 0.704714 0.004702
1 -2.357322 -1.628425 2.586223 1.514986 0.942316 -0.004705 0.000713
2 -2.716846 -1.607520 1.084487 1.002947 0.142008 -0.970423 0.000177
2 -1.992496 -1.630610 0.384276 -1.000831 -0.011537 0.553400 0.069889
2 -2.420198 -1.632299 2.381239 0.149318 0.097462 -0.796552 0.003252
2 -1.087304 -1.621354 2.033391 0.899314 0.080949 -1.626808 0.000843
2 -0.982451 -1.644156 0.490526 0.766336 -0.165984 -0.613492 0.001906
2 -1.071681 -1.649030 2.563600 1.474285 -0.090881 -0.249017 0.018670
2 -2.811167 -1.778512 2.800376 -1.112964 -0.553136 0.385113 0.000512
1 -2.192880 -1.767754 0.713908 0.393874 -0.153773 -0.283257 0.149900
2 -1.097589 -1.794024 1.199300 -0.056677 -0.604706 0.790229 0.002269
2 -1.873741 -1.615280 0.458365 0.002469 0.021965 0.886719 0.066210
1 -0.976918 -1.612160 0.696633 -0.483467 -0.148720 1.421871 -0.002997
1 -0.853182 -1.795426 0.232318 -0.306088 -1.058020 0.295103 -0.664214
2 -1.138925 -1.671240 1.065116 -1.072696 0.218582 1.977087 0.002285
2 -2.089307 -1.729156 0.103069 0.682079 -1.534385 -0.180825 0.000518
2 -2.196471 -1.606461 0.293737 1.435848 -0.455969 -0.449293 0.082804
2 -2.965114 -1.626526 0.013196 0.597344 0.580916 -0.393581 0.023681
2 -1.193714 -1.723550 0.176949 -0.461538 -0.116179 1.542078 0.127366
1 -2.765859 -1.714044 -0.039160 -0.883760 -0.242943 0.063964 -0.086567
2 -1.413265 -1.702115 3.010299 0.663877 -0.224548 -1.433851 0.002557
2 -3.031511 -1.599871 0.752363 -0.703362 -0.930491 -1.320884 0.000014
2 -2.088252 -1.670514 1.227534 -0.999034 -2.074153 0.075037 0.000071
2 -2.640041 -1.623751 2.567597 1.345506 -1.392996 0.358053 0.000376
2 -2.992229 -1.552793 2.987650 -0.258650 0.122478 0.106019 0.147236
2 -2.158501 -1.577445 0.423405 1.149604 0.092661 1.253300 0.086280
1 -2.769928 -1.577822 1.310151 0.143234 0.015685 0.617661 0.000162
2 -1.765276 -1.579455 0.643825 0.748617 -0.351192 0.595961 0.000354
2 -2.512750 -3.068117 0.694120 1.133408 1.341164 0.458949 0.008319
2 -2.745444 -3.083510 0.866848 -0.876000 0.855628 -0.345163 0.002251
1 -1.785505 -1.580722 1.629948 -0.223435 -1.244250 -1.339081 -0.700903
1 -1.793653 -1.579915 1.525951 -0.224967 -1.097088 -0.608881 -0.696486
2 -0.970147 -2.346045 -0.115019 -0.410410 -1.801054 -0.028192 0.000337
2 -1.741778 -3.113699 2.150166 0.241972 0.756958 -0.105701 0.004918
1 -1.355994 -3.112832 2.550310 -1.810705 1.078116 -0.278048 0.000083
1 -0.778520 -3.074637 1.873184 0.278494 -0.403764 -0.589655 -0.002071
2 -0.780420 -1.907474 0.658158 -0.945009 1.391752 -1.756376 0.008027
1 -0.795537 -1.944350 1.448056 -0.491286 1.562983 -0.430825 -4.065952
2 -2.212738 -1.810141 -0.185879 0.803054 -0.073691 0.682545 0.150743
2 -2.374309 -2.478383 -0.172629 1.315084 -0.039376 0.593919 0.000967
2 -2.398157 -2.743104 -0.195675 -0.537350 0.317274 -0.370035 0.144417
2 -2.459031 -2.059742 -0.183259 -0.218184 -1.442462 0.401329 0.058383
2 -1.878153 -2.317270 -0.162361 0.448949 -0.500434 0.127130 0.000034
2 -1.445269 -1.807557 -0.174047 0.409010 0.324891 0.592746 0.109038
2 -2.635055 -2.968301 -0.178785 0.477454 -0.211107 -0.321529 0.000340
2 -1.296736 -2.082006 -0.166995 -1.324894 -0.624768 0.070329 0.001680
1 -2.829145 -1.622730 -0.184538 0.242354 1.624436 0.192323 0.036489
2 -1.135274 -2.547314 -0.146543 0.390552 -1.760303 -0.705933 0.000230
2 -2.465867 -2.653718 -0.122283 -0.029840 1.472269 -0.013461 0.122065
2 -2.907389 -1.698840 -0.110167 -1.354054 -1.475854 0.988483 0.179246
2 -1.438130 -1.554890 0.272366 0.256273 -0.493293 0.772294 0.000985
2 -2.374076 -1.558299 1.313179 0.156545 -0.624990 0.963426 0.047381
2 -2.885049 -0.426842 -1.671847 -1.255326 1.042165 -0.170680 0.000416
2 -1.895916 -0.208837 -2.848678 0.074307 -0.125590 -0.840062 0.003386
2 -0.902867 -1.318395 -2.115687 1.160298 0.710304 0.348601 0.002405
2 -2.674555 -1.309495 -1.896969 0.316395 -0.212468 0.120524 0.027343
1 -1.383793 -0.226747 -1.654115 0.134048 1.351354 -0.264531 -0.154137
2 -1.866617 -1.002763 -2.822324 0.337015 -0.756080 -0.949858 0.000056
2 -0.841866 -1.270330 -0.865906 0.403825 -0.068342 0.423330 0.096291
1 -1.605310 -0.573746 -2.446532 -0.125970 -0.150491 0.281505 0.000046
1 -0.991272 -0.310820 -0.851881 1.630135 1.380571 1.124433 -0.068003
2 -2.505420 -1.370349 -0.777677 0.179312 -0.313442 0.209308 0.019433
2 -2.407137 -1.156633 -2.879894 -0.627594 -0.589245 0.137129 0.025612
2 -2.254302 -0.887411 -2.201974 -0.686699 0.381686 -0.098881 0.000089
2 -1.630323 -0.535353 -2.767300 -0.227490 -0.272185 -0.014901 0.000020
1 -2.487211 -1.151024 -1.278337 -1.017502 0.020075 -0.707571 -0.729307
2 -2.605880 -1.190172 -1.718954 -0.948459 0.960670 -0.411753 0.001450
1 -1.072085 -0.398711 -2.258129 2.467944 0.717222 -1.087659 -0.026820
1 -1.966876 -0.547307 -1.261527 0.154444 1.647185 0.437883 -0.069963
2 -2.421300 -0.902205 -0.743097 0.082027 -0.654737 0.763142 0.000347
2 -1.525553 -0.650720 -0.809989 0.606180 -0.875191 0.198781 0.003871
2 -0.824230 -0.380736 -1.700096 0.726127 0.045510 0.278304 0.002149
2 -2.301415 -0.211760 -2.815110 0.442433 0.691735 -1.353478 0.712325
2 -2.014155 -0.254435 -0.714475 0.094616 0.076818 -0.003883 0.000279
1 -3.020991 -0.667521 -1.607706 0.019046 0.236234 0.058172 0.067373
2 -1.718492 -1.089771 -1.886500 0.163089 0.417172 0.882165 0.002246
2 -1.745149 -0.366439 -2.328657 -0.566743 -1.285140 -0.868180 0.000021
2 -1.202395 -1.000079 -1.078731 -0.234772 0.859908 -0.195803 0.000103
1 -2.076990 -0.970176 -1.670647 -0.628865 0.129841 0.560880 0.015487
2 -1.811915 -0.747038 -2.677884 -1.513603 -0.752561 -0.001408 0.000884
2 -2.635930 -0.069822 -0.829662 -0.462197 0.706740 -0.909799 0.000008
2 -2.102989 -0.095995 -1.244292 0.791136 0.475417 0.216483 0.675817
2 -2.520360 -0.574130 -0.740713 0.029242 0.466186 -0.924669 0.002937
2 -2.360238 -1.431110 -0.777544 -0.558878 -0.170133 -0.305170 0.017401
2 -1.037346 -0.257067 -0.609776 1.221537 0.158802 0.710993 0.000089
2 -1.130194 -0.514826 -0.940925 0.245014 -0.366307 0.768154 0.001010
2 -1.638132 -0.394066 -0.515071 0.194220 -0.455871 1.519940 0.002938
2 -1.455984 -0.250074 -1.072344 -0.631908 0.334164 -0.414786 0.001777
2 -1.510650 -0.134894 -0.929617 0.713422 0.982965 -0.484376 0.155811
1 -1.474394 -0.245434 -1.504792 0.196291 0.683540 0.254322 -0.132503
2 -1.240398 -1.120727 -2.470484 -0.324384 -0.365015 -0.287843 0.000213
1 -1.593157 -1.375316 -2.712951 0.428319 -0.986149 -1.051314 -0.107067
2 -2.356872 -0.707947 -1.322906 -0.263106 1.001508 -0.171039 0.028063
2 -1.676837 -0.597006 -0.715087 0.604535 -0.565129 0.338419 0.002321
1 -1.961924 -1.169857 -1.029995 1.125545 0.491482 0.603668 -0.155496
2 -2.356967 -0.975565 -1.585964 0.746369 -0.708819 -0.102413 0.000825
2 -1.070198 -0.781939 -2.485666 0.266882 0.585236 -2.486261 0.000259
1 -0.783504 -0.471206 -0.848547 1.613458 0.344534 -0.738526 -0.027023
2 -1.941369 -0.584959 -2.766163 0.464847 0.180369 -1.214477 0.000245
2 -1.478607 -1.292986 -1.974416 -0.366219 0.446655 0.166277 0.000382
2 -2.306509 -0.637725 -0.693666 -0.397128 -1.064644 1.301955 0.033507
1 -1.988381 -0.135859 -1.465363 -0.272754 1.329294 0.137324 -0.440686
2 -2.096052 -1.253117 -1.719554 0.218918 0.342794 -0.156578 0.001680
2 -1.456822 -1.237890 -1.128379 -1.006120 -1.025583 -0.253732 0.000016
2 -1.560567 -1.096853 -2.052704 -0.903518 -0.611347 -1.066928 0.000659
2 -0.919908 -1.445758 -2.411513 1.691941 -0.449007 0.271093 0.004304
2 -1.318028 -1.501618 -1.036005 0.935216 -1.011515 -0.535028 0.002783
2 -2.731201 -0.672145 -2.248897 -0.938976 2.105657 0.979617 0.009574
2 -2.520498 -1.454257 -1.441208 -0.176382 -1.017461 0.938372 0.000063
2 -1.608339 -0.519486 -1.132018 0.064201 0.619249 0.362559 0.000021
1 -2.479323 -1.275160 -1.253514 0.200381 -0.552180 -1.044234 -0.731724
2 -1.185406 -1.329299 -1.036739 -0.419099 -0.606902 -0.192199 0.002728
2 -2.839073 -0.290653 -0.976524 -0.756830 0.016973 0.277138 0.000156
2 -1.461427 -0.183377 -2.020273 0.864728 1.258268 0.279648 0.000481
2 -2.553513 -0.947719 -1.294614 -0.571282 0.182480 1.237030 0.005414
2 -1.477728 -0.985525 -1.435443 0.180164 -0.620372 0.138475 0.000185
2 -0.867171 -1.326233 -1.382628 0.046255 0.969696 -1.408007 0.000977
2 -1.883614 -0.083471 -0.772850 -0.295536 1.464972 1.763668 0.001062
2 -0.866001 -1.356370 -1.923230 0.761339 0.024054 -0.295808 0.003820
2 -1.865350 -0.699441 -2.479807 -0.009875 -0.637677 -1.049024 0.005487
2 -1.329522 -0.831000 -2.292828 0.448593 1.075657 -0.070473 0.001341
1 -1.055365 -0.498953 -0.755324 0.454916 0.363284 0.658882 -0.040548
1 -0.989769 -0.880517 -1.122393 0.167876 0.407809 -0.753190 0.123837
2 -2.416693 -1.407614 -2.043135 0.871014 0.440635 -0.474357 0.059052
1 -2.074741 -0.135859 -1.353354 -1.573851 0.623184 -0.329973 0.029891
1 -2.419740 -0.934988 -2.865553 0.207800 1.194639 0.105054 0.006617
1 -2.069169 -0.727618 -2.268492 -0.462900 1.015478 0.103865 0.000956
2 -1.694249 -0.633792 -1.715462 0.442700 -0.280695 1.306772 0.000012
2 -1.043312 -0.165794 -2.582750 0.067069 0.194372 0.429496 0.001091
2 -1.893244 -0.797916 -2.337575 1.251523 0.428217 -0.326718 0.005817
2 -1.036284 -0.785658 -1.040885 0.710599 -0.486328 -0.709362 0.125639
2 -0.872619 -0.863856 -2.401850 0.617240 -0.863513 0.388707 0.000190
2 -2.210440 -1.492227 -2.007581 0.518223 -1.159892 -1.673395 0.000258
2 -1.397906 -0.777323 -2.467209 0.141123 -0.841631 -0.042349 0.001352
2 -1.694351 -1.296217 -2.229084 -1.078634 -0.838093 1.618939 0.000206
2 -2.042733 -1.107667 -1.593451 -1.306360 0.048797 0.094786 0.015452
2 -2.821367 -0.559895 -2.449001 -2.004292 -0.875173 -1.208351 0.000198
2 -1.797434 -0.988300 -2.490033 0.709688 0.411412 -0.595717 0.043739
1 -2.196957 -0.210453 -2.864296 -1.096386 -0.410283 -1.049485 0.693437
1 -2.116782 -0.588789 -1.428507 1.388192 0.715329 -0.909154 -0.032828
2 -1.275852 -0.446670 -3.023815 -0.131961 0.996886 -0.959619 0.001159
2 -1.633711 -0.733924 -0.948567 0.029750 0.981819 1.681653 0.044950
2 -1.604442 -0.853809 -0.870995 -0.427905 0.954789 0.848872 0.453345
2 -1.992753 -0.335494 -1.944724 0.520510 1.775328 0.754188 0.000012
2 -1.914387 -0.918588 -2.541933 0.162817 0.694433 -0.849341 0.044058
2 -0.958056 -0.607421 -0.496450 -0.246559 -0.305136 0.142440 0.002705
2 -2.141638 -0.392502 -1.697234 -0.844871 -0.078008 1.760782 0.000014
2 -0.855722 -1.066375 -1.245459 0.791583 -0.732203 -0.421359 0.001116
2 -2.983789 -0.481612 -2.276296 0.133396 -0.269838 0.416618 0.000253
2 -1.761539 -0.888998 -1.944578 0.419798 -0.979473 0.528619 0.035379
2 -2.147678 -1.227242 -2.666984 -0.259262 0.290050 -0.260465 0.002992
2 -2.605643 -0.667350 -2.359789 -0.434398 0.127134 0.616464 0.008209
2 -1.768091 -0.219154 -2.975493 -0.812890 1.514507 -0.193848 0.003603
1 -2.626808 -0.564662 -1.731904 1.294387 0.744655 0.864507 -0.002834
2 -1.303645 -0.843112 -1.483639 1.592041 1.498837 -0.657084 0.000184
2 -1.165379 -1.297198 -1.485283 0.408706 0.082225 0.925718 0.000044
2 -2.438552 -0.820121 -1.262872 -1.338351 0.242294 -1.648375 0.033016
2 -2.161950 -0.058483 -1.136901 -0.382766 1.149801 -0.680831 0.204437
1 -2.206288 -0.734000 -0.639651 -0.945203 0.382550 -0.820316 0.028107
2 -2.492232 -0.443869 -1.265703 0.430442 1.038734 -0.196912 0.002543
2 -1.650306 -0.895490 -1.167701 0.108605 0.561759 2.183083 0.000036
2 -2.668769 -1.013739 -2.710171 0.570152 -0.946702 0.066472 0.000016
2 -1.255447 -0.595154 -2.820087 -0.322685 0.087778 0.927574 0.036570
2 -1.376198 -0.329816 -0.711712 1.884402 0.465584 1.134231 0.000017
2 -2.845192 -0.569005 -2.113630 -0.772218 -0.945363 -0.456480 0.000980
2 -1.860903 -0.579243 -1.468933 1.727536 -0.446449 -0.451435 0.000191
1 -1.791926 -1.285778 -2.607921 0.252973 0.501628 0.156369 -0.033824
2 -1.902465 -0.755743 -0.750196 -0.730338 0.951363 -0.170738 0.000032
2 -2.402806 -1.038481 -1.069896 0.649736 -0.211652 0.681413 0.000094
2 -1.532300 -1.432073 -1.719152 -0.402970 -0.915059 -0.179574 0.010120
2 -2.098617 -1.366668 -1.301172 0.365162 0.196652 0.129938 0.334200
2 -2.458165 -1.211614 -1.864453 -0.654866 0.376186 0.389660 0.004779
2 -2.619270 -0.379697 -1.508060 0.307004 -0.340734 -0.440443 0.000069
2 -2.416761 -1.076998 -2.109175 0.089264 -1.416165 0.728364 0.000050
1 -1.620787 -0.927503 -1.917302 -0.862989 -2.286320 0.096575 0.036765
2 -1.015081 -0.316999 -1.223411 2.671164 0.054363 0.077254 0.001341
1 -2.103384 -0.466379 -1.035059 0.818489 -0.575011 -0.085522 -0.980265
2 -1.210274 -0.392042 -1.166176 0.333333 -1.075079 -0.365001 0.000412
2 -2.966786 -0.579137 -0.694148 -0.686369 -0.213848 -0.729835 0.105170
2 -1.678900 -0.394960 -3.095247 -1.012570 0.006107 -0.237829 0.733616
1 -1.803540 -1.226901 -0.986556 0.454209 -0.864514 -1.822670 -0.143672
1 -1.907791 -1.111360 -1.269534 -1.117473 -1.132269 -1.996752 0.011425
2 -1.136397 -0.510015 -2.797318 2.101907 0.301768 -0.761279 0.035919
2 -2.357802 -1.058518 -2.986447 -0.622912 1.202432 -1.032035 0.027043
1 -1.109648 -0.161825 -2.106968 1.498919 -0.170211 -1.053122 -0.010569
2 -2.356910 -1.203500 -2.657819 -0.889655 -0.189461 0.626641 0.121631
2 -1.130633 -0.835613 -0.514677 -0.456145 0.935056 0.012279 0.000055
2 -1.920464 -1.017414 -1.386042 -1.100608 0.551792 -0.189583 0.030387
1 -2.848922 -1.141591 -1.961170 -2.360059 0.874068 0.560767 -0.002225
2 -2.182780 -0.846904 -3.057732 0.347805 1.174639 -0.030092 0.001413
2 -1.680938 -1.151750 -2.707920 -0.219979 -0.841703 0.824179 0.008104
2 -2.815550 -0.964218 -2.980315 -0.777224 0.352161 0.805824 0.000045
2 -2.212935 -0.469244 -2.154098 0.022860 -0.874667 -1.141999 0.000006
1 -2.127620 -0.444427 -1.146632 0.655424 -0.359803 0.050005 -1.005413
1 -2.853148 -0.588706 -0.987880 0.507831 -0.871021 -0.143503 -0.001142
1 -2.761986 -1.041723 -0.689641 0.337219 -1.937730 -0.759784 -0.006250
2 -2.504721 -0.430665 -0.626496 -0.436672 -0.006960 -1.046961 0.002677
2 -1.265583 -1.479336 -0.837251 -0.677882 -0.372509 -2.061317 0.018357
1 -3.018470 -0.976349 -2.323497 0.258011 0.702280 1.425723 0.216314
2 -2.350602 -0.384670 -2.620089 0.181207 0.080996 1.447134 0.014225
2 -2.616270 -0.453437 -2.976070 -0.032191 -0.881581 -0.661272 0.000842
1 -1.313490 -1.482752 -2.631686 -1.081763 -1.806895 1.418068 0.006538
2 -1.191623 -1.028072 -2.675071 -0.663755 -0.124247 -0.008739 0.000190
1 -1.155269 -0.547663 -2.513289 -0.692324 -0.601380 0.894522 -0.004691
2 -1.668268 -0.773838 -3.102106 0.391756 -0.993465 -0.195067 0.003030
2 -1.640752 -1.268344 -2.930816 0.127695 0.779892 0.037729 0.000138
1 -2.960032 -1.221805 -2.793841 -1.380248 -0.535012 0.576935 0.000013
2 -2.932425 -0.387702 -1.960080 -0.373058 -0.804471 -0.665416 0.000374
1 -2.721486 -0.864576 -2.170032 0.870657 0.597228 -0.544637 -0.003037
2 -1.073110 -1.174707 -0.814168 -0.084984 0.800949 0.207776 0.000090
1 -1.501339 -1.274859 -0.600527 0.400451 0.507402 -0.979968 -0.002759
2 -2.180335 -1.179779 -2.490444 2.265526 -0.515589 -0.152405 0.002661
2 -1.622029 -0.596866 -2.028326 -1.386908 -0.052251 -1.230227 0.000007
2 -2.821412 -0.226937 -1.413107 0.684304 0.982202 0.574710 0.056896
2 -2.215833 -1.091128 -1.675434 -0.566459 -2.546564 -0.823299 0.005678
2 -1.293858 -0.788011 -2.885322 -1.354455 -1.889167 1.566707 0.000661
2 -2.915209 -0.757370 -1.541348 1.324274 -0.236018 0.353516 0.024010
1 -2.451643 -1.110842 -0.681396 -0.472766 1.103684 -0.410483 -0.006250
2 -2.266595 -0.601358 -2.931840 0.785288 -1.068473 -0.298771 0.005727
2 -3.062389 -0.491244 -0.655062 -0.197970 -0.943190 -0.558685 0.529291
2 -2.660205 -0.130507 -2.459822 -1.774395 0.250645 1.588838 0.000605
2 -0.849824 -0.383807 -1.913972 0.002604 -0.157404 0.892738 0.000803
2 -1.172728 -1.099970 -1.695720 -0.845185 -0.366552 -0.357009 0.000035
1 -1.551702 -0.924877 -0.788606 -0.621601 1.312269 0.683831 0.408167
2 -2.815849 -0.343810 -2.920546 -0.377707 -1.158044 0.043496 0.001231
1 -2.432886 -0.278003 -1.209818 -0.030561 -0.822435 0.886338 -0.001827
1 -2.329246 -0.460088 -0.844545 0.394110 -0.998427 -1.040393 -0.009929
2 -2.527535 -0.336463 -1.784308 0.789190 -0.108932 0.921190 0.000068
1 -1.258336 -0.332251 -1.824789 0.031828 -0.788818 0.144209 0.305628
2 -2.338735 -1.080129 -2.706476 -1.624926 -0.263250 1.036524 0.122055
2 -3.060669 -0.368718 -0.986665 -0.554225 -1.243713 -0.279705 0.000186
2 -1.194080 -0.142666 -2.712639 -0.395385 -0.323274 0.450305 0.016546
1 -0.933382 -0.486250 -1.310658 -0.371198 0.426171 0.275162 -0.013068
2 -1.149808 -1.396389 -1.828256 1.097375 0.079190 0.591148 0.000045
2 -2.822161 -1.344965 -1.916637 -0.687062 0.064800 -0.187858 0.024726
2 -2.151715 -1.284772 -2.287055 2.023525 0.616649 -0.228215 0.000292
2 -2.640824 -1.233197 -0.778166 -1.042808 0.152799 -1.087217 0.030792
1 -1.551047 -1.215497 -2.619048 -0.179410 0.112473 -1.470603 -0.093793
2 -0.960360 -1.026495 -1.439570 -0.060311 1.487118 -0.445824 0.000275
2 -2.735414 -1.009132 -1.719324 0.466200 1.624049 0.146442 0.000282
2 -2.367786 -0.766126 -2.843906 0.636991 -0.168548 1.013801 0.004446
2 -2.990209 -0.621501 -2.932802 0.444069 0.009903 -1.130400 0.006536
1 -2.962267 -0.559964 -1.825620 -0.721034 0.738817 0.181647 -0.017594
2 -1.327189 -0.323322 -1.926413 0.735913 -1.273427 -0.872527 0.331513
2 -1.201872 -0.237712 -2.864969 -0.791954 -1.327711 -0.132504 0.143510
2 -3.084512 -0.384805 -0.723723 -0.689301 -0.580122 -1.822475 0.196235
2 -0.912539 -0.089251 -1.588997 -0.371127 0.391937 0.277791 0.000121
2 -0.886030 -1.068352 -0.645775 -0.414623 -0.023576 0.387227 0.372418
2 -0.926305 -0.991003 -0.560630 -0.583275 0.305658 0.316351 0.372357
2 -2.646277 -0.232381 -2.249947 1.663846 -0.651177 -0.175336 0.000154
1 -2.250387 -0.468663 -2.712332 -0.634053 -0.520319 1.536613 0.009269
2 -1.070336 -0.708723 -2.058434 -0.358114 1.756158 1.418284 0.000011
2 -2.227217 -0.436337 -2.970561 1.026731 -0.007756 0.444242 0.005341
2 -1.630502 -0.132059 -1.681604 -0.348783 -0.313797 1.834951 0.000240
2 -2.943895 -0.390261 -1.320969 0.724804 1.202448 -0.063321 0.000301
2 -1.916438 -1.275866 -2.341459 0.022745 2.002057 -0.543467 0.000410
2 -2.856017 -1.455276 -0.866136 0.290322 0.103169 0.968266 0.021910
2 -1.137062 -1.330584 -1.217128 -0.033965 0.597542 1.050333 0.002509
1 -2.521475 -1.369067 -1.811568 -0.283908 0.827990 -0.692629 -0.411015
2 -1.214245 -1.373881 -2.565627 -0.853167 0.579089 0.154729 0.012783
1 -2.087015 -1.304381 -0.523720 -0.126397 0.973740 1.273271 -0.409499
1 -0.934312 -1.285911 -2.336206 -0.641965 -1.381150 -0.402744 -0.001297
2 -2.656959 -1.260692 -1.148312 -0.493567 1.295414 -0.597330 0.000949
1 -2.587697 -1.495462 -1.814618 -0.635025 -0.805607 0.236903 -0.418775
2 -1.000794 -0.744681 -2.979050 -0.388059 0.431580 0.847078 0.000386
1 -0.956946 -0.190418 -1.054386 0.941754 -1.164061 -0.091055 -0.024739
1 -0.886048 -0.484070 -2.105355 -0.548344 0.209341 1.188928 -0.015115
2 -2.706099 -1.356561 -0.835090 0.390422 1.158393 -0.660663 0.032675
2 -0.891360 -1.205858 -2.991100 0.223697 0.567907 0.794801 0.000143
2 -2.932497 -1.434732 -1.554174 1.124624 0.317927 0.330680 0.000048
2 -2.862164 -0.915145 -1.333681 1.656521 -0.055374 1.148239 0.000042
2 -0.821202 -0.889333 -2.711812 -0.178605 0.574086 -0.053938 0.000009
2 -0.899147 -0.647937 -1.192994 -0.919371 -0.029271 0.576099 0.000956
2 -0.857728 -0.442138 -2.564428 -0.515986 0.909090 -0.605846 0.000303
2 -2.876184 -1.219766 -1.206605 1.760543 0.007680 0.338603 0.000197
1 -1.656550 -1.423426 -1.829137 0.246154 0.774684 0.812084 -0.014578
2 -1.761820 -1.442058 -2.492082 -0.026076 0.669144 0.620568 0.335731
2 -2.052366 -1.422418 -0.893070 -0.699915 0.788436 0.086654 0.000016
1 -1.520581 -0.188069 -3.039559 -0.283033 -1.753092 -1.544514 -0.000519
2 -2.814623 -0.195994 -0.611921 -0.575317 -2.013384 -0.178702 0.092999
2 -1.630396 -1.436544 -2.414248 2.105460 1.581377 0.214436 0.237369
2 -1.885561 -1.441840 -2.495584 0.804660 0.904686 0.681968 0.310255
2 -1.867444 -1.479645 -2.785810 0.538201 0.587309 -0.233582 0.001194
2 -1.155247 -0.690032 -3.121062 -0.066217 -0.216408 -0.301175 0.003214
2 -0.896888 -1.053227 -1.712497 -1.532531 0.071355 -1.509696 0.000036
2 -3.038039 -0.626512 -0.264392 1.391220 -0.318853 0.036068 0.029184
2 -1.917002 -0.607452 -0.381848 1.115896 0.917483 -0.292384 0.000278
2 -1.232026 -1.148347 -0.351841 -0.117492 0.039127 0.234372 0.005088
2 -1.073447 -1.173302 -0.283850 0.198167 -0.844794 0.599204 0.005086
1 -2.185630 -0.934842 -0.383360 1.317874 1.045102 0.616511 -0.012264
2 -1.689198 -0.793026 -0.380324 1.142166 0.578844 0.642587 0.000026
1 -2.647021 -1.302794 -0.329289 -0.009539 -0.716209 0.376025 -0.132669
2 -2.585275 -0.287535 -0.332220 0.825215 0.570613 -0.114659 0.009090
2 -1.938791 -0.901553 -0.481453 1.261054 -0.343038 -0.750258 0.000054
2 -2.354881 -0.852889 -0.238642 0.406101 -0.721084 0.501184 0.136585
1 -2.729655 -0.806850 -0.423076 0.679111 -1.183029 -0.328859 0.006923
1 -2.865668 -0.196419 -0.483933 -0.936509 0.015323 -0.036250 -0.844666
2 -2.019731 -0.168816 -0.260909 -0.468388 0.107716 0.723541 0.000090
2 -2.543262 -0.839144 -0.472003 1.195569 0.145219 -0.714843 0.001947
2 -0.825686 -0.493013 -0.439878 1.683789 0.723559 0.001319 0.002680
2 -3.034158 -1.100246 -0.328318 0.018557 -0.332018 0.546550 0.000012
1 -1.463249 -0.214111 -0.255618 1.123679 0.284677 -0.436229 0.071582
1 -1.490204 -0.495792 -0.147681 -0.985428 -0.731236 0.891300 -0.006607
1 -2.767021 -0.186675 -0.243413 1.366279 0.992872 1.274277 0.126361
2 -2.678823 -0.988475 -0.416406 1.171475 0.794501 -0.268702 0.170296
2 -2.833980 -0.636689 -0.263294 -0.163631 -1.616911 0.149291 0.001240
1 -2.096195 -1.226239 -0.403913 -0.241399 -0.037613 -1.084510 -0.413455
2 -1.205301 -0.231144 -0.366297 -0.849005 0.343623 -1.048922 0.006813
2 -1.677964 -0.112958 -0.303599 1.105388 -0.234961 -0.045147 0.000430
1 -2.765896 -0.220904 -0.452113 1.382650 0.338910 -0.022982 -0.954141
2 -2.448050 -1.447941 -0.285647 1.348722 -0.836223 -0.959368 0.002941
2 -2.773184 -1.100333 -0.514762 0.001479 -0.840243 -1.200989 0.006995
2 -1.145352 -0.459442 -0.299416 -0.985972 0.104549 -0.151752 0.000130
2 -2.659243 -0.141810 -0.298843 -0.604081 -0.874552 -0.998479 0.194387
2 -3.015793 -0.240585 -0.509577 -0.420529 -1.056612 -1.019545 0.026663
2 -1.773493 -0.277325 -0.552160 0.160763 -1.501929 -0.727315 0.002979
2 -2.235004 -1.413780 -0.307945 -0.168213 0.268732 -0.669769 0.000595
2 -1.274848 -0.104744 -0.257467 -2.367221 0.099330 -0.788950 0.005269
1 -2.518276 -1.182792 -0.306929 -0.420668 -1.067269 -1.093569 -0.244780
2 -1.355744 -0.298089 -0.282349 -0.059631 -0.512428 -1.342987 0.079902
2 -2.709956 -0.928220 -0.304864 0.491052 -0.788891 -1.444993 0.169999
2 -1.293045 -1.421404 -0.276802 -0.472958 1.282452 -0.819972 0.000047
2 -0.802353 -1.433066 -1.220198 -0.256349 -0.100318 1.370720 0.000889
1 -3.088406 -0.997217 -0.666803 0.563547 0.040674 0.446015 -0.004496
2 -3.107863 -0.775881 -1.575632 -0.006141 -0.768254 -0.241937 0.058523
2 -2.818918 -1.470458 -2.861444 -0.102453 1.064191 0.622245 0.000030
1 -2.573079 -1.326834 -3.069887 -0.176106 -0.642771 0.838550 -0.068026
1 -2.544310 -1.086866 -0.136266 1.354715 0.348915 0.888146 -1.027818
1 -1.685178 -1.400843 -0.242596 1.113610 -0.463156 -0.492162 -0.997905
2 -2.349592 -0.723676 -0.267639 -1.053819 -0.447575 -1.373311 0.136229
1 -3.090716 -1.095756 -1.057606 0.611129 -0.173471 0.986745 -0.001420
1 -3.102978 -0.117033 -0.580739 0.359149 0.725552 0.252255 -0.715921
2 -1.345252 -0.641968 -0.071507 0.884179 -1.012165 1.258730 0.000343
2 -2.378638 -1.447031 -0.113712 1.114801 -0.747586 0.605174 0.002600
2 -1.896333 -0.680338 -0.171939 -0.245885 0.265523 -0.370183 0.000267
1 -1.644828 -1.376901 -0.141763 -0.665980 -0.176255 -0.656262 -0.998768
2 -3.067759 -1.381824 -0.156404 -0.777215 0.158967 0.191406 0.015608
2 -2.623853 -1.473107 -0.106484 -1.783133 0.267586 -0.271832 0.000303
2 -2.919477 -1.379577 -0.099250 0.201580 0.147045 -0.596192 0.017523
1 -2.438622 -1.050561 -0.170278 0.339902 -0.189810 -1.411512 -1.009797
2 -3.091423 -0.500988 -0.135194 -0.162244 -1.066901 -1.146425 0.228653
2 -2.130596 -1.086073 -0.207177 -0.460262 -1.676347 -1.036112 0.000263
2 -2.720812 -0.571419 -0.093065 0.309372 0.329539 -0.972526 0.000426
2 -1.742255 -0.030945 -0.635921 -0.454740 0.264113 0.343312 0.003636
2 -2.251642 -0.063561 -1.656457 0.238679 0.386042 0.376835 0.000008
2 -1.859025 0.012794 -2.153104 1.266803 1.042015 -0.205247 0.000002
2 -1.570840 -0.048470 -1.007836 -1.810831 0.804431 0.530215 0.154066
2 -1.597841 0.024958 -0.735361 -0.002658 0.689113 0.306364 0.002952
2 -1.506685 -0.074952 -2.411634 0.282550 0.312683 1.868823 0.018652
1 -2.201379 0.004633 -2.723587 -1.367541 1.251753 0.680809 -0.013737
2 -1.333001 -0.090702 -1.342032 0.991821 -0.446165 -0.289258 0.000675
2 -2.818247 -0.103542 -1.341717 0.914785 -0.697778 0.665935 0.057557
2 -0.888982 -0.047973 -2.735012 -0.558425 0.004064 -1.992246 0.000343
2 -2.873359 -0.079481 -2.635959 -0.142417 -0.793416 0.099046 0.012172
1 -1.100339 -0.155526 -2.844418 -0.808524 -1.529529 0.370328 0.150806
1 -2.140010 -0.003327 -0.420648 0.183847 0.836088 0.055648 -0.034521
2 -1.216576 -0.042445 -0.436220 -0.187838 0.579157 -0.697621 0.002027
2 -2.511637 -0.022620 -0.209344 -0.019761 0.194050 0.283323 0.001137
1 -2.353863 -0.099061 -0.457757 -0.769125 -0.444588 -0.884567 -0.800605
2 -2.687714 -0.125470 -2.674204 -0.359366 -2.334671 0.940114 0.001789
2 -2.642129 -0.014220 -1.302671 0.578557 -0.271889 -0.310324 0.000963
2 -1.383772 -0.034821 -0.765641 0.053404 -0.872503 -0.971965 0.000443
2 -2.960202 -0.052328 -2.074597 0.692296 -1.015998 -0.241388 0.119148
2 -2.485110 -0.029476 -1.886827 0.685224 -1.711494 0.702011 0.000007
2 -1.100667 0.009716 -1.731821 -0.037521 -0.202782 0.658063 0.000062
2 -3.038924 0.011031 -0.755050 -0.165326 -0.221451 0.478175 0.000286
2 -1.477322 0.008519 -2.176703 1.277470 -0.332188 0.090265 0.007545
2 -2.973208 -0.014611 -1.060756 0.208628 -0.427874 -0.340822 0.000205
1 -2.403867 -0.016387 -0.416026 0.592921 -0.601869 -0.440826 -0.788999
2 -1.794400 -0.643881 -3.083443 -0.540845 0.975621 1.539708 0.005166
1 -3.081157 -0.549029 -0.543689 1.532954 -0.742463 -0.733727 0.239820
2 -2.766246 -0.396681 -3.105127 0.617137 1.336178 0.881222 0.001779
2 -3.114112 -0.568439 -0.382462 0.204959 0.132397 -2.563253 0.035729
2 -3.064312 -0.926845 -2.215560 2.733647 0.951262 0.524751 0.222164
2 -2.057053 -1.468102 -1.356936 0.146722 2.514418 1.674612 0.334744
2 -2.096822 -1.544199 -2.916824 0.991100 0.969207 0.717995 0.000194
2 -2.939342 -1.515541 -1.304483 1.157267 1.860111 0.081275 0.000706
1 -2.592604 -1.549144 -2.698408 -0.005399 0.393442 0.071518 -0.076958
2 -2.883110 -1.547271 -0.742795 -1.132308 -0.214900 1.352329 0.018943
2 -1.703857 -1.534546 -2.070463 0.758196 0.509243 -1.210795 0.000355
2 -2.324382 -1.505777 -2.368061 0.775023 1.170497 -1.375082 0.000060
2 -2.459052 -1.518001 -2.122057 0.455508 0.589233 -1.464260 0.058774
2 -1.754468 -1.535537 -3.080235 -0.094988 0.284401 -0.231759 0.000017
2 -1.173741 -1.542658 -1.154485 0.358769 0.239409 -0.008422 0.002043
1 -1.444323 -1.510364 -1.879766 -0.062558 -0.332464 0.948146 -0.022539
2 -2.004825 -1.519895 -0.304842 -0.266167 0.241848 1.081083 0.045868
2 -3.108648 -1.511674 -0.531743 -0.599779 0.305510 -0.759412 0.000024
2 -1.930394 -1.501377 -0.181584 0.030869 0.226725 -1.533852 0.046290
2 -3.048899 -1.534023 -3.088634 0.211805 0.090141 2.625566 0.009100
2 -2.995465 0.020919 -0.482084 0.417843 -0.137458 0.311087 0.002719
2 -1.213725 0.037652 -2.916261 -0.927354 -0.744504 1.323164 0.001735
2 -2.862090 -0.000631 -2.149850 0.707015 -1.776092 -0.178132 0.121246
1 -0.790052 -0.250096 -2.650257 -1.428081 -0.399072 -0.770496 -0.032586
2 -3.095893 -1.022844 -1.628577 1.834010 -0.265477 0.571831 0.004068
1 -2.618714 -1.551217 -1.108261 1.368674 0.528449 1.024243 -0.002494
1 -2.856565 -1.095007 0.634784 -0.014137 0.806203 0.371768 -0.137774
1 -2.769311 -1.043295 0.556566 0.188096 0.166729 0.288440 -0.694850
2 -1.339976 -0.667383 1.960573 0.368485 -0.439451 -0.307210 0.016311
2 -1.058505 -0.631482 0.489324 0.349845 0.109863 -0.627436 0.000075
2 -2.082537 -0.230240 2.144486 0.154184 0.289685 0.991294 0.047393
2 -2.169946 -0.220224 1.272672 -0.306699 -0.255399 -0.976076 0.000797
1 -1.630426 -0.731581 2.422127 1.214649 -0.612769 0.656840 -0.000606
2 -1.059020 -1.358315 1.908466 1.177332 -1.287979 -1.039987 0.000589
2 -2.725864 -1.183123 2.551339 -0.794193 0.104748 0.313410 0.006857
2 -1.384473 -0.641708 2.162553 0.769044 1.663067 1.385707 0.006966
2 -1.682803 -0.376475 1.005826 -0.085868 1.378165 -0.250463 0.023363
2 -2.272236 -0.765149 2.266581 -0.092072 0.757617 -0.763559 0.001763
2 -3.110222 -1.350531 1.110427 -0.386917 0.295327 -0.997935 0.016348
2 -2.878343 -0.148157 1.786877 0.364838 -0.311459 -0.284526 0.000243
2 -1.518079 -0.286580 2.438666 1.671256 1.407644 -0.210134 0.000134
2 -2.089344 -0.588310 1.931442 -0.101916 0.717056 0.382687 0.000670
2 -2.647976 -1.248714 3.022323 0.064591 -1.298312 -0.596492 0.211962
2 -2.878093 -1.313834 1.390996 -0.761546 0.212679 0.357703 0.031353
1 -2.081707 -0.987116 3.097530 0.692305 -0.036064 -0.198380 0.000845
2 -2.332508 -0.309878 1.669481 0.051329 0.390796 -0.014370 0.000113
2 -2.538495 -1.390480 1.994790 -0.929271 -0.816995 0.463094 0.000524
2 -3.067855 -1.032076 2.150152 -0.861197 -0.475692 0.814769 0.001590
2 -1.257238 -0.575884 2.475743 -0.045073 -0.906419 0.765029 1.120324
2 -2.669615 -0.853190 3.074697 -0.688661 -0.197036 -0.071644 0.000077
1 -1.379649 -1.476868 0.948329 0.562023 -0.852813 0.444705 0.009650
2 -1.994105 -0.565793 2.114073 0.496722 -0.580836 0.465802 0.013952
2 -3.022541 -1.434130 1.928093 -0.372881 -0.293020 -0.650341 0.000093
2 -1.588287 -0.471116 1.955313 -0.298784 0.422752 -0.690039 0.000099
1 -1.172868 -1.207811 0.569120 0.283215 0.013157 -0.693834 -0.032558
2 -2.409858 -0.658639 2.609480 -0.092518 -0.673221 0.334338 0.000019
2 -2.684664 -0.131530 1.029641 0.386537 0.371051 0.274408 0.025847
2 -1.183221 -0.483884 3.035588 1.070141 -0.861342 0.671946 0.171728
1 -1.389335 -0.560912 1.634614 -0.013529 -0.192238 0.124504 -0.002251
2 -2.325286 -1.186601 2.119521 0.892839 -0.754349 -0.015143 0.001307
2 -1.993653 -0.328069 2.085333 0.000717 0.292673 -0.298088 0.049005
2 -2.832398 -0.032344 1.324036 -1.379332 1.306551 -0.083473 0.001328
2 -2.469478 -1.448897 0.521604 0.486389 -1.674593 0.477644 0.000552
1 -1.586868 -0.431377 0.886287 2.517720 0.270825 -0.705217 0.022641
2 -2.602396 -1.103951 3.045744 -0.672003 0.449674 1.853349 0.023545
2 -1.520186 -1.506788 2.298483 -0.283402 -0.573550 -1.265340 0.010972
2 -3.116204 -0.925516 0.754087 -0.341324 -1.014104 0.836604 0.000197
2 -2.282956 -0.139513 1.124019 -0.125702 0.569852 -1.211821 0.000808
2 -2.525901 -1.195706 0.922741 -0.765574 1.255633 -1.628471 0.002105
1 -0.896774 -1.283521 2.126459 -0.083499 -0.995595 0.281970 0.005703
2 -2.016482 -0.961580 2.243290 -0.299392 0.470833 0.601573 0.004315
2 -1.386467 -1.093597 1.873912 0.559975 -0.158516 2.103619 0.000015
1 -1.045394 -1.028636 0.537331 1.216242 -0.618362 0.023751 0.170541
2 -2.891150 -0.660104 2.672249 -0.004645 -0.373199 0.207427 0.000015
2 -2.320966 -1.223385 1.117590 -0.978493 0.014418 0.070415 0.000142
2 -1.421910 -1.429560 1.827192 -0.247772 -0.099174 0.751873 0.000674
2 -2.787496 -1.141299 2.913465 0.129356 -0.510937 1.061600 0.000876
2 -2.491276 -0.671298 2.318798 -1.013459 0.519119 -0.027601 0.000140
2 -1.433105 -0.895113 2.500280 0.581098 0.314524 0.723095 0.000162
2 -1.874612 -0.962595 0.618385 -0.811932 0.488090 0.289621 0.000086
2 -2.629416 -0.981313 1.599877 0.449526 -0.656477 1.466741 0.000015
2 -1.658118 -1.070701 2.595239 0.852662 0.037137 0.630598 0.000108
1 -2.145993 -0.621916 1.617912 -1.580653 -0.272942 0.794439 0.000006
2 -2.568335 -0.889363 2.165415 -0.203954 0.639681 0.701298 0.007091
2 -2.089673 -0.514972 0.918822 0.143998 -0.092230 -0.248970 0.084097
1 -0.938107 -0.217220 2.332722 0.496100 0.616449 1.325817 -0.964136
2 -1.339385 -0.368039 2.146484 -0.815616 -0.152176 1.211197 0.002066
2 -2.180876 -0.744603 2.449907 -0.136062 -1.779511 -0.858858 0.003241
2 -2.915316 -1.088077 2.419604 -0.540648 -0.539201 0.853974 0.001165
2 -2.074784 -0.808691 2.312892 -0.501998 -0.611918 0.906075 0.007173
2 -1.304801 -1.404392 2.392308 0.074809 -0.334035 -0.588222 0.173278
2 -2.710264 -0.982161 2.168678 0.512501 -0.540608 1.301041 0.007099
2 -1.603549 -1.200710 0.584768 1.039547 -1.166480 0.365257 0.007722
2 -1.707986 -0.491702 3.093755 0.225233 -0.214293 0.440462 0.735528
1 -1.556423 -0.987734 0.742581 -0.630454 0.434348 0.418285 0.000470
2 -1.772138 -1.031487 1.495033 -0.389256 0.046146 0.753958 0.000339
2 -1.882338 -1.268259 2.141686 -0.870313 -0.883881 1.020638 0.002579
1 -2.560302 -0.443740 0.804207 -0.137540 -0.193992 -0.330922 0.000751
2 -2.740757 -1.145798 0.951499 -1.018965 -1.046566 0.337024 0.000718
2 -1.098127 -0.343153 2.459487 -0.341223 -0.491604 -0.312616 0.001332
2 -2.526693 -0.219189 3.048773 0.267286 0.245243 0.242565 0.003500
2 -1.251491 -1.103964 2.575260 -0.830814 -1.257743 1.324594 0.477051
2 -1.615326 -1.011580 1.718206 0.619358 -0.285136 0.600511 0.004060
2 -2.455619 -1.082337 0.466326 0.037672 -0.105211 -0.581265 0.000344
2 -2.248228 -0.794641 1.153000 -0.642078 -0.836351 0.723316 0.000000
2 -2.486298 -0.868645 0.736410 0.512723 0.246092 -0.242846 0.000023
1 -2.723711 -1.349415 3.050642 -1.491769 -1.379767 0.026627 0.092197
2 -1.178137 -0.573552 2.553900 0.570605 0.917723 0.668653 1.121454
2 -1.790276 -1.226125 1.930825 -0.574663 0.015429 0.080774 0.000413
2 -1.589731 -0.568239 2.261501 0.110825 -0.139888 1.377494 0.000382
2 -1.649707 -0.295909 2.834995 0.772697 0.873930 0.130595 0.022613
1 -0.816160 -0.647266 2.149776 0.834475 -0.053915 -0.252739 -0.012027
2 -1.397139 -1.128328 1.395560 -0.615750 -0.165492 -1.333612 0.000377
2 -2.690909 -0.479305 2.024402 0.672783 -0.314841 0.608870 0.000505
1 -2.236182 -0.995864 0.634628 -0.517875 0.112520 -0.010221 -0.352607
2 -1.013636 -0.245513 2.972668 1.059101 1.131416 -0.123626 0.002412
1 -1.720130 -0.094274 2.330186 -0.983075 0.293614 0.180838 -0.065309
2 -1.610336 -1.163309 1.377553 0.764246 0.109937 -0.600060 0.000489
2 -1.097649 -0.812049 1.271394 -0.239771 -0.579821 -0.983736 0.022803
2 -2.689421 -1.242124 1.429683 -1.247797 -0.898935 -0.096360 0.027447
2 -1.095442 -0.232866 1.600823 0.291656 0.665788 0.305734 0.000003
2 -1.646033 -1.395145 2.226755 -0.753543 -0.588262 -0.203218 0.003264
2 -2.828620 -1.181951 1.442803 -0.120044 0.411270 -0.671177 0.056550
2 -2.299858 -0.886559 2.887501 -1.476260 0.099709 0.006260 0.000013
2 -1.815041 -0.248215 2.472497 0.108024 -0.171032 -0.241744 0.001028
2 -2.194551 -0.703459 0.398311 -0.424300 -1.490191 -0.244505 0.016778
2 -2.533658 -0.283966 1.803278 0.312822 0.641819 -0.382935 0.002765
1 -1.406728 -1.271169 2.545385 0.160444 -1.091052 1.005922 -0.320893
2 -2.466979 -0.195246 2.225028 -0.383465 -0.156482 -1.327480 0.004999
2 -2.747468 -1.070348 1.920061 0.262724 -0.412313 0.565836 0.000095
2 -1.960659 -0.524146 0.966871 0.299069 1.016278 -0.250089 0.084330
2 -1.351703 -0.356486 0.366366 0.735478 1.356138 -0.619875 0.113137
2 -2.279513 -1.502471 1.217749 -1.156092 -0.881813 0.325972 0.044695
2 -1.849862 -0.679306 0.549553 0.100239 -0.687648 -0.322259 0.000155
1 -2.973811 -0.686563 1.130705 -0.207907 -0.344083 0.062333 0.003375
2 -0.791051 -0.484051 2.684864 0.401444 0.346788 0.991994 0.463017
2 -2.845655 -0.610234 2.175183 0.229699 0.749783 0.026223 0.000091
2 -1.471620 -0.507339 0.914642 0.447211 0.817612 -0.908768 0.065311
1 -1.628228 -1.342239 2.708274 1.541099 -0.235771 -0.019098 -0.009120
2 -1.645489 -0.382054 2.635402 1.286939 -0.123395 -0.285178 0.000566
1 -3.013080 -0.102976 1.301397 -0.503283 0.459616 0.776076 0.004760
2 -2.525508 -1.217637 2.273403 -1.153966 0.080770 0.368905 0.000115
2 -2.555179 -0.688117 1.941807 1.190126 0.016319 1.185678 0.001085
2 -1.866742 -1.423299 2.243408 -0.765746 -1.576496 0.283890 0.002591
2 -2.727743 -0.401126 2.296462 -0.240188 1.089990 -0.811990 0.000049
2 -1.023579 -0.830740 0.762659 -0.311066 1.042571 0.372730 0.000011
2 -1.106344 -1.266542 1.443369 -0.287608 -0.162413 0.297684 0.000031
2 -1.819381 -0.464831 2.394154 -1.178242 0.516531 1.383944 0.021599
2 -2.609854 -0.600163 0.659490 1.308519 0.761372 1.197984 1.043078
2 -2.907051 -1.235454 2.024616 -0.738260 -1.350515 0.006423 0.000222
2 -1.780523 -0.666873 2.038703 0.212404 1.074304 -0.279719 0.117286
2 -1.730573 -1.021959 2.882376 -0.702496 -0.854669 0.273221 0.551015
2 -3.037239 -0.722550 1.724391 -0.072910 0.208256 1.496879 0.007831
2 -2.324098 -0.302176 0.582164 0.917343 0.070359 0.077489 0.020234
2 -2.291910 -0.222365 2.228554 1.137747 0.284806 0.270921 0.004413
2 -2.905417 -0.631664 1.644944 0.305073 -0.304511 0.092894 0.003796
2 -2.559442 -0.189509 1.311778 -0.898417 -0.497811 1.585272 0.000012
2 -1.498557 -1.462232 2.459034 0.609173 -0.885808 -0.008016 0.009316
2 -2.246560 -1.104155 2.278914 0.455654 -0.554297 -0.371849 0.001282
2 -2.737533 -0.932151 0.951724 0.543108 -0.800148 -0.370990 0.000449
2 -1.507594 -1.311755 1.066804 -0.249244 -0.650929 0.357997 0.008387
2 -2.120593 -1.009904 1.700966 0.027854 0.301497 -1.099887 0.000016
2 -1.278322 -0.772491 2.297256 -0.102359 0.432515 0.856762 0.000491
2 -2.347695 -1.340312 1.419101 0.656732 -0.165382 1.835241 0.074445
1 -1.189009 -0.931956 2.836158 0.730520 0.692136 -0.828926 -0.794864
2 -1.647036 -0.682748 2.714470 0.282022 1.252746 -0.075949 0.046135
2 -2.710178 -1.314892 0.474503 -0.609850 -0.465435 0.193771 0.784680
2 -1.773017 -1.093507 1.714357 0.463412 0.714050 -0.091167 0.004290
2 -2.949913 -1.052810 1.254154 0.240523 0.201866 0.350691 0.000349
2 -2.067066 -0.339067 1.793504 -0.023135 -0.714405 -0.375035 0.004762
2 -1.841320 -0.114077 1.052111 0.182846 0.092157 0.679468 0.001487
2 -1.027651 -0.824869 2.522527 -0.358292 -1.349369 0.643871 0.000039
2 -1.476807 -0.264938 0.588992 0.462365 -0.133766 0.519507 0.000139
2 -2.274457 -0.080921 1.869720 -0.655953 0.324550 -0.863553 0.001478
1 -1.688320 -0.392987 1.693400 1.097511 -0.535206 1.679186 -0.002241
2 -1.619075 -1.032881 2.845390 0.245099 1.220959 -0.435571 0.578119
2 -0.972930 -0.827817 2.872043 0.631736 1.420577 -0.258670 0.010814
2 -1.498098 -0.513070 1.218089 -0.811904 1.699563 0.663648 0.000065
2 -2.700390 -0.307839 0.394421 -1.268278 0.646772 0.569554 0.002223
2 -2.344651 -1.214587 0.869065 0.717366 -0.034509 0.723974 0.169079
2 -1.906245 -0.434025 0.771361 -0.560852 -0.420950 0.355243 0.000356
2 -2.240822 -1.262271 0.806444 -0.789258 -0.019967 0.240561 0.167926
2 -2.705276 -0.605453 1.840648 -1.263305 -0.249650 0.142287 0.001381
2 -1.544662 -1.350194 1.626778 -1.993846 -1.701373 -0.162720 0.008599
2 -0.798155 -1.176894 0.876453 0.743668 0.472230 0.741330 0.000142
1 -2.168494 -1.087765 0.727795 1.779155 -0.171584 -0.526913 -0.352016
2 -2.822339 -1.317959 0.292013 -0.385543 -0.170862 -1.301865 0.024618
2 -1.437841 -1.461500 1.105026 0.916483 -0.422380 1.348506 0.015756
2 -2.583489 -1.104454 1.323585 0.791103 -1.073142 0.419100 0.001432
2 -3.108083 -0.216321 1.861102 0.539638 0.926536 1.157357 0.689146
2 -2.804178 -1.413878 0.698322 -0.652939 0.639696 -0.186785 0.077401
1 -1.368475 -1.122635 2.560282 -0.076534 0.338053 -0.865362 0.177698
2 -3.036551 -0.952621 1.707646 0.179003 0.988332 -1.676851 0.000231
2 -1.812146 -0.407373 2.250743 0.032923 -0.704931 -0.558240 0.033111
2 -0.831975 -0.252980 0.665148 0.248453 -0.149563 -0.716430 0.000158
2 -1.347133 -0.518147 2.014004 0.425717 -0.363022 0.056853 0.017944
2 -1.704640 -1.167532 2.275867 -0.895158 0.276270 -1.665406 0.000208
2 -1.570892 -1.454805 0.947599 -0.877613 -0.857895 0.845743 0.003414
2 -1.756367 -0.522862 1.151078 -0.883830 -1.157525 0.893197 0.000386
2 -1.102645 -0.531208 2.398903 0.194048 -1.059964 0.920270 0.009139
2 -1.230019 -0.457368 1.198884 -1.149569 -0.192919 0.186948 0.000027
1 -0.973952 -0.923598 1.452306 0.362898 -0.491635 0.585352 0.017226
2 -0.969132 -0.620388 1.104807 0.149903 -1.019232 -0.955772 0.001110
2 -1.249750 -0.701738 2.683969 -0.799809 0.945751 0.095397 0.001372
2 -2.355357 -0.587156 3.002514 0.943718 1.700662 1.055146 0.000011
1 -1.312504 -0.942404 2.827935 0.426760 0.787903 0.014867 -0.797820
2 -2.266761 -1.203465 2.827090 1.294497 -0.421597 -0.608056 0.000031
2 -2.721849 -0.449159 0.662616 0.830265 -0.295188 -0.291906 0.002651
2 -1.339702 -1.160558 2.252060 -1.094187 -0.565430 1.443541 0.000031
1 -2.210742 -1.341096 1.386854 -0.756937 0.294588 -0.100345 0.054106
2 -1.065559 -0.792722 1.121815 0.546430 1.642069 -1.388870 0.024089
2 -2.528516 -1.404521 1.641774 1.239651 0.065132 1.093334 0.000078
2 -1.452883 -0.144240 2.236689 -1.133185 0.694102 -2.201147 0.000107
1 -2.929600 -1.457819 3.054574 -0.666070 -0.603979 0.066619 0.122261
2 -2.702083 -0.355064 1.823731 0.878212 0.947475 -0.677561 0.002883
2 -0.924738 -0.831253 0.413649 0.753370 0.851081 0.747877 0.000159
2 -2.952779 -0.326272 0.436854 -0.905652 -0.105363 0.170314 0.000055
2 -2.623888 -0.636589 0.554647 -0.441699 -1.636660 0.478695 1.040847
1 -1.604871 -0.241094 0.959607 0.343547 1.784950 0.037010 -0.044538
2 -1.596724 -1.133667 0.430434 1.178310 -0.041014 -0.619900 0.007710
2 -1.639938 -0.895326 0.568871 0.765874 0.892656 0.389498 0.000540
2 -2.482599 -0.163500 0.572232 0.194855 0.708692 0.494628 0.000583
2 -2.657057 -0.244853 2.642511 -0.660660 -0.598304 0.086475 0.000011
2 -1.835317 -0.586772 2.131397 -1.644357 -1.276868 0.627295 0.130692
2 -2.115699 -0.446147 2.484301 1.297686 1.316094 -0.521288 0.000015
2 -1.410014 -0.182104 1.673816 0.786339 -0.375175 -1.356108 0.000015
2 -1.021793 -0.610350 2.010103 -0.949839 0.181873 0.435404 0.000194
2 -1.334804 -0.517997 2.276848 0.227781 -1.034687 -0.347733 0.006160
2 -1.965934 -0.256064 1.910572 0.967547 -0.436441 -0.100610 0.009146
2 -2.903813 -0.619791 0.707298 -0.608981 0.179066 0.045225 0.000081
1 -3.089961 -1.108289 2.327727 -0.181356 -0.205165 -0.102611 -0.005183
1 -0.951596 -0.365405 0.404003 0.633771 -1.218696 -1.031925 0.000488
2 -1.082485 -1.225931 0.997896 -0.738160 -0.622227 -0.578418 0.000231
1 -0.954082 -0.509750 2.645511 0.724012 -2.112790 1.337018 -0.019790
2 -2.651964 -1.302023 2.648143 -0.580779 0.553077 0.253911 0.006855
2 -2.005723 -1.224116 1.853479 -0.379394 0.849870 0.780251 0.000219
2 -1.619568 -1.184070 2.845683 0.634554 -0.284586 -0.711595 0.029598
1 -2.040868 -0.929180 2.025162 -0.388620 1.885474 0.337830 0.000293
1 -2.015774 -0.602636 0.400414 1.752755 -0.978492 -0.287152 0.000867
1 -1.061039 -0.989943 1.165603 -0.767791 0.671624 -0.908055 -0.003338
1 -1.563111 -0.617369 2.813068 -0.459934 -0.246091 -1.007807 0.042996
1 -1.013194 -0.167542 2.271368 1.141375 -1.276450 -0.002614 -0.962081
2 -2.270635 -0.558827 2.195650 0.184822 -2.079411 -1.676534 0.000388
1 -0.794999 -0.701254 2.684376 0.590176 0.182229 1.729827 0.035690
2 -0.858948 -1.217916 1.619507 -0.601851 -1.304160 -0.485886 0.000779
2 -0.925111 -0.989322 1.948791 -0.324437 0.071930 -0.090971 0.000186
2 -1.115800 -0.934575 1.506031 -1.735353 -0.765006 -0.318784 0.026177
2 -0.834128 -0.208462 2.942831 -0.095406 0.364040 0.263721 0.002380
1 -1.084587 -0.602622 2.973394 -0.150385 1.354468 -0.764966 -0.233692
2 -1.105660 -1.059979 0.428780 -0.041320 0.299566 0.593960 0.206192
1 -1.814827 -0.245059 2.234726 0.365024 -1.280670 0.802323 -0.046693
2 -2.995479 -0.195209 2.112809 -1.598188 -0.864424 -0.069424 0.002523
2 -1.011230 -1.386507 1.167575 0.836442 0.213720 -0.325585 0.095304
2 -2.115854 -1.486480 0.683461 0.432898 -0.115193 -0.876339 0.000156
2 -2.730941 -1.494306 0.784749 -0.519464 -0.729044 1.135801 0.077425
2 -1.103217 -1.466146 2.736680 -0.184482 0.101697 -0.338647 0.000087
2 -2.471821 -1.279776 1.322874 -0.368348 1.054796 -0.083437 0.008511
1 -0.920082 -1.406356 1.759067 -0.026911 0.452075 -0.944577 -0.003523
2 -2.947515 -1.351328 2.539785 0.526930 0.731320 -0.521325 0.000067
2 -2.318850 -1.399036 2.647936 -0.329087 0.390150 -1.897195 0.001658
2 -1.036061 -0.932983 2.981805 -0.017123 0.380012 -0.092461 0.010744
2 -1.001647 -1.169523 3.009762 -0.976548 -1.116706 0.088898 0.067841
2 -2.472652 -1.466138 2.324769 0.228774 0.248101 1.559682 0.002869
1 -1.150163 -0.476250 2.904818 -1.709122 1.216762 -1.206729 -0.135645
1 -1.530138 -0.221433 2.772434 1.088713 -1.481966 -0.270960 0.020769
2 -0.859844 -0.515453 1.864935 -0.160787 0.351275 -0.867062 0.000186
1 -1.179255 -1.286118 2.519395 -2.191498 -1.714272 -1.324324 -0.055822
2 -2.924861 -1.115569 0.541091 0.643334 -0.331420 -0.006927 0.568849
2 -1.035212 -1.308543 2.228958 1.589230 1.241121 0.755633 0.005187
2 -2.339329 -1.265739 0.506842 0.096885 0.192694 1.884359 0.000565
2 -2.607374 -1.305853 0.424804 -0.394492 0.808138 -0.502628 0.784563
2 -2.199335 -0.791645 0.532001 -1.390478 -0.207004 1.681583 0.014258
2 -1.064677 -0.275431 0.662616 -0.355184 -1.983714 -0.409712 0.000165
2 -3.062016 -0.758003 0.487608 0.294241 -0.275132 -0.599497 0.000434
2 -2.774485 -0.811555 1.269385 2.448274 0.480242 1.097654 0.000034
2 -1.028229 -1.495607 0.871645 0.920516 0.085559 -1.102942 0.000407
2 -1.989786 -1.441752 1.545566 -0.517510 0.552863 0.672295 0.000166
2 -0.905484 -1.303746 1.142648 -0.547874 0.911191 -0.181983 0.407139
2 -0.907831 -0.301309 1.135338 -0.751979 -0.941473 -0.381258 0.000012
1 -0.905522 -1.271000 3.023850 -0.660628 -0.745078 0.430148 0.072909
2 -0.966798 -1.149516 2.582071 -1.590495 -1.825791 -0.732844 0.000185
2 -3.023151 -0.290068 2.275281 0.753969 -0.490953 0.042882 0.002214
2 -0.880615 -1.191290 1.187776 -1.211434 1.286517 -0.707599 1.090425
2 -1.404613 -1.442640 1.608900 0.373418 0.463303 -1.286756 0.013219
2 -0.886213 -1.391418 2.899411 -1.452383 0.699051 1.320147 0.005151
1 -1.644618 -1.463158 1.856828 -0.456011 0.892746 0.644641 -0.007483
1 -0.844978 -0.974939 1.733262 -1.123317 0.292103 0.258051 -0.004122
2 -3.039294 -0.679241 1.897311 1.298022 1.265361 -1.339842 0.004381
2 -1.985057 -1.358006 0.249916 1.036325 -1.096704 -1.641372 0.000135
1 -0.876979 -1.090391 0.221006 0.874786 0.149298 -1.248847 -0.000122
1 -1.571136 -1.428716 0.192415 -1.102749 0.387812 -1.470944 -0.001348
2 -1.558637 -0.207297 0.335797 -0.505805 0.936094 -0.368599 0.003606
2 -2.216295 -1.000213 0.294618 0.504329 -0.769912 -0.242108 0.014669
2 -2.536302 -0.612285 0.212187 -0.846571 -0.110141 -0.894618 0.096486
2 -1.389935 -0.175106 0.281751 -1.192739 0.620138 -0.022061 0.006488
2 -2.142798 -0.859085 0.306940 -0.794805 2.208356 -0.830571 0.016845
2 -1.137421 -0.166662 0.237824 -0.307518 -1.191775 -0.418825 0.000771
2 -1.251113 -0.617897 0.204448 -1.931582 0.885049 -0.850073 0.003369
2 -2.652053 -0.406637 0.242697 -0.674550 -0.248016 -1.166806 0.022032
2 -2.375104 -0.354958 0.444857 -0.149021 0.629186 1.529348 0.019778
2 -2.615237 -0.545973 0.301516 0.813231 0.416195 0.205500 0.116188
2 -2.946198 -0.852641 0.323151 0.690173 -0.882286 0.613701 0.000280
2 -1.869213 -1.116716 0.227496 -0.045856 0.305089 0.080293 0.000039
2 -1.374317 -0.389277 0.237465 0.959548 -0.585296 -1.648901 0.428765
2 -1.157515 -0.324150 0.369061 1.039799 0.641607 0.641743 0.002388
2 -1.332995 -0.776156 0.295101 -0.366145 -0.621911 1.931504 0.001059
2 -1.304681 -0.559259 3.043742 0.369448 0.805177 -1.635938 0.055217
2 -1.749713 -0.072452 0.499336 -0.461436 0.279159 -0.519198 0.002020
2 -1.929531 -0.115431 0.461636 0.542942 -1.023123 -1.042169 0.001973
2 -1.446936 -0.000134 0.235443 1.722921 1.736207 -0.277363 0.008292
2 -2.318701 0.031342 2.960914 -0.339893 1.345699 -0.312281 0.001514
1 -2.104934 -0.086242 1.773884 -0.294000 -0.026541 0.661267 0.005789
2 -1.778837 -0.040572 2.167939 -0.064555 0.258322 -1.632558 0.005317
2 -1.848165 -0.090420 2.610096 -0.469414 -0.025461 -0.784131 0.000540
2 -2.042906 -0.091680 1.939119 -0.792492 -0.631034 0.701114 0.007248
2 -2.415448 -0.085151 2.678637 -0.144151 -0.417474 -1.221842 0.000016
1 -1.364087 -0.090280 0.719384 -0.304797 -0.836738 0.173663 -0.003114
2 -1.421828 -0.001135 1.171716 -0.509790 0.110885 -1.180186 0.000760
2 -2.401348 -1.261930 0.157658 0.200126 -0.194572 -0.926959 0.002096
2 -2.252777 -1.364323 0.209508 0.473283 0.369223 -0.202858 0.002164
1 -1.395901 -0.510222 0.249873 0.064417 1.130296 1.225418 0.320996
2 -2.772435 -1.447227 0.226906 -0.337708 0.720062 1.009041 0.024186
2 -1.538144 -0.696168 0.168969 -0.379073 -0.502159 1.404457 0.000239
2 -1.885650 -0.056730 0.171447 0.110845 -0.786926 -0.557907 0.000277
2 -2.248641 0.010543 0.197687 1.569306 -0.455525 -0.368766 0.000347
2 -1.247536 -0.056056 1.008922 0.069795 -1.833747 -1.023017 0.000095
2 -0.911150 -0.013999 2.409935 0.017837 -1.023805 0.452404 0.000675
2 -2.508729 0.000955 2.255647 -0.193866 -0.019148 -1.332283 0.000879
2 -2.971223 0.011037 2.132584 0.008612 -0.133818 1.063894 0.000656
2 -2.421475 -0.012419 0.860620 0.115676 -0.353403 -0.370964 0.000085
2 -2.452635 -1.493863 2.749212 -0.706457 0.312452 0.520829 0.001726
1 -1.297311 -1.508840 2.469300 0.704709 1.127999 1.837038 0.135431
1 -3.017023 -1.521452 0.173670 -0.036945 0.965552 1.046468 -0.000530
2 -1.086056 -1.535342 1.341751 0.514977 0.208489 0.234964 0.000134
1 -2.282968 -1.512880 1.570193 -0.155278 0.882140 0.999576 -0.011147
2 -2.504565 -1.547774 1.857811 -0.822716 -1.466368 0.742850 0.000564
2 -2.749485 -1.518466 2.725992 -1.618803 -0.217814 -1.810274 0.000429
2 -3.000049 -1.271784 0.032258 -2.219656 -1.348117 -0.101993 0.004902
2 -1.239863 -0.329686 0.020542 -0.087775 -0.318351 -0.123266 0.000098
2 -1.952407 -1.414410 0.006334 -2.214090 1.047408 -0.805834 0.001586
2 -0.856287 -1.349150 0.053020 0.028571 -0.510036 0.549104 0.000361
1 -3.051553 0.009680 0.047505 -0.631375 1.111728 -0.145709 -0.001840
2 -0.945941 -0.973523 0.095843 0.105293 0.251688 -1.196478 0.002556
2 -2.307393 -0.394949 0.101291 1.722225 1.279337 0.147636 0.000005
2 -1.195624 -1.453783 0.098055 0.377204 -1.604340 0.549258 0.001197
1 -1.323601 0.009493 0.098240 0.267072 -0.995642 0.814768 0.002081
2 -3.058873 0.039408 1.776207 1.673479 0.518249 0.805924 0.009196
2 -1.638392 -0.001710 1.694268 0.698582 -1.613601 -0.813056 0.000017
2 -2.736168 0.028080 1.577350 0.503778 -0.903589 -1.251918 0.000039
2 -2.695731 0.016544 0.996109 -0.074951 -1.139091 -0.675843 0.026121
2 -1.113582 0.036253 2.309480 -0.081872 -0.580330 -0.128716 0.000356
2 -2.466640 0.043075 1.729914 0.968327 -0.347034 -0.304372 0.003118
2 -2.054099 0.039148 1.023596 -0.251511 -0.243430 0.619301 0.008062
1 -0.790288 -0.635123 2.434552 -0.104154 -0.427815 0.225530 -0.029298
2 -0.805782 -1.159700 1.268635 -0.669623 -0.529332 -0.192719 0.779521
1 -3.109621 0.003260 2.642712 0.902445 0.035060 0.432040 -0.005008
2 -3.116017 -0.475575 2.801955 0.518646 0.051830 -1.037143 0.008469
2 -1.538581 -1.549578 1.635352 1.441012 1.524550 -0.760651 0.006581
2 -2.371487 -0.272914 3.122081 0.219720 -0.220136 -0.624325 0.003535
2 -2.644311 -0.259701 -0.030722 0.460012 0.664146 0.330010 0.000077
1 -1.562188 -0.866194 -0.003130 0.861111 1.001535 0.409776 -0.000820
1 -2.890441 -1.130574 -0.011748 0.360763 0.163898 -0.253539 0.000546
2 -2.068460 -1.251982 -0.019872 1.041507 -0.995358 0.095300 0.000970
2 -0.910878 -0.372365 -0.039127 0.376866 0.856446 -0.130582 0.559765
2 -1.757302 -1.215988 -0.041664 -1.471506 -0.407584 -0.756579 0.000348
2 -0.999558 -0.442616 -0.006276 -0.743431 -1.798358 0.397014 0.559797
2 -1.186155 -1.311169 -0.037474 -1.158689 -0.645719 -0.570738 0.001196
2 -2.089906 -0.100826 -0.015429 0.035792 -0.483139 1.017485 0.000157
2 -1.622153 -0.131745 -0.043922 -0.074612 -1.527102 -1.458785 0.000180
1 -3.114617 -0.522800 -0.012217 1.291664 0.826988 1.277149 0.228043
1 -1.537360 0.507897 -1.563265 0.985195 -0.546746 -0.705445 -0.960427
2 -1.989281 1.225429 -1.258301 -0.947956 1.091343 -0.089615 0.007771
1 -1.202540 0.582810 -1.156432 0.010160 -0.499223 1.435492 -0.511446
1 -2.322510 0.617547 -2.425627 -0.222844 0.332371 -0.886748 -1.004588
2 -2.310446 0.272900 -2.846785 -0.311661 -0.656697 -1.007318 0.000371
1 -1.670269 0.581249 -0.826547 -0.546355 -0.152282 -0.204316 -0.031481
2 -2.409223 1.138791 -1.941041 -1.205888 -0.582862 0.749853 0.000042
1 -1.740678 0.713319 -3.009188 0.800904 0.093820 -2.277284 -0.020098
2 -2.323731 0.626882 -1.235542 -0.431842 0.174082 0.338072 0.002733
2 -0.989161 0.952499 -2.974152 0.661969 -0.058006 0.035697 0.000082
2 -2.778333 1.007409 -2.796586 -0.087352 -0.326539 0.147150 0.019994
2 -1.974144 1.373209 -0.614576 -0.405959 1.482273 0.534062 0.332673
2 -1.401816 0.901168 -1.635358 -0.820492 -0.143669 -0.545039 0.000417
1 -2.695343 0.967389 -1.817769 -0.095466 0.848906 0.107989 -0.000478
2 -1.895537 1.274947 -1.126646 -1.136072 1.143894 0.271663 0.195866
2 -0.786507 0.465052 -2.340987 0.592898 0.002504 -0.935047 0.004028
2 -1.669758 0.440647 -1.932199 1.050441 -0.804657 1.307782 0.000412
2 -1.943745 0.234190 -2.733297 1.644235 0.064925 0.665940 0.000437
2 -2.568880 0.927784 -1.544629 0.744500 -0.006193 -0.437247 0.000036
1 -2.738226 1.150866 -2.301443 0.563283 -2.185128 -0.317040 0.003128
2 -1.226191 0.403173 -2.104462 -0.028762 -0.363473 0.299081 0.016106
2 -1.922845 0.423085 -1.108004 -0.240122 -0.834160 0.060133 0.000078
1 -2.338619 0.686246 -2.332179 -0.249002 -1.148832 0.309947 -1.095711
2 -1.328650 0.796529 -2.452789 0.096099 0.295724 -0.146735 0.000385
2 -2.305073 0.362271 -3.121486 0.820765 0.168312 -0.524986 0.026138
1 -1.798345 1.187703 -0.766361 -1.418308 0.801674 0.758560 -0.009534
2 -2.714062 0.802659 -0.864193 0.136042 0.372365 0.402670 0.008229
2 -1.070971 0.918784 -1.687060 -0.040250 0.137780 -0.253385 0.776331
1 -1.906539 0.530492 -0.842114 0.628519 -0.217910 0.821077 -0.021357
2 -2.984359 0.357108 -0.813845 -0.656384 -0.308999 0.837954 0.002364
1 -2.566641 0.664859 -2.429873 0.248351 0.185919 -0.387904 -0.755058
2 -1.460355 0.651447 -0.885401 -0.137893 0.765791 -0.315811 0.003172
2 -2.146971 1.125839 -2.242834 -0.121619 0.582562 -0.043194 0.003476
2 -1.782310 1.268299 -1.192377 -0.349817 0.314147 -0.250901 0.155822
2 -1.632866 1.398113 -0.166144 -0.342125 1.051722 0.822602 0.000393
1 -1.459900 1.273709 -2.671906 0.084801 0.402190 -0.277518 -0.003623
2 -2.173968 0.295824 -0.591717 0.464008 -0.042534 0.148480 0.000002
2 -2.268070 0.408586 -2.658795 0.511274 0.267704 -0.992569 0.000645
2 -2.354112 0.473641 -1.340488 -0.780090 -0.185987 -0.989690 0.002632
2 -2.466307 0.288393 -2.292502 -1.708213 -0.122540 0.333713 0.000154
1 -1.325043 0.548172 -1.133479 -0.200330 -0.196469 0.482238 -0.671857
2 -2.101314 1.028004 -0.699589 0.454538 0.158092 0.959347 0.003119
2 -1.174849 0.624287 -1.035484 0.010787 0.863944 -0.197696 0.770307
1 -1.616102 0.442155 -1.508015 0.190247 0.856457 -0.341807 -0.922187
2 -1.862997 0.780038 -0.858629 -0.260617 -0.398798 0.611126 0.000819
2 -0.894096 1.181796 -1.054765 0.099769 -0.547002 1.298699 0.000397
2 -2.004172 0.664190 -1.112059 0.355328 0.048362 0.632734 0.000601
1 -2.690113 0.229336 -2.332402 -0.320617 -0.102850 0.261068 -0.129339
1 -2.507393 0.723798 -2.366991 -0.184914 0.141426 0.882451 -0.883293
2 -1.915313 0.850898 -1.446653 -0.236962 0.247408 0.222282 0.000274
2 -1.217847 0.285985 -1.615380 0.539389 -0.330560 -0.232045 0.000306
2 -1.027087 1.249705 -2.949179 0.735674 0.647384 -1.074110 0.010897
2 -2.547008 0.793254 -0.856328 0.433746 0.506458 0.660131 0.008293
1 -1.190622 1.015944 -2.788020 0.966931 -0.125976 -0.934152 0.005889
2 -1.807702 1.350694 -2.185673 0.450507 -0.047343 0.537290 0.000188
2 -2.646863 0.253604 -1.783261 0.638628 0.120094 -0.904857 0.000095
2 -0.965987 0.649595 -0.202069 1.350611 0.773769 0.218387 0.095661
2 -2.432586 0.601541 -2.807779 1.969669 -1.237691 -0.561238 0.001826
1 -1.911230 1.094621 -1.538705 1.860179 0.622978 -0.028242 -0.807086
2 -2.902536 1.177679 -1.337724 -0.658987 1.389356 -0.609293 0.056262
2 -0.999721 0.240415 -0.616244 -0.041754 -0.843310 1.624269 0.070324
2 -1.534099 0.297576 -1.064541 0.092908 0.021684 0.556542 0.001069
2 -2.422410 0.756614 -1.977825 0.429810 0.884001 -0.612849 0.000044
2 -2.421936 0.195813 -2.575935 -0.804001 -0.116240 0.104662 0.002352
2 -1.838436 1.170175 -2.693741 -1.441914 0.713425 0.143786 0.510390
1 -1.873439 1.107663 -1.440644 0.719977 0.516444 0.853171 -0.819860
2 -1.997798 0.270227 -1.693401 0.033537 0.285414 1.479763 0.082917
2 -2.473226 0.557790 -1.593289 -0.585446 -0.714231 -1.110272 0.003348
2 -2.624870 0.103305 -2.565324 -0.671724 -1.114113 0.348450 0.001826
2 -1.345733 0.937594 -2.274433 -0.344744 -1.039554 -0.015335 0.004002
2 -0.878282 0.539856 -1.853233 0.091361 -0.078323 0.083961 0.000007
2 -2.849606 0.410964 -2.416746 -0.247579 -0.794179 -0.992295 0.000778
1 -1.575420 0.933453 -2.379833 -0.380281 -0.516473 -0.379882 0.057382
2 -2.289245 0.915596 -2.158208 -0.685473 0.686159 -0.266837 0.000066
2 -1.809517 0.680808 -2.334498 0.952563 -0.142163 0.488042 0.002392
2 -2.017296 0.345399 -1.568328 0.607032 -0.643925 -0.736690 0.142866
2 -1.668502 0.838883 -2.332990 -0.805225 -0.703929 0.561564 0.394370
2 -1.352894 0.970407 -2.810551 -0.337069 0.491140 -0.887540 0.019811
2 -1.962176 0.201065 -2.441890 0.148175 -1.027940 0.099011 0.000011
2 -2.725228 0.626259 -1.531456 -0.908469 0.684800 0.870623 0.004559
1 -2.385881 0.702978 -1.656796 -0.545630 0.563076 0.031743 0.006231
2 -2.673883 0.123632 -1.548166 -1.176853 -1.212211 0.834576 0.000653
1 -1.853744 1.397960 -0.609295 -0.233503 0.746862 1.119467 0.321869
2 -1.812863 1.196217 -0.579819 1.220717 0.520489 -0.211936 0.002891
1 -0.959923 1.069623 -0.789243 1.079705 -0.798725 0.413315 -0.000779
2 -2.244794 0.701240 -1.769130 -1.042836 -0.615128 1.093276 0.006067
2 -2.705456 0.990608 -2.183961 0.062907 -0.159396 0.367999 0.016753
2 -1.967295 1.138236 -0.296911 1.011447 0.825915 0.016053 0.004043
2 -2.823660 0.734264 -1.629606 0.071873 -0.508678 -2.065223 0.004528
2 -2.187112 0.560448 -1.095413 -0.102728 0.343851 -0.718496 0.001224
1 -1.508564 1.398106 -2.226102 0.160206 0.631849 0.994128 -0.092560
1 -2.930015 0.879854 -0.484877 -0.628214 0.533232 1.059206 0.002043
2 -1.491226 0.524357 -2.418129 -1.457925 0.122947 -0.502071 0.000048
2 -2.867376 1.002845 -2.294952 0.192167 1.617418 -0.174905 0.002433
2 -1.196813 0.188178 -1.028403 -0.336808 -0.686714 -0.156859 0.000181
2 -1.248884 0.345395 -0.844558 0.462665 -1.140242 -0.305070 0.264521
2 -1.642470 1.199453 -1.822886 2.170857 0.750289 -0.502583 0.000299
2 -2.918394 0.570595 -2.270631 -0.886781 -1.393868 -0.412229 0.175827
1 -1.851435 0.290966 -0.258368 -0.636001 0.601336 0.530550 -0.000231
2 -1.347328 0.895498 -2.662490 0.148697 -0.690021 -0.311919 0.049715
1 -1.724218 1.035177 -2.662545 0.118259 0.781016 -0.561130 -0.001132
2 -2.184291 0.707400 -3.006101 1.391167 1.037618 0.013055 0.000053
1 -2.233663 1.320737 -0.328013 0.205686 0.733810 0.211675 0.117506
2 -2.312030 0.333358 -1.049932 0.750518 -1.259480 -0.154403 0.000042
2 -1.275200 0.919700 -3.102575 0.017232 0.565698 -1.030908 0.000032
2 -1.683135 1.312775 -1.629059 1.072316 0.389777 1.409228 0.009785
1 -1.426817 1.075886 -2.195156 -0.370851 -0.091104 0.231700 -0.008071
1 -1.843528 0.899364 -1.163005 -0.337511 0.256905 0.230040 0.028243
2 -2.711739 0.776194 -0.388252 -0.544101 0.062959 -0.385664 0.026993
2 -1.485077 0.901280 -2.712596 -0.645652 0.733585 -0.777715 0.044155
2 -1.444766 0.184927 -2.276842 -0.298673 -0.333256 1.254183 0.027227
2 -2.556358 1.366431 -1.992446 0.915112 1.208028 -1.284865 0.001641
2 -1.892985 1.154339 -2.001798 -0.577723 -0.855394 -1.085634 0.004609
2 -2.685751 0.977090 -1.298187 0.408168 0.292473 -0.313046 0.000035
2 -1.777906 0.985719 -3.001804 1.714491 -0.082605 -0.282006 0.028150
2 -1.843623 1.235473 -1.547008 -1.368412 -0.098665 -0.136297 0.027251
2 -2.001546 0.984503 -1.741229 0.608917 0.497278 -0.889073 0.000164
2 -1.023365 0.425136 -2.812813 0.115366 -0.281143 0.563690 0.201220
2 -2.191300 0.697282 -1.472279 0.006074 -0.170901 1.339364 0.002024
2 -1.449788 0.506111 -0.620742 -0.587482 -0.073976 0.967832 0.000323
2 -2.813812 0.734335 -1.171209 0.988312 0.495560 0.493411 0.101598
2 -2.556602 0.518248 -1.315420 -0.904555 0.177315 0.214539 0.000740
2 -2.970826 0.334432 -0.324780 -0.143763 0.166075 -0.075576 0.033719
2 -0.921443 0.908054 -0.526469 0.548671 -1.404400 -0.345745 0.008051
2 -1.308816 0.233622 -0.440463 0.282456 -1.669125 -0.770936 0.075638
2 -1.209207 0.725035 -0.822350 1.158113 -1.105480 -0.404438 0.000367
2 -2.213171 1.231898 -0.229507 -0.443503 -0.101496 -0.046546 0.117059
2 -2.171610 0.797889 -1.630745 0.243509 -0.498283 -0.444500 0.004791
2 -1.857660 0.909719 -1.017355 1.012660 -0.846693 0.730028 0.041016
2 -1.925961 0.547026 -2.240598 -1.136963 0.012386 -0.304561 0.000941
2 -2.823125 0.269298 -0.842685 1.262430 0.481148 0.360382 0.002359
2 -2.063584 0.740954 -2.737239 1.196456 0.374381 -0.819097 0.000212
2 -1.608078 0.726102 -2.291130 0.092931 -0.175378 -1.056407 0.117206
2 -1.596457 0.934112 -1.720517 -0.407662 0.610702 -1.133616 0.000483
1 -1.419313 0.833850 -0.830396 -0.878439 -0.229729 0.138049 -0.002461
2 -2.863660 0.721897 -2.697731 0.305843 1.392800 0.337810 0.000065
2 -2.208305 0.477340 -2.863927 1.037449 0.249007 0.388850 0.001445
2 -2.620519 1.118556 -2.136601 0.702064 1.043037 0.952220 0.040056
2 -2.029502 1.310445 -2.123679 0.067928 -0.436668 1.294243 0.093620
2 -1.584747 1.334079 -1.087214 -0.496122 0.582565 0.879587 0.000211
2 -2.947464 0.681761 -2.206356 -0.683122 1.646884 -1.011665 0.147606
2 -2.544428 0.965674 -0.613261 0.656885 -0.773933 -0.312147 0.003541
2 -1.229948 0.624895 -0.504423 0.074516 -1.567441 -0.128756 0.000026
2 -1.560423 0.749648 -1.016766 -0.949219 0.869329 0.276405 0.084603
2 -2.237673 1.077653 -1.662127 -0.743974 1.489703 0.763828 0.000048
2 -1.192582 0.282433 -1.834641 0.178492 -1.930215 0.047387 0.000327
1 -2.384445 1.202526 -2.654935 0.789014 0.745297 -0.436127 0.000010
2 -2.556563 0.741336 -2.994972 0.770618 -1.277392 -0.488898 0.000038
2 -1.105226 0.717894 -1.043996 0.533826 -0.931420 -0.115674 0.610756
2 -1.275983 1.183384 -0.348739 -1.012350 -0.343420 -0.602237 0.000019
2 -1.700934 1.319003 -0.369079 0.891584 0.694765 -0.748314 0.000279
2 -2.151811 0.874550 -0.525744 -1.268663 0.251951 -0.997518 0.000615
2 -2.102728 1.085279 -0.872570 1.023254 -0.111040 -0.974441 0.002990
2 -3.080213 0.762404 -1.810427 -1.505388 -1.520899 0.210947 0.000039
2 -2.720417 1.102700 -2.022835 0.681600 -0.542897 -0.940734 0.027114
2 -0.867599 1.395850 -0.452017 -0.010256 0.281139 -0.365402 0.002158
2 -2.852416 1.097601 -2.900987 -0.298474 -0.582205 -0.462266 0.018643
2 -1.682905 0.616986 -0.400899 -0.492097 -0.552629 -0.968831 0.000084
2 -1.699924 1.048286 -2.888386 0.439770 0.026738 0.132687 0.028542
1 -1.677746 0.700101 -1.070242 -0.612046 0.914866 -0.476178 0.059543
2 -1.297858 0.187096 -3.003728 0.572153 0.069272 -0.038141 0.024833
2 -1.258934 0.167756 -2.633309 0.719551 0.003140 0.400715 0.000010
2 -1.828880 0.585974 -1.928538 0.161232 0.804722 0.068219 0.000402
2 -1.355411 0.378245 -0.786803 -0.434693 -0.187916 0.646939 0.262231
2 -2.461085 0.422409 -1.812678 0.114531 -0.256501 0.102696 0.000110
2 -2.375104 0.721330 -0.283237 1.793770 0.815069 2.112943 0.064845
2 -0.937666 0.321296 -0.259787 0.111900 -0.252907 0.510318 0.001125
2 -0.875310 0.997253 -1.685781 0.514054 -0.050658 -0.117507 0.001057
2 -2.646089 1.082460 -0.282657 -0.197451 1.479079 -0.521575 0.000255
2 -2.867569 0.712009 -0.456239 -0.137108 -0.111402 -0.959811 0.006324
1 -2.598675 0.783753 -0.616361 0.369266 1.202057 -1.066006 -0.001525
2 -2.615021 0.219466 -1.181219 -0.109062 0.215094 0.676179 0.000039
2 -2.427914 0.235177 -3.114903 -1.188001 -0.971950 -1.337627 0.006705
2 -2.648535 0.585562 -1.103992 0.824508 1.065515 0.158831 0.000300
2 -1.463165 0.538423 -2.111066 0.709784 0.962962 0.552400 0.000050
2 -2.806621 0.830713 -0.222338 -0.445089 -1.441600 -0.128371 0.001457
2 -3.036307 0.724033 -1.219822 -1.636774 -0.710496 0.153879 0.011918
1 -2.258082 0.621535 -2.733470 2.407464 0.052746 -0.719614 -0.002407
2 -1.376066 0.163171 -0.340716 -0.159169 -0.057161 -0.218330 0.134686
2 -1.811532 0.817613 -1.650350 2.318054 1.414732 -0.113603 0.000263
2 -2.724018 0.316703 -2.070704 -1.022681 0.352367 0.866442 0.002203
2 -2.390401 1.069851 -0.568866 0.038064 -0.804826 -1.720741 0.001689
2 -1.969955 0.914566 -0.424272 -0.647485 -1.475947 -0.064758 0.000550
2 -0.966162 0.938213 -1.266929 1.307015 -1.468802 -0.379660 0.000138
2 -2.035643 1.159794 -2.105016 0.366394 -0.814617 0.137772 0.034326
2 -1.491118 1.308073 -0.765918 -0.552385 -0.460267 -0.174788 0.000008
2 -3.013560 0.923268 -2.080242 -0.113590 -1.349469 0.900280 0.000230
1 -1.105998 0.494224 -2.055993 -0.124542 -0.041899 1.125986 0.016070
2 -1.091788 0.811876 -1.651268 -0.765937 0.285237 -0.166716 0.775800
2 -3.013961 0.540113 -2.383681 0.293187 -1.728338 -0.321064 0.028878
2 -2.166362 0.368450 -0.185603 0.983322 0.754011 0.616410 0.000035
1 -1.803391 0.509538 -2.902690 -1.790231 0.429768 0.577286 -0.021677
2 -3.024474 0.784621 -3.033287 0.272375 -0.009886 -0.419859 0.000923
2 -0.842457 1.143059 -2.478830 0.882503 -1.106429 -0.702451 0.000360
2 -1.086425 1.038058 -1.450622 -0.765350 -0.368949 -1.162764 0.001064
2 -2.872858 0.207319 -2.100625 0.503993 0.261194 1.201580 0.002811
2 -3.084511 0.412587 -2.583010 -0.691866 -0.316716 0.972523 0.000099
2 -1.920032 0.242124 -2.949238 -1.123880 -1.304221 0.542401 0.000713
2 -1.363986 0.357334 -0.981249 -1.782555 -0.268160 0.970583 0.006180
2 -0.958450 1.232053 -0.452609 -0.187423 0.441041 0.498662 0.002161
2 -3.042157 0.789983 -2.522388 0.250690 -0.823028 0.315784 0.000201
2 -1.665294 0.787757 -2.449859 0.779909 2.204055 0.293552 0.221129
2 -1.447366 0.973980 -0.585222 0.522184 -1.812697 0.482897 0.000016
2 -1.049516 1.145781 -2.170197 -0.307693 -0.135380 -0.259648 1.931275
2 -2.960290 0.984691 -2.739705 0.540043 0.388631 0.455573 0.001900
2 -0.966216 0.952175 -0.370264 1.084846 0.183339 -1.334718 0.007809
1 -1.126998 1.234019 -1.430452 -1.034325 -0.230123 0.057649 -0.005418
2 -2.015433 0.211570 -1.546977 0.982479 0.221686 -0.029617 0.120278
2 -2.833656 0.223370 -0.205102 0.547700 -0.265176 0.633906 0.000647
2 -1.840915 0.152863 -0.533147 -0.233402 0.116972 -0.013382 0.000173
1 -1.848421 0.262316 -1.713312 0.773860 0.429159 1.166698 0.019439
2 -1.476422 0.283248 -0.530907 0.313471 0.515440 0.208429 0.002255
2 -0.933801 0.390595 -2.274517 0.835705 0.874985 1.745270 0.003988
2 -2.608080 0.392451 -2.724488 0.592135 1.057892 0.952410 0.000029
2 -0.966003 1.094107 -2.129629 0.575779 0.235377 0.675338 1.937890
2 -1.755106 1.206743 -2.528136 0.184897 -1.217750 -1.349436 0.010740
2 -2.837396 0.282938 -2.962462 0.000490 0.699803 0.233498 0.000047
2 -2.910983 0.640207 -1.158824 0.728763 -0.020736 -0.123424 0.112918
2 -2.729630 0.925370 -0.421751 1.812216 0.039742 -0.830349 0.023487
2 -0.867880 0.124095 -1.465900 -0.421443 -1.364694 -1.175372 0.000074
2 -0.877226 0.453191 -1.415379 -0.516630 -0.596359 0.238751 0.000003
2 -1.555230 1.211430 -1.591961 -0.486372 -1.714660 0.496371 0.008387
2 -3.042422 0.325502 -1.687267 0.439906 0.380582 -0.543362 0.000008
2 -0.978157 0.536025 -2.858841 0.499329 0.219031 1.410371 0.201252
2 -1.513651 0.160570 -0.375086 0.787712 0.318550 -0.501338 0.061442
2 -2.587791 0.157626 -2.976963 -0.396241 0.396177 -0.337998 0.000265
1 -1.879298 0.233880 -1.381549 0.267783 0.933840 0.561906 -0.096118
2 -1.687174 0.316110 -1.489858 0.185823 2.290455 0.074537 0.043830
1 -1.753036 0.114469 -1.451718 0.278425 -1.068358 0.500267 -0.098837
1 -2.511697 0.754471 -0.272110 -1.086373 -0.736799 -0.935750 0.063168
2 -1.375138 0.433587 -0.236335 0.630946 -0.678797 -0.853375 0.000109
2 -0.869972 0.534886 -0.412120 -0.707173 -0.605908 0.107620 0.002295
2 -1.583054 0.325192 -2.820810 -0.070267 1.835321 -0.322488 0.000085
2 -2.251916 0.227766 -2.031040 -0.753528 0.986132 1.162567 0.000003
2 -0.912105 0.342727 -0.577717 -1.111874 0.295006 0.301297 0.122220
1 -3.053593 0.251183 -0.416630 0.202403 -0.604510 -1.498535 0.027041
2 -0.836311 0.273028 -0.477691 -0.510770 -0.307795 -0.607538 0.053024
1 -0.896082 1.323547 -1.248939 -1.035233 1.027322 -0.478464 -0.010048
2 -1.783258 1.274279 -2.678340 0.579605 -1.506705 -0.335873 0.513444
2 -2.753872 1.325465 -0.993426 -0.548700 -0.855786 -0.841368 0.000002
2 -2.018244 1.374533 -3.041807 0.333870 -0.430723 0.067296 0.028121
1 -1.867642 1.339103 -2.990826 -0.480150 -0.927253 0.053095 -0.035815
2 -0.973546 1.334700 -0.898586 -0.717384 -1.029832 -0.362204 0.000869
2 -2.927287 1.377560 -2.469527 -1.595071 -0.290454 -2.200512 0.000044
2 -2.717870 1.370965 -2.288632 0.450576 -1.091788 1.994555 0.000316
2 -1.095229 1.397679 -2.967223 -0.933669 0.204049 1.859680 0.010685
2 -3.027489 1.220885 -1.284050 1.407224 0.065003 0.812524 0.062594
2 -2.346078 1.032151 -0.101371 1.241223 -0.550878 0.863162 0.048853
2 -1.951968 1.005848 -0.153618 -1.672834 0.908848 0.228150 0.001941
2 -2.834449 0.494033 0.011930 -0.341548 1.157894 0.881267 0.003761
2 -1.818417 0.146905 -0.021669 -0.780872 -0.543294 -0.238166 0.661210
2 -2.877266 0.320866 -0.000847 -0.892673 -0.997455 0.505947 0.004654
2 -1.109147 0.872317 -0.117448 -0.531250 1.338263 -0.317186 0.000103
2 -2.468985 0.351666 -0.160663 -0.041144 -0.259339 -0.690145 0.000211
2 -1.754036 0.744682 -0.202977 -0.083143 1.125727 -0.832760 0.000086
2 -2.980626 0.749935 -0.099097 0.618087 0.839063 -0.142413 0.000209
2 -0.923826 0.531807 -0.147468 -0.718349 0.031957 -0.308496 0.096290
2 -1.198369 0.215241 -0.119668 0.128812 0.928209 -0.052527 0.000043
2 -1.799498 0.317091 0.014744 0.822433 -0.711297 0.481697 0.006073
2 -2.809404 1.095902 -0.030954 -0.836405 -0.049592 0.148883 0.000659
2 -1.463158 0.305569 -0.044009 0.525839 0.429447 -0.078547 0.000107
2 -1.167229 1.213685 -0.084135 1.034273 0.325084 -0.436196 0.000035
2 -1.289351 0.983734 0.011394 0.500039 0.325226 -0.166034 0.000508
2 -1.822254 1.163929 -0.186988 -0.400595 0.643983 -1.104991 0.003374
2 -2.706541 1.272873 0.001118 -1.647393 1.250342 -0.085871 0.005947
2 -2.016863 0.129455 -0.059237 -0.699618 -0.909514 -0.667304 0.064423
2 -2.436544 0.922623 -0.127055 -0.753048 0.402788 -1.898399 0.049015
2 -2.636210 1.395724 -0.099657 -0.664513 -0.575221 0.572436 0.022357
2 -2.880690 0.127602 -1.526005 -0.199661 0.006412 -0.168529 0.000794
2 -0.931145 0.134414 -0.335352 0.748378 0.486417 -1.397413 0.001203
1 -2.812637 0.107126 -2.299739 0.210852 0.952938 0.280000 -0.127703
2 -1.291964 0.137362 -2.069801 -1.158725 1.036607 -0.012876 0.000143
2 -1.941611 0.102089 -0.175591 -0.116024 0.214228 1.027240 0.064682
2 -0.857472 0.176162 -2.039431 0.744383 1.214850 -1.129639 0.002405
2 -1.746923 0.143707 -2.859977 0.689120 0.773173 0.029823 0.000484
1 -1.705378 1.233695 -3.056859 -2.049181 -1.693562 1.488397 -0.052731
2 -1.956977 1.395740 -1.064522 -0.577359 -2.715315 0.420461 0.033971
2 -0.812269 1.069578 -2.198929 -0.615909 0.104029 0.855409 0.008662
2 -0.803831 0.578474 -3.054957 -0.425916 0.267013 0.625555 0.000166
2 -1.554444 1.093404 -3.058893 -0.318890 0.354335 2.270641 0.000937
2 -3.083341 1.033135 -1.860166 1.476079 1.397633 -1.779931 0.000530
2 -0.983685 0.290434 0.145744 -0.331289 1.188630 0.002579 0.000358
2 -2.207621 0.318100 0.118441 -1.511284 -1.273195 0.940519 0.010422
2 -2.067159 1.114085 0.079561 -1.184994 0.107973 0.402764 0.000051
2 -1.494116 0.941852 0.062265 0.881054 -1.054233 0.399459 0.000494
2 -2.514340 0.663665 0.113688 1.340351 0.946512 1.164885 0.007630
1 -1.515295 1.192163 0.013819 -0.412774 -0.108592 -0.434538 0.000829
1 -0.997212 0.489376 0.044028 0.666654 -1.066581 -1.143749 0.007753
2 -2.345781 0.319479 0.028581 -0.598859 -1.607677 -0.267589 0.010175
2 -1.847441 0.569451 0.238641 -1.167872 0.744700 0.773654 0.006934
2 -2.886913 0.969568 0.228624 0.691834 0.332771 0.667513 0.000021
2 -1.884628 0.576433 0.073044 0.213702 -0.294066 -0.377389 0.006951
2 -1.556059 0.113243 0.151251 2.080913 -1.310815 -0.689517 0.003979
2 -1.681833 1.126609 0.093465 -0.635607 0.069138 -0.766372 0.001301
2 -1.001058 0.527982 0.209413 -1.151648 -1.162074 1.457620 0.007086
1 -2.857642 0.245625 0.225697 -0.230131 -0.901559 -0.669982 0.002115
2 -2.859269 0.133017 0.088108 -1.899827 0.477139 -0.710194 0.004774
2 -1.800281 0.136476 0.092726 -0.454869 0.078256 -0.198251 0.655345
2 -1.315134 0.304119 -3.101629 0.006320 -0.985338 1.382470 0.023296
1 -2.025061 0.869057 0.320590 -1.126842 0.973194 0.405950 -0.002121
2 -2.607737 0.947884 0.311353 -0.854097 -0.111959 0.564848 0.000043
2 -2.771832 0.488727 0.290160 0.114653 0.397638 -0.090822 0.000285
2 -1.082966 1.121636 0.308603 -0.508560 0.349851 0.292718 0.000020
2 -2.205544 0.201126 0.296565 0.483223 1.121428 -0.619457 0.000788
2 -1.372179 0.255735 0.298661 -0.949731 1.441784 -0.374777 0.000092
2 -1.804084 1.389417 0.245661 1.496915 1.432856 -0.994523 0.000041
2 -2.473807 0.595816 0.262526 -0.698661 1.321952 -1.073967 0.008621
2 -2.064636 1.335439 0.229682 0.561328 -1.228992 -0.891340 0.000161
2 -0.777256 1.070235 -2.681452 0.105344 1.434594 -0.237487 0.001370
2 -0.809558 1.293163 -3.033049 -1.127034 0.716478 1.015838 0.004470
1 -0.784526 1.036866 0.021370 -0.812202 -0.007637 1.334701 -0.057605
2 -0.908018 0.056782 -1.034228 -0.451703 -1.586264 0.459116 0.000063
2 -2.565489 0.083976 -0.388223 -0.470528 -0.091187 -0.992548 0.002033
2 -3.027955 0.060745 -1.360445 1.130179 0.917077 -0.156868 0.000206
2 -2.854167 0.077471 -2.593722 -0.364029 -0.144537 -0.114017 0.011027
2 -1.670424 0.063138 -1.799788 -1.391616 -0.437718 -0.482048 0.000186
2 -1.223538 0.083365 -1.367851 0.197251 0.651002 0.243028 0.000643
2 -1.439835 0.046255 -2.338686 0.963880 0.347039 -0.502193 0.051686
2 -2.475729 0.047932 -2.678868 1.574751 0.225460 -0.392228 0.003382
2 -1.706493 0.056444 -0.163805 -0.283512 0.481141 0.434345 0.001407
2 -2.371234 0.629766 2.047564 1.015907 0.575920 0.627398 0.000023
1 -2.803983 1.003145 1.366397 -0.108860 -1.550573 0.220258 -0.795626
2 -3.079972 0.642322 0.931438 -0.319556 -0.374349 -0.471264 0.017227
2 -1.961233 0.720949 1.782378 -0.483908 -0.950525 0.228377 0.001070
2 -1.269117 0.439795 1.550922 -0.270786 -0.073275 0.196345 0.000561
2 -0.992123 0.619535 0.921957 0.317806 0.078750 0.112555 0.005305
1 -2.971370 0.974218 1.665956 1.124387 1.063724 -0.526203 -6.200960
1 -1.382485 0.635962 2.049689 0.253286 0.348338 -1.146695 0.014074
2 -2.276715 0.318328 2.977339 -0.368152 -0.264109 0.047370 0.022495
1 -3.090099 0.777554 1.437672 0.407715 -0.575211 -1.037510 -10.155835
2 -1.366261 0.647698 1.508842 1.253419 -0.962265 -0.974924 0.002848
2 -1.526729 0.950360 1.369911 0.461758 0.456860 -0.528667 0.061755
2 -1.946621 0.345430 2.225689 0.232677 -0.627869 -1.246009 0.007668
2 -2.624208 0.601187 1.567255 0.529482 -0.861116 -0.379947 0.004289
2 -2.224158 0.469355 1.138031 -0.260455 0.146621 0.067162 0.000090
2 -1.817987 0.811182 1.102290 -0.163111 -0.362080 -2.058242 0.000261
2 -1.344383 0.830952 1.474469 0.473551 -0.786640 -0.290243 0.002503
1 -1.101268 1.063785 1.392888 0.664354 1.031546 0.022469 -0.052145
2 -1.564053 1.403114 1.026542 0.152806 0.585827 -1.087593 0.004477
2 -2.740661 0.878320 1.417404 -1.015999 -0.559162 -0.462660 0.033722
1 -2.279569 0.996676 2.563850 -0.373469 -0.230752 -0.162154 -0.399127
2 -2.370457 0.510455 2.871060 0.578419 -0.082432 -0.063923 0.001906
1 -3.058493 1.276510 1.245894 -0.592963 0.424252 1.008875 -4.807774
2 -1.207933 0.648199 2.772670 0.272842 0.120649 -0.079007 0.004716
2 -2.070099 0.551991 2.190657 -0.552830 -0.798745 -0.359632 0.000125
2 -1.584255 0.619383 2.909465 0.770308 -0.076394 0.336974 0.003298
1 -3.014803 0.875456 1.407509 -0.070967 0.320704 0.359432 -8.657468
2 -2.255432 1.014885 1.170445 -1.004447 0.205464 -1.392158 0.008937
2 -2.990981 0.486642 1.380868 1.197158 0.616757 -0.738174 0.005675
2 -2.546162 0.527493 1.145588 -0.313584 -0.606257 -0.326995 0.000441
2 -2.357743 0.757580 1.609369 1.033289 1.213148 -0.533050 0.000273
2 -0.868754 0.582451 1.836835 1.662978 -0.308096 -0.364592 0.008147
2 -2.114657 0.871733 1.171630 -0.338936 0.303613 -1.229692 0.001126
1 -2.807809 0.688145 2.906125 0.101347 -0.093889 0.318653 -0.013051
2 -2.600883 0.170721 2.551531 0.292036 -1.260591 1.352009 0.000170
2 -2.676206 1.196999 1.566915 0.685333 0.087180 0.002602 0.000206
2 -1.565771 0.612538 2.392445 -0.372766 -0.875093 -0.303604 0.001055
1 -2.046777 0.202807 2.237861 -0.491655 -0.578822 0.012201 -0.000174
2 -1.142465 1.161703 3.098418 1.264654 0.108442 0.835821 0.000177
2 -1.828589 0.444815 2.124481 1.335257 -0.657944 -0.090896 0.002631
2 -1.695501 0.342936 2.346549 -0.504185 -0.969798 0.393674 0.016067
2 -2.226147 1.161657 2.766138 -0.138018 0.456566 1.501445 0.000207
2 -2.257265 1.279457 2.009372 -1.231754 -0.197727 0.076683 0.001124
2 -1.694129 0.360245 1.864408 0.412454 -0.592757 -0.003080 0.000270
2 -1.073324 1.270532 1.927063 0.532249 1.531834 0.179545 0.008688
1 -2.712335 1.195728 2.425541 -0.699692 0.652794 -0.318686 0.000237
2 -2.079599 1.368644 1.982096 -0.094979 0.415790 -0.690576 0.004554
2 -1.526554 0.459403 1.497455 -0.328859 0.097632 -0.698368 0.010652
2 -1.017374 1.350512 1.317546 0.355244 1.483031 -0.727770 0.016142
2 -1.406933 1.156643 2.563608 0.420728 -1.242529 -1.893214 0.454590
1 -2.989400 0.653895 1.544558 0.963904 -0.708705 -1.265463 -3.364911
1 -3.116520 1.118820 1.331890 -1.429236 0.639713 0.001203 -9.137179
2 -2.045238 0.953320 1.981715 -0.858869 -0.825892 0.281378 0.000028
2 -2.747565 0.893017 2.339692 -1.136380 -0.238369 -0.872157 0.000032
2 -2.382547 1.321845 1.707966 0.935332 -0.461502 0.161100 0.000092
1 -2.162158 0.570672 2.579179 -0.404157 -0.000745 0.041443 -0.001096
2 -2.021437 1.126346 2.901093 -0.044785 0.622401 0.198257 0.012597
2 -2.989550 0.503184 2.082397 -0.406152 -0.127884 -0.186407 0.000532
1 -3.011601 1.108219 1.363192 -0.990055 0.162572 -0.443755 -8.016447
2 -1.261675 0.640326 1.769471 -0.091584 -0.643231 -1.026399 0.001222
1 -1.729893 0.873588 2.316045 -0.041233 1.444774 0.596893 -0.958335
2 -1.931039 0.750309 2.425656 -0.182078 -0.419135 -0.506776 0.007287
1 -3.042787 0.760660 1.550376 -0.673956 0.580563 -0.002111 -7.813738
2 -2.218808 0.915197 1.755144 0.515058 0.240465 0.911398 0.000139
1 -2.930300 1.040687 1.339206 0.089016 0.128835 0.561809 -4.559687
2 -1.856368 1.025336 2.491656 2.229577 -0.805423 0.541573 0.000408
1 -1.771519 0.788061 2.383376 0.404208 -0.580218 -0.347454 -0.949596
2 -2.831427 1.082741 2.613367 0.123412 0.240239 -0.199994 0.000316
1 -3.053085 0.986270 1.736402 -0.843813 0.117663 -0.198967 -10.316205
1 -2.257131 1.009518 2.422431 -0.652085 0.227014 -0.006570 -0.401185
2 -0.845595 1.195731 1.762274 0.338735 0.237811 -0.545556 0.000269
2 -1.744341 0.114895 2.737904 -0.245493 -1.257606 0.295269 0.000050
2 -1.344310 0.447434 1.241140 -0.774793 0.588622 2.373180 0.029190
2 -1.473796 0.867537 2.418084 0.884620 -1.260610 1.271496 0.053795
2 -1.847341 0.636428 2.707272 1.390095 -0.708224 -0.138847 0.000034
1 -1.027704 0.558250 1.382902 0.296807 -0.479682 -0.776914 0.059671
2 -1.364593 1.046539 1.699582 -0.042139 -0.329419 0.558862 0.000086
2 -2.369112 0.486260 2.322502 0.136697 0.206442 -0.192975 0.000023
1 -2.318373 1.127572 0.930571 -0.786987 -0.348514 -0.433315 -0.002461
2 -1.400159 0.764558 1.271287 0.412130 -0.494570 0.454692 0.000596
2 -1.360751 0.803410 1.885485 -1.019466 -0.774540 0.750943 0.000432
2 -2.017414 0.507020 1.721060 0.225687 -1.029372 0.025574 0.000484
1 -3.065022 0.898191 1.271769 0.351962 0.960681 0.259488 -5.212756
2 -0.866643 0.577094 1.669178 1.293327 -0.135290 0.511434 0.008745
1 -2.989538 1.025307 1.430418 -0.764368 0.370376 -0.486778 -7.482194
2 -1.662016 0.991743 1.363648 0.401691 -0.135955 -0.382987 0.061563
2 -1.807473 0.798344 1.676271 -0.422257 -0.186421 -0.037175 0.002206
2 -1.810274 1.378234 3.099733 -0.443936 0.537173 -0.161155 0.008724
2 -1.585702 1.033944 2.694572 1.287503 0.710872 0.702421 0.000157
2 -1.213997 0.625291 2.546161 -0.165175 -0.775833 0.052375 0.003637
1 -3.060141 0.858356 1.524017 2.040564 1.334606 0.540772 -10.700355
1 -1.389584 0.335814 2.681662 0.399314 -0.381392 0.172245 0.003152
2 -1.095311 0.573791 1.504198 1.915244 -0.271131 1.318232 0.097497
2 -2.567683 1.042968 1.697740 0.638337 0.408678 -0.259218 0.000198
1 -3.007635 1.186287 1.227731 0.314770 -1.356628 -0.901694 -4.035478
1 -2.845824 0.208999 2.456738 -0.426728 -2.974725 -0.582197 -0.094963
2 -2.052090 1.050457 2.396907 -0.227731 0.686888 0.147523 0.000915
1 -0.793650 0.306999 1.355431 1.359429 -0.157009 0.866763 -0.129491
1 -3.000563 1.093073 1.791220 0.153339 -0.179137 -0.284302 -5.451747
2 -1.082397 0.610227 1.651861 -0.275231 -1.045075 -1.460230 0.026049
2 -0.946517 1.245397 2.188919 0.938084 0.272917 -0.268165 0.000030
1 -3.041567 1.183829 1.810741 -1.697123 -0.390830 0.468841 -5.735805
2 -1.777929 0.473227 3.038836 0.342938 -1.111125 1.051155 0.000564
2 -2.825611 0.627507 2.496531 0.273211 -0.524403 -0.129928 0.000077
1 -0.882571 0.590896 2.168316 0.764382 -1.262540 -0.578670 -0.000617
1 -2.985892 0.834820 1.613887 0.432594 1.713588 -0.433787 -7.211101
1 -1.750709 0.171046 2.344568 0.137374 -0.315182 0.487677 0.033213
2 -2.807739 0.352349 1.566234 1.909704 -0.990408 -0.444309 0.000034
2 -2.072801 0.750039 2.813125 0.180933 -0.285944 -0.185130 0.000090
1 -3.110850 0.634317 1.856725 -0.841225 0.969861 0.198831 -5.352220
2 -2.251473 0.356873 2.629400 0.523720 -0.501088 0.419082 0.000137
2 -1.841842 0.168520 2.470163 -0.141121 -1.407676 0.066714 0.020768
1 -3.103623 0.824807 1.962874 -1.503336 -1.550437 -0.006345 -5.507977
1 -2.990205 0.774403 1.467268 -0.027289 -0.750195 -0.026847 -5.014933
1 -3.057754 0.886806 1.794944 -0.605669 0.112882 -0.095804 -7.987202
1 -2.953919 0.941133 1.520190 -0.971258 0.806284 -0.712078 -4.941598
1 -1.565269 1.256321 1.976015 0.071762 -0.303330 0.229747 0.000852
2 -2.666665 1.369171 2.249956 -0.361998 -0.024595 -1.136832 0.005363
2 -1.607014 0.798620 2.456068 0.253286 -0.032832 -0.947002 0.028566
1 -3.040431 0.969967 1.573900 -0.559917 -0.830711 -0.944046 -7.304964
2 -1.901027 0.371756 1.380792 0.702840 -0.283973 1.086861 0.000008
1 -3.084368 1.206242 1.364613 -0.157783 -1.336179 -0.066698 -8.098680
2 -1.435794 0.777706 2.531210 -0.301066 0.964701 -0.159001 0.034611
2 -2.784366 1.017069 1.014283 0.226785 -0.482929 -0.114878 0.005895
1 -3.022090 1.178256 1.488131 -0.311916 0.508004 0.363021 -6.366607
2 -2.487440 0.286299 1.967388 -1.865726 -2.664520 -0.075946 0.099041
2 -2.492279 0.917187 1.971008 0.971838 0.584642 -1.565944 0.000060
1 -3.023034 1.084184 1.262662 0.227682 -0.064304 -0.214239 -6.406700
2 -1.286272 0.312898 2.542437 0.608852 1.170361 1.135128 0.009393
1 -3.031002 0.816901 1.715471 -0.469334 0.340022 1.474487 -7.215096
1 -3.112611 0.757424 1.880908 -1.565031 -0.715092 0.813645 -7.657649
1 -3.026610 1.214578 1.597924 -0.025541 -0.024998 -0.634696 -7.898241
2 -1.712208 0.607285 1.414946 0.528254 -0.010066 1.298281 0.000309
2 -1.550660 0.782560 0.990705 0.204358 0.727917 0.106595 0.001140
2 -2.690491 0.876811 1.050144 0.576728 0.364752 -1.076765 0.005755
1 -1.586822 0.945959 1.129772 -0.443613 -0.261969 0.783857 -0.000584
2 -2.606794 0.667422 1.297122 -1.164903 -0.051353 1.172993 0.001446
2 -1.171902 1.385297 1.314105 -0.235519 0.082681 1.059436 0.016969
2 -2.775731 0.560970 1.299893 -0.507316 0.808227 1.151254 0.001147
2 -1.427174 1.254622 1.822579 -0.124097 -0.771037 1.883258 0.001503
2 -1.634332 0.684162 1.148661 0.356537 0.464083 -0.262992 0.001047
1 -1.265265 0.998475 2.362248 -0.635354 -1.181886 1.300076 -0.001525
2 -2.115487 0.955835 2.629975 0.576659 0.776420 -1.044990 0.003265
2 -1.818875 0.977145 1.752515 -1.113355 -0.381046 -0.080364 0.001361
1 -2.996963 1.228319 1.695936 -0.132271 -1.236535 0.978440 -4.818491
2 -2.198948 1.204740 1.457158 0.699737 0.149050 0.947586 0.000125
1 -3.103593 0.826773 1.325740 0.940254 1.121095 -1.495816 -9.576602
2 -2.225915 0.128320 2.398826 0.603547 -0.148982 -0.236065 0.000067
2 -1.534813 0.295169 1.696316 -0.563503 0.185368 -0.227976 0.000161
2 -1.577482 0.222694 1.293000 -0.106038 -0.040531 0.265827 0.000853
1 -1.271050 0.261914 2.073130 0.079500 -0.685460 -0.983353 0.484194
1 -2.863349 0.441014 2.869337 -0.076333 0.539954 1.180550 -0.013171
2 -1.016521 0.172917 0.992259 -0.324267 -0.006759 0.035389 0.001535
1 -1.796651 0.393002 2.462292 0.853588 0.175657 -0.279991 -0.004421
2 -1.210646 0.361635 2.048178 -0.495022 1.346253 -0.635337 0.485449
2 -1.411428 0.279615 2.421569 -0.580392 -1.545162 1.329524 0.032035
1 -2.526387 0.411456 1.930754 -1.167217 0.548456 -0.839063 0.099049
1 -3.025093 1.299406 1.487873 1.243065 2.149274 0.864654 -5.530160
2 -2.482811 1.204872 2.519749 -0.552693 1.078819 -0.618108 0.000569
1 -2.339708 0.284727 1.026305 -0.685468 0.272704 -1.112422 -0.307584
2 -3.080446 0.341344 1.458361 -1.082042 -0.443486 -0.721591 0.005303
2 -2.489088 0.529344 1.656039 -0.444562 -0.162869 -0.113516 0.004304
2 -2.964459 0.776881 1.224559 -0.259409 -0.199840 -0.293003 0.930977
1 -1.998813 1.023059 1.043847 0.101885 1.811432 0.161203 -0.023996
2 -2.534724 0.133701 1.095826 1.385900 -0.849455 -0.056542 0.097841
2 -2.215597 0.602887 1.702223 -1.803298 -0.797706 0.171594 0.000509
1 -3.003258 0.779115 1.349682 1.224642 -2.021077 0.949797 -5.616792
2 -1.467645 0.514892 2.108404 -0.442909 0.238527 -2.555568 0.015170
2 -3.053188 0.573450 2.595457 -0.380348 0.416847 -1.233274 0.000064
2 -3.095883 0.117117 1.598121 -0.631955 -0.421652 0.344393 0.004920
2 -1.497000 0.555870 1.367924 -0.871813 0.007221 1.794375 0.011416
2 -1.705948 1.239796 1.052002 0.503979 -0.977197 0.979628 0.010172
2 -1.365416 1.188881 0.972483 -1.079460 1.248985 0.630141 0.000784
2 -1.374694 0.248656 1.157152 -0.153089 -1.042239 0.762215 0.001451
1 -2.471762 0.213105 0.981052 1.582410 -1.179528 0.017185 -0.250107
2 -2.629228 0.598433 2.277007 -0.293731 1.317056 0.725952 0.000028
2 -1.360552 0.568399 2.694589 -0.854639 1.257670 0.000101 0.019428
2 -2.671819 0.391362 2.596431 0.402608 0.734269 -1.786201 0.000157
2 -2.081772 1.229264 1.869256 -1.003941 0.295364 -0.330934 0.004181
2 -2.147075 1.143786 1.681378 -0.978716 -0.896314 0.183640 0.000574
2 -2.874530 1.303129 2.614743 0.494000 -0.280072 0.628472 0.001089
2 -1.269400 1.197047 1.333454 -0.180361 -0.630100 0.442509 0.001105
2 -2.721643 0.855648 2.066876 -0.391963 -1.415977 0.127580 0.000073
1 -1.912692 1.246119 1.070581 0.493315 -0.245329 0.093788 0.016569
2 -2.405281 1.086249 1.195844 -0.399948 -0.829654 1.251199 0.007984
2 -0.863014 0.774803 1.992852 -0.016524 0.203725 0.896382 0.000280
2 -0.971237 0.183815 1.845524 -0.407906 -1.260670 0.861648 0.000005
2 -1.200325 0.206552 1.592084 -0.866323 -0.443514 -0.644683 0.000085
1 -3.017336 0.978930 1.847076 0.673637 -0.636008 -0.190886 -6.989214
1 -3.059837 0.912394 1.657586 -1.099313 -0.536894 -1.101495 -11.461928
2 -3.063630 0.987625 1.080264 0.110360 0.323662 0.216529 0.808323
1 -3.053896 1.075526 1.553665 1.236399 -0.488019 0.433711 -8.785645
2 -1.152347 0.811271 1.715988 0.401291 -0.654119 -1.048865 0.000867
1 -3.019039 0.818456 0.968629 -0.097189 -0.356751 -0.596144 -2.216023
1 -3.116388 1.176967 1.143580 -0.544114 -0.033076 0.020995 -5.842824
1 -1.478004 0.663333 2.769484 -0.049012 -0.870137 -1.136982 0.008733
2 -2.334366 1.349237 2.473265 -1.134472 0.345487 -0.184547 0.000483
2 -1.281649 0.418783 1.106842 0.020438 -1.725785 -0.663197 0.029639
2 -1.000441 0.974230 2.159042 -0.231561 0.606647 0.737531 0.000045
1 -1.025913 0.362425 3.076301 -0.692794 -0.197780 1.134065 0.000027
2 -2.810207 0.243433 3.016732 -0.669766 0.075766 -0.015286 0.000097
2 -1.179254 0.777377 1.162403 -1.500089 0.027327 0.521492 0.000092
2 -1.162308 1.214991 2.723008 -1.330212 0.162237 -0.234397 0.426167
2 -2.024960 0.889473 3.027504 -0.885826 -0.723077 -0.374909 0.000143
1 -1.233790 1.247176 2.631473 0.871281 -0.944870 -0.635920 0.417859
2 -0.950278 1.122887 1.567013 0.143898 -1.656731 -0.318388 0.000282
2 -1.617561 0.372933 2.943592 1.169927 1.166652 -0.738773 0.000560
2 -2.494046 0.640541 2.934445 -0.775943 2.150146 -0.841049 0.001854
2 -2.898806 1.129183 1.191667 0.251570 -1.899757 -0.161042 0.242770
2 -1.017216 0.368055 0.919852 -1.152881 -0.047138 -0.272745 0.000750
2 -1.134491 0.760926 2.454270 -1.571288 0.774155 -0.827150 0.003162
2 -0.822505 1.068896 3.109799 0.474662 -1.153371 0.702221 0.063116
2 -1.059443 0.403531 2.181147 -0.651273 0.667942 0.508613 0.000766
2 -1.285347 0.486825 2.817618 -0.033590 -0.791189 -1.329374 0.012182
1 -3.090448 0.988511 1.938416 0.796437 0.704996 -0.812822 -7.222889
1 -3.018740 1.101967 1.647844 0.162868 0.652530 -2.093828 -7.063199
2 -1.426449 1.215990 2.665927 0.798974 -0.228738 0.629883 0.455066
2 -0.923254 0.773324 2.349439 -0.793221 1.214434 0.010203 0.000333
1 -3.098655 1.317492 1.331182 -1.698492 -1.418971 0.263111 -6.126828
1 -3.061987 0.703875 1.310440 -0.337876 -0.000633 -0.778924 -4.906832
1 -3.109231 0.821980 1.617638 0.720698 0.402606 -0.064366 -11.188851
1 -3.025562 0.570243 1.703974 -0.425712 0.759238 0.316676 -1.186503
2 -2.526769 0.227062 1.199226 -0.578151 0.772051 -1.058322 0.073688
1 -0.900076 0.262161 1.489792 0.685673 1.181872 -0.018241 -0.128537
2 -1.072242 0.351300 2.698440 -0.148990 1.782143 -0.737583 0.000061
1 -3.016359 0.283697 2.455780 0.654537 1.111486 -0.348832 -0.096764
2 -0.890900 1.187017 3.073139 0.340849 0.013741 -0.380670 0.064644
1 -3.049831 0.976943 1.351078 0.761159 0.611576 -1.544089 -9.144568
1 -0.926402 0.872766 1.356952 -0.893675 1.021336 -0.528819 -0.098644
1 -0.971780 1.009161 1.230151 -1.229311 -0.088602 -0.121870 -0.119078
2 -1.431474 0.150381 2.497647 -1.425420 -0.375087 0.522336 0.028112
2 -1.478054 0.273062 2.105408 1.879941 1.930003 -0.393909 0.090031
2 -1.605101 0.259391 2.055088 -0.399555 1.341470 -1.135190 0.092897
2 -2.126893 1.212668 2.988179 -1.408612 -0.052299 -1.003030 0.012666
1 -3.054251 1.317055 1.686949 0.493791 -0.136958 -0.203434 -6.317143
2 -0.821250 1.003743 2.559384 -0.358122 -0.073354 -0.468148 0.000681
1 -3.109310 0.828340 1.116028 -0.163407 0.206876 -0.451784 -6.890655
1 -3.056435 1.088209 1.886670 1.093297 -0.268767 -0.810193 -8.129327
1 -3.002843 1.347501 1.577927 0.372081 1.617829 0.199462 -3.222641
2 -2.856675 0.265434 1.203800 0.223945 2.033420 -0.344497 0.000019
2 -2.711802 0.527043 2.968757 -2.218281 0.175424 -1.513204 0.002143
1 -3.085697 0.949618 1.188210 0.000768 0.111147 1.297700 -5.131535
1 -3.092830 1.050016 1.413685 0.130978 -0.124581 -1.081926 -11.398954
2 -2.750670 1.391069 2.749580 0.301081 0.088360 0.015880 0.001062
2 -1.230102 1.312668 1.889027 -0.371979 -1.157916 1.238453 0.009190
2 -1.447657 1.288172 1.418020 -0.252271 -1.379163 -0.938468 0.000393
2 -1.824641 1.348612 1.012015 -0.765046 -0.345313 -0.213677 0.048002
1 -3.073379 0.749519 1.198223 -0.180249 -0.123092 -0.228422 -5.598300
2 -2.565668 0.677981 0.708349 -0.576650 -0.087652 -1.264826 0.062348
2 -3.034025 0.694923 0.711300 -0.119545 -1.105632 -1.670328 0.057646
2 -0.990498 0.811776 0.854078 0.350533 -0.629091 0.737843 0.001274
2 -2.852394 1.239460 0.831875 -0.118166 0.425982 0.437147 0.000022
2 -0.871883 0.125854 0.860985 0.691521 -1.147460 0.265293 0.002240
1 -0.816178 0.630349 0.920564 0.217827 0.376056 0.625224 0.004901
2 -1.237596 0.475154 0.869950 -1.044582 -1.931786 0.606249 0.000156
2 -2.904872 0.403460 0.817968 0.943665 -0.476419 -0.680307 0.013280
1 -2.302021 0.263631 0.828706 0.688078 0.937822 0.013024 -0.081945
1 -1.745737 0.212438 0.844177 0.657594 -0.085839 0.557911 -0.984307
1 -1.756539 0.165968 0.606415 -0.095211 -0.155081 -0.607076 -0.034571
2 -2.157379 0.996987 0.742743 -0.928285 0.277478 0.506814 0.000024
1 -1.836602 1.142441 0.703371 -0.487060 -0.599560 0.319744 -0.003862
2 -2.540855 0.226131 0.760345 0.397199 -0.412303 0.761479 0.000842
2 -1.447950 1.227043 0.789760 0.464435 2.075849 1.325866 0.000877
2 -2.700939 0.709382 0.681424 1.074584 0.047027 -0.191621 0.062431
1 -1.181629 0.830280 0.761275 -1.895785 -1.232573 0.881318 -0.000807
2 -1.537984 0.906342 0.668853 0.588939 -0.570971 0.876331 0.000060
2 -2.873919 0.529601 0.722884 2.346322 0.269527 -0.416389 0.013478
2 -3.036539 0.274062 0.641330 0.822631 0.390706 -0.010029 0.000919
2 -3.088108 1.368254 0.617823 -0.184131 -1.449888 0.361371 0.000159
1 -3.085739 0.592891 1.495257 1.109373 1.114986 0.665164 -3.215585
1 -3.080920 0.942646 1.464606 -1.403233 1.908673 0.413865 -11.019200
2 -2.052393 0.093771 0.863386 1.149703 -0.553279 -0.877239 0.007247
2 -1.289762 0.105862 2.838398 -1.492024 -0.183845 -0.265234 0.000014
2 -1.736477 0.145778 2.200380 0.002001 0.338998 0.263534 0.188638
1 -1.653233 0.142510 0.836647 0.755154 1.603822 -1.391597 -0.981826
2 -3.113352 0.126241 1.035170 -0.683904 0.554635 -0.236802 0.000107
2 -2.443348 0.142597 1.579632 0.075366 0.709432 0.918862 0.003085
2 -1.614649 0.114854 2.161282 -0.640614 0.423790 -1.114689 0.152346
2 -1.295296 1.281923 0.609364 0.154946 1.303745 1.014776 0.000466
1 -3.084556 1.021101 1.642135 0.782594 -0.130384 -0.445691 -8.296045
1 -3.113689 1.077890 1.979091 1.076481 -0.588068 -0.159678 -7.560553
1 -2.260519 0.154663 3.097724 0.192738 -0.171887 -0.585831 0.004698
2 -2.885402 1.352962 3.103630 0.672981 -1.789015 -0.337237 0.007440
2 -0.854619 0.574407 2.750641 -1.715065 0.066365 -0.488301 0.000008
1 -3.111951 0.799684 0.900379 -0.187719 -0.010268 -0.089901 -3.452908
1 -3.086952 0.726542 1.667343 1.349822 0.603667 0.827172 -8.152672
2 -2.522337 0.495946 0.429291 1.573334 -0.210478 0.693034 0.012644
2 -0.962768 0.644794 0.423386 -0.674258 -0.701178 0.125436 0.000080
2 -2.033278 0.825242 0.499859 -0.129241 0.032532 -1.120464 0.002537
2 -3.089127 0.439853 0.537537 -0.503904 0.334269 -0.193480 0.000867
1 -2.893876 1.179216 0.547769 0.244010 -2.260178 -0.023994 0.000035
1 -2.653472 0.588514 0.455548 -1.022025 -0.733281 0.174911 0.011983
1 -1.418772 1.079542 0.525941 1.189041 -0.344688 0.760265 -0.004340
2 -1.215275 0.924481 0.479169 0.565765 -0.817863 -0.059589 0.005366
2 -3.067607 0.927184 0.517753 -0.730516 2.221394 0.123809 0.000020
2 -2.611555 0.179605 0.569710 0.031615 -1.393602 0.771901 0.001384
2 -2.807708 0.129590 0.590871 -0.080092 -0.927069 1.179832 0.000816
2 -2.396613 1.346460 0.461495 0.115613 -0.930416 0.329771 0.000027
2 -2.405524 1.077277 0.428522 0.941806 0.021385 -1.704233 0.000056
1 -3.121243 0.964760 1.825328 -1.389437 -0.743613 -0.116740 -11.391077
1 -3.114380 1.182715 1.901256 0.323459 0.204702 -0.054706 -8.104612
1 -3.116019 1.183542 1.738399 -0.468859 0.065810 -1.196271 -8.811620
1 -3.109995 1.223466 1.518931 0.267524 -0.757296 -1.253622 -10.179280
2 -1.888759 0.697729 3.113737 -0.296089 -0.444307 -1.032585 0.001699
2 -0.779770 0.244344 2.970318 -0.525529 -0.832880 -0.194303 0.000015
2 -0.777343 0.524327 1.086851 -0.336019 1.587736 0.768039 0.000940
1 -3.105713 0.718854 1.768636 1.711005 0.253237 -0.328576 -8.117981
1 -3.112352 1.008827 2.075443 0.532275 0.507704 0.500913 -5.756222
2 -1.269767 0.065218 0.440943 -1.053581 0.893619 2.114587 0.000073
2 -2.859412 0.066817 1.893704 -2.408581 -0.330360 0.849267 0.000330
2 -1.497128 0.046929 1.359544 0.773304 -0.952901 -1.006181 0.001369
2 -1.044213 0.046038 3.069823 1.482320 0.063207 -0.331545 0.000021
2 -1.865592 0.073965 1.091960 0.962365 0.183004 0.925605 0.002239
2 -2.676212 0.082165 2.080200 0.448912 0.357892 1.552105 0.000104
2 -0.904460 0.076010 0.675039 -0.323276 0.564451 -0.957218 0.001308
2 -1.470650 0.054402 1.996056 -1.514295 0.285805 0.174669 0.000374
2 -1.333065 0.913571 0.351986 -0.312516 -0.024617 0.475138 0.005364
2 -0.845687 0.234468 0.375047 0.655886 1.076659 0.190102 0.000029
1 -1.761720 1.022752 0.365911 0.723286 -0.212971 -0.439146 -0.007590
1 -1.443642 1.387762 0.381180 1.162812 -0.592644 0.055646 -0.003083
1 -3.118768 1.335547 1.778004 0.596943 -0.270843 -1.164771 -5.807968
2 -2.467538 2.089259 -1.421549 1.347606 0.242665 0.379713 0.000106
1 -2.020485 1.809048 -1.974262 2.060921 -0.349733 -0.299669 0.003793
2 -2.505041 1.906440 -2.838164 0.309943 -0.422591 -0.932830 0.003923
1 -1.910048 2.600246 -1.876091 0.366914 -0.082923 -0.968217 -1.004780
1 -2.608467 2.857900 -2.206656 -0.324439 1.526153 -0.275582 -0.008401
2 -2.556311 2.606660 -0.778855 0.194777 0.623067 -0.876684 0.000132
2 -3.055091 2.263451 -1.878021 0.080144 0.364817 -0.539063 0.004243
1 -2.665068 2.606330 -2.351860 -0.280263 -0.474514 -0.176738 0.061755
2 -1.755521 1.866793 -2.049212 -0.043749 0.945523 0.926649 0.004869
2 -2.782796 2.292418 -0.990378 -0.582016 1.562456 0.962718 0.257108
2 -2.707959 1.934598 -0.703344 -0.041263 -0.927426 1.034019 0.000006
2 -1.376276 2.821849 -1.865793 -0.009796 1.832999 -0.489051 0.001890
2 -1.831001 2.857091 -2.264777 -1.402952 0.440548 -0.129656 0.000971
2 -0.939743 2.289918 -0.778432 -1.079490 -1.306788 0.226490 0.000158
2 -2.280784 2.010779 -2.262951 0.395872 -0.506084 -0.990408 0.059770
2 -1.900513 2.225976 -2.622001 0.839739 0.055707 -0.638322 0.124834
2 -2.983166 1.992031 -2.710979 -1.341548 -0.530895 -0.954565 0.159232
2 -1.773906 2.308529 -2.504974 0.638203 -0.329858 -0.060667 0.001688
2 -2.532015 1.942088 -2.562333 -0.249377 -0.710138 -0.319458 0.144301
2 -2.037568 2.192546 -1.202859 -0.268122 -0.003085 0.901734 0.000141
2 -1.800621 2.896910 -2.726977 0.625585 -0.243301 0.362085 0.002686
2 -2.614308 2.830848 -0.225888 -1.088344 -0.186298 0.534437 0.001235
2 -2.458367 3.091894 -2.575920 -0.296728 0.512103 0.112665 0.004990
2 -1.650325 2.017330 -3.011728 -0.408674 -0.303189 -1.539556 0.001861
2 -2.207176 2.330005 -1.925218 0.927406 -0.616651 -0.973841 0.078704
2 -1.178015 2.249202 -0.900754 -0.024347 -1.239510 -0.323171 0.000349
2 -1.465094 1.747964 -2.202502 -0.057950 -0.834294 -0.105014 0.005102
2 -1.026856 2.481770 -0.653073 -0.476794 0.396053 1.082162 0.042064
2 -1.326779 2.724722 -2.349318 0.493998 0.666220 0.630360 0.055785
1 -1.038924 3.018655 -2.111587 0.779610 0.479755 0.515348 -0.854160
2 -1.252930 2.213063 -2.808904 0.552811 -1.952663 -0.399650 0.016279
2 -2.291002 1.899704 -1.986455 -0.482522 0.809902 0.200890 0.157526
1 -1.208332 2.930272 -2.374445 -0.329228 -1.020705 -1.091527 -0.037872
2 -2.420131 2.795216 -1.125317 -0.699144 -0.320681 0.410715 1.727315
2 -1.946897 2.515283 -2.174258 0.619977 0.319229 -1.235833 0.000060
2 -1.810938 2.454332 -1.037127 0.698668 0.708688 1.156109 0.001391
2 -1.975863 2.322845 -2.008957 -0.122840 0.200119 0.834179 0.000632
2 -2.971893 1.797530 -2.197956 -0.396039 0.193998 -0.588269 0.000019
2 -1.876917 1.991048 -2.080615 0.037386 -0.602627 0.249003 0.006894
1 -1.917952 2.114357 -2.693466 0.622119 -0.784389 -0.005601 0.134086
2 -1.357711 2.862025 -1.405558 0.304483 0.284239 -0.557035 0.000142
2 -2.361091 2.727383 -2.593901 0.159095 0.947629 -1.614857 0.001232
2 -1.534233 3.068813 -0.755587 -0.145291 1.368065 0.488914 0.003446
1 -0.802540 2.351291 -1.272014 0.023516 -0.001020 0.571186 -0.587807
2 -1.120784 1.831851 -0.548673 1.370440 -0.189775 1.951471 0.004264
1 -3.001970 2.239442 -1.659533 -0.442859 -1.386927 0.563210 0.000761
1 -1.079948 2.486099 -1.732030 1.277269 -0.323557 -0.156465 -0.047244
2 -1.543041 3.023762 -1.863500 0.670255 0.327412 -1.336772 0.075512
2 -2.492657 2.351589 -1.852450 0.090229 -0.330865 -0.222340 0.000431
2 -1.607898 2.866987 -1.458870 0.000348 0.775978 -0.025540 0.006039
2 -1.619258 2.782014 -0.458689 -0.397485 -0.395198 0.354620 0.007508
2 -0.867529 2.876120 -2.278826 0.374412 0.323897 -0.737904 0.000036
2 -2.705253 2.098446 -1.783740 -0.033414 -0.533941 -0.638784 0.013175
2 -2.144800 3.011004 -1.083323 -0.085840 0.655163 0.223960 0.004266
1 -1.826702 2.674681 -1.888651 0.248551 -0.173824 -0.557674 -1.004322
2 -2.745331 2.578118 -2.531439 0.274889 -0.031420 -0.540698 0.001119
2 -0.856001 3.074497 -1.891337 0.321109 0.444783 0.592325 0.029455
2 -1.238302 2.359816 -1.336331 0.163642 -0.609524 -0.649568 0.000022
2 -1.491555 2.468044 -3.016632 -0.291471 -0.025653 -0.199411 0.003366
2 -1.016009 2.923635 -1.559638 0.941586 1.176326 -0.890652 0.000006
1 -2.060467 2.886858 -1.991055 -0.440103 -0.095036 0.142759 -0.022407
2 -1.183011 2.502061 -2.492048 -0.211410 -1.104992 0.859681 0.021330
2 -1.610708 2.228878 -2.173756 -0.052472 0.690210 -0.411121 0.000120
2 -1.742147 2.956336 -1.519712 1.812925 0.858928 1.130827 0.005832
2 -1.109505 2.124905 -3.028508 0.355169 -0.330999 -1.388036 0.000093
2 -2.442716 2.213388 -2.834521 0.190177 -0.080734 0.020419 0.000168
1 -1.371221 2.991804 -2.140552 -0.519709 0.094470 0.456304 -0.014322
2 -3.090185 2.853389 -2.747873 -0.970334 -0.018433 -1.799941 0.000102
2 -1.347738 1.639995 -2.577351 0.283136 -0.725399 -1.243747 0.000031
2 -3.111673 3.075793 -2.973321 -0.646564 0.670870 -0.449989 0.002642
1 -1.669992 2.453356 -2.821308 -0.874598 -0.051954 -0.306173 -0.003883
2 -2.177652 1.677132 -0.503724 -0.830049 -0.119268 1.144152 0.029302
2 -1.288629 1.874533 -0.509722 0.525385 0.066578 0.304871 0.012749
2 -2.203936 1.917608 -2.426800 0.498585 -0.772723 -0.458751 0.001582
1 -1.841062 2.538280 -0.273532 0.263904 0.216695 0.251859 0.175587
2 -0.985142 2.380494 -1.769247 1.205210 0.321246 -0.862492 0.040417
1 -1.957224 2.878986 -0.666469 -0.509885 -0.033796 1.306551 0.000268
2 -1.744013 2.817454 -2.450956 0.765934 -1.103931 0.371333 0.003508
2 -0.968244 2.163474 -2.577154 1.060996 -0.260067 -0.580765 0.000002
2 -2.279385 2.526662 -1.954611 0.471583 -0.351456 -1.074326 0.000542
2 -1.781491 1.620015 -1.316857 -0.169623 -0.362269 0.850690 0.125239
2 -2.112621 3.089827 -1.715805 0.629270 1.610895 -0.188960 0.007268
2 -2.705323 1.968880 -1.688028 0.275797 -1.212634 0.820357 0.013250
2 -2.531640 2.173755 -2.015557 -0.533287 -0.343201 -0.403514 0.000108
2 -0.975138 2.389452 -1.484116 -0.489022 -0.414970 -0.710985 0.012604
2 -1.175490 2.799024 -2.760859 0.713472 -0.362548 0.738476 0.001691
2 -2.019152 2.822087 -2.364083 -0.772849 0.835975 -0.335706 0.000431
2 -1.472928 2.486166 -2.833872 -0.506356 0.808087 -1.714635 0.004228
2 -2.576174 2.029240 -1.204556 -0.278300 -0.982795 -0.742197 0.015314
2 -1.884094 1.923637 -1.759268 2.073483 -0.655842 0.395220 0.000059
2 -0.849511 2.157076 -1.599611 0.807920 0.431067 0.604341 0.000323
2 -1.897737 2.315588 -1.811436 -0.163191 0.919506 -2.269913 0.012008
2 -2.959853 2.124009 -2.712703 -0.640552 -1.029372 0.583271 0.119777
2 -1.367405 2.287560 -2.729021 -0.164929 0.616664 0.107686 0.016334
2 -2.195800 1.750582 -1.273494 -0.564808 -0.244851 0.376935 0.000152
2 -1.389992 2.267570 -2.092225 1.337693 -0.533140 0.271972 0.000122
2 -2.706778 2.926473 -0.551861 -1.604391 0.894178 -0.293386 0.000093
2 -2.163503 3.080414 -0.332274 -1.028371 1.003722 0.945120 0.002798
2 -1.077224 2.899497 -0.755291 1.800010 0.947694 0.695127 0.006364
2 -1.506206 2.876616 -1.992625 -0.444492 0.714642 -0.925803 0.003061
2 -1.372440 1.836571 -0.675237 -0.316445 -0.341419 1.101378 0.019292
2 -2.072758 2.416455 -0.982703 -0.268875 -0.340332 -0.307477 0.000033
2 -1.878745 3.084599 -0.631498 -0.188435 0.759323 0.413382 0.000292
2 -1.800437 2.968813 -2.550800 0.313023 1.041664 -1.457328 0.003702
2 -2.465942 2.891965 -2.628342 -1.426693 -0.457466 0.641773 0.001873
2 -2.852151 2.747563 -2.862771 0.226006 -0.285131 -0.560792 0.000029
2 -2.162251 1.976895 -1.341945 -0.233650 0.189454 1.644741 0.000132
2 -2.381124 2.775594 -2.173679 0.642244 -0.232214 0.135257 0.001090
2 -1.259971 1.614869 -0.979829 1.284639 -0.727732 -0.191032 0.011428
2 -1.580635 2.123276 -0.654253 -0.002158 0.378333 -0.779875 0.000329
2 -1.003982 2.594113 -0.979601 -0.159069 -0.503347 -0.396119 0.000035
2 -1.535024 1.968587 -0.917592 0.564128 -0.811509 -0.634201 0.000623
1 -2.217287 2.578347 -2.717660 0.346628 0.933688 -0.175615 0.000108
2 -1.469881 2.722136 -0.574950 1.016622 0.021771 0.820687 0.001380
1 -2.806510 1.903529 -1.919702 -0.818269 0.199399 0.300009 -0.000439
2 -2.061662 1.806917 -0.502326 0.132086 -0.483655 0.983172 0.005176
1 -1.306379 1.985139 -0.260748 0.052724 0.256879 0.816718 0.009709
2 -2.983457 2.074601 -1.870878 -0.978839 -0.231407 -0.154491 0.001075
2 -1.270927 2.941199 -2.558827 0.495320 0.625887 -0.398523 0.007235
2 -1.880308 2.943581 -1.156418 -1.031730 -0.236700 -0.460392 0.000955
2 -1.885224 2.681994 -1.254966 -0.512908 -0.576856 -0.964961 0.001589
2 -2.801753 2.828372 -1.801617 -0.490391 1.084900 -0.593248 0.000224
1 -1.647320 2.526026 -1.238772 0.094263 -0.571189 -0.030448 0.024422
2 -1.886422 2.356532 -1.285772 -0.431536 -0.811077 -0.952783 0.043953
1 -3.008227 2.614297 -1.370424 -0.622362 -0.201996 0.148380 0.000035
1 -1.537639 2.191113 -2.952604 -0.601076 -0.083464 -1.018719 -0.008109
2 -1.378981 2.340727 -0.906233 -0.513149 1.514022 -0.226992 0.001372
2 -1.084503 2.060265 -1.219438 0.352136 -0.259344 -0.137609 0.000002
2 -2.135957 2.557316 -1.719977 -0.707999 0.545612 -0.442270 0.000083
1 -1.408827 2.248999 -0.479773 0.293099 -0.687468 0.587378 -0.032288
2 -1.477424 2.755693 -2.867713 1.160991 1.255499 -0.101969 0.036891
1 -3.062181 2.453047 -2.710606 -0.500416 -0.101834 -1.313445 0.003070
2 -0.823309 1.753080 -2.801863 0.248861 -1.399267 -0.013585 0.007380
2 -1.132777 2.620073 -2.404653 0.816631 -0.469033 -0.705494 0.103424
2 -1.254675 3.057574 -1.293563 0.664931 -0.033081 1.313179 0.002277
2 -2.290856 2.245372 -1.853763 -0.306359 -0.489806 -0.065423 0.078327
2 -1.903918 1.672387 -1.328574 1.355712 -0.338662 1.341235 0.123273
2 -1.782745 2.049835 -0.970673 0.352173 0.134337 -0.742874 0.000156
2 -1.150936 2.920550 -1.219076 -0.060978 -0.770744 -1.277303 0.002351
1 -1.187458 3.068641 -0.762707 -0.271030 0.483290 -0.397443 -0.012732
2 -3.024689 2.730187 -0.622873 -0.293059 -0.090728 0.549063 0.000349
2 -1.546675 1.903803 -0.718636 0.383522 -0.222055 0.032365 0.006453
2 -1.686905 2.170941 -1.418214 -1.103562 -1.147961 0.985695 0.000011
2 -0.957765 2.602560 -0.697902 -1.024237 -0.057781 -1.105325 0.042044
2 -2.047414 2.104782 -2.967776 -0.124895 -1.198116 -0.409744 0.044980
1 -2.609151 2.523943 -1.969604 -0.809727 -1.306906 -1.384098 -0.001706
2 -2.044517 2.061351 -2.602775 0.471631 0.644361 -0.436909 0.010655
2 -1.726597 2.228954 -0.366373 -1.108585 0.506940 0.479177 0.000462
2 -2.238944 1.994477 -2.128123 -1.235789 0.449840 -0.086534 0.062897
2 -1.424253 2.203543 -1.052534 -0.788065 0.582726 0.751236 0.000725
2 -2.565611 1.867466 -2.666210 0.518233 0.236880 0.010497 0.142157
2 -2.537909 2.664132 -2.228527 -0.811321 1.159076 -0.312482 0.006926
2 -1.502905 1.957105 -2.899642 0.257857 0.694008 -0.217170 0.001444
2 -2.265070 2.326146 -2.934440 -0.166150 1.241087 -0.002365 0.000164
2 -1.300106 2.531169 -2.941447 -0.734232 0.283308 0.091067 0.070057
2 -2.816591 2.397402 -1.903510 0.263199 0.259449 0.595212 0.000090
2 -3.037249 1.994296 -1.195168 -0.385811 0.637026 -0.817936 0.008464
2 -2.532526 2.601689 -2.399395 0.808252 -0.695646 0.521199 0.068525
2 -1.737382 2.284006 -0.958996 0.156793 -0.393579 0.597573 0.001027
1 -2.553984 2.080459 -2.455162 0.093094 -0.504311 1.016199 0.003481
2 -2.310924 2.661336 -0.347037 -0.440036 1.585294 -0.006120 0.000004
2 -2.110347 2.669533 -1.424192 -0.946612 -0.611255 0.873788 0.000053
1 -1.343320 2.463844 -0.471062 -0.192458 -0.058407 -0.379287 -0.031345
2 -2.541011 2.159295 -1.119919 0.242044 0.683457 -0.287235 0.015776
1 -2.413178 2.241642 -0.228097 1.568237 -0.709521 0.590178 -0.000705
2 -1.945481 1.828184 -2.135832 -0.071664 -1.211449 1.608306 0.006626
2 -2.794166 2.567196 -0.807703 -0.167176 -0.366899 0.312788 0.000124
2 -1.063427 2.667873 -2.514165 0.024827 -0.290171 0.531158 0.083663
2 -1.772048 2.438438 -1.247936 1.868490 0.488225 0.011983 0.069155
1 -1.345826 2.562200 -0.920140 -0.093030 -1.105350 0.297966 -0.000300
2 -1.713421 2.829813 -1.256112 -1.571695 0.992015 0.754813 0.000640
2 -1.865104 2.723204 -2.576183 -1.605291 -0.085265 -0.780104 0.001285
2 -1.108143 2.346663 -1.965380 -0.469209 1.091996 0.164492 0.000182
2 -1.972009 2.174927 -1.776654 -1.766180 -0.006643 -0.780503 0.011580
2 -1.299478 1.782269 -1.684470 -0.323487 0.466217 -0.874831 0.000548
2 -2.623789 2.360497 -1.123207 -0.470549 0.122153 -1.619517 0.009550
2 -2.733507 2.265269 -0.517562 0.344090 0.714243 -1.038680 0.291841
2 -1.573878 1.980011 -0.452475 0.017315 -0.549371 0.600635 0.004994
2 -2.327713 2.930440 -0.700608 1.573057 -0.445301 0.140456 0.001208
2 -1.721780 1.756998 -0.867327 0.817066 -1.390006 1.430280 0.000051
2 -2.718874 2.007136 -1.449891 -0.933797 -0.876411 -0.533059 0.000149
2 -1.606591 2.403403 -0.311666 -0.081673 -1.374341 -0.359753 0.000418
2 -0.839042 1.979537 -0.729478 1.467592 0.244069 -1.199861 0.000586
2 -2.446968 2.292722 -0.803551 -0.207045 -0.976234 -1.400229 0.000014
2 -2.018052 2.041619 -2.840196 -0.709283 -1.861927 -0.277387 0.046683
1 -3.031536 1.954662 -0.395831 -0.426770 -1.740327 -0.106435 -0.011431
2 -2.317805 3.121546 -2.883323 0.810203 1.782088 -0.454292 0.072495
2 -2.889687 2.428000 -2.973865 0.323225 0.645628 -0.495339 0.000066
2 -1.336551 2.314695 -0.674584 -0.656092 -1.605247 -0.526434 0.000559
1 -1.134332 2.522984 -1.554427 -0.674930 0.109479 -0.061191 -0.090625
2 -2.535925 3.002276 -1.074562 1.170566 2.102454 0.636834 0.000295
1 -2.758502 2.153343 -1.052614 -1.003075 -0.557725 -0.064581 0.022629
1 -2.927307 1.893164 -2.808043 0.271953 0.748187 -0.234335 -0.631111
2 -1.444498 1.922390 -0.562725 -0.851767 -0.735945 2.110802 0.037128
2 -2.619260 2.449333 -0.982303 1.030736 0.595758 -1.184338 0.009029
2 -2.223294 2.797516 -1.019746 -0.438644 -0.963147 -0.108827 0.047865
2 -2.283962 2.991352 -2.932121 0.353698 -0.584762 -0.350805 0.067209
1 -1.394401 2.811674 -2.440260 -0.473742 0.017787 -0.258124 0.027051
2 -2.510262 2.661018 -1.713492 0.507789 -0.854776 0.142011 0.000022
2 -2.866878 2.340540 -1.071976 -0.309021 -1.891089 -1.500163 0.235035
2 -2.353238 2.847211 -1.059556 -1.372207 0.250425 -0.671452 1.774548
2 -1.969034 2.174842 -0.373751 0.512539 -0.140616 -0.665567 0.000104
2 -2.975496 2.362818 -0.463912 -0.507822 -0.183470 -1.193698 0.162550
1 -0.892063 2.431146 -1.207039 -0.328056 -1.517688 2.040407 -0.600884
2 -1.174806 2.607110 -2.701496 -0.637515 -0.161041 -0.303246 0.001327
2 -1.200851 2.005496 -0.370705 0.292848 1.681752 -0.492000 0.023497
2 -1.224759 3.108138 -2.566053 1.987198 0.502709 1.240095 0.005486
2 -2.026833 2.808891 -1.209869 0.779620 -0.675934 0.922488 0.002169
2 -2.393560 1.780872 -2.930559 -0.384978 -0.960045 0.314438 0.001677
2 -0.954004 2.839895 -2.787631 1.291468 0.894364 0.320910 0.000294
2 -3.090408 3.014253 -0.927106 0.113956 0.007919 -0.121854 0.000999
2 -1.302073 2.931939 -0.832021 1.546153 -0.413064 -0.012169 0.003398
2 -1.247947 2.859937 -0.662288 1.152086 -0.740154 0.539769 0.002796
2 -3.049256 2.715773 -0.370898 0.046629 -1.157291 -0.572184 0.000192
1 -2.280896 1.818450 -2.587755 -0.345021 0.497352 0.021197 -0.044166
1 -2.431007 1.775055 -1.741799 1.233801 0.587835 0.344003 -0.002051
2 -2.781819 1.974076 -2.351236 -1.390398 1.247579 0.166955 0.000038
2 -0.967700 2.664861 -2.976356 -0.375030 -0.689586 -0.020393 0.000065
2 -3.013273 2.749736 -1.131686 -0.166670 -1.214365 0.299131 0.000115
1 -3.047619 1.842750 -2.788907 -0.761085 -0.016179 0.240440 -1.370881
2 -2.301735 2.874243 -2.815781 2.722818 -0.183928 -0.372111 0.009267
1 -2.151478 2.817248 -1.768716 -1.040067 -0.959533 0.743985 -0.020875
2 -2.430022 2.972347 -0.321217 0.244813 0.046628 -0.601061 0.000091
2 -2.831576 2.817093 -0.371754 0.465791 -0.431707 -0.766395 0.000349
2 -1.789287 1.981794 -0.412888 -0.697813 1.298380 -1.676139 0.000410
2 -2.813174 2.205779 -0.442832 0.102749 0.271007 -1.363933 0.292757
2 -2.785374 2.582571 -0.358986 0.394528 -0.090800 -0.761476 0.000138
2 -1.632769 2.109605 -1.763976 0.689186 1.931418 -0.325585 0.000009
2 -2.764978 1.936451 -0.396874 0.867629 1.279513 1.564510 0.000063
2 -1.525737 2.991271 -2.644800 -1.390413 0.553555 1.490211 0.000390
1 -1.179036 1.874240 -1.834633 -1.324805 0.413418 -0.605101 0.000451
2 -1.251462 2.823390 -2.957385 -0.307674 -0.760475 -0.573197 0.171983
2 -2.775740 2.709547 -1.610626 0.065042 -1.852070 -1.284588 0.000237
1 -1.365604 2.761507 -2.964201 0.089381 -0.706976 1.280242 0.207787
1 -2.326225 3.026135 -2.285006 -0.424089 -0.916600 1.391204 0.183116
2 -2.634156 3.069173 -2.561543 1.954024 1.084475 1.202345 0.004062
2 -2.930061 1.732640 -2.498007 -0.127397 0.521145 0.562629 0.000019
2 -2.410923 1.750119 -2.006042 -2.154947 0.580161 0.399869 0.425476
2 -0.917985 2.349986 -0.377073 -0.535403 0.051807 -0.478342 0.029439
2 -1.074678 2.639437 -1.396937 -1.253690 -0.149695 -0.543617 0.000813
2 -2.969462 2.304085 -0.347406 -0.391142 1.772932 -0.615203 0.172349
2 -2.166881 2.961944 -1.330252 -0.652669 -0.861456 1.218321 0.000180
2 -1.757077 1.758758 -1.193683 0.021138 0.886100 0.010345 0.002538
1 -0.932649 1.763535 -0.418464 0.207771 0.604369 -1.583394 -1.004361
2 -1.408771 1.850148 -1.473376 0.699716 1.329436 -0.469261 0.000082
2 -1.237780 2.430799 -3.017071 -0.141067 0.694437 0.517778 0.069122
2 -2.476338 3.054682 -0.733787 0.401985 -0.307616 0.626338 0.001216
2 -2.808605 2.933706 -1.382503 -0.451424 -1.040684 0.856343 0.000011
2 -1.043001 1.884874 -3.021980 0.548347 -1.120085 0.683277 0.000104
2 -1.512499 2.916038 -0.476117 -0.573249 -1.444520 0.529322 0.007537
2 -2.042739 1.821684 -0.898682 0.003525 1.661298 -0.185933 0.000008
2 -2.295769 1.768914 -1.975664 -1.026515 0.419176 0.002237 0.576059
2 -0.939551 2.182561 -0.539599 -0.978824 -1.406701 0.077828 0.000199
1 -0.851399 2.485832 -1.443215 -0.233809 0.566759 0.878732 -0.762034
1 -1.139895 3.091907 -1.067165 0.279213 -0.081114 -0.218620 -0.024611
1 -0.862204 1.751737 -0.333541 0.638065 -0.729394 1.356339 -0.993979
2 -0.815075 2.582109 -0.491009 0.244327 0.235981 0.982759 0.000317
2 -0.923364 1.851032 -2.434246 -1.368956 0.577287 0.429969 0.000045
2 -1.680734 3.050446 -2.787182 -0.606158 -0.658177 1.288398 0.001149
2 -2.042446 3.047056 -3.004248 -0.934789 -0.118613 1.271661 0.045751
1 -0.823743 2.562460 -1.345263 -0.020172 0.336362 0.216551 -0.813636
2 -2.642095 2.368008 -3.011738 -0.228882 0.360921 1.229376 0.000054
2 -0.936798 2.946962 -0.659020 -1.918487 -1.193481 0.249021 0.004382
2 -1.967119 3.091057 -0.205116 -0.878469 -0.372892 -0.134970 0.052171
1 -1.205036 1.618220 -1.439362 0.741615 0.013456 0.318511 -0.001010
1 -2.115874 1.670690 -2.964201 -1.451742 0.714034 0.444565 -0.045625
2 -1.560102 1.617375 -2.136071 -1.519251 0.132236 -1.249097 0.005358
2 -1.564667 1.809048 -0.556014 -0.673051 2.341433 -0.248882 0.012708
1 -2.406839 1.647879 -2.593124 0.481045 0.900378 -0.370985 -0.025704
2 -0.943905 1.671626 -2.891699 -0.049280 1.735688 -0.489444 0.006480
2 -1.023057 1.659739 -2.650684 -0.716289 1.248726 0.669331 0.000115
2 -0.819922 1.633930 -0.207605 -0.066163 -0.112997 -0.241618 0.019546
2 -1.587314 2.873410 -0.128166 1.060851 -0.495134 0.043902 0.001086
1 -0.991470 2.366964 -0.246253 0.926319 1.285750 -0.519787 0.039346
2 -1.755752 2.568453 -0.180778 0.943997 0.183715 0.433533 0.178888
1 -2.175818 1.865575 -0.136668 -0.962470 -0.655097 -0.196157 -0.000606
2 -2.866569 2.311314 -0.217903 -0.421855 0.680789 -0.373228 0.011581
2 -2.454910 1.777992 -0.287700 1.115365 -0.695602 -0.626078 0.000124
2 -2.748009 2.166508 -0.200644 1.519163 0.020057 -0.063364 0.002134
2 -1.342209 2.751758 -0.193554 0.821776 0.915258 -0.842764 0.000318
2 -1.405435 2.927129 -0.312928 0.462526 -0.259188 -1.125882 0.002939
2 -1.630012 2.727394 -0.256655 -0.604324 1.453851 -1.109956 0.002004
2 -0.897817 2.531028 -0.286624 -0.561986 1.077371 -1.253993 0.002574
2 -2.542740 2.855547 -0.043349 0.698752 -1.793324 0.864805 0.001355
2 -2.046531 2.975198 -0.235896 1.633056 -1.540158 -1.117373 0.053766
2 -1.681026 3.040664 -1.835360 -1.234376 -1.035528 -2.643063 0.060558
2 -2.663931 3.054988 -2.132046 0.183224 -1.024877 -0.496797 0.002890
2 -1.976903 2.749723 -3.041082 0.636072 -0.475566 1.209377 0.000012
2 -1.310799 3.101155 -0.044977 -0.104377 0.484353 -0.794137 0.000012
1 -1.423484 1.912738 -0.033605 -0.610700 -0.966622 -1.006411 0.001263
1 -2.319781 2.918417 -0.015883 1.111770 0.110558 0.302239 -0.000336
2 -2.364846 2.370017 -0.001715 -0.263572 1.036185 0.438567 0.000118
2 -3.098798 1.840277 -0.115927 -0.787529 -1.580910 -0.532527 0.004819
1 -0.836640 2.994589 -0.023494 0.900283 0.326724 0.084243 -0.004524
2 -0.939300 2.339872 -0.093643 0.062072 -0.324529 -0.454217 0.010970
2 -1.515188 2.028055 -0.100038 -0.076410 -0.403871 -1.219299 0.012628
1 -2.081131 2.541389 -0.042273 0.215024 -0.028656 -0.527586 -0.003411
2 -1.119143 3.076590 -0.383824 0.418616 -0.745208 0.598512 0.000066
2 -1.628839 3.118798 -0.906699 0.756931 -0.059635 -0.456458 0.003351
2 -1.429950 3.083952 -3.043349 -0.886179 -0.809143 0.320385 0.005526
2 -1.450096 3.114077 -0.346647 -0.710485 -0.190534 -0.954814 0.001405
2 -3.054410 2.290206 -2.636573 1.893307 0.338632 -0.637618 0.004386
2 -2.395279 3.101444 -2.366551 -0.074500 -0.531286 -0.074818 0.165362
2 -3.102818 2.442114 -1.151948 0.780255 -0.934169 -1.050369 0.000579
2 -3.097607 1.933281 -1.037944 0.810531 0.496111 0.850695 0.038232
2 -1.530488 2.318134 0.112717 0.558779 0.382257 -0.194120 0.000045
1 -2.904128 2.479803 0.045922 -0.368043 -1.013036 0.266486 0.000152
2 -1.944931 3.043952 0.063296 -1.490911 0.235510 1.027915 0.059080
2 -1.188756 2.595265 0.089997 -0.946184 1.013716 1.058338 0.000021
2 -1.064987 2.048696 0.076758 0.913646 -0.160103 0.931843 0.000018
2 -1.873726 2.916082 0.064709 0.434725 0.286276 0.745700 0.048681
2 -2.536461 2.605413 0.051620 -1.303675 0.306528 0.577972 0.000194
2 -0.788318 1.628404 -0.986824 -1.455545 0.723266 -1.182662 0.000851
1 -0.809331 2.304174 -1.957174 -1.853941 0.931529 0.838140 -0.000855
2 -0.776586 2.728526 -0.178364 -0.828852 0.673696 0.319124 0.000093
2 -0.786037 1.979064 -1.713465 -0.714266 -1.157814 -0.429448 0.010857
1 -0.796494 1.784716 -0.654508 -1.330955 -1.513995 -0.724980 -0.015359
2 -0.791179 3.091694 -2.502589 0.097548 -0.715521 1.421762 0.083624
2 -1.210793 1.415016 -2.674559 0.280501 0.638221 -1.906687 0.000040
2 -3.019891 1.463083 -1.307621 0.449057 1.075102 -1.295829 0.013311
2 -2.418564 1.490564 -2.598813 0.102303 1.748146 0.880779 0.017495
2 -2.636526 1.425508 -1.828405 0.760188 0.625519 0.469172 0.001676
2 -2.371462 1.479922 -0.302339 0.800847 1.661344 -0.987776 0.015297
2 -2.907534 1.407690 -1.411883 0.537937 0.050190 -0.267774 0.011983
2 -2.085655 1.429026 -2.073019 -0.644395 0.949493 1.302701 0.072961
2 -1.041485 1.434639 -1.463434 -0.014087 -0.030581 1.233408 0.000549
2 -0.810433 1.453512 -1.497407 0.007617 0.447459 1.736938 0.002227
2 -1.614236 1.406901 -2.438878 -0.090179 -0.483596 0.630246 0.000532
2 -2.219209 1.429039 -2.242222 -0.545329 -1.341140 0.629530 0.000622
2 -3.030527 1.437066 -2.717601 -0.303721 -1.611312 -0.333193 0.000028
2 -1.474010 1.405584 0.078801 1.826192 -0.564198 1.175955 0.000239
1 -1.306745 1.573334 -0.829151 -0.486571 -1.047324 0.743397 0.011268
1 -2.220490 1.603038 -1.051079 0.030506 -0.579121 -1.215931 0.000035
2 -2.616998 1.541595 -0.749097 -0.859446 -1.189573 -1.623163 0.000001
2 -1.794865 1.556679 -2.537358 -0.546568 -0.384689 -0.233542 0.000598
2 -2.231491 1.563362 -2.636054 1.435998 -0.391451 0.421753 0.001927
2 -2.072910 1.583568 -2.148547 -2.008695 0.051456 1.464428 0.005984
2 -2.075201 1.569582 -0.140089 -0.595336 -0.279152 -0.104718 0.002194
2 -2.353628 1.586545 -0.183121 0.512545 -0.857591 -0.080655 0.013852
2 -1.713520 1.568705 -0.030894 0.150556 -1.126171 0.300314 0.000175
2 -2.506425 1.521680 -0.047773 -0.120095 -1.006304 0.119278 0.002513
2 -3.024050 1.578599 -1.151834 -0.834237 0.546417 -0.149061 0.001467
2 -2.276548 1.582949 -0.434535 0.066840 0.559150 -0.205500 0.025725
2 -2.791268 1.574426 -1.339015 1.219184 0.420242 -0.181788 0.004336
1 -2.837801 1.536214 -0.332099 1.048606 -0.247453 0.530309 0.001533
1 -1.482543 1.550138 -2.332735 0.922070 0.077611 -0.814637 -0.089764
2 -2.664035 1.544338 -2.798595 -0.661003 0.094575 0.422404 0.162094
2 -1.516747 1.511572 -1.752972 -0.637038 1.493441 0.641120 0.281435
2 -2.127673 1.472192 -1.494496 0.773805 0.434958 1.418014 0.000004
2 -1.648042 1.523180 -1.480457 -0.035288 0.809689 0.822830 0.000217
1 -1.778024 1.490710 -1.025894 1.377720 0.188609 -0.819770 -0.000798
2 -2.041418 1.500922 -2.770226 0.033732 0.429286 1.570897 0.000149
2 -1.953629 1.476474 -0.313061 -0.262970 0.073401 0.611355 0.000197
2 -1.391757 1.481551 -0.384697 0.185938 -0.020339 0.054310 0.000007
2 -2.749180 1.483756 -0.169285 0.285121 -0.010906 -0.958343 0.016614
2 -1.660274 1.514764 -2.693333 1.500324 0.357208 -0.351727 0.000587
2 -1.053546 1.514625 -0.958343 0.260577 0.081982 -0.983783 0.000895
2 -1.136134 1.499843 -1.742697 0.190514 -0.293759 -0.404733 0.000028
1 -2.679239 1.490195 -1.591747 0.793209 -0.450036 0.373848 -0.864051
2 -2.363166 1.505077 -2.900796 0.115191 -0.955916 0.122180 0.000367
2 -2.583006 1.508696 -2.894651 -0.808448 -1.071713 -0.524363 0.162401
2 -1.408203 1.545614 -1.804190 0.173165 0.456468 -1.149166 0.281441
1 -2.709155 1.558987 -1.496520 -0.071907 1.081729 -0.571079 -0.859981
2 -2.091443 1.598612 0.045400 1.490213 0.656767 -0.629530 0.003831
2 -2.930880 1.855434 -3.113700 0.215766 -0.302914 1.274299 0.038020
2 -2.061967 2.955611 1.467121 -0.405870 0.106332 0.084973 0.009059
2 -1.562011 2.906247 2.561796 0.564997 1.013064 0.671205 0.004618
1 -2.555672 2.876853 2.602589 0.138735 0.125899 0.721160 0.011559
1 -2.465039 3.093091 1.427870 0.343240 -0.069684 -1.023781 -0.006640
2 -3.021072 1.922665 2.019077 -0.624457 -0.782559 -0.120890 0.406762
1 -2.282893 2.255856 1.186638 0.184544 -0.503267 -0.868041 0.056621
2 -1.504234 2.790861 0.814253 -0.071417 0.152786 -0.490754 0.036396
1 -1.601121 2.322253 1.914921 1.246317 0.051989 -0.583438 -0.013399
2 -0.863821 1.874669 1.120207 1.675182 0.493053 0.840794 0.000068
2 -1.023837 2.319467 0.729228 0.273600 0.131285 0.551805 0.002105
2 -1.141704 2.452271 2.220161 0.270402 -0.926991 -0.057695 0.000009
1 -1.622162 2.008557 2.096564 0.058315 -0.354957 -0.329877 0.025312
2 -0.856534 1.891893 0.728360 1.261804 -0.108416 -0.660690 0.000004
2 -1.200086 1.973775 0.441872 0.202889 -0.870134 -1.580927 0.000157
1 -1.914824 2.690603 0.672225 -0.083486 0.451427 -1.068692 -0.077687
2 -1.705740 1.979427 1.848150 0.200214 0.274716 -0.413259 0.000092
2 -1.534583 1.952777 0.541811 0.235531 -0.417520 -0.407206 0.014516
2 -1.945358 2.417949 0.584374 1.407310 -0.642279 -0.836529 0.348860
1 -2.614808 2.332517 0.805682 0.337732 0.583203 -0.184785 -0.002639
2 -2.980545 2.092083 2.512942 0.745756 0.830935 -0.645435 0.042842
2 -1.829302 1.881478 0.940542 -0.847999 -0.778441 -1.589491 0.000175
2 -2.504015 1.649842 1.857048 0.713186 -0.117749 0.802004 0.038385
2 -1.925957 2.444001 1.789663 1.721731 0.151907 -0.239287 0.009182
2 -2.161074 1.998417 1.547852 1.621596 1.113274 1.099114 0.005096
2 -2.174642 2.497036 1.380811 -0.672820 -0.158723 0.001572 0.103896
1 -2.200592 2.815681 0.923150 -0.724989 0.075607 0.725182 -0.017227
2 -2.441607 2.363749 1.365481 -0.418797 1.402952 1.211355 0.058186
2 -1.492838 2.668882 3.054279 -0.772450 -1.056877 -0.892182 0.004031
2 -1.289726 2.009843 0.724478 1.038518 0.784978 -0.407252 0.019635
1 -1.619518 1.751962 1.426053 -0.331772 -0.599310 -0.397321 0.000486
2 -1.711457 1.734067 2.422552 0.087864 -0.640439 1.034261 0.000274
1 -2.299423 1.722099 2.431057 -0.930269 0.683563 -0.418449 -0.663032
2 -0.913284 2.909825 1.589124 0.183540 1.337509 0.195890 0.000212
2 -1.548572 1.883639 2.140711 -1.009358 -0.008989 1.776254 0.027373
1 -1.971475 3.050001 3.110554 -0.814525 0.845467 1.454132 0.036328
2 -2.454331 2.787096 2.114402 -1.332185 0.091777 -0.019498 0.003588
2 -2.835451 2.352543 2.440895 -1.248455 0.713429 1.457096 0.001044
1 -1.220868 2.231708 1.085594 0.040826 1.149927 -0.514994 0.001865
2 -2.794986 2.244794 1.475868 0.237734 0.207007 -0.101091 0.047950
1 -1.782630 2.501782 2.911872 -0.159729 -0.362169 1.054876 -0.005585
1 -2.570593 2.530086 0.819363 -0.125388 -0.424789 -0.009372 -0.054814
2 -1.628688 2.802728 2.126810 -0.815422 0.010144 0.059204 0.000184
2 -2.650339 2.320409 2.304546 0.221139 0.627203 -0.250795 0.000185
2 -1.282760 2.632286 1.514746 0.164063 1.625432 -0.374132 0.000039
1 -2.456612 2.915173 1.750346 -1.732763 0.358087 0.192325 -0.002780
1 -1.420057 3.018244 1.840718 0.689498 0.047196 -0.274734 0.303017
1 -1.719137 2.555637 1.878912 0.527745 -0.246120 -0.574616 -0.010164
2 -2.078527 1.843403 1.572086 0.612789 -0.087423 -0.169413 0.004213
1 -2.334322 1.805483 2.338297 -0.499567 -0.324413 -0.779970 -0.668253
1 -1.488481 2.387584 2.372457 0.803685 -0.567470 0.154549 -0.554191
2 -1.783532 1.825330 2.969523 0.719335 0.339232 -0.152041 0.044831
2 -1.745163 2.433957 2.031940 -0.314901 0.229736 -0.333607 0.047223
1 -2.995218 2.496173 2.349470 -1.318020 0.003623 -0.103076 0.044516
2 -1.695715 2.131181 0.641738 -0.260089 -0.034177 -0.578521 0.000144
2 -1.863629 2.723663 2.154853 -1.651698 0.344033 1.317504 0.017924
2 -1.824716 2.027983 1.309169 0.113778 -2.165128 1.226978 0.000011
2 -2.604742 1.881976 1.128495 -0.277851 -0.737100 -0.880187 0.000598
2 -1.968505 2.442125 0.813754 0.671388 0.231143 0.153111 0.000199
2 -2.921751 2.848727 2.527674 -1.049870 0.772956 -0.087737 0.016262
2 -1.594697 2.475497 2.450742 -1.181825 -0.277299 -0.586473 0.017189
2 -1.174568 2.276019 1.259716 0.256490 -0.901039 0.527137 0.002406
2 -1.981738 2.068490 1.667574 -0.594004 -1.053775 1.198455 0.002802
2 -1.705445 2.750857 0.552666 -0.741506 0.277672 -0.451123 0.002670
2 -0.826767 1.651026 1.240806 0.411661 -1.719029 -0.380955 0.048916
2 -1.690131 2.177204 2.025795 0.923491 0.079730 0.265203 0.002213
2 -1.203490 1.848581 1.834095 1.101554 0.180385 0.254194 0.037750
2 -1.709258 2.837611 2.641587 -0.232383 0.224646 -0.419758 0.004639
1 -3.104851 1.646791 1.042061 -1.879851 -0.972549 0.544490 -0.059055
1 -1.945228 1.762868 0.678329 -0.235415 -0.429171 -0.528375 -0.000335
2 -2.853246 2.289203 2.636444 -0.398390 0.190767 1.136865 0.000805
2 -2.489317 2.096602 2.195957 0.464848 -0.544548 0.770296 0.019229
2 -2.309935 2.131622 0.960325 -0.740044 0.761577 0.456181 0.000069
2 -2.637180 2.422228 1.544036 1.698225 -0.048804 0.807338 0.002368
2 -2.151531 2.329747 1.633391 -0.195595 -0.149312 0.435287 0.002138
2 -2.969836 3.051557 1.907604 -0.002995 0.535809 0.558420 0.001017
2 -1.947072 2.570551 2.447465 -0.374004 -0.204344 0.389924 0.000837
1 -1.576009 2.315339 2.299547 0.730547 0.475958 -0.703879 -0.639167
2 -1.469771 1.776734 0.927724 0.565766 -0.283812 -0.176122 0.000014
2 -1.899251 2.986246 2.030840 0.020088 -0.244018 -1.038668 0.015051
2 -1.328843 1.871982 1.356787 -0.092547 0.572186 0.140614 0.005917
2 -2.445922 1.950224 2.163797 0.451668 -0.625771 0.559458 0.019281
1 -2.793336 1.915144 1.350984 -0.548887 0.802961 1.547276 0.149315
2 -1.649861 2.348129 2.859077 -1.730280 0.913047 0.697606 0.001711
2 -2.354284 2.231418 2.903762 -1.368895 0.055710 0.123700 0.000047
2 -0.870656 2.441172 2.785892 -0.000574 0.699578 -0.025425 0.000578
1 -2.039971 3.011164 1.959817 0.673285 0.242961 -0.264020 0.014917
1 -2.660633 2.542953 1.873635 -0.096632 -0.301558 -0.066958 -0.000773
2 -2.230247 2.848039 2.854768 -1.184647 0.804942 -0.322292 0.001560
2 -2.376571 2.538757 1.274015 -0.748093 0.623221 -0.767552 0.003134
2 -1.446076 2.162784 1.825959 -1.582320 -0.636552 0.299155 0.004914
2 -2.049067 2.241647 2.091948 -0.207783 0.001519 -1.351485 0.000008
1 -2.290013 2.962242 1.216258 0.040631 0.390967 -0.615323 -0.003000
1 -2.001958 1.910564 2.828956 0.508554 0.199559 0.843432 -0.030021
2 -3.045320 2.010146 0.750734 -0.525704 -0.468750 0.653489 0.002746
2 -2.547528 2.596126 1.504761 0.364176 0.128683 1.555035 0.001029
1 -1.297883 2.744633 1.218512 -1.655537 0.319279 -0.276694 0.000011
2 -1.034101 2.726660 1.453561 1.081810 -1.420391 0.055191 0.002498
1 -0.781224 2.897342 1.267431 0.876281 0.480025 -0.185034 0.002247
2 -2.686138 2.410396 0.710429 -0.164326 -0.320094 -0.112742 0.059724
2 -2.292335 2.242311 1.332860 -0.023958 -0.826961 -1.237401 0.040437
2 -2.671984 1.886051 1.328615 -0.698681 0.314781 -0.207513 0.235236
1 -2.960384 2.136753 0.872691 0.182661 -1.581407 -0.230929 -0.678578
2 -3.091346 1.715512 2.258332 -1.246962 -2.084868 -0.837969 0.000032
2 -1.792283 1.754346 2.202561 1.110076 -1.273824 -0.148697 0.000188
1 -2.341965 2.504851 2.178651 -0.419423 -0.117448 -1.110007 -0.001117
2 -1.821859 3.005017 1.230477 -0.751013 0.083277 0.429870 0.002188
2 -2.598825 2.253721 1.042859 -0.236617 -0.121044 -1.274848 0.001497
1 -1.970200 2.948266 0.801399 0.004192 -0.058848 -1.114504 -0.198947
2 -2.319759 2.214600 1.679109 -0.582082 -0.691070 -0.526137 0.000594
2 -1.921425 2.199488 2.490243 1.157809 0.086765 0.340044 0.000081
2 -2.550642 2.167868 1.222517 0.706300 -0.407494 0.321054 0.008962
2 -1.264235 1.894359 2.034958 -0.788658 0.102776 -0.723988 0.000591
2 -2.540615 2.017943 1.328136 0.042357 0.451715 -0.118794 0.010006
1 -1.729205 2.332183 2.410814 0.877417 -1.049363 -0.404585 -0.098288
1 -1.752679 2.006075 2.830853 0.239293 -0.786964 0.512836 0.703966
2 -3.053359 2.619534 2.278720 0.181873 -1.088739 1.554532 0.027304
2 -1.118568 2.847396 2.162375 0.116221 0.054378 0.210876 0.000450
2 -2.842047 2.069890 2.472436 -0.209704 -0.412963 -0.644939 0.042693
2 -1.612413 2.452943 0.847698 -1.004705 -0.197176 -1.283727 0.000248
2 -2.438617 2.676575 0.888223 0.556701 -0.648930 -0.384369 0.005135
2 -1.656262 2.657334 2.984612 0.237264 -0.502852 0.027493 0.004432
2 -1.570435 2.282166 1.045511 0.890965 0.687645 -0.316276 0.121522
2 -2.664538 2.114511 2.982294 0.026479 -1.128256 1.101312 0.000277
2 -2.048741 3.088899 2.884718 -0.516266 0.417561 0.856393 0.492184
2 -2.823958 2.107858 1.620782 -1.409101 0.068659 0.821785 0.091728
2 -2.400943 2.920745 2.794618 1.007681 0.310408 1.208323 0.002461
2 -1.926222 2.956477 1.671810 0.326699 0.299202 -0.501367 0.000130
2 -1.031155 2.714082 2.324409 -0.068117 -0.280411 -1.271092 0.000235
2 -1.654875 2.822277 1.131468 0.217975 0.494907 0.977517 0.000392
2 -1.123489 2.117517 0.697269 0.759520 -0.270541 -0.492436 0.001202
2 -3.015146 2.776133 0.938288 0.646449 0.840043 -1.079653 0.024971
2 -2.276569 1.988240 2.546695 1.013757 -1.086608 -1.617169 0.007501
2 -2.924704 2.186697 1.503750 -0.979123 0.889891 0.000817 0.052517
1 -0.780650 2.777952 3.060406 1.102722 0.755399 0.935008 0.189128
2 -2.715178 2.392361 1.721186 -0.354861 1.044796 0.191948 0.001564
2 -2.003622 2.271533 1.311769 0.433345 -0.044344 -1.641391 0.000049
2 -1.703362 2.557895 1.212857 -1.044105 -0.323331 -0.139185 0.000019
2 -1.569689 2.657893 1.587105 -0.954326 -1.324952 -1.520123 0.000056
2 -1.514573 2.170949 1.094637 0.063172 0.390947 -0.825800 0.121494
2 -2.794228 2.190976 0.858347 0.312183 0.299502 -1.100709 0.035320
1 -2.246024 1.645877 3.115424 1.061776 -0.442597 0.168208 -0.044162
2 -0.815205 2.051290 1.475421 1.617154 0.157036 -0.705443 0.001005
2 -1.265350 3.049530 2.240784 -0.755234 1.413467 -0.817235 0.000073
2 -1.946212 2.114795 0.642593 0.124885 0.803386 -1.504302 0.000386
2 -2.783471 1.802003 1.646421 0.403076 -0.819511 -0.361812 0.001002
2 -2.735588 2.204008 0.621987 0.002289 -0.956028 -0.452503 0.001396
2 -2.367918 2.863597 3.071439 0.663951 0.419914 1.303080 0.006088
2 -2.219538 2.966652 2.417515 0.576544 1.141456 -0.802131 0.000005
1 -2.073170 1.985388 1.085997 0.007266 1.354426 0.489556 0.000164
1 -2.924280 2.234832 0.797277 -0.019161 -1.011145 1.097096 -0.656197
2 -2.115039 2.461577 1.497309 1.444297 0.298563 -0.106935 0.105217
1 -2.151507 2.544039 1.789859 -0.047173 0.991692 -0.392853 -0.000957
1 -1.930401 2.800569 0.864419 -0.394139 -0.357395 0.249751 -0.228241
2 -2.429798 1.983790 2.651206 -0.484858 -1.425083 -0.365728 0.003262
2 -2.738066 2.741193 3.025982 -0.084692 -1.023754 0.877071 0.000856
2 -1.565454 2.714097 2.598677 -1.397880 -0.698154 1.107874 0.006698
2 -1.955580 1.733830 1.987602 1.790730 -0.343911 -0.925469 0.000028
2 -0.937053 2.374697 2.541345 -0.177343 1.667776 0.074265 0.000483
2 -1.481703 2.051692 1.695293 1.611258 0.794678 0.299736 0.004811
2 -2.434661 2.283742 1.165458 -0.401234 -1.494900 -0.085709 0.039711
1 -2.575255 3.036241 2.140283 -0.617013 0.003695 1.345848 0.044039
2 -1.439214 1.726997 1.992617 1.137150 0.097808 -0.032671 0.011539
2 -0.940460 2.578884 2.624451 0.903511 0.229411 -0.896054 0.001202
2 -1.423063 2.653387 2.136969 -0.558531 -0.744862 0.063188 0.000061
2 -2.391114 2.728560 2.967633 0.162991 0.021246 -0.350365 0.006243
2 -1.478154 2.891019 1.490315 -0.451777 0.990550 -1.832468 0.000175
2 -1.403666 3.020645 1.042769 -0.391240 0.431634 0.512538 0.096101
2 -1.415379 2.137238 2.704256 -0.090248 1.130188 -0.363970 0.113349
2 -2.516578 2.531975 0.559887 -0.319799 -0.595624 -0.547705 0.000139
2 -1.461949 2.622835 0.834674 1.530397 0.334779 -0.797976 0.005255
2 -1.035312 2.132907 1.562712 0.345189 -0.780305 -0.599250 0.000087
2 -1.844671 2.406868 1.929764 0.059684 -1.253305 1.799477 0.055637
2 -1.855878 2.979897 2.266889 0.255885 1.072333 -1.636909 0.000938
2 -0.837194 2.711499 2.819491 1.450742 0.292747 0.605397 0.001700
2 -2.561710 2.851184 2.243432 0.501458 -0.132026 -1.212954 0.009546
2 -2.010698 3.112508 0.655409 -0.832047 0.229283 -0.610179 0.000600
2 -2.153543 1.671921 2.813142 -0.119300 -0.393601 -0.572232 0.000127
2 -2.093673 2.020862 1.806532 -0.464266 0.718883 1.481401 0.002585
2 -2.712682 2.027256 1.631189 0.807784 -1.081680 1.318999 0.090654
2 -1.252707 1.606500 1.484038 -0.069911 -1.085998 1.175119 0.000086
2 -1.024887 2.361080 1.749157 -0.080486 -0.182096 -0.214947 0.000016
2 -1.942295 3.038699 2.866475 -1.041724 0.790182 -0.682853 0.491419
2 -1.088775 2.965913 1.783949 -0.264988 -1.041085 -0.274963 0.000186
2 -2.049277 2.689163 1.971480 2.126219 0.178802 -0.478112 0.000128
2 -2.891263 2.553233 2.250792 0.533256 0.124887 0.670364 0.026168
1 -2.843360 1.987552 2.945168 0.172412 0.440862 1.092774 0.000394
1 -0.834667 2.323473 0.894400 0.337176 1.486948 -0.705075 -0.005505
2 -1.258949 1.819695 2.993420 0.568989 0.189171 0.373595 0.000012
1 -1.550598 2.371785 3.028478 -1.041842 2.043386 0.862285 -0.082897
2 -2.049541 1.819509 0.895198 0.060993 0.428295 -0.258983 0.000360
1 -1.358989 2.403631 3.029022 0.046403 0.379061 -0.267649 -0.074702
2 -2.377775 1.796647 2.569380 -0.315269 -0.379927 -1.065463 0.005671
2 -2.940049 2.496520 2.740832 -0.268963 0.001797 -0.311559 0.000112
2 -2.892873 2.200304 2.184307 -0.453717 1.627930 -0.221488 0.000025
2 -2.755617 2.618458 2.520678 -1.776369 1.238140 -1.508727 0.000058
2 -1.605760 2.795767 1.827846 0.274269 -0.759696 0.287835 0.000323
2 -2.785473 2.895563 2.462155 1.670534 0.402006 -0.281129 0.017207
2 -1.494109 2.907365 0.907875 -0.322336 -0.539839 -0.637246 0.060584
2 -2.536846 2.409901 2.821454 1.430410 -0.713928 -0.301336 0.000031
2 -2.503479 2.406013 1.243948 1.227438 0.419152 0.600964 0.071649
2 -0.811484 1.675365 1.476111 0.104942 -0.163034 -0.310425 0.000327
2 -0.924670 2.501484 1.249131 0.035151 -1.241651 0.130920 0.001384
2 -1.417921 2.263983 2.749936 -0.141047 -0.001506 -0.582255 0.111701
2 -1.702649 2.960542 0.713353 -0.682147 -0.480968 0.500806 0.012265
2 -2.289288 2.149334 2.616391 -0.927540 1.738429 -0.703821 0.006271
2 -0.950872 2.717396 1.287476 0.832030 -1.372275 0.156235 0.012242
2 -0.971932 2.988617 2.265869 0.614956 0.229962 -0.476657 0.228752
2 -1.498557 2.700349 2.763097 -1.948095 -0.511540 -0.496183 0.004091
2 -2.495155 3.010230 2.258764 1.829403 -0.052335 0.934210 0.050510
1 -2.113745 2.641884 2.552431 0.157839 -1.421144 0.191388 0.000588
2 -1.082561 1.977038 2.184644 -0.134260 0.780819 -0.338841 0.000070
2 -1.666365 2.690139 2.356342 -0.057518 -1.470795 -0.108199 0.000199
1 -2.180970 2.052958 2.745102 1.228086 0.314822 -0.912316 -0.017959
2 -1.686274 2.999340 1.782143 -0.162781 -0.342271 0.651094 0.000511
2 -1.066954 2.862871 0.696995 0.065929 -0.047359 1.051898 0.138241
2 -2.618775 2.025604 1.484498 0.054147 0.608734 -1.607386 0.010536
2 -1.927080 2.627706 2.748083 0.524524 -1.526533 1.094504 0.000097
2 -1.927419 3.011117 1.386765 0.590579 -0.271730 0.371344 0.010959
2 -2.288735 2.653774 0.977585 -0.042842 0.228780 1.693215 0.006111
1 -2.695833 1.742756 2.113612 1.268310 -0.633804 -0.576815 -0.000585
2 -2.197270 1.733200 1.081602 -1.823550 -2.234594 0.177472 0.012699
2 -0.921435 2.478898 0.740080 -0.359845 0.273815 -0.414835 0.001974
2 -1.533028 2.977371 1.036062 -0.913100 -0.637362 -0.964377 0.123457
2 -1.196320 2.716951 0.700314 -1.725141 -0.143803 -1.178446 0.002131
2 -2.950449 2.789228 2.971508 0.675894 -0.148869 0.775120 0.079584
2 -0.954731 2.882724 1.283800 0.459847 0.952978 0.446591 0.014538
2 -2.877218 3.001331 2.076878 1.038132 -0.268445 -0.037172 0.001022
2 -2.587413 2.858680 2.761323 0.650868 -0.791396 -1.358034 0.012488
2 -1.224748 1.703960 1.813414 -0.729715 0.395791 1.041242 0.037517
2 -2.385053 1.699066 1.783596 0.226399 0.480007 1.039584 0.035637
2 -2.975372 1.872042 2.990943 -0.322199 1.358135 -0.779028 0.058115
2 -1.580894 2.111597 2.612692 -2.421726 2.005010 -0.035548 0.001766
2 -0.879853 1.982282 2.851154 0.667199 1.573137 0.427042 0.000069
2 -1.392906 1.972763 0.612911 -2.082167 1.218315 -0.838037 0.033154
1 -2.833753 2.068975 1.246743 0.786083 1.339765 -0.820217 -0.083580
2 -2.869268 1.941065 0.796282 -0.042531 1.630559 0.104557 0.001641
2 -1.957567 2.623354 2.230863 0.877417 -2.265705 -0.184069 0.018055
2 -2.766803 2.910386 0.787159 0.704130 0.586663 1.628466 0.014984
2 -1.656191 1.965375 2.879395 0.439677 0.050233 -0.929535 0.715940
2 -2.969561 3.021020 1.507310 -1.051057 -1.196532 -0.492910 0.001143
2 -1.034497 2.963649 1.032621 -1.343795 -0.526695 0.090055 0.000033
2 -0.883844 3.007481 2.355301 -0.258563 1.134060 0.139368 0.228543
1 -3.068266 2.917186 0.962736 0.372854 -0.589454 0.009610 0.006305
2 -2.329827 1.910990 1.468727 -1.044978 0.865253 -0.799647 0.000738
2 -1.452630 1.768866 1.296141 -1.409992 0.343091 -0.155321 0.006396
2 -2.099399 1.821562 1.175004 -0.519174 1.466475 -0.063756 0.014656
2 -2.235149 2.906251 1.920760 0.066206 -1.256971 -0.617737 0.000272
2 -1.341079 2.828195 2.626767 0.252227 -1.694161 0.298000 0.000245
2 -3.097133 1.775494 3.015688 -0.387271 -0.016204 -0.524179 0.019018
2 -2.799612 1.666100 1.796935 -1.720634 0.440206 0.066809 0.000892
2 -1.410772 2.080732 2.977330 0.025627 -0.334988 -1.069775 0.000056
2 -0.930149 2.564721 0.245845 0.358342 0.720731 -1.372789 0.000082
1 -1.761975 2.986048 0.464045 0.238770 0.097316 -0.560821 -0.003116
2 -2.576018 2.098475 0.564077 -1.284160 -0.162463 0.394225 0.003860
2 -2.341735 2.030870 0.567326 -0.624839 -0.013701 0.062117 0.001295
2 -2.260791 1.722756 0.431445 -0.769924 -1.363110 -0.952722 0.232497
2 -2.232229 2.207462 0.381682 1.176489 -1.491676 -0.282804 0.000237
2 -2.402720 2.048893 0.371957 -0.503706 0.775126 -1.710121 0.045284
2 -2.385837 1.898833 0.404853 -0.280751 -1.735055 -0.554475 0.022359
2 -1.407475 2.105426 0.326151 -0.089837 1.458263 -1.399147 0.000393
2 -2.844380 2.248870 0.383985 -1.080864 -0.469600 0.977228 0.001316
1 -2.500751 2.161658 0.409082 -0.055148 0.066174 -0.329179 0.017752
2 -2.165088 1.640016 0.439638 -0.307665 0.153502 0.566142 0.282123
2 -2.855665 1.892856 0.542055 -0.389437 -0.120387 0.482414 0.000080
2 -2.432036 2.981742 0.507299 -0.898538 0.376719 0.515043 0.000022
2 -1.140720 2.876976 0.587863 -0.511839 0.073215 -0.199581 0.139059
2 -1.002219 1.794887 0.434366 0.012292 0.548891 0.300465 0.000033
2 -2.854796 2.685620 0.329651 -0.764181 -0.792676 -0.012863 0.014376
2 -2.772556 2.920417 0.628245 -0.808309 -0.235419 0.720635 0.014949
2 -3.097486 2.641809 0.299193 -0.605696 0.167636 -0.017835 0.000077
1 -1.797105 2.593721 0.515556 0.491508 -0.444589 0.738064 -0.035480
2 -1.950677 1.961227 0.471146 1.538749 0.048467 -0.017256 0.000197
2 -1.862652 2.327519 0.583572 0.231881 -0.799146 0.850767 0.348770
2 -1.396881 2.291731 0.479356 0.491482 -1.133064 0.708782 0.000120
1 -1.164283 2.408603 0.313476 0.275783 1.554980 -0.033740 0.000028
2 -2.769642 2.585295 0.420553 -1.336303 1.156876 1.090977 0.014773
2 -2.590035 2.551030 0.312592 -0.047636 0.864760 -0.361853 0.007732
2 -1.601951 2.961212 0.586281 -0.430679 -0.757951 -0.077490 0.013119
2 -2.046237 3.059171 0.374089 0.204549 1.305876 0.917906 0.018546
2 -2.610267 3.043335 1.741893 -1.077418 -0.731447 0.718116 0.000967
1 -2.918833 3.076992 1.069380 1.679244 -0.562896 0.949491 -0.018479
2 -3.075267 2.021885 1.975998 0.141987 0.987307 1.111694 0.407157
2 -1.268251 3.022419 0.608195 1.534748 -1.226956 -1.563847 0.001421
2 -1.513477 3.078866 1.627082 -0.247982 -0.524332 1.068361 0.000377
2 -0.849769 1.918503 1.626520 -1.031890 -0.934823 0.089184 0.000797
1 -0.917463 1.649842 1.832108 0.775161 0.573827 0.143857 0.140600
2 -2.608916 1.620058 1.647585 -0.582708 0.141351 0.012181 0.018186
2 -2.813123 1.630972 0.620062 -1.335757 0.649611 -0.471424 0.002114
2 -0.854971 1.632968 2.281500 -0.719727 0.248736 0.119763 0.000021
2 -2.083241 1.632371 2.457756 0.837201 0.908658 0.549592 0.000252
2 -1.733680 1.660747 0.757049 -1.194661 1.261408 0.468148 0.111065
2 -3.046182 3.063220 0.662823 1.022356 -0.314782 -1.009094 0.000289
2 -3.040853 2.188800 1.301104 1.080979 0.001268 -1.915181 0.000274
1 -2.999131 2.249090 3.070196 0.557702 0.490504 -0.982253 -0.003023
2 -3.046791 1.978639 0.320309 1.392831 0.414417 -0.561922 0.026129
2 -1.680814 1.814503 0.173349 -0.454253 -0.442734 -1.515065 0.000009
2 -2.964378 3.049478 0.176254 -0.236398 0.803760 -0.990485 0.000050
2 -0.847344 3.068029 0.208112 1.681064 0.356134 -0.814589 0.000101
2 -1.329168 1.924610 0.219102 -0.874758 -0.046081 -0.149345 0.000317
2 -1.737145 3.057211 0.282078 0.922784 1.834494 0.228671 0.001420
2 -2.781739 2.318296 0.211980 -0.725582 0.533737 -0.632628 0.001341
2 -1.532477 2.503292 0.324509 -0.074609 1.083274 1.173622 0.000028
2 -0.843448 2.207249 2.733503 -1.399377 1.175560 1.206014 0.000181
2 -3.078590 2.639668 1.653965 1.079737 -0.758990 -1.851453 0.000975
2 -2.147116 3.108175 0.483402 0.800237 -0.379724 -0.049469 0.018786
2 -1.829323 2.254967 3.077047 0.622360 0.070083 -1.163402 0.000028
2 -2.814069 3.089069 2.501744 0.735550 -1.098280 -1.920533 0.003272
2 -2.169494 3.088728 1.198232 -0.445071 -1.053878 0.477611 0.004652
2 -1.999049 2.946454 0.174200 0.163662 -0.655099 0.018640 0.024909
1 -1.336559 2.874899 0.166643 0.405904 -0.064288 -0.058438 0.000009
2 -0.802592 2.091813 0.182171 -0.406046 -0.552456 0.318866 0.003967
2 -2.103804 1.716656 0.197950 0.580049 -0.036663 0.335150 0.005166
2 -2.540502 2.427257 0.208111 -0.664382 0.008472 0.599990 0.007360
2 -3.096056 2.121199 0.340116 1.077679 0.149456 -1.114707 0.029210
2 -1.497259 3.104534 1.885085 -1.654991 -0.586255 -0.525450 0.311110
2 -1.742446 1.833301 3.108978 -1.114995 -0.140286 -0.720554 0.044200
2 -2.931021 2.750858 3.103321 -1.107591 -0.202158 -1.223585 0.079855
2 -0.780269 2.370680 1.286377 -0.418025 -0.435197 0.439227 0.001171
2 -1.010644 1.404335 0.224198 1.749819 0.871890 -0.291136 0.000007
2 -2.282717 1.608859 0.154849 -0.308715 0.178259 0.711223 0.000810
1 -2.064048 1.569321 0.295725 1.187364 -0.618848 -0.179823 0.004906
2 -2.675405 1.535193 0.192958 0.488076 2.013813 0.104083 0.000016
2 -1.884246 1.446738 2.323788 -1.350066 0.690367 1.194811 0.770970
2 -0.815820 1.467301 1.377371 0.266573 0.662124 0.433463 0.001904
2 -1.967591 1.459149 1.134609 -0.518617 0.361243 0.556689 0.000534
2 -1.444781 1.445906 1.925716 -1.094095 0.159819 -0.505648 0.001976
2 -2.954932 1.447184 1.530166 0.085344 0.123499 0.146288 0.439466
2 -0.855549 1.436532 2.766205 -0.949557 0.870388 -0.735668 0.000069
2 -1.268360 1.444112 1.684050 -0.002940 -0.191019 0.361524 0.000249
1 -1.048955 1.455297 2.607210 -0.962712 -0.145415 -0.116786 -0.008314
2 -2.105274 1.435716 3.085634 -0.762890 -0.760603 0.449600 0.053586
2 -2.888387 1.567925 2.745748 -0.533085 -2.122503 1.684190 0.000262
2 -1.345190 1.602225 2.101315 0.285420 -0.606891 -0.844180 0.002454
2 -2.693974 1.529391 2.312813 0.716516 -1.131650 0.850514 0.008303
2 -2.699454 1.544052 1.096347 -0.864555 -0.599382 0.088875 0.000002
2 -2.059727 1.540189 2.991615 -0.728061 -0.648092 -0.636060 0.037191
2 -1.214588 1.590771 1.047117 0.640942 -0.038248 0.571504 0.002613
2 -1.127407 1.607426 2.002913 0.617270 0.223510 -0.393475 0.000304
2 -1.538289 1.596611 2.015819 -1.054662 -0.192920 0.990424 0.011108
2 -2.090577 1.550192 0.524893 0.209259 -0.598148 0.062927 0.048373
2 -2.507400 1.609613 1.525904 -0.363341 1.028859 0.308629 0.015577
1 -1.151246 1.574669 1.221627 0.065450 0.372326 0.458198 0.002814
2 -2.636305 1.614716 0.680903 -1.039947 1.384207 -0.494360 0.002093
2 -2.873549 1.545429 2.285495 -0.210633 0.117290 0.042332 0.006340
2 -1.637485 1.600203 0.684552 0.239406 1.155997 1.023018 0.110988
2 -2.811588 1.496437 2.123144 -0.581995 1.679001 -1.997673 0.003765
2 -2.550454 1.494020 1.771098 0.039165 0.815203 -0.170410 0.005155
2 -1.502472 1.463791 1.215590 1.894384 -0.112911 -0.234775 0.000913
2 -1.501577 1.507276 1.720245 -0.021335 0.238354 -0.598278 0.000396
2 -1.354715 1.491875 0.574517 -1.132521 0.287428 0.273239 0.000428
2 -1.072423 1.522226 3.036007 0.178432 0.496109 0.034017 0.000029
1 -2.947897 1.509715 3.111605 -0.083283 -0.046764 0.457727 -0.045786
2 -1.405313 1.487276 1.016372 0.165185 -1.850043 -0.550941 0.004075
2 -1.986740 1.486644 2.291228 0.698972 -1.293715 1.686109 0.771022
2 -1.742322 1.523522 2.525269 -1.108839 -0.225846 0.939584 0.000180
2 -0.781061 1.514356 1.192542 -0.343304 1.555580 -1.164185 0.035781
2 -0.800994 1.596609 1.799334 -0.611503 0.157304 0.219494 0.140573
2 -1.724298 2.135628 0.167945 0.323099 -0.688443 1.690686 0.000030
2 -2.363725 2.170954 0.156528 -1.075120 0.224704 0.779133 0.149274
2 -2.704936 2.860266 0.162150 0.322592 -1.334422 0.294416 0.000064
1 -2.434382 2.060275 0.148802 -0.045000 0.082916 -1.749006 0.140850
1 -0.037451 -2.631057 1.351265 0.121016 -0.549007 0.398296 -10.972455
1 0.150536 -2.389548 1.162662 0.017994 -0.968506 -0.581384 -12.922096
1 -0.069763 -2.596313 1.242462 -0.129807 1.803859 -1.663715 -12.076580
1 0.376820 -2.586451 1.212557 -0.910691 0.229700 0.153509 -5.190723
1 0.154477 -2.701869 1.144817 0.082116 -0.085027 -0.763729 -3.694276
1 -0.179029 -2.605750 1.117996 0.193985 0.824453 -0.210985 -6.752911
1 -0.233146 -2.476632 0.925279 0.530515 1.638067 -0.959103 -4.059457
1 -0.111275 -2.501120 1.265238 0.904613 -0.628298 0.574135 -11.033759
1 -0.076735 -2.467107 1.059895 -0.691257 0.301142 -0.627677 -9.275177
1 0.066805 -2.485251 1.137232 -1.594316 -0.411111 -0.850014 -12.241553
1 0.165274 -2.530930 1.309130 -0.031986 -0.513606 0.087747 -11.175446
1 -0.184856 -2.435485 1.077981 0.888003 -0.249542 -0.295268 -8.655603
1 0.176283 -2.488189 1.131797 -0.760941 -1.023669 2.197919 -11.300462
1 -0.101399 -2.389795 1.304375 1.200794 -0.781899 -0.279099 -13.297443
1 0.097726 -2.470652 1.250939 1.802114 -0.047260 -1.029004 -12.221791
1 0.163853 -2.509692 1.419667 0.648316 1.201002 1.060341 -12.058457
1 0.029096 -2.405486 1.293579 -0.201382 0.958183 -0.057986 -12.780593
1 0.335266 -2.505550 1.283413 -0.362313 -0.650236 0.130634 -10.425463
1 -0.365724 -2.319620 0.982992 -0.666421 -0.881859 -1.954973 -6.580582
1 -0.263517 -2.559375 1.048304 0.105386 -0.247590 -0.858080 -4.508767
1 -0.107336 -2.715004 1.243670 -0.906443 0.709992 -1.571815 -7.082947
1 0.127390 -2.491354 0.893947 1.276767 0.812249 0.906762 -3.013942
1 -0.017532 -2.416838 1.146122 -0.665417 0.404450 0.792497 -11.876284
1 0.148558 -2.393495 1.293971 1.825455 -0.669343 -1.805503 -11.232793
1 -0.009681 -2.484138 1.238418 0.224164 0.806643 -0.030049 -11.768533
1 -0.164426 -2.373182 1.215485 0.571466 0.639951 -0.381870 -10.485868
1 0.021194 -2.572183 1.431258 1.610085 0.916691 -0.444798 -10.983159
1 -0.334145 -2.244299 1.391019 2.066229 1.166194 -0.374783 -13.185185
1 0.209485 -2.417579 1.379075 0.377881 -0.450181 0.304315 -12.467734
1 0.156726 -2.745469 1.492768 0.443253 -0.070302 -0.465734 -6.627030
1 0.255741 -2.519006 1.364869 -0.411318 -0.179773 0.750049 -10.698563
1 0.252072 -2.723934 1.410182 -1.615274 -0.592245 -1.256495 -5.718831
1 -0.091493 -2.656519 1.155489 -0.049114 -0.303715 -0.621529 -6.271314
1 0.253167 -2.594491 1.299049 -0.057271 0.955382 -2.074842 -8.773947
2 0.078101 -2.926010 0.529499 0.011195 1.139497 1.026280 0.027217
1 -0.019166 -2.304963 1.129317 -0.526750 1.068683 0.546335 -12.536148
1 0.204134 -2.447850 1.234539 2.095752 0.537235 -0.254494 -10.678690
1 0.031286 -2.577120 1.296924 0.095071 -0.199701 0.605896 -10.838602
1 0.144021 -2.318591 0.982907 0.885935 -0.398206 -0.889650 -9.297847
1 -0.339279 -2.436597 0.986310 -0.288138 1.447146 -0.385679 -5.313353
1 -0.595118 -2.366804 1.211390 -2.228678 0.001151 0.446998 -3.953687
1 -0.012535 -2.703110 1.275637 -1.624656 -0.341212 0.123913 -7.303823
1 0.151296 -2.415973 -2.071672 0.381318 0.484952 -1.596974 0.420637
1 -0.428075 -2.449467 1.302911 0.677007 0.131520 0.096145 -8.389820
1 0.044920 -2.352174 1.193432 -1.114968 -0.705931 -0.527786 -12.321327
1 0.168886 -2.557582 1.211272 -0.928281 -1.032823 1.042928 -11.328529
1 -0.080223 -2.327148 1.207827 -1.040734 0.680013 0.397172 -10.192423
2 0.113433 -2.323110 0.463080 -0.233189 0.103914 0.101514 0.001088
1 0.139238 -2.466428 1.036421 0.494874 -0.867972 0.816188 -9.193014
1 -0.220712 -2.550462 1.274788 0.033018 -0.684655 -1.059559 -9.519641
1 -0.121699 -2.369720 1.113648 -0.885312 0.392069 0.595486 -11.445972
1 0.219924 -2.659778 1.215042 -1.833941 -1.684563 -2.445415 -6.485088
1 -0.140355 -2.394502 0.876420 1.227187 0.983510 0.650682 -5.352694
1 -0.142440 -2.275856 1.286084 0.343990 -0.104713 -1.510802 -13.087366
1 0.430500 -2.296584 1.231845 0.747895 -0.462579 0.171922 -8.256330
1 0.025051 -2.725855 1.369740 -1.342082 0.442618 1.708223 -6.899945
1 0.045053 -2.444554 -2.267306 0.031316 0.233362 0.049500 -0.029611
1 -0.143232 -2.641022 1.319569 0.440491 -2.049901 1.386711 -10.750198
1 -0.236964 -2.462144 1.213767 -0.000523 -0.675737 1.585997 -11.074276
2 -0.315892 -2.545491 0.169352 -0.040446 -0.253383 -0.170001 0.000029
1 0.108140 -2.623589 1.377573 1.653233 0.230864 -0.382917 -9.613736
1 -0.308762 -2.448541 1.314019 -1.590513 0.294929 1.723315 -11.530233
2 -0.423132 -3.068062 0.403921 0.176298 0.004921 1.134826 0.000118
1 -0.366529 -2.396718 1.182309 -0.314951 -1.394979 1.445949 -9.908274
2 -0.420462 -2.636222 -1.433539 -0.065536 -0.250861 0.680917 0.243195
2 -0.236241 -2.549077 0.805855 -0.217337 0.619480 0.286233 0.076023
1 -0.424166 -2.581189 1.239922 0.689544 0.283308 0.249089 -4.673806
1 0.018671 -2.462391 1.026971 1.136735 0.312684 1.592502 -8.770273
1 -0.034020 -2.376710 1.054154 0.623841 -0.573367 1.426313 -10.189359
1 -0.246351 -2.764298 1.304738 0.790337 0.056664 1.688972 -3.830274
2 -0.086951 -2.832907 -2.508020 0.778558 -1.361524 0.214845 0.004097
2 0.428937 -2.713107 0.236929 -0.015011 -0.223906 -0.711731 0.064430
2 0.216896 -2.253619 0.305132 0.742987 0.163297 1.565822 0.013893
1 0.450067 -2.649041 1.423399 0.784588 -0.258767 0.947467 -9.005328
1 -0.128190 -2.541956 1.377014 -0.820721 0.392016 -0.279205 -11.504665
1 0.250755 -2.300199 1.133427 1.735872 0.072445 -0.569487 -11.454899
1 0.372077 -2.289312 1.398220 -0.187355 -0.228872 0.934135 -12.645889
1 -0.515329 -2.434023 1.246145 -0.390300 -0.081396 0.306672 -5.584671
1 -0.134108 -2.478159 1.168356 1.305641 0.491469 0.880394 -10.800041
2 0.023793 -2.572537 -2.013286 1.030553 0.421407 0.672485 0.021959
1 -0.500721 -2.551499 0.852961 0.575522 -0.405115 -0.581142 -0.140150
2 -0.056780 -2.769034 -0.986575 0.869211 0.309775 -0.628620 0.000139
1 0.123091 -2.639294 1.271439 0.768667 0.781902 0.030440 -9.023339
2 -0.317485 -2.815975 -0.530119 -0.636648 0.087926 0.300672 0.000002
2 -0.458561 -2.309209 -1.567898 -0.229340 1.044832 -0.183072 0.001712
1 0.084433 -2.395292 0.934524 -0.851941 -0.283272 0.094101 -8.077998
1 0.267759 -2.401974 1.139586 1.710495 0.880616 0.146861 -9.878713
1 -0.059310 -2.715745 -1.652105 0.488467 -0.999176 -0.849716 0.000194
2 0.128283 -2.489305 -1.267488 0.077236 -0.670042 -1.375461 0.038483
2 -0.200283 -2.745286 -1.747714 -0.297515 1.494785 -0.354527 0.005654
1 0.475535 -2.431534 1.265653 0.390467 0.129150 -0.239602 -8.595362
1 0.336432 -2.651897 1.354637 0.352559 0.590815 -0.405255 -7.294205
2 -0.223892 -2.597408 -2.987773 0.445307 0.219151 0.090582 0.010416
1 -0.310544 -2.442387 1.092719 -0.936759 -0.022189 -1.666619 -7.806573
1 0.073816 -2.384687 1.096312 -0.040240 -1.159560 0.645686 -12.362442
2 -0.358703 -2.528976 -1.458667 -0.524941 -1.113401 0.867907 0.243541
1 0.270975 -2.284902 0.918256 -0.543462 1.492783 0.356936 -7.235932
1 0.072271 -2.807359 -2.065347 -0.295255 0.698312 -0.862449 -0.043765
2 -0.352765 -2.763982 0.541266 0.390194 -1.067753 -0.670094 0.000017
2 0.222595 -2.455972 -2.582346 -0.471928 -1.254319 -0.889908 0.000496
1 0.375524 -2.401362 1.238816 0.133334 -0.676390 0.227467 -8.744512
1 0.282815 -2.508044 1.167387 -0.411246 0.507753 -0.201744 -7.902741
1 0.049643 -2.585238 1.193790 -1.946052 -0.606512 0.165304 -9.863913
1 0.158536 -2.278358 1.094581 0.021851 -0.617131 0.380265 -11.819377
1 0.234721 -2.343192 1.234137 1.034932 -0.166823 1.098931 -10.835661
2 0.222539 -2.591958 -2.933758 0.822394 -0.421955 -0.191805 0.001634
1 -0.248716 -2.557585 1.376597 0.569925 0.167826 -0.503016 -10.423285
1 -0.012495 -2.372451 1.383388 -0.999710 0.241169 0.239046 -13.045578
1 -0.065660 -2.562539 1.132358 0.560387 0.249784 -0.672997 -8.140381
1 0.097851 -2.386130 1.384894 0.073100 0.326690 -0.303857 -13.061589
1 -0.379091 -2.501781 1.381091 -0.222252 -0.273777 0.968424 -9.490528
1 -0.471339 -2.355607 1.315353 -0.626781 -0.496565 -0.456841 -6.578724
1 0.077030 -2.501361 1.351532 -0.261374 -0.652297 0.874619 -11.923684
1 -0.193958 -2.314337 1.377860 1.052978 0.261245 0.186369 -9.674099
1 0.370260 -2.487661 1.396604 -0.215829 0.302341 -0.774217 -12.256614
1 0.355181 -2.399630 1.340577 -0.596402 1.035417 0.767810 -10.779480
1 -0.023731 -2.307075 1.299882 -0.880317 -0.419920 -0.297366 -12.310957
1 -0.266491 -2.778534 1.415687 -0.568979 1.181009 0.494539 -5.795843
1 -0.578472 -2.251831 1.237466 -1.211076 0.827160 0.528991 -4.812820
1 -0.366635 -2.524139 1.170019 0.133650 -0.554265 1.285797 -6.866686
1 -0.184226 -2.644697 1.227942 0.854665 -0.983313 2.275590 -7.826997
1 -0.009074 -2.720515 1.165759 0.007983 0.193584 -0.887091 -4.265318
1 0.356997 -2.520037 -0.599596 -0.446728 1.132398 -0.221562 -0.069480
1 0.057228 -2.612619 0.123790 0.271987 0.261062 0.211231 0.001772
2 -0.582770 -2.621216 -1.047529 -0.215518 -0.118740 0.011450 0.000740
2 -0.610829 -2.766227 -0.001663 -0.323889 0.275055 -0.088788 0.000029
1 -0.188233 -2.627916 1.412665 1.940057 1.128215 -0.957966 -10.357482
2 -0.568216 -2.808414 0.356772 -0.727575 -0.362778 1.995784 0.000022
2 -0.523329 -2.488611 -0.324406 -0.764631 -0.555334 1.396265 0.063474
1 0.472328 -2.498303 1.353052 -0.256063 -0.845286 -0.564650 -10.636487
1 0.262457 -2.603007 1.135420 1.063230 -1.446937 -0.139560 -5.353409
2 -0.230461 -2.989928 -1.036428 -0.036352 -0.063781 0.059514 0.000033
1 0.087184 -2.556190 1.028354 -0.770564 0.228862 0.328389 -5.252940
1 0.246422 -2.377879 0.965324 -0.276991 1.747270 0.489164 -6.525195
1 -0.573371 -2.696850 1.142982 0.372950 0.083551 0.339208 -0.143546
2 0.039212 -2.756229 -0.687385 0.415906 0.150896 0.300399 0.000008
1 -0.044096 -2.398528 0.828122 -0.011468 -0.659094 1.017342 -4.009159
2 -0.074534 -3.005586 -1.486642 -1.383248 0.297173 -1.400847 0.020375
1 0.328856 -2.320686 1.056086 0.758623 0.478731 0.130412 -8.669361
2 -0.040120 -2.648909 -2.590759 0.966543 -0.353485 0.371863 0.038788
2 -0.033578 -2.630336 -2.144937 0.499599 -0.080008 0.696744 0.024140
1 -0.266482 -2.662457 1.297715 0.381469 -0.376898 0.427829 -7.687109
1 -0.143381 -2.369649 0.996360 0.493213 -0.130206 -0.070321 -10.743929
1 0.083503 -2.311591 1.302179 -0.269530 -0.032834 0.874420 -14.260853
1 -0.157561 -2.739946 1.438828 -1.045029 -1.631056 -0.332160 -7.921398
1 0.136932 -2.594238 1.114066 -0.503212 -0.000802 1.487822 -8.273721
1 0.205073 -2.365263 1.062993 -1.042529 -2.128854 -0.178300 -10.615989
2 0.092586 -3.057488 -2.983974 -0.513294 -0.946931 -0.070884 0.000035
2 -0.005952 -2.507284 -2.557812 0.946282 0.590446 0.561677 0.032666
2 -0.646061 -2.902954 -1.141277 -0.913548 -0.923617 -0.498769 0.002865
1 -0.194194 -2.394298 -0.116874 0.475139 1.002030 1.302752 -0.000457
1 0.280454 -2.456570 1.446361 0.353341 -0.438015 1.436951 -10.473800
1 -0.193715 -2.439848 1.319717 0.262379 0.577646 -1.433079 -12.428689
2 0.401781 -2.841772 -2.245583 1.540565 0.133747 0.941672 0.000334
1 0.435070 -2.409872 1.157174 0.721574 1.184260 1.043124 -5.312013
2 -0.249171 -2.775050 -2.285318 0.380431 -0.891888 -0.157726 0.131210
1 -0.299446 -2.703827 1.505188 -0.109626 0.159679 -0.005044 -8.502949
1 0.239886 -2.510164 1.020135 0.713359 1.932138 0.341003 -4.462551
1 -0.047394 -2.890554 -1.909416 -0.066912 -0.543288 -0.358098 -0.046214
2 -0.691729 -3.039960 -0.315148 -1.608848 -0.913041 -0.534885 0.000601
2 -0.725990 -2.362974 -2.994151 -1.269916 1.108270 -0.662141 0.001409
2 -0.043806 -2.768832 0.156162 -0.110964 0.620536 0.095923 0.001972
2 -0.488281 -2.438578 -1.093206 -0.581117 0.025947 -1.311817 0.000530
1 -0.108727 -2.475932 0.962127 -0.355832 0.522423 -1.295562 -7.136344
1 0.408022 -2.581873 1.309252 -0.602094 -0.917065 1.078470 -8.039502
1 0.265966 -2.333102 1.330265 -0.991534 -1.027170 0.591863 -11.184317
1 -0.443552 -2.433112 1.120768 -0.863325 -0.206775 0.230496 -5.469659
2 -0.099044 -2.545951 0.006013 -0.012417 -0.496605 -0.077087 0.001068
2 -0.119132 -2.418685 0.538637 0.318877 1.134371 1.161652 0.000057
2 -0.503343 -2.357807 0.620030 -0.177274 0.290553 -0.081165 0.001136
2 -0.401546 -2.431236 -0.593003 0.450788 -0.081912 -0.461437 0.000009
1 0.361196 -2.724606 -2.796437 0.127053 -0.828614 0.350264 0.057287
1 -0.319785 -2.556013 1.276157 -0.506963 -0.928500 0.858250 -8.078448
2 0.032453 -2.261736 -2.323935 -0.474762 0.774454 -0.518013 0.008381
2 -0.407772 -3.031502 -2.791564 0.661682 -0.018576 -0.399840 0.000008
2 0.235795 -2.600312 -1.508516 1.879691 0.014642 -0.943131 0.007973
1 -0.310317 -2.672522 1.409735 0.534626 -0.227301 0.700278 -7.945157
2 -0.387991 -2.602661 -2.990466 0.436125 0.637240 -0.716693 0.010425
2 -0.724628 -2.493583 -2.154896 -0.831839 0.962257 1.531465 0.000011
1 0.127182 -2.290326 1.213131 -1.327591 -0.093828 -0.059806 -12.768632
1 0.162561 -2.947611 -1.089357 -0.410666 -1.508508 0.071767 0.052543
1 -0.265231 -2.368145 1.263250 0.234682 0.056797 0.640519 -11.639681
1 0.012754 -2.255347 1.223016 -0.919413 0.160922 -0.124028 -12.778110
2 -0.363732 -2.640825 -2.618044 0.232568 -1.214194 -0.031345 0.048388
2 -0.207230 -2.742651 1.039886 0.543254 -0.411049 0.187170 0.020261
2 0.032390 -2.792221 0.836427 -0.585474 0.660207 0.367757 0.017765
1 -0.052478 -2.478700 1.356673 0.269103 0.230782 -0.489121 -11.420938
1 -0.359272 -2.632052 1.166847 1.297817 0.898085 -0.579673 -3.589121
2 -0.112892 -2.961856 1.467927 0.928905 0.344974 0.787044 0.014442
2 0.284055 -2.814774 -2.726231 1.619589 0.643858 -1.471755 0.084776
1 -0.083959 -2.273939 1.026931 -0.238328 -0.530262 0.997903 -11.013178
2 -0.275216 -2.713254 -0.859655 -0.423567 -0.811984 0.155510 0.000050
2 0.404719 -2.858106 0.215717 -0.211037 -1.278189 -0.675529 0.036778
2 -0.075147 -2.900846 -0.142597 -1.199526 -0.830483 -0.766218 0.000314
2 -0.169615 -2.750834 -2.645421 0.186594 -0.272346 -0.925590 0.009974
1 -0.145133 -2.549702 1.028751 0.317391 -1.031512 -0.903540 -6.661399
1 -0.239794 -2.567085 -2.608507 0.114306 0.136662 1.068792 0.048781
1 -0.049740 -2.382681 0.939824 -1.744946 -0.336415 1.469935 -9.309018
2 -0.063442 -2.245395 -0.761408 -0.837958 0.936783 0.235254 0.043547
1 -0.117446 -2.240054 1.121654 -0.798781 -0.258350 0.592053 -12.694019
2 -0.043557 -2.256922 -2.171647 0.839046 0.206273 0.449488 0.012723
1 -0.285634 -2.344372 1.398752 0.591026 0.975353 1.088636 -11.553968
2 -0.154931 -3.021534 0.391780 -0.456007 -0.467354 1.432552 0.000349
2 -0.561703 -2.988135 0.992262 0.454759 0.123480 -0.974822 0.000007
2 0.065205 -2.584577 -1.394655 -0.567052 1.020946 1.184402 0.018770
2 -0.138684 -2.796553 -1.267998 -1.480172 0.367484 1.344201 0.000051
2 0.115519 -2.583761 -0.996011 -0.893527 -0.293004 0.274983 0.000240
1 -0.640454 -2.824463 -2.830652 -1.994804 0.727324 -0.728212 -0.009174
1 -0.099438 -2.753848 1.344883 -0.439089 1.219639 -1.062792 -8.005151
1 -0.497836 -2.349626 1.469696 -1.659904 -1.610563 0.048525 -8.739132
1 0.445134 -2.333855 1.325854 0.014724 0.448235 -0.303625 -11.704574
1 0.173556 -2.314621 1.384874 0.379359 1.418189 0.735998 -11.966803
1 0.057026 -2.282869 1.404046 1.141473 -0.605940 -0.359777 -14.595448
1 -0.421210 -2.596877 1.415326 -0.642303 -0.138955 -0.657179 -5.383711
1 -0.361749 -2.345736 1.305869 0.197043 0.340629 -0.299835 -12.255639
1 0.079103 -2.286543 0.896163 0.013816 0.600097 0.841913 -8.282965
2 0.082388 -2.359777 -0.920145 0.369961 -0.303797 -1.558754 0.000985
2 0.212953 -2.910405 -0.351171 -0.785365 0.151606 0.379763 0.007345
2 -0.672247 -2.323146 0.719620 0.298606 1.778931 0.508792 0.001174
2 -0.298883 -2.409986 -1.633670 -0.716258 -0.035569 -1.954697 0.365401
2 0.475067 -2.464592 0.934363 1.405297 -0.572604 0.290413 0.002035
2 0.228395 -2.542959 -1.668880 -1.876145 0.633433 -0.142355 0.007631
2 -0.580818 -2.323782 -2.780536 0.681378 1.131022 -0.272906 0.019479
2 0.291193 -2.353841 -0.581205 0.119511 -0.335433 -1.320248 0.003565
1 -0.250677 -2.381083 1.145283 1.329798 -0.714607 0.374367 -10.353057
2 -0.186576 -2.666168 -2.241709 -0.908899 -1.239641 -0.054418 0.133757
1 -0.494403 -2.313347 1.200416 0.677305 -0.220947 -0.599212 -8.987712
1 0.481664 -2.530306 1.233033 0.577096 -0.291568 -0.922550 -6.171984
1 0.341674 -2.593419 1.437546 -0.383307 -0.088854 -0.286402 -10.765686
1 0.142420 -3.053940 0.584894 -0.332309 -1.066144 1.682190 0.025817
1 0.107590 -2.637193 -1.246670 -1.276786 -0.129356 1.196506 0.038102
2 0.089944 -2.743049 0.974052 -0.273164 -1.016891 -0.778102 0.022408
1 -0.349984 -2.346147 1.079958 0.167316 0.655900 0.399384 -9.717798
1 -0.495600 -2.324601 1.083373 -1.760260 -0.315561 0.331602 -3.863747
2 -0.419224 -2.899486 -1.889519 1.462217 0.027479 -0.861666 0.000009
2 0.177922 -2.327842 -1.200062 -0.504434 1.581921 -0.033412 0.003337
1 -0.375432 -2.395374 0.824708 0.700317 0.299741 -1.322454 -1.178417
1 0.161980 -2.351880 0.869217 -0.795402 -0.032136 -0.227427 -5.827028
2 -0.112333 -2.319439 -2.893642 -0.787085 0.092259 1.108915 0.001318
2 0.488550 -3.049004 1.079048 0.289988 -0.790855 -2.218598 0.000099
1 0.268053 -2.973108 1.273497 -0.408806 0.776960 1.123563 -0.098069
1 0.226343 -2.243311 1.013989 0.405082 -0.393696 -1.690219 -12.279728
2 0.051027 -2.350877 -2.062181 -0.250827 -0.226924 0.974308 0.458303
1 -0.254729 -2.330546 0.987988 -0.393012 0.160486 -0.260429 -8.443744
2 -0.705295 -2.561606 -3.000530 0.289756 0.350473 -0.255605 0.001085
1 -0.247540 -2.349047 0.837574 0.508263 -0.524760 0.779336 -3.125260
1 0.361011 -2.313169 1.163754 0.358068 0.602364 0.581781 -9.133882
2 0.293869 -2.356844 -2.763037 0.348916 -0.856459 -0.609609 0.000533
1 -0.269584 -2.272742 1.299808 -1.340732 -0.598093 -0.158966 -10.948196
2 -0.002515 -2.315015 -0.332545 -0.056144 -0.592681 0.607523 0.000027
1 -0.114623 -2.304084 0.848614 0.018496 -0.424653 1.000614 -3.334074
1 -0.364046 -2.313212 1.468313 0.732745 -0.358833 0.284414 -12.018827
2 0.096539 -2.983846 -0.252511 -0.712520 1.000881 0.595568 0.007509
2 -0.015592 -3.075762 0.553475 -0.519472 -0.376442 1.647223 0.015940
1 0.341104 -2.691363 -0.509472 -1.263283 -1.434940 -1.274379 -0.073064
2 -0.689181 -2.381193 1.070205 0.516319 -0.518148 1.421001 0.007984
2 0.374628 -2.809395 -0.213571 -0.766431 -0.947292 1.854143 0.000225
1 0.250161 -2.666287 1.525295 0.902963 0.485910 -0.176182 -10.626751
1 -0.403912 -2.684575 1.469404 2.180501 0.948010 0.897100 -5.620404
1 0.340951 -2.700791 1.449499 -0.840863 -0.328875 1.221581 -6.987046
1 -0.004723 -2.725853 1.470967 -0.725010 -0.465162 -0.656503 -8.017474
1 -0.092237 -2.662122 1.439047 -0.462887 -0.277042 0.520610 -8.833404
1 -0.280807 -2.452032 1.413317 0.393456 -0.313182 -0.809810 -10.817491
1 0.281129 -2.345300 1.449218 -1.511050 -1.184918 -1.042493 -12.779473
1 -0.391822 -2.390700 1.395449 -0.435579 -0.116605 -0.934447 -11.399833
1 -0.490792 -2.481824 1.378355 -1.069083 -0.999927 -0.218192 -5.319940
1 -0.125868 -2.419531 1.431405 0.091111 -0.360393 -0.334480 -10.241918
1 -0.144075 -2.282226 1.494737 -0.327604 -1.161807 -0.385419 -12.290614
2 -0.533335 -2.781974 1.414300 0.075632 -3.044326 -0.915508 0.007232
1 0.177408 -2.427710 1.477522 0.626782 -0.187333 0.369512 -11.156464
1 -0.028571 -2.441528 1.471587 -1.083165 0.198624 -0.164787 -12.517460
1 -0.204421 -2.499396 1.461264 -0.783557 -0.027876 0.410575 -12.341093
1 -0.406555 -2.515855 1.478303 0.154541 0.187398 0.207488 -7.424771
1 -0.261611 -2.593286 1.488483 0.182845 0.770242 -0.534171 -12.438866
1 0.457028 -2.538884 1.475080 0.134121 -0.417360 0.702919 -12.006211
1 -0.210196 -2.754899 1.529012 -0.887391 0.080220 0.882514 -7.243484
1 0.056468 -2.370862 1.477119 -0.232735 -0.054287 1.335748 -12.297129
1 0.131513 -2.298255 1.512175 0.516781 -1.173233 0.857380 -12.156895
1 -0.036676 -2.338247 1.510137 0.582738 -0.275205 0.237399 -10.344024
1 0.405749 -2.388527 1.435415 -0.421759 -1.265695 -0.427505 -12.041689
1 0.216203 -2.828023 1.482105 -0.044257 -0.435446 -0.424330 -4.094967
1 0.140327 -2.609124 1.475926 -0.394592 -1.011943 -0.780773 -9.321082
1 0.183851 -2.754668 -3.041386 -0.279994 0.283818 0.725131 -0.057928
1 -0.029846 -2.814458 1.423805 -0.846406 -0.536017 -0.329830 -4.527929
1 -0.196686 -2.373524 1.482002 2.253658 -0.751321 -0.248575 -11.474662
1 -0.359476 -2.615495 1.541146 1.088346 1.156073 1.354023 -10.188810
1 -0.178794 -2.655480 1.513758 -0.417174 -0.216337 0.683452 -11.881596
1 -0.110474 -2.573838 1.479657 1.097095 -0.117352 -0.291402 -11.106142
1 0.071263 -2.476582 1.469874 -1.636182 0.941976 0.726157 -12.505030
1 -0.618827 -2.326145 1.476446 0.290663 -0.225778 0.151494 -3.152854
1 0.032895 -2.273221 1.520168 0.452653 -0.574012 -0.165518 -10.712621
1 0.226158 -2.610515 1.423197 0.609116 0.365568 -0.775885 -10.382691
1 0.390458 -2.652870 1.524900 -0.292024 0.112886 0.000484 -9.474495
1 0.482991 -2.319521 1.433101 1.556766 -1.158908 0.020039 -13.006680
1 -0.315403 -2.306450 1.177979 -1.522603 -0.175238 0.000339 -10.014097
1 0.427940 -2.254528 1.520457 0.468840 -0.042234 -0.692121 -11.861513
1 0.188370 -2.275016 1.294415 0.605345 0.275318 1.767390 -11.400948
2 0.168628 -3.011489 -1.215761 0.973110 1.175280 -0.407009 0.060759
1 0.039861 -3.019247 1.161937 -0.046441 1.110392 -0.180697 -0.044212
2 0.438061 -2.756575 -1.099212 -0.872317 -0.380602 1.212695 0.005032
2 0.384821 -2.663774 -1.639202 -0.718411 -0.714295 -0.144336 0.001631
2 0.440827 -2.874289 0.856296 -1.294933 0.828384 -0.152435 0.006842
1 0.458424 -2.771414 1.523543 1.164347 -0.467099 -0.412150 -4.782843
2 -0.661043 -3.057440 -1.030717 0.946995 0.572605 0.115217 0.001771
2 -0.661116 -2.464775 -0.344298 1.308265 1.043511 1.672080 0.063572
1 0.374938 -2.458087 1.504407 -0.093317 0.254664 0.373221 -13.146025
1 -0.110815 -2.412708 1.531065 -0.874374 1.677950 -0.541566 -9.504384
1 -0.306063 -2.398001 1.519881 0.079614 0.990831 -0.230683 -11.704075
1 -0.421080 -2.277828 1.131431 -0.130199 0.264629 -0.175155 -9.013354
2 -0.225558 -2.987452 -1.455397 -0.179947 1.851258 -0.739939 0.020366
2 -0.142470 -3.074901 -0.728107 1.969337 0.632947 -0.618304 0.000124
1 0.443958 -2.364002 1.535063 -0.238679 -1.612393 0.448832 -13.399064
1 -0.013806 -2.559712 1.530384 1.432708 0.011915 0.297874 -9.519560
1 -0.095327 -2.311130 1.388889 -0.729092 0.066663 0.080545 -11.187947
1 0.287726 -2.255385 1.235763 -0.805433 -1.068139 0.387400 -11.714119
1 -0.223042 -2.280012 1.146442 0.359639 -1.408105 0.533139 -11.126131
1 -0.381778 -2.251506 1.229081 -0.164867 0.128876 1.378220 -10.246257
2 -0.266644 -2.292521 -1.642191 1.118705 -1.372157 1.271379 0.365131
1 -0.422610 -2.246619 1.321675 1.224944 0.222540 -1.797997 -10.456983
1 0.035273 -2.303077 1.030023 0.073826 1.514764 -0.803891 -11.042422
1 -0.200436 -2.250947 1.033738 0.338261 0.286542 0.031960 -11.335190
1 -0.538839 -2.240854 1.514878 -1.443718 1.133604 0.291577 -7.741203
2 0.463933 -2.785793 -1.419028 -1.135267 0.525717 -0.958916 0.000045
1 -0.716431 -2.398890 0.240765 0.824757 -0.997413 -0.812820 -0.056681
2 -0.467000 -2.333069 -3.087198 0.027887 -0.292184 0.995595 0.000036
1 -0.524758 -2.289179 1.358522 1.524439 -1.905698 0.327534 -4.030527
1 -0.023771 -2.244554 0.896430 2.473859 -0.024929 -1.192265 -5.909078
2 -0.117389 -3.094373 1.347676 -0.361332 1.180354 0.540008 0.004023
2 0.072484 -3.111683 1.474770 -0.989726 0.611799 0.308419 0.000803
1 -0.418732 -2.392791 1.534235 0.112822 -1.148890 0.202817 -10.785694
1 0.293074 -2.532666 1.508021 -0.300812 0.653031 -1.386923 -10.038775
1 0.294039 -2.766726 1.551499 -0.355117 -0.092698 1.235981 -9.470179
1 0.279541 -2.435895 1.547164 0.336431 -1.218350 0.192983 -12.156560
2 -0.412762 -3.069988 1.536986 -0.226354 0.227889 -0.647891 0.001201
1 -0.448513 -2.286879 1.548911 -0.790290 0.162888 -0.451421 -11.702275
1 0.353127 -2.319444 1.527620 2.214525 -1.680721 0.602450 -10.488502
1 0.108089 -2.537530 1.548782 1.121504 -0.832917 1.207889 -11.610445
1 -0.017364 -2.827280 1.526278 0.026011 0.719900 -1.173261 -4.558228
1 0.066308 -2.646324 1.551294 -0.166379 0.439236 -0.477676 -11.093099
1 -0.298776 -2.499231 1.535120 0.414871 0.697738 -0.723021 -11.012502
1 -0.441420 -2.237129 1.434601 -0.809525 0.629190 -1.723960 -12.398496
1 -0.230988 -2.244765 1.443213 -0.493109 -0.240465 -0.276017 -12.417007
1 0.457079 -2.238941 -2.371739 1.301712 0.142330 0.422660 -0.000912
1 -0.316278 -2.249334 1.057142 0.104340 -1.133374 0.097681 -10.065545
2 -0.761518 -2.460368 -1.564767 -0.579750 0.856359 0.368628 0.000025
1 -0.760061 -2.742376 -1.122430 0.051372 1.893607 -1.761001 0.001324
1 -0.313462 -2.223541 0.954321 0.788531 0.482020 -0.216049 -7.092591
1 0.108646 -2.236436 1.014758 -0.852448 -1.115152 -0.467631 -7.592544
1 0.190055 -2.223886 1.467103 -1.003601 -0.492178 1.742337 -12.920680
2 -0.551257 -2.232057 0.041914 -0.741426 -0.654809 -1.884279 0.716093
1 0.283321 -2.228389 1.361879 -0.818728 0.406900 -1.375747 -12.098130
1 0.327750 -2.221692 1.008340 -1.258893 0.022058 -0.285467 -9.560989
2 0.426585 -2.237432 -1.079955 -0.470978 -0.587354 0.933721 0.019628
1 0.069083 -2.238467 1.136687 -0.584622 -0.635688 -0.002503 -12.852950
1 0.431160 -2.229628 1.012250 0.588933 0.064089 0.489023 -5.748188
2 0.328968 -2.228816 0.033618 -0.268796 0.828415 0.338565 0.000043
1 0.308579 -2.242452 1.479274 -0.081891 -1.014506 1.890296 -10.936109
1 0.161263 -2.226641 0.923820 -0.319910 0.011592 -0.520948 -9.070720
1 0.276986 -2.702063 1.889101 -0.627349 -0.239753 0.374703 -10.273699
1 -0.176125 -2.446255 1.910359 0.522998 -1.337116 0.170189 -12.001182
1 -0.372080 -2.548825 1.686351 0.094405 0.320174 -0.945750 -10.512328
1 -0.495148 -2.516044 1.661845 -1.168496 0.571401 -1.035226 -7.051538
1 0.093383 -2.522255 2.216986 -0.095606 -1.349522 -0.991038 -5.860504
1 0.287361 -2.296572 2.021926 0.209015 -0.123933 -0.331223 -11.753304
1 -0.264751 -2.552843 1.711929 1.858527 -0.309503 -0.055784 -13.234858
1 0.105802 -2.425773 1.923134 -1.625496 0.594002 -0.587498 -12.076085
1 0.212044 -2.475329 1.979928 0.664422 -1.713404 0.329794 -10.548152
1 -0.005405 -2.450657 1.805923 0.854867 -0.307184 0.812631 -11.920057
1 0.201593 -2.424700 2.073297 1.322927 -0.355477 0.034191 -11.760615
1 0.385489 -2.467762 2.193153 0.655842 -0.139036 0.226850 -7.863463
1 -0.159506 -2.776615 1.950244 0.995921 -0.910544 -0.193222 -7.128862
1 0.094807 -2.502833 1.812545 -1.417191 -0.381325 -0.154798 -12.663300
1 -0.037094 -2.609359 1.888727 0.246862 -0.104662 -0.395561 -11.456630
1 -0.500860 -2.421780 1.743078 -0.264519 -0.420996 -2.164944 -7.925063
1 0.096130 -2.415739 2.260310 0.579732 0.049516 -0.595782 -6.154611
1 0.139016 -2.518923 2.111987 0.070711 0.563481 0.306475 -10.230148
1 0.153135 -2.304961 2.050764 1.402640 -1.307373 -1.223103 -12.095642
1 0.054013 -2.507734 1.719132 -1.170856 -0.005185 0.102455 -12.512239
1 0.178007 -2.461884 2.220132 -1.053146 -1.101884 -1.517380 -8.329053
1 0.171982 -2.697243 1.890454 0.775146 -0.068307 2.217765 -9.996692
1 -0.257732 -2.671515 1.709007 0.042258 0.087792 0.812935 -8.875435
1 -0.065585 -2.395436 1.899027 -0.738851 -0.355280 -0.705388 -13.082700
1 0.457742 -2.303546 2.081922 1.334370 -1.969402 0.887923 -10.819138
1 -0.129743 -2.321013 1.830991 -0.699659 0.438959 -0.359422 -12.264228
1 -0.069966 -2.656333 1.792439 -0.860240 -0.164839 0.964888 -12.641947
1 0.302104 -2.406416 2.138912 0.540582 -0.258201 1.831028 -11.346423
1 0.164336 -2.616171 2.068640 1.079019 0.897330 -0.342943 -9.243456
1 0.290465 -2.664706 2.077746 0.588796 -1.495685 0.642039 -7.615300
1 -0.377619 -2.539091 1.839658 -1.081675 0.516724 1.160136 -7.097422
1 0.269902 -2.579373 2.027926 -1.094175 -0.473093 1.252851 -10.247168
1 -0.115706 -2.438191 1.822401 0.974191 2.634221 0.435433 -12.744631
1 0.224386 -2.592876 2.164532 0.454347 -0.932896 -0.440944 -7.115420
1 0.140484 -2.785879 1.974465 0.256915 0.557292 1.859787 -6.482526
1 -0.163629 -2.534400 2.133738 0.187358 0.902431 0.343380 -7.930724
1 0.242327 -2.782009 1.833333 0.725502 0.967936 2.527858 -8.376870
1 0.212992 -2.343211 2.260917 1.501449 -0.112861 -0.153286 -10.965119
1 0.304852 -2.316369 2.199214 -0.092919 0.896450 -0.784196 -10.976334
1 0.380240 -2.712182 2.125650 -0.304325 -0.067890 -0.300159 -4.120515
1 0.011231 -2.416988 1.971484 0.272193 -0.247751 -0.590252 -12.524547
1 0.348068 -2.604091 2.152490 0.732446 -0.277668 0.963064 -7.173348
1 0.216194 -2.693813 1.995575 -0.153907 0.169307 -0.159067 -10.652738
1 -0.095565 -2.556680 1.818312 0.448079 -1.506160 0.794787 -13.533849
1 0.100357 -2.311048 1.949181 -0.405133 0.975224 0.121395 -14.271553
1 -0.058740 -2.584264 1.715923 0.511120 0.240217 -0.250349 -13.868729
1 -0.401440 -2.454275 1.745964 0.502550 0.919975 -0.181934 -10.981304
1 -0.080143 -2.509972 1.921044 0.219956 -0.208522 -0.261832 -12.745772
1 0.145798 -2.533845 1.913315 0.236467 1.140764 0.721674 -10.632744
1 0.141806 -2.613467 1.766700 0.625400 -0.200179 -1.260215 -10.698475
1 -0.311236 -2.702848 1.946442 1.506540 1.689453 0.367157 -5.353579
1 -0.292895 -2.593193 1.988827 0.741329 0.719558 -1.274541 -7.608983
1 -0.103763 -2.418729 2.004530 -0.663569 -0.374346 -1.259140 -11.678900
1 0.059580 -2.352175 1.753879 0.469505 -0.969625 0.163373 -11.693845
1 -0.265175 -2.876181 1.955362 0.551592 0.597282 -1.092271 -1.313841
1 -0.125133 -2.440023 2.139439 1.128818 -0.406648 -0.222754 -8.272818
1 0.052568 -2.616468 1.717724 -0.652236 0.057311 1.459716 -11.790265
1 0.134776 -2.403148 1.813909 1.831964 -0.555998 -0.609375 -13.016918
1 0.164192 -2.894796 1.783416 -0.561773 -0.909861 0.665576 -5.779437
1 0.234719 -2.330812 2.121462 0.924967 0.652938 -0.117011 -11.108919
1 -0.487941 -2.248776 2.104922 0.955787 0.966236 0.798856 -2.905465
1 0.169923 -2.717519 1.754937 -1.331351 -0.301785 -0.145618 -11.302351
1 -0.149299 -2.586200 2.017023 0.434933 0.309321 0.937792 -9.440144
1 -0.142936 -2.643480 1.864906 0.907752 -0.261445 -0.885523 -11.581612
1 -0.236325 -2.625804 1.813042 -0.693022 1.294772 -1.747193 -7.619776
1 -0.012201 -2.313529 1.965236 -0.684510 -0.576944 1.557744 -12.466686
1 0.057113 -2.605717 2.051578 0.977761 0.958677 0.509028 -9.847816
1 -0.646074 -2.322145 1.807745 0.170023 0.465365 -0.723270 -5.239197
1 -0.153622 -2.541114 1.673368 -1.208073 -0.463508 0.241785 -11.234681
1 0.128617 -2.629428 1.970499 0.977013 0.560568 0.105674 -11.030550
1 0.285705 -2.423934 2.246840 -0.673778 0.419976 -1.557036 -9.492069
1 0.382293 -2.286897 2.335845 1.189961 0.515410 0.478750 -7.042140
1 0.013878 -2.557904 1.957211 -0.260140 -1.140360 2.608273 -7.141970
1 0.059283 -2.718009 2.075242 1.539845 -1.861697 -1.173523 -4.112408
1 -0.329368 -2.360675 1.960958 0.166696 -1.255757 -0.142518 -10.945097
1 -0.048967 -2.779521 1.990624 -1.306891 -0.031641 0.724986 -5.744549
1 -0.232017 -2.738761 2.020457 1.522845 0.451033 -1.871361 -5.992515
1 -0.192696 -2.510751 1.781090 0.676900 -0.042865 0.144287 -14.188563
1 0.091541 -2.946522 1.703470 -0.288529 -0.867803 -0.394034 -4.253000
1 0.294118 -2.520493 2.222537 1.287561 -1.946953 -0.574521 -6.709296
1 0.006193 -2.561397 1.794175 -1.733985 -1.209542 0.683521 -13.409184
1 -0.352501 -2.697024 1.677437 0.072309 -0.524019 0.278394 -7.223876
1 -0.129057 -2.316575 1.988456 -0.489648 0.103726 0.795895 -10.978806
1 0.349303 -2.227642 2.098812 0.088265 2.301517 -0.916071 -11.947906
1 -0.275546 -2.447997 1.922031 0.250570 -0.205383 0.801065 -11.196445
1 0.363492 -2.554495 1.980761 -0.350415 0.153989 -0.419511 -10.944309
1 0.326997 -2.451066 1.913156 0.364962 -0.523672 -0.367312 -11.053808
1 -0.156927 -2.614178 1.750256 -0.250078 -0.297387 0.315440 -12.205091
1 0.261581 -2.899124 1.986862 -0.798786 -0.749964 -0.594616 -2.935524
1 -0.054052 -2.719734 1.881534 0.474016 -0.111664 0.256783 -10.334723
1 0.283636 -2.434906 1.653081 0.026730 1.413842 -0.588119 -11.994683
2 -0.347632 -2.632685 2.504042 -0.050101 0.478951 -0.255086 0.185191
1 0.096498 -2.509029 2.003944 -0.734699 0.435970 -0.728439 -12.547697
1 0.070519 -2.589142 1.879314 -0.440109 -0.023835 0.873630 -10.947455
1 0.063251 -2.854341 1.782504 -0.034585 0.982236 0.112727 -6.774936
1 -0.347555 -2.635345 1.769830 0.119179 0.498534 -0.170495 -9.535635
1 -0.207396 -2.451363 1.690813 1.026813 0.502722 0.124405 -12.182822
1 0.022416 -2.502074 2.098900 0.274247 0.381666 0.802887 -8.983829
1 0.004301 -2.371619 2.061925 1.046442 0.598602 -0.082400 -9.058201
1 -0.198603 -2.361332 2.180432 0.423231 -1.055341 -0.336198 -7.484067
1 -0.532918 -2.305243 1.703561 -0.477755 -0.848071 -2.759376 -9.988919
1 0.018956 -2.594957 2.167692 -0.405605 -0.353829 0.176660 -6.133181
1 0.048223 -2.713375 1.913952 0.101123 -0.073156 0.682468 -9.597164
1 -0.254559 -2.778165 1.711049 -1.027514 -0.113225 -1.028018 -5.166097
1 -0.277715 -2.522770 1.844933 -0.906699 -0.865121 -0.095580 -11.369646
1 0.036527 -2.371598 1.877881 1.042606 0.932458 -0.288882 -12.583966
1 -0.086172 -2.615014 2.105770 0.524508 -0.159409 -1.221613 -7.413985
1 -0.071857 -2.528814 2.212508 -0.066073 -0.383152 1.300606 -5.238374
1 -0.049039 -2.507832 2.018286 0.967887 0.302434 -0.388508 -9.262187
1 0.137954 -2.357246 2.176077 0.670978 -2.582260 -1.418952 -9.755750
1 0.206106 -2.361562 1.979224 -0.574197 1.048428 1.379493 -11.621933
1 -0.445327 -2.546527 1.764308 0.587424 -0.182311 -0.505210 -6.993052
2 -0.362930 -2.592845 2.625975 -0.951485 1.000249 1.096731 0.185174
1 -0.091072 -2.682248 2.012816 1.197702 0.122732 -0.232343 -8.212740
1 -0.315591 -2.469636 1.650328 0.987205 -1.481775 1.472431 -9.954841
1 0.022930 -2.488844 1.889600 0.829832 0.303072 0.322093 -10.116496
1 -0.206149 -2.654072 1.958087 -0.006958 -0.508599 -1.307383 -11.011045
1 0.112889 -2.686136 1.647898 0.122449 0.711496 1.051091 -11.455009
1 -0.298794 -2.455410 1.752563 0.323349 0.306349 -0.464469 -12.391429
1 -0.226941 -2.440871 2.109534 -0.092274 -0.845273 0.476958 -8.508474
1 -0.373817 -2.500451 1.931077 0.753928 -2.352389 0.138076 -6.659038
1 -0.111114 -2.865814 2.071749 -0.050287 0.268427 -1.207973 -1.367521
1 -0.349416 -2.454829 2.031790 -0.227101 0.300697 1.768780 -6.344028
1 -0.236462 -2.733488 1.876192 -1.007163 0.626572 0.483390 -7.581533
1 -0.067742 -2.806289 1.653799 0.444684 -0.004309 -0.448442 -5.768928
1 -0.293503 -2.622833 1.887313 1.212992 -0.924284 1.071867 -5.487226
1 -0.474112 -2.467360 1.831637 -1.358333 0.184923 -0.813124 -7.668396
1 -0.202544 -2.564133 1.900706 0.934120 1.237113 0.138347 -11.347323
1 -0.273476 -2.536067 2.086777 -0.981754 -1.222473 1.348623 -6.401059
1 -0.219310 -2.253222 2.223621 -1.310657 0.127484 0.493474 -7.509439
1 -0.016451 -2.760192 1.789042 0.442280 0.548713 1.057452 -10.556406
1 -0.171148 -2.674652 2.098463 -0.505668 -0.676136 -0.997279 -5.535166
1 0.214875 -2.505645 1.842087 1.538064 -0.233311 0.156788 -11.700056
1 0.217746 -2.338638 1.784916 0.066999 0.341437 -0.490438 -12.405130
1 0.081792 -2.764725 1.735016 1.503042 1.040638 -0.772474 -9.182311
1 -0.425271 -2.362718 1.871701 0.766397 -0.620515 -0.754029 -9.861677
1 0.428753 -2.642572 2.001367 -0.273994 -0.370987 0.601859 -6.473691
1 0.376613 -2.368351 2.059739 -0.099489 0.704490 0.401089 -10.228705
1 -0.218597 -2.340603 1.922943 1.609942 -0.045472 0.628388 -13.315449
1 0.240235 -2.399313 1.884584 -0.084931 0.726485 0.579187 -11.785105
1 0.104478 -2.390170 2.024277 1.668640 -0.056144 0.035398 -11.378433
1 -0.173318 -2.489457 2.034273 1.579074 -0.175011 -0.243379 -8.532246
1 0.477535 -2.520521 1.923234 -0.449364 0.428630 1.377191 -9.187134
1 0.131009 -2.270580 1.720871 -0.728413 -0.130689 0.608692 -10.952541
1 0.165858 -2.490779 1.711638 -0.877112 -0.261180 -0.106221 -12.658654
1 0.301685 -2.724057 1.751602 0.519218 0.212258 0.588788 -9.833640
1 -0.146636 -2.693343 1.667676 0.361891 -0.955484 -0.920237 -11.002858
1 0.265460 -2.508784 2.119056 0.192476 1.933687 -0.598025 -10.578926
1 -0.493147 -2.330147 1.798353 0.193351 -0.454406 0.612270 -9.940721
1 0.115335 -2.558832 1.648530 -0.701101 1.531806 -0.437210 -11.567709
1 0.292953 -2.347672 2.331182 -0.042040 0.533855 0.438159 -8.116696
1 0.285970 -2.806745 1.925061 -1.388891 -0.543615 1.031009 -6.727568
1 0.366116 -2.511518 2.100277 -0.322874 -0.757641 1.898747 -9.479882
1 -0.085101 -2.473288 1.725830 -0.035759 -2.303989 0.631519 -10.441261
1 -0.264607 -2.360706 1.731241 -0.293160 0.319203 -0.026083 -11.661944
1 -0.354855 -2.435283 1.837824 0.386059 1.145319 0.252643 -11.787289
1 0.361199 -2.620627 1.783503 -1.358167 0.187220 0.011924 -11.012389
1 0.322822 -2.532947 1.850769 0.160428 0.266451 -0.596136 -10.092091
1 -0.422902 -2.261166 2.011617 2.044386 1.465235 -0.503546 -9.311519
1 0.325975 -2.335551 1.923911 -0.521894 1.134974 0.791264 -12.555742
1 -0.297253 -2.349417 1.843604 -0.651777 1.066673 0.500339 -11.101624
1 0.205891 -2.844376 1.692800 -0.429811 -1.144554 -0.676858 -6.926259
1 0.247220 -2.587039 1.914412 -2.426797 -1.018566 0.847630 -12.110336
1 0.259751 -2.648742 1.801296 -1.316941 -1.120305 0.963045 -9.477329
1 -0.620265 -2.417434 1.649802 -1.247507 0.266588 -0.065477 -3.993163
1 -0.142504 -2.370568 1.729877 0.853568 -0.723836 0.110543 -13.376994
1 -0.299274 -2.276052 2.027396 0.185760 0.119630 -0.590500 -9.105749
1 0.058202 -2.667128 1.806891 0.098483 -1.265661 2.388081 -12.102628
1 -0.370615 -2.355813 1.764475 -1.165254 0.355005 1.234378 -12.646395
1 0.351062 -2.499816 1.728144 1.539428 -0.164812 0.385127 -11.197209
1 0.154023 -2.385562 1.704745 0.541069 0.343292 -0.413742 -12.938831
1 0.102963 -2.297433 1.832016 -0.991685 1.506604 -0.695259 -13.011439
1 0.106743 -2.753813 1.839415 0.034184 -0.060834 -0.693708 -8.964526
1 0.220198 -2.629043 1.702210 -1.721114 0.418333 1.370046 -11.189941
1 -0.110459 -2.839021 1.846113 -0.236370 -0.866595 0.600603 -4.169073
1 0.276445 -2.557545 1.765811 -0.083489 0.236499 0.198926 -9.303304
1 0.425290 -2.466321 2.009853 -0.081658 -0.930767 0.762834 -8.871164
1 0.300557 -2.477611 2.024180 0.600239 -0.775462 0.240963 -9.843983
1 0.213853 -2.267447 1.943291 0.121683 0.434987 1.052704 -12.262462
1 0.401635 -2.282951 2.170828 1.096604 0.421932 0.139517 -10.669267
2 -0.111617 -2.984190 1.880454 0.426593 -0.726209 -1.620092 0.086285
1 0.252210 -2.432104 1.763404 1.217875 0.739932 -0.988098 -12.638515
1 -0.039241 -2.358400 1.775151 -2.094167 -1.258851 -0.089002 -11.100132
1 -0.418942 -2.733908 1.770981 -0.785768 -0.525108 -0.457833 -2.865684
1 0.042377 -2.821225 1.893328 0.076421 0.286627 0.493309 -6.528024
1 -0.128199 -2.748931 1.772836 -0.238455 -0.067542 0.574435 -8.712077
2 -0.230359 -3.014922 2.593534 -0.705288 0.438763 0.802878 0.066774
1 0.213386 -2.871310 1.877732 -0.271305 -0.824842 0.148841 -5.111314
1 -0.068560 -2.425898 2.241313 0.095570 -0.114356 1.943135 -4.058025
1 -0.212018 -2.399560 1.820414 -1.168730 -0.800875 0.444909 -12.708490
1 -0.018335 -2.419150 1.687215 1.362967 0.512491 1.453719 -10.027168
1 0.313048 -2.343040 1.714946 -0.967254 -0.146424 0.618349 -10.976543
1 0.424492 -2.389219 1.921025 0.138171 -1.054514 -0.927203 -10.988345
1 -0.438398 -2.257215 1.745936 -1.476579 0.186795 -0.267905 -11.804925
1 0.322390 -2.653396 1.980707 0.786333 1.075428 -0.810228 -9.207646
2 0.428114 -2.727906 2.898017 0.879615 0.755443 0.659669 0.000088
2 0.125200 -3.050832 2.797510 0.358073 -0.069868 0.520806 0.000097
1 -0.071032 -2.350217 2.132941 0.110245 1.014989 1.434641 -7.755572
1 -0.217005 -2.403497 2.009184 0.025309 -0.506386 0.660125 -10.052929
1 0.219059 -2.311855 1.678392 -0.362977 -0.010650 0.279265 -12.603028
1 0.261039 -2.874962 1.609416 -0.298603 0.200872 -1.831634 -5.064487
2 -0.630449 -2.496205 2.033805 -0.475257 0.809229 0.404100 0.001228
1 0.395797 -2.399364 1.742832 -0.690313 0.191471 0.400929 -11.681508
1 0.385315 -2.644310 1.889730 -0.087825 0.198425 0.758431 -10.824238
1 -0.025169 -2.692252 1.696386 -0.522507 0.648324 1.422667 -11.523146
1 0.004944 -2.519769 1.621740 0.526561 -0.445420 -0.487998 -12.687805
1 0.324947 -2.366105 1.814316 -0.919987 -1.291360 0.122228 -11.951353
1 -0.006600 -2.296421 1.706308 1.847255 -1.214079 0.598153 -11.137978
1 0.114963 -2.342674 2.335990 -0.635459 -1.488449 -0.054917 -5.610277
1 0.223052 -2.771252 2.070231 -0.317677 -0.802362 1.991463 -4.798463
1 -0.225465 -2.665010 2.183274 -0.031438 1.001119 0.826003 -1.465136
2 -0.269951 -3.093582 1.837671 -0.607468 -1.634344 -1.235891 0.008162
1 0.446934 -2.339448 1.821134 0.075948 -0.142226 -0.022628 -10.982217
2 -0.155787 -2.765089 2.402622 0.165661 -1.280581 -1.044423 0.000149
1 0.389994 -2.291494 1.995460 -0.063048 -0.700092 2.730765 -9.457117
2 -0.476469 -2.936406 2.427155 -0.974222 -1.200897 1.016835 0.003066
1 0.478885 -2.510312 2.107039 -1.297246 -1.063695 -0.070926 -5.536510
2 -0.397114 -2.594692 2.115158 0.686608 -1.043540 -0.344438 0.093053
1 0.332557 -2.643723 1.684369 0.057662 0.702334 1.003317 -11.721292
2 -0.490721 -2.469065 2.815776 0.468139 -0.408413 -0.939754 0.000049
2 -0.061732 -2.984773 2.654258 0.674584 0.051276 -1.260046 0.110188
2 -0.496428 -2.624879 1.901195 0.633575 0.047406 0.263920 0.040153
1 0.054042 -2.277225 2.173189 1.883142 -0.259306 -1.449272 -9.125005
1 -0.206517 -2.256138 1.856062 0.218617 0.481639 2.348545 -10.951939
1 -0.275119 -2.299222 2.125128 -1.091057 -0.082861 -0.255780 -9.344352
1 -0.370185 -2.352805 2.109381 -1.518984 -0.341022 -0.411912 -5.375609
1 -0.006513 -2.286484 1.841705 0.987852 0.293867 -0.282968 -12.005003
1 0.104966 -2.286606 2.463796 -0.835078 -0.554975 0.236770 -1.500872
1 -0.191258 -2.325415 2.070569 0.910186 -1.217808 -1.589839 -9.979893
2 0.010606 -2.955373 1.954029 0.233254 0.016674 1.021414 0.953654
2 0.229575 -2.888054 2.295581 0.436110 0.912810 1.270327 0.000256
1 -0.429846 -2.292761 1.649688 0.364700 1.109183 0.255456 -10.337590
2 -0.381558 -3.014029 2.575676 -0.976734 0.427171 -0.079493 0.027571
1 0.377171 -2.369620 2.258038 1.243754 -1.625940 0.302759 -8.661695
1 -0.082213 -3.102375 2.590602 -1.064800 -0.513388 -0.766472 0.122448
1 0.205800 -2.437021 2.318990 -1.383076 -1.554443 0.086602 -6.217479
1 -0.370793 -2.278968 1.908307 2.003982 0.670868 0.796285 -10.712243
1 0.484205 -2.270417 2.305277 0.713268 0.245854 -0.762556 -6.044223
1 0.296656 -2.601368 3.109900 -1.176881 0.038856 0.388684 -0.777178
1 0.441608 -2.381453 2.173648 -1.531708 -0.569259 1.281698 -7.952993
1 0.405918 -2.465070 1.834954 0.402241 -2.009437 -1.450913 -11.413067
1 0.338468 -2.821238 2.100489 -0.909974 0.523367 0.498993 -2.483434
2 -0.000405 -2.499561 2.818073 0.601365 -1.542758 -0.903675 0.000064
1 0.366282 -2.751497 1.859818 -0.102090 0.208638 0.107592 -5.146796
1 0.406093 -2.713321 1.780378 -0.352018 -0.076539 0.496216 -4.229267
1 0.252833 -2.566055 3.021602 -0.877735 -0.728222 -0.783632 -0.742318
1 -0.057180 -2.241663 2.096333 -1.054416 0.262799 0.757324 -11.485953
1 0.211120 -2.260789 2.346600 0.772253 0.175572 -0.034673 -6.604990
1 -0.093430 -2.242326 1.775842 -0.552192 0.660398 -0.666816 -10.858825
1 0.330517 -2.245196 1.816777 -0.457835 0.781292 -1.412250 -8.090394
1 0.298227 -2.244734 1.717016 0.048906 0.766358 -1.532055 -11.843554
1 -0.700372 -2.236058 1.863765 -0.709482 0.387477 -0.447800 -3.722404
1 0.210100 -2.398350 2.411156 -0.308841 -0.326571 -0.040320 -2.647372
2 -0.185171 -3.080339 2.463568 0.691955 0.082856 0.152887 0.035686
1 -0.544685 -2.369833 1.899066 0.071672 -1.375280 -1.080147 -4.122372
2 -0.492703 -2.735564 2.968603 -1.020323 0.407300 -1.469178 0.000009
1 0.484528 -2.389861 2.005361 0.792390 -1.161771 -0.743360 -6.307254
1 0.480965 -2.287959 1.959714 -0.700859 0.604013 1.671668 -9.058325
1 0.461316 -2.566726 1.804342 0.656640 -1.695875 1.355959 -11.215467
1 0.403565 -2.258423 1.714542 -0.478182 -0.182008 -0.157055 -13.536895
1 -0.276229 -2.253768 1.927398 -0.964249 0.290594 0.405125 -10.174557
2 -0.352644 -2.995732 2.291817 -1.564668 1.415359 0.337266 0.001594
2 -0.020095 -2.988553 2.058165 -0.069408 1.382617 -0.691683 0.898302
2 0.451839 -2.461978 2.311291 -0.612016 0.988000 -0.929101 0.351365
2 -0.702243 -2.676461 2.406971 0.519992 -0.533803 -0.679786 0.000483
2 0.383085 -2.389341 2.830676 -1.630190 -0.955844 1.200398 0.000014
2 0.444812 -2.651185 2.336051 -0.806569 0.070230 0.067056 0.024631
1 0.431031 -2.735799 2.464428 -0.993720 0.451728 -0.496347 0.000934
1 -0.319216 -2.261213 1.806373 -0.325604 0.273343 0.028255 -11.650569
1 -0.337531 -2.236555 1.690276 -0.908871 1.086471 0.299837 -12.848799
1 -0.100745 -2.275036 1.668359 -0.644551 1.072251 1.164273 -12.688649
1 -0.225292 -2.252859 1.749503 1.404521 -0.390974 -1.494029 -12.372112
1 -0.476235 -2.246271 1.908819 -0.149535 0.114632 -0.839906 -9.918763
1 -0.303703 -2.564939 1.611945 0.257479 0.311603 0.145716 -9.339238
1 -0.024866 -2.348413 1.613060 -0.039565 -0.394847 0.395054 -11.532043
1 -0.303529 -2.375127 1.635859 -0.207396 -0.005149 0.024410 -9.300244
1 -0.129071 -2.441985 1.631898 -1.738165 -0.573773 0.194613 -10.777372
1 0.266952 -2.550814 1.653342 -0.727573 0.286987 0.222244 -11.874748
1 0.243873 -2.717576 1.659569 1.041764 0.661203 0.897932 -7.965913
1 -0.427527 -2.398164 1.650108 0.809323 -0.170450 0.633409 -11.074453
1 0.356116 -2.513352 1.594166 -2.752504 -0.440397 1.034063 -13.066213
1 0.333002 -2.798607 1.667105 0.277038 0.579508 1.871603 -7.565889
1 0.065599 -2.361171 1.650645 -1.229996 -0.818310 0.984837 -11.196868
1 0.107179 -2.837036 1.647766 -0.341391 -0.063846 -0.163632 -7.482195
1 -0.434118 -2.619227 1.642415 0.535919 0.167278 0.568562 -7.154453
1 0.422265 -2.600061 1.618788 0.281900 0.062987 0.120620 -10.509532
1 0.094200 -2.461531 1.632938 -0.268445 0.036441 -0.576589 -12.479374
1 0.425484 -2.309204 1.623063 -0.510561 1.176699 0.200157 -10.726029
1 -0.178944 -2.799932 1.624782 0.377593 -0.491984 0.362157 -6.243011
1 0.370970 -2.400484 1.609063 1.648987 -1.082431 -0.501570 -13.515303
1 -0.088575 -2.504593 1.563187 -0.464666 -0.188730 0.753737 -9.607191
1 0.329239 -2.271656 1.617520 -0.736635 -1.292781 0.291897 -12.979641
1 -0.197977 -2.235431 1.626731 0.116282 0.332975 0.078372 -10.798112
1 -0.122903 -2.610158 1.612109 0.821878 0.073577 -0.524390 -9.295691
1 0.070012 -2.750157 1.570110 2.216034 -0.026354 -0.252297 -8.767691
1 -0.349512 -2.277385 1.592474 0.090127 -0.043686 -0.335185 -10.960160
1 0.023857 -2.229361 1.624471 0.142653 0.110655 0.040890 -8.806499
2 -0.229108 -3.062271 2.757863 -0.568755 1.149748 0.596006 0.007220
1 0.203079 -2.483866 1.606961 0.293068 1.436598 -0.950825 -11.707657
1 -0.518260 -2.351785 1.602930 -0.874077 -0.645613 0.079338 -9.219737
1 0.402618 -2.725414 1.603930 -2.054057 -0.103323 -0.961518 -8.658911
1 0.179512 -2.632021 1.593118 1.778675 -0.321955 0.228098 -11.290522
1 -0.243052 -2.686157 1.611048 0.567627 -0.506406 1.476390 -9.314017
1 0.123759 -2.281761 1.625557 -2.120954 0.585521 0.181621 -11.057329
1 0.137281 -2.954844 1.605908 1.136746 -0.839134 1.034462 -2.790282
1 0.039717 -2.270726 2.053788 0.959755 -1.039170 0.153593 -12.025941
1 -0.577682 -2.277424 1.882168 0.295022 0.520910 -0.237816 -6.949951
1 0.446946 -2.482614 1.681229 -1.799934 1.495064 -0.078461 -10.571777
1 -0.223904 -2.431573 1.577630 0.023828 0.346720 1.174544 -13.256700
1 -0.131149 -2.333997 1.588147 -0.572535 -0.694695 1.341125 -10.977064
1 0.025643 -2.424567 1.560413 -0.551253 1.354036 0.359917 -13.045361
1 -0.411808 -2.716319 1.595631 0.134652 -1.098333 -0.173608 -4.463724
1 0.317996 -2.610914 1.580284 -0.300898 0.646537 -0.519750 -9.987191
1 -0.544675 -2.445776 1.565005 -0.307268 0.389923 0.133413 -5.102084
1 0.243625 -2.321198 1.567463 -0.344215 -0.174767 -0.334273 -12.656266
1 -0.713910 -2.483086 1.593456 -1.890723 0.276669 0.646302 -1.071186
1 -0.075010 -2.706981 1.583652 0.757211 -0.095366 -0.829276 -9.498579
1 -0.389769 -2.510908 1.583769 1.188738 -0.888054 -0.730637 -10.149140
1 0.186102 -2.749535 1.590477 -0.715448 -0.273762 0.975335 -7.483112
1 0.152873 -2.385978 1.573245 0.094346 0.393410 -0.632614 -12.714316
1 -0.018384 -2.624798 1.616249 -0.472943 -0.357331 2.648407 -11.173830
1 -0.188222 -2.547592 1.563568 -0.321376 1.064126 -0.489319 -12.662984
1 0.457449 -2.477497 1.567155 -1.410405 -0.302971 0.039040 -13.447646
1 0.492900 -2.669935 1.804015 0.566190 0.958504 0.309105 -6.981057
1 0.474618 -2.394296 1.639253 -0.176670 0.438678 0.328785 -10.456544
2 0.035479 -2.261906 2.742655 -0.625026 -1.676975 1.825588 0.001127
1 -0.072991 -2.253747 1.560446 1.106526 -0.298431 -0.894161 -12.325588
1 -0.387256 -2.253738 2.192374 -1.037876 -0.844633 0.383425 -4.612076
1 0.160600 -2.244266 2.210750 -0.651425 -0.268002 -1.101116 -9.965003
1 0.390152 -2.240250 1.889615 -0.235658 0.665883 -1.225986 -8.431132
2 -0.758105 -3.040021 3.079643 0.406953 -1.165250 -0.563815 0.000023
2 -0.772373 -2.822298 1.968606 0.220578 1.271654 -1.247454 0.000078
1 0.378634 -2.827538 1.560402 -0.175266 -1.901805 1.847373 -4.926922
1 -0.254770 -2.306325 1.556566 1.257262 -0.516950 1.492754 -12.179127
1 -0.617795 -2.222892 1.632584 0.832282 -1.115605 -0.170127 -5.317256
1 0.050912 -2.225271 1.775830 -0.421773 -0.958583 -0.706044 -12.605770
1 -0.657452 -2.231956 1.730058 -0.919544 -0.526645 0.289893 -5.833139
1 0.230168 -2.222974 2.061754 0.505280 1.953589 0.143138 -11.689012
1 0.465501 -2.229979 2.462132 -0.067244 0.141694 -1.675923 -2.290396
1 -0.540385 -2.224523 1.780505 0.509492 -0.454021 0.460951 -11.774545
1 -0.069657 -2.230044 1.964501 -0.090144 0.878881 -0.918276 -10.679550
1 0.045825 -2.228541 1.907935 1.321845 1.165485 -0.705298 -12.398151
1 -0.036165 -2.236997 2.285545 -0.908151 0.049656 -0.116147 -5.629706
1 -0.176888 -2.226688 1.952488 0.509619 0.922815 -0.357453 -11.524671
1 -0.109964 -2.228508 2.205148 -1.039502 0.803308 -0.959929 -8.963484
1 -0.017949 -1.835279 0.760617 -0.028908 -0.092732 -0.596301 -1.381602
1 0.088065 -1.888568 1.246550 -0.106547 0.004360 -0.114388 -13.170712
1 0.337227 -2.038258 1.020931 0.860540 -1.367800 -0.636979 -12.088946
1 0.179872 -1.993621 1.169657 -0.449619 -0.458790 0.294239 -12.211274
1 0.014132 -1.898651 0.843465 -0.616976 0.875311 -0.567546 -3.807428
1 0.147985 -1.990066 0.969070 -1.772351 0.334482 -2.173162 -11.171627
1 0.336652 -2.105558 1.111194 -0.124724 0.147011 1.368687 -11.665953
1 0.280215 -2.131669 1.012234 1.140777 -1.047611 -0.848608 -12.348369
1 -0.101641 -1.919998 1.321229 0.659326 -1.557264 0.856625 -10.331826
1 -0.119906 -1.775227 0.998789 -0.963256 1.260359 1.345076 -8.003838
1 0.044951 -1.987820 1.042441 0.510431 0.040219 -1.059351 -11.313428
1 -0.193794 -1.859278 0.910069 2.055197 -0.441427 0.550703 -3.847760
1 0.169258 -2.123836 0.950212 -0.326815 -0.704577 1.248362 -10.671995
1 0.110337 -1.898293 1.035140 0.115486 0.516212 -0.426906 -12.749549
1 0.280555 -2.088283 0.865851 -0.300902 0.000506 0.331290 -6.075224
1 -0.226094 -1.969707 0.949487 0.061260 -1.768044 -1.670802 -5.703301
1 0.480423 -2.013515 1.082850 -0.537645 0.608059 -0.493564 -8.886818
1 -0.056581 -1.975228 1.023031 -1.187149 -0.360183 -0.804129 -9.838976
1 0.156356 -2.080845 1.223130 0.862224 -1.005038 1.703310 -12.178193
1 0.248797 -2.184273 0.888935 1.948017 0.154718 -0.853861 -6.391132
1 0.315454 -1.825303 1.018570 -0.949671 -0.109571 0.092715 -11.691538
1 0.245381 -1.915727 1.223614 1.224905 -1.618365 -1.226916 -13.296197
1 -0.053990 -2.064105 1.183049 0.502991 1.111639 -0.731185 -12.745076
1 0.347006 -1.957933 1.205904 -0.280773 -0.152852 1.290821 -12.555483
1 0.047839 -1.932724 0.950687 0.210378 0.888851 -1.261415 -9.617226
1 -0.154814 -2.037716 0.991907 0.647575 -0.637051 -0.031387 -7.819012
1 0.338319 -2.156341 1.196942 0.571023 -0.942705 1.244838 -10.144230
1 0.447112 -1.872430 0.897775 0.627530 0.428660 0.430503 -6.251503
1 0.198557 -2.027870 1.065879 1.344522 0.077913 0.290790 -13.027562
1 0.071743 -2.048612 0.908417 0.295518 -0.254533 0.777495 -7.522193
1 0.100473 -1.934274 1.135071 -0.873128 1.080988 -0.814636 -13.469841
1 -0.107628 -2.016012 1.424084 0.592551 -0.082320 -0.285872 -13.067388
1 0.102663 -2.070327 1.019624 0.468806 1.327232 -0.597627 -11.248825
1 -0.245533 -2.149394 1.027244 1.089035 -0.963964 -0.192579 -8.268653
1 -0.303748 -1.852499 1.105177 -0.166246 0.911549 1.469153 -5.407277
1 0.057817 -2.015970 1.237169 -0.944807 -0.279547 -0.835853 -12.715256
1 0.163340 -2.019486 0.834160 0.542040 -0.297619 0.217289 -4.748664
1 0.230860 -1.866134 0.959055 0.334143 0.176997 -2.508842 -11.580201
1 0.190774 -1.866114 1.299224 0.065106 0.049058 0.824795 -12.872625
1 0.001005 -1.970331 1.161401 0.150393 1.736729 -0.590175 -12.663006
1 0.029019 -2.179082 0.978289 1.020298 0.355313 -0.485064 -9.704592
1 -0.177553 -1.900586 1.240119 -0.467148 -0.734432 -0.142927 -11.144814
1 0.278730 -1.995656 1.129920 0.537727 1.775088 1.739927 -13.701445
1 -0.385993 -1.884951 1.150012 0.414570 1.350461 0.635354 -5.354095
1 -0.256775 -2.068959 1.289141 -1.178034 0.997789 -0.048639 -10.942977
1 0.378663 -1.880683 1.422743 -1.597695 1.206466 -0.378390 -7.205907
1 -0.249629 -2.111901 1.179848 -0.263476 -0.467717 -0.274420 -9.217384
1 -0.290334 -2.129069 1.366742 1.271219 1.776892 -0.199365 -11.591517
1 -0.273857 -1.967608 1.280951 1.010381 -1.248832 -0.656979 -10.422551
1 -0.609873 -1.905942 1.354119 0.192343 0.984782 -0.572783 -8.023859
1 -0.318073 -1.966504 1.128510 -0.267442 1.460762 0.186313 -7.301542
1 -0.208323 -2.190096 0.937783 -1.013651 -1.474913 -0.516772 -5.888174
1 0.265541 -2.021547 1.236786 0.690058 1.095097 -0.171848 -13.251819
1 -0.363422 -2.030849 1.260214 0.966223 0.021759 -0.405374 -10.403978
1 0.069662 -2.141377 1.088306 0.638857 -0.544506 -1.080661 -9.723173
1 -0.121686 -1.927945 0.937831 -0.280489 0.010724 -0.172801 -5.945550
1 0.249516 -2.037046 0.964014 0.472665 -1.823627 0.351771 -11.287892
1 -0.644594 -1.814103 1.417058 1.209620 -1.414806 0.105576 -7.562120
1 -0.431486 -2.115617 0.804464 1.254030 -0.763292 0.635899 -0.072924
1 0.092451 -2.158876 0.888310 -0.409040 -0.796101 -1.528345 -6.459717
1 -0.175355 -2.008948 1.315130 0.461467 -1.121284 -0.305205 -12.005503
1 0.280194 -1.951116 1.025291 1.601683 0.970686 -0.572854 -13.015448
1 -0.530098 -1.835173 1.165436 0.759393 0.400827 0.907289 -3.119013
1 -0.398792 -1.943608 1.321874 0.300561 -0.778562 -0.203380 -11.164616
1 0.208528 -1.834142 0.855853 -0.474592 -1.109988 0.506179 -7.095927
1 0.121949 -1.842926 0.926787 -1.527060 -0.470839 2.092010 -8.290512
1 0.201162 -1.918606 1.106486 -0.861988 -0.226793 1.035464 -12.100533
1 0.009420 -1.836496 0.977996 -1.704402 0.931248 -0.290094 -9.025236
1 -0.469061 -2.047906 1.265100 2.060386 -0.346549 -1.080781 -8.444196
1 0.337018 -1.987982 0.922349 -1.262754 -1.076828 0.412736 -9.514720
1 -0.107176 -2.165833 1.011966 0.435985 -0.769212 0.339691 -8.966733
1 -0.197284 -2.169189 1.117351 -0.296270 0.738085 0.706102 -10.405699
1 0.189259 -1.933627 0.891154 1.270571 -0.292600 -0.125089 -8.256416
1 -0.173695 -2.109264 1.371508 -2.297738 -0.919273 -0.898702 -12.886519
1 -0.556677 -1.832875 1.300482 -1.205630 -0.030968 0.859187 -5.173540
1 -0.019798 -1.871238 1.288094 -0.706052 -1.251430 -1.054735 -11.076134
1 0.064082 -2.051883 1.126570 0.716062 -0.098421 -0.052705 -10.892986
1 0.037303 -2.112111 1.277134 -0.147829 0.145634 0.332514 -12.804733
1 -0.271919 -2.072102 0.967267 -0.360431 0.907779 -0.544228 -5.012159
1 -0.422311 -2.041568 1.152804 -1.632840 0.414486 -0.057379 -5.731252
1 0.009076 -2.028927 -0.313626 1.637275 0.600168 -0.017943 0.000107
1 -0.409879 -1.815934 1.270422 0.940304 0.543204 -1.062500 -8.368129
1 0.222635 -2.026813 1.338043 0.980362 0.390908 0.287031 -13.409741
1 -0.092434 -2.074649 1.308005 1.156419 -0.289591 0.217127 -12.633399
1 -0.134397 -1.993738 1.217323 -0.394394 -1.037289 1.188068 -11.772401
2 -0.263667 -1.835643 0.574195 0.943850 0.297215 0.315272 0.019434
1 -0.011943 -2.074918 1.060834 -1.434554 -1.412714 0.097676 -10.820929
1 -0.095961 -2.135571 1.118773 -0.742881 -1.202445 -0.236339 -11.792531
1 -0.317487 -2.200606 1.146420 0.288310 -1.566393 0.063804 -10.937261
1 0.381924 -1.969181 1.089821 0.065256 0.234196 0.459248 -11.651239
1 -0.555428 -1.985731 1.221718 -0.075441 1.593990 -0.109910 -3.642032
1 0.352432 -2.146620 1.445782 -0.549598 0.811693 0.785641 -10.595874
1 0.458131 -2.198785 1.196181 0.928435 0.084530 0.964394 -10.022292
1 -0.563802 -2.124777 1.300169 -0.565986 -0.547740 -0.206663 -5.572411
2 -0.391037 -1.833555 -1.534291 -0.285000 -0.012242 -0.458970 0.001271
1 -0.121807 -2.013358 1.098744 0.161956 0.387139 0.163561 -10.993930
1 0.018598 -1.886641 1.079350 1.307962 -0.905002 -0.086324 -12.800666
1 0.406669 -1.845308 1.088716 -0.801162 -0.072898 0.347952 -11.366156
1 0.344044 -2.166558 0.921620 0.538991 0.851574 -1.231787 -6.836316
1 -0.281273 -2.068702 1.088734 0.476349 -1.237587 -0.574536 -8.063885
1 -0.413576 -2.140814 1.327158 0.567044 -0.022237 0.840261 -11.297051
1 -0.157277 -1.921917 1.037469 -0.420208 0.861485 -2.528406 -8.860449
1 0.283921 -1.938340 0.831231 -0.415853 0.630244 0.351267 -5.554075
1 0.170123 -2.126784 1.079696 0.759289 -1.850300 -0.587270 -10.985659
1 -0.039152 -1.984802 1.266737 0.604633 -0.403530 -0.162298 -12.989079
2 -0.218908 -1.870045 -2.625302 0.866388 0.452393 0.156068 0.003792
2 0.136275 -1.923094 0.231958 1.150965 -0.052655 -0.854138 0.000124
1 0.304731 -2.102505 1.289456 0.887251 -1.497628 0.447106 -11.826325
1 0.171876 -1.851125 1.183731 0.157317 -0.466304 -0.014673 -13.677575
1 0.112842 -2.035094 1.355107 -0.917229 1.071909 -0.116769 -12.659854
1 0.452548 -1.992455 0.889914 0.155283 -1.115626 0.786636 -6.001264
1 -0.391435 -2.142653 1.214734 0.363520 -1.125972 0.047742 -10.165467
1 0.015353 -2.145837 1.177176 -1.320537 -0.963137 -0.858375 -12.896633
1 0.327183 -1.882607 0.909768 0.889133 0.924320 0.606696 -9.614470
2 0.401793 -2.120097 -0.210692 0.238518 -1.494031 -1.330758 0.197977
2 -0.027081 -2.195633 -0.629306 -0.021256 -0.523699 0.702143 0.043491
1 0.319312 -2.058717 1.402090 -0.666057 -1.322250 -1.439081 -12.471297
1 -0.148631 -2.099481 1.220200 0.728294 1.915889 -0.171445 -11.786819
2 -0.388832 -2.036340 0.478041 -1.262872 0.827928 -1.445586 0.000279
2 -0.551172 -2.132878 -1.054457 0.165308 -0.550968 0.709382 0.005924
2 -0.154504 -1.867029 -0.782441 -0.875798 0.157114 -1.293374 0.000898
1 -0.647509 -2.025921 1.312069 0.522193 0.094320 -0.173050 -4.795164
1 0.218934 -2.174140 1.265306 0.696012 0.348348 1.059941 -12.726611
1 -0.450733 -2.025227 1.375432 0.149652 0.238335 -1.156692 -9.401026
1 0.405865 -2.037243 1.177802 -0.751043 1.083627 0.415597 -9.563804
1 0.242785 -2.133528 1.378078 0.608058 -0.571239 -0.348790 -10.473070
1 -0.182017 -1.917170 1.379297 0.223913 -0.709953 -1.361456 -11.663980
1 -0.352015 -2.051154 1.368952 -0.683497 -0.502351 -1.065703 -10.755961
1 0.392566 -1.895037 1.299973 0.070090 0.305153 -0.653099 -10.959545
1 -0.305947 -1.948236 1.400629 0.602959 -0.914347 0.473865 -12.699355
2 0.345239 -1.841417 -0.541907 0.167434 0.559518 0.496461 0.011268
1 -0.330561 -1.885018 1.248687 0.633850 0.620268 -0.071895 -10.211867
2 -0.448735 -2.104676 -2.345672 -0.504454 -0.371490 -0.095173 0.011349
2 0.177139 -2.031961 -1.283340 -0.147525 -0.291787 0.776224 0.139635
1 -0.305302 -2.181272 1.258784 0.895445 0.167184 -0.064067 -11.892190
2 0.149865 -1.828957 -2.498033 0.324358 0.570902 -1.348583 0.000027
2 0.222911 -1.953429 -0.622458 0.635943 -0.342216 0.897669 0.003408
2 -0.582450 -2.021308 -2.388533 0.009239 0.462839 0.156914 0.011132
1 -0.590915 -2.057988 1.392273 1.707863 -0.184778 -0.184655 -7.195106
1 0.004295 -1.861713 1.191936 1.150162 -0.315415 1.908625 -11.378775
1 -0.721102 -1.906749 1.357295 -1.123700 0.324965 -0.009917 -2.935085
1 -0.389317 -2.130244 1.438277 0.073880 0.389160 -0.604655 -13.524328
1 0.138427 -1.918680 1.377123 1.094804 -2.027254 -0.783947 -12.086575
1 0.006671 -2.036737 1.365984 -0.808125 -0.617616 0.457168 -13.529020
1 0.294800 -1.942093 1.322239 1.541966 -0.374160 1.247354 -12.223984
1 0.156847 -2.104546 1.429241 0.194594 0.391029 -1.902922 -12.635101
1 0.149423 -2.120065 1.318019 -0.673427 -0.655114 -1.852411 -11.575074
1 0.164374 -2.006375 1.437482 0.419062 -0.788998 1.143973 -10.391475
1 0.351032 -1.800232 1.361276 -0.865691 1.889693 -1.210594 -12.472444
1 0.155638 -1.966150 1.274218 0.042986 -0.783926 -0.227951 -13.875462
2 -0.150639 -2.155305 -1.764816 -1.010229 -0.003140 -0.267089 0.000395
1 -0.510590 -1.878393 -3.067964 1.050611 1.312128 -0.101049 0.137323
2 -0.602990 -1.942406 -1.964748 -0.467240 0.429416 1.066313 0.033333
1 -0.461178 -1.924167 -2.006800 -1.083446 -0.306075 -0.836271 0.029653
1 0.095310 -1.818600 1.117188 -0.032927 -0.725153 -0.433228 -12.767479
1 -0.198662 -1.944014 1.128616 0.373334 -0.485412 -0.142404 -8.759991
2 0.039301 -1.920668 -1.743996 -0.777076 0.046334 0.891885 0.019079
2 0.344689 -2.107897 -0.673040 0.115094 -0.691487 -1.762042 0.001312
1 -0.079208 -1.836029 1.073733 0.593287 -1.767836 -0.572589 -9.066802
1 -0.390690 -2.071474 1.060842 1.791768 -0.723982 -0.326964 -4.025638
1 0.236936 -2.087539 1.159076 -0.278022 0.588513 0.663409 -12.449076
1 -0.500461 -2.145040 1.419804 -1.749698 -0.188133 -0.477339 -9.172409
2 0.400536 -2.007568 -2.558178 0.203351 0.309816 1.224642 0.000294
2 0.098685 -2.144179 0.311500 -0.147104 0.267744 -0.599093 0.013237
1 -0.694993 -1.812162 0.549037 -1.224071 -0.216297 0.049193 0.056631
2 -0.564332 -1.996801 0.623691 -0.144984 0.400190 -0.353966 0.001059
1 0.303078 -1.872297 1.118055 0.724151 0.354245 -0.141578 -12.582392
1 -0.082589 -1.908762 1.148728 0.638860 0.019211 2.288767 -11.495430
1 -0.264660 -1.861042 1.467661 -0.050172 0.497443 1.548934 -12.508107
1 -0.475567 -1.877121 1.387155 0.490720 0.203472 0.273208 -8.934131
1 -0.038776 -1.940868 1.404533 -0.394795 -0.461109 -0.817356 -12.653957
1 0.258448 -1.855278 1.403862 0.693013 1.064117 0.526039 -12.357002
1 -0.224307 -2.024765 1.403316 -0.721902 0.729326 -1.183628 -12.608541
1 0.046728 -1.942757 1.338896 0.245339 0.542251 -0.169322 -13.254596
1 0.059512 -1.989772 1.447302 -1.306647 -0.936485 -0.513471 -13.144126
1 -0.618391 -1.905573 1.471510 0.838451 0.150699 -1.496203 -9.130701
1 0.371907 -2.025414 1.286487 -0.734442 0.137627 -0.574248 -11.944599
1 -0.415629 -1.944605 1.432242 -0.453939 -0.192313 -0.050008 -11.500428
1 -0.073371 -2.176408 1.332704 -0.291083 0.445481 -0.312994 -12.120460
2 -0.600636 -1.852495 0.450141 0.429462 0.184933 1.905782 0.057292
1 0.479197 -1.937220 0.761411 -0.106018 1.111368 1.135454 -1.039452
1 0.372153 -2.202042 1.286817 0.517228 1.229420 -0.524742 -11.030368
2 0.080946 -2.047533 -1.154717 -1.088773 0.217564 -0.376508 0.012944
2 0.142374 -2.186534 -2.704429 0.319836 -0.114473 1.184711 0.000154
1 -0.518036 -1.766587 1.392123 0.662794 1.080542 -0.174178 -9.122643
1 0.057414 -2.134188 1.383114 -0.511810 0.866493 1.371347 -14.097337
2 -0.222718 -2.024568 -0.578283 -0.017131 -0.215767 -1.784723 0.008367
2 -0.265388 -1.982834 -2.406988 -0.214983 -0.718947 0.859828 0.000400
1 0.005196 -1.771340 1.128107 0.318150 0.235439 0.771877 -10.032499
1 0.180272 -2.181424 -0.935698 -0.000150 -1.171917 0.350284 -0.000067
1 0.395491 -2.132056 1.013569 -0.433034 0.096509 1.131601 -10.522331
1 -0.484920 -2.209948 1.220496 0.325001 1.798729 0.115606 -7.949895
2 -0.464104 -2.155519 -1.347239 0.559755 0.185214 0.328320 0.000087
2 -0.332989 -1.940962 -0.672398 1.551937 0.900911 0.335026 0.009581
1 -0.261662 -1.854294 1.331572 -0.384263 -1.001477 -0.109823 -12.620639
2 -0.588550 -1.990255 -1.518978 -0.678518 -0.900706 -1.967390 0.000330
2 -0.414089 -1.809206 0.605609 0.260113 1.733142 1.812763 0.019832
1 -0.019776 -2.210756 1.441916 -0.456931 -1.051981 -0.198785 -14.001820
1 -0.131793 -2.194563 1.424134 0.810667 -1.912100 1.875189 -13.993858
1 -0.052210 -2.108917 1.412197 0.494588 0.999830 -0.838926 -12.545345
1 0.081311 -2.197541 1.465618 -0.379603 -1.193434 0.565777 -13.992172
1 -0.536656 -1.956570 1.407139 -0.625872 0.860167 1.065122 -9.283734
2 -0.412454 -2.034998 -0.936488 1.256775 -1.151013 -0.266300 0.000751
2 0.249433 -1.800639 -1.378870 -0.303108 -0.044069 -1.008570 0.000481
2 -0.056854 -2.045085 -2.519373 -0.955870 -1.314730 0.183398 0.000149
1 -0.084305 -1.820084 1.375754 -0.390623 0.194355 0.244656 -11.418513
1 0.018006 -1.845703 1.390251 -1.505363 -0.074676 0.821891 -11.912042
1 0.471601 -1.842351 1.256750 0.820179 -0.217490 1.476399 -10.553411
2 0.436469 -1.807301 -1.914224 -0.195639 0.181452 0.564495 0.001517
2 -0.635610 -1.852793 -1.691875 0.328032 1.910112 -0.980927 0.000261
2 -0.696691 -2.122909 -0.506321 -0.617789 0.418659 -0.903288 0.000743
1 0.445713 -2.040296 0.992867 0.165539 -0.473268 -0.226005 -8.706990
1 0.031811 -2.036219 -1.607593 0.843600 -1.452086 0.725800 0.002961
1 -0.353065 -1.856350 1.399674 -0.008054 0.490479 1.241354 -10.745726
1 0.388818 -1.934841 0.994698 -0.618166 0.603462 -0.570078 -10.530407
2 -0.428399 -1.815514 -1.339850 -1.218282 2.347603 0.758846 0.013981
2 -0.230080 -2.073783 -0.289073 0.014997 0.462213 1.330850 0.000106
2 0.250365 -2.135921 -1.952927 0.584489 0.484167 0.291944 0.000014
2 -0.251332 -1.998050 -1.422514 -0.941737 1.586996 0.419706 0.000152
2 -0.531495 -2.035544 0.839822 0.052052 -1.068584 1.805643 0.132094
1 0.190814 -1.820820 1.069431 0.111697 0.775263 -0.530030 -12.444958
1 -0.149775 -1.823914 1.152489 0.320341 0.758739 -0.227304 -10.816438
1 -0.255812 -1.803842 1.184424 -0.060333 0.066227 -0.446883 -10.409333
2 -0.195123 -1.855854 -0.072383 0.629374 -0.460320 -0.320635 0.000075
2 -0.323832 -1.902421 -2.927969 -0.571856 -0.979261 -0.477287 0.000152
1 0.431494 -1.772367 1.004818 1.068545 1.047514 0.171611 -6.550634
2 0.197622 -1.906211 -1.743576 -1.066977 -0.945747 -0.753225 0.015540
1 0.090338 -1.812609 1.320992 -0.336680 -0.358311 -1.780303 -13.164908
1 0.388522 -1.966532 1.389521 -0.464833 -1.027591 -0.814722 -8.289088
1 0.438733 -1.921049 1.158203 1.019787 1.585043 0.207915 -11.466246
1 -0.500321 -2.169444 1.128266 0.250088 0.605660 1.302348 -3.828473
2 -0.542452 -2.157295 -0.045570 1.909226 -0.853113 -0.568621 0.716088
1 0.369367 -1.833461 1.191979 -0.732295 -1.352963 -1.026182 -12.233114
1 -0.182581 -1.812796 1.409137 0.328001 1.275299 0.464868 -11.591867
2 -0.529003 -2.187177 -2.726189 0.839931 0.337405 -0.061132 0.019492
2 0.244362 -2.143734 -1.310987 -1.802311 0.628664 0.748796 0.127087
1 0.256603 -2.194193 1.100142 0.060915 -0.027916 -0.073416 -12.898176
1 0.026315 -2.216052 1.324375 0.368008 -1.936057 -0.590194 -13.421200
2 0.415393 -1.826930 0.434471 -0.822756 0.384598 0.319321 0.000037
1 0.461068 -2.036959 -0.132730 0.659441 0.325706 0.033730 0.198082
1 0.479130 -2.076881 1.284977 -0.783345 -2.451716 0.086355 -10.727050
1 0.473315 -1.902647 1.359064 -0.224624 -0.132608 0.021768 -10.962582
1 0.407164 -2.093501 1.355607 -0.122023 0.771358 -0.286758 -11.075438
1 0.465832 -2.165047 1.081791 -1.360658 -0.319208 -0.458418 -8.103212
1 0.275661 -1.772926 1.135014 -1.646888 1.412942 0.360777 -11.320307
1 0.265303 -1.797973 1.236102 1.492795 0.363461 0.266312 -11.710302
2 0.334610 -1.859683 -2.719107 -0.714336 -1.024757 0.875147 0.000242
1 -0.313360 -1.778374 1.277890 -1.188760 -0.423389 0.714276 -11.661831
1 0.361855 -1.777735 1.473861 0.562298 0.337121 1.118202 -11.153950
1 0.474669 -1.968544 1.261725 -0.509693 1.305920 -0.060038 -11.377354
2 -0.322026 -1.855746 -2.178562 0.238637 -1.451519 -0.735270 0.000295
2 -0.414984 -1.828115 -1.179550 1.241973 -1.118690 0.308536 0.013228
1 0.056617 -1.767981 1.218648 1.246194 0.189120 -0.092930 -13.197658
1 0.294171 -1.779421 0.899953 -0.796037 1.055303 -0.643751 -6.882735
1 -0.374028 -1.775865 1.152347 -1.045571 -0.890321 0.479009 -9.362556
1 0.104945 -1.784772 1.005783 0.757420 -0.592023 -0.226327 -9.163122
1 -0.161725 -1.807127 1.302254 -0.835085 -0.570992 -2.016581 -11.976284
2 -0.386557 -1.802664 -0.806139 -0.853259 -1.253722 0.033635 0.039306
1 0.391077 -1.763883 0.917165 0.412795 0.211499 -0.885754 -3.685383
1 -0.047518 -1.757735 1.302469 -1.969382 -0.413219 -0.316729 -8.106926
1 -0.726193 -1.965815 1.284065 0.263259 -1.974606 0.165708 0.728387
1 -0.735041 -1.846814 1.461600 0.468810 2.317849 0.061763 -6.640193
1 0.160080 -2.186979 1.163491 -0.656201 1.050587 1.082755 -12.818885
1 -0.211808 -2.205219 1.344862 -0.377221 0.505017 1.474845 -11.731216
1 -0.009728 -2.217599 1.075967 1.667612 -0.942952 0.298826 -11.597035
1 0.105523 -2.189886 1.255436 0.824642 1.094061 -1.283690 -13.706972
1 -0.356643 -2.217154 1.504795 0.388494 0.651109 -0.086021 -12.436959
1 0.420423 -2.062704 1.455401 -1.556674 -0.866642 -1.279114 -13.329684
1 -0.566133 -2.073983 1.508057 -0.468432 2.122241 1.305204 -7.283904
1 0.111661 -1.920946 1.514447 -1.073045 -0.350083 0.698619 -11.371834
1 -0.278423 -2.151203 1.471472 1.060708 0.046025 -1.696861 -11.889172
1 -0.418662 -1.801120 1.445601 1.488739 0.669775 -1.152390 -8.511404
1 -0.316035 -2.058349 1.464261 -1.702192 -0.608878 0.154276 -11.417449
1 -0.041819 -1.910284 1.513027 -1.998918 -0.658558 0.302825 -11.238989
1 0.232121 -2.048273 1.514589 -0.348948 0.726165 1.113749 -10.548730
1 -0.135922 -1.926433 1.476581 0.033042 -0.840276 -0.478186 -10.698391
1 0.235212 -1.935807 1.478524 -0.135039 -0.404147 0.321575 -11.335269
1 -0.090954 -1.818020 1.502333 0.752678 0.815707 1.212099 -11.697582
1 0.027997 -2.088227 1.469147 -0.547589 -0.934098 -0.421167 -11.918721
1 0.128705 -1.836047 1.455515 -0.884874 -1.311977 0.986574 -10.188435
1 -0.076522 -2.143719 1.512056 0.221486 -0.020041 0.472120 -13.036027
1 -0.040156 -2.025804 1.516702 1.002851 0.787165 1.148884 -12.019980
1 0.340596 -2.009383 1.510173 -1.173746 0.665233 -0.897792 -11.759125
1 0.317520 -1.865299 1.503531 1.560864 -0.420642 0.227564 -11.413337
1 -0.672019 -1.982199 1.434396 0.350511 -0.592752 -1.385862 -6.653921
1 -0.257657 -1.965843 1.496023 -0.702763 -0.394679 -0.081674 -11.360194
1 0.258982 -2.130687 1.473412 -0.214580 -0.740957 -1.386368 -6.671721
1 0.389428 -2.124921 1.551940 -0.200880 -0.141456 0.227138 -12.744637
1 -0.491283 -1.933342 1.513072 -0.241371 2.296584 -0.448583 -10.812398
1 -0.185300 -2.092380 1.478177 -0.281321 -0.414739 -2.061444 -12.812405
1 -0.442449 -2.041876 1.474026 0.601526 0.415054 0.961043 -10.860701
1 -0.345314 -1.874955 1.533489 -0.111050 -0.492069 -0.180653 -12.649845
1 0.427608 -1.949681 1.495021 -1.677753 0.930281 -0.356180 -13.210528
1 0.471939 -2.160423 1.445944 0.539557 0.981464 0.328110 -10.679237
1 0.215731 -1.803237 1.502401 0.143518 -0.962285 0.251837 -11.864834
1 -0.551570 -1.804995 1.498392 1.264954 0.327011 -1.202020 -10.565481
1 0.019667 -1.784071 1.493435 1.427672 -0.571414 -0.792909 -12.282866
1 -0.211871 -1.784737 1.508652 1.597285 -0.671748 -1.045354 -12.072074
1 -0.328990 -1.773727 1.481313 -0.728593 0.666433 -0.186640 -12.971896
2 -0.639862 -2.155876 -0.906736 0.975140 2.028219 1.228673 0.005300
1 -0.418174 -2.204602 1.001599 1.175300 0.831409 0.488708 -4.644763
1 0.366435 -2.212431 1.108558 -0.231743 -0.523738 0.866469 -12.216881
1 -0.087426 -2.189461 1.215420 -1.230713 2.038135 -0.559115 -12.736203
1 -0.266506 -2.217875 -2.829830 0.752425 -0.034955 0.288163 0.000552
1 -0.196855 -2.195622 1.224530 -0.768366 -1.540077 0.152536 -12.533644
2 -0.327544 -2.209137 -2.565080 0.667232 0.106160 -0.140156 0.000116
1 0.445717 -2.219009 1.363381 0.534651 -1.513505 -0.367570 -11.338656
1 0.135834 -2.216685 1.374830 -1.202743 -0.363228 0.568633 -14.089911
1 -0.457845 -2.157900 1.515870 0.339245 0.520570 0.896215 -11.314908
1 0.477999 -1.784488 1.167227 -0.637178 -0.713843 -2.084625 -8.979060
1 0.161519 -1.763745 1.254806 -0.301676 1.493227 -0.370740 -12.454020
1 0.490591 -1.902177 1.064710 -0.455954 0.816132 -0.786325 -9.008715
1 0.482217 -1.846807 1.465403 0.160007 1.613914 -0.436055 -11.734658
2 -0.105418 -2.144024 -3.117350 -1.922850 0.265452 0.555675 0.000062
1 0.122965 -2.101594 1.529837 -0.833866 1.201243 -0.635924 -11.620170
1 0.417064 -1.833950 1.548691 -0.161885 0.025242 0.680749 -11.048127
1 -0.395258 -1.983204 1.545009 -0.354754 -0.253133 -2.011551 -11.393984
1 0.053467 -2.012317 1.550834 -1.212494 0.865048 -0.099138 -12.040962
1 -0.163909 -1.998490 1.541962 0.250877 -1.066834 -1.780949 -11.815291
1 0.023653 -2.155690 1.547064 -0.956200 0.962123 -0.555444 -13.383771
1 -0.171568 -2.181552 1.533819 -0.479128 0.075250 -0.909146 -12.868056
1 0.135337 -2.192775 1.558265 -0.883670 1.239243 1.026067 -11.570175
1 -0.184862 -1.752155 0.906082 1.569958 1.457605 -0.058191 -2.920305
1 0.157380 -1.760665 1.394147 0.930737 0.458380 -0.723811 -12.252087
1 -0.271331 -1.763497 1.386104 -0.917479 -0.154470 0.084349 -12.987095
1 0.490005 -1.871870 -2.207285 -1.903299 -0.287344 0.325708 -0.020650
1 0.490166 -2.084085 1.165290 -0.843379 0.798871 0.311099 -7.738635
2 -0.770976 -2.000031 -0.360484 -1.428471 -0.225796 -0.662301 0.000756
2 -0.750181 -2.168310 -1.783612 -0.349432 0.281551 -0.007667 0.000089
1 -0.738807 -1.926899 1.551767 1.726142 -0.042131 -0.272567 -6.707172
1 0.199528 -1.748573 -1.922028 -0.920455 0.430214 -0.425240 0.000073
1 0.173266 -1.749581 1.153438 1.990184 -0.812747 0.153230 -11.659029
1 0.221544 -1.753334 0.972149 -0.523314 -0.463561 1.656113 -8.291765
1 0.443838 -1.752312 1.417171 -0.481284 -1.173002 -0.134022 -11.568390
1 0.252830 -1.747852 1.326378 -1.034356 -0.639471 -0.172127 -12.067019
1 -0.250617 -2.169370 1.675747 -0.545220 -0.699748 0.231965 -11.297356
1 -0.217302 -2.128062 1.927475 0.598210 -1.453967 -1.231040 -12.417625
1 -0.050440 -2.054409 1.860953 1.011377 -1.069865 0.400665 -12.793583
1 0.020414 -2.002113 1.711683 1.106856 0.389070 0.321547 -14.038364
1 -0.465113 -2.047828 2.086222 0.303994 -1.724749 -0.168484 -6.810112
1 -0.147795 -1.900740 1.787443 0.823871 -1.440085 1.059993 -11.495672
1 -0.298579 -1.992456 2.024552 0.449963 -1.412198 1.118642 -8.369270
1 -0.041740 -2.004647 1.959090 2.222315 -0.580061 -0.248253 -9.851874
1 -0.328696 -2.056934 1.937581 -0.483255 -1.347952 -1.172527 -11.196848
1 -0.270336 -1.872334 2.289027 0.239906 -1.062950 -0.597341 -4.367755
1 0.329350 -2.056465 1.700514 1.141659 -0.688861 0.814895 -11.332469
1 -0.136255 -2.110695 1.811523 -1.439812 -0.388807 0.218805 -12.306031
1 -0.225790 -2.089241 2.025315 -1.114676 0.526576 0.200170 -10.847787
1 -0.298066 -1.968508 2.247270 -0.548460 0.680523 0.684179 -5.690754
1 -0.652101 -2.034526 1.729185 0.728746 -0.455587 0.464366 -7.511752
1 -0.616823 -1.863388 1.895487 1.455603 0.469139 -1.072247 -6.186138
1 -0.204682 -1.888951 2.093517 -0.688478 0.015811 2.354825 -6.585390
1 0.194619 -1.932004 1.828923 -0.623006 -0.903717 1.451370 -12.435408
1 -0.487172 -2.119422 1.784414 -0.301712 0.053015 0.119665 -10.224042
1 -0.231579 -2.137941 1.788320 -0.647447 0.420080 -0.387848 -11.651133
1 0.060022 -1.901479 2.091304 0.917858 -0.543891 1.065877 -12.895864
1 -0.121340 -2.057018 1.972032 -0.877475 -1.889206 -0.456501 -6.316771
1 -0.138519 -1.955554 2.159886 0.364880 -0.515883 1.854459 -10.794180
1 -0.156851 -2.014779 1.764081 -0.742102 1.160707 2.474793 -12.491706
1 -0.408672 -1.994762 1.978431 -0.424170 -1.055087 0.239617 -11.003431
1 -0.029785 -2.066369 2.156783 0.611038 -1.153200 0.585506 -11.952867
1 -0.082174 -1.902691 1.893097 -0.471514 0.659969 -0.505117 -10.588335
1 -0.093992 -2.143476 2.130532 -0.620243 0.764667 0.480703 -13.176488
1 -0.096817 -1.922435 2.072414 -0.595422 0.847331 0.911621 -12.530198
1 -0.310773 -2.100872 2.093770 1.671570 -0.764589 -0.703866 -10.066534
1 0.044262 -2.109690 1.730033 -0.804790 0.868714 1.179763 -13.720742
1 -0.023408 -1.829109 2.098133 0.443226 -0.454764 -0.157945 -11.513811
1 -0.181729 -2.092049 1.684729 0.764016 -0.501464 0.052593 -12.608789
1 0.155878 -2.084191 1.962971 -0.955920 -0.481976 1.322165 -11.475668
1 0.142060 -2.034739 1.858187 0.366488 -1.903334 -0.795264 -12.312539
1 -0.289700 -1.887719 2.021020 0.136625 -0.257175 -0.173947 -11.162210
1 -0.178697 -1.909141 2.263011 -0.736992 0.521729 -0.041721 -9.555452
1 0.037713 -2.037189 1.804934 0.097173 -0.937429 -0.249241 -12.276991
1 0.131277 -2.011137 1.731986 -0.145418 0.679254 -0.754898 -13.796200
1 -0.128379 -2.156457 2.012164 -0.102496 -2.058854 1.781611 -11.731578
1 -0.505066 -2.037162 1.981448 -0.152017 -0.028440 -0.663782 -7.481174
1 0.253381 -2.200559 1.862996 0.309348 -0.807336 2.017675 -11.812162
1 0.245794 -1.853068 1.869695 1.994910 0.315802 -0.199581 -12.950123
1 -0.322058 -1.968175 1.798187 -0.857528 0.723447 -1.255820 -9.342894
1 0.282769 -2.140656 1.756034 -0.797171 0.852962 0.065006 -14.232532
1 -0.203027 -1.774160 2.812798 -0.889436 0.766732 0.907303 -0.000735
1 -0.362111 -2.016289 2.110807 0.210449 -0.768456 -1.449444 -7.213639
1 -0.183755 -2.145479 2.204997 -0.742384 -0.349567 0.917013 -9.127860
1 -0.400375 -1.975516 1.867171 -0.302350 0.711572 -0.086200 -12.132154
1 -0.131916 -1.952671 1.977190 0.966166 -1.190115 0.491984 -11.423197
1 -0.291846 -2.103099 2.241403 0.269703 0.758538 0.304611 -5.323511
1 0.124532 -1.939076 1.910678 0.250011 -0.455662 1.104532 -11.224169
1 0.084379 -1.999700 2.113976 0.162316 -1.523550 -1.053700 -10.826900
1 -0.142590 -2.180852 1.719509 0.638963 -0.252244 -1.135489 -11.442001
1 0.061874 -1.951700 1.992798 0.107802 2.017684 -0.949612 -11.931927
1 -0.060350 -2.073435 1.722920 -1.534305 0.600224 -0.595908 -14.500117
1 -0.036101 -2.155871 1.802490 -0.792711 -0.828276 1.406555 -13.396551
1 -0.456548 -2.156801 2.113242 0.855039 2.120416 0.650979 -5.078223
1 -0.057527 -1.955308 1.795296 0.242843 -0.449511 -0.833677 -12.050857
1 0.237706 -2.149969 1.959087 0.446363 -0.930625 0.219858 -13.499017
1 0.054113 -1.945349 2.215933 -0.025784 0.419159 -0.255649 -10.530213
1 -0.151662 -2.028075 1.887681 1.008888 -1.164220 0.215037 -8.007464
1 0.270275 -1.911792 2.268608 -0.198932 0.108005 1.297631 -6.957432
1 0.175621 -1.929572 2.144535 0.789759 -0.362296 1.100953 -10.911304
1 0.314255 -1.962969 1.808848 2.090613 0.795675 0.380630 -12.658861
1 -0.270109 -1.881945 1.790680 -0.052970 -0.421391 -0.412383 -10.677601
1 -0.366722 -2.080635 1.850513 -0.626518 -0.386831 -0.083209 -10.185929
1 0.239663 -2.024611 1.770218 -1.518380 -1.863778 0.600631 -12.745346
1 0.099979 -1.980199 2.422204 0.998775 1.397792 1.042769 -5.584459
1 0.119171 -1.836172 1.892133 -0.653736 1.094261 -1.530086 -12.369910
1 0.225606 -1.879347 2.071377 -0.843540 -1.386295 0.489297 -9.796244
1 0.257411 -2.061454 1.890817 1.275389 1.859365 -0.329623 -13.173246
1 0.006937 -2.027426 2.263775 -0.461232 -0.897625 -0.401590 -11.286628
1 -0.259919 -2.052521 1.841476 0.661936 0.766626 1.243695 -12.864725
1 -0.494766 -2.040975 1.852049 0.535635 0.431159 1.252269 -9.902465
1 -0.527688 -1.939503 2.032579 -0.979732 -0.161366 -0.292265 -5.742102
1 0.269524 -1.962552 1.926432 0.786690 -1.667817 1.457649 -10.439657
1 -0.271182 -1.964013 2.141910 -1.021895 -0.750845 0.535631 -9.923564
1 -0.004912 -1.994390 2.060822 0.377308 1.557224 0.130070 -12.661421
1 -0.207197 -1.984342 2.047204 0.021529 -0.219836 -1.834757 -8.384425
1 -0.462618 -1.845809 2.125942 -0.739858 -0.630144 -0.564386 -4.714142
1 -0.574107 -1.945067 1.788397 0.354594 -0.868066 1.848336 -10.957959
1 -0.418964 -2.154812 1.717752 -0.369335 0.711636 0.072874 -11.484848
1 0.071127 -1.931140 1.811793 -0.881175 -0.315114 0.416165 -11.800113
1 -0.379514 -2.037772 1.756697 0.972109 0.900414 -0.859369 -10.778893
1 0.092998 -1.964885 2.319258 -1.527660 0.909323 1.068371 -10.431137
1 -0.032525 -1.938434 2.159599 -0.955053 -0.662806 -0.111336 -11.744355
1 0.194745 -1.887180 1.962537 -0.929515 0.476911 0.336524 -11.828782
1 -0.116302 -1.876792 2.345941 -0.657203 0.571376 0.644927 -5.792876
1 -0.113746 -2.032586 2.251859 -0.249922 0.731044 -0.752035 -7.855472
1 -0.209364 -2.027798 2.230422 -0.065354 0.563955 0.590770 -7.369331
1 0.313200 -1.942243 2.012430 -0.636503 0.894946 1.375999 -10.914234
1 -0.261208 -2.038115 1.734487 0.183741 -0.792255 0.817890 -12.777865
1 -0.011387 -1.890837 2.312947 0.969791 -0.678792 -0.101548 -8.358067
1 0.043612 -2.038829 1.913988 0.287804 -1.465541 0.154017 -12.989799
1 -0.364117 -1.860068 1.846273 -0.282691 0.157241 -1.100859 -12.327963
1 0.009874 -1.938071 1.899360 0.435996 0.336847 -0.127970 -11.170686
1 -0.282385 -1.959441 1.919388 -0.279619 -1.519252 -0.621065 -11.682671
1 0.436231 -2.066945 2.442037 -0.010426 -0.041655 0.655107 -3.323371
1 0.034217 -2.031677 2.493116 -0.024901 0.838417 1.029048 -3.465405
1 0.342167 -2.144580 1.871395 -0.833677 -0.546847 -0.836742 -12.888808
1 -0.559985 -1.954074 1.901798 -0.478750 0.034312 0.348601 -8.314672
1 0.270846 -1.862144 1.763899 -0.292536 0.643449 -0.979048 -12.926909
1 0.183553 -2.126877 1.832524 1.160775 0.595816 0.017860 -12.045697
1 0.347611 -2.070278 1.801052 -1.445799 -0.510953 0.104112 -11.363296
1 -0.023308 -2.186499 1.703596 0.283382 0.984285 -0.192938 -13.440468
1 -0.305749 -2.161734 1.857053 0.582354 0.513172 0.482954 -12.946023
1 0.436243 -2.078461 2.106257 0.813608 1.223015 -0.611276 -12.472174
1 -0.110236 -2.047201 2.084403 1.355678 1.381197 -0.830821 -12.801143
1 0.022547 -2.160287 2.084280 -0.210371 -1.129715 0.294040 -9.042094
1 -0.188957 -1.886064 1.911996 0.163162 0.943400 0.319105 -10.732656
1 0.369883 -1.910915 2.196701 -0.406578 0.082301 -0.840202 -11.298635
1 -0.678778 -1.983587 1.819127 0.548411 -0.419373 -0.929483 -6.192000
1 -0.077397 -2.140065 2.252623 0.477989 -0.167501 2.530014 -9.707857
1 -0.471617 -1.981700 1.732142 0.110051 -0.740758 -0.747522 -11.478671
1 -0.698260 -2.104034 1.803674 1.358601 -0.461045 0.399949 -5.450532
1 0.057519 -1.850146 1.983967 -1.062593 -0.172031 -0.449762 -12.275696
1 0.080996 -2.104819 2.180856 1.769112 -0.884045 -0.663828 -11.228813
1 0.240285 -2.061036 2.016731 -1.578442 -0.646046 0.369840 -11.841730
1 -0.405655 -2.191264 1.820566 -0.923588 0.166748 0.002581 -12.704896
1 0.253748 -2.071831 2.142161 -0.469339 0.125980 -1.196375 -11.855050
1 -0.277608 -2.176431 2.165679 0.064118 -0.147153 -0.216568 -10.309153
1 0.346660 -1.822480 1.834969 0.048421 -0.798803 0.131963 -13.064858
1 0.374336 -1.819938 2.255363 -0.085525 0.988889 1.401679 -4.707540
1 0.061070 -2.140127 1.828400 0.980506 0.598662 2.300671 -11.162175
1 0.347113 -2.047817 2.066320 1.417232 -1.083039 0.282632 -13.694074
1 0.082407 -2.056319 2.029301 -1.351066 -0.078407 -0.290789 -11.290828
1 -0.314099 -2.085279 1.658229 -0.711232 -0.906875 -0.297667 -12.482229
1 0.169985 -1.972486 2.039482 0.545749 -1.497096 -0.137152 -12.570433
1 -0.501694 -2.201586 1.671315 0.332565 0.705084 -1.034715 -11.104817
1 -0.077371 -1.873821 2.230932 0.078980 -0.580033 0.556387 -10.011817
1 -0.087470 -1.961420 1.697699 -0.792083 0.197707 0.905887 -12.581204
1 0.153183 -1.817891 2.132502 0.218137 0.808024 -0.121683 -12.030274
1 -0.327521 -1.977951 1.681256 0.359668 -0.867196 -0.553277 -11.860171
1 -0.015765 -2.138383 1.911174 0.631390 0.031694 -0.356131 -12.658895
1 -0.194417 -2.101440 2.118243 0.502660 -1.396646 -0.189894 -8.891823
1 0.162617 -2.112590 1.724964 -0.144713 -0.135617 0.559443 -13.715081
1 0.162404 -2.072395 2.376500 -0.633964 -0.242042 -0.326319 -6.564139
1 0.387075 -2.153943 1.733009 -0.505107 0.158385 0.390604 -14.244750
1 0.381059 -2.030644 1.902710 -0.524865 -0.694473 0.632213 -12.261192
1 -0.605215 -2.058772 1.830420 -0.654912 -0.221012 0.082333 -9.218904
1 -0.270263 -1.825766 1.877467 0.100231 0.426810 -0.439576 -11.238358
1 0.152022 -1.884094 2.259462 1.401168 -0.289927 1.729071 -8.308865
1 -0.048249 -1.860760 1.980869 1.005850 0.667483 -0.256445 -12.246163
1 0.277893 -2.072925 2.351796 0.281141 0.838385 0.831684 -6.827258
1 -0.639576 -1.854471 1.772000 0.636232 0.038988 -1.690590 -7.939904
1 -0.236243 -2.208127 2.055891 0.318798 0.513105 -0.542323 -8.043432
1 -0.317591 -2.169202 1.981209 -0.163964 -1.122237 -0.403869 -12.824690
1 0.475689 -2.060564 2.332132 -0.122481 -0.412218 -0.375226 -7.853149
1 0.193845 -2.001349 2.316255 -1.014133 0.859667 0.922999 -7.533615
1 -0.400339 -2.152290 1.920344 -0.607158 -1.422886 -0.892047 -11.703165
1 0.169465 -2.116737 2.074483 1.701888 0.159030 1.608432 -12.960361
1 0.387541 -2.002458 2.271831 -1.440384 -0.213334 0.555700 -9.128658
2 -0.589472 -2.209273 2.489977 -0.220661 -0.442562 0.537168 0.003036
1 -0.149919 -1.854572 2.159671 -0.504910 0.120065 -1.364573 -5.183594
1 -0.024854 -1.827603 1.774529 -0.306423 -0.694313 0.529238 -8.545352
1 0.273270 -1.957217 2.120535 -0.398565 1.131401 0.578420 -12.438816
1 -0.414753 -1.905818 2.043513 -1.453303 -0.214863 0.690328 -9.642419
1 0.365786 -1.906849 1.904798 0.991380 0.202379 0.429478 -11.737452
1 0.330539 -2.091314 1.969975 0.029258 -0.603980 0.843137 -12.474080
1 0.412754 -1.954678 1.989644 0.306601 0.107772 0.214699 -11.215386
1 0.312932 -2.221079 1.954959 0.044050 -2.104244 0.251196 -12.751261
1 -0.281445 -1.888346 1.675450 0.708998 0.632919 0.718147 -8.853152
1 -0.471743 -1.907367 1.822826 0.279686 -0.450206 -0.721085 -11.320338
1 -0.065235 -2.027683 2.351421 -0.264388 -0.681457 0.205191 -6.882992
1 0.249825 -1.849761 2.164087 0.193777 0.318485 1.135897 -9.909599
1 -0.670988 -1.937812 1.698231 0.773701 -0.672049 -0.723437 -7.863681
1 -0.396205 -2.099798 2.023193 -1.077615 0.275531 0.215869 -12.008703
1 0.104578 -2.080984 2.282633 0.435419 -0.446644 -0.257007 -11.379754
1 0.158759 -2.028751 2.206991 0.172868 -0.156938 0.849701 -11.342090
1 0.426000 -1.871360 2.046667 2.027173 -0.642403 0.591699 -10.275789
1 -0.387177 -1.913175 1.747647 1.168777 -0.784913 -1.549738 -12.359667
1 0.285381 -1.952534 1.702288 0.195699 1.457024 1.133969 -13.415541
1 -0.194674 -1.973519 1.646870 0.133499 0.299381 0.018229 -12.563958
1 0.314491 -2.168352 1.650524 0.391914 0.592636 2.002714 -13.271235
1 -0.425254 -1.943558 1.635303 -0.559357 -0.800643 0.226034 -11.674831
1 -0.575270 -2.103838 1.723693 -0.148749 1.128435 1.179898 -9.112330
1 -0.570360 -2.013224 1.668561 -0.614481 0.658881 -0.303355 -10.095016
1 0.111336 -1.906618 1.721877 0.953959 -1.547405 -0.341383 -11.024954
1 0.387729 -1.883967 1.748537 1.380438 0.269047 0.646636 -13.077629
1 0.302692 -1.835744 1.980847 0.611077 -1.154819 0.597152 -12.462730
1 0.391314 -1.951847 2.097569 0.552005 1.235980 0.912656 -13.108597
2 0.430765 -1.928787 2.787230 0.924480 0.239368 1.066819 0.000066
1 0.058869 -2.130871 2.469149 -1.183571 -1.202297 -0.876184 -3.078244
1 0.162258 -1.830292 1.788538 1.848400 -0.595841 -0.377800 -13.206866
1 -0.097228 -1.835550 1.711738 -1.304253 0.626380 -0.947968 -9.634806
1 0.076922 -1.868982 2.376672 0.156268 -0.645639 1.937358 -6.210732
1 -0.312197 -1.845975 2.162364 0.738342 0.698619 0.010378 -6.844863
1 -0.573615 -1.799528 1.620150 -0.260671 0.299678 -1.120954 -9.609040
1 -0.515311 -1.856628 1.922415 0.892014 -0.439196 -0.265882 -9.427156
1 0.355266 -2.019083 2.171012 -1.219810 -0.326267 0.670415 -12.264153
1 0.312687 -2.177449 2.381473 0.747258 -0.413303 -0.254748 -5.703920
1 0.441546 -2.057782 2.002174 -1.288711 -0.008550 -0.213946 -11.671463
1 -0.620282 -2.178254 1.831150 -0.112879 -0.181445 -0.242640 -8.248338
1 -0.377167 -1.898848 1.941798 0.102368 -0.613952 0.413979 -11.096456
2 0.098141 -2.015836 3.032551 0.919036 0.527010 -0.285927 0.009822
1 0.449443 -1.811300 1.895966 1.128271 -0.642156 0.475980 -9.039845
1 0.429138 -2.007955 1.759157 -1.160502 0.066479 0.165417 -10.943821
2 -0.025638 -2.086074 2.672607 -1.824149 0.414432 -1.336700 0.002494
1 0.324323 -1.865226 2.080314 -1.984437 -0.447115 -0.431382 -10.716231
1 0.433265 -2.083757 2.218266 0.927571 1.564006 -0.407136 -10.871093
1 -0.039370 -2.104663 2.025538 -0.726811 -0.641188 -1.188346 -12.219791
1 0.212501 -2.146729 2.302317 0.199270 1.591771 0.002390 -9.346428
2 -0.419358 -2.155854 2.594816 0.097360 -1.308263 0.245934 0.007141
1 0.467114 -1.882076 2.159976 0.225269 0.990892 1.182325 -9.910609
1 0.456347 -1.933791 2.332589 0.303420 0.461428 -1.985684 -4.393114
1 0.282367 -2.042859 2.240881 0.212309 2.289094 -1.183892 -9.551616
1 -0.166502 -1.963546 2.357619 -0.500545 2.437106 0.691092 -4.349155
1 0.185402 -2.134698 2.187162 -0.707999 -0.237920 0.367192 -11.579224
2 -0.577243 -1.955155 3.091473 0.210062 0.280993 -0.068710 0.137181
1 0.233673 -2.039370 1.668018 0.387071 -0.391312 1.122063 -12.361568
1 0.194720 -1.940470 1.643570 -0.463447 0.236562 0.348685 -13.089730
1 0.007039 -1.891255 1.694085 1.362106 1.320915 0.023081 -13.848229
1 -0.570983 -1.900615 1.679452 0.809412 0.606052 0.631607 -10.360072
1 0.412860 -2.090373 1.655669 -0.301820 -0.104585 -0.730699 -11.778502
1 0.086453 -1.956446 1.634941 -0.466037 -0.560024 -1.576888 -13.217338
1 -0.419133 -2.053783 1.657238 -1.389979 -0.295219 2.671941 -12.308201
1 0.476203 -1.787054 1.678748 1.669697 0.136213 -0.370123 -10.222783
1 0.376201 -1.963581 1.648804 0.192438 -0.154068 -0.995217 -13.145033
1 -0.365110 -1.857187 1.640279 -1.064004 -0.135449 0.340597 -10.217193
1 0.010561 -2.124812 2.311568 -0.698847 0.763856 0.395406 -8.291750
2 0.171100 -1.868624 3.048915 0.419533 1.369711 0.762711 0.955437
1 0.097275 -2.067188 1.639042 -0.499691 -0.483149 0.189280 -12.720992
1 0.453061 -1.989278 2.182273 0.263154 -0.063786 0.380970 -11.748809
1 0.038479 -1.843908 2.183288 -0.293214 0.421737 -0.175656 -10.692008
1 -0.176797 -1.800620 2.292814 1.068056 0.682576 0.838645 -5.843657
1 0.006399 -2.173266 2.178337 0.185282 0.144555 -2.308387 -8.906069
1 0.451966 -2.202350 1.798066 -1.315434 -0.575416 1.301685 -10.803801
1 -0.224844 -1.807492 1.996252 -0.707762 0.388559 -1.054670 -10.793782
1 0.145858 -2.202106 1.897644 -0.085239 0.750001 -0.333156 -11.856387
1 0.046480 -2.054486 2.377214 -2.220550 0.202410 -0.894293 -8.732767
1 -0.326249 -2.121140 1.752533 -0.171495 1.021827 0.058997 -11.136003
1 0.441557 -1.906560 1.834569 1.028316 0.668375 0.304965 -10.652094
1 0.417162 -2.151705 2.030634 -1.416093 -0.069717 0.563822 -11.081654
1 -0.486123 -2.168344 1.998361 -0.238091 1.831661 -0.452738 -8.616958
1 -0.527094 -2.160983 1.877780 0.709729 -0.886003 -1.362269 -9.190551
1 0.455787 -2.158634 1.928796 -1.066404 0.532176 0.977399 -11.780903
1 0.058267 -2.148556 1.987091 -0.411570 -0.392392 0.099367 -11.396025
1 0.435100 -2.171148 2.385223 0.292353 -0.832056 0.768913 -6.436655
1 0.293928 -2.148392 2.047754 0.196804 1.764865 -2.225253 -11.878071
1 -0.173207 -2.220390 2.126021 -1.040429 -0.688470 1.303333 -8.806285
1 0.092865 -2.183850 2.274957 0.166258 -1.843407 -0.064108 -8.562356
1 0.133257 -2.208475 2.119058 1.207263 0.631135 -0.581343 -12.058300
2 -0.365128 -2.092069 2.743913 1.689920 0.881085 0.661328 0.006408
1 -0.164466 -1.803912 1.858414 -0.379353 0.197338 -1.258977 -9.662865
1 0.161863 -1.813150 2.027292 -1.158243 0.279762 0.736349 -11.897063
1 -0.011253 -1.861675 2.444731 -1.562388 -0.165656 0.376517 -2.879704
1 -0.469311 -1.823788 1.690303 0.110098 0.321080 -0.016174 -9.870851
1 0.431983 -2.101604 1.844468 0.475415 -1.460024 0.802681 -11.086295
2 -0.653934 -2.088605 2.615754 0.666343 0.994266 0.598762 0.002483
1 0.485209 -1.887152 1.699857 0.414137 0.380688 0.033757 -11.474318
1 0.346806 -2.128937 2.145487 0.513982 -0.567026 -1.684298 -13.007154
1 -0.400834 -2.185898 1.613906 -0.459302 -1.441159 -0.103323 -13.000972
1 -0.120832 -1.789423 1.945894 1.189828 -1.386646 0.168061 -10.946096
1 0.089605 -1.834094 1.655368 1.128082 -0.040590 -0.067240 -11.541047
1 0.491342 -2.190902 1.690468 0.510980 -0.511786 1.364762 -11.494099
1 0.442978 -2.193891 2.123088 0.268267 0.311877 0.043064 -11.566869
1 -0.358125 -2.205761 2.089978 -1.879236 -0.199095 0.219472 -11.393517
2 -0.667200 -2.028731 2.154190 1.280970 -0.602530 1.057932 0.001778
1 -0.192109 -1.807872 1.747045 -0.231305 0.748034 -1.670127 -11.779185
1 -0.014845 -1.817977 1.880304 0.348080 0.326054 -1.067706 -11.724387
1 -0.483523 -1.804399 2.024407 -0.498733 -1.077953 -0.604129 -8.403520
1 -0.128017 -1.812942 2.059860 0.052643 -0.175903 -0.186967 -11.649608
1 -0.018130 -1.793519 1.655179 0.700485 -1.041851 -0.512192 -13.849937
1 0.421770 -1.775493 1.772437 -0.350696 -0.505840 -0.760162 -12.185908
1 -0.722725 -1.808908 1.838097 0.614057 -0.431883 1.237769 -3.042164
1 -0.378021 -1.803304 2.069978 1.493021 0.816040 0.392912 -9.294325
1 -0.486494 -1.792648 1.831707 0.560247 0.451887 -0.083258 -10.586941
1 0.067587 -1.792046 2.303672 -0.108322 0.193008 0.837316 -5.108489
1 -0.065874 -1.775491 2.179088 -0.681629 1.779129 -1.769467 -9.207041
1 0.253553 -1.757690 2.231317 0.507160 -0.691165 0.204559 -3.911185
1 -0.308405 -1.805045 1.727424 -1.654604 0.255805 -0.814523 -10.554556
1 0.325607 -1.788377 1.716930 -1.329321 0.255044 2.638360 -12.719482
1 0.064167 -1.786559 2.077386 0.333047 0.061102 0.138035 -12.370722
1 0.189164 -1.841913 1.689836 0.380612 -0.499365 0.758884 -11.712195
1 -0.287104 -1.766650 2.091192 0.693318 1.548394 0.848373 -6.257091
1 0.262968 -1.770448 1.806558 1.138526 -0.763667 0.129113 -11.660799
1 -0.403412 -1.790053 1.757201 -0.324557 0.206915 -0.721225 -9.748766
1 -0.438098 -1.776030 1.924917 0.669959 -0.935366 -0.244132 -10.224799
1 -0.185903 -1.830053 1.633465 -1.435670 0.041416 0.286430 -10.730798
1 0.068354 -1.785153 1.749642 -0.509464 -0.149509 0.345809 -12.511583
1 -0.594472 -1.928956 1.579761 1.447538 -0.635204 0.745704 -9.821886
1 -0.114063 -2.143555 1.619859 0.681949 1.029298 -0.582157 -12.876492
1 -0.678227 -1.837699 1.574880 -1.333573 -0.201347 -0.446634 -7.572620
1 -0.092659 -2.040865 1.621371 -0.101918 -1.776095 0.386296 -12.817819
1 -0.220222 -2.079136 1.586153 0.580539 0.348673 -0.929944 -13.037026
1 -0.289370 -2.185235 1.574503 1.117042 0.739020 -0.486702 -12.824755
1 -0.288713 -1.989721 1.587946 -0.559990 -0.342951 -0.584760 -11.137461
1 0.294744 -1.862564 1.643253 0.204342 -0.239429 2.462253 -11.585733
1 0.315312 -2.049370 1.602892 -0.201060 -0.813816 -0.210319 -11.597115
1 -0.493748 -2.014802 1.576504 -1.499871 0.846695 -0.960918 -10.396138
1 0.394094 -1.839660 1.649288 -0.303291 0.897819 -2.528399 -11.365345
1 -0.002757 -2.099056 1.635326 -1.079281 -0.130114 0.117175 -13.455201
1 -0.283082 -1.802304 1.587346 0.748964 -0.763948 -0.228374 -13.403402
1 0.092750 -2.174947 1.655944 -1.382087 -1.410122 0.450873 -10.322526
1 -0.015747 -1.958909 1.615294 -0.429409 -0.453807 0.646613 -13.272135
1 -0.669910 -2.001626 1.600990 -1.019757 0.293530 1.122961 -6.614806
1 0.462958 -1.918869 1.598387 0.239983 -0.391343 0.234902 -11.861721
1 0.413275 -2.189949 1.630688 -0.135076 -0.819046 0.504495 -11.262102
1 0.283997 -1.949624 1.586436 -0.254740 1.097763 -0.722088 -12.429901
1 0.031000 -1.862169 1.575809 0.319062 0.879348 0.207306 -12.610244
1 0.415484 -2.024872 1.578426 1.491852 0.713825 0.272217 -11.636337
1 0.160536 -1.857691 1.575736 0.022879 0.390783 -1.480666 -11.325495
1 0.199085 -2.117940 1.601166 -0.361732 -0.539507 0.396258 -13.437643
1 -0.099666 -1.871716 1.600117 0.558791 0.398690 -0.146893 -11.846572
1 -0.228143 -1.902680 1.575013 0.290118 1.018505 -1.286237 -12.084965
1 -0.488284 -1.848521 1.584129 -0.165010 2.596969 0.613420 -11.417512
1 -0.559303 -2.131878 1.618466 1.203078 -0.578625 0.067746 -7.610167
1 0.150918 -2.012406 1.579609 -0.341976 1.019153 0.866324 -9.840466
1 0.385188 -1.807077 2.139367 0.749923 -0.079833 -0.835188 -7.836361
1 -0.338881 -1.794479 1.962440 0.656824 -0.528460 -0.319924 -11.805103
1 -0.116181 -2.197389 1.871855 -0.781291 0.098717 -0.774730 -12.180578
1 0.260392 -2.211723 2.165941 0.853674 -0.362909 -1.082880 -11.864873
1 0.140968 -2.210105 2.001561 0.655515 -0.598085 0.204520 -12.936454
1 0.206408 -2.204389 1.668727 -0.233265 0.089690 -0.273539 -13.352621
1 0.429948 -2.205944 2.244887 -0.819239 -1.132959 -0.325110 -9.042459
1 0.203583 -2.216950 1.767780 0.639059 0.247083 -0.991768 -11.415792
1 0.328797 -2.200902 2.261993 1.411986 1.270253 -0.366075 -8.318190
1 0.287941 -1.751480 1.905243 -0.759668 0.187755 1.528082 -11.196687
1 0.393511 -1.771636 1.990911 -0.699211 -0.112885 1.430747 -9.029816
1 -0.555868 -1.772244 1.720812 -0.730634 -0.687186 -0.771689 -8.853521
1 0.179584 -1.754553 1.917435 -1.242159 0.858943 0.250992 -11.525620
1 0.483473 -2.096169 1.734578 0.851668 0.061545 -0.293576 -12.923852
2 0.472900 -1.789177 2.376857 -0.976225 1.339410 0.150442 0.052845
1 -0.181863 -1.755258 2.185069 -0.554074 0.589525 -1.281045 -5.961185
1 -0.603380 -1.769397 1.819912 1.066937 -0.684290 0.363604 -7.647222
1 0.268935 -1.767474 2.104851 -0.722153 -0.759106 -0.713128 -9.714499
1 0.492942 -1.962136 2.073161 -2.389403 1.528506 0.187251 -12.722582
1 -0.399930 -1.782155 1.574403 1.262029 -1.128275 1.117821 -12.773252
1 -0.361059 -2.100682 1.563565 0.510979 -1.938557 -1.655261 -12.588791
1 0.315653 -1.775567 1.584154 -1.089762 -1.035793 1.614418 -12.467048
1 0.260056 -2.213089 1.562109 -0.231011 -0.865153 1.145350 -11.748368
2 0.181574 -1.777812 3.114949 0.087367 -1.531291 -1.075314 0.945739
1 -0.109352 -1.759329 1.588813 -0.613028 -1.436257 1.014029 -12.030294
1 0.183172 -1.754687 1.585585 0.366809 -1.380960 0.336244 -10.837389
2 0.440173 -0.314139 -2.566019 0.059407 0.300149 -0.293185 0.039861
1 0.170148 -0.320638 -2.110297 0.568072 -0.498406 -0.751975 -0.143677
2 -0.596565 -1.168137 -1.604339 -0.126638 0.008644 -0.501623 0.000017
2 -0.250850 -1.256036 -0.190093 -0.122075 -0.585175 0.089084 0.001633
2 -0.578172 -0.980971 -0.310011 -0.854131 -0.561783 0.365837 0.005527
2 0.250594 -0.958478 -0.807277 0.813594 -0.064092 -0.744972 0.000032
2 -0.162094 -1.377823 -1.139066 0.219111 -0.053260 1.223761 0.000372
1 -0.339905 -0.716988 0.022499 -0.241310 -0.223370 -0.674841 -0.097370
2 -0.338634 -0.866461 -0.648924 0.190337 -0.443087 0.457034 0.000323
2 0.200463 -1.324799 -2.015567 -1.309534 -2.363717 -0.347083 0.000377
1 -0.659717 -1.710546 -0.208999 -0.337817 -0.884369 -1.295739 -0.059222
2 -0.481072 -0.610619 -2.762015 -0.067026 -0.326815 -0.374231 0.007394
2 -0.219735 -0.504664 0.444568 -0.017810 1.398614 0.915964 0.097695
2 -0.484558 -0.673643 -1.700466 -0.272385 0.359862 0.359928 0.002009
1 -0.112768 -1.130610 -0.899243 -0.132076 0.723937 -0.367411 0.069926
2 -0.371330 -0.935749 -2.758231 -0.332776 -0.940017 -0.601497 0.001013
1 -0.207290 -0.281268 -1.244017 0.829437 0.675689 -1.383675 -0.000509
2 -0.214881 -0.800449 -1.189335 0.635949 -0.347224 0.547133 0.000071
1 0.198413 -1.327298 -1.308472 0.302047 -0.380654 0.426039 -0.003086
2 -0.681222 -0.482646 -1.625499 -1.351650 -0.530343 1.301190 0.002260
2 -0.669188 -1.474220 0.558510 -3.261292 0.367653 0.406653 0.282092
2 0.423446 -0.301640 -1.353160 0.631343 -0.045418 0.365420 0.004100
2 -0.026117 -0.679751 -1.501017 0.479977 0.160763 0.211110 0.000142
2 -0.565594 -1.073894 -1.114776 0.343715 -0.482220 -1.238153 0.000252
1 -0.196753 -1.050032 -2.600056 -0.248790 0.438825 -0.069679 -0.000976
2 0.378192 -1.680214 -0.514598 -0.523880 -0.051292 0.300316 0.009520
1 0.082225 -0.526989 -1.795401 0.863833 0.622756 0.534375 0.007261
2 -0.267747 -0.931019 -1.407545 -0.241640 -0.298151 0.856441 0.024772
2 -0.231166 -1.648765 0.241895 0.598650 -0.120830 -1.559579 0.003745
2 0.227458 -1.075576 -0.314084 0.271114 0.488714 -0.771820 0.006572
2 -0.000175 -1.014784 -0.990099 0.065497 0.188624 -0.361173 0.003611
1 -0.206488 -0.632685 0.879202 -1.240895 0.163801 0.471805 -0.002301
1 0.317469 -1.580997 1.081459 -0.693472 -0.361123 1.253126 -6.209874
2 -0.483187 -0.781516 -1.480384 -0.102185 0.347609 0.108061 0.002156
2 -0.316560 -0.928566 -1.660986 -0.598032 -0.093754 0.491315 0.028676
2 -0.203911 -1.555515 -3.082189 0.740273 -0.067850 -0.045840 0.000157
2 0.180965 -1.383577 -2.487870 0.359683 -0.077873 -0.156247 0.000129
2 -0.517657 -0.677886 1.017339 -0.439863 -0.495789 1.221349 0.001805
2 0.307940 -1.073569 -0.548454 0.689053 0.762541 0.777325 0.007939
2 -0.112242 -0.702880 -2.508394 0.057890 -0.535195 0.774125 0.000049
1 -0.099608 -1.459082 -2.122774 0.696743 0.188653 0.284117 0.001309
2 0.227259 -0.652972 -1.718419 0.169486 -0.187561 -1.007908 0.001680
2 -0.309105 -1.588408 -1.368892 -0.188971 -0.120132 -0.661729 0.000058
2 -0.367823 -0.670247 -2.393819 -0.851086 0.810571 -1.685871 0.005781
1 0.136278 -0.434070 -1.406494 -0.654505 0.838394 -0.344106 -0.004174
2 -0.191472 -0.409270 -1.500036 0.274616 0.011482 -1.741689 0.000262
2 0.201956 -0.636963 -0.306618 0.570405 0.369209 -1.046503 0.063386
2 -0.305053 -1.148396 -2.137007 0.297897 -0.646021 0.910470 0.000018
2 0.189100 -0.706732 0.602677 0.063549 -0.130939 0.661682 0.000919
1 0.129724 -0.982046 -1.302023 -0.388580 -0.538315 -0.528283 -0.026881
2 0.000641 -0.382829 -0.493974 1.479311 1.161776 1.032375 0.002420
2 -0.532799 -1.320365 0.299260 -0.748235 0.168139 0.347564 0.000808
2 -0.672415 -0.843929 0.357143 -1.469024 0.305438 -0.614869 0.004806
2 -0.608875 -1.687130 -2.802012 -0.229787 -0.201248 0.606824 0.001054
2 0.144634 -0.274071 -2.882668 -0.506084 0.904571 -0.204340 0.000901
2 -0.386797 -0.182859 -1.930957 0.118784 1.265525 0.069327 0.000081
2 0.337673 -1.589996 -1.913128 1.465386 1.412374 0.077447 0.000766
2 0.318048 -1.580616 -2.889870 0.093845 -1.152340 -0.128234 0.008340
2 -0.638981 -1.577979 -1.566995 -0.051664 -1.304109 1.831469 0.000346
2 0.087828 -0.878750 0.293596 1.795268 0.268277 -1.218904 0.045152
2 0.250988 -1.203115 -1.801638 0.795521 0.374416 0.124113 0.000163
2 0.080762 -1.321765 -0.942150 0.106357 0.275168 1.600163 0.000036
2 -0.001751 -0.649060 -2.768523 0.451893 -0.298911 -0.630374 0.106223
2 -0.213808 -1.561667 0.901558 1.399667 0.092217 1.588838 0.006499
2 0.067621 -1.362293 0.547982 0.852159 -0.251229 0.623700 0.043807
1 0.313310 -1.496644 0.932192 0.444176 1.272833 -1.078619 -1.553771
2 -0.644574 -1.157677 -2.493949 -0.622375 0.237062 -0.086686 0.000002
2 0.465682 -0.176835 -1.635715 1.099661 0.382448 0.557826 0.000732
2 0.194484 -0.761748 -0.212391 -0.993232 0.406447 -0.165485 0.018611
2 -0.287148 -1.624760 -0.101685 -0.500803 -0.491111 -0.553998 0.011530
1 -0.522118 -0.584982 -0.805175 -0.893970 0.278048 -0.188294 0.110306
2 0.182006 -0.429662 -0.774845 -0.219578 1.202015 -0.629849 0.022598
1 -0.139809 -1.658800 1.062598 -0.665355 -0.566597 -1.413430 -8.189498
2 0.269834 -0.423735 -0.155148 0.142936 1.268791 0.233289 0.000036
1 -0.413665 -0.970082 -1.782827 1.088254 0.337360 -2.087166 -0.429286
2 -0.163637 -0.802471 -0.233479 0.422221 0.539967 -0.720559 0.072823
2 0.243983 -0.870008 -2.666746 0.027504 0.269470 -0.364517 0.018089
2 -0.706517 -1.173625 0.561834 -2.020929 -1.161588 0.684205 0.063799
2 -0.344595 -1.146454 0.455611 0.047771 0.196852 1.124548 0.478965
2 -0.441909 -0.147276 -0.374747 -0.095859 0.931278 0.108721 0.027734
2 -0.644860 -0.516722 -1.869996 -1.583626 -1.499908 0.715293 0.001179
2 -0.549645 -0.359931 -2.754569 -0.659753 1.256044 -1.104209 0.000062
2 -0.022540 -0.494275 -2.247522 -0.181595 0.773334 0.633672 0.000053
1 -0.499852 -0.355049 -1.674343 0.336309 0.031856 -0.469128 0.025803
2 -0.718410 -1.216078 -1.252984 -0.940845 0.117685 -1.405427 0.001249
2 -0.267358 -0.250956 0.276223 -1.184503 0.357415 0.956591 0.056531
2 -0.282388 -0.653975 -0.642118 -1.043922 -0.735289 -0.631538 0.000767
2 0.125324 -1.390776 -0.032096 -0.061889 -0.248617 -0.145377 0.015524
2 -0.549175 -0.486539 -0.892189 -1.559358 0.299146 0.524582 0.118025
2 -0.327010 -0.832138 0.245609 -0.991396 -0.060112 0.213999 0.000113
1 0.129734 -0.810818 -1.629011 -0.423846 -0.264938 0.163719 -0.109227
2 -0.179401 -0.606635 -1.829542 -0.304933 0.289486 -0.000148 0.000035
2 0.036147 -1.204450 -1.928193 0.360043 -0.056080 -0.977072 0.000359
1 0.107819 -0.772120 -0.644089 0.832322 0.820614 -0.618213 0.000147
2 0.102380 -0.484034 -1.946314 0.147348 -0.997680 0.282311 0.198967
1 -0.751193 -0.951424 -0.834017 -1.417317 0.082915 -0.371257 0.025324
2 0.216022 -0.390380 -3.045074 -0.057613 -1.166927 -1.187173 0.000573
2 -0.447548 -0.322325 -0.040845 -0.269410 0.689876 -0.822835 0.000017
2 -0.388069 -0.926461 -1.008289 0.046059 1.545807 0.777181 0.000456
2 0.148478 -1.634540 -1.053912 -0.189104 -0.163146 0.565730 0.000182
2 -0.347496 -1.033259 0.493337 -0.329645 0.589130 0.716959 0.511259
2 -0.337222 -1.231900 -1.063473 -0.291507 -0.383769 0.376404 0.000198
1 -0.633288 -1.010708 0.688753 -0.294351 0.326892 -0.628219 0.009834
2 0.389818 -1.414447 0.814211 0.412885 -1.111913 0.249905 0.014106
1 0.217536 -0.917126 -1.510877 0.253188 1.331038 1.686750 -0.131708
2 -0.260957 -0.961028 0.591459 -0.021664 -0.882809 0.135663 0.032355
1 -0.071023 -1.321126 -0.288672 -0.473168 -0.093491 1.422894 0.002195
1 0.261676 -1.157218 -2.837512 1.561025 -0.458503 -0.634787 -0.000293
1 0.433574 -1.694778 -1.404150 1.245188 -0.665633 0.321430 0.001785
2 0.051757 -1.499437 0.594487 0.404018 0.228349 -0.286305 0.043952
2 -0.181246 -0.909928 -1.531768 -0.632617 0.291031 -0.098572 0.032755
2 -0.198265 -1.028293 -0.984612 -0.287643 1.303288 -0.533460 0.017726
2 -0.253988 -0.750107 -2.203223 -0.173105 0.202321 -0.861348 0.003172
2 -0.458770 -0.628778 -0.141142 -1.496294 -0.145069 -0.374984 0.000926
2 -0.532082 -0.951961 0.364256 -1.814642 0.331318 0.461840 0.004501
2 -0.663347 -0.241292 -0.828972 -0.434659 0.366451 -0.169664 0.000657
2 -0.541557 -0.460313 0.913853 -0.626148 1.199839 -0.530449 0.001276
2 -0.236088 -1.082429 -0.099657 0.874867 -1.587017 -0.712189 0.001243
2 -0.144450 -1.143340 -0.759595 -0.282175 -1.569212 0.122394 0.051384
2 -0.562196 -0.256388 0.377294 -1.717394 0.106241 -0.036426 0.000015
2 -0.162198 -0.956376 -1.696056 -0.213114 1.399820 0.221071 0.019635
1 -0.058263 -1.404438 -2.714748 -0.688701 -0.808217 1.142253 0.112417
2 -0.682852 -1.340872 -1.920350 -1.127478 -0.233816 -0.983625 0.016834
2 0.191499 -1.196605 -0.558359 -0.288810 0.655678 0.450139 0.007117
2 0.455509 -0.661649 -2.311503 0.210954 0.593260 -1.038912 0.000032
1 0.154044 -0.224366 -1.965205 0.554345 1.250910 0.796498 -0.146874
1 -0.275657 -0.408636 0.523785 -0.136061 -0.765557 -0.305891 0.299612
2 -0.521011 -1.436622 0.504699 -0.386097 0.103334 1.869606 0.013417
2 0.070682 -1.439170 -2.698715 1.397659 -0.060398 0.505985 0.114223
2 0.183477 -1.066907 0.230570 -0.579676 1.015446 0.992303 0.000525
2 -0.154818 -0.479611 -0.664505 0.886013 -0.482637 0.460744 0.099208
1 -0.642196 -1.273789 0.485807 0.200175 -0.623686 -0.048279 0.060974
2 -0.642914 -0.978987 -0.692822 0.864739 0.779725 1.337775 0.003500
2 0.172010 -1.327086 -0.213200 -0.554515 0.501179 0.470737 0.006616
2 0.425443 -1.338448 -0.645310 0.124434 -0.664709 1.178230 0.085305
2 -0.100617 -0.311496 0.179805 0.328774 -0.575889 -0.094905 0.098659
2 0.353002 -0.173238 -2.848299 0.871148 0.914864 0.232371 0.511860
2 -0.042466 -0.535914 -2.863165 -0.823743 -0.901085 -1.560369 0.068300
1 -0.256723 -0.700327 -0.213463 -0.581391 -1.341947 0.728544 0.055147
2 -0.442522 -0.330314 -0.724210 0.182858 -0.492789 1.071751 0.000449
2 0.057560 -0.321249 -0.790826 0.487408 -0.422836 -0.518298 0.009307
2 0.224428 -0.452747 -1.975550 0.498273 -0.548679 0.119496 0.189398
2 0.345977 -0.404755 0.290776 0.573962 -0.395659 1.506761 0.000601
2 -0.135372 -0.620081 -2.789092 0.108049 -1.150720 0.625906 0.125989
1 0.085574 -0.555476 0.518307 0.514898 -1.108633 -0.828868 0.146672
1 -0.135123 -1.041546 0.363808 0.773557 -1.560059 -0.793485 -0.000475
1 -0.510174 -0.601144 -1.527202 -2.166754 1.473271 -0.809535 -0.196827
2 -0.106801 -1.174069 0.155852 0.375523 1.165198 -0.549534 0.000087
1 0.061473 -1.027658 0.732709 1.953473 0.844569 0.003919 -0.000743
1 -0.066101 -1.597352 0.997649 -1.046250 0.577540 -0.755912 -5.460887
2 -0.407461 -1.144443 -1.323036 0.860570 -1.109613 -0.949107 0.000075
2 -0.102187 -0.818266 -0.890935 -1.552835 0.855457 0.163433 0.000185
2 0.112541 -0.925786 -1.765549 -1.005463 -0.275820 -0.048014 0.003669
2 -0.593266 -1.489309 -2.790408 -0.266682 -0.279911 0.876500 0.001051
2 -0.547632 -0.629369 -2.005069 0.618626 0.781548 1.086784 0.000931
2 -0.525063 -0.707306 -2.568636 0.486151 -1.168874 -0.550730 0.000739
2 -0.524571 -1.179782 0.809072 0.898327 -0.596709 0.502779 0.079406
2 0.214949 -1.585690 0.448217 -0.829805 0.441795 -0.090198 0.000190
2 -0.393650 -1.581958 0.207992 0.368804 0.503059 1.213128 0.007460
2 0.085855 -1.356199 -0.391270 -1.223642 0.104818 0.013827 0.002813
2 -0.495493 -0.779189 -2.774267 0.691408 -1.167868 -0.037635 0.008371
2 -0.498558 -0.176433 -0.941486 0.914999 0.658281 0.307331 0.000630
2 -0.665319 -1.125420 -0.348808 0.401673 -0.007059 0.094496 0.005565
1 -0.551824 -1.568645 0.125591 0.547216 -0.587392 -1.300436 -0.000887
2 0.044805 -1.245305 -1.506386 0.332785 1.701902 0.772159 0.000039
2 0.448883 -1.299825 -1.557781 0.542848 1.544341 0.018015 0.000263
2 -0.074638 -1.039140 -3.116025 -0.088194 0.620341 -0.587941 0.000464
2 -0.242300 -0.442547 -0.762008 -0.287008 -0.590209 -0.200186 0.098947
1 -0.400238 -0.493720 -1.468024 -0.854335 -1.298870 -1.562718 -0.205753
2 -0.272424 -0.584889 -2.277232 -0.287523 -1.526321 -0.475909 0.008580
1 -0.095672 -0.179934 0.144630 -0.099359 -0.027914 0.810099 -0.281158
1 -0.152815 -0.316109 -1.950431 0.197235 -1.066740 -0.502690 -0.009298
2 -0.437760 -0.397918 -1.799388 0.829448 -0.528430 0.068920 0.042627
1 0.178715 -0.348338 0.992948 0.286596 -0.703599 0.150836 0.007803
2 0.098134 -0.580646 0.389648 -0.488223 -1.722417 -1.339148 0.146972
1 0.397707 -1.660553 0.964540 -0.212855 0.108880 0.956443 -4.615379
1 0.154671 -1.525384 0.985628 -0.673266 -0.667731 0.595911 -2.698672
1 0.078115 -1.457994 1.020430 -0.661729 -0.927139 -0.255511 -3.889653
1 -0.016175 -1.450770 1.067571 -0.125717 0.481472 0.468570 -5.083074
1 0.482905 -1.665108 1.079492 0.518764 -1.010737 -0.406090 -4.023635
1 -0.553173 -0.277719 0.992810 0.407299 -0.573882 -0.446638 -0.027729
2 0.339274 -0.638475 -0.354322 -0.475401 0.562952 -0.503799 0.045036
2 -0.388854 -1.318872 -1.912764 0.342633 1.616580 0.390295 0.000025
2 0.114153 -0.538392 -0.942534 -1.429030 -1.423089 0.207987 0.000765
2 0.212983 -0.585104 -0.744424 -0.579964 -0.714180 0.707202 0.013172
2 0.333678 -0.531892 -1.866950 -0.578708 1.157087 -0.987074 0.005971
1 -0.475935 -1.739383 -0.991369 1.199797 -0.692340 -0.180152 0.000295
2 -0.226459 -1.009697 -0.385961 2.231785 0.205023 -2.213236 0.000053
2 -0.542906 -0.902817 0.590466 0.950226 -0.698295 0.062818 0.006385
1 -0.411551 -1.654403 -0.202583 0.035354 0.209940 -0.259539 -0.005914
1 0.446858 -1.684878 -2.357256 0.008286 -0.029405 0.061496 -0.009196
2 -0.481184 -1.598773 0.653345 0.392474 0.920001 0.644101 0.000783
2 0.067786 -1.444955 -2.223019 0.139620 1.335642 1.066346 0.003156
2 0.188858 -1.020507 -2.990790 -0.127245 0.927008 0.555460 0.000455
1 0.243427 -1.524965 1.025562 -0.729164 0.695019 0.484709 -3.751700
2 -0.588277 -1.061902 0.844720 0.002978 0.508700 -1.003020 0.086108
2 -0.596396 -0.253359 -1.551028 0.573105 0.656900 0.431015 0.002296
2 0.103894 -0.207681 -1.785005 1.231812 -0.532280 0.164849 0.002145
2 0.119691 -0.951467 0.415400 -1.732180 0.692478 0.170112 0.045067
2 0.294097 -1.502141 -0.442293 -1.211799 0.132015 -0.051563 0.001364
2 0.472683 -1.371886 -1.345703 -0.062075 -1.491472 -0.662963 0.000311
2 0.362435 -0.970115 -0.327938 -0.028874 -0.798304 -0.772703 0.103286
1 -0.077182 -1.570338 -1.063238 -0.911270 0.832417 1.070351 -0.000529
1 0.073567 -1.657290 0.963769 1.489790 0.485827 0.445551 -5.424665
2 0.441883 -1.588457 -2.223540 0.052816 0.936229 0.163664 0.009895
1 -0.221573 -1.471083 0.590794 0.403131 0.939409 0.270061 -0.000643
2 0.484369 -0.959160 -3.007694 0.471244 -0.342838 0.590104 0.000469
2 -0.004758 -1.520395 0.316653 -2.594185 -0.820861 -0.471247 0.000088
1 -0.322861 -0.978079 -1.890559 2.359502 0.089856 0.248474 -0.442072
2 -0.177929 -0.357831 -0.448631 0.229946 -1.623200 -0.225028 0.002421
2 -0.211011 -0.315979 0.463597 0.104793 -1.272160 0.544176 0.209341
2 0.334732 -0.907486 -2.789024 -0.975400 1.495001 -0.850597 0.018171
2 -0.288647 -1.650964 -2.050524 -1.235503 0.510273 -0.371333 0.000113
2 0.249018 -1.292993 -0.058275 -1.574130 -0.578748 0.153509 0.018819
2 -0.596691 -0.649154 -1.235869 1.057298 0.849510 0.532263 0.000240
2 -0.590772 -0.661089 0.417324 1.059697 0.273826 0.695402 0.000589
1 -0.526316 -0.756517 0.018758 1.595596 -0.049964 0.455581 -0.083134
2 0.317460 -0.166807 -3.040952 0.769205 0.629903 0.165724 0.002053
2 -0.041208 -0.219496 -2.372066 -0.323130 -1.041319 0.593140 0.000039
2 -0.673222 -1.402746 -1.772972 0.489588 -1.642949 0.153324 0.028615
2 0.010102 -1.552742 -2.367977 -0.981167 1.306314 0.083716 0.001897
2 -0.005325 -0.862514 -3.018763 0.487971 0.867650 0.825342 0.000536
2 -0.506486 -0.901307 -2.996121 -0.138325 0.184139 1.080365 0.000078
2 0.473789 -0.258025 1.109257 -0.199303 1.026845 0.805217 0.002922
2 0.426979 -1.467245 -0.593780 -0.737686 -0.107529 -1.054696 0.079832
1 -0.676899 -0.445833 -1.295819 0.890101 -1.204577 -0.696528 -0.020336
2 -0.381375 -1.441084 1.166337 -0.414270 0.406846 0.473823 0.108732
2 -0.510031 -0.313740 1.238904 -0.997513 1.782794 1.680280 0.000388
1 -0.542860 -0.530431 1.136697 0.797737 -0.239275 0.228986 -0.274376
2 0.022967 -0.674129 1.094532 -0.117738 0.627992 0.007874 0.000010
1 -0.082417 -1.649006 1.148284 0.137965 -1.083728 0.316995 -11.866214
1 -0.406430 -0.543120 1.207973 -0.717938 0.373627 0.497931 -0.275419
1 0.099098 -1.578021 1.159881 -0.588718 -0.193040 1.023753 -10.215730
1 0.255918 -1.554740 1.182460 0.846267 -1.528450 -1.044287 -8.062050
1 -0.072265 -1.540422 1.117740 -1.493477 -0.841794 -0.279686 -9.210403
1 0.003911 -1.597689 1.078507 0.268361 -0.323868 -0.577853 -8.853222
1 0.326987 -1.648223 1.174495 -0.286110 -0.685956 1.098204 -10.223146
1 0.181066 -1.583266 1.097619 1.158498 0.663865 0.365555 -8.516411
1 0.232933 -1.664129 1.131551 -0.756668 -0.227436 -0.668618 -9.722033
1 -0.279093 -1.698422 1.177651 0.638349 -0.237312 1.370039 -10.547320
1 -0.193831 -1.595093 1.150569 0.574656 -0.608340 0.116537 -8.178740
1 0.073050 -1.471505 1.152308 0.050224 0.137292 -0.390414 -9.297771
1 0.128183 -1.682199 1.066040 -0.739978 0.143611 -0.903187 -9.638562
1 0.174168 -1.501590 1.169631 0.198593 0.144854 1.148650 -6.793527
1 0.156984 -1.415035 1.068510 0.594487 0.692922 0.217012 -3.396737
1 -0.052425 -1.417380 1.178633 0.346895 1.301721 0.155085 -6.974325
2 0.246696 -0.206596 1.047215 -0.185597 0.503888 -0.675503 0.009044
1 -0.368199 -1.657306 1.142973 1.232873 0.079366 1.464582 -6.275259
2 -0.538913 -1.365547 1.054844 -1.802674 -1.009878 -1.147665 0.000678
2 -0.443472 -1.027277 1.118658 -0.073810 1.422782 -0.926012 0.000222
2 -0.676736 -1.247173 0.153854 1.249495 -0.894796 -0.213656 0.000588
1 0.418889 -0.452029 -0.922356 -1.286316 -0.577406 0.051965 -0.001132
1 0.312030 -1.723524 1.006359 1.266628 0.693055 -0.506473 -7.588814
2 -0.685678 -1.721816 -0.503973 -0.303155 -0.046808 -0.737005 0.028964
1 -0.311842 -1.699099 1.056294 -1.130554 0.420682 0.411332 -4.564559
2 -0.239757 -1.692392 -2.616969 -0.585687 0.269486 -1.005338 0.003684
2 -0.713430 -1.673850 -2.322210 -0.778176 0.595490 0.555600 0.000125
1 -0.023995 -1.693720 1.037071 -0.020872 -0.422588 -2.188622 -10.112743
1 -0.656954 -1.673219 -2.077027 0.461082 1.529819 -1.229885 -0.014657
1 0.172658 -1.709192 0.869932 -0.386324 0.323612 -0.406412 -3.486148
2 -0.477107 -1.703933 -0.744466 0.024397 0.654297 1.104817 0.037862
1 0.043786 -1.676102 1.143976 1.264686 -0.517703 0.852591 -12.185429
1 0.430065 -1.073952 -0.384741 -1.810566 0.536165 1.243944 0.098358
2 0.457267 -1.566098 0.092339 -1.198068 -1.373857 -0.234851 0.001376
2 0.477207 -1.534079 -2.911888 -0.340976 -0.374580 0.289400 0.008396
1 0.444701 -0.294070 -1.811726 -0.985491 1.177048 -0.759599 -0.004436
2 -0.691146 -1.511286 0.676075 1.017842 0.410015 -0.059408 0.269671
2 0.148763 -1.157331 1.227143 0.690333 -0.620932 0.561822 0.001280
1 0.394303 -1.582326 1.224335 0.380778 0.752571 0.216031 -5.994570
1 0.128874 -1.666849 1.211394 0.981022 -1.054546 1.304402 -12.357848
1 -0.157445 -1.725812 1.197326 -0.979385 -0.378695 0.593169 -12.637357
1 -0.010472 -1.621674 1.216225 1.139869 0.531276 -0.256202 -10.733325
1 -0.104689 -1.575986 1.227094 -0.610457 0.020049 0.158019 -10.226402
1 -0.171132 -1.484079 1.180313 0.408478 0.572125 -0.007605 -6.995903
1 -0.483434 -1.676740 1.188599 0.620359 -1.167318 -0.559289 -5.290221
1 0.474691 -1.483550 1.205169 0.658773 -0.475029 -0.357007 -2.352390
1 0.425494 -1.680100 1.175781 0.935090 -0.774115 -0.615293 -9.062202
2 0.479735 -0.815669 1.171622 1.134169 -0.996216 -1.025536 0.073096
1 -0.016187 -1.514450 1.210266 -0.821109 -0.505156 0.812019 -12.320264
2 -0.679465 -0.471332 1.235032 -0.303715 0.043330 0.013085 0.004048
2 -0.200276 -0.973404 1.227664 -0.525343 -0.376885 -0.156997 0.000144
1 -0.045004 -1.733230 1.208331 -0.543172 -0.479554 -0.464132 -11.084412
2 0.120116 -1.725591 -0.311725 -0.873910 1.322569 -0.595508 0.000013
1 -0.028805 -1.724370 0.939022 -1.309572 0.277973 1.003572 -5.102716
1 -0.203807 -1.738889 1.091446 -0.118620 -0.691170 0.418028 -9.401898
1 -0.490907 -1.743208 1.109158 0.845895 0.259223 0.216427 -3.423369
1 0.371093 -1.730311 1.094625 -0.859150 -0.665949 -1.832519 -10.356516
1 -0.091408 -1.744666 1.109977 -0.442585 0.177991 0.131550 -10.262090
1 -0.218962 -1.723047 -1.688182 -0.245055 0.527040 -0.167802 -0.001292
1 -0.380757 -1.706635 1.234519 0.064755 0.091604 -0.266930 -9.382079
1 0.280663 -1.463241 1.250184 1.094164 2.340071 0.874514 -6.101154
1 0.035777 -1.372669 1.236299 0.798638 0.624349 -0.993520 -5.870598
1 0.167494 -1.430557 1.240500 -0.273145 0.161884 -0.058490 -6.566821
1 -0.194368 -1.613598 1.254620 0.637191 -1.346679 -1.081721 -10.557089
1 0.351339 -1.729026 1.242689 -0.485124 -0.627125 -1.770115 -11.585800
2 -0.041838 -1.734321 -0.903131 0.617994 1.283083 0.353108 0.000694
2 0.466810 -0.129167 -2.327775 1.836150 0.335245 -0.626352 0.000700
2 -0.250239 -0.100558 -1.213049 -0.860708 0.253654 0.309484 0.233237
2 -0.293364 -0.060369 -2.450079 -0.286737 0.973286 0.049045 0.003006
2 -0.489869 -0.139470 -0.518063 -0.256908 0.974350 0.455635 0.027771
1 0.457860 -0.139243 -2.892388 0.406938 0.365614 0.267838 0.511003
2 -0.108099 -0.057352 -1.119788 1.084714 1.186880 1.594345 0.007223
2 0.128566 -0.151682 -2.692759 0.244494 0.320042 0.851623 0.000254
2 -0.426713 -0.097718 -2.570751 0.286907 1.934699 -0.729399 0.018432
1 -0.668665 -0.062366 -2.641996 -0.997241 0.251654 -0.071968 0.280603
2 -0.337854 -0.118845 -0.743700 1.159521 0.938441 -0.389083 0.000288
1 0.356008 -0.095753 -2.151112 1.308784 0.498830 -0.958713 -0.012896
2 0.437129 -0.186992 -2.639417 -0.275882 -1.166466 0.439186 0.040302
2 0.425861 -0.118421 -1.907042 -0.329406 1.120319 0.856722 0.001019
2 0.440458 -0.098081 -0.295195 -0.785970 1.087886 -1.299197 0.000137
2 -0.179425 -0.155527 -1.578055 0.518064 -3.168496 0.229755 0.000046
1 0.270900 -0.107727 -1.227204 -0.472309 -1.656636 0.441510 -0.001234
2 -0.206982 -0.076951 -0.948411 -1.516182 -0.860615 -1.153010 0.025344
2 -0.278901 -0.107684 -2.930552 -0.128653 -0.632017 -0.144387 0.000232
2 -0.267921 -0.103524 0.505770 0.617113 0.770444 -0.296643 0.000331
1 -0.276172 -0.143356 0.881416 -0.262725 0.583098 -0.510534 -0.861082
1 -0.381738 -0.149354 0.869468 0.977895 -0.460120 0.242018 -0.875327
2 -0.330348 -0.133692 0.223915 1.514750 -0.090945 -0.587126 0.055783
1 -0.214159 -0.155283 0.064100 0.635275 -0.695967 1.161870 -0.377542
2 0.356846 -0.066294 0.754411 -0.338666 0.041657 0.241120 0.003288
2 0.242637 -0.075207 0.614425 0.964595 -0.075533 0.039602 0.030756
2 0.485019 -0.097736 -1.205826 -1.405491 0.740882 -0.460257 0.283055
1 -0.511780 -1.566701 1.246780 -1.766089 -0.185293 -0.672707 -3.297538
1 0.076840 -1.497967 1.264777 -0.106779 -0.671617 0.431420 -10.732532
1 -0.104065 -1.479832 1.260939 -1.024095 0.568054 -0.136384 -10.231847
1 -0.295663 -1.535186 1.252687 1.141428 0.006617 -0.147700 -8.593533
1 -0.242663 -1.426591 1.267647 -0.249006 1.987464 -0.663832 -6.384558
1 -0.311132 -1.649670 1.276978 -0.048432 -0.430802 0.656281 -10.240739
2 0.194442 -0.863664 1.274667 -0.409210 0.044470 0.641147 0.000020
1 0.243384 -1.648375 1.253028 -0.994105 1.023395 -0.988401 -10.926222
1 -0.394868 -1.593692 1.217918 0.103007 -0.053544 -1.564791 -6.835567
1 -0.766966 -1.602984 -0.362986 -0.232311 -0.918296 -1.987952 -0.148977
2 -0.774972 -1.518291 -1.730201 -1.752469 -1.476364 0.163437 0.014789
2 -0.758896 -1.307042 -0.967796 -0.824332 -0.140810 1.147205 0.096248
2 -0.769434 -1.322530 -0.160062 -0.360641 0.402267 -0.582003 0.000290
2 -0.751786 -1.042237 -0.957522 0.060374 1.387485 -0.802758 0.023920
1 -0.751671 -1.438298 -2.156466 0.959128 -0.044367 -0.380228 -0.015855
1 -0.759240 -1.373831 -0.394792 1.114042 -0.022438 -0.763049 -0.028043
1 -0.197519 -1.514329 1.307044 0.639577 -0.144601 0.647223 -11.919667
1 0.323379 -1.600211 1.292486 0.127730 -1.277689 0.167990 -8.108860
1 -0.038849 -1.579063 1.299031 -0.494169 0.681170 1.739979 -10.206618
1 0.133784 -1.688004 1.316910 0.977470 -0.515329 0.926771 -10.400454
1 -0.007604 -1.448840 1.300984 0.228900 -0.668157 0.346068 -10.176523
1 0.430479 -1.527897 1.300842 -2.250202 -0.040079 0.836034 -4.443346
1 0.037164 -1.694901 1.287589 -0.388310 -1.348003 0.205817 -11.878835
1 -0.349538 -1.421617 1.302417 -0.417515 0.612190 -0.166883 -3.490778
1 -0.216529 -1.699798 1.303846 1.120153 -0.259100 0.625547 -11.951524
1 0.440502 -1.747062 1.298747 -0.172039 0.036202 0.465499 -11.970756
1 -0.101814 -1.677171 1.287534 -0.926297 -0.604877 -1.241318 -8.755029
1 0.067813 -1.596650 1.302444 -0.026045 -1.649226 -0.122451 -11.284493
1 0.219391 -1.546201 1.275961 0.529038 -0.915837 0.998727 -9.608552
2 -0.002100 0.147041 -2.966876 0.153191 0.869328 -0.686608 0.000001
2 -0.097013 0.153143 -0.214649 -0.864832 -0.637041 -1.575439 0.047179
2 0.458202 0.045837 -1.110888 0.412442 -0.721311 0.371648 0.005277
2 -0.555371 0.086094 -1.516719 -0.981045 -0.253951 0.729854 0.000032
2 -0.065336 0.035748 -0.800055 0.515501 -0.004483 0.759690 0.014229
2 -0.166787 0.068974 -0.972440 0.878484 -0.723389 0.508598 0.026101
2 -0.394925 0.086435 -0.075133 1.185389 -0.503130 0.421788 0.000088
1 0.236299 0.064916 -0.165389 0.316153 -1.156671 -0.433293 -0.001396
1 -0.634702 0.053705 -3.055244 0.974326 -0.829499 -0.686379 -0.000540
2 -0.490133 -0.043879 -2.882538 0.089548 -1.103325 -0.962770 0.000357
1 -0.046070 0.097941 -2.202226 -2.533958 1.143033 0.554380 -0.008981
2 0.344417 0.077917 -2.678622 0.939921 0.635610 0.727014 2.857983
2 0.365098 0.064508 -1.382860 -0.213518 0.247474 -0.587256 0.000168
2 -0.583389 -0.025012 -2.560817 0.788117 -0.388002 -0.450872 0.322780
2 -0.028628 0.061982 -2.429977 -0.389298 0.036374 -0.759385 0.000205
2 -0.158507 0.118190 -0.697635 -0.063737 1.496411 0.807575 0.017769
2 -0.007341 0.018729 -1.736020 1.573196 -0.024298 -0.400281 0.000060
1 -0.372242 0.032399 -2.655617 1.229437 0.098671 0.782378 0.006003
2 -0.475236 -0.017210 -2.209777 -0.176811 0.043414 1.474309 0.000446
1 -0.266379 -0.062547 -2.218019 0.297113 -0.789581 0.464223 -0.010251
2 -0.310418 -0.014184 -1.141945 -0.641717 -0.356494 0.004044 0.227600
2 0.090883 -0.035601 -2.174062 -0.680186 0.047370 1.235798 0.001524
2 -0.040604 -0.061355 -0.197080 -0.433325 -0.145508 0.065382 0.000290
2 0.431203 0.030176 -2.706285 0.713131 1.234512 -0.065320 2.858266
2 -0.507893 0.105240 -1.114368 1.062975 -1.460728 -0.160271 0.061924
2 -0.541190 -0.048785 0.070837 -0.456539 -1.116895 -0.798921 0.000291
2 -0.652281 0.143487 0.131184 0.404766 -0.222549 1.593851 0.023668
1 0.258688 0.049150 0.529506 -0.723469 -1.182511 -0.519608 0.023800
2 -0.237404 0.067953 0.703585 -1.101455 0.555250 -0.440018 0.013807
1 -0.090280 -1.481872 1.736567 0.050877 0.096897 -0.303782 -9.155518
1 0.144763 -1.534618 1.549070 -0.011447 0.704128 0.797257 -10.602831
1 -0.618654 -1.525367 1.919411 0.078708 -0.483578 0.224044 0.159071
1 -0.237659 -1.596737 1.598506 0.939272 0.156790 0.955476 -11.656604
1 0.244151 -1.596089 1.573459 -0.585535 1.003567 -1.339014 -10.634126
1 -0.254509 -1.604420 1.359452 0.444104 -0.413135 -0.508066 -12.070658
1 -0.106901 -1.410704 1.657038 -0.827145 0.210910 0.310050 -5.868811
1 0.048785 -1.632555 1.839021 -1.523544 -0.764312 -0.228069 -11.832907
1 -0.146286 -1.640027 1.631254 -0.500278 -1.283183 -1.143894 -11.325003
1 0.204364 -1.437208 1.970236 -2.076101 0.952668 0.797752 -3.326540
1 -0.291807 -1.655026 1.907173 -1.258748 0.335618 0.258719 -9.662399
1 0.169325 -1.352991 1.882474 -0.770107 -1.771932 -0.366175 -4.294621
1 0.132306 -1.568582 1.834130 -1.013990 -0.035324 -0.310909 -10.444329
1 0.032533 -0.971361 2.246626 1.238400 0.466478 0.156624 -0.989794
1 -0.118691 -1.600468 2.087411 0.648072 -0.012541 0.535281 -8.508259
1 -0.418724 -1.614414 1.841430 0.197522 0.385416 0.985138 -6.126059
1 0.201862 -1.579731 1.667331 -0.363127 -0.443261 -0.164758 -10.515896
1 -0.036923 -1.568925 1.668836 -0.548076 -0.022776 -0.646465 -10.943315
1 -0.171758 -1.566617 1.521325 0.106072 1.245552 0.342475 -11.780608
1 -0.059094 -1.355909 2.182610 -0.313160 0.721286 0.821491 -2.703382
1 -0.324003 -1.626518 1.673299 -1.532216 0.525588 0.292458 -10.621426
1 -0.285258 -1.601419 1.505499 -0.245531 0.080431 -0.176152 -12.166016
1 -0.349967 -1.540655 1.583442 -0.026790 0.318334 1.326200 -9.621480
1 -0.033324 -1.499782 1.975025 0.295413 0.269066 0.932749 -9.891488
1 0.203394 -1.614979 1.773200 -0.519764 -0.957366 1.248279 -11.383993
1 -0.199542 -1.425654 1.689790 -0.440584 -1.919836 -0.099503 -5.138571
1 0.265499 -1.514793 1.711232 -2.188951 0.830099 1.557848 -5.427658
1 -0.428673 -1.704564 1.652421 0.332394 -0.530627 0.201614 -11.413557
1 -0.214970 -1.361658 1.781193 0.094243 0.570978 1.039522 -5.681683
1 -0.104711 -1.291336 2.004361 -0.789685 -0.103722 0.683294 -5.128009
1 -0.020357 -1.386614 1.701763 -1.080290 -0.155433 0.169008 -7.483947
1 -0.215500 -1.522721 1.685500 0.300185 -1.553739 0.348630 -8.047134
1 -0.143644 -1.459283 1.456240 0.368607 -0.017555 0.889192 -7.843467
1 -0.167358 -1.434035 1.826220 -0.327880 0.442152 -1.387963 -4.824260
1 -0.221516 -1.668498 1.703705 -0.600901 -0.175297 -1.202775 -10.584740
1 0.020288 -1.509066 1.731853 1.182975 -0.577313 -0.068819 -11.195025
1 0.093565 -1.493901 1.635164 -0.502816 -0.049649 -1.589774 -11.422439
1 0.043069 -1.591688 1.600200 0.713563 -0.664231 -0.585792 -11.139417
2 0.361819 -1.177754 2.520225 -0.009114 0.661147 -0.590142 0.000612
1 0.258752 -1.401705 1.826346 0.079369 -0.791354 -0.770261 -4.187765
1 0.346386 -1.415444 1.696595 -1.152133 -0.104990 0.751244 -3.601914
1 -0.064559 -1.463081 1.831599 0.665745 -0.401657 -0.372896 -10.778769
1 -0.453667 -1.581990 1.755670 -0.226196 0.003945 -0.474127 -5.034076
1 0.045606 -1.741789 2.175299 -0.557542 0.685603 -1.222128 -9.364957
1 -0.038568 -1.585116 1.912821 -0.267078 -0.687127 -1.820212 -11.958386
1 -0.028644 -1.403459 2.094281 0.245403 0.974384 -0.205585 -4.496318
1 -0.174148 -1.302399 1.857754 -1.367569 -1.054261 0.328464 -5.717220
1 0.002108 -1.241761 1.984219 0.469672 0.355517 -0.125042 -3.927929
1 -0.262083 -1.458738 1.794314 -1.257048 0.616963 0.267728 -8.556918
1 -0.357223 -1.488006 1.668183 -0.962761 -1.017525 -0.312800 -4.738228
1 0.091864 -1.398309 1.698903 0.187784 -0.005972 -1.278131 -8.642899
1 -0.070771 -1.311940 1.902047 -0.904884 0.654604 -1.064302 -7.340498
1 -0.534049 -1.666686 1.871302 -1.173866 -1.321580 -0.246255 -4.570045
1 -0.000210 -1.401641 1.903389 -0.594400 -0.090735 0.290014 -8.166780
1 0.053616 -1.305279 1.903459 -0.622857 0.238540 0.716753 -4.808596
1 0.136074 -1.548438 1.943772 0.911812 0.018971 -0.645481 -9.837981
1 -0.029349 -1.567823 1.808412 0.388552 0.421153 -1.359456 -10.686161
1 -0.374274 -1.494320 1.819916 -0.119800 1.524255 0.785483 -4.653893
1 -0.089231 -1.399755 2.003921 0.826556 -0.059736 0.605547 -7.850762
1 0.301141 -1.578117 1.803763 -0.587483 0.500916 -1.112260 -9.005332
2 0.176205 -0.551680 2.243734 0.239299 0.175419 0.525713 0.000051
2 -0.068668 -0.177584 1.782982 0.034252 0.077854 -0.845983 0.004851
1 0.171506 -1.703185 1.828282 -0.430330 -2.031658 0.213973 -9.672197
1 -0.156766 -1.677524 1.533272 -0.158349 -0.505214 -1.161196 -12.270424
1 0.233117 -1.642429 1.890049 0.092425 0.517700 -0.012973 -10.635311
1 -0.123602 -1.562062 1.987602 1.476893 -0.228357 0.447941 -12.490243
1 0.031828 -1.412558 1.802696 0.435199 0.448247 0.593579 -8.834798
1 0.082047 -0.516849 2.508393 0.496207 -0.179714 -1.414172 -0.017061
1 0.127710 -1.658731 1.909786 -1.228454 0.699703 -1.183477 -12.102405
2 -0.238175 -0.208723 1.815082 0.368906 0.735554 -0.732423 0.004750
1 0.130276 -1.622698 2.140596 1.190285 -0.652104 -0.423953 -8.848069
1 0.059675 -0.943691 2.138849 -0.294749 0.624329 -0.277359 -0.992919
1 0.045879 -1.515453 1.881269 -0.325002 -0.344484 -1.412097 -11.176414
1 0.122439 -1.495581 1.739412 -0.389027 0.414888 -0.505593 -8.561159
1 0.257687 -1.553047 2.125887 -0.261490 -1.184359 0.658133 -3.618937
2 -0.591248 -0.619611 1.922307 -0.392030 0.080247 -0.480054 0.005587
1 -0.202906 -1.622199 1.802040 -1.468989 0.277436 0.591658 -10.176527
1 -0.048185 -1.506486 2.080115 -1.973285 0.282627 1.667398 -7.880533
1 -0.251944 -1.500584 1.555333 -0.195769 0.524643 2.116608 -9.033340
1 0.437422 -1.504871 1.586203 -0.960039 -0.293105 1.151701 -4.693035
1 -0.196968 -1.525789 2.068625 0.818306 -0.178106 -0.092648 -6.553778
1 0.199170 -1.742165 1.719976 -1.013610 1.347324 -1.180504 -12.065871
1 0.024766 -1.662090 1.500264 0.015597 -0.918066 -0.929002 -11.229177
1 -0.209951 -1.378329 1.919270 -0.561942 0.449075 0.106270 -7.299985
1 -0.093325 -1.354240 1.792430 -0.328821 -1.713401 0.265606 -8.449898
2 -0.434889 -0.552052 1.953074 0.235033 0.099752 0.251117 0.012027
1 0.439145 -0.517492 2.948506 -0.024444 -0.399149 0.736098 -0.816129
1 -0.011819 -1.489820 1.607580 0.461956 -1.197229 1.127303 -11.401452
1 -0.536986 -1.596132 1.472719 0.021675 1.404721 -0.190849 -6.579707
1 0.147820 -1.647665 1.597369 0.211986 0.389249 0.132982 -12.531940
1 0.255525 -1.684423 1.630914 -0.576135 0.290972 -0.106730 -10.964961
1 -0.482868 -1.630196 1.565383 1.386862 0.274906 -1.008379 -10.871665
1 0.173257 -1.366176 1.758772 0.920263 -0.757109 -0.393864 -6.124079
2 -0.465314 -1.585347 2.159644 -1.133049 -0.228803 -0.257702 0.010098
1 -0.032623 -1.469549 2.193062 -1.196366 0.223545 0.898465 -4.222692
1 0.313592 -1.585564 1.926619 -0.088421 -0.923366 0.969046 -6.276646
2 0.125360 -0.841136 1.715356 0.175905 0.453501 -0.825175 0.001857
1 0.053703 -1.402169 1.602669 0.506931 1.508017 0.027804 -8.156852
1 0.095451 -1.585247 1.683788 0.084006 0.464074 -0.161745 -10.059348
2 -0.206209 -0.600199 2.898856 0.316682 -0.226579 0.516986 0.000014
1 -0.006184 -1.312772 2.062668 0.329612 -0.767944 0.606108 -3.322637
2 -0.477285 -0.929225 2.849650 -0.785428 -1.158451 0.221314 0.000543
1 0.277516 -1.580816 1.441370 -0.068217 -0.249382 -0.016880 -7.392928
2 0.405817 -0.447399 2.018231 0.401837 0.718059 0.490745 0.000152
1 -0.065933 -1.597761 1.560265 1.841043 -0.277087 0.794701 -12.094567
1 -0.230790 -1.617900 2.104288 -0.583157 0.153295 -0.413351 -6.140740
1 -0.159689 -1.521873 1.792763 0.273224 -0.704558 -1.047620 -6.056975
2 -0.048958 -0.131781 2.723801 -1.262818 1.948971 -0.811427 0.000357
1 0.038629 -1.469416 1.514544 0.940636 -0.292044 -0.029614 -10.582780
1 0.201032 -0.917178 2.665016 0.234430 -0.560248 -1.267831 -0.012683
1 -0.151573 -1.504777 1.898111 0.030861 0.025625 0.906052 -7.634883
1 -0.047330 -1.641770 2.011585 -1.017308 0.388617 -1.006502 -11.915238
1 -0.460597 -1.506635 1.600694 0.208418 -1.764419 -0.692770 -4.865018
1 0.281827 -1.486940 1.612914 0.326413 -1.342585 -0.652428 -7.154536
1 0.209252 -1.479378 1.778362 -0.593151 0.418458 -0.117660 -2.869632
1 -0.369663 -1.548650 1.943945 1.162288 -0.722809 -0.476144 -5.332516
1 -0.252341 -1.503938 1.922779 1.047899 0.217097 0.240272 -8.686102
1 -0.237272 -1.592143 1.994364 -0.053809 0.665596 0.558929 -10.299886
2 -0.398735 -0.908147 1.841877 -0.026221 -0.586390 -0.725494 0.000934
2 -0.555787 -0.425348 2.125709 -0.167626 -0.353557 -0.379461 0.103993
1 -0.737992 -1.031205 2.577172 -0.717770 0.079335 0.077507 0.289709
1 -0.096608 -1.627505 1.753133 -0.285044 -0.494562 0.645226 -10.986403
1 -0.170029 -1.465404 1.983578 -0.157437 -0.037944 0.535717 -6.087757
1 -0.482034 -1.691096 1.789544 -0.531246 0.027976 -0.262829 -8.554488
2 -0.317642 -0.215694 2.182076 -0.078435 1.218743 -0.252617 0.000005
1 -0.157600 -1.678333 1.995753 -1.812220 -0.409214 -0.638724 -10.668950
1 0.424991 -0.610874 3.030244 0.872358 0.125897 -0.675635 -0.783233
1 0.052692 -1.679798 2.061075 0.647272 0.248644 -0.405412 -12.720582
1 -0.129465 -1.536824 1.615990 1.668310 -0.444749 0.736606 -10.878321
2 -0.637982 -1.264250 1.614476 -0.227458 -1.011438 0.694456 0.191913
2 -0.504922 -1.106880 2.222107 -2.027526 0.430786 1.097687 0.002572
2 -0.280263 -0.561755 2.025833 0.652568 0.314684 -0.169266 0.007172
1 -0.268422 -0.162644 2.716649 0.951674 0.334691 -0.385623 -0.071162
1 0.040538 -1.575872 1.978728 -2.032927 0.485643 0.157475 -10.594163
1 0.372976 -1.596606 1.724394 -0.037932 -0.020649 0.290965 -9.562667
1 -0.335132 -1.613873 2.017290 -1.365159 -0.600461 1.188511 -6.016885
1 0.443912 -1.629037 1.334950 0.251581 -0.248060 0.157842 -10.020430
1 0.246767 -1.412493 1.525440 0.634356 -0.721108 0.744595 -5.708666
1 0.185097 -1.396801 1.418343 -0.713080 -0.509136 0.921821 -6.593521
1 -0.044689 -1.515045 1.468368 0.678046 -1.590313 -2.091552 -11.145623
1 0.181664 -1.440544 1.662398 -0.918968 0.599887 -1.027748 -9.215620
1 -0.083037 -1.613410 1.432667 -0.675289 1.094458 0.310636 -10.727843
2 -0.357863 -1.107084 1.814982 0.591187 1.680898 0.589107 0.001122
1 0.336465 -1.572080 1.631234 -0.462942 0.261276 0.653913 -9.200369
1 -0.053802 -1.713935 1.472163 -1.753935 -0.302212 -0.643103 -10.303250
2 -0.555735 -1.354266 1.656187 -0.546631 -0.394909 1.235089 0.192991
1 -0.314283 -1.571527 1.805533 1.203352 -0.586814 -0.775051 -6.915852
1 0.242070 -1.563651 2.001237 -1.522501 0.268356 1.554981 -7.199784
2 0.087950 -1.514859 2.826721 1.225683 -0.475332 0.316731 0.000987
2 -0.368861 -0.738115 2.277360 -1.316395 0.915154 -0.987226 0.000093
2 0.328732 -0.370401 2.442356 1.529809 1.348130 -0.271392 0.005708
1 -0.298304 -1.317324 1.837473 1.199302 0.745029 1.930403 -3.688898
1 0.112049 -1.372885 1.483107 0.411645 1.034439 0.120994 -6.298244
1 0.103636 -1.493680 2.207952 0.019285 -1.355905 1.860013 -3.325076
1 0.055736 -0.314722 1.511794 -0.101422 0.592527 -0.920775 -0.008342
1 0.255886 -1.357742 2.831359 -1.599091 -0.389595 -0.204284 -0.009384
2 -0.109648 -0.738359 2.399457 -1.534544 -0.707750 -0.421774 0.002788
1 -0.235032 -1.686921 1.456802 0.192847 0.210705 0.530203 -10.228720
1 -0.642220 -0.992474 2.393071 -0.824278 0.287262 0.243870 -0.044444
2 -0.279405 -1.192993 2.185876 -0.552194 -0.307347 -0.632727 0.000345
2 -0.332274 -1.412059 2.108085 1.662682 0.048297 0.853262 0.007093
2 0.107109 -0.436624 2.008072 1.264367 0.254306 -1.618269 0.075856
1 -0.420495 -1.533365 1.396309 -0.719349 0.345885 -0.032030 -6.686234
1 0.140209 -1.629410 2.027387 -0.367365 0.886525 0.852279 -10.711751
1 -0.328346 -1.427246 1.913661 0.594022 0.993455 -1.958742 -5.081018
2 -0.375635 -0.331654 2.800330 -1.383927 0.303060 -0.405443 0.092039
2 -0.740613 -1.205110 2.189256 -0.492989 0.848611 -0.694575 0.003277
1 -0.145142 -1.623732 1.895715 -0.261545 -0.352415 1.591366 -11.103349
2 -0.356320 -0.918654 2.463195 1.142308 0.307971 -0.633756 0.000381
2 0.275839 -0.211529 2.394804 1.176353 0.297605 -0.564005 0.006919
1 -0.256211 -0.706920 1.886560 -0.592755 -0.007609 0.803955 0.000986
1 0.179125 -1.491334 1.456332 -0.752354 -0.410243 -0.427306 -8.892794
1 0.185846 -1.193898 2.666726 0.881000 0.869510 -0.384652 -0.035445
2 -0.220497 -0.964353 2.276608 1.042343 0.096412 -0.743570 0.000786
2 -0.502895 -1.058089 2.573243 0.544828 -0.596491 1.217163 0.002228
1 0.031858 -1.592381 2.135969 0.993370 1.793345 -0.077786 -6.977394
1 -0.402955 -1.593666 1.496599 1.401194 -1.094004 0.268991 -11.474755
2 -0.513117 -1.382359 2.328032 -1.628830 0.975158 0.337817 0.000060
1 -0.356080 -1.655240 1.565554 -0.650631 0.651278 0.051801 -13.076859
1 -0.409628 -1.711701 2.006167 0.140033 -1.333984 0.361492 -7.425213
2 0.105796 -0.484832 1.768251 0.481441 -0.824317 -0.098258 0.006143
1 0.485670 -0.401571 1.745334 0.516227 -0.513740 -0.148324 0.001895
1 0.101412 -1.526231 2.052454 -0.249508 0.874914 1.354865 -7.181360
1 -0.365228 -1.692404 1.745632 -0.399645 -0.570477 -1.089042 -10.334290
1 0.359866 -1.681839 1.930142 1.608974 0.023717 -0.109211 -8.317091
2 -0.126651 -1.608777 2.751889 1.195625 0.045780 -1.080939 0.001840
2 -0.512924 -0.753932 2.737142 -0.424076 -0.735637 0.893940 0.000542
2 -0.481627 -1.170429 2.727407 -0.060027 -2.519652 0.723971 0.479179
2 -0.071671 -1.087591 2.363980 -0.529229 0.559767 -1.685591 0.001808
1 0.302118 -1.403829 1.430047 0.968144 -0.349968 -2.229106 -4.174716
1 -0.419134 -1.592664 1.646213 0.012814 -0.461681 1.880582 -10.222044
1 0.157759 -1.564279 2.273021 -0.259991 1.269178 -1.433501 -3.209056
1 -0.025443 -1.688748 1.596026 -0.756421 -0.601153 0.156962 -11.638234
2 0.078736 -1.715215 2.773146 0.231140 -1.253622 -0.783250 0.000806
2 -0.203618 -0.626943 2.510966 1.536104 0.380717 0.107409 0.002758
1 -0.199071 -1.352585 2.604335 0.179903 -0.618447 -1.401669 -0.001156
1 -0.062646 -1.427323 1.532643 -1.298547 -1.042944 -0.203608 -9.027056
1 -0.014142 -1.415600 1.435697 0.116321 0.022908 0.805538 -6.863527
1 0.354223 -1.667547 1.446894 0.010070 -0.465747 -0.815088 -10.561197
1 -0.202047 -1.530026 1.420810 1.403226 1.448330 0.194553 -9.287322
1 0.199402 -1.630194 1.480734 0.412856 -0.067397 -0.773562 -9.375340
2 0.095867 -0.471340 1.597243 0.771179 -0.031606 0.627385 0.009011
1 0.080329 -1.558342 1.461701 0.405004 0.077538 -1.034631 -11.411477
1 -0.339388 -1.501295 1.459003 1.856453 -1.075839 -1.281794 -7.283062
1 0.448607 -1.612668 1.642775 -1.235258 0.548032 -0.935947 -10.033134
1 -0.047653 -1.709556 1.870309 1.749906 -0.331524 1.895039 -11.565249
1 -0.099313 -1.509073 1.369895 0.132651 0.791500 1.570482 -12.431907
1 -0.175667 -1.418110 1.555277 -0.503591 0.061309 0.233081 -6.551622
1 0.247886 -1.477081 1.356321 0.787171 0.869613 -1.755832 -9.025834
1 0.109767 -1.678636 1.757996 -0.365889 -1.516742 -0.105483 -9.743923
1 0.296624 -1.677843 1.733047 -1.743774 0.024761 -0.475683 -11.652127
1 -0.666191 -0.346504 1.830210 0.330152 -0.168772 0.194016 -0.001799
2 0.113090 -1.012468 1.634473 -0.877761 -0.798161 0.905699 0.007590
2 0.183117 -0.727797 3.067603 0.233133 -0.094732 -0.131382 0.000046
1 -0.435813 -0.402295 2.594492 -0.242709 -0.908630 -0.056866 -0.008954
1 0.290989 -0.455710 2.632597 -0.223834 -1.277440 0.214060 -0.036298
1 -0.611043 -1.687215 1.745852 -0.255745 -0.675540 -0.994265 -4.731561
1 0.231263 -1.644978 2.067006 -0.224877 -0.120849 -0.511346 -7.832137
1 -0.003641 -1.571376 3.044131 1.934446 0.234099 0.116923 -0.002381
1 0.447563 -1.498995 1.691237 -0.602165 0.847458 -0.181978 -4.896371
2 -0.416137 -1.252206 2.670184 1.836603 -0.598930 -1.060687 0.477757
1 -0.668117 -0.381822 2.187866 0.230926 -0.379248 -0.134797 0.092692
1 0.250947 -1.701730 1.530387 -0.542690 -1.884286 -0.466256 -10.254072
1 -0.499956 -1.587855 1.349934 1.207678 0.301508 -0.778032 -5.947105
1 0.070714 -1.650775 2.251550 0.974527 0.052068 -1.217630 -4.831118
1 0.043279 -1.700147 1.676583 -0.610260 0.591634 -1.281509 -10.950821
2 0.198380 -0.331760 2.001516 -1.196059 -0.842507 -0.226452 0.075869
2 -0.600535 -1.525059 2.662329 -0.038943 0.932007 0.634636 0.004709
1 -0.426540 -0.206766 2.824846 1.631486 1.697301 0.688019 0.017630
1 0.392055 -1.624573 1.543442 0.701369 -1.438008 0.959991 -9.371530
2 0.274542 -1.177854 2.980206 -1.193295 -0.177545 0.987302 0.004672
1 0.025681 -1.668610 1.936600 -0.394734 0.990554 0.308761 -11.743450
2 -0.625117 -1.643747 2.873590 -0.930775 0.504321 1.202998 0.000205
1 0.357893 -1.633083 2.028504 -0.194790 0.468362 0.203967 -4.953967
1 -0.360979 -1.717207 2.141316 0.441401 -1.373861 -0.673113 -3.857290
2 -0.645864 -1.354233 1.919877 0.031894 0.850612 -1.012945 0.020254
1 0.121588 -1.295182 1.407487 0.615674 0.043522 0.654375 -4.526431
1 0.133730 -1.450727 1.342161 -1.091351 0.256378 0.080383 -10.027162
1 0.098974 -1.655799 1.424042 -0.529975 -0.220878 0.929812 -11.804023
2 0.169608 -0.523555 1.375071 1.195132 1.336273 0.041697 0.000135
1 -0.170479 -1.417428 1.349002 -0.599610 -0.128595 -1.594020 -6.993937
1 -0.335904 -1.657773 1.432761 1.080415 0.235713 -0.340742 -11.750753
1 -0.283002 -1.501278 1.360582 0.406198 0.551824 0.043330 -8.383622
1 0.173660 -1.553793 1.375996 0.047347 -1.570016 -0.714018 -11.013329
1 -0.135313 -1.607356 1.342225 0.756675 0.235931 1.866613 -9.485362
1 0.123042 -1.327064 1.577128 1.523953 -0.577335 1.134212 -3.696266
2 -0.427336 -0.946951 1.608089 0.190870 0.464064 1.464653 0.000434
1 0.052278 -1.516760 1.363672 0.479937 0.816871 1.145287 -10.476690
1 -0.050356 -0.990825 1.583722 -1.824037 -0.054104 1.255044 -0.004453
1 0.274610 -1.481070 2.290546 -0.615500 1.077398 -0.791353 -0.704515
2 -0.176529 -0.311903 2.864262 0.908956 0.894394 -1.556895 0.000806
1 0.423228 -1.627150 1.815196 0.721593 -0.430206 -0.603438 -8.051005
2 -0.666903 -1.016992 2.205560 0.551497 -0.009584 0.052762 0.005216
2 -0.608704 -0.904866 2.025986 0.908208 -1.315772 -0.072436 0.000357
1 0.037466 -1.372701 1.362556 0.051189 0.766099 -1.346789 -6.439292
1 -0.393035 -1.634879 1.343403 -1.099950 0.697535 -0.164976 -9.957754
1 0.206180 -1.662326 1.382462 -0.625398 0.843199 0.127931 -10.918693
1 0.007809 -1.630691 1.389995 0.766211 0.254081 -0.426441 -11.271848
2 0.378634 -1.292230 2.896089 -0.307973 0.922669 0.781419 0.028388
2 -0.319050 -0.846992 1.441419 0.299491 -0.491104 1.881875 0.000487
1 0.465459 -1.660472 1.460623 -0.181572 -0.370643 1.644035 -9.416723
1 0.123493 -1.740808 1.493601 -0.138214 -0.628017 -1.587618 -12.191131
1 -0.429070 -1.709670 1.507156 0.590580 0.079109 0.583682 -12.124859
1 0.439689 -1.737561 1.525387 -1.767474 -1.626717 0.151977 -10.756417
1 -0.157048 -1.711867 1.404646 0.028145 -0.229290 -0.880564 -9.753727
1 0.354312 -1.694482 1.347440 0.099167 1.234308 0.354324 -11.445237
1 -0.607515 -1.661896 1.403245 1.114019 1.717302 0.361699 -4.660769
1 -0.545058 -1.702850 1.482496 0.038110 -1.555060 -0.436559 -10.476482
1 -0.467523 -1.656153 1.423113 1.171767 0.999941 -0.411462 -10.280848
1 -0.603476 -1.706129 1.579062 -0.952103 0.195745 0.613341 -7.428421
1 0.346166 -1.705520 1.823062 0.142837 -1.553419 -1.258622 -11.609328
1 -0.213505 -1.739357 1.924488 -0.343942 -0.716055 -0.918559 -10.423096
1 -0.544578 -1.742871 1.957588 -0.525215 0.061967 0.481715 -5.920528
1 -0.527879 -1.658458 1.654774 1.340170 -0.204288 0.680835 -8.288733
1 0.153670 -1.717659 2.083811 -0.456230 -0.982421 0.119200 -12.327721
1 -0.259214 -1.697113 1.576492 -0.754086 0.092516 -0.962674 -12.313510
1 0.439296 -1.686164 1.717726 0.030551 0.186267 -0.534086 -11.614776
1 -0.045179 -1.708841 2.095244 -0.219528 -0.725588 -0.561891 -9.603934
1 0.256958 -1.738940 2.002853 1.383256 0.533162 -0.528630 -10.375170
1 -0.128914 -1.737785 1.706567 1.183264 -1.909147 -0.263942 -8.866998
1 0.485843 -1.709044 1.865929 -0.838080 0.177676 0.713749 -7.621639
1 0.393054 -1.706466 1.614897 -0.382263 1.399744 1.993862 -10.847459
1 -0.332254 -1.729221 1.654213 0.570154 0.027636 0.705488 -10.809989
1 -0.256251 -1.737716 1.827361 -0.512224 -1.344239 -0.862984 -10.734619
1 -0.251669 -1.693665 2.032132 -0.897292 0.114675 -0.924792 -8.291236
1 0.170040 -1.718811 2.195481 -0.523856 1.214491 -0.382011 -6.528238
1 -0.140871 -1.720337 1.801983 -1.229586 0.034309 -1.433063 -10.223693
1 -0.036799 -1.726159 1.750919 -0.134861 0.828581 0.066233 -11.390249
2 -0.403344 -1.036500 1.344178 -0.805853 -0.382202 1.091665 0.000497
1 0.034556 -1.263919 1.353987 -0.970187 0.031172 0.945132 -2.718142
2 -0.714950 -1.658043 2.651886 0.527797 1.343898 0.457613 0.004826
2 -0.721257 -1.487438 1.874993 -0.505946 0.160908 -0.397503 0.560346
2 -0.743967 -1.103605 2.676297 0.068475 -1.224240 1.573290 0.337152
2 -0.722669 -1.169061 1.460833 1.127588 0.090595 -0.861945 0.001983
1 -0.381401 -1.745213 1.362250 -0.583844 -0.679218 0.131258 -11.592127
1 0.276396 -1.746287 1.426902 -0.410251 0.423971 0.508367 -12.320218
1 0.022338 -1.740696 1.393910 1.042430 0.399986 -1.915777 -12.978706
1 -0.499232 -1.737776 1.579110 0.199920 -1.279503 -0.080746 -12.194407
1 0.066649 -1.736999 1.582842 -1.338593 -0.283213 2.222194 -11.782180
1 0.095095 -1.737381 1.968597 -0.466786 0.703642 -1.359454 -11.752623
1 0.074943 -1.737369 1.861038 0.868809 0.011179 1.459401 -13.347822
1 -0.358221 -1.741286 1.852439 -0.455659 0.261018 -0.407473 -11.036299
1 -0.028012 -1.743268 1.998198 0.188406 -0.268516 0.271434 -12.018621
1 -0.108641 -0.121494 1.431427 1.088164 -1.396831 0.015084 -0.011231
2 0.481932 -0.741302 2.773376 -0.831920 -0.576204 0.348996 0.003679
1 -0.677440 -1.743544 1.515094 0.472420 0.883045 1.315493 -5.456482
2 0.490844 -1.077825 1.959345 -0.950467 -0.218587 1.044320 0.000373
2 -0.770926 -1.623995 2.419796 -0.056805 0.241351 0.962308 0.000881
2 -0.766995 -0.805332 2.840834 -0.994592 -1.194236 0.210531 0.002402
2 -0.747659 -0.580771 2.628959 0.159171 -0.062805 -0.177627 0.522450
2 -0.750784 -0.783678 1.723326 1.687389 0.028567 -0.286232 0.000461
2 -0.757275 -0.071270 1.363516 0.753716 -0.439302 -0.251482 0.000003
2 0.036525 0.169606 1.813885 -1.015261 0.712405 1.172078 0.302582
2 0.373267 0.116783 2.171520 -0.612603 -1.003609 0.981553 0.000316
2 -0.651699 0.055022 2.105479 -1.053034 2.379199 -0.923183 0.000613
2 0.401258 0.089437 2.783256 1.276273 -0.837248 1.097161 0.000627
2 -0.453902 0.134433 1.903866 -0.252298 0.862796 0.207459 0.000044
2 0.195135 0.126792 2.913563 1.495190 0.947322 0.345976 0.015029
2 0.018704 0.046955 1.809833 -0.603195 0.562084 -1.525582 0.302701
2 0.265822 0.030968 1.893044 1.185653 0.727599 0.223327 0.000063
2 -0.150487 0.052032 2.920015 -1.211242 0.514468 -0.814202 0.000022
2 0.113514 0.008386 2.551000 -0.175447 0.241209 -0.427823 0.000061
2 0.388253 -0.056099 2.493444 -0.168941 -0.237037 -0.599138 0.001957
2 0.287172 -0.053563 2.281122 0.834646 0.389738 0.632925 0.001782
2 -0.561848 2.397136 -0.978611 0.621190 -0.227023 -0.426955 0.073695
2 -0.076494 0.469199 -2.176512 -0.242311 -0.026560 -0.639165 0.000169
2 -0.682504 0.332082 -2.532660 -0.314245 -0.193692 -0.664441 0.000149
2 -0.121359 1.635340 -0.567272 -0.822225 0.395548 0.086408 0.000882
2 -0.468341 0.985794 -1.126592 -0.310962 0.780324 0.202582 0.049837
2 0.427719 1.870251 -2.867677 -0.175323 0.182580 -1.386130 0.002667
2 -0.451373 1.133408 -1.197048 -1.008134 -0.667862 1.403564 0.010405
2 -0.259981 2.126767 -2.779102 -1.454911 0.702772 0.445820 0.000118
1 -0.554777 1.778589 -1.971606 -0.589217 0.639969 -0.322273 -0.000454
2 0.257223 2.110688 -1.118470 -0.393363 1.486055 0.068506 1.771072
2 0.440907 2.071581 -1.228749 0.760006 0.548712 -0.375230 0.061339
2 0.333211 0.987562 -2.477906 0.961974 0.094914 -0.088984 0.000033
2 -0.243292 1.818423 -0.943629 0.772638 0.693301 1.086983 0.000692
1 0.410720 2.413472 -1.687876 -0.072283 0.212771 1.476524 0.015985
2 0.261532 1.942152 -1.376873 1.149194 -0.725233 1.229900 0.007029
2 0.281981 0.790709 -1.029609 1.502490 -0.758046 0.304379 0.004535
2 -0.631926 2.019594 -2.049998 0.045219 -0.383670 -0.095024 0.012059
1 -0.140437 0.931345 -1.371530 -0.262771 0.022701 0.210410 -0.000665
2 0.089776 1.374751 -2.400665 -0.111664 0.014877 -0.136070 0.000141
2 0.294545 0.489675 -0.324106 0.833623 -1.207196 1.860780 0.000057
2 -0.084264 2.992597 -3.040414 -0.443256 0.836651 0.037333 0.000273
2 -0.019675 1.119714 -0.628863 -0.002380 -0.085438 0.882438 0.002608
2 0.380785 2.308013 -0.655581 0.813952 0.303763 0.592359 0.082878
2 0.243604 1.483763 -1.798761 0.626284 0.846604 0.649701 0.000141
2 -0.130389 0.614520 -1.962486 0.440264 -0.337124 0.536738 0.000717
2 0.243519 1.907660 -1.687836 -0.135150 0.612907 0.042040 0.000072
1 0.290360 1.660828 -0.151951 0.640220 -1.663518 0.826094 -0.925248
2 0.369238 1.065866 -0.857337 1.474456 0.330916 1.737673 0.000165
2 -0.113020 1.506552 -0.387740 -1.138632 -0.218435 0.820896 0.003051
2 -0.176994 1.240370 -1.182134 -0.247803 -0.498124 -0.984701 0.000017
1 -0.213461 1.245265 -0.646918 0.339743 -0.375947 0.695882 0.078724
2 -0.099203 1.479084 -2.221811 -0.852592 -0.724186 0.760852 0.165375
2 0.164147 1.164177 -2.872216 1.575259 1.146858 -1.360985 0.000080
2 -0.134302 1.382823 -0.588994 -0.573913 -0.611660 -0.518796 0.007682
2 0.310634 1.479488 -2.328794 0.758408 -0.295654 -1.012344 0.000127
2 -0.431678 2.603785 -1.839734 -0.800299 -0.249464 0.035038 0.000101
2 -0.121236 2.105714 -1.477796 0.024621 -0.488026 -0.139721 0.000205
2 -0.668794 1.753398 -1.092310 -0.759691 0.052283 -0.121558 0.000839
2 -0.386322 0.913329 -1.946877 0.252184 1.551531 -1.132529 0.000128
2 -0.543919 1.488720 -1.966275 -0.017772 0.485607 -0.783160 0.000019
2 -0.391241 0.285248 -2.807160 -0.249733 -0.211427 -0.807885 0.000023
2 -0.687858 1.470773 -2.754838 -0.723170 0.477612 0.147601 0.021699
1 -0.665430 2.758497 -1.213136 -1.343903 0.946621 1.745307 -0.010049
2 0.021511 3.089875 -1.700964 0.767181 -0.146635 -0.009023 0.000021
2 -0.541291 3.039845 -0.376127 -0.159866 0.805761 -0.534843 0.000194
1 0.214129 2.028668 -2.297263 1.088928 0.657522 -0.063086 0.035824
2 -0.742723 1.137973 -1.902519 -0.265068 1.232299 -0.445018 0.006079
2 -0.644648 1.991954 -1.796750 0.279809 0.920767 -0.578570 0.206230
2 -0.283782 2.133109 -1.860605 -0.284908 0.219103 -0.923156 0.004116
1 -0.239356 2.675844 -0.533378 -0.972731 -0.434115 0.872993 0.009846
2 0.039649 2.535035 -2.166539 0.433475 -0.759365 0.165583 0.004085
2 0.288532 2.035398 -2.777987 1.045487 -0.010908 0.496181 0.000183
2 0.258362 2.501590 -2.214608 0.394542 1.257707 1.121268 0.001240
2 -0.429868 0.403562 -1.074655 -0.651722 0.281046 -0.440303 0.014496
2 -0.638114 1.312255 -1.742000 -0.729362 -0.686714 0.406283 0.002444
2 0.091721 2.112599 -1.599211 -0.211730 1.653677 0.226207 0.000279
2 -0.712152 1.346121 -2.472626 -0.363377 1.004748 -0.194490 0.002751
2 -0.098666 2.333597 -1.143743 0.015457 0.132799 -0.491440 0.000429
2 -0.381040 2.736041 -1.325718 -0.264794 0.287371 -0.262018 0.007695
2 -0.035665 0.955139 -2.265041 -0.033855 -0.365510 1.352289 0.000108
2 -0.256197 2.174546 -3.030384 -0.319815 1.237285 -0.904738 0.000126
2 -0.075284 1.595748 -2.168617 0.145814 -1.210075 0.052559 0.165032
2 -0.240261 2.127648 -2.371650 1.749681 -0.151664 -0.678467 0.199463
1 -0.502315 2.054786 -1.550978 -2.030502 -0.593828 1.320067 0.000102
2 -0.035869 0.269249 -0.889831 0.419791 -1.009394 0.327580 0.041296
2 0.359690 1.331502 -1.338036 0.438775 0.833966 -0.694517 0.000059
2 0.223553 0.997583 -1.877345 0.363866 0.631412 -0.468199 0.000363
1 -0.416800 1.352876 -0.516248 -0.294997 -0.066335 -0.849445 -0.011468
2 0.217238 1.477392 -1.545018 0.752150 0.195487 -0.063730 0.000068
1 0.051398 2.066728 -0.263246 0.817207 0.509143 0.581820 -0.000570
1 0.394801 2.559155 -0.905717 0.131776 0.010521 0.047243 -0.000820
2 0.425114 1.717169 -1.504102 -1.025510 -0.402824 -0.910485 0.199320
2 -0.330618 1.148150 -2.562704 -0.658771 0.603300 -1.391351 0.004024
2 -0.438342 1.963231 -2.595210 -0.684831 0.821785 -0.003763 0.001135
2 0.179508 2.503710 -1.085481 -0.667583 0.209610 -0.146114 0.001526
2 -0.438834 0.618445 -1.300958 0.167645 -0.607147 2.016264 0.096476
2 -0.183985 2.046153 -1.255141 -0.581420 1.072813 -0.510999 0.002139
2 -0.432523 2.991325 -0.643611 0.730446 1.340387 1.351506 0.001418
1 -0.057627 1.854920 -1.781768 -0.197192 0.572774 -0.147371 -0.237160
2 -0.678041 2.268111 -2.951861 -0.580698 -0.594923 -0.138674 0.080382
2 0.086985 0.852717 -0.931020 0.250640 0.778016 2.092859 0.020904
2 0.441784 2.385014 -1.534950 0.432799 -0.444660 -0.503565 0.018724
2 0.090982 0.555155 -2.025310 0.034957 -0.718968 0.310037 0.007942
2 0.152361 1.213282 -3.115027 0.624754 0.447660 -0.325248 0.064706
2 -0.152052 2.934385 -1.145111 0.047180 1.106784 -0.937391 0.002149
1 -0.221345 2.386833 -1.909927 0.866519 0.313809 -0.651894 0.008393
2 -0.665570 3.001115 -2.673232 -0.009699 0.752997 -0.027321 0.033464
2 -0.663490 0.826497 -1.222650 -0.013540 0.463220 -0.416600 0.000094
2 -0.378988 2.282466 -1.877842 -0.854769 -0.435094 0.030521 0.106825
2 0.465256 2.251757 -1.657221 0.294852 -0.829713 0.523460 0.008384
2 0.036656 0.789530 -2.785809 -0.492512 -0.431152 0.294292 0.677877
2 -0.719947 0.886666 -2.634155 -1.135431 0.422787 0.246512 0.001116
1 -0.455700 2.041894 -0.596170 -0.667188 -0.092915 -0.504950 -0.743968
2 0.364237 1.806576 -1.916301 0.667241 0.643483 -0.485857 0.001854
2 -0.698248 1.664441 -2.357252 -0.274312 -1.077939 0.425227 0.394229
1 -0.134760 1.935202 -3.058995 0.950198 1.076928 -0.532718 0.007196
2 -0.541605 2.859534 -0.736251 -0.825618 -0.374119 -0.021795 0.001412
2 -0.509968 2.800223 -2.321603 -0.164804 1.005364 0.550642 0.000100
2 0.246667 2.446983 -2.539316 1.294039 0.598341 -1.081346 0.000008
2 0.091164 2.456194 -2.014816 -0.470844 1.473928 -0.670720 0.003873
2 -0.066563 1.121921 -1.738306 -0.485270 0.647701 0.493944 0.000371
2 0.361131 2.826534 -1.207271 0.488872 0.759631 -0.141101 0.000109
2 0.047032 0.412130 -1.948143 -0.540452 -0.054985 -0.232846 0.007779
2 -0.563037 2.261997 -2.874849 -1.080422 1.580188 -0.846468 0.080024
2 0.080336 3.046840 -2.460207 -0.525804 1.255500 -0.000937 0.000167
2 -0.671215 3.027749 -2.526667 -0.412473 0.039441 -0.574744 0.116654
2 0.256484 2.119526 -2.190557 0.552778 0.800454 -0.208616 0.051087
2 -0.425294 0.556713 -1.029070 -0.588348 -0.025599 -1.590805 0.014399
2 -0.024847 2.199245 -2.587841 0.739150 0.465025 0.546161 0.040458
2 0.491419 1.076135 -1.167810 1.080658 -1.449903 2.215235 0.000368
2 0.201721 2.168960 -3.041172 0.959563 0.407327 -0.521065 0.000203
1 -0.148260 1.935618 -1.883759 0.229370 -0.717754 1.603534 -0.236618
1 0.230359 2.405852 -1.244002 -0.963056 -0.613193 -1.729888 0.000616
2 0.021306 1.223358 -0.469199 0.192221 -0.705934 -0.328779 0.001712
1 -0.532959 1.978261 -0.673178 0.407636 -0.834973 0.641952 -0.731638
1 -0.006653 0.759284 -0.591260 0.553629 0.727338 0.650634 0.024965
2 0.177760 1.743183 -2.066069 0.894717 1.947448 -0.579887 0.000088
2 0.341068 2.750327 -0.979663 1.399805 -0.425206 0.011943 0.000607
2 -0.253713 2.609161 -2.749157 -0.144976 -0.528644 0.331286 0.000011
2 -0.056814 2.773443 -0.552887 -0.105552 -0.169406 0.884955 0.001810
2 -0.289310 2.447235 -2.052287 0.380394 -0.879446 0.103562 0.007477
2 -0.549975 0.177932 -0.649829 -0.257722 -0.690329 -0.538405 0.000129
2 0.152420 0.660379 -0.474947 0.529207 -0.330236 -0.218730 0.026627
1 0.168090 1.568290 -0.423930 1.228487 0.804721 0.161214 -0.681053
2 -0.501831 2.622710 -1.396344 -1.241323 -0.741653 0.597474 0.045488
2 0.049523 2.648016 -0.884125 -0.837428 1.013381 -1.033143 0.000028
2 0.149500 2.736472 -0.502371 0.765101 0.271359 -0.205293 0.187915
2 -0.391742 0.890202 -0.239370 -0.483669 -0.779831 0.322338 0.100902
1 0.254654 1.562919 -0.327720 0.411429 -0.012982 -0.847095 -0.763794
1 0.279374 2.392628 -3.018538 -0.219123 -0.215433 -0.379653 0.000130
2 -0.739185 2.863934 -3.096983 -0.995875 0.380423 -0.079247 0.186294
2 -0.158999 1.667539 -1.056163 0.717462 1.047628 0.582005 0.000824
2 -0.524060 1.785372 -2.573262 0.322283 0.135102 0.174285 0.023844
2 -0.441581 3.057787 -1.124913 0.390255 0.861050 -0.408804 0.000184
2 -0.440517 2.500036 -1.447353 0.613759 1.290096 -0.098882 0.048203
2 -0.194107 1.462014 -1.663118 0.027053 -1.687902 2.211261 0.027328
2 -0.048865 2.980498 -0.616697 -0.566942 0.297488 1.156136 0.000509
2 -0.402404 0.553953 -2.687407 1.333432 0.549836 0.408762 0.000283
2 -0.099605 0.634588 -2.896487 -0.739720 0.270220 -0.681867 0.004494
2 -0.421482 0.846259 -1.135301 0.424715 -0.320241 0.427128 0.038256
2 -0.573456 0.890696 -2.882367 -0.145609 -0.322818 1.068922 0.000198
2 -0.217122 0.908537 -1.655447 0.513942 0.239599 -0.782961 0.000324
2 -0.215457 1.116734 -0.596312 -1.142895 1.025030 1.447301 0.083889
2 0.124780 2.217087 -1.803831 0.418407 -0.161228 0.832652 0.000176
1 -0.468351 0.202630 -1.209204 -0.738639 -0.497839 -1.419632 0.093814
2 -0.191898 2.132798 -0.588152 0.864370 -1.138999 1.171511 0.000051
2 0.111304 2.951457 -0.217293 -0.259860 -0.205030 0.464255 0.013659
1 0.110982 1.161798 -1.119044 1.491428 -0.349243 0.636144 -0.000659
2 0.046144 0.893707 -2.735583 1.056722 -0.409590 -0.833792 0.696566
1 -0.343112 2.743996 -2.502259 -1.058321 -0.569252 -1.463220 -0.005975
2 -0.539571 2.256332 -2.290009 -1.171038 -0.079870 1.021943 0.000157
2 0.140566 0.887672 -1.072278 -1.317426 0.090317 0.125511 0.025026
2 -0.383974 1.287376 -2.677023 -1.285521 0.404905 0.543701 0.002118
2 0.037478 1.336194 -2.129834 1.458421 -0.273682 0.898826 0.000443
2 -0.302641 1.017971 -2.759219 0.793968 -0.063798 -0.403650 0.000169
1 -0.363831 1.568611 -1.000272 0.034734 -1.077399 0.238739 0.000163
1 0.078370 1.850518 -2.964150 1.553418 -0.052507 -0.748013 -0.016498
2 -0.296837 2.591242 -1.437882 0.817164 -0.371048 1.658222 0.008042
1 -0.350488 1.021113 -2.423093 0.132200 0.378473 0.366277 0.000852
2 -0.200881 0.226137 -0.829458 0.178696 -0.893107 -1.417799 0.008533
2 -0.372210 0.332262 -0.680155 0.066339 -1.843551 1.004920 0.000230
2 0.116554 1.687706 -0.815917 0.087632 -0.693844 -1.403773 0.004143
1 -0.614764 2.384091 -0.850199 0.999617 -0.681233 -0.758262 0.073839
2 0.348968 2.859504 -1.992588 -0.801362 0.306499 -0.514630 0.000099
2 0.091805 0.640287 -2.898154 -0.764225 0.821666 0.783452 0.079138
2 -0.183900 0.599770 -1.759454 -1.096955 0.135556 -0.136977 0.000563
2 -0.337521 0.753831 -2.603938 -1.426475 0.246892 0.004186 0.000302
2 0.362249 1.811315 -1.440749 -0.847059 0.201499 -0.454459 0.213396
2 0.199683 1.727117 -1.098899 -0.487695 0.350891 -0.683396 0.002354
2 -0.481255 0.621483 -2.307900 0.470655 0.421399 -0.783242 0.000003
2 -0.654461 1.916763 -0.589834 -0.180372 1.219064 0.322297 0.015584
2 -0.412136 1.752558 -1.390841 -1.730255 0.361289 -0.282891 0.043515
1 0.297675 2.669549 -0.473769 -0.111692 -0.765293 0.282878 0.013152
2 -0.547258 1.651740 -2.500508 -0.357904 0.638867 0.061995 0.024187
2 -0.079204 0.925972 -1.834434 -1.029591 0.359169 -1.178426 0.000601
2 0.122545 1.729713 -2.572121 -0.063733 0.623786 0.228966 0.026329
2 0.032897 2.137641 -2.708302 -0.808392 -1.049680 0.051049 0.038986
1 -0.600893 0.874293 -0.848351 0.133986 1.355865 -0.312490 -0.408224
1 -0.514825 0.924137 -0.951623 0.621612 1.583124 0.926546 -0.405431
2 0.226413 0.812383 -2.819043 1.052180 0.616055 0.380286 0.001993
2 -0.319528 2.882655 -1.240145 -0.592414 -1.108301 1.442562 0.004445
1 0.229179 2.170119 -0.779990 2.026053 0.774316 0.474684 -0.000421
2 -0.329811 0.795712 -0.795849 1.053064 -0.030146 0.362635 0.000039
2 -0.415957 1.984415 -2.346524 0.891377 -1.404960 -0.284247 0.000440
2 0.013788 2.288386 -0.525702 1.762670 0.188456 -0.201429 0.000042
2 0.316027 2.134347 -1.204708 1.500166 -1.900795 1.292039 1.831172
2 -0.318118 2.808270 -0.475361 -0.501944 -0.685059 -0.479915 0.010140
1 0.085968 2.575814 -0.203609 -0.994405 0.571706 0.472008 -0.014538
2 -0.318542 0.505146 -1.504250 -0.526568 0.728742 -1.019565 0.002159
2 -0.265707 0.705877 -1.518208 0.863194 1.163347 -1.135117 0.000753
1 -0.092948 0.860229 -2.682527 0.037309 -0.047264 1.000244 0.029051
2 -0.119782 0.670960 -2.712242 0.179567 1.246712 -0.214440 0.004040
2 -0.550432 0.267987 -1.314577 -0.418672 -0.732520 1.378932 0.034303
1 -0.129480 2.319283 -2.478834 0.041885 -1.781252 -0.743778 -0.002385
1 -0.111831 1.457550 -1.790270 -0.645959 -2.584911 0.216039 0.026370
2 0.126555 2.686316 -1.479642 -0.823731 0.434039 0.503521 0.000001
1 -0.521524 0.642701 -1.574285 0.101736 -0.053660 -1.821023 -0.002685
2 -0.557954 1.525839 -0.616501 0.390442 -1.703937 -0.007348 0.000268
2 -0.048064 2.130414 -1.097157 1.673279 0.171727 -1.098017 0.000670
2 0.063813 1.696417 -0.646820 -0.326006 -0.143169 -1.310616 0.004679
1 0.432599 1.537097 -1.188696 0.307713 -0.363317 -0.879607 -0.009202
1 0.019863 3.011854 -1.085926 -1.162673 -0.158342 -0.908545 -0.004781
1 0.312776 2.142037 -2.037014 -0.334763 0.699830 0.586202 -0.002765
1 -0.096602 2.748042 -2.171306 -1.307849 -1.037306 -1.017692 -0.000744
2 -0.213925 0.959937 -2.103686 -1.943343 0.838556 -0.402020 0.000238
1 -0.652332 0.934032 -1.528633 0.282269 0.416210 1.126268 -0.006234
2 -0.482399 0.538719 -1.402709 0.000113 -1.133006 -0.729641 0.098415
1 -0.291919 2.160041 -2.258650 0.678800 -0.620351 1.399730 0.194687
2 -0.462468 2.359281 -1.803094 0.655024 -1.276605 -0.024626 0.101320
2 -0.704351 2.027473 -1.904937 -0.055235 -1.135344 0.085237 0.208447
1 -0.642227 2.728954 -2.539224 0.258058 2.270988 -0.375819 0.018938
2 -0.449195 2.493155 -0.228695 0.921054 1.901071 0.775513 0.000073
2 -0.372670 2.032732 -1.275908 1.323906 -1.209935 0.960384 0.005693
2 -0.422305 2.861260 -2.953739 -0.392429 -0.805703 0.344822 0.000005
2 -0.148810 0.458455 -0.612938 0.049762 1.112213 -0.841547 0.000041
2 -0.256409 0.333352 -2.491373 -0.832240 0.816675 0.811618 0.000007
1 -0.217298 0.315165 -1.423298 -0.654069 0.682147 0.045489 -0.002041
2 0.059475 0.320544 -0.989918 -1.360867 0.768032 0.057144 0.037929
1 0.139696 0.551335 -2.993831 1.405065 0.378798 -0.676339 0.075998
2 0.139772 0.513801 -1.639320 -0.424011 1.091318 -0.984873 0.000004
2 -0.506883 1.111622 -0.657525 0.939127 -0.055126 -0.681190 0.000028
2 -0.700079 2.089642 -3.079182 0.237804 -0.585881 -0.631356 0.000319
2 -0.369212 2.945630 -0.906057 1.387103 0.176013 -1.078002 0.000127
2 -0.427567 1.896858 -1.377278 0.830007 -1.716835 -0.548043 0.047497
2 0.292903 2.392519 -0.590613 -0.056047 -0.209893 1.043255 0.082798
2 0.251682 1.728873 -2.490146 -0.759148 1.417759 0.506484 0.024431
2 0.089461 1.544880 -2.593007 0.150649 -1.937575 1.557227 0.002019
2 -0.090173 2.004439 -2.929979 -0.166885 0.770236 0.487295 0.024479
2 0.144678 0.921906 -1.689335 -1.209235 0.284428 -0.951649 0.000398
2 -0.266784 2.844268 -1.691491 0.050241 -0.933339 -0.968181 0.000033
2 0.249955 2.983951 -0.293232 0.296742 1.749673 -0.326727 0.012849
2 -0.598554 1.389961 -0.299259 0.211654 -0.621573 -0.077633 0.004075
2 0.067283 0.953607 -0.406008 0.950630 0.709042 -0.651785 0.000073
2 -0.212882 1.230592 -0.306193 1.179114 -0.143585 -0.682129 0.000054
2 0.234760 1.262765 -0.414056 0.058678 -0.173553 -1.139865 0.034256
2 0.146124 0.761669 -0.588113 -0.735401 -0.418135 -1.727717 0.050952
2 0.295418 1.685148 -2.804305 -0.796401 0.050771 -0.866175 0.000330
2 0.184793 2.668363 -0.606873 -1.254014 1.762826 -1.230545 0.182652
2 -0.656298 0.496150 -2.709782 -0.185423 0.033983 -0.244879 0.000138
1 -0.507221 1.256625 -2.998447 0.962534 -2.338352 -0.467951 -0.008536
1 0.309067 3.034204 -2.510119 -0.163157 -0.363223 -0.331542 0.108176
2 -0.285006 1.505428 -0.321581 2.052325 1.215332 0.744079 0.002652
2 -0.696489 0.430522 -1.039955 0.071139 0.565410 -0.160158 0.000037
2 -0.090614 2.761328 -2.477424 0.462376 -1.624165 -0.143786 0.000065
2 0.396484 0.225397 -1.956927 0.238166 0.543106 -0.896393 0.036874
2 0.410129 0.405652 -0.553460 1.083959 1.512296 0.166045 0.000070
2 0.301737 0.236856 -1.085169 -0.136879 0.051292 -0.679298 0.000098
2 0.459133 0.710862 -0.561219 -0.010696 0.407520 -1.081652 0.000028
2 -0.602312 1.547741 -0.391320 0.821299 -0.621220 0.468525 0.003096
1 -0.638756 1.374726 -1.485667 0.536648 -1.758983 0.166447 -0.255971
2 -0.393010 0.719937 -3.035769 -1.067874 0.457252 0.780111 0.000521
1 0.354219 2.424749 -2.056683 -0.744438 -0.022381 -0.317219 -0.008208
2 0.201183 1.869031 -1.219105 -1.872063 0.490071 -0.050813 0.005078
1 -0.042865 0.301586 -0.249951 -0.789684 1.810979 0.720008 0.021520
1 0.271648 1.416265 -2.088277 -1.444839 -0.578461 -1.124432 0.000140
1 0.323600 1.352594 -0.335475 -1.029988 0.257099 0.182858 -0.011041
2 -0.669108 1.473771 -2.599442 0.677949 -0.368194 -1.017266 0.022763
1 -0.146123 2.593622 -0.143699 -1.372985 2.276524 -0.204614 -0.020141
2 -0.395598 2.763018 -0.178137 -1.212131 0.485902 -0.100141 0.004265
1 -0.594977 2.274686 -0.244220 -0.893096 0.837021 -0.472405 -0.005972
2 0.006630 2.862308 -0.366025 0.030388 0.610321 -1.555329 0.001403
2 0.212006 2.480675 -0.147004 -0.355062 -0.270604 -0.532755 0.008095
2 -0.516744 1.216015 -0.255472 0.151515 1.061149 -1.553343 0.001186
2 0.361693 1.243727 -2.549393 -1.005441 0.596096 -1.859756 0.000046
1 -0.381304 2.997511 -1.880870 0.282910 -0.995369 -0.100933 -0.564888
2 -0.657934 0.764726 -3.057182 0.698452 0.886018 0.541044 0.000328
2 0.428840 1.771489 -1.313316 -0.594537 0.596058 -0.659441 0.043672
2 -0.605902 2.510480 -3.004489 -0.237399 -0.808594 1.335902 0.000229
1 0.431804 0.761651 -1.441065 -0.739044 -0.053689 -1.053781 -0.018756
2 0.420873 0.424915 -2.718616 -1.040361 0.340596 -0.211118 0.000012
2 0.396791 3.041791 -2.612381 -1.149574 0.044855 0.126827 0.109682
1 0.439179 1.323826 -3.055124 -0.347297 1.299699 1.073714 -0.912287
1 -0.504067 2.969332 -1.927560 0.640482 -1.637716 -0.065696 -0.565847
2 -0.477188 1.433728 -3.017311 0.460656 -0.385349 1.140446 0.003949
2 -0.715321 0.906396 -0.454167 0.421030 1.340582 0.525421 0.000686
2 -0.646349 1.303958 -2.697632 1.214178 0.936586 -1.088678 0.004527
2 0.428419 1.617897 -1.892655 -1.078367 -0.241750 -0.523079 0.001025
1 0.281338 3.068540 -0.857098 0.668209 -0.898491 -0.076657 -0.004383
2 -0.199076 0.643463 -3.075468 1.247330 0.547298 0.683661 0.001212
2 0.410556 0.184044 -1.605950 -0.073971 0.193388 -1.094936 0.000077
1 -0.688074 0.251736 -2.044239 -1.795732 1.790887 1.089690 0.002403
2 0.404049 2.556651 -0.320144 -2.146511 -0.450092 -2.078761 0.000374
2 0.475012 1.825428 -2.692133 -0.402519 0.741828 0.807182 0.003689
1 -0.718136 1.242045 -1.508723 0.577649 -1.516992 -0.443604 -0.262604
2 -0.736571 1.154576 -1.731551 0.309630 -0.731973 -0.375621 0.008855
2 -0.680109 1.139517 -1.151484 1.711452 0.953037 0.204413 0.000351
2 -0.695522 0.498894 -0.353672 1.462103 0.579216 0.002409 0.002145
2 -0.725331 2.752307 -2.665630 1.247775 -0.429627 -1.052325 0.024258
2 -0.725091 2.581589 -0.890298 1.564705 0.584174 -0.625175 0.000243
2 -0.736275 2.763579 -1.886971 0.137395 -0.280120 -0.069510 0.000041
2 -0.703136 2.501109 -1.858143 0.943639 -0.639111 -0.466086 0.000148
1 -0.742067 1.609678 -2.456239 0.244439 -0.177126 -0.421808 0.341909
1 -0.696128 1.437809 -3.029873 -0.860417 0.117650 2.525246 -0.008850
2 0.490703 2.046559 -2.164874 -0.655909 -0.736292 -0.669843 0.000220
2 -0.150846 3.108656 -2.602807 0.737716 -1.480022 0.313992 0.000024
2 -0.372544 2.939932 -0.150657 1.159038 -0.185439 -1.801397 0.004142
1 0.487720 1.225852 -3.043513 -1.695576 1.073631 1.512340 -1.150745
2 -0.752497 0.923170 -0.238185 -0.877032 -0.089655 -1.297888 0.008288
2 -0.760388 0.793291 -1.600637 1.148616 -0.615880 0.159266 0.001737
2 -0.771344 1.074304 -1.395692 0.216736 0.109893 -0.153101 0.000860
2 -0.769111 0.896368 -2.261405 0.282446 -0.417858 -0.216624 0.001919
2 -0.755825 2.220394 -2.195703 -1.160439 -0.027807 -0.842167 0.000183
2 -0.754662 2.607711 -2.220540 -0.104668 -0.828442 -0.131069 0.000014
2 -0.747843 2.150933 -1.067050 0.400830 -0.484084 -0.198718 0.000018
1 -0.752261 1.739129 -2.614988 0.120012 -0.252037 -0.434109 -0.051792
2 0.334578 2.174529 2.993243 -0.295422 0.688549 0.848176 0.000076
2 -0.391878 2.029332 1.168766 -1.062795 -1.064517 -0.654296 0.036400
2 0.289979 1.820166 3.017407 0.068862 -0.488107 1.070997 0.007373
2 -0.259850 1.592536 2.172785 0.355870 0.025718 0.667195 0.000033
2 -0.162697 1.945790 2.632329 0.042731 -0.546999 1.091957 0.000092
2 0.330864 2.614459 1.352164 1.252815 0.111016 0.082114 0.045925
2 0.281059 2.177724 1.489234 -0.742833 -1.191616 0.181393 0.045521
2 -0.063967 2.588640 2.994161 -0.242979 0.089873 0.380959 0.000040
2 -0.502051 1.927959 1.212764 0.802783 -0.901272 -0.732778 0.021914
2 -0.365146 0.443961 2.687902 0.253699 -0.133929 -0.017705 0.000452
1 -0.207453 1.748717 1.782479 -0.043988 0.249761 0.701509 -0.159630
1 0.160881 2.614575 0.843959 -1.098023 0.060040 0.888195 -0.141781
2 -0.032999 1.220929 2.390072 -0.190346 -1.340031 0.397193 0.032939
2 -0.378045 2.266840 1.232163 0.441327 0.373529 -1.137269 0.056376
2 -0.433323 1.981889 1.384852 -0.470283 0.186456 -0.198200 0.001989
2 -0.028631 2.405668 2.013821 -0.051336 0.517308 0.045219 0.000332
2 -0.011363 1.283880 0.788443 0.625697 -0.140015 -0.274560 0.001041
1 0.167724 2.535306 0.687868 0.076747 0.081377 0.449275 -0.231492
2 -0.675092 2.136065 1.764035 -0.865537 -0.197733 -1.008967 0.024798
2 -0.427268 0.573334 0.831122 1.011400 -1.255131 0.951390 0.000269
1 0.367442 1.000002 1.104625 0.508196 -0.317285 0.302849 -0.007960
2 -0.702118 0.802547 2.262586 -1.366991 0.289780 0.420714 0.000673
1 0.440055 1.438311 1.996291 1.531498 0.088513 0.610617 0.010924
2 -0.175853 2.730514 0.652482 -0.444301 0.705822 -1.618501 0.036166
2 -0.685655 1.782018 2.867529 -0.955006 0.753009 0.186821 0.000121
2 0.239423 2.376167 2.182341 0.042814 0.801735 -0.640893 0.000298
2 -0.062020 2.218355 1.392124 0.679944 0.732917 0.000405 0.000255
2 0.313904 0.576122 0.809316 1.208618 -0.400526 0.099461 0.024529
2 -0.426727 0.954742 1.313451 -1.086991 0.436913 0.031209 0.000097
1 -0.302642 1.889417 1.150625 -0.679760 -0.149793 -1.761423 0.009039
2 -0.239881 2.808482 0.459177 0.350786 1.213870 -0.034948 0.053940
1 0.231968 2.023935 1.581900 -0.451755 -0.004491 -0.663406 0.000207
2 0.119401 0.776321 1.596076 -0.359745 -0.224878 0.316581 0.525890
2 -0.383120 1.675598 3.000712 0.749009 0.509304 0.797065 0.014154
2 0.088355 0.223596 2.765796 0.686411 -0.044701 0.660398 0.172861
2 -0.063082 0.910877 1.494274 0.517083 -0.088899 0.626207 0.012744
2 0.063606 2.169720 1.584560 1.307074 -0.017719 -1.190680 0.024575
2 0.228279 2.698702 1.411047 0.855688 0.659178 -0.203951 0.304188
2 -0.678541 1.840482 2.334325 -0.280778 -0.614976 0.110074 0.004819
2 -0.189127 1.179114 2.171459 -0.765940 -0.297831 -0.051384 0.000050
1 0.062746 1.201003 3.021114 0.101262 -0.560883 -0.199231 0.064007
2 0.398547 1.913507 1.771810 1.320358 1.174337 0.184749 0.000786
2 -0.534887 2.165643 1.692416 -0.483175 0.218007 0.597133 0.021142
2 -0.227643 0.465459 2.283080 -0.347885 -0.007747 -0.273022 0.036394
2 -0.175614 2.122902 2.309615 0.230764 -1.360284 1.168715 0.000465
2 -0.110358 1.437387 3.007672 1.062373 -0.519680 0.931141 0.001070
2 -0.439144 2.120473 0.521591 -0.091248 1.402454 0.087892 0.000481
2 -0.377570 1.436657 3.010664 -1.140589 -0.113839 0.111489 0.225558
2 -0.047177 1.616537 1.822473 -0.585911 -0.949620 0.908884 0.007985
1 0.467576 2.487350 1.681861 1.006487 0.367489 -1.387410 -0.028050
2 -0.699991 0.861275 2.471563 -0.200899 -0.338059 0.839736 0.001851
2 -0.048211 1.699989 2.492649 -0.088190 -0.878413 0.134457 0.000317
2 -0.510225 1.414964 0.587815 0.633039 0.163456 -0.126908 0.000751
2 -0.603558 2.154771 1.910141 -1.325793 0.232662 0.668589 0.011071
1 0.253397 1.385182 1.661731 0.723622 0.776023 0.026476 -0.002771
2 -0.173810 0.616052 1.254935 1.138279 -0.198691 -0.947991 0.015759
2 -0.052592 3.097905 1.907971 -1.039170 1.393741 0.060113 0.006412
2 0.259554 1.783408 1.697975 0.901898 0.424554 -0.465741 0.000809
2 -0.451390 2.634514 2.647102 -0.531565 0.349758 1.299437 0.046902
2 -0.607003 1.249891 2.679977 -0.337494 0.465282 0.435675 0.623956
2 -0.630889 0.810011 2.012385 -0.401662 -0.377583 0.152173 0.000200
1 -0.581348 2.424763 1.025723 0.146899 0.597061 -0.579387 -0.005866
2 -0.175741 1.208087 0.871917 -1.234790 0.367546 0.401446 0.001034
2 0.435992 1.083400 0.580298 0.753621 0.339549 0.581009 0.006195
2 -0.624025 1.197668 1.303263 -0.833406 -1.561245 1.265118 0.001291
2 -0.275815 0.690449 0.948367 -0.395507 0.800822 -0.698142 0.000332
2 -0.192247 2.895483 0.924613 0.726381 0.398163 -0.533299 0.002377
1 0.168707 3.008962 0.795115 -0.815053 0.288357 -0.682251 -0.058601
2 -0.317402 2.406444 2.860576 -0.483835 -0.100936 -0.134186 0.000245
2 -0.189544 1.453862 2.605875 -0.874116 1.013128 0.269311 0.000030
1 -0.754558 0.649297 1.496364 -1.333118 -0.587967 -0.578609 -0.010622
2 -0.064747 2.859780 1.933862 -0.487428 0.484368 -0.919334 0.000599
2 0.100377 2.401336 1.821685 -0.329222 0.541200 -0.013024 0.000920
1 0.026265 2.828937 3.050825 0.737110 -0.152489 1.734499 0.197585
2 0.197799 2.364228 2.400501 0.697732 -0.757048 -0.776242 0.001427
2 0.209006 2.351248 1.551383 -0.273140 -0.822666 0.871676 0.021179
2 0.076587 0.681962 2.375998 1.317624 -0.482613 0.145477 0.000005
2 -0.201590 1.459739 1.863279 0.979137 -0.254519 0.954972 0.126967
2 -0.480942 2.180956 1.532077 -1.266303 0.339515 0.948433 0.007008
2 0.432147 2.528182 1.985943 0.729875 0.331354 0.284935 0.000965
2 -0.260259 2.763515 1.587636 -2.209992 0.893273 0.457924 0.005843
2 -0.597048 0.858373 2.647613 -0.047052 -1.310178 -0.281689 0.003973
2 0.165823 1.271796 1.937537 0.374765 -1.788474 -0.941441 0.000180
1 0.229756 0.567538 2.032999 -0.049160 0.028960 0.274745 -0.054979
2 -0.011867 1.790208 2.917125 -0.439614 0.279945 0.435668 0.003567
2 -0.201351 0.883835 1.574682 0.364547 0.293134 -0.377600 0.012326
2 -0.092988 2.295659 2.210447 1.228166 -0.082521 0.675921 0.002134
1 -0.443852 2.654750 0.493210 -0.023695 1.689831 -0.329996 -0.233036
2 0.486717 2.495530 1.496676 0.775829 0.752761 0.608270 0.002882
2 -0.636277 2.786702 1.335428 -0.431298 0.132850 0.930505 0.001670
2 -0.471938 2.018870 0.717144 -0.168678 0.329642 0.028318 0.000328
2 0.353601 0.938455 2.432223 0.559790 -0.943098 0.396159 0.000036
2 -0.060879 1.577659 1.096331 0.206131 0.805006 -0.562277 0.000006
2 -0.250944 2.385494 2.274235 0.463501 -0.176043 0.203237 0.002552
2 -0.578031 3.090823 1.468083 -1.775923 0.169572 1.261774 0.010430
1 0.092593 2.110874 2.247363 1.355221 -0.456812 1.062787 -0.000387
1 0.136086 0.704070 1.911023 -0.234840 0.390514 -0.221563 -0.053091
2 -0.746023 2.508021 2.598263 -1.007238 -0.439300 -0.483069 0.005832
2 -0.029358 0.667205 2.011928 0.331201 0.179499 0.538732 0.001181
2 -0.506558 2.769456 1.021472 -0.464844 -0.009551 0.698879 0.000084
1 -0.080647 0.918336 0.812829 -1.064674 0.742607 -0.863628 0.000011
2 0.061698 1.742091 2.294548 0.959813 0.447153 0.412275 0.004842
1 -0.478100 1.042408 2.013196 0.241390 -0.518228 1.656008 0.000091
1 0.077995 0.309074 0.625939 -0.147947 -1.036509 -0.913443 -0.001132
2 0.402771 2.196349 1.156396 0.619856 -0.915400 0.368834 0.005562
1 0.006238 1.709383 1.544798 0.625022 0.712841 1.447667 -0.013981
2 -0.249753 2.092430 2.826439 -0.221565 -0.133478 0.121413 0.042327
2 0.302831 1.492671 3.077287 -0.042776 -1.027284 1.261548 0.011424
2 -0.726761 2.491055 2.329969 -0.738273 -0.557944 -0.484234 0.000035
2 0.419336 1.703147 3.025858 0.316369 -0.417433 0.339528 0.006110
1 -0.567009 1.155636 2.737511 0.138071 0.033885 -0.216446 0.597136
1 -0.525079 0.680898 2.361053 -0.584660 -1.176176 0.896534 -0.000978
1 0.270067 1.181690 0.582461 -0.620760 -0.405049 -1.495874 -0.037367
2 -0.331017 1.297826 1.201244 0.481460 -0.739439 0.293394 0.000093
1 0.071212 1.105456 1.317807 1.221411 -0.828435 1.266965 -0.962941
2 -0.413023 0.935738 2.304631 0.265174 0.128326 0.658516 0.000026
2 -0.308822 2.740898 1.423795 -0.452681 -0.381394 0.090827 0.030914
2 -0.168287 2.777744 2.260992 -1.580242 0.656534 -0.258968 0.001083
2 0.095184 0.487856 2.737744 -0.412533 -1.129905 -0.471207 0.000109
1 -0.046900 1.796748 1.813198 -0.718956 0.676450 0.374957 -0.161251
2 0.011760 2.300540 1.667044 0.206591 -0.387735 0.727803 0.012178
2 -0.470573 1.253602 2.628350 -0.337933 -0.465781 0.569374 0.047623
2 -0.217969 1.718327 1.563728 -0.068729 -1.057101 -0.774322 0.264806
2 0.430056 0.858397 2.731517 0.463505 -1.085342 -0.414420 0.002430
2 -0.356106 2.639240 1.274199 -0.023223 0.088842 1.167524 0.002369
2 -0.405885 1.041675 0.942379 -0.157898 -0.341779 -1.033002 0.000029
2 0.323318 2.651189 1.870652 1.515379 1.623717 0.211555 0.001801
2 0.349405 1.976372 0.614246 1.022408 1.867778 -1.464434 0.000247
2 -0.143220 0.347821 2.157513 0.657189 -1.979639 1.394257 0.001639
2 -0.082614 1.485234 1.981462 -0.171856 1.304011 1.271438 0.010801
2 -0.556775 1.207369 2.891312 -1.090204 0.949334 -0.692592 0.012036
2 0.324399 0.997416 2.172247 -0.046762 0.133576 1.069316 0.000030
2 0.452304 0.407417 1.060037 0.672339 -0.908916 -1.378572 0.000220
2 -0.626031 1.120028 1.827082 -0.078958 1.825205 0.391727 0.000172
2 -0.482640 1.548947 2.484816 0.261757 0.302319 0.077696 0.002014
1 -0.519753 2.291688 2.098218 0.254082 0.276796 0.207878 0.000338
1 0.176349 1.811304 1.344728 -0.171618 1.960015 0.698163 -0.011304
2 0.067672 0.703759 1.674076 0.762225 0.106513 0.987200 0.527744
2 -0.446145 0.486977 2.949966 0.013739 0.770052 1.197014 0.000735
2 -0.192160 0.676125 2.763235 -0.425770 0.404974 0.471426 0.000013
2 0.448839 0.608470 0.744856 1.369753 0.813497 0.658057 0.026238
2 -0.196402 0.820878 1.361429 0.095223 0.092635 1.333413 0.002648
2 -0.131210 0.757593 1.187655 -0.430549 1.284398 -0.087054 0.082731
2 -0.195365 2.855979 2.443426 0.423483 0.929267 -0.343948 0.001612
2 -0.331951 2.180225 1.128599 -0.481365 1.024063 -0.562572 0.064650
2 -0.295388 0.376046 1.586964 -0.146234 -0.281160 1.744419 0.108535
2 0.490639 2.631505 0.844384 1.361472 1.152259 -1.039276 0.000034
2 -0.082253 1.440059 1.805657 1.575712 -0.529541 -0.214599 0.126202
1 0.277815 1.279199 1.211107 0.360992 -0.723986 0.906174 -0.016154
1 0.120976 2.966932 1.959929 -0.165006 1.165400 -0.364145 -0.006420
2 -0.224844 1.036167 1.171204 0.617067 2.831696 0.622127 0.000998
2 -0.330365 0.281383 0.927385 -0.059359 0.143860 1.233674 0.001023
2 -0.143681 1.719857 1.462699 -0.080885 -1.334677 1.411583 0.270561
2 -0.179465 0.620789 0.635434 -0.044123 -0.028511 -0.266988 0.000029
1 0.193130 1.704371 2.404710 -0.078285 1.409180 0.327616 0.104884
2 0.141262 2.764478 1.473948 -0.756838 0.506404 0.785136 0.252492
2 -0.101230 2.010375 2.051184 2.063407 -0.100710 -0.195060 0.010294
2 -0.322663 2.272078 1.960307 0.062319 -1.267348 0.224473 0.000117
1 -0.057000 0.906604 2.189435 0.261815 1.765099 -0.779826 -0.001038
2 0.033603 2.700589 0.651203 0.325634 0.115369 0.754399 0.001180
2 -0.111233 2.435596 2.462709 0.880236 -1.740465 -0.390719 0.094966
2 -0.689853 0.902308 0.809210 -1.116091 1.784864 -0.125251 0.001550
2 0.065430 0.473331 0.594640 0.551072 1.123788 -0.166527 0.008741
2 -0.682343 0.539833 2.472646 0.225908 0.319019 0.083918 0.000126
1 0.460395 0.607202 2.532607 0.761538 0.684361 -0.834517 -0.006562
2 0.232676 1.039031 0.933165 -0.058068 0.308958 0.628006 0.000292
2 0.140460 2.103523 1.458762 -0.693339 -0.659532 -0.839666 0.039342
1 -0.259853 3.028212 3.039600 -0.235457 -0.148590 -0.128614 -0.002119
2 -0.107898 1.092905 2.651914 1.252988 1.008766 0.807731 0.000015
2 0.347921 2.838717 1.021949 0.425134 -0.513687 0.070557 0.001559
2 -0.056778 1.725656 2.739884 -0.237416 0.921919 0.285814 0.001522
1 -0.387581 2.053493 2.797516 -1.000918 0.365129 -0.615225 0.045357
2 -0.282485 1.232044 3.051484 0.888745 1.391190 1.213685 0.000445
2 0.267987 2.114537 1.351765 -0.400726 -0.352598 -0.353810 0.035351
2 -0.422171 2.836942 1.384172 0.668609 0.382816 -0.202358 0.023311
1 0.145980 2.717616 2.093654 -1.093990 -0.293654 1.592798 -0.006815
1 -0.503484 0.388224 2.032043 -0.197935 0.335178 -0.551842 0.000219
2 -0.154213 0.416758 1.445564 0.993634 -0.065412 0.498657 0.000816
2 0.095644 1.599631 0.667180 0.047266 -0.050319 0.649010 0.021367
2 -0.018510 2.475781 0.654456 0.002012 1.318985 0.573304 0.006495
2 0.047468 1.474160 0.590666 -0.840134 0.180625 0.463270 0.021386
2 -0.015639 1.379980 1.442361 1.787526 0.008495 1.081696 0.000013
2 -0.260651 0.293959 1.120356 0.615592 0.193539 -0.784078 0.001292
1 0.034739 0.420478 0.338429 -0.980473 0.195828 -1.663713 -0.122011
2 -0.055017 1.366996 2.368713 -0.566949 0.395873 -1.365066 0.036047
2 -0.527419 3.117015 0.617902 -0.442481 0.858229 -0.021517 0.000107
2 0.093042 0.518165 0.796791 0.211686 1.004444 -1.175537 0.000804
2 -0.699096 0.212591 2.234458 -0.928076 0.100565 -0.760620 0.000601
2 0.229461 0.612197 1.699039 1.404533 0.304925 -1.387014 0.003474
2 -0.608734 0.432806 1.367549 -0.071014 0.695366 0.102674 0.000292
2 -0.001623 0.635139 1.208865 0.388740 1.100591 1.272872 0.007222
2 -0.377689 2.763444 2.411226 -0.893289 -0.733526 -1.435112 0.000732
1 -0.413688 2.543750 3.053004 -0.628574 -0.755750 -0.166406 -0.024348
2 -0.269187 0.248771 2.479262 -1.499024 -1.743655 0.907079 0.000018
2 0.373064 3.013058 2.056349 0.102448 0.779557 -0.619632 0.006693
2 0.006257 2.466521 2.525135 -1.132699 -0.148322 -0.721520 0.094906
2 -0.341355 2.560042 2.228559 0.040606 1.146594 1.231991 0.000929
2 -0.318202 2.996425 0.767051 -0.507261 -0.977264 -0.406973 0.162270
2 -0.354292 1.676932 2.433629 1.068021 -0.491648 0.693941 0.002027
2 -0.229847 1.926722 2.110220 0.443551 -0.328648 0.973551 0.010285
2 0.212121 2.706688 2.689781 0.540112 -0.976498 0.815237 0.000001
2 0.458877 2.155524 2.024393 0.259703 0.291478 1.038847 0.000116
2 0.031396 2.612914 2.226083 -0.602478 -0.416880 -0.069387 0.000828
2 -0.060978 1.230935 1.910778 -0.550686 -1.415372 0.079606 0.000372
2 -0.240645 0.836846 1.148148 0.080460 -0.045740 -0.982148 0.067418
2 -0.516597 0.821587 1.655888 0.683448 0.353663 -0.313409 0.000006
1 -0.603896 2.467863 2.691556 -3.178226 0.259666 -0.273598 0.003840
2 -0.482775 2.637948 2.788519 -0.701549 0.783809 -0.949399 0.046902
2 0.471885 2.647967 3.017014 0.365787 -0.686709 -0.309434 0.000109
2 -0.463147 0.850715 2.769566 0.750867 0.570922 -1.030157 0.003185
2 0.233127 1.519936 1.010024 -0.731855 0.251747 -0.029144 0.000015
2 -0.568597 1.276019 1.132911 0.598459 0.854454 -0.295683 0.001360
1 -0.691493 1.653966 1.166930 0.262687 1.932404 1.160257 0.030232
2 -0.336002 0.558042 2.241343 1.529244 -0.853077 0.147106 0.034821
2 -0.660504 1.943429 2.192472 0.306899 -1.149042 -0.231524 0.013589
2 -0.537662 1.956015 2.783907 0.738304 -1.102929 0.172543 0.003727
2 -0.386684 2.273142 2.684629 1.205777 -0.457846 -0.961370 0.000291
2 -0.478642 2.270780 0.765401 0.930958 -1.179964 -0.056561 0.000522
2 -0.409120 1.830301 2.968204 -0.096261 -0.901324 -0.468405 0.014069
2 0.098263 1.370299 2.273029 -0.858350 -0.196065 1.859592 0.003475
2 -0.352234 0.234561 0.359041 0.141991 -1.318454 -0.474932 0.000228
2 -0.022052 0.241971 1.162122 -0.423026 0.244781 0.484834 0.000077
1 -0.407389 0.334532 1.523746 0.165847 0.647133 0.041114 0.107097
2 -0.546689 0.803142 0.721296 -0.895197 -0.126397 1.203550 0.001339
1 0.329797 2.717381 1.546063 -0.475699 0.231652 0.941326 -0.000036
1 0.134031 1.089359 1.414949 -1.398513 0.615547 0.547172 -0.961068
2 -0.728155 1.114633 0.741667 -0.016263 -1.019115 0.367216 0.000226
1 -0.492891 1.762656 0.529855 1.077402 -0.911003 -0.067920 -0.002040
1 -0.338277 2.669356 0.787353 0.459690 -1.755186 0.084893 -0.006184
2 -0.278423 2.747256 2.010687 -1.289329 -1.578585 1.715705 0.000905
2 0.447400 3.042289 3.010168 -0.096277 -0.414334 0.161630 0.001548
2 -0.275129 0.223893 0.702095 -0.197809 0.292246 -0.224971 0.013863
2 -0.671587 0.287513 1.973307 -0.112935 0.699105 0.316770 0.000820
1 0.391480 0.462949 1.760527 0.321457 -0.915388 -1.572471 -0.004167
1 0.324544 2.578742 0.601318 -0.760664 -0.322963 0.908595 -0.105798
1 -0.536294 2.345231 3.087754 0.942271 0.902856 0.051726 -0.024172
2 -0.543284 2.201535 2.312707 0.950066 -1.197263 -0.245608 0.006783
2 -0.323079 2.911270 1.899687 -0.986674 -0.766310 -1.157512 0.001640
2 0.236867 1.642542 3.078567 0.712079 0.320566 -0.155346 0.013292
2 0.167304 1.048910 2.778165 0.346414 -0.202846 -1.491251 0.000015
2 -0.408728 0.311131 2.850824 1.354463 -1.146713 0.629187 0.001132
2 -0.493612 1.839776 1.654006 1.283608 -0.459768 0.108045 0.000018
2 -0.458640 0.363430 1.097618 0.577402 1.166019 1.072789 0.000718
2 0.290109 2.998310 1.908058 -0.962137 0.094077 0.781256 0.010167
2 0.270292 2.181641 2.427959 -0.983074 0.348578 -0.241704 0.001119
2 0.322885 0.830370 0.488533 -0.709412 -0.898866 -1.458742 0.015739
2 0.419619 2.482204 0.424606 0.295974 0.291341 -0.075739 0.000307
2 -0.108231 1.208236 0.498957 -0.420263 -0.060241 0.467072 0.000521
2 -0.346343 0.744955 0.415960 -1.957428 0.468404 0.343389 0.000018
2 -0.013309 0.657750 0.301065 -0.137545 1.980198 -1.353407 0.001953
2 -0.681577 1.515327 0.636652 -0.803581 -0.042894 1.066622 0.000751
1 -0.566850 2.755419 0.508857 -0.958330 0.473133 0.644676 -0.227725
2 -0.204614 2.619896 0.557787 -2.073261 -0.053705 0.750257 0.035637
2 -0.580582 2.465695 0.753039 1.008881 -0.552236 0.388016 0.000369
2 -0.649947 2.025116 1.315352 0.175388 -0.597835 0.396462 0.001101
2 -0.693932 2.985694 1.522805 0.337661 0.651683 -1.048161 0.009430
2 -0.575570 2.034250 2.322976 0.922492 0.406383 -0.815638 0.010576
2 -0.000726 2.933112 1.300669 -0.806500 -1.124212 -0.745147 0.000109
2 0.360784 0.663607 1.844700 -0.616552 0.258779 -0.585270 0.001358
2 0.251890 1.597846 1.395011 -0.143857 -1.234107 1.392426 0.000191
1 0.456967 1.253334 0.851732 0.020950 0.388340 0.703032 -0.009410
2 -0.189494 2.858370 0.334597 0.318027 1.191461 -0.519718 0.053156
2 -0.111536 1.050637 0.346004 0.180320 -0.312635 -0.033468 0.174042
1 0.179068 0.501049 0.338178 0.653198 -0.935940 0.077840 -0.189304
1 -0.486537 2.334918 0.373520 0.255711 -0.435720 0.211820 -0.010165
2 -0.649630 0.812776 0.406997 -0.372184 0.042239 0.213338 0.000107
1 0.007925 1.100804 0.333219 -0.199508 0.009904 -0.462758 -0.411429
2 0.467191 2.751826 0.340592 0.861520 1.093370 -0.699583 0.000607
2 -0.610563 1.898593 0.294624 -0.073372 0.191441 -0.219615 0.024130
1 -0.142034 1.757240 0.405324 -0.326536 0.646931 0.724672 -0.001979
2 -0.089503 0.393504 0.279086 0.527235 -1.967772 -0.071367 0.069815
1 0.322576 0.993008 0.481245 -0.154845 1.266776 0.774831 -0.021052
2 -0.037607 2.453085 0.482934 -0.789101 -0.142019 1.550085 0.005261
2 0.275774 1.906095 0.320159 -0.218490 -0.230274 0.551771 0.000016
2 -0.490241 1.979371 0.344414 0.344169 1.474677 0.814116 0.024276
2 -0.189131 1.466468 0.301739 -0.350975 1.107427 0.693699 0.000012
2 0.249919 0.506575 1.184967 -1.632031 -0.880693 -1.165686 0.000167
1 0.363141 2.330177 1.545438 -0.776470 0.239089 -0.629919 -0.005668
2 0.227645 1.947848 1.024718 -1.788119 -0.281124 0.362962 0.000159
2 -0.605029 2.540260 1.271224 0.965446 -0.268941 0.628090 0.000198
2 0.393462 0.352693 2.910196 -0.703971 1.713330 0.404208 0.000061
2 0.432494 2.050501 1.067863 -0.421331 0.211713 -0.362045 0.005652
1 0.358987 2.943066 0.841629 -1.046312 -0.647260 -0.380214 -0.024752
2 0.228626 0.420035 1.409006 -2.175375 -0.513118 0.578562 0.000107
2 0.278518 3.012339 0.947462 -0.031368 -0.721446 0.603787 0.034026
2 -0.632549 1.210183 0.340015 -0.605589 0.278838 1.717905 0.000015
2 0.292642 0.600920 2.837435 -1.763085 1.915113 -0.081426 0.000108
2 -0.277409 3.062044 0.936740 -0.188273 0.314262 2.753017 0.004489
1 0.382889 3.068352 1.410226 -0.152783 -0.526427 0.062400 -0.017730
2 0.384651 0.226197 2.526717 -1.399899 -0.493203 -0.554989 0.000159
2 0.407964 1.540757 1.815185 -0.977589 -0.155765 -0.861488 0.000568
2 0.320302 1.688556 2.449982 -2.060024 0.675418 0.820187 0.100685
2 -0.699986 2.714142 0.656818 0.540031 0.327838 1.629359 0.000824
2 -0.238824 3.073923 0.697788 0.343638 -0.324464 -0.775692 0.159886
2 -0.371257 3.044340 1.751481 -0.105049 -1.452356 0.653846 0.007491
2 0.209984 0.177886 2.762731 -1.009140 -0.084900 0.344719 0.186948
2 0.097730 1.822591 3.065572 -0.576056 -0.234601 -1.034602 0.003811
2 0.448397 1.340379 3.052740 -1.195191 0.125497 -0.090209 0.087631
2 0.437762 1.693678 0.593534 -1.600045 -1.474579 0.025707 0.005892
2 0.464752 0.994165 1.660351 -0.649559 0.009739 -1.431790 0.000004
2 -0.692017 2.224702 0.681974 1.026008 0.903314 -0.563259 0.000208
2 -0.734265 2.978233 0.972544 0.288663 -1.423109 0.779657 0.139574
1 -0.737502 2.846637 0.959658 0.585876 1.695335 -0.491574 0.135531
2 -0.677197 1.865388 2.039385 1.554441 0.544873 1.026402 0.005721
2 0.465595 2.793041 1.844101 -1.157780 -0.768743 0.302563 0.010798
2 -0.287312 1.453950 3.098463 1.367624 -0.993809 -0.742263 0.226538
2 0.119236 2.902255 3.100429 -2.223032 0.171524 -1.042587 0.199786
2 0.491978 0.846860 0.435539 -0.477509 -0.349285 -0.498043 0.032656
2 0.470830 1.845727 1.439740 -1.129346 1.059977 0.295735 0.002903
2 -0.751698 0.856035 0.085379 0.442603 -0.711542 0.357933 0.006932
2 -0.758383 2.376187 1.892659 0.334898 -0.181396 -0.352333 0.000050
2 -0.769144 2.869221 2.905707 1.043608 0.912165 0.883129 0.005128
2 -0.758651 2.124481 2.404483 1.029847 1.107308 0.077154 0.000414
2 -0.769654 2.384780 0.173107 0.034519 0.683766 -0.123136 0.010329
2 -0.599334 0.833331 -0.128396 -0.600822 -0.595835 0.409598 0.216296
2 0.000516 2.284755 -0.135766 1.021435 -0.620401 -0.304140 0.000369
2 -0.284730 0.423709 0.254615 0.040702 -0.068236 -1.390010 0.001263
2 -0.572964 0.563771 0.260434 -0.961913 0.899142 -1.376531 0.000016
2 0.157431 1.013140 0.241907 -1.244652 -0.003278 -1.071147 0.002753
2 0.179738 2.695206 0.254831 0.418074 -0.775729 -0.289276 0.000148
2 -0.271002 2.540115 0.243985 0.823019 -1.016099 0.780932 0.000720
2 -0.430897 1.895400 -0.020754 0.792074 0.418852 0.151644 0.651996
2 -0.147842 2.648236 0.052207 0.912320 1.281597 -0.805339 0.002973
2 -0.085189 1.866386 0.067487 -0.545904 1.626285 -0.668620 0.000005
2 -0.625007 0.281165 0.069171 0.888129 0.210502 -0.646328 0.023487
1 -0.451173 1.926529 0.126278 0.614489 0.791763 1.044854 -0.004626
2 0.001203 2.762133 0.055859 -0.250204 -0.556025 0.791287 0.002143
2 0.275970 2.892119 0.073366 0.208901 -1.149323 0.684399 0.000030
1 -0.515073 2.190183 0.128686 0.759301 -0.061470 1.462509 0.001013
2 0.013187 0.613668 0.117876 -0.191341 0.426639 0.773956 0.007668
2 0.313131 0.851496 -0.051995 -1.364720 -0.798798 0.133029 1.219018
2 -0.282504 1.357613 0.022926 -0.745424 -0.382121 -0.595992 0.000006
2 -0.083863 0.558702 -0.013392 -0.454722 0.343423 0.197391 0.005869
1 0.489272 0.410148 0.008164 0.658666 0.049888 0.395389 -0.012959
2 -0.555968 2.695427 -0.026180 0.122790 0.467029 -0.061164 0.010360
2 -0.375700 2.219819 0.055802 1.793299 -0.071555 -1.023849 0.014927
2 -0.637739 2.454333 0.103857 -1.015328 -1.019500 -0.215629 0.011090
2 0.398465 2.634004 0.174927 0.025964 -0.661143 -0.432387 0.000547
2 -0.632309 2.077849 0.131905 0.916617 -0.011269 -0.567629 0.016080
1 -0.546062 0.955120 0.237878 -0.197656 0.004098 1.121315 -0.005652
2 -0.593742 2.662929 0.165123 0.034097 0.922123 0.434062 0.001657
2 -0.435393 2.509093 0.122016 0.762959 0.295686 0.104725 0.001466
1 -0.017865 1.084548 0.203067 -0.552332 0.883123 -0.040741 -0.572110
1 -0.365260 1.934538 -0.108995 0.218595 0.531381 0.246957 0.400711
1 0.352295 1.623442 -0.073730 0.209176 1.254521 1.197604 -0.875984
2 0.164224 1.491506 -0.102201 0.484981 0.529082 0.796987 0.000602
2 -0.534857 2.856772 -0.060168 0.141233 -1.776114 2.060878 0.010509
1 -0.455297 0.956863 -0.139442 -0.752255 -1.338735 -1.208249 0.090314
2 0.409891 0.837603 -0.103324 1.168184 0.144627 0.181597 1.219030
1 -0.349143 2.096107 -0.105246 -0.630031 -1.956032 -1.081127 -0.218940
2 -0.192207 2.390095 -0.116678 -0.500142 -0.648374 -1.151743 0.000858
2 -0.024060 0.224354 -0.106571 -0.102034 1.812678 0.151091 0.045203
1 -0.709552 0.877145 -0.081215 0.774008 1.116852 0.130948 0.160691
2 -0.709250 1.673208 -0.100561 1.020664 0.665892 0.329146 0.015452
2 1.630857 -2.505399 0.702408 -0.696252 1.088060 -0.355681 0.000213
2 1.715283 -2.713629 -0.677074 0.426464 0.221006 -0.225045 0.259350
2 1.052707 -1.914877 -0.436932 0.796210 1.194971 -0.633288 0.000900
1 0.985518 -2.496236 -0.952237 0.247402 -0.843765 0.720994 -0.077124
2 1.993202 -2.661721 -1.442987 0.500177 0.109585 -1.018338 0.002843
1 1.470055 -2.474490 -1.082397 0.365868 -0.123417 0.030903 -0.012526
2 1.729349 -2.141809 -0.745596 0.153306 0.200263 0.371493 0.000025
2 1.325199 -2.184685 0.853408 -0.158944 -0.087937 0.302042 0.000930
2 1.570593 -2.649936 -2.104128 -0.459696 -0.419611 -1.303474 0.000215
2 1.830393 -2.400777 -1.111590 0.548539 -0.116798 -0.733890 0.000564
2 1.297734 -2.210780 -1.601272 -0.584253 -0.025772 -0.991130 0.187151
2 1.900839 -2.670842 -1.627344 -0.232788 -0.053764 0.604927 0.015780
2 0.531211 -2.857596 0.355681 -0.540027 -0.517144 0.195494 0.007238
2 1.028752 -2.375694 -0.209975 -0.382470 0.961311 0.222171 0.364463
2 1.059291 -2.982505 -0.994180 -0.206505 -0.809041 -0.065710 0.000097
1 1.789758 -2.630800 -1.449985 2.092550 -0.189112 0.168813 -0.004622
1 1.665324 -1.729941 -0.265754 0.970070 0.562016 0.994273 -0.000102
2 0.895839 -2.325728 0.054328 -1.624198 0.242101 0.800425 0.001003
2 1.855852 -2.866351 -2.846714 0.829743 0.032542 -0.353355 0.000407
2 0.976157 -2.901524 0.368775 0.159641 -0.815899 1.064989 0.000153
2 1.389100 -2.969065 -1.347975 0.169194 -1.991614 -1.250352 0.037805
2 1.593789 -2.857374 -1.418559 1.201190 -0.034275 -0.791424 0.000105
2 1.877658 -3.078013 -2.737901 0.225614 -0.853916 -0.165223 0.000468
2 1.291256 -1.972658 -0.372734 -1.255814 -0.005846 1.784748 0.009897
2 0.640272 -2.228247 -0.528218 0.010363 -0.037453 1.259523 0.006367
2 0.541014 -2.956661 0.501043 -0.021382 0.183216 1.288637 0.006040
2 0.786311 -2.867292 -0.919719 -0.487802 -1.021612 0.500001 0.057326
2 1.918707 -2.337966 -2.077588 0.020407 0.140788 0.367324 0.000014
2 1.311210 -2.229121 0.649278 0.291822 0.061265 0.246351 0.000622
2 1.187274 -2.669204 -1.613604 0.109546 -0.283392 -0.836587 0.000255
2 0.743916 -2.414855 0.784965 -0.786732 -1.158077 2.102084 0.045794
2 1.448391 -2.902173 0.226151 -0.450150 -0.088795 -0.027066 0.000711
2 1.158840 -2.157125 -1.205468 -0.669777 -0.809351 -1.079356 0.000234
2 0.662888 -3.026485 0.300121 -0.358117 -0.782625 0.433169 0.005707
2 0.630967 -2.096091 -1.489942 0.008392 -0.172823 -0.288380 0.251663
2 1.999529 -2.291090 -0.344376 -0.048117 -0.141871 -0.009802 0.000009
2 1.138614 -2.482275 -1.293855 -0.282855 0.205736 -1.087394 0.000009
1 1.665324 -1.921903 -1.439784 1.375043 -0.259437 -1.887133 -0.071497
2 1.188994 -2.194825 -0.612213 -0.613551 -1.026307 -0.063537 0.000881
2 1.123414 -2.582611 -0.225662 0.726087 0.052583 1.066636 0.006060
2 1.675664 -2.005641 -2.416734 -0.168444 0.059729 -0.577102 0.000008
2 2.004839 -2.761638 -1.857499 0.641017 -1.902544 0.305011 0.003022
2 1.993790 -1.872073 -2.008812 -0.074399 1.272381 -0.131074 0.000004
2 1.134255 -2.590657 -2.341412 -0.308660 -0.023667 0.056280 0.000008
2 1.199829 -2.436785 -0.789834 0.940084 -0.657476 -0.374795 0.000066
2 1.715028 -2.253834 0.337254 1.624733 0.513469 -0.012996 0.000289
2 1.765477 -2.459083 -0.786678 0.664581 -0.082705 -0.711907 0.134251
2 0.971683 -2.669431 -0.491818 -0.491679 1.324759 0.578557 0.000718
1 1.671256 -2.733937 -2.861941 -0.511612 0.581328 -0.387711 0.005289
1 1.996746 -2.272354 -1.296890 0.037456 -0.778808 0.202967 -0.159975
2 1.547218 -2.393330 -2.106809 0.988424 0.087613 -0.082416 0.000051
1 1.797428 -3.033073 -1.736293 0.052968 0.474358 -2.020092 0.000002
2 0.738952 -2.303744 0.434830 -1.997780 -0.346123 1.088150 0.014579
2 1.595471 -2.742636 0.666001 -0.158018 -0.517283 0.361055 0.047098
2 2.064669 -2.952233 -0.203287 -1.059040 0.378737 -1.029595 0.000254
2 1.774989 -2.438608 -1.610779 0.970154 0.438235 0.536021 0.002521
2 1.555719 -2.235905 -0.497150 -1.121365 0.532418 -0.338442 0.000405
2 1.141411 -1.917807 -1.830021 -0.079715 0.842647 0.907244 0.000597
1 0.787997 -2.940502 -1.041930 -1.353255 0.150983 0.564479 0.034230
2 0.675413 -2.660820 -3.013451 -0.010845 0.859125 -1.272161 0.009166
2 1.797688 -2.382509 -2.344094 0.530481 0.458353 1.123283 0.000035
1 0.856833 -2.080112 -2.611662 -0.479442 0.077063 -0.479173 -0.003100
2 0.756724 -1.892855 0.175128 -0.774388 -0.250475 2.348470 0.010388
2 1.516416 -1.940674 -0.203730 1.334049 0.532686 -0.573002 0.266138
2 1.327310 -3.018101 0.805568 0.629905 -0.676927 1.658730 0.000327
1 0.941960 -2.216219 -0.106425 0.428629 -0.213857 -0.568368 -0.005208
2 2.113593 -2.373746 0.510828 0.049232 0.538043 0.005411 0.000225
2 0.546581 -1.872932 0.019330 -1.187769 -0.312984 0.775623 0.004333
2 1.040277 -1.808314 -2.498470 -0.310465 0.520376 -0.304404 0.000358
2 1.786403 -1.890319 0.122745 0.666709 0.772245 -0.095219 0.000102
2 1.295777 -2.805459 -2.128363 -1.549682 -0.549030 -0.678212 0.000090
2 1.559928 -2.696469 -2.380709 0.185829 -0.759129 -1.106886 0.000557
2 1.468831 -2.260095 -2.584039 0.175331 -0.344641 -0.485816 0.000007
2 1.655302 -2.750927 0.086611 0.512330 -0.353576 -0.497749 0.352920
2 0.600881 -2.385215 -0.472717 -1.105754 -0.206770 1.010335 0.006899
2 1.125852 -2.548545 0.764975 0.088610 0.419722 0.121097 0.025654
2 1.298865 -1.968988 0.751489 0.173723 -0.499890 -0.758196 0.000163
2 1.316313 -2.556043 -0.142712 0.008876 0.101665 -0.922409 0.000653
2 1.646659 -2.591064 -0.753668 0.385051 -0.499416 -0.699713 0.017888
2 1.477268 -2.778654 -1.141148 0.485157 -0.385120 -0.032958 0.045993
2 0.664751 -1.912055 0.482170 -0.394252 1.304717 1.520015 0.000153
2 0.963485 -2.060383 -1.604949 0.197388 0.355474 0.251145 0.000009
2 1.626879 -2.387900 0.146821 -0.307119 -0.456737 1.071956 0.023657
1 1.900790 -2.589934 -1.765202 0.236746 -0.278108 0.561361 -1.742124
2 1.089319 -1.732539 -2.784307 -0.825793 1.030385 -0.550448 0.000153
2 1.002296 -2.455021 -2.583594 0.196510 1.043083 -0.277649 0.000020
2 1.249571 -2.527301 -1.954770 0.308822 -0.224122 -0.003719 0.022254
2 1.407098 -2.843231 -0.155159 -0.511186 -1.157763 0.198488 0.000031
2 1.007005 -2.211287 -2.403757 -0.578476 0.574736 1.491742 0.000078
2 1.129297 -2.365615 -2.954287 -0.687255 0.543353 -0.425193 0.003524
2 1.346284 -1.982116 -0.610970 -0.364988 0.443300 -0.863686 0.000927
2 0.908632 -1.958173 -0.240646 -0.043135 0.988851 1.195497 0.002610
1 1.524640 -1.970251 0.605253 -0.018237 -0.556571 2.166490 -0.001556
2 1.110917 -2.432162 -0.139455 0.283803 -0.401399 0.104288 0.369062
1 2.058651 -2.651535 0.400417 0.779908 0.449300 -0.226524 -0.002194
2 1.297222 -2.675389 0.703996 0.787971 0.288760 -0.274694 0.000715
2 1.529286 -2.159916 -0.960976 -1.016220 0.489314 0.286470 0.001190
2 0.992807 -2.223543 -0.683677 0.485584 0.603603 1.291307 0.000635
2 0.901796 -3.101054 -0.707031 0.341961 -1.264488 0.705047 0.006157
2 1.739970 -2.713261 -0.241907 -0.254816 -1.106217 -0.030969 0.000004
2 1.355482 -2.781747 -1.858612 0.644360 -1.033054 0.791799 0.000201
2 1.216554 -2.480348 0.663042 0.424721 -0.291329 -0.557290 0.025646
2 0.873145 -2.219830 0.458551 -0.761576 0.664244 -0.217595 0.138763
2 1.366190 -2.686444 -2.623883 -0.774073 0.208432 0.058935 0.000014
2 0.882674 -2.639139 -1.600200 0.386872 -0.229020 -0.249926 0.068672
2 1.368261 -3.047788 -2.897625 -0.143570 -1.295650 -0.588500 0.000034
2 0.781045 -2.857158 -0.362240 -1.429834 -1.536426 -0.223300 0.002747
2 0.576755 -2.482032 -0.853110 -0.216892 0.917003 0.236435 0.000182
2 1.208309 -2.604989 -1.828197 -0.561756 0.871308 1.559053 0.022644
2 0.726113 -2.532088 -2.235383 0.371439 0.559271 -0.394065 0.002710
2 0.589354 -2.581339 -0.548718 -0.820166 0.706568 0.420177 0.001001
2 1.221570 -2.299203 -1.545875 -2.148704 1.205016 0.721061 0.219436
2 1.163199 -2.758558 -0.060827 -1.223656 -0.210127 -0.533016 0.000147
2 1.907261 -2.143522 -1.302500 -0.376881 0.283033 -1.364737 0.018073
2 1.232696 -2.227721 0.359297 0.215383 -0.394918 0.320468 0.000065
2 0.981013 -2.231994 0.329003 -0.127324 -0.039566 -0.186815 0.007485
2 1.481468 -2.319808 -1.584359 0.444103 -0.734232 -0.034898 0.009197
2 1.313491 -2.414935 -0.402838 -0.687773 -0.230248 -0.327804 0.001298
1 2.067666 -2.170189 -2.348732 0.800997 -0.388046 0.563572 -0.000656
2 0.916827 -2.267110 -2.042833 -0.522368 -0.408557 -0.819499 0.003070
2 0.870875 -2.819210 -0.163142 0.643029 -0.372088 0.458751 0.001190
2 1.824631 -2.558589 -1.251508 -0.269988 -0.747883 1.248669 0.001153
2 1.202392 -1.913408 -2.599465 0.081311 1.894057 -0.085363 0.000384
2 1.555788 -2.614662 0.256601 -0.124603 -1.244252 -0.607540 0.000414
2 1.617562 -2.946964 -2.446568 0.691877 -0.444642 -0.330662 0.000095
1 1.906362 -2.604782 -1.889487 -1.140803 -1.070175 0.268588 -1.132255
1 2.131550 -2.484719 0.725564 0.805057 -0.192782 -0.498922 -0.012293
2 1.771998 -2.035428 0.407108 0.560521 -0.405094 -0.542807 0.000140
2 0.817288 -2.452022 -1.444834 -1.777676 -0.527282 0.289036 0.000083
2 0.576198 -3.023544 -0.634716 -1.489198 0.283265 -0.228711 0.000149
1 2.021552 -2.332757 -1.451325 0.752875 0.079021 -0.124315 -0.175728
2 0.856279 -2.652508 -0.279702 -0.192616 0.195278 1.012888 0.001201
2 0.906924 -2.405568 -1.812015 -0.483878 1.051928 -0.590753 0.000124
2 1.260090 -3.035012 -1.375787 -0.885127 -0.970651 0.390591 0.038439
1 0.841140 -2.850761 -1.220785 -0.596080 -0.680428 -0.338343 -0.051879
2 0.515884 -2.796363 -1.903506 -0.418306 0.804610 2.153694 0.000975
2 1.550577 -2.815721 0.892058 -0.941879 0.007391 -0.246920 0.000144
2 0.959273 -2.015065 -1.068673 0.871558 1.392637 0.048886 0.061358
2 1.365934 -2.316559 -0.563649 0.636361 -0.672554 0.844190 0.001997
2 0.967561 -1.945163 -0.786335 0.561466 0.140867 0.370364 0.000166
2 1.502391 -1.931616 -0.478016 0.067007 0.514060 -0.585594 0.000706
2 0.713918 -2.307601 -1.692242 -0.295715 1.613405 1.926962 0.000179
1 0.697156 -2.719870 -1.940204 -1.079268 0.652961 0.533383 -0.012394
2 1.752708 -2.849354 -2.226919 -0.640882 0.350537 -1.627466 0.000920
2 1.769706 -2.620062 -2.577460 0.802295 0.314892 1.469826 0.000053
2 1.061290 -2.018773 -2.224782 0.682710 -0.395018 -0.076208 0.000032
1 1.795146 -2.566363 -1.802715 -0.775781 -0.867210 -1.483853 -1.355919
1 1.900034 -3.097847 -0.307124 0.286713 -2.417176 0.708147 -0.032757
2 1.591383 -2.515377 -0.530463 0.049681 -1.198495 0.188796 0.000162
2 1.790081 -2.297144 -1.458731 -0.558037 -0.477142 0.643712 0.160187
2 1.226123 -1.937494 0.125538 0.951250 0.312010 0.077095 0.000052
2 1.374424 -2.038125 -0.948346 -1.333339 0.287162 -0.017449 0.013737
2 1.421972 -2.775720 -1.007043 1.060392 -0.328279 1.404581 0.045979
2 1.167599 -2.191225 -2.617855 -0.122845 -0.507690 -0.061523 0.000117
1 0.894082 -2.350484 -0.864780 -0.248863 -0.630252 0.152234 -0.076557
1 0.968439 -1.943161 -0.014636 -0.628160 -0.347800 0.176347 -0.000820
2 0.526481 -2.765199 -2.423219 -1.959345 -2.053603 1.240070 0.001050
2 1.334702 -2.394780 -1.559168 -1.016499 -0.429161 1.828977 0.044473
1 2.137070 -2.246893 -2.825899 1.087612 0.005163 0.262475 -0.009078
2 1.821739 -2.059135 -0.120153 -0.397739 1.715774 -0.948655 0.008278
2 1.218694 -2.179570 -0.941988 0.084412 -1.009818 1.080466 0.001689
2 0.871503 -2.729931 -1.493784 -1.050083 -2.225079 -0.917883 0.068613
1 1.697761 -2.763899 0.565672 -0.579773 0.514543 -0.990539 0.046402
2 0.795607 -2.630318 -0.602142 -0.807233 0.549802 0.492798 0.000854
2 1.575167 -2.751223 -3.007618 0.420919 -0.633403 -0.501577 0.005057
2 1.684266 -2.223136 0.802551 0.008451 2.083394 0.150884 0.107629
2 1.652843 -1.678552 -2.080960 -0.670504 1.743074 0.736873 0.004754
2 2.038528 -2.067756 -1.720581 0.350309 -0.654550 0.068026 0.035178
2 1.547124 -1.955639 0.112532 -0.665487 -0.364251 0.267809 0.000117
2 1.913966 -2.123458 -1.038172 0.191721 -0.737902 -0.871691 0.003319
2 1.478518 -2.401151 -0.790835 2.341406 1.169196 -0.622411 0.002303
2 1.127127 -2.004504 -0.108577 -1.215358 -0.597462 0.391999 0.001718
2 0.864123 -2.084127 -1.147715 -0.532750 -1.094667 0.450641 0.061254
2 2.126761 -2.009205 0.895472 0.763470 -0.745098 0.432182 0.000020
2 1.969315 -3.025236 0.794988 -0.402283 0.195712 0.183730 0.001853
2 1.838683 -1.958966 -1.039733 -0.750787 -0.273048 -0.011965 0.003274
2 0.592123 -1.857181 -2.969089 -0.395771 0.066768 0.201358 0.000063
2 1.633916 -2.814013 0.189330 -0.276477 0.591386 -0.613617 0.353629
2 0.935101 -2.851809 -3.005634 -0.201927 0.722198 -1.165374 0.000074
2 2.025495 -2.460910 -0.827668 -0.276881 1.352229 0.204325 0.093461
2 0.761523 -3.056684 0.768096 0.925467 -0.270981 -1.212088 0.000046
1 1.051522 -2.751170 0.850480 0.270044 -1.499051 -0.341845 0.000177
1 1.386318 -2.778179 0.423793 -0.583349 0.132368 -1.632217 -0.002348
1 1.562451 -1.762066 -1.395539 0.314749 1.224679 -0.359940 -0.073316
2 1.242793 -1.846744 -0.468476 -0.937709 0.064283 0.007742 0.010585
2 1.842249 -2.037099 -2.948309 -0.956050 0.589102 -0.718452 0.006566
2 1.203240 -2.220609 -2.877883 0.060953 -0.026740 0.366648 0.003664
2 1.854661 -2.618991 -2.837465 -0.066557 1.789431 -1.496377 0.000469
2 0.624749 -2.808592 0.594147 0.373975 0.661834 -1.051458 0.002670
2 0.683079 -3.075282 -3.064813 0.422929 -2.677643 -0.495373 0.000184
2 0.676391 -2.923419 -2.711262 0.006602 -0.928485 0.978865 0.000009
2 1.011450 -2.090955 -2.817138 1.485729 -0.791043 0.114115 0.000192
2 1.898015 -2.452932 -0.773455 -0.753982 -0.501241 1.537081 0.205610
1 0.955774 -2.884826 -0.598608 -0.759983 -0.613912 -0.124804 0.000198
1 1.635272 -2.403289 -0.892985 -1.437528 0.601141 0.120447 -0.006887
1 0.907723 -3.109380 0.499279 1.110922 -0.087612 -0.667701 -0.043874
2 0.762873 -2.275709 -2.139416 0.813762 0.974462 -0.518222 0.003063
1 2.007317 -2.639026 -2.368757 1.030432 1.454585 -0.316287 -0.000496
2 1.236782 -1.994512 -0.874395 -0.381553 -0.807783 0.171117 0.013193
2 1.802389 -2.107693 -2.671968 -0.512656 -1.169409 -0.230033 0.000092
1 1.162332 -3.061211 -2.587878 -0.477164 -0.605700 1.146853 0.019037
2 1.890767 -2.420811 0.403428 -0.826455 0.297915 0.377055 0.000144
2 1.674091 -2.265677 0.067032 -1.814409 0.409924 0.643267 0.023576
2 1.829494 -1.897710 -0.163783 -1.031930 -0.196531 0.139047 0.008337
2 1.661916 -2.802422 -0.605002 -0.188110 0.835542 -0.571668 0.245144
2 1.840176 -2.414886 -1.431526 -1.056677 -0.348502 1.192450 0.162354
1 1.990670 -2.596977 -0.903040 -0.564477 -0.848054 -1.909835 0.011758
2 1.252038 -2.701788 -2.968167 -0.351051 1.097011 0.880512 0.000025
2 1.824602 -2.865337 0.486559 0.954089 0.978798 -0.028381 0.004505
2 1.186206 -2.927856 -2.658341 -0.742780 1.317876 1.190566 0.024895
2 1.626003 -2.116201 -1.538444 -0.617997 -1.430308 -0.100293 0.000396
2 1.266827 -1.954563 -1.189220 0.129523 -0.783440 1.218348 0.000733
2 0.936536 -2.893367 -2.027710 1.046169 0.980967 0.902684 0.000009
1 0.562633 -2.792168 -0.041933 0.147330 -1.197058 0.145494 -0.038077
2 0.720026 -1.786704 0.935246 1.036894 2.092538 0.953915 0.036046
1 0.658504 -2.535870 -1.759744 0.342804 -0.617940 0.653208 -0.012610
1 0.526596 -2.050401 -0.767976 -0.099544 0.824184 0.063638 -0.000401
2 1.809496 -2.270690 0.820738 0.226046 0.320683 -2.366150 0.107539
2 1.734947 -2.644116 -2.272883 -0.369073 2.106559 1.105869 0.001168
2 0.675247 -2.451559 -2.422957 0.817443 -0.449641 -0.760348 0.003916
2 1.950116 -3.008283 -1.236200 -1.109106 -0.295001 -0.920419 0.123971
1 0.779267 -2.325351 -2.816349 0.537637 -1.540948 1.580598 -0.010427
2 2.060253 -2.715412 -2.583215 -0.423416 -0.172384 0.015937 0.000160
2 2.025396 -2.910705 -1.182106 -1.707986 -0.387729 0.240622 0.113680
2 1.982670 -2.034798 -2.827007 -0.923107 -0.031819 0.122704 0.006949
2 2.101779 -2.899825 -3.031715 0.464394 -0.549329 0.460524 0.001416
1 0.525460 -3.029846 -2.182114 -0.423056 0.484142 0.359907 -0.001101
2 0.781098 -3.037482 -0.314619 0.317875 0.447946 -0.783760 0.002421
2 2.130540 -2.120783 -3.041755 0.769761 1.431747 0.253491 0.083109
2 1.136740 -1.804052 -1.263910 0.482676 -0.133532 -1.897087 0.001569
2 1.577022 -1.770867 -0.076150 -1.579703 -0.065725 1.120537 0.001117
2 0.995162 -1.825457 -0.143142 -1.144825 -0.242037 0.155267 0.007213
2 0.830639 -1.751088 -2.921842 1.126761 0.391950 0.098002 0.000086
2 2.148454 -2.063315 -1.226365 0.180688 -1.506720 -0.405323 0.145440
2 0.631760 -1.783338 -1.907975 -0.330304 -0.318757 1.661062 0.073478
2 0.808539 -2.104330 0.480810 2.055453 -0.967595 0.282680 0.117760
2 1.441773 -1.844592 -0.233890 0.334127 -0.432472 1.374099 0.267259
2 0.782449 -2.033504 -0.913181 -0.033951 -1.961076 2.067300 0.000309
2 0.646176 -1.869641 -1.698697 0.210003 -1.010103 -0.000380 0.000337
2 2.010341 -1.869667 -0.605015 1.013236 -0.883983 -0.326366 0.001716
2 2.153895 -2.888202 -1.927160 0.604834 1.370671 -0.809405 0.000661
2 1.267040 -3.057946 0.529110 0.598785 0.388673 0.408781 0.000378
2 0.623015 -2.642119 -0.290400 0.754629 0.260633 -0.609573 0.000223
2 0.701500 -2.545328 0.832534 1.390623 0.942731 0.768537 0.045727
2 0.809491 -3.073958 -1.107522 1.857244 -0.016424 0.092925 0.030418
2 0.584641 -2.586756 -2.345180 0.494944 2.046296 0.255936 0.006340
1 0.635343 -2.636854 -1.016087 1.405901 0.253786 0.245779 -0.003036
2 0.629695 -2.212666 0.872595 1.200789 0.148876 -0.213489 0.001340
1 2.027520 -2.039299 -2.998042 -1.275355 1.048863 -0.853735 0.072270
2 1.756746 -3.027618 -2.103224 -0.539453 0.887410 0.113089 0.000402
2 1.807246 -1.701822 -1.534303 0.442797 0.424534 0.934994 0.007247
1 2.114895 -1.681656 -1.191079 1.358631 0.500310 -0.226474 -0.002240
1 2.121134 -1.791122 -1.566197 0.644897 -0.458038 0.415498 0.000056
2 1.188400 -1.801921 -1.662139 -1.308634 -0.579999 0.382556 0.000610
2 1.074909 -1.699346 -0.787513 -1.044456 -0.372415 0.409011 0.000558
2 1.419405 -1.749632 -2.812931 0.819508 -0.708504 0.534696 0.000015
2 0.966359 -1.683216 -1.746282 0.438985 0.236390 -0.109091 0.000285
2 0.838350 -1.686090 -0.367711 -0.305565 0.307501 -0.134263 0.000036
1 1.245819 -1.707894 -1.127087 -0.743917 0.086854 -0.033931 0.000312
2 1.715417 -1.710752 -3.011243 -0.100679 0.343673 0.827869 0.008622
2 0.645529 -1.779138 0.133762 0.915166 -0.281165 1.698569 0.436531
2 0.566421 -1.699844 -1.540060 -0.292320 0.200597 0.491101 0.005623
2 2.034530 -1.814438 -2.884974 0.318715 -0.721786 0.288702 0.000296
2 1.418528 -1.788339 -2.213918 0.831129 -0.754071 0.462375 0.000649
2 2.067365 -2.663033 -3.014482 -0.879000 0.090996 -0.027124 0.000139
2 1.940635 -2.995049 0.394379 -0.383702 1.377286 1.078178 0.006736
2 0.564769 -2.685961 -2.884417 0.612236 -0.053472 -0.325586 0.006328
2 0.592753 -2.852691 0.782935 1.473425 -0.527748 -0.788979 0.008074
2 0.582603 -1.966612 -2.718764 0.782990 1.121949 -0.965799 0.000136
2 0.591400 -1.764239 -0.483853 1.101144 -0.356495 1.135116 0.000222
2 1.253764 -3.042230 -2.053469 -0.901635 0.942086 0.541888 0.000155
2 2.015741 -3.077501 0.526741 -1.961495 0.482499 -0.473132 0.008571
2 1.975169 -1.709289 -1.013493 -1.011208 -0.744868 -0.834115 0.000232
2 0.735146 -3.002046 -0.084676 0.484549 1.752598 -0.850990 0.000340
2 0.542868 -2.474095 -1.156945 0.765456 -1.023555 -1.259677 0.000182
2 0.536405 -2.081882 -1.408010 0.184455 -0.527741 0.344352 0.251657
1 1.072888 -3.059128 -2.305503 -0.813018 1.279884 0.877861 -0.005901
2 1.792942 -2.174044 -3.062070 -0.314928 -1.048804 1.267464 0.002576
2 0.705388 -1.714083 -2.004547 -1.158512 -0.939749 0.960626 0.071814
1 0.526802 -2.667601 0.131828 0.575231 0.393415 -0.068811 -0.008783
2 0.535707 -2.776964 -0.955728 0.688830 -0.514414 1.468479 0.013729
2 0.562086 -2.856223 -0.804813 1.460734 -1.139428 -0.770345 0.006036
2 0.531798 -3.075206 -0.911152 0.680948 1.081074 -0.060910 0.000135
2 1.238368 -1.695509 -3.043313 -0.062389 -1.356602 -0.385659 0.005127
2 1.832306 -3.105086 0.899398 -0.635786 0.468698 0.046702 0.006752
2 0.944332 -2.609462 -3.092191 0.421573 -0.192761 0.982474 0.003944
1 1.730153 -2.504226 0.924666 1.922309 -1.173357 -0.087874 -0.001908
2 1.465101 -2.349808 0.910055 0.342340 -0.597719 -1.163204 0.000303
2 2.134222 -2.507687 0.217247 -1.104348 0.620394 1.427994 0.000421
1 1.258669 -3.101595 -1.159560 -0.021539 1.196131 0.657766 0.000718
2 2.103089 -2.690860 -1.181414 -2.907046 -0.715865 -0.486399 0.000281
2 2.139861 -2.878961 -0.663692 -0.970050 0.402820 -0.470564 0.000223
1 0.512290 -2.630806 -2.636067 1.835483 1.235848 0.329344 -0.022006
1 0.506354 -2.675536 1.270161 0.352070 -1.039267 -0.763413 -1.722473
2 0.502052 -3.002181 -0.363630 -0.699377 0.000463 -0.391887 0.000068
1 0.504931 -2.258454 -2.881528 -0.170313 -0.690894 0.401509 -0.007198
2 0.510601 -2.110552 -1.046612 0.689836 -1.072910 0.491825 0.019598
2 0.989516 -1.974263 1.309935 0.390333 -0.642854 0.251843 0.087017
1 0.630354 -1.688611 1.307402 -0.615575 0.115108 0.272802 -6.708520
2 2.034234 -1.714258 1.303938 0.178237 -2.498167 -1.672315 0.000025
1 0.530353 -2.322751 1.189000 -0.501383 -0.121729 -1.173626 -7.095275
1 0.522182 -1.844946 0.973904 0.504126 -0.566940 0.608851 -4.802846
1 0.517632 -2.188559 1.290091 0.012803 0.837263 1.666797 -11.319587
1 0.511195 -2.256588 1.075789 0.212027 0.451494 0.470483 -4.842968
2 0.527532 -2.769947 1.206752 0.666773 -2.822070 0.383121 0.755668
2 1.030791 -2.302275 1.024386 0.610569 0.578457 0.986056 0.000008
2 0.743340 -2.778424 1.112169 0.176269 0.489932 0.576467 0.214544
2 1.241442 -1.729339 1.078259 0.355451 1.024236 0.822281 0.003043
2 0.612578 -2.532526 1.054826 -0.578245 0.132394 -0.214919 0.003894
2 0.721958 -2.355837 1.005514 -0.662263 0.073503 -0.356120 0.001283
1 0.553301 -2.000670 0.950227 -0.402768 0.628687 0.233187 -4.950015
2 1.581387 -1.803962 0.970497 1.354725 0.116054 0.744262 0.000044
1 0.525520 -2.103603 1.024975 -0.000790 -1.853336 -0.107795 -5.786462
2 1.451837 -2.726415 1.141260 0.232200 -0.685955 0.498715 0.000147
1 1.332050 -1.954082 1.275277 -1.585179 1.442688 0.433303 0.040346
2 0.638888 -2.710763 1.140410 -0.273742 0.084208 0.347640 0.274546
1 0.990577 -2.523449 1.291706 0.538630 0.323203 1.115145 -0.030092
2 1.173771 -2.731893 1.150022 -0.400690 -0.514535 0.163984 0.000041
1 0.579926 -1.853227 1.163604 -0.566757 0.277172 0.230673 -5.926983
2 1.881146 -2.840495 1.200818 0.383225 -0.662732 0.219356 0.007656
1 0.552886 -2.200313 1.157754 1.083382 0.313423 -0.773456 -6.965983
2 1.856406 -2.390648 1.136252 -0.152475 0.075264 -0.149756 0.000230
1 0.619377 -1.967337 1.035629 0.141607 0.845804 -1.727268 -3.475153
1 0.611861 -2.354194 1.276303 -0.186672 -0.854629 1.928265 -7.364739
1 1.660882 -3.044332 1.006821 1.476046 -0.524534 -0.819559 -0.021879
1 0.548592 -1.959473 1.134519 -1.526959 0.714096 -0.225784 -6.780344
2 1.816271 -2.995660 1.190688 -0.348954 0.501066 -0.392941 0.007735
2 1.700886 -2.229272 1.029456 -0.790833 -0.233876 -1.346082 0.013534
1 0.643379 -1.815893 1.282871 0.740070 -0.731689 0.892267 -5.209934
1 2.079667 -1.984120 1.245723 0.359962 1.556470 -0.182264 0.000039
2 1.303670 -3.056834 1.046440 -0.100361 0.725235 -0.010917 0.002326
2 1.717410 -2.205201 1.187858 -0.593760 -0.716644 -1.490338 0.013245
1 2.117210 -2.524908 0.996760 -0.778305 0.349634 -0.319633 -0.010377
2 2.121445 -2.686458 1.270329 -0.765175 -1.086837 1.889986 0.000793
1 0.584333 -2.104598 1.240804 0.762447 -1.428803 -2.140209 -6.985073
1 0.590738 -1.900633 1.268941 -1.152306 0.362779 0.001009 -6.752131
1 0.549866 -1.770764 1.277327 1.342839 -1.108603 -0.236613 -9.564938
1 0.571317 -2.456493 1.250716 -0.945702 0.670681 0.012907 -4.430912
1 0.620481 -2.236305 1.253400 -0.304051 -1.062142 -0.472127 -7.865756
2 0.720942 -3.115599 1.204764 -0.935897 0.345399 -0.780012 0.012957
1 0.520155 -1.670570 1.251609 -0.364135 0.940695 0.776278 -8.160032
2 0.621316 -1.670592 0.087098 0.138590 -1.517476 0.210092 0.423864
1 1.378093 -1.680044 0.779287 -0.725921 -1.009370 0.651036 -0.002832
2 0.833559 -1.666639 0.532332 -1.727460 0.146771 -0.580597 0.000633
2 2.122620 -3.118749 -3.113437 -1.842676 0.683825 0.847118 0.006538
1 0.973559 -2.900912 2.579985 0.338783 -1.124096 1.151143 -0.003380
[truncated: 351,158 more chars]
