# Supplementary material for: Dataflow programming for the analysis of molecular dynamics with AViS, an analysis and visualization software application
Source: PLoS One. 2020 Apr 21;15(4):e0231714. doi: 10.1371/journal.pone.0231714 (PMC7173788; doi:10.1371/journal.pone.0231714)
Supplement: S1 File — (ZIP) [file pone.0231714.s016.zip › scr/lj/data/0000372000.ssv]

#resid posx posy posz velx vely velz attr=potential
10976
2 -2.179184 -2.850239 -2.208413 -0.374177 -0.229358 -1.033787 0.000008
2 -1.189823 -2.117016 -0.967672 -0.259707 -1.033154 -0.363694 0.055465
2 -1.597445 -2.935832 -0.769412 -1.226020 -0.640149 0.550805 0.000064
2 -1.078239 -1.696940 -2.806125 0.753766 0.563682 -0.746573 0.005307
2 -1.406504 -2.683734 -1.114523 -0.824173 0.238363 -0.689549 0.000704
2 -1.549492 -2.018406 -1.389213 0.193312 0.006199 0.207530 0.000001
2 -2.230879 -1.622126 -0.861468 0.652277 -0.079204 0.261879 0.000089
2 -2.944352 -2.084043 -1.680361 -1.041408 -0.497150 0.358294 0.000098
2 -1.906860 -2.402732 -2.701052 -0.015401 -0.416175 -0.999297 0.331998
1 -0.875450 -1.824212 -1.829320 0.133304 -0.200459 0.086816 -0.032361
1 -1.557326 -2.837400 -1.005440 -0.393704 -0.319400 -0.056800 -0.001581
2 -1.725006 -2.200151 -1.704746 0.022566 1.224717 -0.793838 0.000010
2 -1.806971 -2.956102 -2.416347 0.679338 -0.717239 0.108074 0.002319
2 -1.078913 -2.595862 -2.406626 0.172112 -0.885354 0.762475 0.000325
1 -1.580012 -2.668185 -1.347621 0.367740 0.366337 0.501916 -0.001139
2 -2.049286 -2.433942 -0.779308 0.145416 -0.333480 -0.170569 0.020489
2 -1.221633 -2.444842 -2.489915 0.699663 0.046697 -0.402091 0.000371
1 -0.889358 -2.084078 -1.659629 1.033348 1.106439 0.248546 -0.016283
1 -1.080514 -2.492153 -3.043426 -0.656001 -1.006769 -0.514264 -0.016051
2 -1.387317 -2.929001 -1.798943 -1.583264 -1.385037 -0.131478 0.003112
2 -2.742988 -2.566168 -1.753622 -1.237190 0.957542 0.089126 0.000036
1 -1.051138 -2.457782 -1.264188 1.254886 -1.064125 0.342985 -0.138865
2 -1.476747 -2.298387 -1.925858 -0.515389 -1.203826 -0.603990 0.001821
2 -2.913720 -1.984669 -1.045868 -1.031787 0.294898 -0.412414 0.471230
2 -1.450485 -1.498426 -1.901026 0.702088 1.569171 0.570920 0.333170
1 -3.043442 -2.422721 -1.014336 0.038656 -0.212701 -0.695369 -0.614722
2 -2.454149 -1.722333 -1.849100 -0.600088 0.317559 0.253159 0.014980
2 -2.177036 -2.139182 -1.694920 0.675081 0.110715 -1.464192 0.183039
2 -2.491909 -2.684823 -1.853828 0.712589 0.405515 -0.391173 0.000399
1 -1.919450 -1.556022 -2.290984 1.815772 1.024324 0.207903 0.010955
2 -2.291491 -2.400017 -2.384908 -0.446155 -0.902248 -1.434084 0.024506
2 -1.921183 -2.943049 -0.475825 -0.823346 -0.410941 -0.222431 0.096499
2 -3.065454 -1.931802 -2.088894 -0.147627 1.125267 -1.553259 0.000801
2 -0.821942 -2.853329 -1.885645 0.077563 -0.789209 -0.436563 0.000893
2 -1.876489 -1.839297 -1.829641 0.215896 0.431307 1.192213 0.024462
2 -2.055213 -1.651980 -2.296488 0.021778 -0.095808 0.338489 0.009376
2 -1.680005 -1.673853 -2.414998 -2.032200 -0.590248 0.653455 0.000070
2 -2.873428 -1.940481 -1.265694 -0.765472 0.249094 0.856574 0.009016
2 -2.090375 -1.610756 -0.530139 0.783541 0.684815 0.180601 0.008287
2 -0.881837 -2.797279 -2.353504 0.245722 0.092003 -1.727019 0.000378
2 -1.898896 -2.401795 -1.509405 -0.790733 0.209754 -0.220710 0.000008
2 -2.233712 -2.608372 -0.686030 0.687954 -0.521046 1.203745 0.002564
2 -2.227460 -2.922588 -2.846390 -0.227372 -1.214513 -0.173304 0.004021
2 -2.107884 -2.219659 -1.968524 0.251711 0.200656 -0.404611 0.026448
2 -2.381670 -1.833778 -1.596155 0.414592 1.710465 0.180880 0.007821
2 -1.392967 -1.701072 -0.494953 -0.136302 1.554270 0.334342 0.001789
2 -2.784305 -3.097133 -1.809027 -0.265809 -0.959185 -0.267724 0.006363
1 -2.665630 -2.997109 -2.097366 -0.207296 0.352069 -0.191972 -0.100474
2 -1.068220 -2.045366 -0.945720 -0.308365 -0.090555 -0.035420 0.061418
1 -1.097919 -3.040957 -2.821076 0.957352 -0.956550 0.866774 0.002731
2 -2.113152 -2.049907 -1.766627 1.266405 0.028245 1.123363 0.176623
2 -0.850042 -1.869265 -1.147617 0.636711 -0.094114 0.983442 0.003096
2 -1.257324 -2.715592 -1.849249 1.710474 -0.549287 -0.729190 0.001726
2 -1.552802 -2.326311 -2.842654 1.145948 0.228221 -0.867839 0.000344
2 -2.298241 -1.779252 -1.283932 -0.258532 -0.580941 0.000874 0.000027
2 -1.201435 -2.623703 -0.962657 0.192651 -1.705514 -0.829063 0.000298
1 -1.686918 -3.082302 -3.097132 -0.807284 -1.741758 -1.050488 0.001111
2 -2.363108 -1.446421 -1.319853 0.274489 1.845992 0.781140 0.044152
2 -3.053636 -1.669193 -1.468814 -1.291487 0.153498 0.737409 0.043537
2 -3.090197 -2.908263 -2.463548 -0.231111 -0.354932 0.400602 0.000918
2 -2.220075 -3.055356 -2.726304 0.150399 -0.370033 0.448025 0.003731
2 -2.974216 -2.023599 -0.950401 -1.498944 0.595488 -0.044257 0.470851
2 -1.543775 -1.734635 -3.024146 -0.388771 0.684526 -0.520512 0.000073
1 -1.256370 -2.604216 -2.006548 0.472093 0.101401 -0.473741 0.000738
2 -2.679119 -2.361111 -2.803246 -1.171634 0.151970 -0.269715 0.007512
2 -2.503073 -1.792522 -2.461912 0.770318 1.083220 0.623138 0.000570
2 -1.536349 -2.072410 -2.151386 0.225846 0.298746 0.743318 0.000140
2 -2.543516 -2.313256 -1.895687 1.157238 -0.403352 0.374311 0.004705
2 -0.968422 -2.645041 -1.944342 0.833115 -0.409972 -1.051266 0.002454
2 -0.948976 -2.723008 -0.720778 0.588056 -0.780200 0.871628 0.010783
1 -1.050560 -1.815662 -1.875921 0.931580 0.156129 -0.527095 -0.108034
1 -0.987081 -1.917785 -1.027981 0.863061 -0.402290 1.142172 0.009580
2 -2.881910 -2.287917 -3.110979 -0.559578 0.784750 -0.096517 0.088778
2 -1.707450 -2.926408 -2.995130 -0.307995 -0.665686 0.271409 0.002145
2 -2.339322 -2.344356 -1.273910 0.340369 1.267090 -0.841997 0.000019
2 -1.859187 -2.943464 -1.457483 0.837956 -0.036713 -0.926069 0.000370
2 -1.923957 -2.428620 -0.684119 -0.471878 0.147884 -0.286656 0.096763
2 -2.870138 -1.840931 -0.516200 -0.053853 0.294633 0.880724 0.000730
2 -2.196809 -2.496624 -1.503431 1.227679 -0.518152 -0.531361 0.000012
2 -1.728877 -2.612530 -2.258482 0.310609 -1.298147 0.590068 0.102819
2 -1.554449 -2.944019 -1.235254 -0.562267 -0.819547 0.418574 0.000070
2 -2.972047 -2.741883 -1.070453 0.087120 -0.394940 -0.321716 0.003579
2 -1.214599 -2.251738 -2.268176 1.425130 0.025196 0.203822 0.000109
2 -1.495791 -2.464382 -1.043584 0.360480 -0.300490 0.147151 0.000081
2 -1.602846 -2.071228 -2.771142 -0.110096 0.408476 -0.010528 0.000491
2 -1.449513 -2.396755 -2.559991 -0.385446 0.402423 0.625721 0.000254
2 -1.456795 -2.215308 -2.329013 0.721189 1.345613 0.162350 0.000210
1 -2.510266 -2.201699 -1.764414 0.747510 0.160450 1.356542 0.005600
2 -2.355780 -2.449659 -2.514604 0.021458 -0.176499 0.029621 0.049721
2 -1.152270 -2.058870 -2.094578 -0.157442 -0.635493 0.304415 0.000535
1 -2.081918 -2.312426 -0.647057 0.592358 -0.721552 0.820352 0.005167
2 -2.977647 -2.786974 -1.246050 0.175309 -0.961767 -0.764373 0.019450
2 -3.082579 -2.568349 -2.320046 -0.940627 0.025754 0.384625 0.060023
2 -0.936226 -2.574843 -1.268842 -0.317115 0.696196 -0.352574 0.011226
2 -1.913045 -2.888797 -2.556380 -0.108103 -0.134514 0.242733 0.002134
2 -2.242904 -3.080377 -2.019543 0.338277 0.094237 1.549602 0.000228
2 -2.435207 -1.635089 -1.716898 1.810028 0.232242 0.005769 0.027529
2 -2.562305 -2.913122 -2.504211 0.140031 -0.085770 -1.033228 0.058965
2 -2.804601 -2.164462 -1.455196 0.327449 0.693664 0.719927 0.000062
2 -3.041116 -2.241293 -2.378190 -0.655265 0.600030 -1.075156 0.024002
2 -2.437749 -1.977477 -2.359516 -0.980096 0.598927 -0.400082 0.000322
2 -2.035035 -2.149850 -1.854907 -1.234581 -0.925194 -0.119619 0.048390
2 -1.488139 -2.051938 -1.853047 1.475538 -0.354419 -1.375149 0.075971
2 -1.046916 -1.481214 -0.500143 0.365479 1.143138 -0.178843 0.001321
2 -1.993357 -2.450687 -0.566012 -0.026262 -0.652906 -0.217805 0.081667
2 -1.748441 -2.169958 -2.430036 0.848768 0.946668 -0.025612 0.000068
1 -3.111039 -1.698615 -2.218393 -0.569526 -0.068619 0.696376 -0.001973
2 -0.840399 -1.457488 -1.349676 0.548584 0.869088 1.412895 0.834651
2 -1.873298 -2.358116 -2.810711 -0.100352 -0.681914 -0.174316 0.331895
1 -0.971150 -2.310783 -1.944488 0.583757 0.095393 0.916712 -0.003287
1 -2.347851 -1.680321 -1.534305 0.059245 0.670134 -0.401424 0.008100
2 -2.649240 -2.045015 -0.773969 -0.475522 0.799768 -1.038048 0.019775
2 -1.932215 -2.024702 -0.991046 -0.267857 -0.626194 0.640701 0.005798
1 -0.973290 -3.039469 -1.153072 2.278692 -0.136252 0.564773 0.058402
2 -2.572775 -1.510638 -1.250500 0.557594 1.648999 0.176056 0.045720
2 -1.763568 -2.576311 -1.225376 -0.438112 -0.279131 -1.620970 0.000120
1 -1.739511 -1.971894 -0.713829 0.222121 -1.333951 2.175361 -0.001501
1 -1.025955 -1.541814 -2.983883 0.365104 0.291693 0.284061 -0.006795
2 -2.005348 -2.637966 -1.821133 -2.260982 -0.050068 -0.900110 0.040949
2 -1.905031 -1.719676 -1.174267 -0.333093 0.557809 -0.967611 0.000079
2 -1.779645 -2.670933 -2.559328 -0.029923 0.429270 0.240245 0.027922
2 -1.055938 -2.834655 -2.488541 0.286820 -0.497693 -0.190776 0.000329
2 -2.422212 -2.039826 -1.674647 -0.304815 -0.083121 -0.258555 0.001517
2 -1.674913 -2.355045 -2.610026 0.506463 0.876971 -0.837420 0.000290
2 -1.233095 -2.033984 -1.899088 -0.565754 0.344717 -0.166614 0.006129
2 -2.491050 -2.102599 -0.575166 -0.415229 -0.094928 -0.829516 0.000877
1 -2.140324 -2.186879 -2.313364 -0.193218 -1.401029 1.047582 -0.000506
2 -1.074080 -2.911941 -1.488328 1.023278 -0.232508 0.348659 0.000096
1 -3.082230 -2.911138 -1.730626 0.109419 1.576964 0.261792 -0.001395
2 -1.025842 -2.375127 -1.558950 -0.068538 0.430354 -0.448093 0.304384
2 -2.694447 -2.177659 -0.706152 0.975993 0.439173 0.055947 0.019791
1 -1.070443 -2.259205 -1.567290 -0.443704 -0.415476 -0.600793 0.307068
2 -1.921291 -1.583704 -2.575107 -1.153767 -0.575804 -1.338085 0.013224
2 -2.863688 -2.188990 -2.339326 -1.594369 0.775019 0.091753 0.209387
2 -1.671337 -1.919216 -1.939338 -0.052445 1.698848 0.497308 0.000192
2 -2.979819 -1.906332 -2.457927 -1.331893 0.193653 -0.200491 0.000023
1 -1.857422 -2.757528 -2.289923 -0.020373 -0.004436 1.504304 0.000187
2 -2.303867 -2.214356 -1.660760 0.850382 1.296279 -0.673693 0.028409
1 -0.963369 -3.102260 -2.281330 0.496294 0.106374 0.698859 0.393003
2 -0.893154 -2.519436 -1.800617 -0.004610 -0.836239 -0.879652 0.005629
1 -2.066340 -2.028519 -0.882710 -2.137500 0.052989 0.630652 0.002701
2 -1.603634 -2.620677 -1.973557 -1.243263 -0.608899 1.086628 0.000009
2 -1.135073 -2.822036 -1.084025 0.377010 -0.655587 -0.660057 0.000170
2 -0.867980 -2.244751 -0.521725 1.208597 -0.351125 -0.532551 0.000957
2 -2.897044 -2.525229 -0.585448 -0.890776 0.242934 -0.706151 0.001658
2 -1.342236 -1.883242 -0.515730 0.423883 1.138633 -0.469355 0.001796
2 -1.089712 -2.757623 -0.807650 1.487392 -0.027972 -1.251684 0.007645
2 -1.972176 -2.639331 -0.919549 0.616594 -0.037147 -1.258756 0.000048
2 -2.641788 -2.231934 -2.913156 1.046587 -0.220555 0.358946 0.005654
2 -1.409428 -1.573332 -1.989553 0.047290 2.248741 0.572182 0.334879
2 -3.061512 -2.152882 -0.814894 -1.064137 0.496193 -0.539357 0.287888
2 -2.367648 -2.607638 -0.813288 0.540922 0.574533 0.918808 0.002530
2 -0.975190 -2.953450 -0.897077 -0.274421 -0.420584 -0.631198 0.000740
2 -2.998750 -2.159806 -2.026756 0.053071 -0.786313 -1.377995 0.005316
2 -1.676603 -2.730023 -2.302316 -1.452299 -0.891674 1.310542 0.103937
2 -2.459932 -2.582601 -1.172820 -0.126121 -0.372796 -1.318760 0.000014
2 -2.632624 -2.216268 -2.694602 0.483992 -0.073694 0.009860 0.002535
1 -1.705448 -1.570078 -1.554145 -1.577148 1.248492 -0.023210 0.014382
2 -3.009676 -2.403482 -1.212040 -0.556495 -1.520282 1.185900 0.001060
2 -2.806237 -1.637361 -2.586354 0.602284 0.085326 -0.466876 0.034560
2 -0.858647 -2.295090 -2.994857 0.491267 1.056715 -0.176980 0.000082
2 -1.273960 -2.649361 -1.277300 -0.891102 -0.448028 -0.193146 0.018879
2 -1.134684 -2.560031 -2.736092 1.317713 -1.074526 0.292790 0.003226
2 -0.895781 -2.039635 -2.233299 -0.687131 -0.971574 0.420480 0.107875
2 -1.396533 -2.369383 -2.996973 -0.579668 -1.493618 -0.485525 0.000262
2 -1.960075 -2.771046 -1.862372 1.741147 0.503378 -0.884776 0.041091
2 -1.141763 -1.836400 -1.072191 -0.175454 0.482413 -0.879478 0.003499
2 -2.491112 -2.788968 -1.638836 0.097812 0.954484 -0.253557 0.004581
2 -2.713152 -1.912737 -2.219859 -1.380051 -0.326550 1.338104 0.000016
2 -1.390435 -2.126777 -1.918034 0.669204 -0.229520 -0.839322 0.115905
2 -2.442629 -2.223573 -2.242247 1.599258 -0.582738 0.056842 0.000054
2 -1.821561 -2.953407 -1.810297 -0.240954 0.275060 0.314420 0.000203
2 -0.931765 -2.260112 -1.615748 0.483743 -0.188529 -0.943353 0.057188
2 -2.857490 -3.035374 -2.369446 -0.364783 -0.000602 1.463736 0.012694
2 -1.030927 -1.583031 -1.714133 0.338417 -0.158221 0.044101 0.015349
2 -0.781429 -1.729241 -1.008313 0.350911 -0.961699 1.264587 0.001389
1 -2.246187 -1.541137 -0.489813 -0.910114 0.258449 -0.228241 0.016078
2 -2.996763 -2.938430 -0.532745 0.109752 0.190871 -0.875007 0.000351
1 -2.737465 -2.637815 -0.549191 -1.284381 -0.834809 -0.950351 -0.001472
1 -1.519859 -2.642194 -0.606026 0.798372 -0.926083 -1.445122 -0.000460
2 -1.270310 -2.871480 -1.672056 0.871818 0.878549 -1.786199 0.003203
2 -1.973799 -3.029933 -3.080420 1.029398 0.116007 -0.628867 0.000256
2 -2.307200 -2.733848 -2.920034 -0.383118 0.880236 -0.001877 0.000355
1 -0.775309 -2.191702 -0.834973 -0.125155 -1.079993 -0.710715 0.041703
2 -3.027276 -2.142657 -0.625909 0.142886 -0.170286 -0.185938 0.002249
2 -2.948117 -2.499678 -1.918535 -0.027186 -1.069499 0.307321 0.000048
2 -1.305740 -2.075863 -2.498198 1.723851 -0.458214 1.623375 0.000043
2 -1.991630 -1.571148 -0.853241 0.457417 -0.170627 -0.248103 0.000092
2 -0.990839 -2.670968 -1.756253 0.865248 -0.180712 1.539100 0.004101
1 -2.923792 -2.019984 -1.954754 -0.041639 -1.888955 0.284065 0.004788
2 -0.834625 -2.835819 -0.638837 0.317085 -0.051692 0.934802 0.010107
2 -2.264897 -2.371984 -2.609126 -0.641792 -0.851557 1.380500 0.025680
2 -2.356730 -2.921897 -1.612326 0.632690 0.151237 -0.275574 0.008894
1 -2.528493 -2.788017 -2.444165 1.784621 -1.706455 -0.367154 0.054246
1 -1.099554 -1.979459 -2.730207 0.213674 -0.905939 1.048721 -0.001641
2 -2.921931 -2.119632 -2.641446 0.271361 -1.806986 0.353853 0.000083
2 -2.797155 -3.106761 -1.397706 0.238094 -1.088241 1.387571 0.046863
1 -1.760471 -2.411879 -2.321738 -1.843022 1.487687 1.569104 -0.002868
2 -1.092880 -2.713679 -2.822445 -0.395564 1.152999 -0.114093 0.003226
2 -1.583841 -3.015180 -2.381989 0.311614 0.296607 0.474132 0.000162
1 -1.915597 -2.632760 -2.613615 0.011688 1.627994 0.608988 0.024872
1 -2.270364 -1.533301 -2.969901 -0.452071 0.079488 0.466801 -0.001634
2 -1.722667 -1.874351 -1.110399 0.048159 -0.789509 -0.587220 0.000092
2 -1.353781 -1.689087 -1.115034 0.616082 -0.608472 0.229902 0.002110
2 -2.670708 -1.696747 -2.572900 -0.746914 -0.599524 -0.483068 0.034828
2 -2.593681 -1.600642 -1.720519 0.377358 1.130434 0.254441 0.012300
1 -2.379041 -2.857011 -1.767248 0.746760 0.077801 0.454753 0.009567
2 -1.517327 -1.697390 -2.609812 -0.236401 -0.404241 1.677829 0.000054
2 -2.434461 -1.979152 -2.683507 -0.182864 -0.290717 1.477854 0.000029
2 -0.769292 -2.135723 -2.701752 0.829380 -1.103931 1.417194 0.001126
2 -0.923117 -3.106528 -1.043104 -0.553202 -0.763024 0.495158 0.130995
2 -1.973290 -2.696737 -2.857661 -0.634539 1.465007 0.344424 0.000054
2 -1.312319 -2.717338 -3.047120 0.621213 -0.149153 -0.145074 0.000015
2 -2.892121 -2.950841 -2.203927 -1.966941 0.681438 0.858416 0.007744
2 -2.690298 -1.758880 -0.571896 0.627276 -1.058827 1.508058 0.000845
2 -2.059091 -2.157665 -2.882665 -0.370180 -1.258752 1.441738 0.000059
2 -1.639079 -2.569767 -2.944916 1.404567 -0.860893 0.702165 0.000027
1 -3.053790 -2.919817 -1.166967 0.391811 -1.311818 -0.688242 -0.033232
2 -2.608676 -2.945388 -1.850079 0.165897 0.744319 0.080080 0.000258
2 -1.282084 -2.203759 -1.852666 -2.140344 -0.227411 -0.077078 0.039021
2 -1.028600 -1.770743 -2.962340 -1.078729 -0.067319 -0.009351 0.004725
2 -2.580240 -3.058994 -0.468096 0.852498 -0.303390 0.748902 0.134357
2 -1.167256 -2.700666 -1.379802 -1.962376 -0.079982 0.362939 0.018466
2 -2.918458 -2.990976 -1.822891 0.923402 -1.118706 0.469670 0.006890
2 -2.776066 -1.844348 -1.926559 1.359250 -0.758007 0.437509 0.000181
2 -2.025861 -1.854053 -1.859114 0.409436 -1.634381 -0.196662 0.024538
1 -3.039615 -2.892896 -1.356143 0.361628 0.945461 -0.720467 -0.069819
2 -0.820666 -2.892891 -1.260406 -0.249178 -1.101033 0.514361 0.004843
2 -0.969691 -1.855536 -2.038630 -1.039480 -0.509145 0.131233 0.002562
2 -2.866203 -2.988798 -2.577311 0.598302 0.667356 1.206185 0.535235
2 -2.541741 -1.495332 -0.522391 -0.836729 0.168457 0.443250 0.001213
2 -2.954775 -1.799162 -1.231501 -0.254288 -2.603254 0.768494 0.008863
2 -0.897686 -1.762625 -2.812357 2.234110 -1.145391 0.969599 0.002635
2 -1.030921 -1.659513 -2.573834 -0.002478 -1.087883 -0.122842 0.000144
2 -2.739037 -1.511024 -2.111230 0.316366 -0.497087 -0.310073 0.865378
2 -1.327808 -1.499741 -2.997865 -1.271099 0.060172 0.508997 0.000156
2 -0.850343 -3.011969 -2.851210 1.025511 0.493561 -0.393793 0.018696
1 -0.926650 -2.393429 -1.364224 -1.147993 0.341102 0.589282 -0.155816
2 -0.811765 -1.620962 -2.355307 -0.334243 0.307368 -1.132139 0.001396
2 -0.864072 -1.501038 -0.840288 -0.670885 -0.054109 -1.041965 0.007389
1 -2.819434 -2.245224 -2.445414 1.765175 -0.973943 0.004046 0.206045
2 -0.817502 -1.495491 -1.244395 0.500280 -0.132920 -0.469569 0.867297
2 -0.828621 -3.031572 -0.745134 0.117070 0.386079 -1.062965 0.009439
1 -2.983876 -2.618086 -0.844129 0.937520 0.759483 -1.369853 -0.047778
2 -2.292249 -2.048364 -2.924430 1.973634 -0.408611 1.411542 0.000091
2 -1.767396 -1.576064 -0.610791 -0.336196 -0.869524 -0.053789 0.000062
2 -1.951658 -2.920756 -1.120462 0.625820 1.408344 0.733956 0.000014
1 -2.987638 -3.031652 -0.895154 0.988715 -1.030901 0.510497 -0.006094
2 -1.612885 -1.548823 -1.218479 0.172193 -0.800157 -0.449993 0.000174
1 -0.786340 -2.079935 -2.890623 -0.186576 1.385606 1.008882 -0.001433
2 -0.979904 -1.787651 -0.714032 -1.810542 1.433831 -0.367536 0.000017
2 -0.826175 -2.108027 -2.139803 -0.532585 -0.164169 1.038534 0.107795
2 -3.044732 -2.242892 -1.377510 0.726175 0.235822 0.971963 0.000196
2 -1.531637 -1.995934 -2.957173 -0.479508 1.642457 1.641653 0.000489
2 -0.951085 -2.961338 -2.731551 0.097391 1.721767 0.620297 0.012333
2 -3.076831 -2.559616 -2.982046 0.472683 0.799296 0.271507 0.000041
1 -3.095893 -2.419418 -0.630457 0.284110 -1.698524 1.103074 -0.013147
1 -2.350757 -2.989599 -1.358014 -1.775959 1.501651 1.035697 -0.000556
1 -2.770414 -3.069570 -2.234303 -0.740848 0.418506 0.441762 -0.082420
2 -3.059577 -2.247218 -3.063536 -0.612510 -0.221029 0.767861 0.008267
2 -2.806170 -3.035064 -2.668087 0.359936 0.689531 -0.397599 0.534766
2 -2.537326 -3.025305 -2.365682 -0.741488 1.473916 -0.109955 0.003563
2 -1.288382 -1.536612 -1.026827 0.069065 -0.783161 0.718546 0.002306
2 -2.821256 -1.564287 -0.611196 -0.385160 -1.424626 -1.252470 0.000167
2 -0.810497 -1.491619 -2.737177 1.039203 -0.547794 -0.452639 0.002914
2 -1.028790 -1.524134 -0.870167 -1.530300 -0.790453 0.821660 0.007389
2 -0.993331 -1.463822 -1.615862 1.039121 0.122394 -0.549276 0.015549
2 -1.664107 -1.483412 -1.435144 0.650836 -0.139873 0.489827 0.024710
1 -1.330056 -1.487520 -2.139491 2.391222 0.059702 0.971087 0.005522
2 -0.800520 -1.505521 -0.523033 -0.739939 0.004104 -0.532306 0.000453
2 -3.082502 -2.017980 -1.144529 0.797824 1.341061 -1.294452 0.001446
2 -1.705135 -3.026715 -0.362364 0.821777 0.018784 1.289919 0.008252
2 -2.159621 -1.846746 -0.417894 0.449255 -0.585389 0.504781 0.001322
1 -0.999891 -2.021895 -0.412693 -0.489836 0.358513 0.263972 0.033006
2 -1.083388 -2.320463 -0.455913 -0.461522 0.802595 0.295498 0.002914
2 -2.955625 -2.585048 -0.386543 0.158023 -1.356420 0.163682 0.004528
2 -1.396766 -2.473713 -0.454194 -0.593265 -0.208794 -0.116077 0.000131
2 -2.383255 -2.011477 -0.428120 0.201751 1.184750 0.381397 0.000804
2 -1.304162 -2.154300 -0.437689 0.034252 -0.997891 0.439465 0.000044
2 -1.709859 -2.221546 -0.416012 -0.579870 1.683826 -0.050701 0.000655
2 -0.945138 -1.640254 -0.433368 1.197937 0.633655 0.753477 0.009267
2 -2.632790 -2.931857 -0.511908 0.604261 0.441688 -1.290162 0.075395
2 -1.785563 -2.551527 -0.342999 -0.826364 0.988436 0.601831 0.000040
2 -0.858679 -2.059262 -0.439438 0.711020 0.921885 -0.931863 0.035594
2 -2.705331 -3.027994 -0.419409 0.387491 -0.000686 -0.689941 0.112204
2 -3.029966 -1.568108 -0.434069 -0.851151 -0.661026 -0.823764 0.000031
1 -1.917687 -1.821806 -0.241626 0.066733 0.235479 0.818677 0.000764
2 -2.197317 -2.230658 -0.212662 0.448824 -0.802906 1.568409 0.000017
1 -2.709281 -1.980424 -0.295833 -1.134546 0.074801 -0.204815 -0.000227
1 -1.704293 -2.741975 -0.177341 -0.883088 -0.057071 0.577659 -0.005073
1 -1.842518 -2.930751 -0.364836 0.546960 0.760977 -0.004168 0.077833
1 -2.718819 -2.491895 -0.182126 0.593413 -0.208228 0.680640 -0.001015
2 -1.812410 -2.142895 -0.254508 0.737815 0.640257 0.678567 0.000655
2 -1.686096 -1.620138 -0.328406 -0.292571 0.670662 -0.359286 0.000019
2 -1.185109 -2.420805 -0.340628 -0.940274 0.123007 -0.326179 0.002864
2 -2.606341 -1.898989 -0.134075 1.100539 0.193170 1.250100 0.001189
2 -1.099683 -1.652366 -0.368705 0.613750 0.123304 -0.798549 0.008218
2 -2.132382 -1.538901 -0.368941 -0.611105 0.087901 -0.712631 0.012470
1 -2.517495 -1.627039 -0.331772 0.747979 -0.263727 0.586725 -0.000482
1 -1.353159 -3.086654 -0.143955 -0.001567 0.148332 0.583211 -0.001071
1 -0.936569 -2.470901 -0.297245 -0.785743 -0.937715 0.292759 -0.001353
2 -2.656631 -1.651117 -0.225470 -1.452313 -0.736763 -0.861596 0.104475
2 -1.144412 -2.698683 -0.139843 0.333221 -0.466060 0.167613 0.000003
2 -0.990322 -3.076621 -0.176294 0.697416 -0.756032 0.146502 0.000117
2 -2.940687 -2.056548 -0.210359 0.219911 -0.977814 -0.059140 0.000073
2 -2.605255 -2.861311 -0.178874 -1.381347 -0.281805 -1.319807 0.002810
2 -2.744803 -2.237712 -0.279326 -0.171250 -0.069773 -0.561055 0.000088
2 -2.783453 -2.755785 -0.373471 0.536924 0.813739 -1.038875 0.000533
2 -2.239026 -1.791327 -0.247406 -0.187507 0.028503 -0.711778 0.081497
2 -3.017930 -2.434782 -0.314800 -0.774262 0.317603 -0.533534 0.004365
2 -2.356526 -1.733992 -0.193259 -0.998412 -1.075755 -1.095004 0.062423
2 -1.379153 -1.617634 -0.191092 0.016728 0.741955 -0.638276 0.000212
2 -2.847736 -1.482613 -2.128149 0.088233 -0.535846 -0.222697 0.864412
2 -1.002237 -1.477378 -2.358239 0.511600 -0.460776 0.925176 0.000138
1 -1.451021 -1.479286 -1.571263 -0.718836 -0.602735 -0.189784 -0.010081
2 -1.977307 -3.082881 -0.321747 0.606850 1.421611 -0.296268 0.079885
2 -2.462931 -2.113228 -3.113892 2.110100 0.792663 0.429536 0.000048
2 -2.114358 -1.765672 -0.155958 0.243240 -1.276478 -1.540098 0.018611
2 -2.067007 -1.439289 -2.299868 -0.006213 0.528641 -0.008309 0.002485
2 -1.942147 -1.426723 -2.546131 0.407862 1.169151 0.207827 0.013275
2 -2.520957 -1.467838 -1.005421 -1.257994 -0.250052 0.312488 0.001633
2 -2.545073 -1.459161 -2.089270 -0.346552 -0.069233 -0.656800 0.023121
2 -2.821090 -1.452926 -1.259756 0.664853 0.206247 0.221401 0.000064
2 -1.516105 -3.115560 -2.850919 0.086927 0.509626 0.071240 0.000244
2 -3.114058 -3.037128 -2.129665 0.671846 -0.776571 -2.029043 0.014140
2 -3.099482 -2.514837 -2.189714 1.628692 -0.257277 0.322170 0.060052
2 -2.085708 -2.353788 0.017674 -0.159315 0.424582 -1.271306 0.000292
2 -2.501584 -2.439147 0.165776 1.178841 1.123499 -0.779626 0.073890
2 -2.793754 -1.774612 0.182424 0.556166 -0.176123 -0.554694 0.024789
2 -3.003007 -2.869027 0.044406 -0.562441 -0.397010 -0.752183 0.013725
2 -0.914133 -1.737548 0.176440 1.971869 -0.716605 -0.161883 0.000513
2 -2.817913 -2.206152 0.115552 -0.192847 0.807350 -0.173817 0.000069
2 -2.408592 -2.727312 0.072148 -0.975775 0.222268 -0.228205 0.005222
2 -1.149381 -3.070918 0.160826 -0.438815 0.260365 0.417631 0.001137
1 -2.994259 -2.739413 0.139856 0.818383 0.348722 -0.985288 0.010792
2 -0.913317 -2.319051 0.093145 -2.066201 0.188156 -0.424358 0.003339
2 -1.545526 -1.785108 0.130203 0.418670 -0.863302 0.902615 0.000011
2 -1.210695 -1.588401 0.011087 0.703491 -0.288844 0.572634 0.000661
1 -1.509148 -2.093337 0.015855 1.053448 0.894855 0.917331 -0.011701
2 -3.009909 -1.482483 -0.001176 1.158848 0.491136 -0.700515 0.004911
2 -1.867787 -2.733306 -0.036664 0.877545 -1.308346 -0.532735 0.000392
2 -2.862328 -1.725539 0.054901 -0.373242 -0.433758 0.245310 0.024676
1 -1.214338 -2.035819 0.035194 -0.768796 0.834476 -0.232030 -0.343065
2 -2.398306 -2.502255 0.096403 0.424655 -1.597220 0.774719 0.083423
2 -2.185211 -1.889324 0.091366 0.524436 0.302899 1.401107 0.001683
2 -2.287431 -2.379981 0.107134 -0.704576 0.397083 1.504849 0.010017
1 -2.649659 -1.616377 0.039573 0.549466 -0.072130 1.673256 -0.000401
2 -3.074596 -3.055650 -0.110137 -0.805455 -0.808506 -1.027554 0.000438
2 -1.769401 -1.829575 -0.089219 0.071008 0.261422 -0.553851 0.000473
2 -2.496840 -2.835305 -0.033417 -0.473542 0.202745 1.758536 0.007681
2 -0.827503 -1.985708 -0.029311 -1.481176 -0.917405 0.668214 0.000013
2 -2.572926 -1.692000 -0.126414 -0.626178 -1.361473 -0.180745 0.102219
1 -1.197899 -2.012799 -0.110692 0.302438 -0.471015 1.107908 -0.341100
2 -1.333964 -1.435356 -0.055798 -1.456513 -0.929974 0.095596 0.001266
2 -3.106330 -1.628108 -0.083587 1.008795 -1.343252 -1.229330 0.001513
2 -0.723976 -2.467933 -2.398135 -1.412459 -1.201561 -0.082455 0.000065
1 -0.749473 -3.071945 -1.760334 -1.137487 0.516056 0.425890 -0.001465
2 -0.733527 -2.830338 -1.703805 0.658622 -0.027257 -1.328952 0.000882
2 -0.738527 -2.944371 -2.955622 2.848715 -0.232773 0.050539 0.008935
2 -0.755919 -2.983340 -0.603531 0.307915 -0.246520 0.313901 0.015384
2 -0.754079 -3.054360 -1.279604 -0.161265 0.469305 0.950967 0.005179
2 -0.770736 -2.383613 -1.772245 -0.047066 0.169011 0.779154 0.002561
2 -0.746256 -2.511204 -0.061885 1.357594 0.492408 -0.424114 0.019590
2 -0.715814 -1.543891 -2.904997 -0.610206 0.517721 -0.127764 0.126141
2 -0.727542 -1.454319 0.102722 -0.684783 -0.910061 0.301788 0.000086
1 -0.726379 -1.745221 -3.102951 -0.273332 -0.533956 0.932524 -0.012067
2 -0.750141 -1.728069 -0.168268 0.420219 0.257027 -0.066732 0.000011
2 -0.765052 -1.758799 -1.881162 -0.548954 0.040986 -0.995139 0.081837
2 -2.738099 -2.589624 1.481687 -0.367494 -0.205507 0.209213 0.039995
1 -1.850496 -1.679174 0.732362 0.759165 0.495734 -1.378618 -0.551608
2 -0.885617 -2.866311 1.709183 1.345373 0.359050 -0.654225 0.074022
2 -0.873562 -2.805732 1.575643 0.459316 0.425842 0.110481 0.039089
2 -1.410449 -2.709082 2.078439 -1.180117 -0.207950 0.717375 0.000287
2 -1.149975 -2.695815 0.898547 0.523715 -0.373615 0.197188 0.001081
1 -1.759245 -1.767032 0.685680 1.311332 -0.290931 -0.268313 -0.551172
2 -2.740444 -2.613988 2.046522 -0.097723 -1.197957 0.271569 0.000282
1 -2.694846 -1.975934 1.283425 0.197906 0.766447 0.438848 -0.019507
2 -1.367683 -1.805041 1.614092 -1.115172 0.120809 -0.379417 0.004859
2 -1.836263 -1.995405 2.438153 -0.087483 0.445947 0.222389 0.004832
2 -1.722648 -3.014020 1.933940 0.317104 -1.120553 0.388467 0.000060
2 -2.999292 -1.704150 2.418626 -0.865966 0.111574 -0.377430 0.000500
2 -1.412483 -2.222609 1.005954 -0.216166 0.476024 -0.467034 0.000068
2 -2.465581 -2.809326 2.228858 -0.521567 -0.238898 -0.584808 0.000133
2 -1.890160 -2.703638 1.911420 -0.653267 0.378309 0.296237 0.000511
2 -2.614824 -2.534142 0.784594 -1.103185 0.666588 -0.973911 0.000134
1 -0.900983 -2.554784 2.761687 -0.269168 -0.229663 -0.209703 0.019706
2 -1.542957 -2.223444 2.747284 -0.334469 -0.220130 0.599886 0.000040
2 -2.830094 -2.638690 1.378309 -0.564516 -1.370223 -0.380480 0.039943
2 -1.590555 -1.918353 1.402527 0.116440 -0.245272 -0.188874 0.022279
1 -1.027905 -1.710365 2.774211 -0.667055 -0.478957 -0.516238 0.294928
2 -1.795097 -1.923801 2.592695 0.096183 0.378749 -0.287743 0.004878
1 -2.308254 -2.933118 1.995416 0.107591 -0.625922 -0.521999 -0.985782
1 -1.710763 -2.705898 2.886824 -0.931180 0.280700 -0.281527 -0.078516
2 -0.806119 -1.472727 1.342184 0.250969 0.403862 -0.854833 0.000286
2 -1.740551 -1.528976 1.751772 -0.222643 0.372439 -0.178995 0.000606
2 -2.373922 -1.533744 1.803669 -0.672635 0.729741 -0.104710 0.000008
2 -2.360830 -2.029034 1.471463 -0.404759 0.469650 0.151794 0.035073
2 -2.400276 -1.949856 1.157458 -0.354453 1.004224 0.511558 0.000316
2 -1.931263 -1.983605 1.858598 -0.454858 -0.099066 0.245843 0.000587
2 -2.044694 -1.802499 2.139491 0.315996 0.451814 1.119269 0.044655
2 -1.383937 -2.711552 1.432202 -0.204174 -0.150895 -0.053497 0.000146
2 -1.443862 -2.418633 2.900186 -0.142672 -0.115762 0.689651 0.000047
2 -1.726221 -2.182204 0.928284 0.134238 1.466249 0.565657 0.000092
2 -2.339278 -1.645087 3.031738 -0.098699 0.000283 0.062019 0.055544
2 -2.638251 -2.952870 0.785511 0.413532 -0.384711 -1.048529 0.001264
2 -1.157023 -2.391619 1.948487 0.668428 -0.532842 -0.360652 0.000215
2 -1.722597 -1.982739 1.355905 0.005706 0.557839 1.454997 0.022676
2 -1.303279 -2.713091 2.696670 1.203430 -0.524455 -0.280891 0.025320
2 -1.585513 -3.121778 2.374785 1.313981 -0.495402 0.415340 0.001339
2 -1.221750 -2.863568 2.869535 0.658337 -0.115015 0.255643 0.047340
2 -1.901049 -2.184516 1.577290 0.128752 -0.725123 -0.084984 0.001137
2 -1.451693 -2.241464 1.647613 -0.291200 -0.746609 0.667704 0.000238
2 -1.850005 -2.740800 2.411745 -0.079949 0.510728 -0.009576 0.505975
2 -1.786340 -2.608025 1.527869 0.445865 0.184296 -0.971859 0.000193
2 -2.175198 -1.659267 1.309187 1.704099 0.070299 0.237022 0.000032
2 -2.704393 -2.241276 2.625885 0.014375 -0.442683 1.300912 0.000299
2 -2.319389 -1.984754 2.826953 -0.374379 0.359973 0.518753 0.000031
2 -1.260828 -2.434120 1.751230 -0.644734 0.374039 -0.359958 0.000327
2 -2.456960 -1.948582 2.595300 0.795510 0.422088 0.551685 0.000172
2 -3.041307 -1.642113 1.163619 -0.623964 -0.244352 -0.614672 0.171316
2 -0.791255 -2.335162 2.696420 0.422406 0.548877 -0.210810 0.054879
1 -1.985312 -2.857068 3.018643 -0.111301 1.280467 -0.173294 -0.142234
2 -2.757895 -2.879419 2.941395 -0.816746 -0.781933 0.349972 0.000003
2 -2.059581 -1.981159 0.684097 -1.216228 0.563740 -0.544557 0.010663
2 -2.494131 -2.376173 2.047532 0.321548 0.052326 -0.431204 0.000003
2 -1.721498 -2.420875 1.758849 -0.035321 1.249719 -0.021490 0.001126
2 -1.250658 -2.873377 0.910371 -0.221864 -0.474743 -0.134384 0.003301
2 -0.814991 -2.478305 2.335471 0.257648 0.510550 -0.498996 0.000144
1 -1.943308 -2.731551 1.708183 0.309390 -0.809471 -0.342209 -0.003178
2 -2.751151 -2.671806 2.633611 0.249966 0.987931 -0.190010 0.001456
2 -2.796198 -2.348419 1.401742 -0.737759 0.924970 0.611017 0.003745
2 -2.013966 -2.697989 2.321741 1.624227 -1.544635 -0.006864 0.009157
2 -2.605239 -2.391235 2.455193 -0.631868 -0.413274 1.077835 0.000167
2 -1.411297 -2.095164 2.180036 0.506103 0.069707 0.749926 0.001365
2 -2.334403 -2.328235 1.490622 -0.350126 0.232198 -0.249345 0.000299
1 -1.363224 -1.968326 1.677483 -0.272127 -0.224475 0.826714 0.014637
2 -1.826573 -1.505809 1.378256 -1.027360 0.967182 -0.546192 0.021567
2 -2.099710 -2.543738 0.956547 -0.313679 -0.273867 1.451728 0.000121
2 -2.947783 -2.723344 2.685361 0.330339 -0.574516 -0.117665 0.000661
1 -2.206831 -2.974420 1.989030 0.429991 0.487782 0.403014 -1.016881
2 -1.956512 -1.510190 1.975214 -1.107475 1.678182 -0.618595 0.013210
1 -2.495481 -2.032706 1.408281 0.727223 -0.472079 -0.594252 0.017034
2 -2.896327 -1.528991 2.118825 -1.018329 1.094989 -0.218092 0.002273
2 -1.594888 -2.569262 1.792639 0.721261 0.288354 -0.250322 0.001169
2 -2.986874 -2.249393 1.679634 -0.054479 -0.164379 -0.281989 0.030499
2 -2.096872 -2.842478 1.784982 0.679414 2.370422 -0.998509 0.106364
1 -1.380869 -2.220845 2.325394 0.895077 0.354750 -0.576266 0.001406
2 -2.682132 -1.777930 2.314586 -0.075157 1.479991 0.371716 0.001359
2 -2.090129 -2.179148 2.190104 0.658802 0.592442 0.984674 0.000020
2 -2.699878 -1.657183 0.384317 0.389158 0.747609 -0.598693 0.000189
2 -1.570692 -2.836976 2.654579 1.189559 0.139513 -0.994099 0.105225
1 -1.869758 -1.948906 1.511914 -0.941286 -0.022290 -0.050271 -0.959325
2 -1.821850 -2.308532 2.570672 -0.730805 0.429101 -0.465058 0.000052
2 -2.103390 -1.680593 2.084391 -0.670794 0.352233 -0.025550 0.044603
2 -2.309687 -2.149332 1.642681 -0.535988 -0.239793 -0.256630 0.000549
2 -1.512991 -1.634059 1.978864 -0.789096 1.044214 0.212808 0.016361
1 -1.741075 -2.671011 1.259618 0.421567 -0.889901 0.381740 -0.004778
1 -1.648117 -3.073828 1.321386 -0.618005 -0.351002 0.349308 -0.028146
2 -1.048598 -2.628482 1.523457 0.664061 -0.363018 1.506721 0.000456
1 -2.316034 -1.568360 2.589994 0.683077 1.443623 1.392751 0.000007
2 -1.867147 -1.582884 2.096715 -0.663068 0.046036 0.142205 0.008675
2 -2.156750 -2.482307 2.215795 0.133719 0.335231 0.629768 0.001403
2 -2.234752 -2.120577 2.465707 -0.129082 -1.430749 -0.743440 0.170830
2 -3.099139 -2.843058 1.165162 -0.021720 0.103814 -0.050032 0.000021
2 -2.920039 -2.485868 2.020927 -0.478450 -0.400087 -0.867901 0.000284
2 -2.114177 -2.412008 1.475789 -1.564083 0.432287 0.765242 0.000452
1 -1.116581 -3.087123 2.143583 -0.127092 -0.206540 -0.446374 -0.005873
2 -1.738680 -2.245211 1.314855 2.058057 1.789472 0.565771 0.000539
2 -2.625676 -2.285377 1.666691 0.249950 0.690183 -1.104366 0.011504
2 -2.207945 -1.911240 2.135162 -0.409424 0.834393 1.680441 0.001928
2 -1.160859 -3.008739 2.356455 -0.152272 -0.763762 -0.042229 0.050734
2 -1.038155 -3.108918 2.994491 -0.105091 0.840822 -0.352932 0.256595
2 -1.711017 -1.782744 3.027527 -0.674740 0.139342 0.054777 0.000043
2 -3.006626 -2.439102 2.374893 -0.306114 -0.091863 -0.234502 0.025853
2 -3.104333 -2.145051 0.996855 -0.389871 -0.309626 -1.143759 0.000511
2 -1.187292 -1.698444 1.217449 -0.144053 -0.137743 0.780814 0.006122
2 -2.024719 -2.926108 1.552553 -1.204615 0.052689 0.275226 0.000125
2 -1.835130 -2.265553 3.108056 1.008273 -0.331169 1.111563 0.000003
1 -1.810015 -2.961612 1.044577 -0.610015 0.112477 -0.148118 0.020465
2 -1.977859 -2.782009 2.730817 0.866432 0.513878 -0.057522 0.000169
2 -2.330082 -2.519287 2.333831 0.109279 -0.199739 -0.771698 0.000516
2 -1.127210 -1.982865 0.633663 0.167972 -0.387113 -0.875567 0.058466
2 -1.628325 -2.526677 0.892096 0.544259 1.170853 -1.691746 0.000227
2 -0.814918 -3.057119 1.367683 0.220729 -0.981266 0.512650 0.001753
2 -2.590135 -1.658670 1.225711 0.939586 -0.230423 -0.894646 0.001107
2 -2.122321 -1.666630 2.271763 -0.774796 -1.402331 -0.745259 0.039124
1 -1.949688 -1.792023 2.335505 1.398660 0.390320 1.806801 0.000706
2 -1.503319 -1.950403 1.760793 0.912389 -0.436982 -0.389350 0.010673
2 -2.431393 -2.221281 0.440738 1.118521 -0.947302 -1.644081 0.068562
2 -2.235717 -2.078338 0.973605 -0.295967 1.176449 0.320680 0.031668
2 -2.914433 -2.123608 1.718030 0.144209 0.009410 -0.625616 0.030481
2 -0.926301 -2.277899 2.402193 -0.369658 -0.775251 -0.696555 0.002828
2 -2.497940 -1.875716 1.502785 0.200836 0.360660 -0.391213 0.003407
2 -2.497571 -2.573734 3.039866 1.081175 1.060023 1.588871 0.000002
2 -1.944563 -3.039100 0.835306 -0.759517 -1.759042 -0.888036 0.000191
2 -1.825772 -2.791357 2.540552 -0.885458 0.369293 0.189578 0.108259
2 -1.629268 -2.756137 1.625793 -0.477584 -1.138096 0.650127 0.000195
2 -1.475115 -2.059656 2.504089 0.503524 -0.668434 -0.424199 0.000056
1 -0.921882 -1.694584 1.715716 0.138518 1.311648 -0.307029 -0.014745
2 -1.069419 -2.483987 1.001270 0.392529 0.006787 0.486074 0.000223
1 -1.460257 -2.416331 1.325676 0.166199 0.411055 -0.551031 -0.641327
2 -2.944813 -2.061502 0.780794 -0.987375 -0.088884 0.165835 0.000022
2 -1.014240 -2.276883 1.109795 0.791839 -1.195941 0.585998 0.000532
1 -1.249735 -2.546009 1.536576 0.044730 -1.500734 0.101650 -0.006698
2 -1.802613 -2.814907 0.462301 -0.501311 -0.647806 -1.177795 0.000270
1 -1.438471 -2.983505 1.305001 0.781788 0.318972 0.768317 0.039109
2 -3.105132 -2.566053 1.230768 -0.315300 0.110044 1.085802 0.003434
2 -2.957463 -1.779184 2.733167 -0.137879 0.344889 0.779081 0.004524
2 -2.576017 -1.939987 2.295646 -1.380342 1.170906 0.148435 0.001359
2 -2.213889 -2.598754 1.407117 -0.984948 0.579274 -0.340412 0.000671
2 -0.947767 -1.975642 0.905988 0.205993 -0.451210 0.505448 0.006435
1 -1.648870 -2.854379 2.544836 -0.843439 0.313020 0.672656 0.095580
2 -2.159076 -2.445862 2.871129 -0.279444 -0.794614 -0.366076 0.000005
2 -2.054489 -1.517554 2.766558 0.490609 0.472761 -0.013297 0.000018
2 -1.319050 -2.865411 2.703294 -0.186536 -0.830749 -0.107440 0.030202
2 -0.957689 -1.932391 1.768962 -0.202295 -0.112728 -1.183998 0.000096
2 -1.873026 -2.187232 1.847134 -1.120751 0.750889 1.715093 0.000525
2 -1.938014 -1.664996 1.829050 0.129318 -0.579513 -0.245990 0.225334
2 -1.205205 -2.968758 1.148148 0.387271 -0.136183 0.485975 0.002068
2 -2.284540 -1.890356 1.943536 0.657260 0.193826 0.257766 0.001785
2 -2.478798 -1.906714 1.912276 0.175343 1.283604 -0.082623 0.001447
2 -2.049175 -2.366072 0.755690 1.115601 0.799345 -0.595467 0.000211
2 -0.995865 -1.891794 0.764963 0.400519 1.132688 -0.667628 0.035133
2 -2.743642 -1.641422 0.925287 0.275288 -0.437837 -0.041849 0.000180
1 -1.898661 -1.989305 1.617397 0.654063 -0.143590 -2.217938 -0.957870
2 -2.810120 -2.489932 2.570527 -0.388295 0.431886 -1.670693 0.001019
2 -3.026987 -1.928054 2.329119 -0.166774 0.361185 0.556077 0.000247
2 -2.190404 -2.788130 0.623249 1.423997 0.399779 -0.382838 0.007961
1 -2.758162 -2.317938 3.031352 0.745005 0.460683 0.872415 -0.247767
1 -1.448217 -2.800900 0.258622 -0.565250 0.352282 -1.229450 0.000017
2 -1.103772 -2.997229 0.873940 0.106289 -0.111185 0.465988 0.001308
2 -2.009896 -2.875971 0.535311 0.125918 -0.850851 0.672098 0.194601
2 -2.106940 -2.614588 0.674078 -1.098811 -0.962015 -0.846575 0.047141
1 -1.507629 -2.404176 1.417186 -0.107704 -1.344574 1.794805 -0.752776
2 -0.903247 -3.093670 1.645907 0.110104 -0.551837 0.482185 0.053077
1 -1.323978 -2.953903 2.551450 -0.798658 -0.593794 -0.887445 -0.493489
2 -1.301035 -2.042243 1.157323 -0.158365 -0.328153 -1.377758 0.000044
2 -1.130891 -1.739025 1.059885 -0.458439 -0.211311 0.468128 0.005886
1 -1.589221 -2.250077 1.465105 0.448204 -0.809937 -0.368461 -0.127984
2 -1.264716 -1.799290 2.163878 0.094456 0.689633 2.077038 0.000745
2 -3.108249 -1.894838 2.664043 -0.102945 -1.138568 -0.082905 0.321018
2 -1.969228 -2.554572 2.210433 -0.906328 0.972958 0.479571 0.003123
2 -2.260002 -2.915882 0.735123 0.494782 -1.739449 -0.584261 0.009137
2 -1.365889 -3.079573 1.378094 -0.286580 -0.789525 0.536782 0.129354
2 -2.974264 -2.476807 0.557031 -1.059398 0.514996 -0.180942 0.000283
2 -0.968871 -2.443187 1.238223 1.704656 -0.397179 1.052226 0.426664
2 -1.912611 -2.535146 1.270152 0.529887 0.013856 -0.222932 0.000348
2 -2.592860 -1.839012 1.143758 0.892354 1.303261 0.568575 0.001671
2 -2.009280 -2.670116 0.765853 0.616488 0.281094 0.755652 0.046205
2 -1.684105 -2.422949 2.385342 1.041557 1.151471 1.016577 0.000050
2 -2.532401 -2.919996 1.340244 0.072835 0.221373 1.722833 0.000001
2 -2.919460 -2.339735 2.802917 0.334218 -0.374980 -0.312743 0.005983
2 -1.037576 -2.605739 2.713162 -0.239249 -0.631842 -0.343717 0.023138
2 -1.874019 -2.861005 1.139699 0.631975 0.264189 -0.486633 0.025744
2 -2.807966 -2.199048 2.426199 0.647531 0.033076 -0.590358 0.000223
2 -2.174477 -2.871719 2.295389 -1.994864 0.109790 1.092026 0.000147
2 -1.941090 -3.040469 2.210959 -1.173067 -0.140070 -0.072261 0.000056
2 -2.926033 -2.438137 1.486441 0.368128 0.664413 0.085404 0.003884
2 -2.391948 -1.512345 3.033809 0.856167 1.872098 0.010924 0.056307
2 -0.883954 -2.049099 2.961487 -0.526932 0.959644 -0.134253 0.000031
1 -1.705218 -2.597542 2.724057 -0.070125 1.245443 -0.319575 -0.074784
2 -1.726751 -1.741774 1.803687 0.171398 -0.360065 -1.224591 0.000640
1 -2.320749 -2.779819 0.894761 0.845567 -0.330515 -0.281933 -0.010310
2 -1.165348 -2.627761 0.684233 -0.164619 0.386255 0.134846 0.000243
1 -1.203559 -2.957983 2.484216 1.056672 0.129921 -0.261724 -0.446591
1 -0.841317 -2.218880 2.623687 0.532624 0.585615 -1.072237 0.042002
2 -2.181538 -1.688815 0.867868 -0.431913 -0.133490 0.471417 0.000095
1 -2.556071 -1.726445 2.012808 0.143654 -0.420714 -0.584494 -0.001028
2 -2.802622 -2.916132 0.682623 -0.810871 0.252667 -0.619607 0.001155
2 -2.244505 -2.450728 1.252613 -0.152586 1.315584 -0.215526 0.000443
2 -1.693961 -2.897040 1.245980 0.111269 -0.772277 0.757829 0.001906
2 -1.249517 -2.774822 1.725619 -1.066338 -1.039835 0.079184 0.000464
2 -1.510522 -2.768922 2.810953 0.514808 0.179241 -0.642334 0.003789
1 -2.364343 -2.271279 2.390206 0.885308 -0.248231 -1.653444 0.000544
2 -3.020224 -2.478721 2.790975 -0.167336 1.205832 -0.750048 0.006034
1 -1.852924 -2.042671 1.087852 -1.006705 -0.629615 -0.697469 -0.001502
1 -3.114519 -1.712331 1.046617 -0.253082 -0.129557 -1.101628 0.021366
2 -2.240432 -2.002182 2.519301 0.151680 1.131609 -0.427513 0.170496
2 -1.404642 -2.927004 2.119443 -1.588811 -0.135328 0.755139 0.000634
1 -1.073861 -2.917841 2.988194 -0.663349 -0.635865 1.115131 0.001290
2 -1.039702 -1.731922 2.033512 -0.565571 0.054402 1.026838 0.000525
2 -3.038938 -1.748218 1.591512 -0.459803 -0.784481 0.198862 0.000022
2 -0.824564 -1.573513 2.301372 1.558895 -0.158187 0.315959 0.007190
2 -1.219105 -1.823261 1.965016 0.634899 -1.530790 0.924479 0.001252
2 -2.080442 -1.874154 0.991673 2.129443 -1.063482 0.204489 0.000157
2 -0.869613 -2.483664 0.463814 0.685612 -0.799376 -0.259846 0.004008
2 -2.327310 -1.975294 0.835840 0.258848 -0.014608 0.707772 0.001481
1 -2.163033 -2.143618 0.859479 0.576947 1.311345 0.317838 -0.002140
2 -1.208009 -2.080557 0.551976 1.224539 0.383679 0.179772 0.028910
1 -2.033244 -2.142828 0.677196 0.631230 0.173726 0.460803 -0.020865
2 -1.560647 -2.365105 0.749172 -1.364812 1.168068 0.425803 0.000267
2 -1.724800 -2.127661 0.591893 0.134988 -0.691354 0.183734 0.008729
2 -1.509810 -2.135695 0.622500 0.593116 1.356883 0.219509 0.000453
2 -2.655500 -2.166673 1.559258 1.182710 1.506718 -1.205035 0.011573
1 -2.865310 -2.417519 3.085328 -0.615217 0.003541 0.833506 -0.185149
2 -1.073833 -2.380127 3.040142 -0.830781 -0.528648 -0.112766 0.009488
2 -1.349378 -2.391233 1.214554 -1.629955 -0.084215 -0.541036 0.015427
2 -1.951872 -2.753740 2.474364 -0.142460 0.890730 1.661470 0.480213
2 -2.739664 -1.787905 2.991527 -1.895066 0.346227 -0.312271 0.000189
2 -2.558324 -2.244945 0.497043 0.617932 0.388468 0.309852 0.065567
1 -2.045086 -2.853658 0.413471 0.612867 0.209798 -1.459831 0.192674
2 -1.013331 -1.885803 0.614915 -0.631332 -0.427692 0.809763 0.057012
2 -2.131107 -1.935646 1.524860 -0.126751 -1.476346 -0.313607 0.000156
2 -1.392512 -2.786749 0.806117 1.049387 1.041523 1.409959 0.001259
2 -2.171082 -2.963652 0.596038 0.232397 0.512954 0.295613 0.011401
1 -2.173936 -2.829959 1.218525 0.188684 1.008994 -0.406406 -0.002539
2 -1.706899 -1.971347 0.650545 -1.324159 -1.759509 0.189319 0.008453
2 -2.878139 -1.981447 2.951051 0.816082 0.608196 0.133911 0.000323
2 -1.136186 -2.956069 1.673664 0.185083 0.600208 -0.435556 0.001350
1 -2.737498 -1.913557 2.775391 0.623825 0.038341 -1.341372 0.000252
2 -1.276527 -1.937552 3.014485 0.806897 -1.816113 0.611097 0.000001
1 -2.595319 -2.741698 0.895344 2.057647 0.680088 0.522382 -0.008561
2 -2.550308 -2.979851 0.506871 -0.978159 -0.977328 1.240673 0.000294
2 -0.957609 -1.502559 2.223921 -1.595831 1.136083 1.818108 0.029300
2 -1.733115 -2.985604 2.868395 -0.257488 -0.324260 0.516873 0.000184
2 -2.694801 -2.841549 2.286501 0.377504 1.241900 -0.393283 0.000121
2 -1.610192 -2.986370 2.162313 -0.613607 0.659224 0.122458 0.000469
1 -1.145634 -2.831525 1.929749 -0.371261 1.450743 -0.185201 -0.005776
2 -1.598801 -3.038644 2.682856 -0.737910 0.461008 0.138764 0.005625
1 -0.948129 -2.741863 2.178104 -0.843793 -1.726138 1.051471 -0.005301
2 -0.788629 -2.137794 0.730220 -0.071551 -1.245736 -1.579983 0.025221
2 -1.002307 -2.434924 1.353710 -1.187751 -0.930191 0.595612 0.426264
2 -0.853864 -2.014532 2.573701 -0.545252 1.040822 0.946781 0.028664
2 -1.670019 -1.609965 2.006740 1.105293 -0.557757 0.097716 0.014245
2 -2.926356 -1.543021 0.747311 0.391447 -0.092351 0.536926 0.039250
2 -1.974401 -1.775263 2.657309 -0.247817 -1.306014 -1.741900 0.000118
2 -0.969891 -1.660334 2.872012 0.561961 0.117146 1.376321 0.299778
2 -1.260477 -1.579369 1.939051 -0.240292 0.007676 0.808867 0.000136
2 -2.967803 -1.638704 0.851235 0.539643 -0.940390 -0.039713 0.039185
1 -1.998438 -2.685375 2.993479 0.144634 0.461509 -0.743080 -0.144410
2 -1.027474 -3.027641 1.169699 -0.513725 0.543597 -0.841635 0.002014
2 -0.879342 -2.896464 1.855600 0.621952 2.017835 0.129581 0.044946
2 -2.489481 -1.763398 0.422981 -0.247591 -1.916019 0.076257 0.000372
2 -2.943254 -1.640412 2.865799 0.492365 -0.959286 -0.110526 0.003796
1 -0.774350 -3.054959 2.718209 0.579592 0.438329 -0.292542 0.005879
2 -1.233397 -2.718866 2.878844 -0.003678 -1.416039 -1.754407 0.046063
2 -2.485528 -1.670903 0.757085 0.223594 -1.561937 -0.190880 0.000013
2 -2.060946 -1.646556 1.856719 0.106220 -1.409624 -0.086168 0.224534
2 -1.974397 -1.561309 1.143052 -0.459612 -0.662733 0.419039 0.000039
2 -2.894219 -3.111364 1.792451 -0.188140 0.068847 -0.458013 0.000579
2 -0.831507 -2.121884 2.426952 -0.184733 0.331444 -0.188596 0.005745
2 -3.086980 -2.958137 2.514630 0.467040 0.501899 -0.402821 0.174956
2 -0.859804 -1.928126 2.699207 -1.423173 0.183327 0.834440 0.039639
2 -0.977338 -3.003757 1.785957 -0.023809 0.625317 -0.876827 0.020035
1 -2.112841 -2.976591 1.794327 -1.640462 -0.845306 -0.276611 0.054654
1 -3.054819 -2.333223 2.276332 -0.368182 1.169407 -0.776488 -0.697448
1 -1.175412 -2.494639 2.972305 -0.276514 0.886250 -2.034475 -0.011701
2 -1.287692 -2.569838 0.272919 -0.006549 0.566709 -0.558735 0.001712
2 -1.672640 -2.063916 0.261980 -0.447255 0.774814 -0.654344 0.004691
2 -2.475082 -2.649962 0.295625 -0.579551 -0.535676 -0.650127 0.000206
2 -2.849963 -2.576046 0.317300 0.677714 -0.140794 -0.431593 0.000034
2 -2.647197 -1.949474 0.407444 -0.666595 -0.049065 0.672754 0.000717
2 -1.727779 -2.259931 0.421493 0.882608 0.905084 0.907130 0.000450
2 -1.025554 -2.524520 0.348763 -1.502665 1.371249 0.062492 0.001139
2 -2.263583 -1.841548 0.259191 0.832030 0.537065 -0.444977 0.002190
2 -2.287772 -1.661074 0.365981 0.617337 0.117042 0.448016 0.000666
2 -1.404933 -2.431700 0.334347 0.207964 -0.836895 0.405165 0.014684
1 -1.510851 -2.058022 0.330155 -1.603148 -0.161199 0.493472 -0.000082
1 -2.726394 -1.997542 0.221175 1.659636 -0.319679 -0.339182 0.000214
2 -2.732998 -2.905746 0.344928 0.765936 0.992069 0.254613 0.000102
2 -2.442262 -2.939435 0.223133 -0.494833 -1.310941 1.020676 0.000071
2 -1.490422 -2.373984 0.210503 2.162219 -0.861593 1.013601 0.013036
2 -2.954503 -1.999195 0.341977 1.046859 0.544640 1.000390 0.000056
2 -2.393758 -2.177729 0.267972 2.095368 0.199251 1.585767 0.003047
2 -2.079279 -1.552466 2.355568 0.237518 -0.133752 0.079885 0.036203
2 -3.046110 -1.512568 1.141807 0.776733 1.212234 -1.008588 0.157299
1 -3.102669 -2.341284 1.092608 -0.162709 -0.239296 1.062227 -0.338334
2 -3.073655 -2.064313 2.806917 0.736428 0.597949 0.332194 0.007673
1 -2.989493 -1.561732 2.586462 2.357582 -0.051709 0.033927 0.000366
2 -1.207317 -1.522672 1.356283 -0.206610 -1.388527 -0.529130 0.000313
2 -1.981730 -1.497874 1.799072 0.055583 -0.532908 -0.012881 0.013321
2 -1.345274 -1.465273 2.604468 -0.004204 0.208079 0.236877 0.000298
2 -1.062227 -1.508897 2.893182 -0.406678 -0.480180 -0.194343 0.017868
2 -0.805374 -2.376603 0.226216 -0.878357 1.418653 0.351113 0.003365
2 -0.794945 -2.663961 1.755125 -0.849587 0.346236 -0.689481 0.002510
2 -0.787473 -3.003388 2.557968 -1.168792 -0.738306 0.375340 0.011861
2 -3.068589 -1.570274 0.589167 0.975426 0.266169 -0.914315 0.000437
2 -2.051185 -3.091817 0.284763 -0.794675 0.658287 -0.093244 0.000031
2 -3.106995 -2.389385 1.267034 0.352825 -1.390876 0.720449 0.007299
2 -3.092209 -2.112832 3.067716 0.742274 0.133727 0.363926 0.005539
2 -1.940289 -3.093536 0.603785 -0.832544 0.909414 0.184306 0.001445
1 -2.083690 -1.928158 3.087789 -0.202952 0.619240 -1.787872 0.000005
1 -1.558666 -1.475414 1.906569 0.597957 -0.879350 0.742507 0.000161
1 -2.813855 -1.451330 1.970638 -1.075803 -1.047923 0.550706 -0.005764
2 -3.059822 -1.434443 1.327469 -0.044459 -0.779985 0.809182 0.000952
1 -2.577087 -1.450850 3.099996 1.133473 -1.307227 0.320195 0.003154
2 -1.161682 -1.436378 1.598445 0.296846 0.227089 0.382102 0.016275
2 -2.077331 -1.472992 1.615758 -0.872191 -1.391481 -0.287246 0.204908
2 -1.113458 -1.434795 2.224627 1.028235 0.336845 -0.344337 0.010540
2 -2.929599 -1.439075 1.038054 0.023534 0.286640 -1.443357 0.131412
2 -3.012181 -1.442668 0.933306 -2.200660 0.685710 -0.052473 0.126403
2 -2.206188 -1.463141 1.526106 -1.357147 -0.234039 -0.609412 0.017715
1 -3.114672 -2.661109 2.973996 0.814221 1.189216 0.286717 -0.006645
2 -3.119286 -2.767284 2.191830 0.326391 0.050512 1.506799 0.006257
2 -1.447069 -3.118356 2.723365 -0.207971 0.987340 -0.217942 0.005575
1 -0.759263 -2.828463 1.067697 0.294141 -0.555718 0.474982 0.051669
2 -0.770594 -2.722550 1.324041 -0.311723 -0.436904 0.477559 0.003568
2 -0.764852 -2.632347 0.445880 -0.529656 1.107498 0.976596 0.003938
2 -0.736352 -2.450183 2.866147 0.418303 -1.890174 -1.137652 0.001374
2 -0.766932 -2.680663 1.968275 0.418380 1.269251 0.300672 0.033360
2 -0.759826 -2.050752 0.608307 -0.747470 0.097693 -0.510462 0.025214
2 -0.726697 -1.798783 0.252079 -0.164950 0.080092 1.339089 0.001714
2 -0.747293 -1.778409 1.189764 -0.027018 -0.352577 -0.925457 0.000154
2 -0.721542 -2.000774 2.085701 -0.624742 1.139158 -1.238137 0.028728
2 -0.738699 -1.825475 2.718443 -0.752804 -0.543818 0.446879 0.014342
1 -0.763298 -1.575829 2.000096 0.195045 -1.035785 -0.028595 -1.173614
1 -0.754198 -1.457915 2.008443 -0.368942 -0.665748 -1.071998 -1.887558
2 -2.241814 -0.824815 -1.934758 0.487802 -0.057115 0.033752 0.001176
1 -1.005011 -0.543223 -0.737525 0.542241 0.853511 0.993214 -0.001679
2 -1.795691 -0.201818 -0.792074 0.181522 -0.024981 -0.179855 0.009967
2 -2.086021 -1.088684 -1.032330 -1.166680 0.289394 0.417306 0.000191
2 -1.980685 -0.233227 -0.654082 -1.267131 -0.816142 -0.156520 0.001547
2 -1.361950 -1.025528 -1.522625 0.423516 -1.193717 -0.662392 0.029048
2 -0.911672 -0.065985 -1.887376 -0.698535 1.139084 1.345382 0.001889
2 -2.539994 -1.284739 -1.225399 -0.474717 -0.866323 1.642269 0.217123
2 -1.595724 -0.441487 -2.008011 -0.606040 -0.013009 -1.206350 0.111744
2 -2.233741 -0.181805 -2.488070 -1.040680 -0.473757 0.805263 0.029681
1 -1.204705 -1.326995 -1.226033 0.687239 -0.869578 -0.253216 -0.686701
2 -2.782718 -1.321444 -1.716738 -1.536392 -0.162506 1.334150 0.001418
2 -1.749954 -0.368004 -2.637319 0.825085 0.069817 -0.194307 0.000469
1 -1.242300 -0.306625 -1.688380 0.637154 -0.506686 -0.199506 -0.060993
1 -2.956609 -0.437823 -2.312314 -1.484533 1.728741 -0.336716 -0.465619
1 -0.973283 -0.240282 -2.077721 0.647704 0.653081 0.141543 0.000521
1 -1.902735 -0.051816 -1.027880 0.413012 1.003031 0.287198 -0.002036
2 -2.487466 -0.079555 -1.581911 1.160644 0.855374 -0.589211 0.000781
1 -2.740492 -1.286474 -0.931931 0.479495 -0.518346 -1.758934 -1.798363
2 -1.261639 -0.630749 -2.965876 0.779057 -0.230670 -2.440243 0.111872
2 -2.113047 -0.703416 -2.418007 0.950229 0.185604 -0.029140 0.000019
2 -2.644333 -0.104841 -1.717374 -0.848582 1.101503 -0.325487 0.002550
1 -1.238635 -0.584145 -1.536729 0.277375 0.298754 1.232987 -0.976830
2 -2.152306 -0.443282 -1.675505 0.461253 -0.118406 0.505042 0.026965
2 -2.993337 0.100075 -1.675831 -0.666743 1.542438 0.166444 0.001866
2 -2.116474 -1.019153 -2.488874 -0.121827 0.005402 0.869409 0.000846
2 -2.544366 -0.869958 -0.914746 -0.660055 0.111118 1.066958 0.004015
2 -2.889373 -0.893336 -2.647344 -0.558759 -0.550216 -1.404431 0.000014
2 -1.109259 0.001111 -1.968519 0.853150 0.283068 -0.584344 0.001119
2 -1.398101 -0.244302 -0.991073 0.388256 0.666798 0.997826 0.047437
2 -2.127750 -0.937345 -1.451633 0.065604 0.450879 -0.466576 0.018642
1 -1.837599 -0.239584 -1.957124 0.579241 -0.111215 -0.118356 0.063287
1 -1.324642 -1.171232 -1.014600 2.126640 -0.406069 1.281907 -0.582698
2 -0.904539 -0.029947 -2.106144 0.899370 0.204279 0.262616 0.000963
1 -1.672611 -0.651363 -0.776708 0.757700 -0.988432 0.971802 -0.011726
1 -0.951205 -0.114713 -1.415871 -0.265113 1.469090 -0.783764 -0.012371
2 -2.527418 0.058237 -1.179766 0.024805 1.707816 0.569846 0.012585
2 -2.589848 -0.871999 -1.601846 0.150480 -0.247859 -0.506491 0.000252
2 -1.299121 -0.393403 -1.457451 -0.672438 0.158953 0.136254 0.001282
2 -2.194347 -1.043719 -2.295795 0.137887 -0.982480 0.606899 0.000558
2 -1.470016 -0.009412 -1.791980 0.185946 0.200527 -1.427791 0.716407
1 -1.129250 -0.463068 -1.618839 0.264579 -0.099576 0.124307 -0.176479
2 -2.160683 -0.733187 -0.798520 0.030510 0.435448 0.132543 0.000422
2 -1.230854 -0.996621 -1.449269 -0.351190 -0.345365 -0.172574 0.024540
1 -1.753035 -0.874795 -1.140425 -0.640995 -0.483473 -0.426794 -0.009356
2 -1.147067 -0.235298 -1.459681 -0.237296 -0.128786 -0.282657 0.003805
1 -1.480655 -0.492399 -2.553296 0.589813 -0.399152 -0.830421 -0.071521
2 -2.728423 -1.089042 -1.049114 0.246558 -0.469568 0.816378 0.000510
2 -1.518565 -0.257436 -2.050787 0.070802 -1.092047 0.036311 0.004867
2 -2.230327 -0.393342 -3.053475 -0.185785 1.426031 -1.190992 0.000086
2 -2.139334 -0.503205 -1.534475 -0.880145 0.857581 0.986814 0.022901
1 -1.799154 -0.890518 -1.849662 0.246898 0.033864 0.245705 0.028319
2 -1.445481 -0.683874 -2.962041 0.224893 0.071096 -0.878873 0.008620
2 -1.532026 -0.672915 -2.107179 0.780115 -0.524499 -0.587149 0.000163
2 -0.991217 -0.535432 -2.369365 1.847027 0.933219 0.588857 0.000431
2 -1.136429 -0.297951 -2.381729 -0.050829 0.387066 0.152043 0.000160
2 -1.636808 -0.329352 -1.932239 1.119513 0.817402 -0.761633 0.067940
2 -0.786448 -1.244665 -2.370523 0.314023 -0.570787 0.110015 0.000086
1 -2.101879 -0.269469 -1.338195 0.373240 0.392755 0.014131 -0.000530
2 -1.667246 -0.271148 -2.319096 0.370891 0.048195 0.333749 0.315210
2 -1.029060 -0.372532 -1.467611 1.323486 0.578606 -0.424494 0.005137
1 -1.495178 -0.300973 -1.460337 -0.170674 -0.767152 -0.659172 -0.003831
2 -1.592594 -0.005425 -2.467293 1.429176 0.280848 -0.667159 0.000191
1 -0.929727 -0.373104 -1.109531 1.589043 0.552734 0.378431 0.033956
2 -0.950918 -0.050312 -0.405681 -0.091018 0.037640 0.857951 0.000192
2 -1.627942 -0.924975 -2.961124 0.608057 0.540183 -1.365822 0.000014
2 -1.350844 -0.971585 -1.689777 0.159637 0.290043 0.767168 0.004619
2 -2.287046 -1.019562 -1.584585 0.572300 -0.663182 -0.182494 0.050178
1 -2.978416 -0.758389 -1.512018 -1.785822 0.850545 -0.806335 0.096615
2 -2.554140 -0.534292 -1.384644 -0.731812 0.472400 0.224554 0.073117
2 -2.105478 -1.082517 -1.605388 0.332294 -0.106120 -1.324868 0.042020
2 -0.973514 -0.415582 -1.863904 0.516254 0.733538 0.024894 0.014794
2 -1.916139 -0.328739 -0.473998 2.138900 0.619705 0.735569 0.008213
2 -1.511309 -0.428438 -1.675738 0.061395 -0.241897 0.275884 0.135700
1 -1.624291 -0.763584 -1.355319 -0.601209 0.171331 -0.650994 -0.009732
2 -1.454863 -0.457173 -2.036097 -1.209407 0.217399 -0.003428 0.421341
2 -1.609491 -0.332591 -2.228751 -0.239098 1.186395 -0.259948 0.315868
2 -0.944179 -0.763841 -1.771575 0.380731 0.608936 -0.532072 0.030645
2 -1.758849 -0.733113 -2.439336 0.136548 0.186881 -0.581659 0.000014
2 -2.545719 -0.902409 -1.289877 0.253977 -0.590777 -2.000969 0.001312
2 -1.899301 -1.309791 -2.981329 -0.476361 -0.278687 -0.078802 0.004795
2 -1.059478 -0.548949 -1.746193 -0.024986 0.570045 0.771016 0.008896
2 -2.835589 -0.113973 -0.733646 -0.561364 0.236829 0.060480 0.002662
2 -1.600394 -0.897776 -0.606207 -0.634655 0.691764 0.053337 0.067372
1 -2.284003 -1.335797 -1.173330 0.150609 -0.816419 -0.748980 -0.003269
2 -0.817641 -0.452946 -1.854392 0.270322 0.786346 1.334391 0.013652
2 -2.069604 -0.415004 -0.756397 -0.103989 -0.491881 -0.181973 0.026554
2 -1.010627 -0.238478 -0.909885 0.761485 -0.219542 -0.121401 0.239895
2 -3.062166 -0.461693 -2.409569 -0.386028 -0.451730 -1.034746 0.044503
1 -2.945699 -1.219330 -2.347945 -0.017679 -0.990730 0.508487 -0.012209
1 -1.195007 -0.682926 -1.591556 0.519425 -1.038003 0.565492 -0.895540
1 -2.403505 -1.179562 -1.460254 0.237373 -0.456135 -0.185071 -0.265768
2 -1.594991 -0.359086 -1.751669 1.214730 0.305775 -0.304612 0.137733
2 -2.662560 -0.559388 -2.090818 1.327204 0.924106 -0.240201 0.000607
2 -2.371157 -0.764194 -1.061772 0.620999 0.336946 -0.035254 0.004686
2 -2.388430 -1.246782 -1.341564 -0.254340 -0.861596 1.047323 0.094239
2 -1.176877 -1.347415 -1.357494 -0.022141 -0.270256 0.329757 0.100790
1 -1.809684 -0.361850 -0.754161 0.008035 0.242328 0.266500 0.010413
2 -1.602423 -0.942372 -2.593485 -0.161878 -0.547245 0.167514 0.000318
2 -1.254095 -0.443119 -2.184086 0.268707 -1.079667 0.058782 0.195106
2 -2.191066 -1.026713 -1.924674 -1.098739 0.081777 -0.660720 0.000730
2 -2.490913 -0.742229 -1.192542 -0.183259 0.401463 0.540723 0.005158
2 -0.877925 -0.587181 -1.548914 1.281344 -0.782677 0.306502 0.000082
2 -1.860531 -0.941617 -1.722484 -1.478638 0.255306 -1.448772 0.030824
2 -2.928582 -0.919059 -1.457389 0.156996 0.701578 0.430962 0.005153
1 -2.866533 -0.343843 -2.268843 -0.904637 2.185368 0.721648 -0.511007
2 -2.126727 -0.281483 -1.828672 -0.489695 -0.039550 0.840395 0.146055
2 -1.367743 -0.604285 -2.828938 -0.067366 0.109663 1.292831 0.010658
1 -0.826907 -1.112955 -1.693305 -0.303044 -1.357974 -0.434849 -0.212077
1 -1.512637 -0.741430 -1.742176 -1.377091 1.070949 1.417534 -0.006814
2 -2.984010 -0.125123 -2.455496 0.201577 -0.040073 -0.026591 0.010276
2 -1.794535 -0.834077 -2.057468 0.013513 -0.654059 0.803969 0.000437
2 -2.588638 -0.655773 -1.669347 -0.158965 0.003497 -0.412515 0.004708
2 -2.027193 -0.832642 -1.924008 -1.230411 -1.514850 -1.183293 0.000589
2 -1.843221 -1.413106 -1.707967 -0.998124 -1.693367 -0.846832 0.000117
2 -1.545930 0.117535 -2.145434 -0.441466 1.538760 0.545281 0.010781
2 -1.373849 -0.339015 -2.242154 0.933532 -0.320334 1.442884 0.007820
2 -1.782882 -0.523735 -0.307630 0.327720 1.199681 0.886908 0.003298
1 -0.896830 -0.908333 -1.827017 0.455799 0.406489 -0.314671 0.104455
2 -2.473180 -0.460733 -0.915339 0.003826 1.749322 -0.701665 0.000749
2 -2.715325 -0.424826 -0.942536 0.413494 0.442347 -0.090688 0.000424
2 -1.988948 -0.824471 -1.560668 -0.976411 0.392269 0.723679 1.229406
1 -2.224115 -0.282669 -0.615664 0.657582 0.887417 -0.179263 -0.128666
1 -2.264736 -1.188894 -1.508740 -0.726879 -1.832227 1.776171 -0.346039
2 -1.439372 0.037028 -0.977025 -0.560975 1.313360 -0.499925 0.000329
2 -3.042918 -1.060231 -1.366109 -1.729772 0.029449 0.850033 0.146294
2 -0.947047 -1.119687 -2.229238 -0.237841 0.400549 0.309839 0.000090
2 -2.118437 -0.755998 -2.852787 -0.648977 0.813573 -0.449207 0.000740
1 -2.414932 -0.952658 -2.019761 0.371396 0.250235 0.536986 -0.003538
2 -2.465168 -0.779022 -2.670985 0.807722 0.533000 0.647476 0.000095
2 -2.952017 -0.657335 -1.423520 -0.110198 -0.027893 -0.812472 0.099826
2 -1.972531 -0.997173 -3.039414 0.297632 0.573929 -0.548179 0.000102
2 -2.021151 -0.206868 -1.803112 0.704814 1.691958 -0.267174 0.145909
2 -1.416989 -0.210090 -2.769910 -1.161326 0.271324 -0.596071 0.000362
2 -2.850072 -1.190285 -1.582754 -1.436748 -1.245074 0.563926 0.003139
2 -2.950925 0.002173 -2.554786 -0.315621 0.458632 0.833421 0.010080
2 -2.608391 -0.216320 -1.097181 0.718596 0.042704 0.163129 0.000053
1 -3.066418 -1.370074 -3.115432 -1.590183 -1.840695 -1.278039 0.001554
2 -1.424971 -1.030064 -2.422137 0.257856 -1.338431 0.952824 0.000278
1 -1.864805 -0.400201 -2.201839 0.315368 0.906827 1.311008 -0.006114
2 -2.224604 -0.697138 -2.681053 1.311612 0.276771 -0.535044 0.000606
2 -1.004555 -0.326246 -1.275405 0.258097 -0.329066 -0.927287 0.003210
2 -1.525768 -0.452928 -2.865042 0.059302 -0.130155 1.241501 0.002146
2 -1.096710 0.101017 -1.414893 -0.186706 1.700257 -0.131446 0.013034
1 -0.893698 -1.021445 -1.575228 1.451750 0.681257 -0.102302 -0.195734
2 -2.018835 -0.930596 -1.565031 -0.434293 -0.521166 1.143863 1.249518
2 -2.445847 -0.726403 -0.877148 0.411514 0.600434 0.114960 0.004797
1 -2.633005 -1.315832 -0.967195 0.688132 -0.613865 -0.206087 -1.108847
1 -2.695293 -1.200366 -0.856784 -0.269951 0.813336 0.275806 -1.340189
2 -1.419762 -0.964579 -1.306812 0.165297 0.893597 0.396710 0.000306
2 -2.848306 0.008807 -0.978841 0.306107 0.725869 -0.498524 0.000116
2 -1.794354 -0.824696 -1.469397 -1.544481 0.936460 -0.344067 0.000908
2 -1.196535 -0.376590 -2.089663 0.225369 1.976910 -0.625391 0.188652
2 -2.800545 -0.244282 -2.534426 -0.893702 -0.326886 -0.417991 0.021740
2 -2.040372 -0.546572 -2.898791 0.662177 -0.799571 -0.347650 0.000225
1 -2.823099 -0.976161 -2.303588 -0.965508 -0.320355 1.066488 -0.007479
2 -2.290311 -0.771035 -0.533472 1.250952 0.399371 1.059206 0.012322
2 -1.864721 -1.023330 -1.238676 0.130324 0.800918 0.461483 0.000562
2 -2.389040 -0.333855 -2.436741 0.542242 -0.276210 1.185964 0.000262
2 -1.338618 -1.028068 -2.722624 -0.106598 -0.349047 0.703367 0.000091
2 -2.539013 -0.438854 -1.601845 -1.532844 2.049310 -0.778085 0.113892
2 -2.792367 -0.082013 -1.579809 0.386692 -0.251464 -0.997573 0.105140
2 -2.128274 -0.179639 -2.133890 -0.011898 2.442836 0.496449 0.000012
1 -2.999744 -0.603870 -0.873745 -0.549012 0.823673 0.240815 0.042968
2 -1.255371 -0.795679 -1.853072 -0.452935 0.531555 0.570669 0.000098
2 -1.008534 -0.270655 -2.996601 -0.440183 -0.242820 -0.808149 0.000021
1 -1.377959 -1.242877 -0.913527 -0.788381 0.031563 0.087347 -0.562423
2 -2.013134 -1.244413 -1.525511 0.571238 0.033708 0.158632 0.000903
2 -0.845487 -0.945561 -2.443015 0.163530 1.022516 0.855656 0.000077
2 -1.042578 -0.892839 -2.003853 0.121347 0.977784 0.654401 0.001961
2 -1.633989 -0.535256 -1.399596 1.689298 -1.053603 0.928300 0.008002
2 -1.786593 -0.115836 -1.915237 -0.869289 -0.531327 -1.035793 0.072521
2 -2.649393 -0.564809 -1.883058 0.044394 -1.080238 1.221286 0.002603
2 -1.349104 -0.438715 -1.978389 0.966095 0.176957 -0.289216 0.373531
2 -2.688026 -0.839543 -2.311792 0.361247 0.483254 0.478035 0.001566
1 -0.908078 -1.061083 -0.608700 2.308851 -1.637274 -0.920205 -0.118749
1 -1.219683 -0.809409 -2.765578 -0.730853 -1.247492 -0.705565 0.006095
2 -0.791086 -0.003267 -1.564289 0.099686 0.273085 -0.953269 0.000187
1 -2.369865 -1.056702 -0.743716 1.588579 -0.503378 0.032722 -0.007456
2 -1.894172 -1.181708 -1.922452 1.103556 0.490037 -1.534669 0.018326
1 -2.566459 -0.726539 -1.830144 0.520659 -1.587855 0.030245 0.003128
2 -1.648696 -1.038402 -2.397444 0.211478 0.914252 1.136913 0.000502
2 -1.137082 -0.401465 -0.672703 1.085260 0.541611 -0.359208 0.000777
2 -1.870435 -0.681944 -0.296660 -0.622549 0.249740 0.577425 0.003555
2 -2.717650 -0.036054 -0.451101 0.127961 0.056010 0.217740 0.000149
2 -1.387474 -1.158052 -0.555939 1.532652 0.196761 -0.653765 0.000072
2 -2.213307 -0.610016 -0.392880 -0.469303 -0.861056 -0.108540 0.001008
1 -2.778719 -0.835069 -0.746714 -0.359663 -0.227089 0.840154 -0.014840
2 -2.516886 -0.453163 -0.632862 0.755063 0.897016 -0.533596 0.000056
2 -1.813730 -0.506234 -0.845137 0.312161 0.470706 -1.193088 0.007160
2 -0.849308 -0.346435 -0.680611 0.094637 1.254765 -0.634098 0.040419
2 -1.584710 -0.415579 -0.616164 -1.117166 2.031649 -0.999087 0.001107
2 -3.036267 -1.373654 -0.991109 0.888912 -1.378155 -0.059693 0.022456
2 -2.808521 -0.817495 -0.225625 -0.163830 1.655622 1.797508 0.001331
2 -2.140163 -0.733099 -0.583262 0.523341 -0.886332 -0.467109 0.012160
2 -2.602228 -0.344765 -1.529271 -2.235532 -0.814752 0.126466 0.123693
2 -1.519217 0.002986 -1.895638 0.716131 0.814092 1.036541 0.742189
1 -2.241142 -0.334997 -0.783218 -0.188924 -0.712763 0.130547 -0.127181
2 -2.891124 -0.341746 -2.613034 -0.215186 -0.841621 -0.079821 0.021586
2 -2.544342 -0.511579 -1.103946 0.018778 -1.208412 -0.521633 0.000771
2 -1.649587 -0.183732 -2.600531 -0.014806 -0.491611 -0.608230 0.000666
2 -2.323502 -0.443958 -1.725801 -0.872615 -0.855047 -0.105059 0.003961
2 -2.270106 -0.150255 -0.906786 -0.338006 -0.429392 -0.075163 0.000262
2 -1.246597 -0.252389 -0.375623 0.382963 -0.803462 0.617838 0.000006
2 -2.663027 -0.456584 -1.424676 1.204473 -0.852493 0.556009 0.188610
1 -2.075055 -1.000376 -0.820377 2.737618 0.607788 0.935382 -0.007860
2 -1.101809 -0.042989 -0.626204 0.224364 0.227278 -0.714151 0.000616
1 -1.779744 -1.049923 -0.700097 0.681852 0.268708 -1.075954 0.002665
2 -2.336701 -0.269307 -1.291182 -0.202981 0.128020 -2.612592 0.000119
2 -2.795845 -1.161477 -2.863304 0.823829 -1.289922 0.033359 0.000006
1 -0.945580 -0.236482 -2.604515 -0.493983 1.232339 -0.026644 -0.001358
1 -1.517222 -0.427978 -0.866498 -1.950701 -0.665489 -0.767343 -0.007102
2 -1.922254 -0.974814 -2.585713 1.140929 0.954715 -0.141218 0.000296
1 -1.308810 -0.407368 -2.518023 -1.078325 -0.773924 0.416268 -0.072273
2 -1.636350 -1.063198 -1.049581 0.162562 0.758072 0.538107 0.004288
2 -1.321685 -0.281278 -2.953759 -1.267871 -1.106855 -0.201853 0.000367
2 -2.301640 -0.443297 -0.476460 -0.048863 -0.344578 0.232956 0.000934
2 -2.466723 -1.010774 -2.959615 1.880312 -1.361297 -1.011258 0.034608
2 -1.290324 -0.330639 -0.947733 -1.635734 1.076483 0.274107 0.047397
2 -2.999573 -0.163670 -1.069776 -0.063827 -0.683955 0.549853 0.024377
1 -3.088029 -0.164528 -2.060305 -0.318232 -0.755843 -0.618057 -0.008365
2 -1.174594 -0.713804 -2.901303 -1.173694 -0.499065 0.681847 0.125222
2 -1.220357 -0.608165 -1.227347 -1.301377 -0.405732 -0.732278 0.000011
2 -2.059333 -0.096544 -3.079602 -0.140652 -0.392312 -1.668710 0.000128
2 -0.920741 -0.538994 -3.023502 1.211513 -2.522497 0.142565 0.001028
2 -2.738340 -0.362090 -1.363593 1.183129 0.931098 -0.343100 0.106015
2 -1.102570 -0.590040 -2.955841 1.482906 -0.389649 0.479976 0.035018
2 -1.955249 -0.972961 -0.376940 0.504768 -0.397502 -0.079845 0.000120
1 -0.871870 -0.822055 -0.387236 0.054133 0.948713 -0.318766 -0.014354
2 -1.948347 -0.440760 -0.666914 -0.465698 0.769378 -1.512605 0.028524
2 -1.736923 -0.927467 -0.590242 0.140201 1.189281 -0.929418 0.096604
2 -2.302815 -0.973720 -0.468172 -0.373122 0.413050 -0.640023 0.000479
2 -1.357482 -1.266693 -3.011739 1.062814 -0.911535 0.438994 0.000307
2 -1.146944 -1.100917 -0.513407 -0.556884 -2.057696 -0.036368 0.000117
2 -1.571463 -0.711148 -0.380399 1.279712 0.588750 -0.414956 0.001437
2 -1.785878 -0.259858 -0.391816 0.771416 1.016242 -0.620894 0.007655
2 -1.738717 -1.116796 -0.384827 -0.558740 0.271541 -0.157352 0.000176
2 -2.699694 -1.268710 -1.502584 0.254028 0.204150 -1.232957 0.002265
2 -2.472530 -1.214886 -0.463827 -0.460966 0.396414 1.230553 0.000399
2 -2.649261 -1.327640 -0.521272 0.147715 -0.067727 -0.080692 0.001392
2 -0.901850 -1.241852 -0.418547 0.630458 0.473369 0.062950 0.000064
2 -1.561682 -1.215271 -1.101673 -0.199137 0.384096 1.223162 0.004255
1 -2.774032 -1.097543 -0.788150 0.804890 0.750600 1.698586 -0.399870
2 -2.337625 -1.385498 -2.786122 0.527435 0.063848 0.376211 0.000885
2 -1.855761 -1.331513 -1.947495 0.089222 0.139412 -0.286919 0.018376
2 -1.490769 -1.353511 -2.105692 -0.481988 0.189580 -0.366527 0.000970
2 -1.631382 -1.171022 -1.395633 1.205567 0.999900 1.522995 0.000024
2 -1.809811 -1.191586 -3.074648 -0.375264 1.059526 -0.393050 0.005822
2 -1.397079 -1.292994 -2.784956 1.126037 -0.169047 1.639487 0.000193
2 -1.706185 -0.203922 -0.172877 1.411376 -1.192485 1.202937 0.000871
2 -0.986068 -0.120460 -0.871764 0.332981 -0.660113 -1.241362 0.239841
2 -2.712576 -0.231643 -0.830323 -0.584610 -1.353001 0.396286 0.001994
2 -1.731362 -0.398943 -1.414337 0.085717 -2.050204 0.002995 0.007865
2 -1.499003 -0.294141 -0.748852 0.279961 -1.771555 0.935991 0.004739
2 -2.707697 -0.204811 -0.618818 0.115480 -1.293080 0.460707 0.001954
2 -2.233333 -1.126781 -1.666206 -0.202359 1.188707 0.464470 0.087270
1 -2.604995 -1.322009 -2.052440 0.020229 0.850649 0.757178 0.021616
2 -1.408118 -1.124440 -2.019304 -1.504931 1.435523 -0.750075 0.000081
2 -3.067085 -1.146067 -3.030310 0.319359 -0.833269 -0.780683 0.001768
1 -2.596601 -0.812665 -2.894326 -0.175577 -0.184681 1.201408 0.000157
2 -1.743570 -0.860474 -0.451970 -0.032890 0.301951 -1.367922 0.023840
2 -0.898911 -1.379450 -1.232762 -0.950268 0.439413 -0.324616 0.084170
2 -1.076180 -1.071212 -1.257330 -1.590964 0.669597 -0.162336 0.000070
2 -1.754354 -0.174801 -2.938174 -0.416717 0.195249 1.060151 0.007674
1 -2.833058 -0.324491 -0.351403 -1.248682 0.781266 -1.233438 -0.004951
2 -3.083074 -0.444415 -0.333580 -1.681024 -0.674347 -0.958058 0.007857
2 -0.770810 -0.178362 -2.194282 1.530650 -1.745778 -1.230126 0.005510
2 -0.939933 -0.877697 -1.638637 -1.016650 -0.316194 -0.098464 0.018094
2 -1.067261 -1.066806 -1.929944 -1.705574 1.019300 0.170998 0.001807
2 -2.633361 -1.307559 -2.493640 -0.031821 0.527562 0.050201 0.000317
2 -1.630959 -1.360058 -0.583056 -0.948679 0.277577 -0.543747 0.000057
1 -1.044988 -1.275689 -2.783566 0.374123 1.104451 -0.895906 -0.002891
2 -2.232955 -1.306032 -0.574953 -0.213954 1.748323 0.981975 0.233330
1 -2.954305 -0.088007 -2.934982 -1.030455 -0.898825 -0.887114 -0.008957
2 -0.876955 -0.166547 -1.723859 -0.843935 -1.610833 0.565075 0.001424
2 -2.741733 -0.188091 -2.896521 2.764865 0.906035 0.607891 0.000325
2 -0.978808 -0.962532 -2.683463 -1.732763 -0.636646 -0.554945 0.000039
2 -1.556821 -0.541403 -3.030509 0.032209 -0.720913 0.472346 0.003378
2 -1.781394 -0.080227 -3.074914 0.443837 0.012448 0.344515 0.007744
2 -2.089421 -0.168923 -2.447061 1.489759 -2.316096 -1.394274 0.029426
2 -0.856173 -0.499208 -1.080010 -1.021882 -0.719659 -0.096896 0.033643
2 -2.926446 -0.490695 -1.414083 1.798137 0.369443 0.914994 0.007648
2 -3.047509 -1.253259 -0.502685 0.765708 0.603820 0.581641 0.000010
2 -0.946483 -1.305594 -1.770784 0.684166 1.595478 0.886873 0.000348
1 -1.207693 -1.348201 -1.122973 -1.037707 1.297647 -0.709466 -0.807010
2 -2.466916 -1.362300 -2.626370 -0.797732 1.018767 0.691133 0.000969
2 -2.564946 -1.311512 -1.766500 0.491769 0.861445 0.646025 0.000289
2 -2.115723 -1.350416 -1.861225 -0.541020 0.603931 -0.853134 0.000046
1 -0.931818 -0.885620 -0.638829 -2.305315 -0.129494 1.310771 -0.128508
2 -1.293733 -1.363527 -2.012576 -0.897286 1.357954 0.670771 0.003837
2 -2.158619 -1.406670 -0.554829 0.536487 0.158435 -0.215379 0.239313
2 -3.065604 -0.654193 -2.713467 0.772194 -0.481545 0.797297 0.000060
2 -2.124425 -1.333343 -2.704627 -1.226629 1.995349 -0.062768 0.000196
2 -2.679801 -0.609085 -3.041844 -1.460416 0.162280 1.197378 0.000037
2 -2.209518 -1.148004 -0.213609 -0.848884 -0.286446 -0.124668 0.000009
2 -2.259193 -0.042825 -0.450589 0.544013 -1.403210 -0.890431 0.000018
2 -1.653936 -0.004745 -1.966136 -0.543454 -0.480950 1.202331 0.029670
2 -2.645383 0.018857 -2.906754 -0.808803 -0.312665 -0.150507 0.005569
2 -2.565540 -0.000869 -2.668645 -0.277185 -0.477838 -1.960658 0.000986
2 -1.102561 -0.002814 -1.174232 0.837204 -0.659158 0.050592 0.000240
1 -2.697624 0.014342 -1.569677 0.169531 -0.268752 -0.913860 0.088246
2 -2.454770 -0.316724 -0.177440 -2.114779 0.244823 -0.042541 0.001050
2 -1.684430 -0.724160 -0.176414 0.720589 -0.425208 -0.147382 0.359838
2 -2.926023 -0.616417 -0.185684 -1.868107 0.765978 -0.342906 0.000222
2 -1.667672 -0.821722 -0.248137 -0.357786 -0.099315 -1.611986 0.360795
2 -1.570175 -1.248235 -0.258773 1.099647 0.931366 -2.282416 0.000194
2 -3.090977 -0.719762 -0.518878 0.556006 -0.639311 -0.331998 0.018914
2 -2.428125 -0.149831 -3.080022 0.225089 0.753182 0.812638 0.000012
2 -1.430183 0.122215 -1.425548 0.747759 0.472864 0.979131 0.002357
2 -1.267610 0.106347 -2.041516 -0.589851 0.287577 0.618602 0.000812
2 -2.339801 0.109264 -0.772338 -0.360679 0.200018 0.771546 0.000032
2 -2.920878 0.063102 -3.112789 0.399970 -0.725796 -0.896194 0.000718
1 -2.674203 0.130043 -2.776077 0.024308 1.472395 -0.686531 -0.067730
2 -1.230061 0.051181 -2.646090 -0.635139 0.039201 -1.007081 0.000017
2 -3.102523 0.119433 -3.021104 0.271185 0.544293 0.899495 0.019718
2 -0.825790 -0.463889 -2.225121 -1.289283 -0.281206 0.261661 0.001452
2 -2.489952 -1.392993 -1.270667 1.682653 1.459083 0.231978 0.304583
2 -2.399852 -1.045533 -3.087676 -1.125811 0.111381 0.990678 0.034531
2 -2.179030 0.066439 -2.932433 1.007194 -1.494168 1.105497 0.000082
2 -3.033296 -0.538719 -0.672668 2.237581 -1.016552 -0.712951 0.000538
2 -0.799924 -0.835012 -1.769538 -1.762780 -0.350645 0.631199 0.129434
2 -0.920784 0.122916 -1.082096 1.871722 -0.632584 0.480834 0.000160
2 -2.420301 0.131097 -1.277437 0.915660 0.015118 0.399481 0.106047
1 -2.514145 0.124233 -0.359756 -0.519100 0.128998 -0.347616 0.000027
2 -1.036568 0.099709 -0.249817 0.657884 -0.578562 -0.367793 0.001400
2 -3.045491 0.121845 -1.411275 0.596932 0.005725 1.647383 0.000035
2 -1.440158 -0.081522 -3.118764 0.759371 0.245134 0.813269 0.011979
2 -3.117778 0.138874 -1.051262 -1.574790 -1.102366 -0.180234 0.001022
1 -0.729498 -0.798917 -2.624239 -0.251082 0.095213 1.452539 0.000050
2 -0.731264 -0.323775 -2.106265 0.454349 -0.018103 -0.321179 0.005791
2 -0.735124 -0.417513 -0.621975 0.043181 0.739313 -0.107316 0.040523
2 -0.747821 -0.463300 -0.859424 -0.392417 -0.268668 -0.786084 0.000370
2 -0.769491 -0.552535 -2.405036 0.249399 0.570275 0.299712 0.000837
2 -0.760563 -0.557062 -0.365756 0.634677 1.298986 1.491307 0.003752
2 -0.749391 -0.645075 -0.209324 0.031037 0.235657 -0.094122 0.004927
2 -0.765871 0.065103 -2.631054 -0.065027 -0.817949 0.347654 0.197650
2 -1.630890 -0.299247 1.592650 0.555393 0.234120 -0.584786 0.625293
2 -1.991412 -1.380796 1.587720 0.926967 -0.157431 1.246960 0.219873
2 -1.403679 -0.697859 2.772439 -0.991585 -0.387917 0.918510 0.000204
2 -1.416765 -0.295202 2.111960 0.650233 -1.313257 0.353266 0.003310
2 -1.643960 -1.118514 1.614637 -0.211859 -0.187328 -1.440145 0.004549
1 -1.174485 -1.001581 1.857876 0.480156 0.414365 0.391168 -0.053482
2 -1.144837 -0.104795 1.683314 0.539445 0.022935 0.265769 0.015509
2 -2.210241 -0.467257 2.295349 0.073274 0.442561 -0.345699 0.000111
2 -1.610644 -0.162569 1.067204 0.845895 0.292442 0.190031 0.000426
2 -2.088313 -0.016809 2.104649 0.615263 0.333365 -1.291099 0.018362
2 -1.122257 -1.275467 2.679424 -0.113556 -0.836048 0.577023 0.000200
2 -1.432058 -0.946515 0.868117 0.026360 0.407685 -0.224424 0.025064
2 -0.983118 -1.075399 2.749287 0.394750 0.344362 0.060511 0.000079
2 -1.568465 -0.590234 2.978185 0.585643 0.066440 0.456562 0.000430
2 -2.012917 -1.355165 1.442315 -0.697028 -1.004961 -0.578823 0.173891
2 -2.638160 -0.283134 2.192415 -0.213299 -0.149627 0.248070 0.032435
2 -2.364272 -0.622733 1.615869 1.522577 0.364528 -0.918170 0.085893
2 -2.301345 -0.718079 2.438490 -0.329772 -0.092719 -0.079868 0.002743
2 -2.000266 -1.124531 2.753325 0.650833 0.228185 0.567714 0.260960
2 -1.493178 0.059060 2.587476 0.430394 0.943977 -0.149953 0.237797
2 -1.990119 -0.937730 1.749706 -0.899179 -0.791743 -0.418068 0.002225
2 -2.882494 -0.500536 0.148527 0.514370 -0.073525 -1.830129 0.000036
2 -2.250270 -1.184042 0.705357 -0.266254 0.211991 0.237841 0.000107
2 -1.805769 -0.986111 1.373462 0.346460 0.248946 -0.212639 0.003047
2 -1.355422 -0.844732 3.102917 -0.260689 -0.530972 0.634727 0.000075
2 -1.337397 -0.934906 1.314190 0.523645 0.037562 -1.256923 0.166303
2 -1.398403 -1.240713 1.197186 0.981678 -0.234363 -0.036091 0.151868
2 -3.024713 -0.767085 2.676786 1.176293 0.182397 0.391866 0.001168
1 -0.911584 -1.155285 1.841684 0.574371 0.139773 0.013879 -0.013052
2 -2.462660 -0.413156 2.390431 -0.506287 -0.592875 0.463730 0.000063
2 -1.339595 -0.204728 2.755050 -1.120614 0.564309 -0.361208 0.000199
2 -2.201322 -0.388933 1.432765 0.634716 1.407334 -1.318317 0.000023
2 -2.541286 -0.346725 1.542655 -1.163836 0.179097 0.254614 0.000873
2 -2.330059 -0.709278 1.962030 -0.585403 0.416929 -0.046353 0.000095
1 -2.084318 -0.674910 2.649994 -0.228710 0.584040 0.490042 0.000373
2 -3.037416 -0.053650 2.232511 -0.827544 1.058731 0.044315 0.000276
2 -0.789256 -0.799460 1.362006 0.446243 -0.450071 -0.008571 0.000051
2 -2.227723 -1.000197 2.446045 0.001928 0.612185 1.070756 0.124807
1 -1.217629 -1.088790 1.627678 -0.967778 -0.597126 -0.999804 -0.023592
2 -2.929202 -0.752112 2.469230 -0.290475 -0.128442 -0.359287 0.004246
2 -1.476561 -1.216984 1.321756 -0.261670 -0.878837 0.025083 0.033606
2 -2.444330 -0.375695 0.967129 0.930556 0.766487 0.465205 0.004492
2 -2.445683 -1.148486 2.241402 0.564264 0.548606 -0.737727 0.007403
1 -1.740471 -0.565044 1.025601 -0.054502 0.466844 0.822059 -0.011235
2 -2.106638 -0.944141 2.583136 0.000647 0.453205 0.471121 0.001815
2 -1.700360 -0.282646 0.776280 1.289965 -0.158042 0.606469 0.006263
2 -2.067653 -0.650634 1.387190 0.541523 -0.095727 -0.368516 0.000019
2 -1.793379 -0.209263 1.399500 0.501745 0.157626 -0.464345 0.000907
2 -2.419638 -0.518028 1.714795 -0.096668 0.137845 0.341828 0.022789
2 -1.021424 0.044402 0.980489 -0.239803 0.521380 0.811313 0.001145
2 -2.949902 -1.098849 1.612765 -1.045246 -0.085176 0.064805 0.003142
1 -1.842194 -0.011984 1.328417 -0.101168 0.330861 -0.555189 -0.230429
2 -2.784456 -0.397268 2.683325 1.188909 -1.224068 -0.180516 0.001920
2 -2.599973 -0.665706 0.961646 -0.820004 -0.020052 -0.983410 0.000336
2 -1.799028 -0.886260 0.454215 0.511632 0.139491 -1.666795 0.000270
2 -2.066429 -0.737951 2.869877 0.061613 0.034618 1.413478 0.003696
2 -2.680962 -1.256218 1.670352 -0.825510 -0.956092 0.957215 0.000725
2 -2.587851 -0.947018 0.556440 -0.841512 0.849662 0.127052 0.000358
2 -1.164568 -0.030967 0.850667 -0.372702 0.372008 0.741324 0.002775
2 -2.521087 -0.015761 2.630136 0.312708 0.517060 0.308095 0.030967
2 -1.143186 -0.620159 1.927213 -0.149802 0.216743 0.020149 0.019904
2 -1.623698 -1.255118 2.506394 0.471681 -1.296948 0.161872 0.021935
2 -1.014509 -0.070533 1.537936 1.981997 0.457617 0.089258 0.036461
2 -2.146884 -0.895916 2.006936 -0.144990 0.578150 -0.363441 0.000056
2 -0.912884 -0.433785 0.896624 1.709672 1.330126 -1.033974 0.004080
2 -2.258411 -0.295757 1.985112 0.028676 0.295584 -0.713773 0.003789
2 -1.382782 -0.753287 2.133714 -0.332978 0.516233 -0.219782 0.003007
2 -2.756139 -0.220116 1.911031 -0.017259 0.426692 -0.805994 0.043021
2 -1.537630 -1.076027 2.403229 0.692389 0.894183 -0.232780 0.002062
2 -3.098657 -0.693255 0.760546 -1.626375 -0.061574 -1.071793 0.005429
2 -1.519435 -0.859242 2.209928 -0.374934 -0.163021 -0.149321 0.002141
2 -1.731132 -0.286210 0.591642 -0.762776 -1.256579 0.561652 0.002252
2 -3.003790 -0.264059 0.203563 -1.332852 -0.079319 -0.143497 0.000165
2 -2.075328 -1.082754 0.960849 0.132206 -0.665159 0.277485 0.000035
1 -1.764140 -0.313558 0.939072 -0.351649 0.291036 0.110296 -0.006845
2 -0.823018 -0.050497 0.335350 0.918376 -0.220567 -0.113731 0.000238
2 -1.204557 -0.055009 1.543324 0.175049 1.100923 0.612833 0.016053
1 -2.526734 -1.052528 2.026171 -1.353990 0.872887 0.547487 0.207603
2 -1.823179 -0.800948 0.218970 -1.029845 -0.040125 -0.448984 0.000341
2 -2.518958 -1.258625 0.855459 0.270752 0.050595 -0.457315 0.016649
2 -1.738031 -1.131908 0.876219 0.689333 -1.393508 0.450413 0.000150
2 -1.981585 -1.136107 1.259659 -0.143320 -0.136387 -0.413408 0.011233
2 -2.786999 -0.215951 1.214308 -0.263875 0.181598 -0.736412 0.040785
1 -2.886922 -1.137443 2.023802 -0.508572 -0.825605 0.624139 -0.049633
1 -1.260116 -1.195434 1.927638 0.227775 -1.320256 -0.587017 -0.039315
2 -2.755081 -0.079093 0.256147 0.785145 -0.681753 -1.700321 0.000144
1 -1.827264 -0.448848 0.392814 -1.369185 -1.168831 0.255966 0.000121
2 -2.073920 -1.170246 2.050869 -0.143864 -0.896287 0.132323 0.000014
1 -2.645050 0.018172 1.885576 0.693564 0.499033 0.278206 -0.211426
2 -1.737542 -0.407309 1.801282 0.496540 -0.463955 -0.170859 0.000048
2 -1.468053 -1.104282 1.592872 -0.316215 -0.474870 -1.221949 0.004100
1 -1.890741 -0.036767 1.477965 -0.691783 0.189310 -2.555683 -0.230365
2 -2.530495 -0.790385 1.809764 0.023347 -0.922250 -0.042505 0.006534
2 -2.647209 -1.308656 0.945437 -0.250688 0.336839 0.154359 0.014954
2 -2.580167 -1.029562 2.352302 -0.338943 0.313989 -0.872252 0.005077
2 -2.506669 -1.228932 2.903754 0.090305 -1.479249 -0.132008 0.001153
2 -0.805174 -0.949316 1.954204 0.005414 0.602291 -0.825478 0.000255
2 -0.870178 -0.534788 0.247258 -0.321619 1.824103 -1.573682 0.012328
2 -1.253297 -0.365767 1.511063 0.251095 0.749919 1.215386 0.000614
2 -0.906444 -0.427459 0.658088 0.443885 -0.277463 -0.637679 0.003967
2 -2.072730 -0.691763 0.536015 -0.087813 -0.203128 0.076728 0.002714
2 -2.589830 -1.119421 0.926276 0.104101 -0.636064 0.271535 0.011857
2 -1.441661 -0.366036 2.569233 0.320604 1.830331 0.236744 0.000869
2 -1.577611 -0.356947 1.506260 -0.613015 -0.119108 0.216563 0.637898
2 -2.784343 -0.794358 0.862726 -0.477563 0.137097 -0.852061 0.000337
2 -1.735356 -0.849584 2.358838 -0.222788 0.222988 1.356503 0.218381
2 -2.145156 -0.148991 0.190261 -1.863486 0.246037 -0.551737 0.000239
2 -1.634501 -0.912353 2.404955 1.375275 0.659343 -0.611664 0.220148
2 -2.840632 -0.381575 2.326561 0.201738 0.131884 -0.457596 0.001053
2 -1.462085 -0.126781 2.060419 -0.296201 0.094167 -1.171556 0.049755
2 -2.728563 -0.788392 2.303975 0.047734 -1.177508 0.141854 0.188084
2 -1.782280 -0.643992 2.972430 0.380151 -0.855190 0.383877 0.000487
1 -2.685652 -0.252089 2.330899 -2.030331 -0.061166 0.922648 -0.962742
2 -1.230426 -0.579241 2.672108 -0.140378 -0.557725 0.331390 0.000196
2 -1.425358 -0.869555 1.384776 0.563758 -0.408041 1.013141 0.166455
2 -1.491272 -0.502871 0.471257 -0.695126 0.300770 -0.050437 0.000052
2 -1.281583 -0.413405 2.453659 -0.424965 -0.165153 0.246729 0.003512
2 -2.793337 -0.893148 1.365828 0.212855 0.131752 1.337169 0.000003
1 -1.465141 -0.049739 2.896024 -0.517732 2.654886 0.547430 -0.005680
1 -1.530184 -1.117607 0.711466 -0.142898 0.125418 -0.434719 0.000114
2 -2.742921 -1.137118 0.837063 0.296186 -0.450869 -0.682325 0.004430
2 -2.859866 -0.756011 2.304400 -0.292166 0.501636 -0.255481 0.111324
2 -2.247175 -0.563916 2.522368 0.575514 -0.821498 -0.038803 0.002976
2 -0.982063 -0.771154 2.481761 0.988969 -0.192411 0.099216 0.000323
2 -1.884299 -1.011679 2.433190 -0.774011 0.358036 1.261942 0.000215
2 -2.181898 -0.894921 0.779681 1.149899 -0.831840 0.480613 0.000079
2 -2.722860 -0.213180 1.763519 0.354020 0.763522 0.304808 0.042012
2 -3.112719 -1.007735 0.689619 -0.853952 -0.051317 0.946112 0.043821
1 -1.235630 -0.340248 0.919403 0.034621 0.011847 0.685079 -0.004404
2 -1.889504 -1.133147 2.995838 -1.399173 0.168863 1.734494 0.001910
2 -1.417497 -0.561033 2.172629 -0.893807 -0.428312 -0.015757 0.001083
2 -2.622678 -0.891778 2.250402 0.656274 0.900216 0.467383 0.022170
1 -2.416625 -0.720549 1.703131 -0.006804 0.771614 -1.106070 0.071245
2 -1.683663 -0.931292 1.525187 -0.390404 -0.074300 0.997158 0.002197
2 -2.483052 -0.944081 2.839762 -2.003843 0.318089 -1.398491 0.359992
1 -3.053019 -0.957950 2.744516 0.067862 -0.041481 0.053148 0.002206
2 -2.691941 -1.142696 2.138564 0.506592 -0.163533 -0.909546 0.000924
2 -2.831954 -0.618303 1.147719 0.151939 0.349045 0.506406 0.000032
1 -0.774699 -0.947924 2.212325 0.414592 0.202903 0.052492 0.163648
2 -2.239356 -0.707881 0.615897 -0.850298 0.471847 0.985701 0.002483
2 -2.473622 -0.056764 0.654087 0.523227 0.521228 0.447374 0.016414
2 -2.115812 -0.608583 1.082716 0.487456 0.393468 1.063479 0.000618
1 -2.861155 -1.077717 0.484926 1.305905 -0.552281 0.126700 -0.971518
2 -0.948780 -0.684694 0.244317 -0.149734 0.315357 0.376810 0.009685
2 -1.838142 -0.918831 0.917216 -0.779729 -1.249956 0.986534 0.000239
2 -2.159444 -0.721402 0.334822 0.084281 0.482768 0.221488 0.001351
2 -1.077220 -0.111965 2.209512 -0.590637 1.219902 0.599583 0.004620
2 -1.985677 -0.737395 3.033657 0.737528 1.538643 1.122737 0.015918
2 -2.709887 -0.787751 2.443934 -0.624552 0.451725 1.538419 0.064716
2 -1.858137 -0.871119 1.863867 0.965301 0.629044 0.953485 0.002222
2 -2.553393 -0.842626 2.849212 -1.025541 0.002309 -0.283796 0.382328
2 -1.832893 -0.421337 2.783386 0.878515 0.551526 -0.405088 0.000013
2 -1.783155 -0.966953 2.946045 1.115620 0.617348 -0.271996 0.001191
2 -2.017070 -0.443963 2.506563 -0.421525 0.239191 -1.050147 0.000074
2 -1.442052 -0.296370 1.565456 1.017679 -0.086157 0.070423 0.016698
2 -1.565911 -0.003827 3.057287 -1.555407 1.438561 0.085214 0.013056
2 -1.288441 -1.315039 1.178081 -0.790931 -0.404536 -0.492538 0.118420
1 -1.365835 -0.444900 1.187374 -0.897030 0.819776 -0.922798 -0.005692
1 -0.827063 -0.899836 0.415213 0.571920 0.490756 0.369154 -0.003095
2 -1.279943 -0.952859 0.879144 0.808162 -0.006169 1.494719 0.048534
2 -1.345244 -0.065108 0.814135 -1.447668 0.435488 1.028659 0.002314
2 -2.605194 -0.448860 0.900118 1.106172 -0.147404 0.748787 0.002254
2 -1.954198 -0.739687 1.026338 -2.231572 0.126277 0.687665 0.000558
2 -1.129404 -0.927422 0.894181 0.641908 1.054598 -0.624509 0.023547
2 -2.573498 -0.753232 0.670987 0.210038 -1.957059 -1.143914 0.000325
2 -2.058937 -0.568205 0.846727 0.628423 -1.162214 -0.392629 0.000117
2 -1.706385 -0.552838 0.814336 -0.816967 -1.544618 0.559611 0.000473
2 -0.862534 -0.082360 1.430698 -0.685905 0.768137 -0.659854 0.007136
2 -1.653091 -0.709016 0.417763 -0.666651 -2.624947 -0.525772 0.000220
1 -2.736694 -0.051217 2.015798 0.459994 -0.071116 -0.217034 -0.184728
2 -2.161550 -0.157064 1.927700 1.408043 -0.142098 -0.085591 0.003912
2 -3.110857 -0.339771 1.475560 -0.695138 -0.768465 0.787378 0.000674
2 -0.873172 -0.649093 1.838576 -0.083948 0.855960 1.364415 0.000036
2 -1.104948 -0.280378 2.778792 -0.599133 0.032410 -0.381536 0.000401
2 -2.161905 -1.177387 2.482647 0.437111 0.528215 0.707501 0.001870
1 -1.126452 -0.625474 2.403618 -0.304381 0.798101 -1.135040 -0.002839
2 -2.696506 -0.638160 1.688856 -0.641919 0.476393 -0.209439 0.000073
2 -2.337429 -1.043902 2.508932 0.322207 0.728158 -0.113007 0.121924
2 -1.319836 -0.097395 2.061415 0.421237 -0.303180 0.482398 0.045729
2 -2.042718 -0.412240 1.191050 -0.413084 -1.173245 -1.545168 0.000154
2 -0.895048 -0.266570 2.840975 0.864222 -0.553286 0.708949 0.000324
2 -1.607998 0.036426 0.543524 -0.761394 0.322274 -0.527534 0.000057
2 -2.882293 -0.183108 2.099500 0.214679 -0.484929 0.328477 0.000829
2 -1.321650 -0.183934 2.394357 -0.267632 -0.640344 -0.624036 0.000153
1 -2.753606 -0.161805 2.313521 0.681855 -0.732581 0.597118 -0.997171
1 -2.608544 -0.175103 1.868594 0.279228 0.242823 -1.370589 -0.064533
2 -2.887336 -0.227949 1.108149 -0.387329 -0.710741 0.202147 0.046406
2 -2.433853 -0.242445 0.839448 0.429156 -0.735473 0.146897 0.102251
2 -2.925587 -0.382026 1.040070 -0.114372 -1.292368 1.260045 0.006722
2 -1.052540 -0.524488 2.015201 -0.380254 -0.098637 -0.236939 0.021428
1 -1.050109 -0.635632 1.035598 -0.576137 -1.455227 -0.870640 -0.004357
2 -1.317239 -0.925131 2.646452 -1.347379 0.053235 -0.746666 0.000026
2 -2.620906 -0.943947 0.822832 1.227937 0.297557 0.575539 0.001221
2 -2.531738 -1.126046 0.141214 -1.157008 0.144530 -0.173536 0.000082
2 -1.824240 -1.024690 0.237325 0.456071 0.448654 0.366865 0.000290
1 -2.726537 -0.251067 0.684256 0.295467 0.898201 1.477820 0.001275
2 -1.047519 -0.747824 0.593404 -0.060350 -0.961827 1.477953 0.000024
1 -1.621246 -0.986869 1.340213 1.035388 1.078198 0.455858 0.003142
2 -2.364695 -1.024646 2.827195 -2.008365 0.629934 0.464486 0.051570
2 -1.112766 -0.439050 2.383271 -0.862421 -0.553063 0.161262 0.004596
1 -2.307998 -0.294520 0.261926 1.451088 -1.006448 0.156311 -0.007285
2 -2.701220 -0.515362 2.008277 1.165287 2.058568 -0.961125 0.006692
2 -2.479312 -1.016498 2.139358 -1.111213 1.075048 0.351781 0.216046
1 -2.974436 -1.062441 0.503463 -0.989452 0.206203 -1.099532 -0.973949
2 -2.983257 -1.106423 2.640940 -0.809357 0.825131 -0.884784 0.001425
2 -1.378437 -0.990134 0.515615 0.121497 0.243434 1.410036 0.000025
2 -2.653980 -0.220765 1.431059 -0.217144 -0.861848 0.929622 0.000896
2 -2.511649 -0.285356 0.736407 1.774513 -0.959422 0.681470 0.102083
2 -1.582218 -0.891406 2.918857 0.199427 -1.360062 -0.558881 0.000406
1 -2.387135 -0.914114 0.422766 -0.718012 -0.319538 1.092576 0.000103
2 -1.674930 -0.229055 0.351158 0.440164 0.412920 0.609787 0.000482
1 -1.444228 -0.239737 0.569113 0.703227 -0.232696 -0.024515 -0.000690
2 -2.464291 -0.436872 2.844120 -1.183741 0.842592 -0.921351 0.000093
2 -2.413619 -0.108882 2.341012 0.349530 -0.280466 0.220637 0.012665
2 -1.069291 -0.065118 2.504102 -1.400758 0.218569 -0.438366 0.000282
2 -1.176165 -1.267900 2.245736 -1.847543 -0.262126 0.334082 0.003683
2 -0.882393 -1.389546 2.141073 0.187912 -0.946280 0.077556 0.016719
2 -2.675006 -1.348340 1.237877 1.488850 -1.344195 -0.449843 0.000196
2 -1.382674 -0.257419 0.935127 0.196583 -1.255278 0.247659 0.007321
2 -1.002928 -0.285181 2.055281 -0.110522 -1.213235 0.648049 0.006895
2 -2.589785 -1.407074 2.928945 -0.484829 -0.655821 -1.197944 0.005395
2 -2.712593 -0.154637 2.853517 0.769350 1.271315 -0.348427 0.000212
2 -1.033066 -1.009808 0.423556 -1.121875 0.494413 1.329643 0.000167
1 -1.164949 -0.622401 2.103932 -1.576101 0.223354 1.015825 0.004152
2 -0.983552 -0.868188 2.942161 -0.924999 0.054286 -0.154533 0.000016
1 -1.012784 -1.377446 2.970370 -1.078898 -0.466078 -0.278011 0.009119
2 -2.719931 -0.633174 2.129952 1.089280 0.284437 -1.011367 0.006894
2 -2.827133 -0.525530 2.875682 0.946655 -1.034552 0.143157 0.000164
2 -2.684827 -0.864599 2.808201 -0.878011 0.379808 -1.427794 0.074448
2 -1.527563 -1.335459 2.596749 0.013119 -0.037445 0.809013 0.021945
2 -2.421278 -1.349963 0.656721 0.630086 -0.026712 1.210599 0.000208
2 -1.315346 -1.294929 2.814922 -0.209108 0.155890 -0.036872 0.000162
2 -0.775557 -1.160098 0.274060 0.379691 0.793352 -1.014184 0.043177
1 -0.840470 -1.249310 0.372896 0.125580 0.075630 -1.474328 0.276643
2 -2.738989 -1.224477 0.239275 -0.750651 0.590483 0.362052 0.002376
2 -2.535556 -1.391524 1.060018 -0.210400 -0.549841 1.138391 0.003698
2 -2.486090 -1.204029 1.632920 0.934175 0.727519 -0.510317 0.000719
2 -3.064341 -0.119080 1.586190 -0.532272 -0.760084 0.222858 0.016213
2 -2.590325 -0.116025 0.742923 -1.020563 -0.665701 -1.685841 0.019713
1 -0.913682 -0.233460 0.926855 0.388906 -1.129839 -1.612189 -0.047697
1 -0.829557 -1.339874 1.533159 0.108406 0.365053 0.257068 -0.004439
2 -2.067159 -1.196018 2.831916 -0.607092 0.541985 0.720683 0.260968
2 -2.512436 -0.063557 2.772651 1.935658 0.022286 -1.711673 0.029620
2 -2.942714 -0.282296 0.805245 -0.256827 -1.636958 -1.050999 0.000199
2 -1.476086 -0.095641 1.225725 -0.231327 -0.835639 1.020716 0.000343
2 -1.312242 -0.083529 1.823813 0.494262 -0.739363 -0.335063 0.000489
2 -2.979775 -0.372872 3.083967 0.715651 -1.010278 0.410972 0.000056
1 -2.847644 -0.243428 2.590771 0.691338 1.593479 -0.580860 -0.008118
2 -0.791761 -1.317411 0.718256 0.267460 -0.719125 0.737491 0.000014
2 -0.985471 -1.259984 1.256720 -1.468021 -1.774144 -0.142903 0.000024
2 -0.954626 -0.453594 1.567540 -0.836538 -1.223392 -0.371317 0.000011
1 -0.888440 -0.353968 1.245071 -0.792963 -0.795190 0.765510 -0.013103
2 -1.377132 -1.355678 2.343900 -0.292882 0.388293 -0.038614 0.000146
2 -1.934167 -1.223823 1.388943 -1.269862 1.888202 -1.223855 0.058029
2 -2.715590 -1.330505 2.262664 0.192348 0.656534 -1.472335 0.000239
2 -1.997285 -1.332498 0.458142 0.483253 0.592516 -0.580368 0.000001
1 -0.919466 -0.527322 0.465091 -0.992292 0.662988 -1.131439 -0.076081
1 -2.537956 -0.455755 0.214330 0.082273 0.566994 0.664574 -0.007347
2 -1.664888 -0.487779 0.205566 0.257886 -0.454149 0.382343 0.000598
2 -2.107366 -0.557401 0.234945 -0.218899 -1.221395 0.603651 0.001058
2 -1.043857 -0.057364 1.369283 -1.267947 -0.985325 -1.202861 0.008075
1 -1.015243 -0.140571 1.086980 0.812985 -1.400454 -0.231304 -0.053902
2 -0.812107 -0.129013 2.307075 0.227275 -1.274467 -0.337411 0.000147
2 -2.943305 0.003409 0.405843 -0.747356 -0.114603 -0.009228 0.000932
2 -1.262687 -1.277560 0.460332 -0.933004 1.210129 1.451266 0.000006
2 -0.975732 -0.980065 1.387708 -1.559664 0.690859 1.456690 0.000047
1 -3.010077 -1.258955 2.144007 0.941411 0.174076 0.379567 -0.048609
2 -2.634022 -0.351821 2.997115 0.148521 0.238602 -1.190400 0.000160
1 -0.900242 -0.152227 2.083212 -1.766843 0.497798 1.069991 0.009071
2 -1.893583 -1.366618 1.384292 0.649274 0.643290 0.864384 0.184833
2 -2.646110 -1.404569 2.616593 -0.095646 -0.031407 0.653670 0.000006
2 -2.994216 -1.364060 0.287258 -0.244111 0.754793 0.876238 0.077274
2 -1.349855 -0.067841 0.200498 -0.396972 0.244484 0.696859 0.000812
2 -1.508851 -0.200478 0.215685 -0.229105 -0.671094 0.750637 0.001018
2 -2.971339 -1.233119 1.837126 1.746934 -0.354308 0.668526 0.000291
2 -1.168039 0.018103 0.323050 -0.817694 -0.243972 -0.134710 0.000769
2 -0.877927 0.038581 0.594024 0.100989 0.284792 0.232786 0.003647
2 -1.005556 0.081673 1.534475 0.151032 0.939685 -1.771325 0.026008
2 -2.456427 0.044235 2.307881 0.405636 -0.376264 -0.691209 0.577318
2 -0.881506 0.081577 0.771918 0.692194 0.687354 0.047914 0.002897
2 -1.553904 0.020459 2.148766 -0.990045 -0.024440 -0.435423 0.004164
2 -3.053750 -0.587145 0.630798 0.962524 -0.366642 -0.215887 0.005369
2 -2.340526 0.053295 0.359764 0.372115 -0.917102 -0.255190 0.000007
1 -2.934118 0.097541 1.953877 -0.169310 -0.408305 -0.158002 -0.019750
2 -2.182312 0.077002 2.929364 -0.247382 -0.655349 0.453250 0.000007
2 -2.434518 0.049733 2.469278 0.973059 -0.828684 -0.775408 0.668998
2 -1.961088 0.083147 0.683565 0.482727 -0.722778 -1.456065 0.026214
2 -1.078107 0.058207 2.158540 0.206576 -0.706589 -0.355920 0.009095
2 -2.363344 0.130476 2.513248 -0.515059 1.349775 -0.587900 0.656312
2 -1.180993 0.079469 2.297933 0.745564 -0.222300 -0.991269 0.005777
2 -1.579591 0.099716 2.422748 2.074512 0.563202 -0.620248 0.002086
2 -0.904699 0.112083 1.932408 -0.527145 0.774499 0.987439 0.000316
2 -0.814940 0.100009 1.384848 -0.866271 0.182160 -0.948705 0.003042
2 -2.143909 -0.725765 3.063086 0.689735 -1.870688 -1.381105 0.013432
1 -1.602165 -1.382096 1.578891 0.154310 1.863772 -1.100176 -0.009656
1 -1.390873 0.132942 3.104026 1.372252 0.321256 -0.547789 -0.005852
2 -2.113447 0.115846 2.184255 -2.200878 -0.707530 0.842308 0.070165
2 -2.501601 0.116823 2.226682 0.305476 0.339841 -1.346835 0.554159
2 -1.696722 0.132191 2.175893 0.627930 -0.078496 0.180944 0.003939
2 -3.091599 -1.265151 0.276470 1.639332 0.668194 0.174406 0.076410
2 -3.109974 -0.329497 0.982204 0.699659 -0.327135 0.791335 0.001057
2 -3.112190 -0.578455 1.792496 0.700341 -0.470662 1.147645 0.000028
1 -1.318638 -1.417902 1.590547 1.231149 0.301421 0.378365 0.004811
2 -1.993994 -0.350840 3.122155 -0.350574 -0.808513 -0.418016 0.000111
2 -2.733430 -0.983880 -0.148668 -1.646106 -1.131267 -0.373119 0.072160
1 -1.540272 -0.310072 -0.116914 0.046854 1.316564 0.248966 0.001470
2 -1.159552 -0.633796 0.076322 0.768383 -0.462096 -1.367062 0.002238
2 -0.941595 -0.095953 0.112962 -0.429680 -0.768883 -1.102542 0.000133
2 -2.361583 -0.607669 0.061958 -1.516630 0.011161 -0.642736 0.000997
2 -1.340062 -1.126161 0.082817 0.416517 0.211109 -0.358897 0.012711
2 -1.327354 -0.545424 0.090933 -0.684761 1.404560 -0.268432 0.101414
2 -2.830734 -1.103560 0.128861 -0.411575 -0.837056 0.274373 0.023906
2 -1.204733 -1.056067 0.136310 0.570292 -1.347797 0.579395 0.012711
2 -2.911965 -1.322285 0.121306 -0.958182 -1.210743 0.779557 0.005140
2 -2.184298 -0.709073 -0.032605 -1.336265 0.963305 -0.956698 0.000326
2 -0.971401 -0.548731 -0.016396 -0.167766 0.774405 -1.211315 0.166680
2 -1.938092 -0.690035 -0.024058 1.537578 0.359024 -0.711915 0.000118
2 -2.859570 -1.185286 0.000967 0.786621 -0.462109 -0.248409 0.025187
2 -1.055630 -1.277038 0.036381 1.223344 -0.411861 0.397805 0.000022
2 -3.002242 -0.786377 0.128280 0.556212 0.782028 1.422083 0.044406
2 -1.355521 -0.438067 0.011123 0.851116 0.294147 0.164479 0.622438
2 -1.532606 -0.822527 -0.030069 0.965959 -0.031884 0.240601 0.000642
2 -1.326617 -0.805744 0.025906 -0.030461 0.061402 0.969665 0.000557
1 -1.239962 -0.414224 0.020600 1.040940 0.303630 1.100279 0.526581
2 -2.053650 0.027018 0.027885 -0.019063 -0.593753 1.002340 0.061930
2 -2.384244 -0.506343 -0.140703 -1.027018 0.097777 -1.995363 0.002840
2 -2.976454 -1.318538 -0.071171 0.125047 -1.029242 -0.619672 0.005651
2 -2.657053 -0.907475 -0.059751 0.044065 -0.800036 0.225713 0.071151
2 -3.033955 -0.771292 -0.012972 -1.743792 0.612876 1.084900 0.044327
2 -1.796768 -1.353396 -0.065429 0.219626 0.209698 0.750860 0.000015
2 -1.509235 -1.316315 -0.037473 -0.468681 0.173037 0.239015 0.000608
1 -2.133895 0.016355 -0.101455 -0.613921 0.434130 -0.738885 0.375996
2 -0.832821 -1.023421 -0.102458 -0.706920 0.403378 -0.674135 0.000038
1 -0.955000 -0.432574 -0.073200 -0.514381 0.856414 0.243922 0.161008
2 -1.696330 -0.442965 0.001663 2.020841 -1.538133 1.306128 0.000657
2 -2.531742 -0.513949 -0.019134 -0.703444 1.901394 1.065721 0.002336
1 -2.974627 -0.195784 -0.020392 0.964760 -0.277533 1.006469 -0.003843
2 -1.317131 0.023972 -0.041649 0.159131 -0.841379 1.319279 0.000362
2 -2.398230 -1.378747 -0.103117 0.164512 0.208352 -2.026039 0.000008
2 -1.106850 -0.094179 -0.088422 0.514935 -0.666149 -1.491065 0.000170
2 -1.430888 -0.164880 -0.097667 0.901424 -0.993228 0.602258 0.003112
2 -2.242623 -0.334318 -0.122489 0.566860 -0.731335 -0.786992 0.000575
1 -2.045358 0.055871 -0.119983 -1.236041 -1.955444 -0.684015 0.407821
2 -2.197684 0.134396 2.299206 0.927928 -0.776983 -0.205594 0.051818
2 -0.721755 -1.237646 0.414387 -1.081456 0.463046 0.141079 0.250220
2 -0.760840 -0.772528 -0.062901 -1.080140 1.495279 -0.041483 0.001431
2 -0.739412 -0.391287 0.863588 -0.146151 -0.586605 1.617829 0.003267
1 -0.758822 -0.445534 0.556720 1.399510 -0.547144 -0.650724 -0.155735
2 -0.763522 -0.674163 0.243081 0.918860 0.537530 -0.518246 0.007180
2 -0.772578 -0.184336 1.045676 -0.093848 -0.532597 -0.376598 0.001871
1 -0.728983 -1.079235 2.500295 -1.038508 0.156754 -0.139203 -0.004620
2 -0.721186 -1.356995 2.927106 0.187540 -0.486909 0.257785 0.004622
2 -0.748525 -0.521740 3.040982 -0.423041 -0.421258 0.248175 0.000070
2 -0.754770 -0.033909 2.060143 0.569812 0.032074 0.056322 0.002049
2 -0.766382 -1.189585 2.034620 0.262769 0.846812 0.731778 0.023711
2 -3.117080 -0.951770 2.444068 1.081176 -1.419536 -0.878681 0.000203
2 -2.375496 1.082681 -1.351435 -0.310124 -0.314694 -0.471032 0.000187
2 -2.557626 0.200916 -3.120202 0.117300 -0.515611 -0.259869 0.000035
2 -1.036193 0.811752 -2.718019 -1.072885 0.663628 -0.372064 0.000262
1 -2.341291 0.332452 -1.980605 -0.666640 -0.335828 0.157628 0.002905
2 -0.958911 1.198455 -1.052699 0.416531 0.330451 0.593950 0.000069
2 -1.170475 0.234276 -0.304569 -0.553974 0.531142 -0.571062 0.456659
2 -1.327465 0.844503 -1.503557 -0.392415 0.312773 0.686755 0.000448
2 -0.819775 1.086263 -0.646855 0.189622 -1.153702 1.790899 0.004191
2 -2.645952 0.515935 -1.629813 0.567199 0.565149 0.601048 0.000017
1 -1.656784 0.887218 -0.996086 0.480029 -0.104376 -0.525081 -0.042135
2 -3.014807 0.312478 -1.066098 -0.060402 0.198493 0.529583 0.001257
2 -1.222554 0.414224 -1.590229 -0.518354 -0.480255 -0.414075 0.003381
2 -2.215200 0.628866 -1.090894 -1.014061 -0.257376 0.789636 0.001505
2 -1.764256 1.234536 -2.463299 0.100427 0.680040 -1.959459 0.001425
1 -1.750975 1.075650 -1.071061 0.897062 -0.399583 0.981450 -0.120263
2 -1.974039 0.524201 -0.963897 1.288215 -0.499064 1.062947 0.000313
1 -1.059111 0.488175 -1.558452 0.238525 -0.594909 1.412638 -0.065186
2 -2.735794 0.685932 -0.915233 -0.274747 -1.855525 1.101711 0.070294
1 -1.690016 0.245879 -1.238636 0.712928 0.020331 -1.543952 -0.003597
2 -1.373182 1.200409 -1.644507 0.882834 0.698077 -0.564271 0.001575
2 -1.582646 0.700459 -0.980813 -0.342143 -0.107903 0.425573 0.000904
2 -0.839760 0.724012 -1.601814 0.131477 1.232863 1.665683 0.163718
1 -1.474338 0.841449 -0.560153 0.026408 0.786129 0.816840 -0.005694
2 -2.068492 1.118064 -1.125576 -0.670067 1.471450 -0.381736 0.024548
1 -1.489280 1.139042 -1.028765 1.043973 -0.560964 1.011338 -0.873863
2 -1.269258 0.495233 -2.311656 -0.764772 0.156201 -1.093890 0.009361
2 -2.345821 0.802747 -2.194279 -0.395289 0.437171 0.526678 0.000447
2 -0.875281 0.554404 -2.062858 0.369027 -0.912650 0.295359 0.173170
2 -2.114585 0.646742 -1.277234 0.209853 -0.318580 -0.477408 0.004829
2 -1.534615 0.518764 -0.611587 0.155859 0.286325 -0.076137 0.000022
2 -1.648704 0.921795 -2.320036 0.564961 -0.852082 -0.565919 0.000067
2 -2.135841 0.884994 -1.562041 -0.299340 0.914453 -1.639423 0.066079
1 -2.046357 0.630606 -0.459126 0.753504 -0.118528 2.180784 -0.143826
1 -2.072806 0.808554 -1.180955 2.000569 -1.124618 -0.523362 -0.011118
2 -0.798461 0.888001 -1.730659 1.628395 0.747126 -0.423599 0.002379
2 -2.838667 0.564311 -3.001629 0.288803 -0.276279 0.027290 0.016034
1 -2.470509 0.940785 -0.802033 0.064768 0.626755 0.977997 0.078606
2 -2.657772 1.128516 -2.818388 0.256392 0.388276 0.012208 0.049841
2 -1.910293 0.841988 -1.409593 -0.003222 0.416317 -0.253302 0.000724
2 -1.921711 0.628317 -1.693206 0.358410 0.563943 -2.268919 0.002777
2 -0.868650 0.839737 -1.439734 -0.503664 0.654826 -1.757486 0.046243
2 -1.949331 0.361293 -0.368754 -0.845252 -0.626735 0.527608 0.000409
2 -1.361211 0.835548 -2.868672 0.381415 -0.357674 -0.615376 0.002235
2 -2.788809 0.565002 -0.862920 0.755199 -0.206988 1.163221 0.059757
2 -2.495632 1.020603 -1.552623 0.263969 -1.211729 1.267722 0.000206
2 -1.538576 1.280754 -2.655140 0.144650 1.233647 -0.359556 0.005367
2 -2.844080 1.192550 -1.754151 -0.047993 0.606805 -1.672264 0.003787
1 -1.126700 1.037618 -2.177363 -0.621798 0.151979 0.224905 -0.005995
2 -2.880445 1.053347 -2.259972 -0.453464 0.021317 -0.252353 0.004883
2 -1.469808 1.030923 -0.092948 0.620194 0.178519 0.211265 0.015389
2 -1.341476 0.982205 -1.116153 0.131993 0.130986 0.507102 0.015391
2 -2.285708 0.782447 -0.443806 1.593056 -0.718033 1.999450 0.000350
1 -1.537999 0.542425 -1.224144 -0.291650 -0.826290 0.646784 -0.003497
2 -1.717798 0.832977 -1.310530 0.770370 0.565989 -0.038068 0.000403
2 -1.493051 0.876082 -0.127438 0.733836 -0.457046 0.510455 0.013987
2 -3.007286 0.578386 -2.200908 -0.439224 0.361659 -0.018249 0.001007
1 -2.317166 1.243663 -2.138403 0.835329 1.035030 -0.415587 -0.012224
2 -1.799474 1.139964 -2.223246 0.450538 -0.559382 -0.048161 0.000147
2 -0.927568 1.049039 -1.543291 1.467842 -0.035973 -0.345760 0.000131
2 -2.443248 0.363047 -0.792663 0.423937 -0.381200 0.512210 0.002595
2 -2.214038 0.697126 -2.379744 0.670720 -0.499991 0.035709 0.000182
2 -1.485928 1.031160 -1.161374 1.150075 0.065145 0.945367 0.022256
2 -2.035398 0.983482 -1.795493 0.186901 0.626525 -1.161118 0.008571
2 -1.399134 0.966192 -1.712039 0.243189 -0.146128 0.640295 0.000152
2 -1.587152 0.831641 -2.553858 -0.539621 1.055963 -0.355879 0.000229
2 -1.952906 0.467447 -2.287946 -1.212970 0.486549 -0.412543 0.003370
2 -1.596159 0.658633 -1.754618 -0.684597 -0.908630 -0.339302 0.001049
2 -1.831459 0.324454 -2.615115 0.280307 -0.602741 -0.079371 0.000984
2 -2.840878 1.253791 -0.759677 -0.852066 -1.055695 -1.837759 0.116854
2 -2.863118 0.706735 -3.070195 -0.628324 -0.692062 -0.549418 0.014387
2 -1.762170 0.321085 -2.168159 -0.539370 0.897114 -0.007552 0.001366
2 -2.267452 1.226582 -0.225961 0.834483 0.391855 -0.732371 0.001006
2 -1.317520 0.389774 -1.362940 1.824551 -1.020188 0.728817 0.093454
2 -0.961161 0.810293 -2.110752 -0.038215 -0.033815 0.629431 0.000358
2 -1.163376 1.047714 -2.549743 0.282774 -0.215937 -1.224345 0.000390
1 -1.813125 1.320939 -1.670689 1.036874 0.625914 1.317803 0.199668
2 -2.972333 0.870658 -2.454559 0.239465 -0.432033 0.060787 0.000064
2 -2.206801 0.489573 -1.944607 0.044163 -0.583251 0.958505 0.006004
2 -0.984368 0.926857 -1.078183 -0.147328 -0.141382 -1.046922 0.130489
2 -2.331232 1.085322 -2.037165 0.354527 0.675262 -1.596371 0.002012
2 -3.003122 1.264172 -1.977532 -1.538432 1.267340 1.014563 0.000052
2 -2.557612 0.943773 -0.478289 0.290008 1.876882 0.567611 0.008950
1 -2.229506 0.515824 -1.572343 -0.440518 -0.494354 -0.137526 -0.034518
2 -2.596915 0.901428 -2.846396 -0.653248 0.826622 -0.134450 0.000759
2 -1.234291 0.391498 -0.302147 -0.513392 -0.799950 -0.025636 0.007882
2 -2.243954 1.037696 -0.563144 -0.469436 -0.503842 -0.378586 0.000796
2 -1.841234 1.195078 -2.672520 -0.374949 0.048936 0.465199 0.041921
2 -1.305591 0.590644 -0.459635 -0.033368 0.482744 -0.289016 0.000229
2 -2.474243 1.288060 -1.475296 0.645058 -0.308691 0.260364 0.000095
1 -1.854969 1.031831 -2.612242 -0.629096 -0.040046 -0.706459 0.012346
2 -0.801994 0.648429 -1.701432 0.183503 -1.664811 -0.806080 0.842844
2 -0.889610 1.280273 -0.580126 0.652985 -0.058197 1.353242 0.002503
2 -2.327014 0.280570 -2.386726 -0.612833 -0.998397 0.095466 0.000017
2 -1.996173 1.236758 -0.479051 -0.480099 0.926292 0.698758 0.000022
2 -2.397554 0.817658 -2.531987 0.292827 -0.605451 0.319654 0.000446
2 -1.174436 0.665948 -2.467692 -0.091190 -0.933806 0.454820 0.030630
2 -2.157708 0.875779 -2.775515 -1.451152 0.791556 -0.516690 0.000089
2 -1.320019 0.214691 -2.969166 -0.506178 -0.091009 -2.556564 0.000867
2 -2.031255 0.325074 -2.628537 -0.583439 -0.432041 0.249604 0.016729
1 -1.908058 0.616299 -0.356256 0.611712 0.027180 -0.171373 -0.138131
2 -0.991282 0.902179 -1.208699 0.285993 0.700694 0.724147 0.130502
2 -1.422996 1.104026 -2.536274 -0.051900 -0.775850 -0.308093 0.000188
2 -2.394395 0.896959 -0.596769 -1.083512 0.617947 0.859403 0.025668
2 -2.438497 0.671197 -2.046781 -1.881625 1.135141 -0.906481 0.000557
2 -1.514002 1.234507 -1.276711 -0.105635 -0.331689 -0.646817 0.000330
2 -2.179781 0.271789 -2.662416 -1.043854 -2.104675 -0.009675 0.209242
1 -1.588745 1.174429 -1.041363 0.972294 0.539595 -0.273335 -0.942250
2 -2.076882 1.115669 -1.888985 1.247404 1.119832 -0.302220 0.008429
2 -1.662848 0.197658 -0.226019 -0.314288 -0.389835 0.425218 0.000376
2 -2.831794 1.062186 -0.316269 -1.161111 0.343561 0.824792 0.000016
2 -0.926531 0.886839 -0.309002 0.569793 -0.149876 -0.395654 0.000144
2 -1.318125 0.406706 -1.045879 -0.522580 -0.788739 -0.991686 0.011822
2 -1.688322 0.845184 -1.585980 0.364379 0.458413 -0.122598 0.002082
2 -1.730955 0.690594 -2.670221 -0.305223 -1.307863 0.533783 0.004485
2 -2.563787 0.948271 -0.699389 0.826370 1.492495 -0.196073 0.090064
2 -1.091896 0.229532 -1.273458 -0.551864 -1.673308 -0.212492 0.005613
2 -1.503544 0.677825 -1.579076 -0.654164 -0.107697 -1.107190 0.031577
2 -2.038771 0.519001 -2.610485 0.665199 -0.636979 0.397623 0.001406
2 -1.827868 0.556143 -2.383686 1.685735 -0.291600 -0.179594 0.003306
2 -1.969355 0.260153 -1.929471 0.697632 0.099476 0.150965 0.000398
2 -1.515400 0.189250 -0.643204 0.117512 -0.375371 -0.379122 0.000327
1 -1.963387 0.986577 -2.321311 0.384779 0.299662 0.988251 -0.007980
1 -2.977867 0.589000 -0.073089 -1.470407 -0.054775 0.221052 -0.000593
2 -2.412771 0.999660 -0.995437 0.546691 1.655946 -0.116747 0.000938
2 -2.852527 0.747424 -1.942914 0.410795 -0.767996 -0.721056 0.000019
2 -1.013060 1.250782 -2.777529 -0.317982 0.073347 0.490353 0.040381
2 -2.566480 0.499656 -2.988841 -0.401116 0.212809 0.210166 0.013525
2 -1.956430 0.908283 -2.639596 0.558772 -0.107843 0.867301 0.012168
2 -1.629691 0.696586 -2.988177 -0.315591 -1.504411 -0.066950 0.163519
2 -1.229378 0.291275 -2.395799 0.921181 -0.107455 -0.007870 0.000778
2 -1.039805 0.607469 -2.499129 0.685529 0.645491 -0.164427 0.030781
1 -2.961862 0.491087 -1.905310 -0.193154 -0.874918 1.957642 0.000091
2 -1.873812 0.603378 -0.783893 0.053116 -1.277493 0.864314 0.000301
2 -1.014556 1.003223 -1.993690 -0.192927 -0.491426 0.464488 0.007275
2 -2.221385 0.940684 -1.077596 -0.168668 -0.120808 0.476419 0.000937
2 -1.686341 1.178644 -1.568417 0.112045 -0.011661 0.394479 0.115954
2 -2.058417 0.642546 -1.452164 -0.463892 -0.197346 -1.600977 0.002976
1 -2.010724 0.782721 -1.649299 -1.762412 -1.213069 1.197362 -0.001205
2 -0.790270 0.528992 -2.191471 0.820248 0.361765 -0.652936 0.021061
2 -2.471043 1.030070 -0.593318 0.857995 -0.373329 -1.175510 0.042966
2 -2.571313 0.438297 -2.359095 0.837424 -1.065888 -0.136949 0.000027
2 -3.088811 1.042962 -1.382074 -0.583557 0.667936 0.050838 0.000618
1 -2.848925 0.906738 -0.560657 -1.420283 0.515799 0.588880 -0.001760
2 -0.830168 0.645751 -0.315156 0.173836 1.297569 0.505359 0.049850
2 -1.189407 0.673209 -0.042271 -0.999811 0.455967 0.947174 0.000036
2 -2.155711 0.282948 -0.356702 0.260155 0.100990 1.111301 0.000327
2 -1.375670 0.631232 -1.515600 0.337547 1.292515 -0.532058 0.030927
2 -2.469331 0.785475 -1.304113 0.061646 1.295927 1.699198 0.000018
1 -1.269917 0.368740 -2.203941 -0.004066 0.455356 0.122785 0.009570
2 -2.586156 0.949208 -2.307758 -0.191550 1.349686 -1.222647 0.000039
2 -3.045396 0.539716 -2.914228 0.095027 -0.678165 0.338032 0.000284
2 -1.295411 0.947142 -2.693058 -1.018335 -0.268800 -1.446285 0.000767
2 -0.776824 0.306944 -1.475247 0.425410 -0.752161 -1.350291 0.001148
2 -0.928938 0.274816 -2.325869 -0.738510 0.212559 1.081729 0.046233
1 -2.210634 0.452437 -1.186416 -0.829267 -0.469014 -0.319680 -0.001926
2 -2.728177 1.024646 -2.603021 -0.543755 -0.804010 -0.641717 0.007203
2 -1.857139 0.688154 -0.209256 1.397803 0.541674 -0.764185 0.006284
1 -1.268979 0.194045 -0.248687 0.512069 -0.381531 -0.830440 0.441340
2 -2.443033 0.443757 -2.050955 1.274141 0.934494 -0.482994 0.009145
1 -2.702180 0.429296 -3.038395 0.952148 -0.047349 -0.838251 0.026991
2 -1.152451 0.570996 -2.898796 -1.073054 0.426130 -0.004793 0.003965
2 -1.697132 0.982574 -2.899364 0.297878 0.729919 0.537306 0.000020
1 -0.900965 1.327331 -2.241088 0.859868 0.440988 -0.877389 -0.022186
2 -0.863992 1.268274 -2.751006 0.067713 -0.451531 -0.362688 0.026268
1 -2.103251 1.008757 -1.370466 0.241707 -0.995693 0.183299 -0.044310
2 -1.812294 1.286527 -1.361822 -0.650544 0.495581 1.950384 0.000056
1 -2.245647 0.875303 -1.473628 -0.326606 -1.532230 -1.182045 0.020367
1 -2.263301 0.935373 -2.412151 1.517997 1.994962 -0.150329 -0.004147
2 -2.495445 0.385954 -1.429862 0.122821 -0.223229 -1.417056 0.000082
2 -1.604701 0.625871 -0.256547 0.658004 -1.420963 -0.989766 0.000062
2 -1.096116 0.687748 -0.472711 0.777768 0.363327 -1.713124 1.458334
2 -2.394559 0.451561 -0.234363 1.532996 -1.246919 -0.870336 0.000009
2 -0.972016 1.314858 -0.326015 1.270911 -0.194340 -1.405681 0.000035
1 -1.429064 1.246110 -0.527358 1.220465 2.574321 0.640635 -0.017227
1 -2.284634 0.484635 -1.789042 -0.323656 1.391687 -0.278939 -0.029932
2 -2.076337 0.342654 -2.099299 -0.128412 0.574608 0.272155 0.000497
1 -1.395249 0.999468 -0.309988 -0.867045 0.351738 -1.543691 -0.016012
2 -2.684118 0.266914 -2.096086 1.079307 -0.616289 1.159125 0.000034
2 -2.617058 0.682861 -0.802780 0.092040 -0.209810 -0.733717 0.011302
1 -3.043975 0.510372 -2.394221 0.229497 1.090432 -0.973303 0.000965
2 -2.757085 1.048614 -1.171601 0.533619 -0.741923 0.502722 0.289483
2 -1.138226 1.153403 -2.303023 0.841223 -1.081212 -0.534363 0.006554
2 -1.716361 1.225679 -1.690717 -0.345662 -0.320918 2.176769 0.207396
1 -2.775219 1.176492 -2.886878 -0.414133 -0.671893 -1.076439 0.048223
2 -1.059811 0.925061 -0.533098 -0.833061 -0.603273 -0.784222 0.000139
1 -1.454527 0.619299 -3.113543 -0.755659 2.421725 0.337216 -0.182176
2 -1.863907 0.898015 -1.631302 1.642881 -1.277475 0.296266 0.004304
2 -2.083362 1.093524 -0.975338 1.343417 0.404033 1.092904 0.024586
1 -1.165595 0.889433 -0.194856 -0.030940 -1.809065 1.119604 -0.008306
2 -2.849027 1.072813 -1.621551 0.093663 -0.638565 -1.670124 0.003768
2 -2.869643 1.063969 -2.687712 0.530916 0.542406 1.390927 0.007521
2 -0.989601 0.665721 -0.473732 0.394200 -1.422176 1.013401 1.458376
2 -2.861724 1.072179 -1.108225 0.585879 -0.703346 -0.118683 0.288112
2 -2.279789 1.237934 -2.618477 -0.197738 -0.739680 -1.410209 0.002057
2 -3.012290 0.406695 -0.351008 0.416496 0.165225 0.468352 0.000655
1 -3.033109 1.031298 -1.026770 0.318765 0.117661 -0.347064 0.001148
2 -2.112413 1.205584 -2.219535 -1.380879 -1.011788 -0.517585 0.000283
2 -2.763063 1.158654 -2.335977 0.356968 -1.074916 0.231110 0.005003
1 -1.450504 1.271098 -0.810694 -0.342814 -0.831723 -0.340035 -0.034510
2 -2.513289 1.163681 -1.752088 0.683901 -0.220671 -1.287752 0.000091
2 -2.874913 0.335413 -2.317964 1.159781 0.196646 1.283770 0.001744
2 -1.170194 0.396827 -2.828270 -0.889970 -1.436381 1.251631 0.013212
1 -1.315803 1.001035 -2.948903 1.076308 0.988448 0.706190 0.000797
2 -2.164755 0.349176 -2.763957 0.476576 0.483553 1.253870 0.198081
2 -2.756818 1.238580 -2.115290 0.978045 -1.199937 0.354360 0.000227
2 -1.712249 1.264271 -2.651726 -0.346274 -0.925906 -0.589228 0.042878
2 -2.781259 1.211195 -1.246437 0.225480 -1.486724 1.725351 0.004851
2 -1.496601 0.249334 -0.984232 -0.431378 0.287814 1.831054 0.000919
2 -2.477915 0.268761 -2.757339 0.443384 0.248988 0.497257 0.000126
2 -2.313434 0.326740 -1.817389 0.234834 0.254745 -0.043325 0.020914
2 -1.538652 0.257134 -2.059494 -0.435206 0.384570 1.216573 0.010626
1 -2.621183 0.319990 -1.189730 -1.616747 0.384927 0.957829 -0.014666
2 -1.481992 0.424512 -1.494106 0.053374 1.183182 0.580692 0.004451
1 -0.824486 0.410065 -1.694894 -0.617628 1.747101 -0.486476 -0.832656
1 -0.861154 0.450407 -1.584782 0.762660 0.709323 -0.676194 -0.881326
2 -1.609174 0.565398 -2.643280 -1.295116 1.790417 0.187451 0.004334
2 -1.015951 0.477789 -2.801813 1.314674 2.641946 0.044944 0.149516
2 -2.593129 0.319795 -0.694160 -0.566201 0.831030 -0.606337 0.002576
2 -3.038759 0.359526 -0.042480 -0.326772 1.402741 0.425944 0.005502
1 -0.894579 0.950649 -2.288274 -0.527106 0.789203 -0.739196 -0.011783
2 -0.858518 1.221036 -0.757524 -0.404411 -0.877594 0.657124 0.005666
1 -0.925241 0.945965 -1.860568 -0.567469 -0.846448 1.776979 0.006676
1 -0.974642 0.601456 -2.776628 -0.810801 -0.242940 0.842384 0.134224
2 -0.914267 0.548762 -0.249350 -0.957739 0.632705 -0.414417 0.049308
2 -1.822611 0.695721 -2.986611 -0.312762 1.652885 0.879702 0.041782
2 -2.440075 1.227888 -0.833909 -0.033360 -1.407634 -0.653893 0.001488
1 -1.529155 0.616469 -2.964674 -1.937774 1.076197 0.348624 -0.017960
2 -2.989270 0.842783 -1.221185 0.915522 -0.230091 -0.045793 0.000227
2 -0.843023 0.620456 -2.615369 0.501967 -1.997149 1.270252 0.001337
2 -2.632830 1.273224 -1.127213 -0.215123 -1.670166 1.151698 0.001019
2 -2.819988 0.215353 -2.638763 -0.037866 0.259394 0.539483 0.009371
2 -2.926166 0.180127 -1.979123 -2.052651 -0.109117 -0.175284 0.000042
2 -1.421314 0.302078 -1.379016 0.149173 0.809917 -0.420231 0.099016
2 -1.766575 0.149431 -2.074375 -0.035408 -0.657600 0.706759 0.001831
2 -2.913915 0.289438 -2.522973 0.358059 1.178445 0.785621 0.009323
2 -1.194960 0.300802 -1.052699 -1.215909 1.196174 -0.580071 0.011797
2 -0.927270 0.274610 -2.865022 1.051685 1.408983 0.381426 0.349031
2 -1.803831 1.210888 -0.112453 0.007646 0.187047 -0.207607 0.000012
2 -2.310768 0.933654 -0.093746 0.015442 -0.709925 -0.334067 0.040113
2 -2.655022 0.389939 -0.043057 0.585309 0.043959 0.199022 0.000022
2 -1.998753 0.172236 -0.035845 -0.841763 -0.624076 0.535767 0.038751
1 -2.429993 1.203632 -0.016143 -0.718976 -0.346472 0.973934 -0.002649
2 -2.249076 0.800814 -0.102991 -0.433059 -0.448274 -1.256451 0.040080
2 -1.513276 1.216589 -0.049370 0.317989 -0.555040 -1.063448 0.001466
2 -2.952256 1.298178 -0.030787 0.334280 0.194578 -0.753772 0.000641
2 -0.910249 0.410839 -3.095310 -0.672028 -0.414084 0.278901 0.000233
2 -1.213098 0.234963 -0.466759 0.312908 1.852235 0.655900 0.008498
2 -0.842968 0.243692 -2.438498 0.585413 1.253124 -0.130224 0.047420
2 -0.980877 0.141307 -2.530487 -0.218121 -0.234769 -0.395319 0.001506
2 -1.065343 0.146484 -0.707314 -0.371994 -0.063245 -0.868784 0.000579
2 -1.984524 0.179924 -0.540070 -1.056391 0.242559 -0.465170 0.000087
2 -2.691413 0.177919 -2.428980 1.601677 0.433913 0.565923 0.000152
1 -2.612732 0.152370 -1.382876 1.463424 0.067140 -0.311275 -0.031156
2 -2.398373 0.229598 -1.185178 -1.300794 0.981783 -0.060172 0.094249
2 -1.622146 0.271653 -0.816226 0.197520 1.172675 -1.243593 0.000843
2 -1.057332 0.347133 -2.710840 0.197664 1.120614 0.546078 0.017395
2 -0.922645 0.174644 -2.935780 -0.776830 0.377915 1.841623 0.361225
2 -3.063461 1.204256 -1.136813 0.634903 -0.220540 0.372144 0.001578
1 -2.262862 1.017362 -3.096552 -0.926430 0.589711 0.289156 -0.026609
1 -2.672397 0.855280 -3.034374 -0.092954 0.711769 1.265332 -0.003015
2 -2.828001 0.363633 -3.103468 0.754713 1.027188 0.257884 0.020897
2 -3.045082 0.366999 -2.224662 1.081135 0.862441 0.922676 0.001871
2 -3.039419 0.284046 -1.666395 1.515427 0.316402 0.419897 0.001997
1 -1.187322 0.194228 -1.594367 0.887164 1.338651 0.639569 -0.007619
2 -1.956909 0.206550 -3.067396 -0.707559 1.866256 -1.349550 0.000016
2 -1.814475 0.151336 -0.078267 -1.608544 0.214861 0.878732 0.002243
2 -3.108340 0.197266 -0.051049 0.255505 -0.979848 -0.645188 0.007368
2 -3.066367 1.156565 -2.732121 1.429983 -1.328177 0.297510 0.001267
1 -2.834995 0.169387 -2.878514 -1.273518 0.992874 0.934531 -0.083332
2 -0.786083 0.178289 -3.021352 0.553145 1.221092 0.629118 0.013193
2 -1.783534 0.762983 -3.110991 0.698599 -0.834890 0.424511 0.041076
2 -2.737465 1.221351 -3.112206 -0.730665 -1.436994 0.493045 0.001151
1 -0.953419 0.148948 -1.352493 -1.181837 0.568404 -0.473649 -0.001024
2 -1.714104 1.412428 -1.664414 -0.674360 1.775441 0.103517 0.261328
2 -1.329901 1.382189 -1.219044 0.217505 0.861217 -0.591490 0.000114
2 -2.367592 1.355184 -2.736699 -1.166261 0.407732 -0.547082 0.002159
2 -2.922859 1.430383 -0.431191 0.041893 1.176941 -0.355467 0.003934
1 -2.898803 1.376838 -0.713010 -0.328747 0.681672 -0.845619 0.052552
1 -1.290869 1.472530 -0.659668 -0.264719 1.103674 -0.156806 -0.011465
2 -2.616446 1.437551 -2.216932 -0.125741 1.083677 0.144187 0.003794
2 -1.766716 1.435093 -1.986822 1.002738 0.561919 0.587577 0.000497
1 -2.079442 1.392015 -2.709430 0.652323 0.746359 0.108623 -0.530574
1 -2.696719 1.379012 -0.508832 -0.820490 0.248432 -0.728244 -0.007511
2 -1.605739 1.366917 -1.605436 -0.871813 -0.276799 -1.014153 0.152148
1 -2.693576 1.475939 -0.072506 0.834236 1.194424 0.455950 -0.816285
2 -1.057250 1.403567 -2.767411 -0.552447 0.493585 1.109510 0.015057
2 -2.828345 1.352839 -0.859049 -0.331777 -1.031816 -0.516186 0.160026
2 -2.371232 1.356390 -0.961163 -0.451052 -0.528117 0.688247 0.002027
2 -0.811699 1.421186 -2.400803 -0.191782 0.028118 -1.062348 0.004390
2 -0.831323 1.390803 -2.925774 -0.330483 0.273226 0.129836 0.000542
2 -1.215325 1.360453 -2.348447 -0.809949 -0.634539 -0.264636 0.000269
2 -1.315704 1.367034 -1.723993 0.926579 -0.663382 0.691532 0.001809
2 -2.974861 1.358100 -1.306347 -0.112086 -0.785486 -0.280396 0.000567
2 -3.082711 1.351070 -2.688173 0.082464 -0.890934 -1.226334 0.001053
2 -1.520431 1.416986 -1.788670 -1.384623 -0.277194 1.135886 0.001205
1 -0.781101 1.396891 -2.575969 0.062205 -0.627879 -0.858092 0.001943
2 -2.948534 1.442071 -0.180596 -1.013687 0.329159 -0.988967 0.000710
2 -2.257431 1.449922 -1.435990 0.002126 -0.042573 -0.753459 0.000024
2 -2.133610 1.458167 -0.698290 1.127676 -0.017420 0.016922 0.000345
2 -1.114995 1.427737 -0.978137 -0.053902 -0.273090 0.816474 0.001456
2 -0.943513 1.430821 -1.222216 1.913497 -0.516668 -0.231252 0.179221
2 -1.046760 1.419588 -0.662925 0.833417 -0.549985 1.022309 0.000312
2 -2.324069 1.417158 -0.248818 -1.106496 -0.910476 1.084515 0.002443
1 -2.159979 1.447515 -2.804704 1.126140 -0.447221 0.092776 -0.525608
2 -1.624777 1.453787 -0.956479 -0.636152 -0.192365 0.559105 0.001225
2 -2.881014 1.480216 -0.852313 -0.191431 -0.291337 -1.026976 0.088999
1 -2.501533 1.453393 -2.354889 -0.981724 -0.960513 -1.049708 -0.036557
1 -2.409431 1.477966 -2.057460 0.312356 -0.334834 -0.247676 -0.017227
2 -0.944619 1.478888 -1.835260 -0.255614 0.011018 -0.708870 0.127563
2 -3.076960 1.480073 -0.507370 -1.302532 0.211124 0.778597 0.003776
2 -2.978732 1.475200 -1.797858 -0.009868 -2.090452 0.081435 0.005220
2 -2.246086 1.506884 -1.034858 0.334637 -0.319574 2.080818 0.000573
2 -1.981268 1.498548 -0.381002 -0.082610 1.409267 -0.295216 0.000021
2 -1.071554 1.505256 -1.601241 0.975998 1.558922 1.360060 0.000738
2 -2.894518 1.503770 -1.170194 -0.493721 0.605141 -0.486322 0.000459
2 -1.547504 1.496184 -2.589730 1.438024 0.314435 1.798373 0.000414
2 -0.726855 1.135462 -0.368655 -1.247145 0.776466 0.114513 0.000226
2 -0.760024 1.466106 -1.250900 -0.784251 -1.134010 1.851598 0.002341
2 -0.753571 0.330930 -2.170983 0.651435 0.301094 -0.235222 0.000985
2 -0.744114 0.583011 -0.723934 0.756242 -0.499195 -0.028726 0.000034
2 -0.766031 0.609352 -2.015426 0.311795 1.113201 -0.010177 0.155599
2 -0.739661 0.839448 -1.372860 1.234152 -0.753982 0.750129 0.045228
2 -0.776400 0.885751 -2.873138 -0.889389 -0.506281 -1.694083 0.000011
2 -0.763699 1.195263 -2.514492 -0.835596 1.066728 0.575130 0.000581
2 -0.754288 0.636441 -1.111734 -0.331614 0.057193 -1.481795 0.003520
2 -0.750159 1.392636 -1.010868 0.832867 0.129376 -1.509327 0.000109
2 -0.746478 1.391562 -2.117771 0.158954 -1.449728 1.028028 0.002710
2 -3.118737 0.286829 -0.209807 0.514222 0.323763 -0.447193 0.004536
1 -3.043134 1.032945 1.503113 0.186646 -1.792671 0.963633 -11.127660
1 -2.900734 0.912788 1.486103 1.563381 -0.559530 0.142642 -3.500701
2 -2.682524 1.145483 2.646049 -0.449442 -0.290958 0.243257 0.000028
1 -2.943554 1.102666 1.347119 -0.281435 -0.563190 -0.154070 -5.859188
2 -2.725621 1.098829 1.529488 -0.641693 0.428505 0.212236 0.016523
1 -3.033677 1.020963 1.285557 -0.929098 0.916746 -0.608254 -9.896320
1 -3.010998 1.002043 1.390435 0.099526 -0.155871 1.318473 -9.027966
2 -3.020868 0.222220 1.650542 -0.125049 -0.499538 0.459745 0.000045
2 -1.691231 0.940144 0.859945 0.131178 -0.449393 -0.573660 0.055131
2 -2.409799 0.377014 1.871749 -0.451248 -0.476257 -0.269698 0.000123
2 -2.034935 0.486468 1.759511 0.354454 -0.364303 -0.005775 0.014780
1 -1.872492 0.886446 2.544003 0.038391 0.042432 -0.162989 0.000052
1 -2.942953 0.819072 1.587493 0.524791 -1.068523 -0.131518 -6.799623
1 -1.311675 0.932900 2.696114 -0.834474 0.581254 0.454824 -0.495000
1 -3.029300 1.272513 1.938855 -0.337737 -0.444758 -1.949942 -1.770268
2 -2.600623 1.242912 2.246770 -0.683159 0.309333 0.299731 0.000066
1 -3.040345 1.295673 1.271703 0.933667 0.864723 -1.547786 -9.980635
2 -2.641026 0.421786 1.575696 -0.421741 -0.170479 -0.042437 0.025236
2 -2.157964 0.791774 1.599080 -0.136693 0.642572 -0.932436 0.000385
2 -1.797133 0.234866 1.987919 -0.002644 -1.163424 0.092536 0.039046
1 -3.052720 0.839431 1.540144 0.391740 0.571187 0.070894 -10.123759
1 -3.035330 0.833177 1.421907 0.457023 0.661340 0.048376 -7.402259
1 -1.505492 0.389162 2.286579 0.466730 -0.889623 -0.121268 -0.007132
2 -2.087907 1.036511 1.954298 -0.058624 0.837282 0.399025 0.000201
1 -3.112928 0.962083 1.343468 0.117941 0.158174 -0.866820 -10.252764
2 -2.094792 0.611497 2.296591 -0.154533 1.009887 1.700917 0.032892
1 -2.976586 1.140973 1.800215 0.230966 -0.629407 -0.259238 -7.095243
2 -1.126132 1.160504 1.917509 -0.469960 -1.727933 0.095549 0.014474
2 -1.956897 0.831033 1.406939 -1.114759 -1.173182 -0.312200 0.305982
2 -2.230043 1.007664 1.431531 -0.174250 0.123915 -0.062721 0.004094
2 -1.467532 0.763939 1.818446 -0.041605 0.606994 -0.177740 0.001832
1 -3.100149 1.129497 1.120076 1.781051 -1.196491 -0.112830 -6.518260
1 -2.961614 0.777533 1.487968 -0.302977 0.136724 1.045059 -5.308763
2 -2.184032 1.194009 0.937980 -0.358550 0.729940 -0.656218 0.013528
2 -1.478557 0.671675 1.076854 0.161011 0.093282 -1.166046 0.000050
1 -3.032993 0.998400 1.601911 -0.796933 0.384475 -1.247236 -10.952945
2 -2.179612 0.415410 1.922943 0.594690 0.613257 1.375179 0.001230
1 -3.005707 0.760629 1.710252 -0.086338 -1.323085 -1.885488 -4.805685
2 -1.933950 0.239736 1.549516 -0.303332 0.648474 -2.883075 0.001943
2 -1.802566 1.083362 2.148452 -0.432559 0.304148 -0.421606 0.000569
1 -2.952897 1.073432 1.462506 -1.079755 1.013769 -0.160603 -7.189425
2 -1.510396 1.238522 0.900186 -0.330214 -0.477491 0.485619 0.003611
1 -3.038620 0.917428 1.232854 0.063559 0.971503 -2.059397 -5.180565
1 -2.881734 0.383322 0.798633 -0.188245 -0.254503 -0.115128 -0.122089
2 -2.069119 1.094609 1.498490 0.346898 0.034399 -0.709820 0.001484
1 -2.934702 1.044539 1.555496 0.616840 0.708265 1.169955 -6.150292
2 -1.411319 0.619866 2.261732 -1.056178 -0.778517 0.019501 0.130019
2 -2.771493 0.563750 2.050056 0.073696 0.207529 -0.965637 0.001102
2 -1.285698 1.233839 1.778741 -0.870166 0.544003 -0.917136 0.000411
2 -0.869838 0.644245 3.119524 -0.239964 -0.730141 0.194760 0.001967
1 -2.996571 0.935517 1.521849 -0.195980 1.002522 -0.142412 -8.439855
1 -2.864186 1.018141 1.795480 1.700602 -0.401603 -2.333963 -2.716074
1 -2.998657 1.220831 1.191315 -0.863334 1.403149 -0.602674 -6.108418
2 -2.016554 0.147053 0.809894 -0.405295 -0.232940 0.033490 0.026391
1 -3.037574 1.145990 1.895050 -0.772149 -1.124773 0.617700 -8.097594
2 -1.403500 0.864504 1.541701 0.976631 -0.001657 -1.153383 0.000047
2 -2.975698 0.841314 2.789255 0.222398 0.336775 0.425070 0.044234
1 -2.987825 1.196809 1.311795 1.199329 2.034530 1.429064 -8.197396
1 -2.628032 1.268690 1.966542 -0.372786 -0.828606 -0.110782 0.011343
1 -2.918419 0.924726 1.627027 -0.714749 0.016076 -0.170254 -6.961922
2 -1.467178 0.993288 2.527023 1.005799 0.498545 -0.957625 0.000356
1 -1.882415 0.538615 2.995857 0.109947 -0.525274 1.003718 0.001231
1 -2.955794 1.062002 1.658311 0.573238 -0.171241 -0.353123 -6.397776
2 -2.693979 0.906022 2.421614 -0.742081 0.281041 1.021761 0.000007
2 -2.690381 0.730746 1.764440 0.621736 -0.592702 0.102478 0.000472
1 -2.658145 0.593048 1.190563 -1.065192 -1.193712 -0.375438 0.170298
2 -1.056270 0.669513 3.095097 -0.648363 -0.098995 0.805205 0.001870
2 -1.513754 0.526595 2.075139 0.747641 0.297546 0.386113 0.000308
1 -1.686669 0.295664 1.756440 0.211414 -1.143852 -0.562753 0.400978
2 -1.674074 0.865860 0.980826 -0.582907 0.078898 -0.217747 0.055271
2 -1.117032 0.752199 2.277230 0.202697 -0.571170 0.057413 0.000086
2 -1.728921 0.645166 1.508455 0.725702 -0.739492 -1.035879 0.266878
1 -3.037734 0.974808 1.718654 -0.039005 -0.300283 -0.424275 -11.740524
1 -3.062129 1.287167 1.404882 0.837091 0.022664 -0.042801 -9.886281
2 -1.954016 1.020163 2.746752 1.026633 0.825575 0.340537 0.005128
1 -2.167255 0.898816 1.788933 -0.126987 0.255520 -0.623541 0.000538
2 -1.649454 1.305155 3.023602 -0.023068 -0.133121 1.012784 0.000012
1 -3.054823 1.083959 1.742485 0.516908 0.731316 2.192255 -11.360407
2 -1.180206 0.904614 1.102102 -0.078069 0.035969 -0.227031 0.005634
2 -1.450665 1.274869 2.204496 2.287457 0.864625 -0.501716 0.001309
2 -1.861690 0.895149 2.078441 -0.502307 0.238497 -0.011774 0.000575
2 -1.666716 0.806445 1.612506 0.765190 0.616888 -1.705552 0.024608
1 -1.968020 0.425866 1.570329 -0.191041 -0.152206 0.646516 -1.905645
1 -3.063448 0.737409 1.483818 1.574795 0.754866 0.363574 -7.270866
2 -1.504364 0.985178 1.900909 2.100456 0.304541 0.714523 0.000397
2 -1.868453 1.007676 1.104959 -0.374709 1.250163 -0.752749 0.000745
1 -1.910189 0.455101 1.660235 -0.414880 -0.685959 -1.314921 -1.037530
2 -1.819520 0.937445 1.437900 -0.603913 -0.099285 -1.750744 0.005047
2 -2.299150 1.163497 1.500518 -0.299846 -0.035128 -0.685456 0.002810
1 -3.043385 1.200403 1.732787 -0.424168 -0.751970 -0.403660 -7.801277
2 -2.826363 0.603083 2.236322 -0.473232 -0.708900 -0.027668 0.001096
1 -2.927149 0.944287 1.752726 -1.521643 1.150253 -1.425639 -6.297397
1 -3.013703 0.910384 1.325580 -1.064169 -0.621960 -0.131275 -5.082094
1 -1.750498 0.394681 2.138973 0.599985 -1.166932 -0.685556 -0.001246
2 -2.919245 0.193508 1.276281 -1.462790 -0.298260 -1.731956 0.000012
1 -3.003360 1.259080 1.807082 1.200662 1.098198 -1.115949 -6.023404
2 -1.421038 1.111115 2.307835 -0.390405 0.357991 0.241301 0.001339
2 -1.165484 1.172418 2.827023 0.404623 -0.381744 -0.043133 0.000041
1 -2.977316 1.022283 1.822995 -0.430117 0.856897 -1.201027 -7.526887
1 -1.382289 0.335449 1.474126 -0.173078 0.099430 -0.153324 -0.524299
1 -1.322119 0.255985 1.448831 -0.091935 -1.160153 1.708327 -0.526107
2 -2.448186 0.934581 1.539075 1.566410 -1.332878 0.844771 0.009774
2 -2.338764 0.858706 1.015849 0.112879 -1.385741 0.325902 0.000652
1 -2.836069 0.509503 1.287383 -0.701438 -0.497214 0.347859 -0.066358
2 -1.483879 0.155120 1.845678 0.158917 -0.612120 0.710984 0.000143
2 -2.976350 0.446146 1.127546 -0.287343 0.794921 0.389891 0.000465
2 -0.937289 0.390432 1.681258 0.820615 1.032198 0.428338 0.000945
2 -2.536621 1.148869 0.869818 0.288946 0.546923 -1.572995 0.077734
2 -1.023526 0.150180 2.458136 0.441850 -0.647611 0.674027 0.000481
2 -2.086206 0.953181 2.842443 -0.758687 -0.886144 1.233081 0.857191
1 -1.123468 0.791735 1.289414 0.214295 1.353356 -0.259530 -0.481817
1 -2.985020 1.181319 1.420692 -0.602963 0.616517 1.604384 -8.407640
1 -1.467489 0.693951 2.811280 -1.360531 -0.792427 -0.547458 -0.082175
2 -1.999635 0.502678 1.942257 1.100606 -0.365668 -0.672600 0.003149
1 -0.788226 0.763608 1.902272 0.099437 0.355236 -0.858495 -0.000641
1 -3.005910 0.890162 1.795567 1.664658 0.099038 -1.292374 -6.938109
2 -2.814819 0.973376 2.132600 0.436939 -0.324525 0.162660 0.000036
2 -2.184200 0.986456 0.878032 0.458079 -0.238659 0.826805 0.000631
2 -0.866706 0.251125 2.276485 1.247790 0.073993 -0.018122 0.000064
1 -2.932213 1.167683 1.517118 1.349294 -0.875039 -0.289851 -5.752290
2 -1.376135 0.685401 2.535838 -0.384636 1.047182 0.354206 0.000103
1 -2.996985 0.308652 3.067689 0.794546 0.469849 -0.098833 -0.002275
2 -0.941007 0.726028 2.606118 1.241317 0.756296 1.171096 0.000022
2 -1.758554 0.986522 2.877588 -0.746614 1.465010 1.301497 0.000139
2 -1.529565 1.048785 1.067589 -0.575908 0.786485 0.209239 0.951321
2 -3.072028 1.095261 2.169162 -1.372679 0.001168 -0.683822 0.198965
1 -1.010432 0.246947 1.277714 -0.323621 -0.783670 -0.018006 -0.002254
1 -3.033817 1.137650 1.542301 0.463661 -0.341963 0.213163 -8.155666
2 -2.122465 1.058344 2.866205 -1.289024 -0.180195 -0.541921 0.853261
2 -0.840265 1.155704 2.573658 0.087377 -0.388838 0.635881 0.000039
1 -1.248313 0.812840 1.232551 -0.735524 -0.229913 -0.335850 -0.475792
2 -2.031726 0.290285 2.277643 0.337263 0.219628 -0.355800 0.000645
2 -2.454933 0.732011 0.894305 -0.686702 -0.647760 0.292998 0.000716
2 -2.553986 0.597189 1.116316 0.308260 0.593982 0.125280 0.210204
2 -1.710013 0.763530 1.471803 1.243828 0.664274 1.109666 0.290275
1 -1.979926 0.482883 1.466555 2.448834 0.198286 0.867246 -0.961612
2 -2.605235 1.085252 1.843724 -0.169392 0.027627 -1.668501 0.000338
2 -2.989736 1.156649 0.884354 -0.999024 -0.083936 0.109155 0.059833
2 -0.977599 0.266072 2.862074 -0.778658 -0.866842 -0.591173 0.006155
1 -3.032678 0.879154 1.651317 1.312586 -0.859586 -0.549214 -10.487370
2 -1.203043 1.002510 2.546824 0.500983 0.075674 0.039577 0.001193
2 -2.451278 0.885045 1.954132 -0.016545 -0.963324 0.103379 0.000026
2 -1.675550 1.077938 1.114783 -0.729439 -0.755534 -0.133004 0.026684
2 -2.017456 0.816934 1.299610 -1.060025 -0.050179 0.655211 0.301579
1 -2.928061 0.775213 2.909870 -1.526263 0.827242 -0.238471 0.041751
2 -1.309987 0.210630 2.404608 -1.691273 0.887287 0.203390 0.001249
1 -3.110496 0.863269 1.295860 0.320880 1.330981 -0.196481 -9.935663
1 -3.107500 1.292833 1.691270 0.479502 1.066460 -0.085915 -9.434091
1 -3.075150 1.122609 1.646189 0.649014 0.003294 -0.554882 -10.154233
1 -2.161567 0.844221 3.033086 1.396669 -0.715933 1.262938 -0.026667
2 -0.953423 0.391164 2.515158 0.904027 -0.079159 -1.084294 0.000063
2 -2.848590 1.130841 2.934026 -0.124570 -0.958182 1.765644 0.025532
2 -2.172961 0.521939 2.386749 1.578648 0.990132 0.424703 0.032897
2 -1.929550 0.717654 2.960336 -0.354232 -0.275921 0.013279 0.002195
1 -3.073649 1.134709 1.450925 -0.432205 0.650555 -0.055442 -8.374389
2 -0.860415 0.710020 0.953562 0.144031 1.134492 -0.335676 0.189307
1 -1.529059 1.248262 1.844706 -0.415918 -0.369932 -1.022146 -0.168159
2 -2.252009 1.198096 0.758557 0.733458 2.871865 0.074658 0.042429
2 -2.434737 0.323688 2.527452 1.553065 0.026020 -0.346448 0.000703
1 -2.961758 1.174142 2.841529 -0.231375 -1.062367 -0.195746 0.014467
1 -2.819821 0.550316 0.787334 0.736558 -0.133921 -1.130480 -0.121428
1 -1.288204 1.119894 1.559272 -0.264976 -0.873489 0.440025 -0.000955
1 -1.308513 1.118617 2.061740 0.810970 -0.205448 -1.507388 -0.002559
2 -1.320699 0.855385 1.899434 0.089545 -1.539451 1.322590 0.001944
1 -1.773341 1.242008 1.603603 0.923019 0.291406 -1.313435 -0.038028
2 -2.483257 0.494980 1.374237 0.219060 0.748209 1.375142 0.000125
2 -2.426948 0.335106 2.215385 -1.410228 0.452052 1.780334 0.000192
2 -1.426948 0.572272 0.835605 0.613050 0.548354 0.265773 0.000474
2 -2.348130 0.498284 0.906819 1.568921 -0.049565 0.919169 0.034559
2 -1.311586 0.362579 0.979322 -0.284501 -0.106024 -1.175528 0.004375
2 -2.482343 1.107476 0.990773 -0.469805 0.722117 0.871503 0.077676
2 -1.523926 0.409153 1.596815 0.836766 0.271031 2.363643 0.000974
1 -1.424960 0.855661 2.713488 -0.176914 -1.845956 0.964979 -0.565672
2 -2.318392 0.809884 2.317242 -0.260981 -1.862350 -0.014340 0.000011
2 -1.303945 0.622868 2.183191 -0.365613 1.296002 0.527460 0.129913
2 -2.072640 0.336628 0.695415 0.871396 0.055556 -1.222301 0.000329
2 -2.215747 0.458871 1.120895 0.484781 0.891508 1.565404 0.000260
2 -0.887206 0.195606 1.721723 0.173630 -0.528543 0.704985 0.001052
1 -2.913464 0.832112 1.694452 1.570678 -0.523369 0.381742 -5.317500
2 -2.210323 0.443815 0.893600 0.140056 1.103028 1.062652 0.034277
1 -3.034916 1.110377 1.227073 -1.054549 0.574605 -0.495063 -8.164515
2 -2.842518 1.025251 0.929246 0.816356 0.272344 0.825145 0.000892
2 -1.974928 0.157979 1.890925 -0.193869 -0.649951 -0.336605 0.015440
2 -2.576022 0.482677 0.976224 -0.683589 1.059214 0.082029 0.004147
1 -3.109977 0.932164 1.860470 -0.319383 -0.449107 -0.788237 -9.586489
2 -2.777862 0.546182 2.832196 0.379568 1.383468 -0.527118 0.000017
1 -3.085299 0.722085 1.580168 -0.711389 -0.392375 -0.662185 -7.653883
1 -3.109273 1.119700 1.826952 -0.246661 -0.473118 0.825492 -10.906828
1 -3.111325 0.766341 1.688074 -0.589299 -0.141405 -0.011728 -9.876551
1 -0.884264 0.967950 1.007108 -0.343878 -0.264681 0.883043 -0.001544
1 -2.825468 0.578292 1.640493 1.115264 1.512539 -0.837245 -0.096962
2 -2.596281 1.007606 1.543865 -1.094440 -0.490753 -0.010579 0.025149
1 -2.995240 1.285146 1.544722 -0.012328 -0.847192 1.210189 -6.530821
2 -1.536869 1.161357 1.062928 0.815817 -0.516713 0.433399 0.942182
2 -2.842754 1.286040 1.614716 0.087700 -0.808590 0.352269 0.014597
2 -1.112666 0.836053 2.856468 0.640496 0.311237 -0.940701 0.000040
1 -3.120762 1.208143 1.300560 -0.252505 -0.015688 -0.558713 -9.867498
2 -0.916455 0.374314 0.880813 0.023713 0.564891 1.003410 0.000091
2 -2.503877 0.443168 0.759690 0.923167 -0.388210 0.048980 0.130092
2 -2.254106 1.312581 0.850042 0.519141 0.043557 0.880638 0.055250
1 -2.453523 0.344010 0.686588 -0.870484 -0.349565 -0.176717 0.040235
2 -1.268053 1.115361 0.681445 -1.539834 -0.535075 -0.168940 0.000037
1 -2.756679 0.798391 1.563520 1.392598 1.949281 -0.295636 -0.374621
1 -3.005845 1.002383 1.174597 1.001137 -0.313216 1.561195 -5.887200
2 -1.447631 0.283548 0.851278 -0.681286 0.323143 -0.346725 0.000877
2 -1.735499 0.406974 2.605082 0.681392 0.988772 -0.123597 0.000001
2 -1.646174 0.306643 1.149458 0.581253 0.660016 0.195327 0.000002
2 -1.029694 0.397503 1.397999 -0.753782 0.974650 -0.686107 0.001558
2 -1.669459 0.333637 1.869919 -1.034714 0.978743 -0.238745 0.414377
2 -1.879179 0.389410 0.550496 -1.009682 1.197493 -1.508796 0.000117
2 -1.232709 0.216870 1.632117 -1.097480 -0.135971 -0.411621 0.066727
2 -3.017678 0.361310 1.962617 0.394239 0.774411 0.721213 0.019939
2 -1.171468 0.317918 0.876065 0.894109 0.487641 0.556096 0.003591
2 -2.753898 0.396971 0.928961 -0.243119 1.051372 1.162013 0.003986
2 -2.293234 0.213943 1.630313 -0.638517 -1.180225 -1.697412 0.000018
2 -1.241274 0.444734 1.293526 0.489920 1.595070 0.706749 0.000220
2 -1.060267 1.251004 3.089541 -1.458707 0.010209 0.279803 0.000120
1 -3.074540 0.719906 1.317267 0.613743 0.448920 1.096693 -4.506882
1 -3.077878 1.215215 1.595073 -0.806345 -0.631386 0.379354 -10.031733
1 -3.100135 1.123417 1.355097 0.701052 -0.772675 -0.158860 -8.973370
1 -2.940032 1.292489 1.285148 1.543496 -0.546230 0.786643 -4.940803
2 -1.026550 1.210383 2.032554 1.004565 -1.547991 -0.423581 0.014125
1 -3.071353 1.036295 1.890783 1.080735 -0.682661 0.026275 -9.909940
2 -1.667970 0.279717 2.044180 0.188401 0.549632 0.214345 0.047341
1 -3.090457 1.066025 2.001402 0.324840 0.393454 0.498146 -7.406619
1 -3.034529 1.163778 2.045023 -1.724301 -1.012590 -0.749329 -3.971727
2 -1.018399 0.190003 3.010353 0.819693 0.161124 1.303847 0.006172
1 -3.025870 0.235867 0.565681 -0.000282 0.645973 -1.367909 -0.004947
2 -1.641702 0.431960 0.720525 0.110406 -1.384895 1.056872 0.018265
2 -2.367561 0.898880 0.738417 -0.741275 0.294766 0.654142 0.000328
2 -1.256029 0.830136 0.718298 -1.947499 -0.706175 0.618020 0.000170
1 -1.539574 0.531825 0.656016 1.051237 -0.589971 0.704688 0.018808
1 -2.549938 0.307258 1.532509 0.345463 1.777035 0.371022 0.023591
2 -3.094827 0.197205 2.672313 0.023809 0.631311 1.046740 0.000001
2 -2.174549 0.304481 2.656552 -0.145782 1.587231 -0.587407 0.000023
1 -3.100715 0.812576 1.822798 0.162569 -0.302844 0.557241 -8.211985
1 -3.100399 1.227086 1.861798 -0.947656 -0.402762 -0.886068 -11.576812
2 -0.791249 0.570017 0.601481 -1.233943 -0.550771 -0.799982 0.001004
2 -1.846784 0.169747 1.797124 1.139471 0.641851 0.039462 0.016382
2 -1.423758 0.163106 2.567924 -1.411282 0.693657 0.299737 0.237043
1 -1.232824 0.180179 1.768033 -0.819467 1.090147 -0.213479 0.061763
2 -1.974960 1.105310 3.053972 -0.161950 -1.077225 -1.507700 0.000126
2 -0.779178 0.178271 0.482683 0.716353 -0.056012 0.033482 0.004672
2 -2.374495 0.795126 0.334320 0.015751 -0.643360 -1.251521 0.158960
2 -2.932144 0.788791 0.433505 -1.272405 -0.570978 -0.764464 0.000157
2 -1.274808 0.689764 0.532498 1.071630 0.551243 0.380619 0.006655
2 -1.158307 0.577756 0.477290 -0.404875 -0.086030 0.097699 0.006514
2 -2.121897 1.001268 0.525639 -0.508834 1.990383 0.659259 0.003798
2 -1.087865 0.886288 0.290517 0.526932 -1.685028 -1.633634 0.000309
2 -1.546777 0.441045 0.447013 1.096972 1.277976 0.411647 0.014703
1 -1.926190 0.691638 0.448385 -2.286569 1.544419 0.103458 -0.005472
2 -2.436970 1.149056 0.559721 0.488010 0.462432 1.201322 0.012801
2 -1.660532 0.341178 0.395831 -0.815714 1.724476 -0.399623 0.018159
1 -1.693343 0.406174 0.231029 1.110696 0.817586 -0.640379 -0.001342
2 -2.636337 0.865220 0.408067 0.229686 -0.021009 0.155776 0.001604
2 -2.602575 0.502582 0.324954 0.561587 0.085230 -0.214236 0.000276
1 -0.826901 0.911479 0.320251 0.934451 0.715587 -0.376229 -0.001544
2 -2.436737 0.763170 0.223693 -1.365872 -0.255158 -1.204723 0.163593
2 -2.765738 0.348334 0.401306 -0.823111 0.117180 0.686408 0.000641
2 -2.486699 1.232308 0.338428 0.168636 -0.068306 0.626704 0.000131
1 -1.090375 1.195443 0.430469 -0.759357 0.336340 1.305348 0.000142
2 -1.536020 0.165029 0.332703 -0.590637 0.208323 0.950013 0.055355
2 -1.025618 1.099576 0.274932 0.953331 0.457742 0.674853 0.001894
2 -0.856768 0.329967 0.312838 -0.615495 0.723947 0.964404 0.000227
2 -2.809067 0.142528 0.346587 0.675349 -0.551770 1.027762 0.001664
2 -2.524860 0.951792 0.274562 -0.696851 0.084522 0.386607 0.004497
2 -1.484036 0.992321 0.558586 2.573039 -0.267717 -0.747712 0.000024
1 -2.509817 0.377359 0.510214 0.840806 -0.074087 -0.545138 -0.088049
2 -0.838948 0.865021 0.575785 0.052273 0.082183 0.244151 0.013014
2 -2.750156 0.169012 0.554118 0.698872 -0.462204 0.073579 0.000524
2 -2.462396 0.710821 0.615275 -0.903132 0.112615 0.420051 0.000128
1 -2.549486 1.236087 0.636293 -0.319814 1.435928 1.398239 0.012239
1 -2.149748 0.844653 0.606911 -0.073924 0.434328 1.332123 -0.000339
2 -0.871471 1.015447 0.527696 -1.418736 1.081211 -0.960975 0.013124
2 -3.072452 0.606297 0.387216 1.050105 0.764502 -0.080803 0.000244
1 -3.099032 0.881493 1.732954 0.197146 0.638184 0.650580 -10.773572
1 -3.089859 0.958005 1.101478 0.998504 0.448234 -0.067825 -7.565626
1 -3.107530 0.876108 1.170007 -0.568469 1.549856 -1.288451 -7.446486
2 -1.595908 1.282438 0.251536 0.587517 -0.019336 1.009894 0.000087
2 -2.740837 0.988619 0.244144 -0.018551 -0.849218 0.925345 0.000494
2 -1.549007 0.843828 0.171765 -0.050254 -1.024926 0.180040 0.004179
2 -1.470679 0.226862 0.221627 -0.836035 0.829396 0.475929 0.062928
2 -2.973468 1.162590 0.236974 -0.388113 1.173545 0.564159 0.000052
2 -2.446397 0.356207 0.166526 -0.521728 0.734985 -0.093910 0.000205
1 -1.291810 0.497915 0.238764 1.499541 0.122409 0.427251 -0.000762
2 -1.870150 0.219312 0.185081 -0.246823 -0.310177 -0.151334 0.000118
1 -1.683416 0.952903 0.210458 -0.262765 -1.408175 -0.964508 0.002631
2 -3.077338 0.488428 2.029569 1.697139 0.519275 -0.132495 0.020566
1 -3.099848 1.179698 0.971385 0.467292 -0.561866 1.033764 -2.236638
1 -3.096932 1.230554 1.485161 0.749947 0.282588 -1.148230 -11.053802
2 -1.082281 0.143679 0.464323 -0.266991 0.241041 0.304535 0.000671
2 -1.923964 1.374272 0.173793 -0.011880 0.348624 -1.179634 0.000013
2 -1.972070 1.466626 0.806652 -0.638179 -1.472869 0.800761 0.000138
1 -3.084498 1.393250 1.207758 -0.209803 -0.621328 -1.230079 -7.756643
1 -3.047537 1.382272 1.718735 -0.441739 -0.108031 0.127284 -5.892051
1 -1.601686 1.375209 1.757300 -0.241186 0.459684 0.417185 -0.216599
1 -1.805964 1.442784 1.798138 -0.313469 0.428438 1.780336 -0.896576
1 -2.976748 1.340144 1.193491 -0.761772 0.721244 1.411938 -5.920949
1 -3.053305 1.407568 1.299837 0.966122 -1.090018 -0.370828 -8.754723
1 -0.990586 1.409503 1.798011 0.328831 1.368213 0.468059 -0.012730
1 -1.866998 1.356399 1.807286 -1.209181 0.605896 -0.105597 -0.874747
2 -2.283430 1.341572 1.871864 0.356791 0.104908 0.274152 0.000103
2 -3.039135 1.376942 0.654714 -0.091292 0.476883 -1.748638 0.000453
2 -2.076903 1.382489 1.452585 -0.543424 0.101952 -0.345158 0.004143
2 -1.498291 1.399503 1.035273 -1.025341 0.539919 0.444196 0.000636
1 -1.818256 1.413388 2.109342 -0.585908 1.264997 0.073819 -0.015332
2 -1.129879 1.398548 2.240712 -0.077727 0.887056 -0.045797 0.000054
2 -1.423471 1.451739 2.900890 -0.090160 0.847387 0.570027 1.492988
2 -1.053145 1.412894 2.909430 -0.723277 0.839067 0.185624 0.203228
2 -2.831919 1.366443 2.566549 -0.836942 0.542442 -0.295129 0.000623
2 -2.810605 1.413206 2.779053 0.136443 -0.702721 -0.007408 0.798725
2 -2.691968 1.395670 2.962132 -0.168249 1.141609 -0.989340 1.266263
1 -2.969366 1.391868 1.364964 2.703919 -0.062344 0.156979 -7.173229
2 -2.480213 1.445999 1.777809 -1.626844 0.852723 -0.361619 0.000242
1 -3.088392 1.329786 1.810949 -0.629057 -0.316895 0.140494 -8.654552
2 -1.901978 1.367428 1.478275 0.632156 -0.268009 0.443541 0.004447
2 -2.633680 1.413452 1.256199 0.187569 -0.133215 0.217941 0.001586
1 -2.964520 1.450683 1.265270 -0.350117 0.333597 0.501767 -5.818497
2 -2.291716 1.356459 1.020391 -2.215762 -0.595493 0.776543 0.004070
2 -2.787370 1.380244 3.016360 0.159096 0.039432 1.443241 1.170385
2 -1.066396 1.382024 1.196529 -0.881123 -0.424986 1.140739 0.032654
2 -0.932872 1.393405 2.869578 -0.361052 0.464642 0.780223 0.204369
1 -3.016124 1.367071 1.624022 0.533528 -0.320725 2.362933 -5.646934
2 -1.090002 1.353496 1.595441 0.084152 -0.628638 0.222443 0.000222
2 -1.966352 1.350133 2.599682 -1.186341 -0.768411 -0.662006 0.000012
1 -3.089507 1.342775 1.512259 0.142023 1.471253 -0.875176 -11.712229
2 -2.608200 1.425405 1.975831 -0.557974 0.323494 0.386089 0.016496
1 -3.110271 1.337420 1.111509 -0.376819 -0.668708 -1.036364 -6.170508
1 -2.993102 1.422401 1.473490 0.437188 0.755320 0.693951 -5.718894
2 -0.925882 1.407757 1.153159 -0.847948 -0.890539 -0.334055 0.032710
2 -2.199604 1.341941 0.509700 0.411846 0.247117 1.372937 0.002719
2 -0.943692 1.323406 0.300268 -1.227964 -0.016565 -0.522071 0.000322
2 -2.916603 1.343114 0.445207 0.416785 0.791628 0.642969 0.000109
2 -2.348897 1.446689 0.486557 -0.498159 -0.387915 -0.938651 0.002724
1 -3.097779 1.398750 1.409859 -0.614598 0.700581 -2.021812 -9.797951
2 -1.254664 1.485747 0.280947 -0.915820 0.955936 1.536366 0.000039
2 -1.947249 1.471745 2.889527 -1.416245 -0.421369 -1.095035 0.000005
2 -2.749119 1.465340 2.860205 0.184791 0.043953 -0.741720 0.899716
2 -2.814170 1.470156 1.290331 0.342264 -0.178951 -0.681028 0.034571
2 -1.080596 1.476566 1.990430 -0.032640 0.225665 0.513548 0.000403
1 -3.100981 1.474847 1.671199 -0.100234 -1.045166 -0.637260 -6.767613
1 -3.089466 1.431285 1.568879 0.527980 -0.684348 -0.636121 -9.020023
1 -3.116301 1.088007 1.562608 0.527275 0.418878 -0.123093 -6.931412
1 -3.115453 1.311273 1.934862 -0.379284 -0.672705 -1.063576 -3.678898
2 -0.932483 0.200908 0.074836 -0.622745 0.221170 -0.029351 0.000078
2 -1.413298 0.311089 0.066272 0.376127 -0.418830 1.015301 0.004943
1 -2.921737 0.989120 0.005423 0.558984 0.438085 -0.096998 -0.000799
1 -1.676945 0.596153 0.015430 -0.505000 0.181000 0.130951 -0.004280
2 -1.066694 1.214380 0.056982 1.021276 -0.695784 -0.432466 0.000079
2 -1.470691 1.098948 0.144449 -0.966723 -1.032662 0.434139 0.000394
2 -1.588737 0.307345 0.123894 0.401226 0.500493 0.886516 0.011766
2 -1.527807 0.565217 0.106058 0.595703 -1.424886 -0.228234 0.004285
2 -2.484284 0.604857 0.086489 -0.063307 -0.406889 -0.351214 0.000476
2 -3.057766 0.529517 0.144857 0.340631 0.614470 -0.875242 0.006271
2 -2.442659 0.164751 0.027158 -0.383184 1.391556 -0.061586 0.000135
2 -2.376541 0.917596 0.165445 -0.019195 -0.164360 0.106626 0.007403
2 -3.024745 1.501625 0.834078 -0.408835 -0.800636 -0.164751 0.003427
1 -2.090046 1.507638 1.024643 -0.450142 -0.829798 0.861034 0.053824
2 -1.466052 1.508731 2.818890 -0.342437 -0.183764 0.285261 1.495091
1 -3.050061 1.481054 1.376970 -0.059328 -1.444889 -0.570530 -7.884562
1 -2.525861 1.507465 0.990417 -1.831033 0.507693 -0.718152 -0.001294
2 -2.642653 1.492693 2.199865 -1.030308 0.293579 -0.426953 0.000196
2 -0.736297 1.151347 1.871310 -1.025764 -0.654420 -0.134208 0.000737
2 -0.776916 1.329809 0.952887 -2.374139 -1.307212 -1.089470 0.000063
2 -0.734862 0.396973 0.696448 -0.227287 -0.800243 3.056095 0.000862
2 -0.738352 0.896420 2.352514 -0.280004 0.424090 -0.579185 0.000005
1 -0.729391 0.436489 2.941744 0.485109 0.270817 -0.488122 0.000060
2 -0.745190 0.679823 0.904151 -0.169293 0.540797 1.380659 0.246273
2 -0.751628 0.405952 1.810772 -0.364626 -0.295580 -0.494975 0.000256
2 -0.739633 0.985861 2.748758 0.859356 0.402675 0.023906 0.001210
2 -0.746015 1.356583 1.897265 1.091215 1.078087 -0.118890 0.000687
2 -1.438520 2.330422 -1.892332 0.729006 0.055976 -1.207781 0.000803
1 -1.756709 2.822593 -2.464442 0.435901 0.375424 -0.743401 -0.011649
1 -2.351761 1.610099 -2.409183 0.822019 0.276804 -0.876513 -0.033924
2 -1.301539 2.116744 -1.887262 1.000562 0.871055 -1.294037 0.001226
2 -2.049579 2.423883 -1.829554 -1.805628 -1.158183 -0.311639 0.005869
1 -2.646377 2.057763 -1.925660 -0.809961 -0.168788 0.255635 -0.001122
2 -3.084355 2.381498 -0.594806 0.236254 -0.005453 0.633925 0.015838
2 -2.027106 1.818222 -1.577374 -0.315907 -0.876109 0.078797 0.000293
2 -1.963751 2.478869 -2.202767 1.286458 -0.703900 0.669964 0.001820
1 -2.741619 1.720758 -2.300801 0.057156 -0.769981 -0.401255 0.037143
2 -1.822093 2.396815 -2.944073 -0.181548 -0.973596 -0.958703 0.000102
2 -2.274372 2.619335 -2.875408 0.602436 -1.000335 0.531477 0.000243
2 -1.136560 2.239393 -2.753477 1.687748 -0.707152 -1.105711 0.001864
2 -1.160527 2.301980 -2.157631 0.251057 -0.280906 -0.178493 0.000070
2 -2.644909 1.651060 -1.508746 -0.042295 -0.339809 -0.285312 0.087598
2 -2.271450 1.986685 -1.725266 1.078104 0.192018 -0.125686 0.047580
2 -1.659718 2.590120 -1.594181 0.075469 -0.177412 -0.185772 0.001199
2 -2.490011 3.028637 -2.868783 -0.149975 0.510814 -0.114873 0.001087
2 -2.727094 1.720881 -2.801024 -1.843706 -0.293971 -0.256017 0.000324
2 -2.532230 1.796455 -1.267921 -0.421437 -0.143602 -0.317483 0.007035
2 -2.380295 3.066851 -1.863054 -0.687911 0.525114 0.454895 0.000334
1 -2.739417 2.999688 -1.995012 0.332321 0.221688 -0.967192 -0.027772
2 -1.981293 2.160587 -2.280154 -0.689625 -0.454784 -0.682690 0.001814
2 -1.089648 2.422046 -2.775996 -0.823377 0.553078 0.173340 0.005036
1 -2.553843 2.251217 -1.601708 -1.985846 0.209560 -1.329540 -0.003358
2 -2.404865 2.032514 -1.239595 -0.175856 -0.106554 -0.256656 0.000081
2 -2.765425 1.867197 -2.289945 0.151861 0.234261 1.633472 0.038674
2 -1.837259 1.748691 -0.828477 -0.751714 -0.348720 0.821846 0.004666
2 -2.668875 1.753397 -3.020847 -0.121648 -1.626351 -0.330102 0.046902
2 -2.271145 1.801809 -0.582362 -0.322373 -1.149727 1.214904 0.004950
2 -1.635569 1.767113 -2.787329 -0.274924 -0.837437 -0.163228 0.013734
2 -2.845125 2.738286 -2.282175 -0.461328 -0.397701 -0.909031 0.319208
2 -1.871444 2.406272 -1.979213 0.210650 0.061494 -0.602157 0.001500
2 -2.289766 2.003717 -2.045163 -0.694298 -1.078062 0.809565 0.000223
2 -1.517633 2.061078 -1.869357 -0.713775 0.151413 -0.231198 0.000590
2 -0.943078 1.649039 -1.322758 0.765571 0.546314 -0.038622 0.285796
1 -1.597505 2.643790 -2.386485 0.629592 0.041777 0.093873 -0.016758
1 -1.604219 2.166865 -2.117177 0.631724 -1.241455 0.126614 -0.032676
2 -2.958040 2.149157 -2.757833 -0.798411 0.480847 -0.317305 0.005551
2 -2.145844 2.248576 -2.899178 -1.968623 -1.063907 -1.111490 0.000082
2 -1.056755 1.852435 -2.839274 -0.157782 -0.013456 -0.676940 0.574118
2 -1.936810 2.645288 -2.365312 -1.338500 -0.062111 1.437580 0.000183
1 -2.098379 2.479912 -2.619406 -0.975691 -0.614163 -0.304530 -0.000885
2 -2.143512 2.881953 -1.386352 -0.752757 0.199340 0.332398 0.001742
2 -2.317455 2.911216 -2.028106 0.697485 0.306889 -1.082489 0.000559
1 -2.190998 1.664589 -0.655993 1.009109 -0.241467 1.556874 0.005150
2 -1.075817 2.619341 -1.810974 0.038615 0.277247 1.540648 0.005416
2 -2.789196 2.921340 -1.032554 -0.975824 -0.845317 -0.974137 0.007492
2 -2.620511 1.630485 -1.942266 0.485751 -1.105374 -0.167614 0.000427
2 -2.514384 2.688974 -2.256672 0.102709 0.163242 -0.220609 0.000225
1 -2.430027 2.664801 -2.669345 0.105252 0.340004 -0.877806 0.011447
2 -1.519818 2.294072 -1.444332 -0.939228 0.533690 0.402121 0.000108
2 -1.649455 1.989228 -2.767972 -0.438090 0.057223 -0.483592 0.000570
1 -2.802373 1.920483 -3.047917 -0.438886 0.451628 -0.815448 -0.371522
2 -1.402488 2.066320 -2.269989 1.371716 -0.005770 -0.858018 0.000266
2 -2.977602 3.026347 -2.799665 -0.021992 0.580488 0.236359 0.002273
1 -1.520305 2.256306 -2.303458 -0.132203 -0.048693 -0.855769 -0.042899
2 -3.077253 2.005839 -1.804667 -1.829742 -0.161872 -0.465927 0.028504
2 -2.156986 1.978463 -1.813383 -0.453780 0.618471 -0.628723 0.047563
2 -1.937702 2.006194 -2.644337 0.523770 -1.780002 1.121022 0.002392
1 -1.906461 2.955348 -1.115318 -0.650003 0.634727 -0.595098 -0.000497
2 -1.271545 2.272369 -1.180972 0.971372 0.532552 -0.242199 0.005014
2 -1.883965 2.448515 -1.781295 1.176347 0.710506 -0.512385 0.007035
2 -1.527292 2.754652 -0.530659 0.491836 0.089953 0.556388 0.011305
2 -3.042402 2.821434 -0.463803 0.023374 0.477631 0.705570 0.000025
2 -2.206445 2.608297 -0.585836 -0.206378 0.237434 0.235536 0.066229
1 -1.796961 2.223181 -1.391207 0.716618 0.474268 -0.833780 0.136715
1 -1.226424 3.059376 -1.534994 0.310623 0.613364 -1.385725 0.000298
2 -1.721829 2.688038 -1.434205 0.665097 0.391211 -1.135917 0.003770
2 -2.624298 1.964621 -1.122054 -0.357587 -0.220458 -0.581845 0.001510
2 -2.656114 2.012885 -2.419691 -0.021404 -0.056604 -1.306912 0.013707
2 -1.872260 2.308683 -2.232290 -0.208983 -1.328075 0.204752 0.330825
2 -1.357521 3.029143 -1.726369 0.393855 0.481520 -2.090608 0.000971
1 -1.171158 1.942095 -1.276585 -0.215654 -0.180540 0.559768 0.017487
2 -2.719425 2.061851 -2.706021 -0.079549 -0.019386 -1.041436 0.000088
1 -1.362204 1.768414 -1.654675 0.111720 0.098974 -1.657638 -0.388504
2 -2.027691 2.955220 -1.714646 0.990937 0.561610 -0.852943 0.002198
2 -1.580297 2.469262 -0.725718 0.338040 0.874377 0.385835 0.000016
2 -2.572548 2.834791 -2.431326 0.265437 0.482555 0.259957 0.000353
2 -1.152927 2.643366 -1.624495 1.335168 0.764858 -0.507314 0.001043
2 -1.266508 2.627598 -1.401990 0.615391 -0.230878 -2.010158 0.000501
2 -2.012841 2.663973 -2.902516 -0.637303 -0.016997 -1.581255 0.000040
2 -2.016524 2.818059 -0.589378 -0.247306 -0.553712 -0.041327 0.000203
1 -1.913153 1.813631 -1.334749 0.472609 -0.790686 -0.652699 -0.000488
2 -1.191742 1.828397 -2.505844 1.328738 -0.295773 -1.566412 0.003027
2 -2.487163 2.642035 -2.520148 0.137696 0.240898 0.244213 0.371465
1 -1.556796 2.381342 -1.730225 0.710705 0.169595 0.631149 -0.000281
2 -1.652872 2.673755 -0.443000 0.621229 -0.356065 0.469995 0.005560
2 -1.885068 2.509141 -2.642844 -0.186273 -0.550206 -1.518847 0.027399
1 -1.374656 2.201226 -2.525822 1.176084 -0.394700 1.216157 -0.009941
2 -1.823529 2.347281 -1.138904 -0.344276 0.962829 -0.516789 0.000046
2 -2.456629 2.507452 -2.068608 0.146641 1.084427 -0.488564 0.000033
2 -2.881286 2.543268 -1.692689 -0.514352 0.399034 0.749805 0.000066
2 -1.469336 2.669862 -2.865580 0.203248 0.987979 0.097627 0.005513
2 -1.394078 2.530337 -1.609671 0.364867 0.636993 -0.784601 0.000247
2 -0.950061 2.000437 -1.989264 0.142260 -0.360022 0.463764 0.020043
2 -1.752295 2.436024 -2.647970 0.312422 0.077066 -0.514132 0.027021
2 -2.241917 2.322523 -0.404624 -0.245711 0.686041 0.388972 0.104004
2 -1.369575 2.854565 -1.004588 -0.692491 1.438935 -0.235613 0.224657
2 -0.948797 2.154048 -1.964838 -0.117474 -1.802828 -0.267853 0.053889
2 -2.831679 2.280993 -2.146104 0.211469 -0.536222 0.812069 0.000009
2 -2.002993 2.770807 -1.761357 -1.295515 1.105925 0.465598 0.001716
2 -1.702128 1.627793 -0.642324 -0.327581 -1.090365 0.852327 0.000396
2 -1.060311 2.696031 -2.519619 0.720070 0.853669 0.248539 0.000976
2 -1.250237 2.349731 -1.731162 0.667008 0.200339 0.546911 0.000611
2 -3.063064 2.987842 -0.248067 0.142805 -0.479272 1.663835 0.000136
2 -1.849397 2.272722 -0.757434 -2.017265 0.854817 0.505990 0.000200
2 -1.797164 1.821112 -2.159457 -1.002882 -0.177097 -0.957387 0.000888
2 -1.552731 3.081857 -1.707238 -1.343124 1.524006 -0.205943 0.000821
2 -2.701702 2.896041 -1.174649 -0.131757 1.477165 -0.071503 0.007498
2 -1.655280 1.534817 -1.288713 0.345890 -0.104542 -1.449939 0.000019
2 -1.376619 2.010478 -0.348018 -0.970487 0.823250 0.604564 0.127941
2 -1.638822 2.018720 -3.011767 -0.704905 0.128355 -0.444188 0.003217
2 -2.155749 1.987218 -0.666973 -0.458100 0.132439 0.407474 0.001625
2 -1.257714 2.798191 -2.446849 -1.361124 -0.873449 -0.114644 0.041873
2 -1.381176 2.083192 -1.593233 -0.220736 -0.265417 -0.672942 0.014834
2 -1.355618 2.001794 -1.727954 0.166328 -0.112118 -0.820794 0.082232
2 -0.858934 2.236168 -2.289655 0.396693 0.501051 -0.630767 0.002366
1 -2.962535 1.761150 -2.812134 0.182679 -0.357246 -0.287332 0.003779
2 -2.819072 2.266314 -2.925349 0.589888 1.423737 -0.000203 0.000999
2 -1.142699 2.004386 -2.440564 0.755765 -1.350119 -0.643476 0.002336
2 -1.195146 2.127655 -1.243198 0.424413 -1.441499 1.277754 0.006635
1 -1.957155 1.690497 -2.667903 0.106890 -0.091252 0.104506 -0.033423
2 -2.244419 2.710010 -2.201220 0.993408 0.774016 1.031945 0.000063
2 -2.701357 2.179040 -0.935324 0.457353 -1.115965 -0.611602 0.000336
2 -1.977070 2.060895 -0.669212 -0.290994 -0.330187 1.836134 0.001598
2 -2.169349 3.060768 -1.325600 -1.468735 0.108025 1.590146 0.001775
2 -0.790745 2.168397 -1.845832 1.845234 -1.370023 0.717947 0.075632
2 -2.703425 1.717208 -0.868516 0.523690 -0.478443 0.103327 0.000017
2 -1.861137 3.121620 -1.335172 -0.543751 0.049982 -1.293248 0.000409
2 -1.892810 1.981516 -1.504625 0.545722 -1.505600 -0.390045 0.001160
2 -2.680015 2.287185 -1.180738 -0.448385 -1.091625 -0.735575 0.009727
2 -1.988788 2.350829 -1.644510 0.005185 0.926356 0.270899 0.001708
1 -1.322107 1.890761 -1.807676 0.686965 1.486960 -1.623055 0.556437
2 -1.129766 2.407635 -1.561422 0.422114 -0.680009 -0.095820 0.000516
2 -2.931616 2.825759 -2.292583 0.370753 -0.005894 0.947157 0.319249
2 -2.640518 2.328372 -2.740917 0.253897 -1.618544 1.209750 0.021436
2 -2.448802 1.801774 -1.681180 0.753382 -0.553217 -1.108238 0.002448
2 -1.027843 1.881710 -1.287022 -0.224714 -0.455159 0.733041 0.019858
2 -2.310154 1.935105 -2.724737 0.122810 0.575050 -0.558043 0.000001
2 -1.133685 1.956882 -2.636408 1.804351 0.603150 -0.880581 0.002898
2 -1.602863 2.095940 -1.195433 0.499110 0.098445 0.350835 0.000041
2 -3.067680 2.420691 -2.449348 -0.502950 -0.068796 1.286233 0.000739
2 -1.280639 2.283384 -0.787370 -0.559426 0.922736 -0.238664 0.000540
1 -1.062117 2.909459 -2.412617 0.973726 0.195602 -0.201067 0.008884
1 -1.941341 3.108741 -0.444918 -0.326305 1.054157 0.688527 0.059776
2 -1.263845 2.570433 -1.846007 0.286667 -0.101895 2.353790 0.001442
1 -1.209095 2.446095 -0.979634 -1.370679 0.280158 0.602230 0.134790
2 -0.962068 2.451267 -2.901502 1.428640 0.636212 0.881852 0.043584
2 -2.964938 2.170799 -1.697885 0.224510 0.801843 1.011367 0.000449
2 -1.817536 2.097532 -1.354884 -0.428352 0.676527 -0.038566 0.138640
2 -2.100622 1.874534 -1.051024 0.031350 0.539595 -0.678626 0.000332
2 -3.113355 2.041485 -2.574046 -0.780051 0.315480 0.873306 0.001015
1 -2.553288 1.657949 -1.617926 1.089208 -0.817870 -1.090769 0.058254
2 -2.732883 1.878514 -2.463166 0.180473 -0.539577 0.424502 0.018009
2 -1.781437 2.361941 -2.168346 -1.916427 0.752220 0.387630 0.328501
2 -1.100697 1.860415 -2.226400 -0.208660 -0.066419 1.789586 0.000410
2 -1.220562 2.752579 -2.720563 -0.163287 -0.026305 0.151211 0.114560
1 -2.816216 2.580798 -1.206764 0.025262 -0.707184 -1.213134 -0.000511
2 -1.070267 2.551781 -2.372101 2.579868 -0.964172 -0.304840 0.000676
2 -2.001860 1.789668 -0.874977 0.441993 -0.078052 -0.949172 0.004904
2 -1.707930 2.884715 -1.286575 -0.224970 0.926237 -1.632373 0.000151
2 -2.400665 2.524862 -1.201660 0.667305 0.339461 -1.380055 0.000002
2 -1.102165 2.443356 -1.956794 -0.458594 -0.204538 0.903087 0.000413
2 -0.807626 2.909800 -2.421661 -0.003802 -0.087483 0.940328 0.000120
2 -1.762094 1.587384 -2.576376 -1.721330 -0.507477 1.191305 0.030386
1 -1.996795 2.303098 -0.935354 0.774782 1.518351 0.163992 0.000182
2 -1.182576 1.636221 -1.716751 -1.444765 -0.039766 0.149574 0.163164
2 -1.902657 1.840934 -1.987313 -0.388195 0.566306 -0.276986 0.000829
2 -1.383554 2.872672 -2.454218 2.204787 0.196191 -0.561540 0.042264
2 -1.322414 2.417946 -1.356120 -0.353040 -1.411921 0.412129 0.000556
2 -3.096818 1.767464 -0.943773 -0.661205 0.195662 -1.042441 0.000331
2 -2.309032 2.788275 -1.727364 1.281724 -0.677463 -0.523403 0.000078
1 -1.710610 3.036967 -2.101550 0.051223 0.284228 1.023315 -0.000683
2 -2.576711 2.569600 -2.561179 -1.032271 -1.114766 0.483347 0.359142
2 -1.135223 3.012784 -0.721050 0.213527 0.325705 -1.508393 0.000029
2 -3.087183 2.671148 -1.552930 -1.078939 -1.547094 1.505628 0.970153
2 -1.914654 1.897903 -2.793394 -0.256007 1.030761 0.695260 0.004721
2 -1.012505 2.380775 -3.019801 0.776906 -0.115326 -1.798476 0.040460
2 -1.325234 1.812465 -1.895705 -0.904365 0.350624 -1.157599 0.557347
2 -1.395166 2.220970 -2.816103 0.122043 -0.759476 -2.016122 0.000045
2 -1.923268 3.064273 -1.859163 0.164599 0.841968 0.544533 0.000641
1 -1.002518 1.725692 -1.439802 -0.565868 0.206900 0.163184 0.001656
2 -2.618184 3.020049 -3.087050 -1.222232 0.643251 -0.770354 0.000062
2 -1.393503 2.619520 -2.464720 -0.156577 -1.115018 0.615464 0.000657
2 -1.066342 2.508406 -1.039507 1.482226 -0.480032 -0.428088 0.008642
2 -2.467735 1.874667 -1.980219 -1.540932 0.563805 -1.183033 0.000249
1 -2.700806 2.709581 -1.781827 1.314576 -0.148879 -0.504221 -0.007913
1 -2.743039 2.431659 -2.793235 -0.601701 0.243213 -0.264198 0.018854
1 -1.305919 2.648844 -2.714719 -0.984719 -0.137821 1.927921 0.114623
2 -2.950679 3.029965 -1.340705 -0.046098 0.322340 0.354414 0.003676
2 -2.695346 1.843377 -1.257566 1.123489 0.362450 0.367882 0.008172
2 -1.000613 3.072141 -1.597841 -0.921547 0.481488 -0.476671 0.000687
2 -2.523546 2.313901 -0.944426 0.667317 -2.048700 -1.193291 0.000358
2 -2.767916 1.596146 -1.382201 -0.585548 -1.116899 0.716366 0.234720
2 -2.659773 2.959168 -0.652980 1.219941 0.678869 0.625058 0.156650
2 -1.366445 3.110209 -3.021929 -0.059903 -0.164885 -0.517207 0.031442
2 -1.614170 2.612695 -0.989160 -1.298292 0.879370 -1.593699 0.000011
2 -1.333127 2.427909 -0.934068 0.128287 0.331772 -1.184325 0.126638
2 -1.089888 1.884028 -1.564461 -0.959006 -0.501980 0.759909 0.000357
1 -1.094458 1.777897 -2.756551 -0.844683 -0.399999 -1.486309 0.574332
2 -1.331898 2.575954 -2.915904 -0.039978 -1.245706 -0.974993 0.005647
1 -2.538401 2.597018 -1.553744 -0.929935 -1.660754 -0.314049 -0.007999
2 -2.509042 2.160452 -0.752898 1.010236 2.019043 -0.645165 0.000118
2 -1.925423 2.997503 -2.892126 0.253480 -0.418229 0.765360 0.000025
2 -1.000201 3.087667 -2.621857 -0.700380 0.802844 1.615177 0.000762
2 -1.006277 2.819547 -1.026762 -0.385718 -1.036788 -0.520070 0.000018
2 -2.763730 2.154562 -1.232655 1.226451 0.335500 -0.579422 0.009731
2 -2.935872 1.778720 -2.983998 0.280098 -1.016233 -0.403780 0.006914
2 -1.817867 2.987112 -2.458935 0.600674 -0.512705 0.266997 0.004662
2 -2.913288 2.148984 -0.345378 0.365565 -0.869071 0.800067 0.000090
2 -1.960610 2.040419 -0.211945 -0.076611 -0.210457 1.255631 0.005577
1 -2.350259 2.336622 -0.324401 -0.440495 -0.191818 0.824491 0.100076
2 -0.974784 2.005847 -0.233213 -0.423204 0.711462 0.856669 0.387831
2 -1.285503 2.896403 -0.918909 -1.472287 0.798573 -1.455521 0.224715
2 -1.267943 1.944525 -0.306840 -0.192536 0.593674 0.374471 0.218194
2 -2.270809 2.676199 -0.480288 -1.209381 -0.393037 -0.113248 0.064564
2 -1.063477 2.129578 -0.751795 0.044567 0.869946 -0.826477 0.000029
2 -1.795074 2.426402 -0.455308 -1.094959 -0.777854 -0.715197 1.393990
1 -1.436229 2.838432 -0.410659 -1.099305 -0.316635 0.454376 0.005683
2 -2.938270 1.910302 -0.875927 -0.377306 0.168329 -1.349364 0.000261
2 -1.580777 1.664048 -0.465176 1.681555 -0.500554 -0.538256 0.000406
2 -2.230556 2.987128 -0.767671 0.544597 -0.130637 -1.147611 0.003239
2 -2.469882 2.621660 -0.755432 0.787992 1.374936 0.422103 0.000030
2 -1.748379 1.999321 -0.607257 0.465250 -0.889922 -0.893841 0.000092
2 -2.269218 2.813811 -0.730611 2.145481 -0.832505 -0.936845 0.011406
1 -2.663547 2.380975 -0.303449 1.260701 -0.599663 0.222763 -0.006696
2 -0.922696 2.713143 -0.659977 -1.120554 -0.338522 -0.477052 0.223462
2 -2.609039 2.066796 -0.466620 -1.359673 1.058300 -0.590918 0.000011
2 -2.145828 2.701026 -0.742193 0.540862 -1.043115 -1.735522 0.009978
2 -3.071376 2.371589 -1.524152 0.197335 -1.055303 -0.477317 0.000033
1 -3.094242 2.366499 -2.782364 0.020691 -0.213219 -0.310134 -0.005783
2 -0.838030 2.451735 -2.566194 0.002660 0.811800 0.941115 0.000294
1 -1.811098 2.822467 -1.523800 -1.153102 -1.391730 -0.977428 0.002064
2 -1.427997 3.092685 -0.821287 -0.720201 -0.140427 0.786854 0.000067
2 -2.494006 3.010466 -0.766624 0.390647 -0.245277 -0.389140 0.069025
1 -1.838810 1.913665 -0.236515 -0.207387 -1.713379 0.248617 0.002896
2 -1.517787 3.038666 -0.246972 0.277151 0.308760 0.124551 0.000406
2 -1.841246 2.496267 -0.385253 -0.164397 -0.814469 0.245329 1.394009
2 -1.448579 2.823528 -2.271730 0.132951 -1.565133 -0.890918 0.001083
2 -1.211757 1.580775 -1.047189 0.360043 0.154810 -0.478117 0.001442
2 -2.743975 1.658782 -1.766466 -1.187414 0.262197 0.410813 0.000640
2 -2.760447 1.599093 -2.178351 -0.422327 0.039270 0.145009 0.005673
1 -1.001931 1.666583 -2.229437 -0.200778 0.254548 -1.509956 -0.040275
1 -1.298919 1.633031 -1.657479 -0.874800 0.232143 0.922083 -0.171080
2 -1.976100 1.734669 -2.859901 -1.461414 0.579858 0.032666 0.003352
2 -2.391135 1.838102 -1.477966 0.155452 1.178038 1.912767 0.000508
2 -1.623502 1.628631 -1.853151 2.064065 0.566088 0.158106 0.000397
2 -1.687059 1.615853 -2.065783 0.922085 0.486995 -0.584283 0.000808
2 -1.502044 1.834424 -2.846285 -0.613800 1.622117 0.721742 0.013673
2 -0.906398 2.682420 -1.809145 -0.674831 -0.424595 0.740354 0.004051
2 -0.858931 2.577869 -0.510677 -0.417234 0.272664 -0.179664 0.000554
2 -1.073210 2.529364 -1.298451 -1.509822 -0.835500 0.020916 0.000181
2 -0.976204 3.081621 -2.174739 -1.001642 0.781652 1.465829 0.356369
2 -0.861906 2.964117 -2.725210 -0.494699 0.572996 0.779803 0.000495
2 -2.940051 2.098136 -2.922871 -0.064292 -0.723954 -0.077058 0.006047
2 -0.824468 2.960558 -1.632403 -0.335882 -0.100247 -1.200856 0.007451
2 -2.171365 2.777818 -1.938194 0.656005 -2.035725 1.340753 0.000532
1 -2.684026 1.864543 -3.112734 0.921883 -0.775484 -0.741375 -0.323807
2 -3.038500 2.112245 -1.904678 0.422428 0.518447 -0.335468 0.028504
2 -1.162109 2.938545 -0.328253 -0.159715 -0.988794 1.357562 0.011092
2 -0.814837 1.848894 -0.439374 0.018616 0.441678 -1.581173 0.000038
2 -0.922787 2.261300 -0.331788 -1.212149 -0.287026 -0.222355 0.000035
2 -2.901030 1.680383 -0.408606 0.894724 1.330471 -1.048160 0.000078
2 -1.013424 3.013861 -2.303816 0.938157 -0.013912 0.965410 0.119571
2 -2.964947 3.045273 -1.525002 1.159091 -0.529787 0.119763 0.002690
1 -2.976802 2.886874 -2.021472 1.184266 1.462229 -1.124237 0.040297
1 -2.599345 2.917821 -0.761658 0.158507 -1.815753 1.278356 0.224369
1 -2.924774 2.605115 -0.723587 1.688606 -0.646542 0.146683 -0.011129
2 -2.316959 2.448120 -3.025612 -0.099750 -0.999200 0.924867 0.000567
2 -0.810202 2.769023 -0.680053 0.109985 0.831025 0.786262 0.252897
2 -3.014833 1.897239 -2.700013 1.052252 0.272592 0.676622 0.003128
1 -1.803102 1.528714 -2.708531 -0.609364 0.054193 -0.342843 -0.004837
2 -0.828467 1.538335 -1.862343 0.000568 0.108164 0.688049 0.127558
1 -2.338766 1.554558 -0.113647 0.670730 0.431206 1.071306 -0.003254
2 -1.075826 1.563853 -2.443962 -0.489490 0.517416 -0.256094 0.000125
2 -2.944755 1.569978 -2.994838 1.078935 0.964097 0.313011 0.000616
2 -2.110720 1.938329 -0.135371 0.016858 -0.161322 0.436240 0.569616
2 -1.486504 1.674146 -0.201832 0.839864 -0.679735 0.242769 0.042476
1 -2.874466 2.574130 -0.128033 1.517645 0.431003 0.886470 0.004484
2 -1.715188 2.939564 -0.148069 -0.489960 0.274345 0.577329 0.002673
2 -2.932391 2.375287 -0.247456 -0.037256 0.252451 -0.440862 0.000224
2 -1.114229 1.630575 -0.100981 1.207324 -0.396125 0.629645 0.000014
1 -1.322273 1.973140 -0.184818 0.670086 0.718192 0.296022 0.097680
2 -1.856093 2.821189 -0.203491 1.041732 1.146165 0.338510 0.001608
2 -1.378364 1.748497 -0.137710 -0.081993 1.385125 0.619824 0.042619
2 -1.885850 2.245896 -0.148009 -0.188927 -0.505816 0.002130 0.000273
2 -0.899938 2.937794 -0.151266 0.352129 0.126791 -0.069452 0.001654
2 -1.057374 2.823902 -0.087722 0.353065 -0.507583 0.246764 0.001072
2 -0.927132 2.490034 -0.093654 -0.722731 0.053742 0.099085 0.018589
2 -2.627985 2.110606 -0.155516 -0.607384 0.675415 -0.711837 0.001168
2 -2.187066 2.026284 -0.118495 0.116619 -0.224706 -0.226525 0.569318
1 -0.856000 2.003582 -0.207736 -0.469043 0.492553 -0.591397 0.384760
2 -2.951894 1.631631 -1.874439 1.749660 -0.369227 0.173212 0.004600
2 -2.153660 1.753341 -0.163074 -0.984569 -1.190177 -1.069305 0.001644
2 -2.114770 2.952499 -2.675333 -1.100056 -2.232197 0.214444 0.000049
2 -1.759884 1.587011 -1.007930 -0.696469 1.349821 1.549619 0.001265
2 -1.305007 3.000822 -0.377167 0.060724 -1.800836 0.149510 0.011639
2 -1.501191 2.872640 -3.059355 0.574702 -0.918752 0.956654 0.000042
2 -3.104525 2.395614 -2.083965 0.301954 -1.001368 0.192791 0.000111
2 -1.858383 3.077249 -0.128098 0.497732 -0.858870 1.167437 0.001135
1 -0.978513 1.531545 -1.295983 -0.134810 -0.168038 1.436902 0.417215
1 -0.827894 1.553522 -2.168497 1.068602 1.363893 0.461427 -0.053330
2 -1.327601 1.597181 -0.435832 0.009260 1.720697 1.158834 0.000093
2 -2.683193 1.522097 -1.440598 -0.641964 0.482498 1.037642 0.261117
1 -0.801753 3.065989 -1.074418 -0.627710 -0.421766 0.892259 0.022574
2 -0.809602 2.205906 -1.978927 -0.875926 1.040866 0.756716 0.135916
2 -0.810657 2.858054 -1.768202 -1.033336 0.696603 -0.897102 0.007304
2 -2.304353 3.055969 -2.935471 0.374273 -1.498882 -0.700652 0.001081
2 -1.842874 1.550374 -0.044768 -0.931916 -0.140213 1.072640 0.003149
2 -2.402773 2.693964 -0.085374 -0.499405 -0.761973 -0.248023 0.000023
2 -3.088555 2.934782 -1.945785 0.888848 0.176506 0.044328 0.053890
2 -2.662322 3.084964 -1.409698 0.900191 -1.537882 0.738069 0.045445
2 -2.042788 2.346602 0.053070 -0.160277 -0.006629 -1.083699 0.000684
2 -2.696636 2.750689 0.047509 0.363755 -0.032352 -0.935892 0.000040
2 -1.052735 1.807506 -3.101595 0.202724 0.499500 0.876155 0.014067
2 -1.679420 1.608013 0.009030 0.572395 -0.909850 -0.841754 0.005555
1 -1.592107 2.032255 0.035699 -0.065316 0.701971 -0.501723 0.066921
2 -3.104829 3.014942 0.025616 -0.683039 0.843828 -0.420517 0.000312
2 -2.755340 2.168365 -0.016303 -0.087384 0.006982 1.002913 0.002119
1 -2.694443 1.571064 -0.026388 0.029291 -0.225880 0.896662 -0.814512
2 -2.123352 2.189757 -0.058390 -0.955649 0.447063 0.132532 0.003142
2 -2.875858 2.539304 0.037743 1.197291 -0.517974 0.856458 0.007570
2 -2.493078 2.433710 -0.057809 0.162912 0.090293 -0.223397 0.000050
1 -2.260258 3.067794 -0.075468 -0.150221 0.531528 -1.698072 0.000001
2 -1.467747 2.004413 -0.022420 0.463943 -0.725102 -0.420337 0.070687
2 -1.006411 2.098511 -0.067584 -1.395520 -0.535732 -0.523155 0.002119
2 -0.891802 2.618165 -0.010444 -0.893025 -0.467130 -0.594441 0.079784
2 -3.111138 2.820247 -1.085207 0.453974 0.395086 -0.860097 0.000061
2 -2.063546 3.112998 -0.920554 -0.294006 -0.779435 -0.336282 0.000058
2 -2.050374 2.330241 -3.114736 0.677795 0.904284 0.647025 0.000115
2 -3.110040 1.873786 -1.166156 1.325319 0.013216 0.189803 0.000081
2 -1.254677 3.119041 -2.922514 0.361327 -0.818775 -0.018128 0.031973
2 -0.757594 3.093947 -1.473129 -0.738442 -0.102888 -0.464609 0.009685
2 -0.737183 2.100906 -2.335185 0.302855 -0.463573 0.462113 0.002724
2 -0.737703 2.108245 -2.584071 -0.431865 -0.561029 0.314195 0.195914
1 -0.729543 2.512722 -2.374100 0.168870 -0.232037 -0.812391 0.000234
2 -0.754173 2.819084 -0.229150 0.255224 -1.382836 1.116897 0.000804
2 -0.757860 2.562589 -1.041912 -0.382865 0.124866 0.241579 0.067498
1 -0.749839 2.515928 0.027388 0.213386 -0.228380 0.724421 -1.607248
2 -0.722694 2.282044 -0.019715 0.684909 -0.519099 1.102278 0.068011
1 -1.216806 2.664020 0.519185 0.143721 0.125556 -0.894875 0.630171
1 -2.265828 1.869000 0.499536 -1.686673 -1.189155 -0.247825 0.000124
2 -1.126141 2.667257 2.318237 -0.101496 -0.167813 -0.541732 0.000045
2 -1.430891 2.588489 2.870862 1.971699 0.398260 -0.815464 0.011960
2 -2.876936 2.251783 2.658299 -0.425924 0.152135 0.860322 0.002826
2 -0.990669 1.760776 2.326001 0.446279 1.018640 0.432213 0.208142
2 -1.618023 2.516591 2.620036 -0.365873 0.668628 0.232853 0.000190
1 -1.428960 2.880885 1.791281 -1.397638 0.592146 0.088345 0.134213
2 -0.926060 3.118438 1.506617 -0.172792 0.249055 -0.603966 0.049011
2 -2.858684 2.725009 2.094197 0.250797 1.288451 0.668037 0.000034
1 -2.655517 2.533134 0.762726 0.226128 0.122953 -0.497756 0.519570
2 -0.966815 2.690593 2.547658 0.556221 0.843326 0.456011 0.000046
2 -2.983720 2.338938 3.019047 -0.428291 -0.779920 0.378791 0.002812
2 -1.365846 2.841426 1.100516 0.809138 1.681216 0.390345 0.011374
2 -2.690974 2.982569 0.774369 -0.404928 1.248535 -0.323906 0.016845
1 -1.233635 1.876805 2.273647 0.944057 0.719440 0.668733 -0.005563
1 -2.330855 2.743840 2.126079 -0.337497 -0.300592 -0.571041 -0.895012
2 -1.967766 1.817257 0.972696 -0.473764 1.284878 1.469631 0.002075
2 -2.160966 1.977350 2.870863 -0.402887 0.586086 1.397112 0.005212
2 -1.484171 2.074567 1.194324 0.656805 -0.032434 -1.000677 0.000002
2 -2.340935 1.948967 1.236252 -1.303798 -0.199788 -0.023497 0.003191
2 -2.108002 2.539049 2.915418 -0.235002 0.574793 0.489045 0.000621
2 -1.266651 2.034688 0.905940 0.604882 -0.971347 -0.146088 0.000416
2 -2.369550 1.796147 2.145536 0.038160 -0.107011 0.230958 0.020810
2 -2.018929 2.554278 2.141610 -0.002467 0.828476 -0.010995 0.000142
2 -1.545009 2.299861 0.711997 0.386429 0.154338 0.198457 0.009433
2 -2.314644 2.738513 0.761232 -2.033750 -0.311561 -0.336960 0.000837
2 -2.370952 2.380561 2.387637 -1.424472 -1.069756 0.334412 0.003722
2 -1.913835 2.232701 1.316575 -0.251601 0.289414 -0.743036 0.000012
2 -2.140195 2.513639 0.832860 -0.234075 -0.550202 -1.075167 0.017719
2 -1.210386 2.253065 0.766243 0.182570 0.318482 -0.640347 0.000234
2 -2.942734 2.469259 2.670019 0.932758 -0.431399 0.061680 0.000590
2 -2.296477 2.572506 1.673888 0.720392 0.768123 -0.344604 0.000263
2 -1.473062 2.362300 1.498860 -0.187044 1.242304 0.407972 0.000024
1 -0.943725 1.566928 1.576444 0.898455 -0.630867 1.549353 -0.013953
2 -2.294810 2.353580 0.735092 0.120414 -0.309888 0.236411 0.002546
2 -2.911852 1.864826 1.068675 -0.968791 0.360124 -0.632942 0.000062
2 -1.352589 2.272717 2.618724 0.952965 -0.607629 0.597276 0.002016
2 -1.215392 2.915793 1.098827 0.865110 0.553536 -0.372734 0.012895
2 -2.748680 2.288716 1.609675 -1.540434 -1.049448 -0.374081 0.000197
2 -1.397600 2.861135 0.892247 0.209573 0.526780 -0.036330 0.000524
2 -1.346697 1.657277 1.918484 -0.409352 -0.745614 -0.726949 0.000754
1 -1.918451 1.839154 1.674678 0.320569 0.000770 0.383912 -0.019690
2 -2.544898 2.489070 1.275069 -0.392171 0.541960 0.192171 0.000019
2 -1.147471 2.019741 2.012765 0.301989 0.201878 0.243803 0.000209
2 -0.984663 1.635103 1.285649 -0.296917 -0.190158 -0.251133 0.001889
2 -0.965098 1.829760 1.207300 -0.152837 -0.659144 -0.209265 0.000582
1 -0.951087 1.800294 1.937639 -0.187295 -1.016002 -0.119055 -0.203544
2 -2.158830 2.616023 0.711331 0.149468 0.684577 -1.174984 0.015765
2 -1.902169 1.991166 1.071241 0.299001 0.143064 1.810830 0.123915
2 -1.753353 2.279318 1.658434 0.066129 1.680408 -1.299129 0.000393
2 -1.753324 1.980500 0.520044 0.004422 0.478350 -1.060973 0.000062
2 -2.168592 2.987983 1.738347 0.828600 1.278486 -0.061139 0.000021
2 -2.511218 1.938036 1.126737 0.373585 0.707242 0.854293 0.001167
2 -2.650329 2.042028 2.571589 0.526209 -0.216085 -0.661865 0.000287
2 -1.054882 2.928142 2.352621 0.393054 -0.308958 -0.088863 0.000043
2 -1.424130 2.074330 2.300694 -0.262180 0.086591 1.820214 0.000062
2 -1.944779 2.461269 2.754818 0.175846 0.504211 0.175749 0.000394
2 -3.104393 1.629635 0.724962 -1.103109 0.192430 -0.445611 0.004389
1 -1.048197 2.173140 1.104157 0.183535 1.244375 -0.442110 -0.972543
1 -2.378596 2.304416 2.935910 -1.029952 0.480985 -0.525524 0.017007
2 -2.779523 1.948952 1.662498 0.598076 0.058526 0.504800 0.000420
2 -0.787126 1.515106 2.917676 0.666677 -1.682873 0.339393 0.009864
2 -3.017068 1.846800 1.946977 -0.488444 -0.892356 -0.243652 0.000179
2 -1.394559 1.842919 2.135684 -0.795111 -0.044254 0.382285 0.001420
2 -3.098500 3.121862 2.524918 -1.238775 1.154086 0.759674 0.009806
1 -2.330047 2.770820 2.243004 0.304594 -0.260498 -0.276487 -0.970757
2 -1.186845 2.380513 2.101305 -0.601821 0.228386 -0.497762 0.002391
2 -2.472242 1.663871 2.370185 -0.711414 -1.197600 -0.153380 0.043647
2 -2.195461 2.579169 0.512568 -0.950043 0.678792 -0.558225 0.002630
1 -1.456635 2.746408 2.789195 0.097739 -0.375762 -0.063036 0.003607
2 -2.350514 2.954291 1.091281 -1.208139 0.484803 0.335395 0.004075
2 -1.569678 2.193576 2.859316 1.641766 -0.408005 1.003410 0.000986
2 -2.842579 2.488659 2.249935 -1.719898 0.595705 -0.389278 0.038330
2 -1.705331 2.608758 0.717921 -0.491800 0.014115 -0.961324 0.001144
2 -1.083191 2.165211 0.935292 0.289253 0.650508 -0.216300 0.009293
2 -2.565585 2.678069 0.773826 1.116995 -1.501293 0.943067 0.027529
1 -1.910738 2.130067 1.650688 -0.469853 -0.638641 0.546889 0.029835
1 -2.637809 2.001318 2.064607 0.158942 -0.146274 -0.672591 0.020724
2 -2.733461 2.062176 1.485495 -0.042890 -0.380205 -0.112027 0.054289
2 -1.902173 2.009994 2.639921 -1.705812 -0.255969 -1.373988 0.002050
2 -1.005789 1.757441 2.453308 0.436667 0.293859 0.108915 0.312664
2 -2.135248 2.616431 2.496671 0.884246 -0.289041 -0.870013 0.000297
2 -1.948628 1.992503 1.611489 -0.248923 0.134424 -0.729648 0.047272
2 -1.757048 1.687403 1.521998 -0.746932 -0.468413 -0.749293 0.010119
2 -2.419491 2.567548 2.511178 -0.485770 -0.527971 -0.972653 0.005987
2 -0.909076 2.332617 1.092933 1.929453 -0.313293 0.434215 0.003483
2 -3.068943 1.659431 0.956026 -0.342499 -1.025935 -0.681237 0.001079
2 -3.032660 2.289618 2.751390 -0.196662 -1.446529 -0.285308 0.003009
2 -2.155023 2.329645 2.522080 -0.492812 -1.164181 0.360827 0.000115
2 -0.881763 1.642503 2.174199 0.771420 -0.164563 0.463364 0.052606
2 -1.366766 1.941509 1.576427 -0.460225 -0.809414 -0.325238 0.000182
2 -1.234409 2.167977 2.491768 0.732068 1.047330 0.118386 0.001643
2 -1.812484 1.692446 1.806659 -0.735556 -0.468959 -0.091744 0.414216
2 -1.222453 2.761547 1.181074 -0.166669 1.233022 -1.034950 0.007733
2 -2.000100 2.957835 2.150272 0.423650 0.913038 -0.644953 0.528315
2 -2.594031 3.080907 1.648899 0.115685 0.050662 -1.794050 0.000002
2 -2.704618 2.616875 1.529744 0.450449 0.861533 0.936462 0.000021
2 -1.135980 1.720366 1.504178 0.519149 0.144166 0.821174 0.000135
1 -2.194703 2.244828 2.244597 0.327663 0.405721 0.915403 -0.005940
2 -1.854645 2.464957 2.288387 0.245340 -0.128375 0.944736 0.000144
2 -1.981549 1.935089 1.298313 0.031770 -0.577814 0.615978 0.000486
2 -1.334992 3.002517 0.623427 -0.036501 0.154462 -0.792836 1.278512
2 -1.055379 1.985245 2.746940 -0.033542 -0.369467 -0.597795 0.000139
2 -2.505326 1.635504 2.509336 -0.919582 -0.544129 0.328542 0.043297
2 -2.637162 3.045458 2.812328 0.513793 0.756363 0.224885 0.000181
2 -2.094691 2.895119 1.358412 -0.497277 -0.133687 -0.132093 0.000010
1 -1.128921 2.098977 1.099210 0.883863 -0.394920 -0.495880 -0.975787
2 -1.129625 2.280951 2.633257 -0.035637 1.255660 -0.223427 0.000899
2 -0.949966 1.905180 2.117408 0.699012 -0.304439 -1.083738 0.002066
2 -1.522058 1.656681 2.718282 0.139326 -0.725299 -0.432576 0.002134
1 -3.037577 2.333571 0.840500 -0.626531 0.616307 0.462954 -0.000545
2 -2.132668 1.914531 2.278722 -0.095434 -2.377208 1.149067 0.043239
2 -2.321668 1.960306 2.525659 0.817445 -0.626236 1.523623 0.000013
2 -2.078263 2.029774 0.679046 1.144755 -0.582295 -0.304314 0.000110
2 -1.465048 2.798994 1.693275 -0.597068 1.061054 -1.707291 0.134707
2 -1.681427 2.369810 0.774678 0.111578 -1.892064 -0.682656 0.009715
2 -1.602766 2.497348 0.944244 -0.286580 -0.572457 -0.057176 0.025237
2 -1.851073 2.721539 0.816754 0.492687 0.051807 -2.729839 0.001324
2 -2.526777 1.992693 2.170156 0.337491 -0.403355 -1.314648 0.023899
2 -1.506554 2.596178 0.489283 1.826126 -0.671112 -1.032969 0.005097
2 -2.751346 2.557079 0.695229 -0.329347 -1.218742 -2.265201 0.475861
1 -2.226479 1.989579 1.017742 -0.047718 0.683061 0.934589 -0.001079
2 -1.757727 2.801238 0.641355 1.617634 -0.445355 -0.282165 0.001154
2 -2.064654 2.390131 0.940320 -1.384000 -0.653080 0.312353 0.003400
2 -1.266486 2.262727 1.710565 -0.619201 -0.382531 1.507847 0.008448
2 -1.662453 2.928637 2.464318 0.795911 0.098216 0.118022 0.000253
2 -1.855220 1.840833 2.142414 0.107832 -1.747539 1.288749 0.000036
2 -2.356916 2.304055 1.379583 1.001777 -0.098936 0.241907 0.000016
2 -2.416234 2.796865 1.151709 0.881774 0.092489 0.380321 0.003450
2 -2.378329 2.137366 0.723167 0.378937 -0.767039 -1.584497 0.000180
2 -2.933963 2.373122 2.250035 -0.667615 -0.681665 -0.351925 0.038548
2 -1.617929 2.545151 2.983594 -0.629575 -0.522860 1.303152 0.001506
2 -2.710431 2.652505 0.822516 1.629010 -0.863527 -0.640825 0.080118
2 -3.086444 1.671987 2.502718 -1.195627 -1.679209 -0.961568 0.002313
2 -2.384159 3.000452 2.326257 -0.231348 1.434276 0.462798 0.003097
2 -1.707629 2.239124 3.031345 0.579040 -1.320909 1.047180 0.024560
2 -2.434762 3.055430 2.498811 0.415651 -0.016626 0.182317 0.002052
2 -2.373556 2.596939 2.225136 -0.784098 1.630688 0.773609 0.068309
2 -1.818076 1.719114 1.686862 1.369305 -1.065971 0.098922 0.497787
2 -2.745725 2.214243 2.459749 0.580257 -1.289563 0.446200 0.000483
2 -2.356866 2.454133 2.891559 0.575651 0.906153 0.365698 0.019784
2 -2.113667 2.007468 1.452707 -0.320255 0.650225 0.181638 0.000599
2 -1.350638 2.671066 1.804619 1.070500 0.973272 -1.722588 0.000993
2 -2.861497 2.876670 2.663543 -0.129073 0.778033 -0.011435 0.203292
2 -1.161078 2.203565 0.432339 0.941382 0.431995 -1.682081 0.000013
1 -2.814948 2.856974 2.799400 0.854094 -0.273350 0.127762 -0.207370
2 -0.882848 2.263799 0.925949 -0.968390 -1.311406 0.382673 0.036995
2 -1.437026 2.361115 2.783218 -1.043761 0.212410 0.694706 0.001603
2 -1.817423 2.902447 0.942724 -0.160537 -0.069748 1.455094 0.000315
2 -1.772265 1.788952 0.874932 0.963261 -1.533471 -0.699973 0.000337
2 -2.695411 2.583690 2.956927 0.073340 -0.723689 -0.308453 0.003373
2 -2.882037 2.625765 3.105564 -1.673049 -0.489108 1.980061 0.166770
2 -1.761763 2.051208 2.279509 0.016288 1.728912 -0.039197 0.000034
2 -1.846494 2.280264 1.993442 -0.109129 0.960856 -1.897777 0.000007
2 -1.387526 2.154838 1.670164 0.159146 0.674841 1.498429 0.008637
2 -2.014595 2.841170 2.136095 1.015458 1.104887 1.984652 0.552003
2 -1.389456 2.779981 2.473120 -0.352896 -0.650712 -0.065609 0.000015
2 -1.460657 2.465724 0.898334 -0.352490 0.493292 1.503160 0.025049
2 -2.001460 2.041846 2.845156 -1.244565 -0.220301 -0.510302 0.007009
2 -1.525905 2.312499 1.927671 -1.346563 -0.068977 -1.420997 0.000021
2 -1.224577 1.952389 0.657849 -0.874735 0.020440 -1.062780 0.000050
1 -2.853238 2.990628 2.727595 -0.658227 0.820103 -0.082035 -0.096992
2 -1.966888 2.052834 0.971906 -0.011550 1.565508 0.565324 0.123467
2 -2.029280 1.753511 1.831297 -0.645653 0.361233 -0.710789 0.000891
1 -2.595369 1.793093 2.242809 -0.659586 0.443034 -0.221877 -0.008094
2 -1.357257 1.796146 0.887900 -0.964684 0.465341 -0.117240 0.000233
2 -2.715173 1.769895 0.927009 -0.849777 -0.096650 -0.092126 0.029046
2 -1.667172 2.779334 1.128612 0.858907 -0.377879 0.460384 0.002628
2 -1.121289 2.530155 2.704779 0.728026 -0.050046 -0.910819 0.000180
1 -2.875678 2.408965 1.450794 0.386935 -1.383051 -1.580678 -0.002418
2 -2.610746 2.915318 1.154616 1.153607 -0.562562 -0.011737 0.000897
2 -1.201138 2.741971 2.790294 0.474806 -0.437031 -0.656377 0.002962
2 -2.250636 2.403795 0.556992 2.153971 -0.047953 -1.200274 0.004633
1 -1.613007 2.997420 0.529244 -0.557172 0.338443 -1.085410 -0.015531
2 -0.927996 2.796564 1.677670 -0.472340 1.264678 1.596012 0.001645
2 -1.519032 2.121564 2.664278 0.739611 -2.612705 -0.295869 0.000805
2 -1.590717 2.020532 3.057468 0.318823 1.055467 0.720940 0.003238
2 -2.244593 1.834590 2.229498 -0.421719 0.301051 -1.030683 0.070961
1 -1.153790 1.736316 2.830839 0.588963 0.438732 0.034386 -0.005015
2 -1.712705 2.388658 3.064332 0.486060 -0.531458 0.311316 0.648181
1 -2.473008 2.344345 2.242836 1.467233 1.380424 -0.579166 -0.005365
2 -2.156649 2.728057 1.595992 -0.433286 1.002969 -2.389091 0.000279
1 -1.850515 2.680489 2.468261 0.894310 -1.013152 0.616146 0.000037
2 -2.540974 2.676624 2.799920 0.003904 0.129502 -0.602502 0.000275
2 -1.476182 2.727469 0.606905 1.311314 -0.568984 -0.740369 0.004088
2 -1.642174 2.846544 1.298476 -0.117951 -0.426393 1.306283 0.002605
2 -2.553475 2.089508 1.945833 1.365876 -1.188887 1.226539 0.006814
2 -2.635770 2.929216 0.950021 -0.143377 -0.541880 -0.982273 0.002347
2 -2.005487 1.995272 1.783576 -2.226132 1.428055 0.200126 0.004323
2 -2.754237 1.999505 1.358435 -0.171263 0.760516 -1.795594 0.053846
2 -1.617731 2.051489 1.582327 -1.554059 1.431579 -0.330430 0.000084
2 -1.061566 2.566707 1.919309 -0.234081 -0.946343 0.544445 0.001108
1 -2.439111 1.796014 1.277110 1.585491 0.709515 -0.674941 -0.000164
2 -2.483089 2.571817 2.311462 1.723820 -0.315242 0.841980 0.062519
2 -1.302538 2.235531 2.091437 -1.615731 -0.036695 -1.089746 0.002415
2 -2.862691 3.112770 1.154902 -0.113267 0.802462 0.232805 0.000007
1 -2.355407 1.916877 1.661317 2.459885 -0.699727 0.983356 -0.001338
2 -2.766978 2.354155 0.934853 1.064802 -0.390337 0.942835 0.005115
2 -2.809935 2.706154 3.032608 0.440461 -0.065358 0.436240 0.169352
1 -3.074956 2.856956 1.035238 -1.432204 1.080365 1.015918 -0.002757
2 -2.776729 2.340251 1.884053 0.952615 -0.744689 -0.656932 0.000019
2 -3.076171 2.974101 0.529488 -0.546425 -0.461505 -0.637861 0.043976
2 -2.852961 1.973638 2.704957 0.839732 1.202744 -0.586926 0.000115
1 -1.920988 1.536800 2.365660 -0.695153 -0.925780 0.622623 -0.005210
2 -2.197707 1.909586 2.087650 -0.536479 1.341035 0.225939 0.009715
2 -1.040418 2.053079 2.512888 -0.150690 -1.217915 -1.697448 0.000344
2 -2.025164 2.108529 2.490351 1.050429 -1.249164 -2.149725 0.000421
2 -1.800028 2.373038 2.612037 -1.151366 -1.285360 -1.619964 0.000456
2 -2.878713 2.156311 2.276787 0.837992 -0.467724 -1.437211 0.000390
2 -2.558164 2.748438 1.891095 -0.256680 -1.341605 -1.492847 0.000004
2 -1.882107 2.916992 2.856575 0.275127 -0.647552 -0.816326 0.246853
2 -2.156013 2.859096 2.189729 -0.746921 -1.184233 -0.238883 0.028829
2 -1.172022 2.916161 2.839134 -0.440159 -1.008743 -0.878302 0.002815
2 -1.779291 2.012290 2.788648 0.628865 -0.905409 0.698432 0.002377
2 -2.873906 2.239762 2.910823 0.557098 1.265712 -0.829282 0.003018
1 -2.331321 2.675555 2.407176 -0.051265 -1.873941 -0.395119 -0.084598
2 -1.415204 1.979085 2.816753 0.419882 -1.532510 -1.385020 0.000201
2 -3.004433 2.877475 0.826433 -0.964536 0.309910 -1.043789 0.004848
2 -2.064598 2.847484 0.749295 -0.665805 -0.956397 0.460959 0.000146
2 -1.001295 2.926432 0.871089 -0.100413 -0.774465 -1.168608 0.000681
2 -1.467048 2.984639 2.136312 -0.673110 -0.659062 0.426931 0.040234
1 -2.842399 2.937919 0.794138 -1.147350 -0.385350 1.095390 0.016127
2 -1.396052 2.605374 0.328844 -0.513546 0.444882 -0.558062 0.001633
2 -1.204110 2.694047 0.407229 0.149850 -0.965795 1.424582 0.643390
1 -2.615410 3.045337 0.464284 0.881907 0.247182 -0.168577 0.165676
2 -0.778197 2.570363 0.339802 0.157813 0.327360 -0.379077 0.003391
1 -1.694752 2.429087 0.385393 -0.386422 0.558189 0.136954 0.000030
2 -1.437855 2.910819 0.489487 -0.428782 0.640660 0.139788 0.012708
1 -1.358413 2.912786 0.323759 0.711681 1.182237 0.231911 0.023556
2 -1.475375 2.205414 0.314494 1.442202 -0.074870 -0.018258 0.002122
2 -1.548692 2.050351 0.390363 0.515029 -0.807051 -0.364594 0.002176
2 -0.895290 2.410814 0.341545 0.530707 1.453095 0.032925 0.001183
2 -2.129263 2.264946 0.637173 -0.257140 0.219077 0.672174 0.001521
2 -1.446438 3.031183 0.366911 1.303370 0.432915 -0.340480 0.029178
2 -2.046329 2.292748 0.349704 -1.645895 -0.625221 0.440282 0.000036
1 -1.819973 3.014281 0.679561 0.075110 0.817406 1.415349 -0.012606
2 -2.731514 3.089964 0.425315 0.379339 0.607028 -0.542307 0.166381
1 -0.960801 1.616638 0.357065 0.573290 -0.861166 1.173913 -0.034477
2 -2.913729 1.654421 0.309465 0.983672 -0.788574 -0.552494 0.050460
2 -2.234503 1.656877 0.654862 -0.724694 0.039594 0.999730 0.000166
2 -2.264689 1.620585 1.624811 -0.440255 -0.020302 0.598660 0.141966
2 -1.294388 1.675748 1.698807 -0.255121 0.462527 -1.292474 0.177580
2 -2.952705 1.518077 2.676791 -0.371968 -0.434680 -0.374199 0.001127
2 -2.189247 1.627245 1.516606 -1.267097 0.103259 0.870187 0.141977
1 -0.858982 1.703074 1.843547 0.852808 0.854093 1.655213 -0.206928
1 -1.090641 1.701941 2.542229 0.082617 0.186987 -0.583074 0.100441
2 -1.996773 1.615538 1.013051 -0.673406 -0.147691 0.751837 0.054986
2 -1.195674 1.814120 2.137557 2.186123 0.653970 -0.722601 0.178120
1 -1.021670 1.674171 2.179484 -0.317017 0.235797 -0.807592 -0.071504
1 -1.660409 1.580634 1.424567 0.066772 -0.077028 1.577118 -0.370647
1 -1.723219 1.784387 1.752229 -0.708639 1.122501 -0.287113 0.170201
2 -2.590709 1.687002 0.901548 -0.147937 0.570962 -1.235738 0.027585
1 -3.117507 1.533082 1.529930 0.589543 1.834121 -0.183271 -4.193468
2 -2.027793 1.740291 0.784026 2.105903 0.868892 0.209598 0.000604
2 -2.791109 1.698647 0.770494 0.488027 1.015963 -0.524654 0.002175
2 -0.791003 1.659973 1.280826 0.070381 -0.026373 0.040856 0.001469
2 -0.857393 3.063844 0.925512 -0.472511 0.210549 -0.226685 0.000682
2 -0.849327 2.159595 2.784667 -0.509987 -0.749973 -1.531213 0.000028
2 -2.793044 2.247775 1.070505 1.721307 1.543882 0.311608 0.005073
2 -0.902537 2.115932 1.598500 -0.969200 -0.147129 -0.959020 0.000040
1 -1.093600 1.723260 0.497628 0.755468 1.348111 -0.961777 -0.034196
2 -1.316651 2.474023 2.915537 0.716593 -0.787380 -1.223751 0.008624
2 -1.028278 1.765776 2.990057 -1.133084 0.148400 -1.624740 0.014780
2 -2.380924 2.974550 2.919115 0.245703 -0.967873 -0.190861 0.000030
2 -1.307097 2.229390 2.972154 -0.194887 -0.448512 -0.948193 0.000117
2 -2.260785 3.091199 0.970799 0.788097 -0.206405 -1.079696 0.000811
1 -1.195918 1.683054 2.135050 1.422850 0.383616 -0.118736 0.017228
2 -0.994719 3.026448 3.039844 0.413402 -0.483335 -0.004665 0.255231
2 -2.146015 2.991096 2.758097 0.744147 -0.938047 -0.275673 0.001830
2 -2.986721 1.854675 2.899574 1.067036 -0.962672 0.429332 0.000558
2 -1.584256 2.985809 2.048074 0.703916 -1.132248 0.698615 0.040238
2 -1.856687 2.073978 2.969528 -0.349102 -0.078939 -1.245770 0.002323
2 -2.489754 2.541626 2.984494 0.505562 -0.798342 -1.097118 0.003370
2 -0.910695 2.461855 1.993518 -1.390122 -0.408652 -0.833639 0.001110
2 -0.892979 1.962785 1.938551 -1.009218 0.311736 -0.103995 0.007000
2 -0.794106 2.270835 1.801897 -0.404285 -1.229775 -0.856222 0.066171
2 -1.266970 2.997003 0.537178 0.696496 -1.126117 0.762974 1.278203
2 -1.811292 2.447080 3.041979 -1.108040 0.809507 -1.005109 0.623710
2 -1.473113 1.564401 1.305368 1.299447 0.258837 0.230887 0.000293
1 -1.738302 1.654517 1.325782 1.165172 1.092834 0.898045 -0.371313
2 -2.113107 1.606825 0.443811 -0.120473 1.072507 0.902529 0.000108
2 -1.302375 1.573583 0.861648 -0.817367 0.807367 0.703767 0.000180
2 -1.377554 1.578936 1.721992 -0.326723 0.694023 -0.855936 0.176702
2 -1.120940 1.647111 1.791010 -0.709247 1.663630 -0.357348 0.001263
1 -0.912270 2.449159 1.447386 -2.175984 -0.290587 -0.118611 -0.002622
1 -1.957771 2.986719 2.783631 -0.393065 -1.455943 0.163817 0.248647
1 -2.956972 1.527828 1.362856 -1.045097 -0.306283 -1.094618 -3.886056
2 -2.258520 2.582332 3.058832 0.771526 -1.115727 -0.853765 0.001097
2 -3.094246 1.723584 2.739230 0.358184 0.373213 -1.485824 0.000380
2 -3.037735 1.784945 1.584439 1.252609 1.131190 0.768975 0.001189
2 -3.096136 3.080277 1.803091 -1.465126 -0.718122 -1.037042 0.000587
2 -1.460683 3.095332 2.527085 0.201014 -0.499347 1.761260 0.002366
2 -1.777492 1.519745 1.171592 -0.729296 0.808299 -0.808131 0.000626
1 -3.007354 1.548708 1.253343 0.557258 0.411834 -0.336325 -4.097546
2 -0.779810 1.713671 2.847335 -0.246345 0.661601 1.315147 0.008102
2 -2.406013 3.100805 0.666440 -1.130116 -0.452470 -0.407852 0.000068
2 -1.483463 3.086996 1.370227 -0.315254 -0.906225 0.262602 0.067146
1 -3.118235 2.024416 1.476833 0.134304 0.037700 -1.830940 -0.108164
2 -2.501132 3.089925 2.190822 -1.484054 -1.748493 -1.775923 0.000980
2 -3.084559 2.761715 2.253631 1.603991 0.668603 -1.246554 0.000019
2 -2.950496 2.076507 0.072318 0.571166 -0.088806 -0.370234 0.000244
2 -2.750733 1.931506 0.059652 -0.035634 0.931882 0.145794 0.000339
1 -0.985479 3.100700 0.077495 -0.583897 0.489003 1.158063 -0.049237
1 -1.394644 1.553549 0.065785 1.076017 -0.041657 0.618467 0.000081
2 -1.257867 2.838254 0.098375 1.136898 -0.466218 1.102420 0.001821
2 -1.605074 1.754845 0.094977 0.164325 -1.439700 -1.034337 0.017558
2 -2.816372 2.336734 0.083899 0.093893 -0.798405 -1.192285 0.001119
1 -1.048122 2.901389 0.122251 0.504730 -1.069152 0.027055 -1.020215
2 -1.058109 2.157539 0.136561 0.991388 1.044451 -0.581551 0.000427
2 -1.279003 2.043920 0.099589 -0.995901 -1.494575 -0.685905 0.082007
2 -1.242732 1.968869 0.209940 -0.276438 1.120892 0.205404 0.081755
2 -2.273968 2.009587 0.229116 -0.932128 -0.330794 0.282187 0.001010
2 -2.256542 2.268524 0.159920 -0.130718 -0.479789 -0.041225 0.010445
2 -2.344237 2.406076 0.179839 -1.015668 0.425481 0.344547 0.010328
2 -2.607391 2.061163 0.184169 0.990544 -0.542998 0.700443 0.008622
2 -0.904952 2.592067 0.128855 0.472833 -0.322837 1.240660 0.059313
2 -0.799320 1.935381 0.193192 0.258440 -0.032305 1.188963 0.000006
2 -0.864863 2.984583 0.123958 -0.737496 -0.241442 0.831587 0.008296
2 -2.922939 1.551513 0.209203 0.341717 -1.240403 2.597393 0.050454
2 -2.470512 2.015265 0.268413 -1.214279 -1.853515 -0.548039 0.009371
1 -0.993880 2.882989 0.215833 0.529128 0.102509 -1.433858 -0.991851
2 -2.844087 2.928195 0.222223 -0.235761 0.146648 -1.767477 0.000030
2 -2.346728 1.755238 0.293155 -0.858017 1.205871 0.541571 0.000111
2 -1.586076 1.719108 0.248904 0.188608 1.022929 0.027896 0.015162
2 -2.204839 2.793602 0.270303 0.549205 0.415119 0.393960 0.000004
2 -1.229728 2.803245 0.286825 -0.675531 0.825782 -0.056829 0.017307
2 -0.784337 1.521041 0.251917 -0.042038 0.929058 -0.374015 0.000266
2 -0.731077 3.077835 1.812676 -0.998939 -0.368138 -0.156425 0.011861
2 -0.720715 2.680701 3.114130 -0.105710 -1.321441 0.018981 0.000020
1 -0.751098 2.424836 0.120101 -0.242974 1.286204 -0.377131 -0.733564
2 -0.747973 3.052387 1.653049 0.479284 -0.462767 0.706997 0.014584
2 -0.774520 2.594825 1.035683 -0.367214 0.435474 -1.101754 0.001952
1 -0.762542 2.951237 2.309620 0.100972 0.466036 -0.044302 -0.000520
2 -0.771739 2.720256 1.597285 -0.980257 1.389352 0.228836 0.001642
2 -0.747177 2.313480 0.890075 0.400538 0.784231 -1.406928 0.033999
1 -3.111386 1.515898 1.292620 1.794017 0.324143 -0.713805 -7.972357
1 0.440255 -2.737310 1.533248 1.963936 0.356139 -0.006697 -7.976328
1 -0.176754 -2.768197 1.437610 -0.423566 -0.022868 0.504853 -9.707253
1 -0.074405 -2.712804 1.400846 1.228825 0.315692 0.536620 -12.555014
1 0.165864 -2.735423 1.279182 -1.505227 -0.102708 0.558288 -9.899374
1 0.145737 -2.683173 1.187588 -0.485049 -0.450299 2.116221 -9.737080
1 0.066834 -2.456638 1.272499 -0.319457 0.869296 0.292234 -13.011104
1 -0.057170 -2.820365 1.368890 0.663021 -0.055785 -1.787287 -8.531196
1 -0.029713 -2.542917 1.446271 -1.915931 0.590820 0.138211 -11.091740
1 0.261031 -2.790338 1.290423 0.794141 -2.051311 0.113908 -6.015186
1 0.003544 -2.634441 1.382077 -0.857070 -1.559740 0.910369 -11.599274
1 0.178051 -2.479634 1.296494 -0.763633 1.475110 -0.921917 -10.500054
1 0.010595 -2.693065 1.007956 0.176571 0.079809 -0.994653 -4.008127
1 0.138277 -2.534932 1.435390 -0.188129 0.011531 0.287870 -11.173313
1 0.084277 -2.815459 1.328996 -0.297358 -2.057466 -0.731653 -7.131509
1 0.023679 -2.749453 1.381797 -0.198498 0.503254 0.189622 -10.596956
1 -0.006607 -2.522543 1.110643 0.201195 0.740565 -0.652629 -8.868398
1 -0.321562 -2.571922 1.414564 0.160066 -0.771706 0.874657 -10.475368
1 0.106440 -2.370658 1.343105 0.425251 0.390493 0.162326 -13.543421
1 0.004819 -2.840623 1.210548 -1.253000 0.996751 1.125062 -5.124078
1 -0.105565 -2.488808 1.366326 -1.114982 0.938292 0.202698 -11.256472
1 -0.122076 -2.572322 1.424253 0.227549 -1.214441 -0.717790 -10.509802
1 0.240571 -2.423808 1.222311 -0.300988 -0.832122 -0.428673 -12.336078
1 0.252189 -2.644892 1.248362 -0.889555 0.514629 1.425838 -9.277867
1 -0.136044 -2.684913 1.231957 0.343317 -1.071317 0.897674 -6.710672
2 -0.071823 -3.088032 0.540819 -0.380939 -0.738226 0.415902 0.000531
1 0.331233 -2.448168 1.266842 -0.299157 1.178131 -2.108831 -11.892364
1 -0.414946 -2.543447 1.357722 -0.147069 -0.212080 1.101335 -9.439422
1 0.061869 -2.547475 1.202833 -0.072289 -0.277659 -0.172591 -12.575502
1 0.193327 -2.751446 0.977781 0.701279 0.459146 -0.524012 -2.541276
1 0.083768 -2.570665 1.330735 0.780901 1.264635 0.871952 -11.807251
1 -0.325693 -2.410126 1.250651 -0.209839 -0.508747 -0.652864 -9.602541
1 -0.008999 -2.483576 0.971691 0.602457 -1.946246 0.286127 -5.291645
1 0.287136 -2.711272 1.115385 -2.557575 0.807366 2.669821 -4.597959
1 0.220845 -2.598234 1.401794 0.846760 -0.970647 1.540388 -10.149985
1 0.379676 -2.683249 1.251705 -0.353302 -0.284254 -1.661351 -7.723383
1 0.326273 -2.585834 1.324932 0.232536 1.711670 -0.264543 -10.733440
2 0.026466 -2.986316 -1.102537 1.049453 0.772494 -0.485154 0.734026
1 0.361469 -2.549997 1.236300 0.772167 -0.586617 -0.089957 -8.409206
1 0.039637 -2.571634 1.022121 -0.835331 0.719013 0.422569 -7.917032
1 0.412901 -2.385228 1.327221 -1.802893 -0.365997 1.027568 -11.376536
1 -0.356311 -2.639238 1.280169 -0.977493 -0.455524 -1.164774 -6.442510
1 -0.175635 -2.580624 1.248430 -1.035752 -1.758011 0.291505 -9.479010
1 0.151790 -2.576728 1.140485 0.231355 0.309613 -0.597272 -10.908192
1 0.432617 -2.672622 1.363794 0.329821 -0.998801 0.806661 -8.455418
1 0.111637 -2.807195 1.180582 0.571972 1.928324 0.840181 -5.866040
1 0.103505 -2.681411 1.367023 0.773927 -0.459993 -0.296188 -11.498270
1 0.112027 -2.773095 1.436130 0.680767 0.533193 0.715262 -10.820426
1 0.275322 -2.657388 1.464897 -1.086658 0.203896 0.690830 -11.583051
1 0.274702 -2.501954 1.363220 -0.474303 -0.851287 -0.484395 -12.607152
1 0.052962 -2.738210 1.244271 -0.451611 0.773197 -0.842380 -8.167446
1 0.250607 -2.542310 1.247215 1.851822 0.516182 -1.312925 -12.111567
2 -0.261827 -2.991695 -0.729701 0.088425 -1.097583 -1.173216 0.268565
2 0.251264 -2.890811 -1.458325 -0.625315 -1.460139 -0.104358 0.000962
1 0.338162 -2.471037 1.136976 -0.018374 -1.007234 -1.694808 -9.172146
1 -0.249274 -2.684909 1.303187 0.173276 -0.424075 -0.201866 -9.668612
1 0.035505 -2.844882 1.417652 0.672069 0.045471 -0.878980 -5.883709
1 -0.365512 -2.729487 1.331433 0.948702 -0.576913 -0.140620 -5.626895
1 0.100782 -2.732132 1.064549 -0.208484 -0.187766 -0.902561 -5.846714
1 0.214286 -2.706415 1.379797 -0.906085 0.184732 -0.534132 -11.367250
1 -0.140615 -2.607285 1.099018 1.256345 1.768454 0.155014 -4.889025
1 -0.020897 -2.735515 1.177313 0.656204 0.490544 -1.104578 -6.082057
1 -0.112658 -2.642214 1.317902 -0.211066 -0.506045 -0.511465 -9.684365
1 0.049022 -2.639882 1.248659 -1.140629 0.575718 -0.169368 -9.981894
1 0.094633 -2.893944 1.118984 -0.284218 -0.001713 0.348719 -2.062037
1 -0.160033 -2.429308 1.132917 -0.347548 0.575411 -1.192254 -7.933551
2 -0.680457 -2.380274 -0.008210 -0.328238 -0.186741 -0.449511 0.022290
2 -0.082204 -2.849921 -0.179026 0.097108 0.006326 -0.533034 0.000156
1 -0.021596 -2.574931 1.296900 0.285813 0.486005 -0.641425 -11.104752
1 0.200877 -2.645300 1.060163 -0.363736 1.374578 -0.119590 -7.423339
2 -0.089888 -2.789372 -1.079527 -0.509007 0.634221 0.717526 0.000267
1 0.462922 -2.826160 1.487506 0.611349 2.015553 0.927306 -3.018823
2 0.341697 -2.421094 -1.825032 0.437270 0.030216 -1.635869 0.182607
1 -0.279500 -2.449405 1.416072 0.516632 -0.370729 -0.086143 -9.436648
1 -0.048972 -2.732393 1.288385 -1.042370 -0.105502 0.006725 -10.803360
1 0.313617 -2.470217 -0.804564 0.899344 0.466345 -0.444107 0.015310
2 -0.270517 -2.430880 -0.829074 0.548147 0.714873 -1.117272 0.000485
1 0.163599 -2.432290 0.970197 -0.589320 0.422909 0.959478 -5.761652
2 -0.352948 -2.698786 0.041644 -0.072127 -0.009360 0.972402 0.000020
1 -0.142497 -3.047236 -1.843189 0.398980 -0.656512 0.211899 -0.117157
1 -0.213050 -2.489627 1.350970 0.797918 -0.862962 1.040292 -9.695185
1 -0.041505 -2.619767 1.190678 1.815620 0.613987 -1.453141 -10.384863
1 0.202706 -2.768879 1.188677 -0.050116 1.231516 1.555848 -4.592701
1 -0.082827 -2.504835 1.175867 0.275430 0.221205 -0.380185 -10.588747
1 -0.358153 -2.711852 0.361731 0.574564 0.254538 0.134556 -0.002206
2 0.489310 -2.625349 -1.092784 1.375493 -0.434825 0.223322 0.006485
1 0.043604 -2.527298 -1.588833 0.216312 -0.368321 -0.273800 -0.003336
1 0.087109 -2.477139 1.032647 -1.337568 0.514816 -0.047470 -7.808311
1 -0.302089 -2.579476 1.209526 -0.079172 0.164618 -0.089349 -6.741776
1 -0.308863 -2.531955 1.315598 0.596992 1.483792 1.491329 -12.180417
1 -0.134095 -2.340321 1.051038 0.106846 -0.011006 -0.147598 -9.390345
2 -0.633967 -2.828155 -2.297027 -0.710402 -0.838633 1.350492 0.000150
1 -0.149933 -2.451174 1.260605 0.077075 0.367543 -1.371895 -11.422303
1 0.160201 -2.491937 1.199677 -0.317920 -1.036264 -0.113074 -9.889826
1 -0.146130 -2.531672 0.878877 -0.889939 0.093181 -0.373356 -1.126254
2 -0.008579 -2.378857 -0.810946 1.237475 -0.254706 1.429070 0.000097
1 -0.215268 -2.528515 1.100245 -0.177713 1.090595 -1.361961 -7.652887
1 0.119538 -2.644457 0.971230 0.436526 -0.422562 0.542285 -6.623537
1 0.266879 -2.380616 1.126026 -0.240671 -0.070417 0.279470 -11.359191
2 0.407075 -3.003344 0.078047 -0.131807 -0.920683 1.123553 0.004184
2 -0.107460 -2.468678 -1.768264 -0.057796 0.900385 -0.270591 0.099422
1 -0.279589 -2.495320 0.980891 0.648506 1.149646 -0.133355 -2.313279
1 0.027653 -2.711316 0.418464 -0.578248 -0.080246 0.442078 -0.038754
1 0.361991 -2.638801 1.136973 -0.616893 1.007040 -0.387511 -4.779115
1 0.044005 -2.615896 1.116479 1.027331 -0.199852 0.153138 -9.117421
1 -0.052104 -3.095014 0.213403 -0.861921 -0.180604 -0.698931 -0.087355
2 -0.110863 -2.845317 -2.689715 0.080770 -0.880682 0.590324 0.000053
2 0.144995 -2.720330 -1.123826 0.143344 -0.231297 -0.830427 0.000536
1 -0.237283 -2.497718 1.231914 0.223140 -0.741975 0.528520 -10.421815
1 -0.070983 -2.398045 1.204014 0.373832 -0.523014 0.554712 -11.462069
1 0.259760 -2.469459 1.461678 -0.756114 0.884469 0.202183 -11.894886
1 -0.142897 -2.392355 1.394852 0.102905 0.299199 0.502930 -12.516655
1 -0.168159 -2.855797 1.365909 0.885053 -1.192335 -0.249068 -5.876629
1 0.382872 -2.495030 1.357600 -0.680345 -0.273166 -0.244817 -12.227538
2 0.359329 -2.355994 -0.209873 1.482850 -0.183317 0.200244 0.023834
1 -0.260849 -2.437595 1.142096 -0.200853 0.364884 1.066446 -6.911491
2 -0.389968 -2.911372 -2.667125 0.241064 -0.086927 -0.089643 0.013586
2 -0.214845 -2.768596 -1.463168 -0.703730 -0.398564 -0.355977 0.001597
1 0.225014 -2.479849 1.126042 0.571345 0.231222 1.093714 -9.190746
1 0.261274 -2.576372 1.139760 0.765194 0.341093 0.231694 -9.159088
1 -0.297015 -3.045804 -1.944446 0.177409 -0.637961 -0.441723 -0.205863
1 0.132834 -2.554560 0.892346 -0.954879 -0.979455 -0.223189 -3.162945
1 0.145467 -2.373920 1.240742 -0.712722 -0.933711 -0.419107 -11.387547
1 0.062513 -2.466046 1.384285 0.586125 1.032839 0.996101 -11.846895
1 0.063404 -2.676632 1.462816 0.900288 -1.927471 0.145236 -11.781847
1 -0.145426 -2.754556 1.319354 1.594045 -0.013646 1.260978 -10.180536
1 -0.294822 -2.670210 1.406058 -0.278859 -0.325496 0.791144 -10.967784
1 -0.406344 -2.512111 1.485431 -0.741739 -0.118695 -1.354815 -11.183419
1 0.165982 -2.653491 1.469084 0.576915 0.854383 0.284604 -11.401637
1 -0.444214 -2.390912 1.406310 1.485490 0.511541 -0.605385 -11.576880
1 -0.209204 -2.495818 1.465331 -1.192610 -0.439646 -1.689825 -9.919480
1 0.452335 -2.754845 1.292588 0.814529 -1.433731 0.559873 -4.556648
1 -0.237471 -2.383169 1.337696 -0.890328 0.222366 0.139766 -13.023873
1 -0.406798 -2.645185 1.434871 0.397311 0.480394 0.565709 -9.342751
2 -0.619714 -2.843924 1.039156 -0.335546 0.282271 -0.285258 0.053464
1 0.451710 -2.432055 1.123578 0.449370 0.080628 -1.670090 -5.351673
2 -0.043457 -2.750453 0.139387 0.264664 0.833266 0.550576 0.204705
1 0.038999 -2.481968 -0.454241 0.194808 0.196809 -2.537959 -0.028999
1 -0.424449 -2.352121 1.295644 -0.211051 -1.243796 0.312312 -11.405206
1 0.261398 -2.460884 1.017108 1.529786 0.175462 0.526164 -7.509829
2 0.133196 -2.798099 -0.770334 1.008303 -0.021076 -1.382806 0.000004
1 -0.367828 -2.440450 1.154828 -1.155020 0.326580 -0.529738 -5.497477
2 0.190314 -2.912374 0.133888 0.249416 -0.445691 0.094747 0.000294
1 -0.132007 -2.430915 0.972153 0.686821 0.963602 -0.344940 -5.398205
1 -0.037708 -2.465311 1.285773 0.064069 0.101851 -0.131035 -11.992407
1 -0.101607 -2.495956 1.069121 -0.556894 0.830253 1.016798 -9.575742
1 0.157420 -2.544093 1.003326 -0.220548 -0.023305 1.392965 -7.504244
2 -0.704252 -2.694848 -2.505003 -0.658796 0.024766 0.966045 0.000166
2 0.111258 -2.996119 -0.147191 -0.012128 -0.865923 -0.528370 0.015413
1 0.156710 -2.599048 1.249769 -1.140283 0.042675 0.083778 -11.775049
2 -0.671727 -2.775480 0.343997 -0.853901 -0.707977 0.477284 0.001968
1 0.009745 -2.455786 1.184715 -0.889525 0.492404 0.802849 -9.977294
2 -0.202989 -2.925136 -0.817983 0.926363 0.205076 -1.588641 0.268604
1 -0.011165 -2.362880 1.313303 -0.134435 -0.464450 -2.174440 -12.386989
1 -0.393223 -2.508794 1.249933 -0.317434 0.175315 0.023222 -8.490572
2 -0.327520 -2.499349 -2.387286 0.661768 -0.306934 -0.242664 0.159369
2 -0.422374 -2.903289 -2.506019 0.627441 -0.032356 0.893340 0.010182
1 -0.266209 -3.070661 0.027341 0.778880 -1.106340 -0.732091 -0.069594
2 -0.215857 -2.340655 -1.160173 -0.780469 0.980297 1.172776 0.000051
2 0.263062 -2.542857 -1.068381 -0.042241 0.830060 -0.977442 0.001345
2 -0.309190 -2.900889 -1.330928 0.666973 0.352530 -0.848860 0.005167
1 0.046427 -2.416154 1.494814 -1.211839 -0.393555 -0.912595 -11.942337
1 -0.220682 -2.586003 1.348352 -0.400423 0.894384 -1.446298 -9.299629
1 -0.335418 -2.654281 1.521929 -0.834185 1.432235 -0.353280 -11.478377
1 0.079156 -2.554473 1.521723 -0.541148 0.295644 -1.019111 -11.452857
2 -0.106093 -2.554771 -1.648456 0.871104 0.410682 0.176440 0.087515
1 0.269271 -2.804114 1.399260 0.673764 -0.546264 -0.090228 -5.857890
1 0.100428 -2.933167 -2.957394 0.135228 0.471520 -1.206947 -0.016741
2 -0.201993 -2.468034 -1.875613 -0.926747 -0.330671 1.551239 0.055010
1 -0.187064 -2.667360 -2.048831 -0.721512 -0.200149 -1.091878 -0.006607
2 -0.573729 -2.970987 0.077036 -0.724069 0.235732 0.304818 0.024214
1 -0.548826 -2.351335 1.362101 -0.174427 1.456645 1.036395 -6.916459
1 0.156946 -2.378350 1.057873 0.212152 -0.411285 0.375532 -7.719643
2 -0.633900 -2.721491 -1.313718 0.114888 1.102846 -0.177049 0.000546
1 0.103270 -2.407909 1.138324 -0.268579 -1.009505 0.619612 -10.168380
1 -0.295064 -2.469471 1.521595 -2.010948 -0.941670 0.620501 -12.589285
1 -0.368810 -2.443044 1.342960 -0.101018 -0.828091 -1.066084 -11.556485
1 -0.479819 -2.448927 1.311914 1.703701 -0.487256 0.441504 -7.216794
1 -0.174742 -2.667730 1.391642 1.018754 -0.940783 0.712639 -11.066266
1 0.336892 -2.561848 1.432946 -0.585230 -0.007061 0.040886 -11.613280
1 -0.257458 -2.768270 1.380747 -0.804237 0.613214 1.122866 -7.501905
1 -0.266560 -2.893014 1.253321 0.950474 1.028333 0.033198 -0.769569
1 0.444316 -2.578676 1.445647 0.662363 0.180971 0.355485 -8.213194
1 -0.584887 -2.553879 -0.198527 0.125517 0.969660 0.229973 -0.000953
2 -0.397918 -2.846479 -1.472666 0.712111 0.261043 0.350903 0.008870
1 -0.205134 -2.427884 1.049716 0.922303 -0.392710 -0.230528 -5.461158
2 -0.129524 -2.582496 -2.495731 1.283358 1.011905 0.372746 0.116893
1 0.315873 -2.695427 1.351678 1.108242 -1.205489 -0.851938 -9.524340
1 0.277384 -2.414058 0.498552 0.692005 0.352576 -0.395963 -0.062977
1 0.233861 -2.714393 0.491558 0.336035 -0.621345 0.898166 -0.042873
1 0.011225 -2.509593 -1.882979 -0.741076 0.142417 -0.191480 -0.044723
1 -0.339843 -2.385491 1.472206 1.017316 1.970666 -0.074930 -11.634064
1 -0.041619 -2.390295 1.073806 -2.004043 -0.726680 1.109852 -8.412137
1 0.059835 -2.781038 -2.481279 0.435474 0.512236 0.754866 -0.000841
2 -0.342361 -2.431280 -2.212747 0.738727 1.572434 0.206237 0.004701
2 -0.317419 -2.640653 0.971590 0.335077 -1.630221 -0.174588 0.031594
2 0.281992 -2.851908 -1.264166 1.632966 0.567217 0.114746 0.001525
2 -0.182252 -2.417130 0.758094 -1.433900 1.158234 0.767435 0.007533
1 0.388503 -2.348597 1.428510 1.037000 0.802787 -0.915876 -11.358831
1 0.181173 -2.439471 1.387233 -0.916041 -0.409583 0.165580 -11.618920
1 0.467760 -2.574822 1.332389 -0.369288 -0.789888 0.329936 -8.536111
2 -0.361855 -2.475330 -1.575029 1.093155 1.153666 -1.613076 0.000923
1 0.377884 -2.387270 1.185468 -0.344486 0.975425 -0.188802 -10.067918
1 0.306441 -2.398114 1.382070 0.107825 -0.077519 -0.397704 -12.663335
1 0.358027 -2.722882 -0.468593 -1.129438 0.124307 -0.046020 -0.002199
2 0.205178 -2.562073 -2.621410 0.805943 1.539224 1.392421 0.011803
2 -0.149059 -2.496062 0.096563 0.725600 -0.828043 -0.156220 0.000585
1 0.222700 -2.370837 1.310648 -0.036716 -0.285126 0.649733 -13.033813
1 0.362156 -2.455932 1.466434 -1.046764 -1.806478 -0.295893 -11.201310
1 -0.484850 -2.569704 1.432762 1.292488 -0.040708 1.194418 -8.571135
1 -0.034335 -2.423703 1.413314 -0.874181 -0.542193 -0.814311 -12.099197
2 -0.570239 -3.042863 -2.879649 0.154378 0.197075 0.348615 0.142210
2 -0.573518 -2.955667 -2.077741 0.516457 -0.644294 1.416858 0.059890
2 0.322401 -2.848170 -2.218818 0.098301 0.925822 -0.518687 0.000002
2 0.378052 -3.035040 0.823390 0.248204 0.849772 -0.747445 0.002125
2 0.079722 -2.708977 0.666472 -0.043278 1.434263 0.077697 0.000286
2 0.266236 -2.967823 -2.538652 -0.750161 0.274795 -0.331746 0.000016
2 -0.546768 -2.945363 -1.444727 0.465204 0.655129 1.108752 0.003727
2 -0.514736 -2.981874 -2.776441 0.468118 -0.880831 -0.958329 0.144990
1 -0.464271 -2.638324 -2.946586 -0.156272 0.760537 0.698014 -0.010335
2 -0.091262 -2.341514 0.226125 0.313060 1.326169 2.361010 0.000559
2 -0.671999 -2.607629 -2.074441 0.016218 -1.167122 0.356933 0.000012
1 0.349804 -2.378162 1.056438 0.575497 -1.492541 0.170610 -8.302850
1 0.383646 -2.445517 0.977803 0.281480 -0.691833 0.511210 -2.741081
1 0.098467 -3.032454 -1.179715 0.826190 0.142609 0.681590 0.712954
2 0.278095 -2.905387 0.684758 0.243657 1.445199 0.921417 0.021380
2 0.477186 -2.649635 -1.424624 0.364801 -0.508544 0.201319 0.005128
1 -0.252643 -2.731493 1.496145 0.703894 -1.109628 -0.102709 -10.802336
1 -0.203789 -2.408978 1.515262 -0.166717 -1.273237 -0.457639 -12.942499
1 0.149421 -2.733372 1.530114 0.236577 -0.671216 0.515860 -10.496099
1 -0.096489 -2.460319 1.487207 -0.173397 -1.122035 0.073446 -12.319520
1 -0.117502 -2.861789 1.481517 -0.619002 0.592566 0.436390 -6.005123
1 0.264373 -2.393375 1.535564 0.604235 1.255206 0.873375 -11.345355
1 -0.433931 -2.385648 1.510227 1.284212 -0.915504 -0.296215 -10.532218
1 -0.018012 -2.618375 1.535213 -0.022905 -0.527661 -0.374446 -12.361535
1 -0.013227 -2.514763 1.563910 -0.547338 0.270876 0.735092 -12.700823
1 -0.227658 -2.592263 1.524374 -1.382333 -0.173908 0.359242 -10.771872
1 0.378287 -2.652963 1.505688 -1.781582 -1.110653 0.301156 -10.870624
1 -0.515392 -2.475798 1.498664 -0.173587 -0.498260 0.940668 -9.013306
1 0.158136 -2.457461 1.512804 1.305268 -0.745107 -1.021536 -12.311102
1 -0.314504 -2.809503 1.550669 0.193332 -0.651343 0.053247 -6.249353
1 -0.103604 -2.550465 1.527865 -1.051440 0.511521 -0.413320 -11.874658
1 -0.654222 -2.674599 1.454039 0.914133 1.261447 1.758554 -3.655470
1 0.350108 -2.773623 1.469176 0.348567 2.220723 -0.166561 -7.883128
1 -0.343080 -2.347219 1.364378 -0.658227 -0.558110 -0.019721 -11.508909
2 -0.041992 -2.871903 0.098641 1.132920 0.529188 -0.356747 0.205374
1 0.041998 -2.353248 1.212761 -0.905455 -0.001148 0.009777 -12.851041
1 -0.046934 -2.363089 1.496121 -0.654852 0.410145 -0.585811 -11.701124
2 -0.626047 -2.799845 -1.116023 0.342608 0.677496 -0.706129 0.000514
1 0.187722 -2.350258 1.470939 1.705023 -0.287077 0.180397 -11.360442
1 0.235813 -2.764227 1.486859 0.397901 1.054266 1.991124 -8.919876
1 0.189362 -2.582117 1.557973 0.701917 -1.628939 0.719371 -10.136555
1 -0.371812 -2.765780 1.440790 1.007017 1.336383 0.348821 -6.120706
1 -0.125700 -2.662640 1.496069 1.837981 -0.093564 1.152457 -11.802095
1 -0.610064 -2.580118 1.437172 -0.285270 -0.139403 -0.090891 -4.779284
1 0.294430 -2.708366 1.562685 0.643286 0.501524 1.029603 -9.944656
1 -0.529243 -2.670940 1.409393 0.747403 1.447480 -0.609723 -6.069068
1 -0.577943 -2.767878 1.453689 1.018344 -0.178511 -0.616170 -3.344242
2 -0.153930 -3.100722 -1.003756 -0.101019 -0.217313 -0.343180 0.248093
2 -0.669299 -2.966500 0.406769 -0.494182 0.851741 -0.693855 0.000920
2 -0.032714 -2.623790 -2.894556 -0.924288 -0.503864 1.322881 0.000007
1 -0.492742 -2.570608 1.542247 0.446557 0.112348 -0.316610 -9.103552
2 -0.183300 -3.012349 1.179288 -0.967544 0.366044 -2.401680 0.011345
1 0.027488 -2.770163 1.513882 1.280016 -0.132788 -0.644001 -9.971659
1 -0.425848 -2.550517 -1.176534 0.627382 -1.435843 0.337264 -0.001629
1 -0.269698 -2.366208 0.527574 -0.361583 -0.354947 0.294384 -0.001881
1 0.401255 -2.384431 -1.716013 1.095933 -0.183531 -1.045600 0.132258
2 -0.487918 -2.452603 0.817181 0.075397 -0.900296 0.314124 0.000050
2 -0.162235 -2.453042 -1.558173 -1.110197 -0.592131 1.880255 0.040371
2 0.320972 -2.889786 0.534868 -1.135561 0.375507 1.704770 0.019261
2 0.361252 -2.548378 -1.243787 -0.963742 -0.486182 -0.132769 0.001987
1 0.435704 -2.673899 0.194478 -0.532772 -0.315381 1.189279 -0.004558
2 0.265417 -2.471228 -2.500583 -1.757072 -0.529027 0.329305 0.012036
1 0.252682 -2.346033 1.003232 -0.672378 0.451111 -1.157165 -6.704770
1 -0.234509 -2.392130 1.223791 -2.017764 0.188136 0.371700 -7.293962
1 -0.558195 -2.391363 1.537875 -0.930844 -1.577025 1.514024 -9.524518
2 0.313410 -2.570057 0.680374 -1.662190 -0.923172 -0.358794 0.000266
1 -0.244966 -2.514435 -2.487822 -0.493173 -2.079731 -0.591880 0.271836
1 0.014301 -3.033009 -0.026647 0.758361 0.805771 -0.289539 -0.380424
2 0.457334 -3.021713 -1.843107 -0.428453 -0.055272 1.243498 0.000006
2 -0.485871 -2.391965 -0.358420 0.274332 -1.074714 -0.046323 0.007840
2 0.093638 -2.982960 1.319637 -0.513278 1.726410 -0.022279 0.013816
2 0.181941 -3.062198 0.693176 -1.471113 0.502478 0.121156 0.009424
2 0.384045 -2.457605 -0.668996 -1.589777 -0.218393 -0.380106 0.023803
1 -0.089848 -2.760003 1.510130 -0.000197 0.135618 -0.549303 -10.493155
1 0.403718 -2.368322 1.566558 0.412938 0.193063 0.727668 -9.435493
1 -0.189452 -2.807309 1.540082 0.319900 -0.613284 -1.024638 -9.183160
1 0.115551 -2.840680 1.542444 -0.547032 1.045187 -1.110395 -7.421299
1 -0.615738 -2.370193 1.447943 0.798367 -0.347651 0.945577 -5.857704
1 -0.129476 -3.035189 -2.915903 -1.002483 1.162869 1.535808 -0.015023
1 -0.491800 -3.039187 -1.997168 0.017977 1.212865 0.771310 -0.012228
2 -0.256063 -3.018871 0.464397 0.500505 1.649680 0.259112 0.000515
2 -0.258883 -2.394738 -0.179932 -0.424389 -1.561503 -0.575036 0.000182
2 -0.699112 -3.058721 0.074367 0.707011 0.542945 0.336734 0.024251
2 0.325533 -2.377447 -2.683578 0.208966 -1.441747 -1.027150 0.001177
2 -0.644397 -3.086064 -1.576672 -0.690700 1.129353 0.177169 0.009811
1 0.287116 -2.554053 1.521387 -1.717698 1.602812 0.010905 -10.171153
1 -0.630158 -2.483252 1.540140 -0.713635 -1.560552 -0.360690 -6.636260
1 -0.552616 -2.681699 1.522193 1.825691 0.453706 -1.502350 -6.852318
1 0.328498 -2.329315 1.253210 0.964948 -0.898649 0.265225 -12.701105
1 0.484803 -2.472810 1.403077 -0.078045 -0.239414 -1.284962 -10.264907
1 0.093531 -2.645083 1.566903 1.490856 0.074778 0.865845 -12.528289
1 -0.305750 -2.367030 1.579176 -0.311427 0.670209 1.536433 -11.116535
1 -0.328803 -2.557443 1.568429 -0.386496 -0.191511 0.510318 -11.471567
2 0.464113 -3.099982 0.366666 1.029775 1.102653 -0.647554 0.001379
1 0.479639 -2.635483 1.252721 -0.111772 1.797767 -1.378095 -5.375335
2 0.469840 -2.731034 -1.227331 -1.487228 -0.141131 -0.790197 0.007434
1 -0.162206 -2.713161 1.580536 0.382042 0.023292 -0.532922 -10.309034
1 0.078289 -2.472057 1.583416 0.053948 -0.488817 -0.282516 -11.140182
1 0.239573 -2.479991 1.584543 -1.113057 -0.712067 -0.538614 -11.380380
1 0.136552 -2.335995 1.588074 0.642008 -0.085876 -1.325930 -12.006227
1 -0.590256 -2.582482 1.575371 -0.185977 -1.434530 -0.768265 -6.330343
1 0.243050 -2.813956 1.586764 0.584876 0.052610 1.717038 -8.432993
1 -0.111011 -2.457915 1.594907 -0.115669 -0.105184 1.179418 -12.050788
1 -0.205457 -2.505058 1.581213 0.095353 -0.214796 0.362059 -13.361734
1 -0.430252 -2.660145 1.574639 -1.571268 -0.556249 -0.392773 -7.706535
1 0.416883 -2.512295 1.576865 -0.051830 0.578210 0.797852 -10.121434
1 -0.392216 -2.454593 1.578998 1.553377 -0.154113 -0.212581 -11.145932
1 -0.110130 -2.359740 1.579174 1.872316 0.307571 -0.033485 -11.929170
2 0.486996 -2.944573 -1.214312 -0.330960 -0.319764 2.123094 0.016536
1 0.486300 -2.436756 1.559988 -1.024552 -0.114873 0.533897 -9.036345
1 0.491118 -2.659728 1.476385 0.130009 -0.278499 0.585377 -7.802347
1 0.485595 -2.384237 1.468432 -0.826398 0.843268 0.045284 -9.100158
1 0.404758 -2.926187 1.895527 0.152821 -0.540481 0.275113 -5.189395
1 -0.095111 -2.741962 2.210859 0.195447 1.831901 0.035881 -5.633857
1 -0.196355 -2.789481 1.826361 -0.347581 -0.757329 -0.472297 -7.824621
1 -0.091933 -2.783414 1.632789 0.265732 0.044099 0.654486 -9.016423
1 0.344558 -2.614868 2.072950 0.101433 0.637231 0.139490 -12.247672
1 -0.052353 -2.610177 1.852444 -0.750984 0.011376 0.227744 -12.139828
1 0.193976 -2.336181 2.044554 0.294904 -0.483845 -0.224390 -11.217859
1 0.126931 -2.660155 1.796423 -0.435744 -1.337435 0.072285 -11.814866
1 0.222842 -2.851262 1.981274 -0.323807 0.561977 -0.218916 -8.544799
1 0.135801 -2.432479 2.262375 -1.427472 0.834971 0.378272 -10.594999
1 0.204472 -2.570893 2.421404 0.318767 0.371278 -0.460906 -2.780852
1 0.044310 -2.350303 2.219428 -0.343752 -0.271504 -0.499680 -11.089643
1 -0.016377 -2.470307 1.702191 0.592992 0.329661 0.352065 -11.927014
1 -0.106483 -2.732561 1.758420 -0.011465 0.288273 0.251265 -10.605623
1 0.185089 -2.451713 2.074046 -1.065788 1.246486 -0.613917 -12.968405
1 -0.079840 -2.508859 2.120969 -0.022939 -1.522392 -0.323713 -12.172649
1 0.044160 -2.605859 2.133139 0.221685 -0.765447 -0.939020 -11.210238
1 0.261114 -2.584799 2.164361 -1.053141 -0.110347 -0.564487 -9.920407
1 0.269755 -2.532098 2.074942 -0.434434 0.630377 0.420252 -12.322107
1 -0.194775 -2.497534 2.212941 0.366069 -0.474445 -0.739492 -7.589504
1 0.159682 -2.576605 2.224541 0.502298 -0.761889 1.179866 -10.518791
1 0.048776 -2.777974 2.085229 -0.525091 -0.951057 -0.202892 -6.948465
1 0.475175 -2.850873 1.869614 0.383782 -0.469929 1.710864 -5.477190
1 -0.072282 -2.620380 2.135189 -0.929437 0.778673 0.650883 -11.536872
1 0.284181 -2.416817 2.112419 0.713010 -0.203862 0.889356 -13.288115
1 -0.054409 -2.451155 2.032572 0.287204 0.610188 0.463787 -13.356251
1 -0.017156 -2.767744 1.701047 -0.211786 -0.763396 -2.568185 -9.158684
1 -0.322376 -2.520198 1.977899 1.591843 -0.053078 -1.668447 -11.453678
1 -0.001768 -2.353051 2.010221 -1.541975 0.950096 0.108746 -12.542610
1 0.467002 -2.463123 2.020205 0.138845 0.650645 2.289474 -10.816568
1 0.008988 -2.617763 1.960483 1.148740 -0.081916 -0.155425 -10.662391
1 -0.161114 -2.808945 1.921000 0.620758 1.052870 -1.049936 -5.190083
1 -0.257992 -2.586353 2.246107 -1.205171 -0.550258 -0.078127 -5.675121
1 -0.010753 -2.730161 2.383216 1.808347 0.656258 0.394693 -1.428740
1 0.055948 -2.535357 1.918400 0.376406 0.927154 -0.042425 -11.207591
1 -0.511356 -2.604912 1.823773 0.180273 1.592873 0.175876 -7.556006
1 0.016162 -2.793810 1.803647 0.002328 0.247105 0.244983 -10.239466
1 0.107903 -2.450376 1.887984 0.156758 0.144210 -0.771312 -12.002703
1 0.474136 -2.887026 2.010617 -0.356897 -0.713580 -1.003959 -3.536612
1 -0.073768 -2.694527 1.927517 0.514687 -0.700137 -0.483850 -12.179873
1 -0.080328 -2.654644 2.029792 -0.550330 0.013381 -0.637018 -10.847951
1 0.335501 -2.689340 1.870157 1.013255 0.726926 -1.835132 -10.750026
1 -0.315848 -2.616058 2.036228 -1.132752 0.021976 -0.729456 -9.115748
1 -0.154448 -2.464988 1.944790 -0.426715 0.446226 -0.268043 -13.218755
1 0.021211 -2.498481 2.105880 0.591464 -0.780152 -0.250417 -11.250095
1 -0.214599 -2.534196 1.858678 -0.441203 0.611932 -0.745284 -10.472297
1 0.010541 -2.712380 2.009322 -1.026951 0.361736 -0.221176 -10.293016
1 0.134035 -2.557343 2.109923 0.781297 -0.602720 -1.044827 -12.657129
1 -0.312826 -2.532648 1.812988 -0.719488 0.670434 -0.270699 -11.378152
1 0.304965 -2.717209 2.063263 0.198932 0.238975 -0.621623 -10.450973
1 -0.089042 -2.794203 1.836154 0.155687 -1.131843 1.255653 -9.562128
1 -0.438292 -2.660247 1.906362 -0.134184 -0.435863 -0.460325 -6.890759
1 -0.048607 -2.514453 1.948313 -0.446325 -0.407298 1.191166 -12.942068
1 -0.355041 -2.702051 1.975407 -0.904260 0.342604 1.051684 -5.683323
1 -0.140085 -2.596783 1.918520 0.935835 0.388966 -0.268667 -10.208251
1 0.217620 -2.769288 2.063604 -1.801056 1.110046 0.173234 -8.297871
1 0.332264 -2.721555 2.290416 -0.440967 0.749006 0.740587 -5.981523
1 0.237200 -2.668326 2.273685 0.419405 -0.276213 1.055330 -7.939655
1 0.102033 -2.604684 1.999047 0.387788 -0.043479 -1.706481 -10.893018
1 0.127059 -2.880874 1.813601 -1.206180 0.520853 -1.092697 -8.795512
1 -0.200245 -2.436702 1.848050 0.421837 -0.535922 -0.780703 -9.431389
1 0.198833 -2.775038 2.294461 1.552394 -0.176065 1.022807 -4.606059
1 -0.049911 -2.518462 2.222274 -0.469346 -1.420179 -0.966254 -9.970317
1 0.093083 -2.672653 2.204449 -0.137815 1.485702 -0.660763 -8.644338
1 -0.212086 -2.557753 1.976966 1.410287 -1.294411 0.558314 -11.203301
1 0.308537 -2.675590 2.193582 1.092850 -1.094073 0.053103 -9.838373
1 -0.032169 -2.401267 2.306757 0.287681 1.021665 -0.926730 -7.591911
1 0.190274 -2.861367 2.133220 -0.364135 0.685852 -0.210817 -4.292200
1 0.215932 -2.392045 2.207974 1.432764 -1.353901 1.536647 -10.504306
1 0.116418 -2.690571 2.064092 0.218861 0.726261 -1.087592 -10.286435
1 -0.345254 -2.646742 1.638848 -0.444353 0.832370 -0.934011 -11.125837
1 0.020647 -2.434332 1.956872 -0.583708 -0.991745 -0.379342 -11.748263
1 -0.134530 -2.711502 2.097798 -0.777105 0.579075 1.581219 -7.437620
1 0.048111 -2.735642 1.909246 1.852037 -0.034943 0.831210 -9.921439
1 -0.319184 -2.442381 1.906267 -0.633377 1.924674 -0.139049 -9.373519
1 -0.196417 -2.675243 2.310931 0.552612 0.278061 -0.330089 -2.965225
1 -0.229519 -2.665298 2.176007 -0.402280 -0.879653 0.380300 -5.953757
1 -0.367829 -2.410092 1.985661 -0.417066 -0.207176 0.329949 -11.325405
1 0.047798 -2.858747 1.890514 -0.270207 0.461067 0.060359 -8.340208
1 0.309003 -2.934494 1.819470 0.792791 0.201765 0.013744 -6.899589
1 -0.365715 -2.520904 2.082350 -0.685723 1.557347 1.018153 -9.102453
1 -0.011436 -2.578378 2.052856 -0.240083 0.005077 -0.484425 -11.297050
1 -0.009841 -2.699391 2.145071 0.514563 -1.477135 -0.508702 -9.002314
1 0.068276 -2.843327 2.000450 -0.749014 1.849193 0.541160 -5.759697
1 -0.256374 -2.692910 1.921284 0.771436 -1.278860 -0.337004 -8.053086
1 0.208835 -2.484627 1.851979 1.167019 0.043141 0.890228 -11.232910
1 0.381316 -2.374149 2.076562 0.170540 1.590923 -0.487134 -12.387850
1 -0.011224 -2.735965 2.278440 -0.054550 0.592823 0.824290 -4.820819
1 0.227250 -2.624222 1.944880 -0.383288 0.699959 0.442738 -11.477974
1 0.067971 -2.525629 2.233109 0.438136 0.372482 0.390450 -8.325094
1 -0.254520 -2.522767 2.066465 0.911279 -1.416671 1.744380 -10.393300
1 0.043393 -2.700526 1.743601 -0.104028 -0.773446 -0.939529 -9.381783
1 0.412403 -2.638837 1.916060 -0.007577 -0.413243 -1.122745 -4.809819
1 0.388934 -2.802125 2.065172 2.101119 0.188987 0.599216 -6.999686
1 -0.708252 -2.512962 1.654505 -0.013689 1.699630 -0.932055 -2.674113
1 -0.120797 -2.545448 2.023278 -0.268536 -1.413863 0.144430 -13.209979
1 -0.398331 -2.356614 1.890801 0.052789 -0.153222 -1.098398 -11.066216
1 -0.425573 -2.537653 1.805934 -0.623755 1.592589 0.407841 -10.542094
1 0.220978 -2.743691 1.815717 0.880391 -0.271014 2.301814 -10.354310
1 0.282975 -2.792141 2.204028 0.601207 -1.102469 0.962848 -7.157795
1 0.217052 -2.638498 2.075708 1.537015 0.239739 -0.552446 -11.035637
1 0.368796 -2.843546 1.951948 -0.019314 -0.516791 0.793307 -9.066608
1 -0.170646 -2.460157 2.063696 -1.799396 0.059308 -0.797788 -11.699718
1 -0.178867 -2.660158 2.006621 -0.542866 -1.020183 -0.544669 -9.108812
1 -0.411093 -2.467006 1.871610 0.392806 -0.323943 -1.282025 -9.141134
1 0.144831 -2.571982 1.874139 -0.114552 -0.789349 0.472744 -13.320378
1 0.178625 -2.522386 1.979150 -0.183636 -0.862630 -0.015388 -12.152390
1 0.167744 -2.806154 1.891615 1.038140 0.311089 0.255777 -11.820371
1 0.236078 -2.905169 1.890063 -0.683558 0.214384 -1.066155 -7.744555
1 0.123075 -3.004215 1.910103 0.976100 -0.322467 0.738219 -2.865526
1 0.355677 -2.556388 2.161602 1.718991 -1.754221 -0.677504 -9.501472
1 0.113064 -2.441945 1.766159 0.632571 -0.547326 0.880276 -10.684226
1 0.122319 -2.362758 1.965859 0.283107 0.671392 1.318997 -11.834365
1 -0.292655 -2.599900 1.893440 -0.280102 -0.096000 1.059731 -9.197435
1 0.276041 -2.446875 2.002031 0.957455 1.632922 0.516591 -11.368343
1 -0.021501 -2.703110 1.828885 -0.398834 0.066702 0.546416 -11.417956
1 -0.298659 -2.393041 2.077833 0.470364 -0.163827 1.599462 -11.078118
1 0.158209 -2.376802 1.830498 0.563622 -0.168562 -0.546323 -10.136778
1 0.289213 -2.540639 1.967298 0.928996 -0.937607 1.445626 -11.723742
1 0.221649 -2.999576 1.854965 -0.595071 -0.061170 0.849443 -4.485745
1 0.229110 -2.841665 1.791679 -0.744242 0.253952 -1.605492 -10.612894
1 -0.037806 -2.649890 1.721836 -0.262374 0.507082 0.110489 -9.587844
1 0.009392 -2.472134 1.830417 0.302484 -0.348143 0.248779 -11.271087
1 0.075307 -2.508248 2.009918 0.812724 -0.812637 0.893391 -10.065987
1 -0.069148 -2.401570 1.920422 -1.292169 1.080895 0.486217 -12.362120
1 0.132502 -2.595586 2.325594 0.495454 0.416667 -0.638779 -5.975391
1 -0.107649 -2.413532 2.196896 -0.392024 -0.028155 0.774773 -9.167728
1 -0.423666 -2.601550 2.014562 -0.490427 -1.018795 -0.065366 -8.155445
1 -0.146904 -3.090059 2.718753 -0.519772 -0.059880 0.012346 -0.269656
1 -0.316708 -2.750999 1.838045 0.553117 -0.097837 -0.404733 -5.884478
1 -0.146714 -2.670975 1.851892 0.154635 -0.474851 0.350699 -10.297748
1 0.055826 -2.639839 1.874283 0.323435 -1.103695 0.949764 -10.871459
1 -0.257159 -2.639663 1.805975 0.149834 -0.430265 -0.782893 -9.832692
1 0.329359 -2.640247 1.972913 -0.548187 0.290810 -0.220197 -10.071362
1 -0.076121 -2.402244 1.814440 0.752200 -1.144558 -0.035015 -12.783640
1 0.143369 -2.690697 1.913779 1.770054 0.569168 0.662154 -11.219030
1 0.133788 -2.768989 1.765571 -0.285638 -0.366643 -0.166451 -10.672566
1 0.082998 -2.418314 2.063375 1.459072 -0.706722 0.378391 -12.023632
1 -0.248643 -2.450843 1.980335 -0.106865 -0.869277 -0.184137 -11.207912
1 -0.352483 -2.626802 1.765593 -0.711873 -0.756211 -0.186578 -10.989832
1 0.241736 -2.733262 1.964208 -0.971037 1.532226 -1.472349 -11.632283
1 -0.008336 -2.426345 2.174821 0.294050 -0.251862 0.321223 -10.741676
1 -0.181532 -2.351575 1.919540 1.686776 -0.729580 0.635204 -9.756864
1 0.360610 -2.519650 2.332492 -0.100022 0.910902 1.168521 -4.346911
1 -0.005062 -2.635427 2.227796 -1.494436 -1.262676 -0.358856 -8.866969
1 0.044198 -2.561971 1.811480 -0.562689 1.540262 1.133488 -8.721985
1 0.274781 -2.410792 1.891043 -0.332639 -0.355423 -1.156378 -9.422467
1 -0.223897 -2.698106 1.717019 -0.171028 -0.022916 0.537208 -10.075060
1 -0.264093 -2.469723 1.751935 0.621261 -0.917778 0.863622 -10.238414
1 0.352352 -2.743916 1.958722 0.810108 0.267779 -1.212274 -11.398300
1 -0.108008 -2.770667 1.994419 -0.088749 1.161833 0.220471 -5.346608
1 0.188136 -2.668222 2.168555 0.160022 -0.226953 -1.650412 -9.465264
1 0.397483 -2.557874 1.984217 0.083707 0.585322 -0.538846 -11.076367
1 -0.355679 -2.443067 1.776484 -0.007331 0.879613 -0.128829 -11.635353
1 -0.508285 -2.475938 2.080101 -0.061268 0.064258 0.515451 -4.194808
1 -0.102876 -2.623733 2.250250 1.028339 1.291795 -1.334671 -7.349975
1 0.284766 -2.803919 1.897150 1.285552 0.008609 0.326419 -11.692614
1 0.460039 -2.550838 1.891752 -0.096051 -0.735837 -0.776805 -11.721481
1 0.287277 -2.402541 2.291663 0.158629 0.616994 0.396264 -8.673800
1 0.369327 -2.359690 1.953906 1.511939 0.285014 -0.273287 -11.143670
1 0.367222 -2.603335 2.259216 0.094905 -0.025159 0.489817 -7.216886
1 0.023513 -2.503006 2.317628 -0.773077 -0.586980 0.167027 -5.504003
1 -0.382109 -2.530983 1.703852 -0.380037 -0.539594 -1.440300 -12.002371
1 -0.018060 -2.885441 1.736547 0.092678 -0.163689 2.184531 -6.295246
1 0.221934 -2.679949 1.735215 -0.127170 -0.272462 -0.073416 -11.440014
1 0.305336 -2.871362 2.037176 -0.327771 0.321296 0.048028 -5.386193
1 -0.039112 -2.555661 1.761498 -0.558995 0.434891 -0.151397 -9.715824
1 -0.182183 -2.907803 1.845637 -0.378817 0.672658 -0.823806 -4.046264
1 -0.433124 -2.701442 1.780707 -0.259698 -0.775811 0.181163 -7.091996
1 0.242138 -2.626531 1.835718 0.565390 -0.169845 0.327429 -11.825914
1 0.289184 -2.528826 2.258720 1.132575 0.475493 0.476966 -8.569713
1 -0.140749 -2.828748 1.733662 0.717101 0.827722 0.130244 -7.811965
1 -0.531608 -2.485420 1.804898 -0.196492 0.946138 -0.654877 -8.322051
1 -0.443495 -2.491150 1.993682 -0.361522 -0.201839 1.211617 -10.923117
1 0.200390 -2.959235 1.734896 -0.714325 -1.283631 1.437443 -5.358738
1 -0.067810 -2.356197 2.102533 -0.273480 -0.221595 -0.203261 -13.129163
1 -0.445027 -3.101706 2.949462 -0.355499 -0.113975 0.384870 -0.003366
1 -0.481596 -2.488165 1.714772 1.036782 0.333566 -0.193009 -9.833948
1 -0.455595 -2.606519 1.713247 -1.512165 1.233126 -0.200503 -9.536021
1 0.376108 -2.816487 1.848600 -1.235488 -0.984342 1.129601 -10.137687
1 -0.333447 -2.644444 2.138368 0.715539 0.818180 -0.736970 -4.390751
1 0.210520 -2.497239 2.172706 -0.203061 -0.383563 1.425465 -12.014353
1 -0.183918 -2.572116 2.129615 -0.061103 -0.479530 0.270419 -9.839263
1 0.358626 -2.494335 2.046892 -1.276787 -0.662542 0.888246 -10.407391
1 0.344025 -2.543767 1.854317 -0.437995 -1.997939 -0.186054 -11.896380
1 -0.481988 -2.386760 1.996570 -1.163353 0.267178 1.644331 -8.386758
1 -0.275809 -3.065100 2.636530 -0.951275 -0.863513 0.565741 -0.270223
1 0.417075 -2.449983 2.145309 0.292958 -0.831876 0.828833 -8.379882
1 0.158056 -2.570117 1.765393 1.564001 0.440150 -1.042253 -11.471477
1 -0.235041 -2.886743 1.967138 -0.330998 0.144261 0.295467 -2.268833
1 -0.299163 -2.482928 2.241056 0.013550 -0.986286 1.872325 -4.894619
1 0.129932 -2.775416 2.170176 -1.268476 0.341056 0.178572 -6.976259
1 0.356522 -2.732298 1.775139 1.076598 -1.144461 -0.185851 -11.141655
1 0.344304 -2.431903 1.823336 -0.015325 0.248139 0.088096 -9.509912
1 -0.463922 -2.549807 1.906390 0.283493 -1.420256 1.473582 -9.226193
1 0.331932 -2.454611 2.200159 -0.986308 -0.047397 -0.302258 -9.524635
1 -0.081435 -2.534970 2.316146 1.827478 -0.338749 -0.072298 -4.362374
1 0.140916 -2.903487 1.922416 0.563837 0.258639 -1.488394 -7.006406
2 -0.349776 -2.756420 2.384184 -0.070385 0.007189 0.819363 0.073015
2 -0.308361 -2.935632 2.323533 0.661668 0.044359 -1.407321 0.057082
2 -0.055351 -3.020020 3.079999 -0.185265 -0.072659 0.019072 0.000074
1 0.399317 -2.821707 1.728421 -0.209792 -0.262133 0.300618 -8.618055
1 0.091318 -2.453874 2.165693 -0.385453 -0.004668 -1.115021 -10.894965
1 0.023551 -2.363675 1.867229 -1.267054 -0.661892 -0.464444 -12.340812
1 -0.277709 -2.356023 1.945954 0.356346 -1.045079 -0.018750 -10.965063
1 0.436378 -2.345854 2.195581 -0.856329 1.052582 0.162899 -7.287937
2 -0.398208 -2.357656 2.859608 0.860596 -0.233214 0.330609 0.006070
2 -0.335065 -2.617566 2.397076 -0.241175 0.318965 0.944932 0.081575
1 -0.462029 -2.538266 2.217377 0.697424 0.588531 1.347406 -1.067739
1 0.168180 -2.489232 2.356467 0.047615 0.322520 -0.111222 -5.501632
1 0.144877 -2.372515 2.131355 -0.064112 1.579716 -0.773290 -11.376970
1 0.045992 -2.338532 2.113933 -0.024568 -0.018959 0.108599 -12.347639
1 0.235391 -2.348905 1.752835 0.976275 0.336603 0.318698 -8.894754
1 -0.509293 -2.448555 1.918600 -1.019753 0.287705 -0.017850 -7.737343
2 0.169768 -2.599914 2.617440 0.167605 -0.465717 0.955586 0.000994
1 0.248523 -2.869423 2.301293 0.495976 1.113578 -2.256690 -2.435925
1 0.256414 -2.451233 1.747151 -1.136317 0.132568 0.552768 -9.503255
1 0.273258 -2.549563 1.776344 -0.651411 -1.618806 0.288516 -8.580752
1 -0.125556 -2.381760 2.016016 -0.379974 0.037515 -0.679719 -12.555378
1 0.081410 -2.370301 2.325514 -0.360698 0.114899 0.886062 -8.427103
1 0.377431 -2.467807 1.931856 -0.445457 -0.729435 0.658744 -13.445527
1 0.388698 -2.826016 2.252418 -0.884145 0.846787 -1.400672 -2.770530
1 0.368514 -2.334295 2.294057 -0.278641 -0.752120 -1.031633 -5.947220
1 -0.417063 -2.426621 2.076164 0.386171 0.189723 -1.296535 -8.583636
2 -0.714467 -2.896749 2.437920 -0.554509 -1.150587 2.455302 0.004443
1 0.477468 -2.343397 2.029302 -0.439212 0.699654 -0.134038 -11.586919
1 0.375653 -2.611970 2.393773 0.186327 -0.470394 0.251926 -2.402016
2 -0.093985 -2.631561 2.638733 -0.162842 1.070202 1.581692 0.233993
1 -0.443456 -2.384504 1.755257 -1.173666 -0.229172 1.001423 -10.484623
1 -0.248248 -2.416355 2.175981 1.162860 -0.966533 -1.151964 -8.544145
2 -0.295587 -2.882121 2.191033 1.142097 0.405556 0.618888 0.060108
1 0.448204 -2.454146 1.843234 -0.151954 0.593701 -0.830945 -11.678437
1 -0.628474 -2.374340 1.622291 -0.893053 0.618936 -0.541325 -7.644692
2 0.009287 -2.996463 1.998345 0.329960 -0.013300 0.094758 0.073863
1 0.382182 -2.727143 2.137616 1.469848 1.315361 0.122379 -6.018186
2 -0.144358 -2.952687 2.149859 0.103851 -1.095904 -0.313993 0.007436
1 -0.605741 -2.592096 1.697637 -1.067816 0.808859 -0.885671 -5.495335
1 0.305615 -2.876221 1.719409 -0.935394 -2.384527 0.429890 -7.269897
1 0.073643 -2.387125 1.671037 -0.938152 1.661274 -0.326545 -11.854721
1 0.066664 -2.538889 1.707538 1.584716 1.002974 -0.643661 -11.214904
1 0.137059 -2.757682 1.635837 0.597386 0.304762 1.284263 -10.737729
1 0.153427 -2.467684 1.662629 -0.427880 0.235138 0.451449 -11.664356
1 -0.270058 -2.576554 1.726231 1.407702 -1.872742 -0.375362 -11.248876
1 0.003103 -2.349198 1.740294 -0.109358 -0.221018 1.794195 -11.976521
1 -0.568003 -2.703326 1.752978 1.804240 -0.886833 1.043306 -3.812073
1 -0.180632 -2.498826 1.689902 0.717064 -0.471456 -0.743094 -13.036186
1 -0.521218 -2.374519 1.822657 0.990171 -0.173662 -0.783649 -7.578175
1 -0.635017 -2.739756 1.931209 0.494986 -0.407768 0.783733 -0.437525
1 -0.330075 -2.720100 1.714765 -0.038940 -1.433171 0.246496 -9.807544
1 -0.297997 -2.485532 1.647348 -0.065536 -0.166453 0.095915 -12.879222
1 0.437839 -2.672467 1.722852 -0.218767 0.609073 0.499439 -11.542843
1 0.118082 -2.659689 1.672142 -0.118760 -0.870299 -0.493367 -12.943778
1 -0.290044 -2.364705 1.717333 -0.828137 0.972766 -1.038501 -12.522968
1 -0.171771 -2.400906 1.761006 0.926107 0.089009 -0.222329 -10.119063
1 0.267936 -2.927298 1.640131 0.559389 -3.523139 0.673754 -4.004089
1 -0.545420 -2.504855 1.623666 0.008142 -1.439755 -1.468576 -9.326665
1 0.342485 -2.619306 1.758837 -1.133489 -0.524615 0.547844 -9.291015
1 -0.044846 -2.908991 1.858461 0.471061 0.899550 0.354634 -4.770973
1 0.268125 -2.769055 1.713327 2.101730 -0.125785 0.414696 -9.786670
1 0.436250 -2.503461 1.692380 -0.129194 0.077332 -0.143283 -9.903718
1 -0.117199 -2.490834 1.780173 -0.199531 -2.017527 -0.371509 -11.303255
1 0.335996 -2.549709 1.654360 0.669463 0.966059 -0.187709 -9.179027
1 -0.500410 -2.686013 1.663021 -0.318748 0.664417 -0.169203 -6.729701
1 0.055884 -2.844130 1.645143 -0.178026 0.838851 -0.316959 -7.267215
1 -0.133679 -2.613898 1.751691 0.080534 1.321220 0.389552 -10.993803
1 -0.100351 -2.414182 1.691977 -0.162277 1.049678 0.137547 -12.775974
1 -0.408793 -2.433084 1.677197 0.074535 -0.734112 0.022970 -8.219466
1 -0.081674 -2.541679 1.650500 -1.530302 0.909475 0.019441 -12.924823
1 0.475329 -2.389952 1.730207 -0.552223 0.490891 -1.896752 -10.442511
1 0.420831 -2.656549 2.006199 -0.144668 -1.259881 1.858680 -4.300470
1 -0.601199 -2.469071 1.709649 -0.854219 0.153054 3.200001 -7.393150
1 -0.510179 -2.400737 1.643756 0.029643 1.080227 -0.402167 -10.253510
1 0.187089 -2.391330 2.344834 0.054419 -0.102267 0.733182 -6.076816
1 -0.524779 -2.633923 1.995525 0.406427 2.099854 1.563772 -3.401615
1 0.476871 -2.406524 1.929816 0.993950 -0.246288 -1.866376 -10.784480
2 -0.412302 -3.080976 2.285222 0.296489 0.174328 0.485252 0.020623
1 0.448447 -2.561563 2.098197 -0.479673 0.963439 -0.615302 -8.058260
2 -0.406389 -2.909378 2.016014 0.228574 0.799324 -0.294195 0.004688
2 -0.081502 -2.745881 2.691891 -0.543431 -0.672947 -2.089679 0.233954
2 0.227578 -2.378529 2.846422 -1.422603 -0.373708 0.791743 0.000005
1 0.455432 -2.770116 1.923428 0.599518 -1.017249 0.472789 -8.627782
2 -0.394424 -2.380738 2.431242 -0.741166 -0.566475 1.351400 0.000457
1 0.432760 -2.573072 1.781116 0.259684 0.355984 -0.227199 -11.419438
1 -0.363343 -2.391398 2.177693 -1.248276 -0.054009 -0.776704 -6.082088
1 0.309698 -2.336816 1.688225 -0.633776 -1.181274 0.087522 -10.905084
1 -0.526771 -2.766885 3.068896 1.334591 0.067122 2.923110 -0.012032
1 0.173296 -2.860582 1.656079 -0.161862 -1.119330 1.334805 -8.008374
1 0.315127 -2.683793 1.687149 -0.860948 0.530111 0.219391 -9.680501
1 -0.464962 -2.785267 1.644629 -1.140771 1.406575 0.197378 -4.205008
1 0.004678 -2.707668 1.619042 -1.209595 0.930834 -0.319997 -11.250953
1 -0.020518 -2.405710 1.610209 -0.152291 0.878930 1.041276 -13.333379
1 -0.438005 -3.047878 1.657209 0.109763 0.563785 -0.101754 -0.076031
1 -0.309444 -2.353162 1.831350 -1.477406 -0.962364 -1.249756 -12.408267
1 0.220131 -2.388411 1.646283 -0.480143 1.531949 -0.566273 -12.042510
2 -0.590693 -2.529127 2.186731 -0.283535 0.431402 1.526501 0.183194
2 -0.568433 -3.063397 2.287264 1.233271 -0.343801 0.066496 0.017708
1 0.392323 -2.354742 1.768281 0.204704 1.007237 -1.106972 -10.116195
1 -0.197259 -2.403561 1.623990 -2.267170 0.776287 1.552004 -12.576819
1 0.214961 -2.581373 1.659491 0.202900 -1.305737 0.820386 -10.718733
1 0.014554 -2.602001 1.649648 -0.540263 -0.686916 -0.336082 -11.967555
1 0.217667 -2.676001 1.617318 0.019999 -1.043776 0.463070 -10.745528
1 -0.408838 -2.339735 1.603176 0.657372 0.650183 -0.244388 -11.971354
1 0.120884 -2.561736 1.622590 -0.117486 -0.679190 -0.798432 -9.334842
1 0.331572 -2.431807 1.602110 -1.307360 -0.791447 -0.111446 -9.395088
1 -0.235448 -2.613761 1.625459 -1.154186 -1.278971 -0.342264 -11.122649
1 -0.232035 -2.812870 1.647794 -0.854721 2.289031 0.359945 -6.603600
1 -0.094347 -2.638474 1.602749 0.471089 -0.698717 -0.794745 -10.712831
1 -0.088574 -2.899822 1.625381 -0.062284 0.345470 -0.428700 -3.937036
1 -0.331950 -2.818616 1.649005 -0.797401 0.765188 0.896196 -4.459030
1 -0.372161 -2.737309 1.596582 0.111916 -0.326414 0.741083 -7.163940
2 -0.632055 -2.331232 2.729430 0.788795 1.198409 -1.164050 0.033787
1 -0.172331 -2.341798 2.122562 -0.492569 -1.069197 0.231154 -12.116509
2 0.471491 -3.071351 2.270528 -0.193660 0.638734 -2.381029 0.011059
1 0.369713 -2.759367 1.615739 -0.504106 1.838954 0.490771 -9.051732
1 -0.271811 -2.720686 1.614518 -0.558181 -1.595696 0.667102 -11.973007
1 0.469268 -2.846720 1.645989 0.194087 -0.211766 0.715809 -5.124364
1 0.379718 -2.632358 1.617585 -0.946208 0.449941 -1.551978 -9.747128
1 -0.545025 -2.334591 1.717300 0.039635 0.668991 -0.262181 -10.315017
1 0.329450 -2.339793 2.191768 0.218439 0.433454 -0.335524 -12.052861
1 0.469368 -2.730870 1.633256 -2.033570 1.119685 0.956243 -8.351299
1 -0.083313 -2.239359 1.345302 -0.992543 0.643698 -0.969311 -11.215267
1 0.389358 -2.047091 1.101899 0.547473 -0.568377 -0.056650 -7.956059
1 0.396445 -1.925747 1.476157 -0.124677 1.575068 -1.119462 -11.363111
1 0.162796 -1.952059 0.995420 1.243862 -0.149456 -0.542093 -4.558271
1 0.219112 -2.133168 1.174023 1.056434 0.955377 -0.930267 -11.888888
1 0.327386 -2.272588 1.341684 -0.622687 0.621344 -0.001297 -10.812112
1 -0.189648 -1.989325 1.276916 0.196814 1.782369 -0.322035 -10.586911
1 0.041397 -2.202998 1.032497 -0.430317 -0.553523 1.425205 -9.920583
1 -0.002728 -2.093226 0.910902 0.318990 1.536093 -1.361059 -4.985876
1 0.125894 -2.161284 1.116368 -0.467633 -0.651353 0.135821 -12.560629
1 -0.414673 -2.018110 1.211255 1.536536 -0.631081 0.327551 -9.975195
1 0.035689 -2.206850 1.562325 1.168548 -0.287138 1.083156 -12.519756
1 0.098114 -2.173693 1.360815 -0.744970 1.248841 -0.148829 -11.933414
1 0.164790 -2.183960 1.022089 -0.326516 -0.251804 -0.889194 -8.263818
1 0.165687 -2.019184 1.087038 -0.430253 0.285810 -1.217823 -10.186872
1 0.159348 -2.065900 1.311418 0.964545 -0.110958 0.636576 -12.033289
1 0.170583 -2.225223 1.200296 0.854209 0.180713 0.945006 -11.109015
1 0.225308 -2.253210 1.298655 0.609601 -1.060711 -1.246249 -13.543746
1 -0.008849 -2.132446 1.510868 0.774442 -0.731057 -0.823001 -11.929399
1 0.110870 -1.864202 1.207342 -0.724228 0.770806 1.257015 -11.413088
1 0.219166 -2.149729 1.366886 -1.728580 0.424689 0.351750 -11.508607
1 -0.279051 -2.042711 1.226295 0.285454 0.165574 -1.242355 -12.771729
1 -0.560997 -2.169979 1.179141 0.701243 0.804060 -1.727201 -4.365331
1 0.132124 -2.260075 1.514330 -0.386732 0.622298 1.214113 -11.904960
1 -0.364710 -2.071400 1.135884 0.414423 0.089696 -0.881755 -8.795199
1 0.016755 -2.172788 1.291372 0.110121 -1.105379 -0.030285 -10.503093
1 0.354630 -2.153332 1.076601 0.948952 1.232722 0.090971 -8.088822
1 -0.184346 -2.108355 1.256728 0.539379 0.552537 1.620693 -13.143121
1 0.321749 -2.169033 1.301146 1.568126 -0.518744 -0.780304 -12.606725
1 -0.268789 -1.979701 1.340653 0.856605 -1.190453 0.151041 -12.775748
1 -0.114306 -1.908474 1.165242 -0.332700 -0.311704 -0.253727 -8.238131
1 0.015118 -2.251639 1.235172 0.115871 -0.564683 -0.204743 -10.620749
1 0.037385 -2.155519 1.179473 -2.472771 0.849096 -0.170221 -11.330594
1 0.230361 -2.103204 1.063200 -0.046334 0.499494 1.058615 -8.716346
1 0.299552 -2.192467 0.974802 0.151573 2.107500 0.266444 -4.629083
1 -0.015261 -2.003621 1.353576 0.474591 -0.913228 -0.770492 -12.065153
1 0.129665 -2.144119 1.246473 -0.607774 -0.141305 1.527292 -11.701237
1 -0.230657 -2.130984 0.981840 0.482195 0.583422 -0.681547 -6.866514
1 -0.452879 -2.118320 1.186889 0.918478 -1.012017 -0.571659 -7.543302
1 -0.080229 -2.302017 1.252952 -1.008356 -1.880367 -1.024346 -11.869584
1 -0.175115 -2.015683 1.179064 1.019120 1.651723 -0.505704 -10.649175
1 0.412950 -2.140981 1.404154 -0.690224 -0.194842 1.162879 -12.787523
1 -0.029447 -2.048479 1.019017 0.402828 -0.154415 0.303040 -10.108164
1 0.267844 -2.012951 1.144060 -0.834246 -0.896471 -0.631354 -10.443471
1 -0.093537 -2.045491 1.281962 0.981723 -1.178459 0.161856 -11.510739
1 0.279651 -1.882701 1.470430 -1.378589 -0.173099 -1.169377 -12.667958
1 0.311651 -1.903508 1.269915 0.086275 -0.292182 -0.025564 -10.825385
1 -0.165414 -2.207719 1.290053 -0.250381 0.224665 -0.283515 -11.695339
1 -0.353489 -2.094099 1.280800 -0.644236 -0.091080 0.040065 -11.913513
1 0.055057 -2.040314 1.266197 -0.501497 -0.321071 0.136276 -12.508473
1 -0.329260 -2.068270 1.387211 -0.320049 0.057130 -0.170737 -9.064997
1 -0.475202 -2.278786 1.370414 0.092331 -0.893821 0.681151 -10.590628
1 -0.184273 -2.015056 1.530675 0.033822 -0.770807 0.214473 -12.331785
1 0.094990 -2.173015 1.465351 -0.149805 0.032744 -0.068305 -12.055670
1 0.035943 -1.926858 1.282934 0.253643 -0.605161 0.297562 -12.676731
1 0.177905 -2.055947 1.429803 -0.359403 0.921098 0.461923 -12.376530
1 0.069391 -2.056711 1.136472 -1.277637 0.004060 -0.578621 -12.035604
1 -0.003627 -2.123964 1.094877 -2.539223 -0.378964 -0.368069 -11.509890
1 -0.266815 -2.235132 1.007145 -0.606485 0.789039 0.052390 -6.258491
1 0.168738 -2.047031 1.192297 -0.234445 1.560184 0.034578 -12.238646
1 -0.387012 -2.193818 1.336767 0.389552 1.348077 -1.796506 -12.520624
1 -0.108703 -2.228787 1.443551 -0.006673 -0.678840 -0.109869 -11.823391
1 -0.371431 -1.903624 1.136645 -1.481212 -0.589698 -1.243567 -6.166719
1 -0.034033 -2.073994 1.198166 -0.153378 0.508665 0.921256 -11.222292
1 -0.495606 -2.053858 1.276305 -0.559667 0.725544 1.427517 -8.657733
1 -0.049622 -1.938419 1.054330 0.108628 -0.586775 -0.251103 -7.120358
2 -0.205024 -2.061771 -1.802712 -1.357994 0.184503 -0.603130 0.000043
1 0.336421 -2.064812 1.414151 0.203084 -0.789577 0.796723 -12.563004
1 -0.091072 -2.138281 1.322516 1.551914 0.093605 1.246171 -10.880022
1 -0.341688 -1.946321 1.252439 0.055618 2.022276 -0.134458 -10.978278
1 -0.565628 -2.002370 1.326316 0.853976 0.549496 -0.909389 -5.471537
1 0.014510 -2.228324 1.430062 -1.878008 0.117011 -1.723714 -12.478084
1 -0.068081 -2.024665 1.114434 -0.428928 0.845756 -1.509879 -10.110585
1 -0.095996 -2.130005 1.037563 -1.974728 -0.122447 2.194523 -10.674685
1 -0.595472 -2.266808 1.394142 -0.447472 -0.429974 0.565754 -5.556171
1 0.266862 -2.088139 1.266786 1.956711 -0.597592 -2.112530 -12.175068
1 -0.119551 -1.930427 1.326227 0.543149 0.784383 0.230479 -12.534673
1 -0.120034 -2.109533 1.151480 2.073137 0.376803 0.797723 -11.580686
1 -0.091593 -1.996684 0.951986 -0.044161 2.436909 -0.272506 -5.982428
1 -0.154608 -2.047104 1.372286 1.244509 0.210262 0.534597 -12.513947
1 -0.246545 -1.922721 1.227611 -0.497179 -1.185440 -1.201912 -7.879330
1 -0.204891 -2.031558 0.935022 -1.115475 0.635299 -0.031271 -4.594709
1 -0.397238 -1.891115 1.338098 0.183680 -0.478919 1.061223 -11.424442
1 0.236537 -1.963350 1.543674 -0.034709 0.534852 0.542843 -13.213603
1 -0.305291 -2.177213 1.401056 -0.039774 -0.592334 0.473252 -13.168158
1 0.179103 -1.950686 1.343522 -0.047008 -0.610817 -1.182339 -12.904589
1 -0.418704 -1.859701 1.230837 0.545340 0.011339 -1.650698 -8.091621
1 -0.196364 -2.094564 1.452338 -0.006059 0.557656 -0.085003 -12.428151
1 -0.423389 -2.100209 1.374394 1.582770 1.339807 0.532013 -11.579862
1 -0.447439 -2.181330 1.440505 -0.232022 1.515004 -1.460022 -10.579247
1 -0.087585 -1.988165 1.437755 0.398878 0.347743 1.615129 -10.744972
1 0.092966 -1.876372 1.081680 -1.414781 -0.748544 -0.027580 -8.012759
1 -0.035951 -1.862830 1.321621 -0.585515 -0.292345 0.387323 -13.042059
1 -0.383552 -2.101338 1.472670 -0.386217 0.710301 0.164452 -11.366295
1 -0.575868 -2.142898 1.288582 0.444536 -0.319913 -0.020131 -5.931689
1 0.080282 -2.097544 1.034381 0.559389 -1.605741 -0.042066 -10.157565
1 -0.046579 -1.893319 1.437303 1.026971 0.455552 -0.806697 -11.539487
1 0.015297 -2.102629 1.394142 -1.295854 -0.280188 0.016223 -12.085861
1 0.136118 -1.965707 1.253889 1.080631 -1.613792 -0.174522 -11.990985
1 -0.547999 -2.079777 1.395739 -1.370724 -0.279974 -0.332920 -9.457490
1 0.066219 -1.986708 1.062530 0.386381 1.328371 1.279865 -9.130857
1 -0.295951 -1.991272 1.128910 0.065157 0.487027 -0.134983 -8.605286
1 0.075564 -2.053219 1.468585 0.024242 0.971875 -1.079538 -12.326567
1 -0.196933 -2.196428 1.498957 -0.459896 -0.155212 -0.700581 -13.003802
1 0.212585 -2.228434 1.455618 2.278726 0.999839 -1.311445 -12.931470
1 -0.512315 -1.920112 -0.473721 -0.914901 -0.627700 0.553507 -0.831520
1 -0.244400 -2.101587 1.352765 0.258318 1.262335 -0.752890 -11.215771
1 0.255237 -1.976638 1.431560 -0.707400 1.006055 1.208131 -11.030677
1 0.057566 -1.946323 1.167773 1.092570 -0.778729 0.636148 -11.349545
1 -0.144792 -1.852773 1.261609 -1.139831 -0.963196 -0.035698 -10.926358
1 0.175408 -1.881443 1.427050 -0.606100 -0.913873 -1.091756 -12.239836
1 0.428290 -2.140446 1.268669 -2.404338 -1.280471 -0.784544 -11.358124
1 -0.055252 -1.944514 1.239323 -0.461954 -0.351184 0.123107 -10.545827
1 0.367627 -2.064337 1.301522 -0.764646 -0.082666 0.648020 -13.143526
1 -0.593191 -2.172828 1.428285 -0.559348 -0.502858 -1.682988 -6.695479
1 -0.266709 -2.004452 1.442834 0.260580 -0.090592 -0.354389 -11.822962
1 0.387761 -2.235415 1.232685 -0.137328 0.087154 -0.257520 -9.617073
1 0.043093 -1.931961 1.512649 -0.232699 -0.394158 -0.052233 -11.492859
1 0.344163 -1.991122 1.229807 -1.187061 -1.145049 0.105415 -12.009558
1 0.093110 -2.015664 1.369602 0.803824 0.028079 1.667248 -9.384067
1 -0.165194 -2.031336 1.035849 0.773056 0.396329 -1.496527 -8.504791
1 0.435447 -2.043735 1.212151 0.127696 -0.032645 -0.823607 -12.878477
1 0.440676 -2.055027 1.506759 -1.323078 0.082389 1.015378 -10.748070
1 0.049475 -1.882651 1.386728 -0.033397 -1.174635 -0.635451 -12.235105
1 -0.507950 -2.179005 1.358055 1.387873 0.158936 -0.182218 -9.935573
1 -0.539771 -2.046228 1.508839 -0.809823 -0.379955 0.606792 -9.426027
2 0.222876 -1.879723 -2.274963 0.100688 0.303572 -1.486035 0.006965
2 0.365875 -2.103115 -1.262332 0.422782 -0.063032 0.248459 0.021058
2 0.177491 -2.166249 0.259354 -0.961742 0.533043 -1.023695 0.001531
1 0.460521 -2.124055 -0.065169 0.438130 -0.663846 0.096597 0.017214
1 -0.091332 -1.934818 1.526856 -0.875730 -0.020318 -0.469270 -12.404737
2 -0.419585 -1.862769 -1.082990 0.132292 -0.419923 -0.752651 0.023661
1 -0.083581 -2.131309 1.425023 1.438687 -0.883195 0.065690 -11.838266
1 0.278957 -2.004806 1.340888 0.310967 -0.238665 -0.793671 -11.925627
1 0.006199 -1.842036 1.209686 0.379789 -1.147715 0.700961 -11.844028
2 0.421852 -2.119893 0.091492 0.163350 -0.013620 -0.033682 0.036969
1 -0.393728 -1.901612 -0.498361 0.536515 1.257186 -0.586112 -0.833982
1 0.093387 -2.004687 0.886995 -1.492264 0.100911 0.763870 -1.878513
1 0.445849 -1.921674 1.181714 0.836433 -0.332211 -0.160582 -10.343777
2 0.165434 -2.122803 -0.236505 1.327640 0.886966 -0.633499 0.013794
1 0.269069 -2.125286 1.480068 0.274390 -0.156860 1.737041 -12.261221
1 0.329154 -2.092379 1.181144 0.478871 -0.767812 0.012451 -12.007934
1 0.466926 -1.869032 1.528154 -0.551927 -0.484879 -0.096846 -12.723253
2 0.307374 -2.094781 -1.791034 0.393712 0.449391 -0.217557 0.003474
1 0.264430 -2.205137 1.085261 0.801602 1.587143 0.816627 -10.553853
2 -0.285105 -2.131228 -1.446093 0.216629 -0.458243 0.456616 0.000039
1 -0.365798 -2.249779 -2.234813 -0.033446 -1.201217 -0.323578 -0.004070
1 0.238531 -1.969782 1.237904 -0.521285 1.658212 0.429301 -11.513186
1 -0.640487 -1.870860 1.573958 -0.178013 1.497265 0.554955 -6.018465
1 -0.092587 -2.174414 1.544203 1.329804 -0.187365 -0.466162 -9.945874
1 -0.179711 -1.940755 1.419464 0.661286 0.625750 -0.303692 -12.891966
1 0.353168 -1.927150 -2.476639 -0.219403 -0.150514 -0.080061 -0.003393
2 0.347529 -2.045440 -0.180538 0.613631 0.062123 0.056958 0.004306
1 0.346318 -1.831585 1.382787 -0.003951 -0.467305 1.010969 -12.605026
1 -0.462315 -1.948615 1.280841 -0.085680 0.663632 0.903509 -9.283371
2 -0.462265 -1.892088 -1.650304 0.397622 0.116984 -1.698447 0.000050
2 -0.248510 -2.213322 -0.873692 -0.414736 0.294179 0.358793 0.001252
2 0.098688 -1.910241 -2.666854 -0.179282 -0.180706 0.487609 0.007807
1 -0.096275 -2.069881 1.515509 0.828888 -0.696448 -1.397671 -12.939640
1 0.210037 -1.837542 1.253773 -0.285322 0.573030 0.043082 -11.743169
1 -0.049149 -1.831781 1.120976 0.232642 -0.778159 -0.679835 -6.625733
1 -0.532990 -2.264637 -1.379403 -1.649091 -0.734160 -1.232596 -0.003090
1 0.269721 -1.897626 1.363961 0.616461 -0.410620 -2.194942 -11.948656
1 -0.383510 -2.004993 1.329552 0.658695 -0.742501 0.091655 -12.187101
1 0.330048 -1.885194 1.171957 -0.563642 0.373150 0.830824 -8.245178
1 -0.350101 -2.164642 1.208434 1.050457 -0.515941 -0.208524 -10.829882
1 -0.237971 -2.090457 1.137636 0.436592 -1.315594 0.564720 -10.357824
1 -0.476894 -1.991747 1.394731 1.095301 -0.298783 -0.314630 -12.127801
2 0.041738 -2.139045 -1.389088 0.028792 -0.591239 0.922173 0.000016
1 -0.120081 -2.111545 0.938687 1.715559 0.747428 0.505790 -7.536561
1 -0.277169 -2.182782 1.293138 1.523875 0.521782 -0.260574 -14.130383
1 -0.383825 -2.273504 -1.813031 -0.658284 -0.077662 -0.531520 -0.000066
1 0.435824 -2.139930 1.164932 0.430565 -1.481286 -1.226346 -10.456528
1 -0.242547 -2.194359 1.182876 0.409311 -0.359575 -0.727095 -11.490082
1 0.364141 -1.935439 1.371583 1.137952 -0.081732 1.499304 -12.273867
2 -0.197182 -2.085630 -1.093586 -1.324246 -0.184297 1.638984 0.005513
1 -0.271628 -2.275138 1.363341 -0.335778 -2.155223 0.101619 -11.574287
1 -0.190501 -2.161067 1.081170 -0.313858 -1.174519 -0.070344 -10.002178
2 -0.206151 -2.199858 -2.459319 1.625340 0.256506 -0.336412 0.010136
2 0.323855 -2.209459 -1.434980 -0.079926 -1.118973 0.840470 0.001016
2 -0.167194 -2.284751 -2.066664 -1.479658 -0.102113 -1.110858 0.000210
2 -0.257809 -2.110245 -2.626013 -0.377626 -0.379149 -1.075770 0.023530
2 -0.489006 -2.058846 -1.867002 -0.165806 0.522418 0.975708 0.000466
1 0.365854 -2.253323 1.045627 -0.695144 -0.868658 0.015530 -7.181633
1 -0.199920 -2.200268 1.391437 0.428828 0.494601 0.928576 -13.133682
1 0.325413 -2.210642 1.425623 0.841767 -0.318981 0.462302 -12.585732
1 -0.217266 -1.917286 1.535582 -0.567140 -1.035159 0.980263 -11.570673
1 0.195742 -2.075060 1.551719 -0.504256 1.190626 -1.236000 -10.006380
1 0.017249 -2.024675 1.563068 0.745681 -1.932057 0.812830 -12.222659
1 -0.600208 -1.952884 1.471237 -0.994203 -0.486849 0.631218 -7.817447
1 -0.673853 -1.991909 1.557297 1.642638 1.110427 0.733449 -6.225024
1 -0.559586 -2.210807 1.534667 -0.994622 -1.994580 0.034118 -9.825809
1 0.113756 -1.958525 1.443658 0.899322 0.776076 1.074615 -8.539027
1 -0.302371 -2.031175 1.540525 -1.328708 0.825233 -0.415287 -11.579595
1 -0.300008 -2.164492 1.517281 -0.584496 0.589991 -0.521053 -12.139526
1 -0.394977 -1.983729 1.073808 0.198754 -0.030387 1.676110 -4.093257
2 0.169251 -2.097442 -0.399458 -0.439391 -0.947203 -0.472750 0.015418
1 -0.539163 -1.862122 1.489614 -0.571798 -0.790628 -1.492246 -10.368578
2 0.456271 -2.202705 -0.454018 0.355213 -0.681864 0.063317 0.004765
1 -0.230985 -1.889859 -0.846991 -0.985926 0.978008 -0.109361 -0.005343
1 -0.431951 -1.892021 1.440624 -1.543516 0.286850 -0.204980 -12.804852
2 -0.318872 -2.018213 -2.736775 1.115404 0.248590 0.378891 0.019249
1 0.436322 -2.255421 1.132062 -0.905638 -0.360650 0.880041 -9.487166
2 -0.573473 -1.921061 0.237385 0.487900 0.262193 0.277354 0.005957
2 -0.129815 -1.872932 -0.498775 -1.314571 0.824485 0.713886 0.000173
1 -0.159180 -2.292958 1.164866 -0.952982 -0.179267 -0.603817 -10.291419
1 0.283214 -2.221563 1.208408 -0.792889 0.413518 0.576602 -10.949861
1 -0.059443 -2.223117 1.073958 0.267911 0.947901 0.652741 -9.937447
2 -0.238146 -2.175732 -0.047892 -0.396713 -0.154358 1.122798 0.005395
2 0.311065 -1.947368 -1.275188 0.267100 -0.494884 0.758131 0.010046
2 -0.454770 -2.227736 -0.377985 -0.363109 -0.573845 0.534232 0.007763
2 -0.558266 -2.260573 -0.070480 -0.501971 0.062796 -0.849891 0.003040
1 0.327012 -2.282180 1.145246 -0.036834 -0.366611 0.904135 -10.153578
2 -0.453405 -2.217700 -3.099326 0.006196 0.199811 -1.298020 0.000135
2 0.017385 -2.140175 -0.900238 -0.893547 0.420291 0.226611 0.000084
1 0.200101 -1.925898 1.154447 -1.267877 -2.044328 1.487802 -9.777331
1 0.036692 -2.278043 1.340381 0.060884 0.217840 -0.567861 -12.402925
1 -0.315166 -2.159444 1.100290 -1.281876 -0.273696 0.392745 -8.637885
1 0.419434 -2.238997 1.325847 1.197170 0.708306 0.790672 -9.546997
1 -0.552303 -2.144081 0.996735 -0.539343 -1.286012 1.320981 -0.372983
2 -0.322582 -2.053743 -2.463309 -0.997830 -0.271511 0.755031 0.009890
2 0.177174 -2.242784 -0.611975 -1.247954 -0.916427 0.496871 0.000119
1 0.363659 -2.132551 1.514728 0.346993 -0.533509 1.111108 -12.966794
1 -0.456016 -1.980353 1.514705 0.803256 -1.214550 -0.267019 -11.100046
1 0.400195 -1.847681 1.238822 0.207673 -0.073864 0.222877 -10.838318
2 0.026561 -1.857349 0.126173 -0.522097 0.009346 0.113422 0.000023
1 -0.148772 -2.040072 -2.473955 -0.116635 -0.894596 0.681138 0.002103
2 -0.041705 -2.102975 0.001655 -0.382058 -1.308909 -0.400057 0.000507
1 -0.303627 -1.898934 1.414524 -3.009939 -1.171789 0.306648 -12.250598
1 0.147898 -2.262936 -0.352836 -1.539825 -1.037601 -0.802287 -0.738827
1 -0.257507 -1.949041 -2.234218 -0.155905 -0.568086 -0.859863 -0.013002
1 -0.061794 -2.182014 1.211604 1.329862 -0.238040 1.331562 -11.722654
1 -0.451690 -2.195235 1.251747 1.156878 0.207425 1.021563 -9.366570
1 -0.046964 -2.264386 1.521431 -0.265898 0.096068 1.709520 -12.672727
1 -0.554337 -1.900118 1.389235 0.250377 -0.709498 -1.019538 -7.403829
1 -0.367926 -1.996606 1.452493 -0.418489 -0.611906 -0.205376 -11.890260
1 -0.618478 -2.105801 1.517031 1.523364 0.636712 0.057031 -6.801852
1 -0.492533 -2.131820 1.541098 -2.367248 -0.135071 0.802470 -11.296219
1 0.078602 -2.278418 1.153402 -0.281530 -0.206559 -0.500919 -10.660099
1 0.161032 -2.268803 1.086521 -0.849724 -0.696084 -0.929042 -9.597032
2 -0.173183 -2.036988 -2.893233 0.437660 -0.006334 1.231602 0.000950
1 -0.225629 -1.878074 1.314814 -0.162932 -0.364244 0.356660 -9.922415
2 -0.165379 -2.029808 -2.132590 -1.288847 -1.220390 0.235955 0.015164
1 0.306084 -2.300264 1.481101 -0.808251 -1.005770 0.433558 -12.944466
1 -0.453968 -2.251347 1.516908 0.663228 -0.973057 0.461627 -11.898404
1 0.433652 -1.968490 1.290325 0.017771 0.738569 0.117304 -13.430165
1 0.442973 -1.871437 1.346748 0.003477 -0.714208 -2.121531 -10.601237
2 0.296275 -1.967905 -0.956371 -1.174500 0.068085 0.815019 0.000072
1 0.436327 -2.020554 1.407141 -0.387685 -0.673419 -0.958855 -11.017316
2 0.040568 -2.100889 -2.954281 -1.683584 1.334903 1.023161 0.001580
1 0.462066 -2.021779 1.026540 0.842430 -0.800469 -1.616028 -3.074316
1 -0.157273 -2.178471 -0.202763 -0.870772 0.401683 -1.032397 -0.007520
1 -0.486589 -2.269440 1.145112 -0.202041 0.258869 0.076856 -2.925907
1 -0.143639 -1.833208 1.372027 -0.138954 -0.910543 0.688913 -13.390312
2 -0.331175 -1.858467 -1.406130 -0.100595 -0.349073 0.426842 0.000066
2 0.198310 -2.020448 -3.033552 -1.137071 -1.484658 0.079215 0.001408
1 0.130281 -1.858121 1.320928 0.948455 -0.767022 0.032001 -11.610163
1 -0.298192 -1.832271 1.504036 0.386421 -0.215169 -0.342351 -10.924499
2 0.389232 -2.142023 -2.190440 -0.926384 -0.551489 -0.566383 0.002491
1 -0.308595 -1.973041 -1.164128 0.219272 -1.531321 1.014373 0.002909
2 -0.391711 -2.193957 -2.008919 -1.821524 0.847945 -0.146308 0.001065
1 -0.444767 -1.883467 1.549349 1.101635 -0.826470 -2.589101 -10.228913
2 0.305219 -2.081330 -1.610684 -1.642723 -0.371483 -1.514791 0.003633
2 0.466569 -2.181280 -0.641944 -0.258428 -0.868289 -0.775895 0.001927
2 0.277915 -2.237619 0.407852 -0.607629 0.398689 0.302893 0.002602
1 -0.383250 -2.260122 1.416445 0.974956 0.025639 -0.205155 -11.672555
1 -0.150062 -2.235760 1.007454 -0.214216 -1.234057 -0.028015 -8.591501
1 0.118647 -2.271930 1.273281 -0.958798 0.458581 0.809263 -12.342379
1 0.426534 -1.854567 1.099501 -0.209535 0.731778 -0.291818 -4.498436
2 -0.428193 -2.267051 -0.800958 -0.392111 0.455776 1.245799 0.001336
1 0.092912 -2.232288 0.946093 -0.199457 -0.272965 -2.061738 -3.791191
1 0.251850 -2.282343 -1.920368 -0.571535 -0.106665 0.182613 -0.822154
1 0.400198 -2.246996 1.512101 0.408703 0.834131 -0.533271 -9.846536
2 -0.643424 -2.204661 -0.775596 2.076209 -0.621976 0.158709 0.045730
2 -0.678720 -1.993454 -2.335515 0.009707 -1.323568 0.321364 0.000125
1 -0.573719 -1.966168 -0.981855 1.321916 -0.248882 0.274865 -0.007986
1 -0.049266 -2.198313 0.976545 -0.315248 0.676304 -0.106418 -6.541043
1 0.324381 -2.026732 1.517010 0.361088 0.624667 -0.400206 -13.029503
1 0.189183 -2.174592 1.544070 -0.295584 2.282330 0.807513 -9.820674
1 0.090516 -2.105984 1.562428 -1.286568 -0.394585 0.762662 -13.757755
1 0.288832 -2.200597 1.552187 -2.265739 0.066584 -0.747758 -12.461316
2 -0.290993 -1.848702 0.525851 -0.222171 -0.783948 0.352543 0.000012
2 -0.407101 -1.868115 0.252936 0.839314 -0.859961 0.099924 0.004852
2 -0.281618 -1.847840 -2.891110 0.716472 -0.493751 0.007626 0.000529
1 -0.145860 -1.847888 1.480496 -1.505261 -0.141330 1.013262 -12.054656
1 -0.226664 -2.287550 1.262230 0.345882 -1.857048 0.549187 -12.384361
1 0.128860 -1.992897 1.562729 -0.049831 -0.104293 0.634788 -13.307302
1 0.148846 -1.896185 1.531127 -0.931082 -0.190129 -0.347531 -11.563112
1 -0.216868 -2.095121 1.585444 -0.018423 1.669673 0.520879 -12.091559
1 -0.347874 -1.913935 1.540518 0.553524 0.579041 -0.261686 -11.454385
1 -0.338883 -2.278613 1.274639 0.133699 0.992362 0.851217 -12.639498
1 -0.096286 -1.836864 1.590590 -0.844422 -0.946675 0.531244 -11.627544
1 -0.365972 -2.258367 1.077700 0.855283 0.655752 0.870514 -5.468914
1 0.476091 -2.062186 1.322698 0.334511 0.606864 -0.132612 -11.710155
2 -0.714526 -2.005307 1.252291 -0.355273 0.522343 0.018950 0.011005
1 0.322694 -1.906742 1.568944 -0.306432 -0.405861 0.954069 -12.276362
1 -0.379817 -2.088077 1.577031 0.183226 0.018056 -0.045789 -10.895072
1 -0.373196 -2.212667 1.589557 0.199637 0.913249 -0.406387 -11.998323
1 -0.554724 -1.961234 1.576135 0.351229 -1.057722 -0.769083 -11.201954
1 0.050966 -1.845382 1.579074 1.061513 -0.809404 -0.751082 -11.367209
1 0.193244 -1.842588 1.077765 -0.023959 -1.111294 0.739484 -5.061122
1 0.458811 -2.250640 1.437524 -1.851500 0.875212 -0.376458 -8.639665
1 0.230223 -2.282388 1.582948 -0.366713 -1.504337 -0.726357 -12.671133
1 -0.157923 -2.237824 1.588602 -0.444046 -0.515603 -0.503989 -12.024969
1 0.485700 -2.288486 1.577658 -0.131013 -1.484213 -0.734328 -12.365306
1 -0.311424 -2.305877 1.176661 0.276817 -0.722086 -0.324865 -9.794338
1 -0.167275 -2.294064 1.367999 0.391766 -0.232920 -0.122103 -12.378324
2 0.469180 -2.289506 -0.293628 0.231577 0.314478 -1.242035 0.026634
1 -0.515054 -2.305498 1.245689 0.563116 -1.474519 0.324544 -6.826440
1 0.145338 -2.277204 1.372474 -0.418908 1.142502 1.335761 -12.409787
1 0.329474 -2.303839 1.587541 0.312200 -0.513938 0.887142 -11.509626
1 -0.231854 -2.299842 1.556619 -1.105601 0.136841 -0.149574 -11.627024
1 -0.344341 -2.289616 1.523339 0.846413 1.225026 -0.295444 -12.733808
1 0.371917 -2.321987 0.652402 0.898065 1.251079 -0.835474 -0.068961
1 0.146660 -2.325117 -1.850789 0.306073 0.674648 0.825537 -1.373387
2 0.274645 -2.303392 0.031996 1.276506 0.336687 -0.264520 0.000177
1 0.185830 -2.323150 -1.753890 1.368602 0.559890 0.124413 -0.862166
2 -0.004532 -2.326446 0.670101 -0.568552 1.199938 0.428991 0.000377
1 0.157187 -2.302160 -2.069865 -0.876462 1.064473 0.948658 -0.161550
2 0.311089 -2.308544 -2.166821 -0.569844 0.152886 -1.490215 0.005501
1 -0.253961 -2.298982 1.458279 -0.006086 1.017169 -0.032740 -11.001448
1 0.044408 -2.326790 1.430839 0.731457 -0.565078 0.081701 -11.294614
1 0.244833 -2.316240 1.395424 -0.110628 -0.450630 1.624022 -10.836281
1 -0.239592 -2.312946 1.087235 0.769782 -0.419618 -0.444434 -8.703835
1 -0.049955 -2.310197 1.148047 1.565219 0.464516 -0.837558 -11.681864
1 0.068796 -2.314083 -0.268088 1.361156 -0.053302 -0.300913 -0.757902
1 -0.053695 -2.321148 1.403905 -0.465382 -0.210648 -0.850343 -12.750253
1 -0.514903 -2.317342 1.456955 -0.090368 0.108820 -0.441756 -10.680227
1 -0.141655 -2.317942 1.475545 -2.090693 -0.512419 0.022657 -13.432362
1 0.025309 -2.317132 1.572783 -0.113118 -1.703421 0.946902 -12.248691
1 0.025683 -2.314778 1.071655 0.076269 -0.180932 1.035902 -7.642920
1 0.445049 -2.311742 1.255685 -1.534131 -1.518653 0.921689 -8.408051
1 0.221748 -2.319955 1.212623 0.877632 -1.095530 -1.320522 -10.956100
1 -0.415312 -2.305562 1.199710 0.658829 -0.554448 0.801553 -6.407258
1 0.480274 -1.910589 -0.657459 -1.552611 0.714024 -0.127657 0.075890
2 0.486522 -2.188242 -1.192258 -0.466044 0.244924 -0.532537 0.011705
1 -0.300204 -2.198315 1.821062 -0.100931 0.757653 0.540528 -13.064994
1 -0.058737 -2.193587 1.998602 0.229066 0.056710 1.814556 -12.444457
1 -0.101217 -2.117765 1.928381 0.029167 -0.917534 0.294007 -12.176790
1 -0.377364 -2.123207 1.776390 -0.339528 -1.275569 0.635400 -10.618029
1 -0.169337 -2.212091 1.828303 -1.325997 -0.498067 -0.629501 -13.507058
1 -0.233704 -1.840556 1.994446 -2.377023 0.149851 -1.900109 -11.714687
1 -0.386380 -1.958816 1.914809 0.738006 0.430029 -0.619997 -11.859275
1 0.299968 -2.004464 1.717084 -0.913021 0.887311 -1.578350 -13.008864
1 -0.166635 -2.139723 2.009263 0.441523 -0.682644 1.976273 -13.902669
1 -0.285157 -2.114246 2.010362 1.232244 -1.073558 -1.562553 -13.417026
1 -0.296026 -1.930939 2.141479 0.699047 1.268870 -0.511852 -11.227964
1 -0.292816 -2.107738 1.874817 -1.304287 2.392068 -0.962948 -13.258902
1 -0.312693 -2.251551 1.974676 -0.266983 0.587800 -1.307836 -11.641697
1 -0.090653 -1.880510 2.248814 1.183154 -0.903057 1.705371 -10.636811
1 -0.558355 -2.071648 1.971407 -0.592610 -0.357251 0.418859 -6.417653
1 -0.114499 -1.992882 1.897433 -0.830080 0.521244 0.953866 -12.501832
1 -0.307318 -1.935541 2.034021 0.513999 1.127990 0.250679 -11.820386
1 -0.480172 -2.154806 2.012874 -0.372841 -0.169568 0.805354 -8.819942
1 -0.063653 -2.210251 1.868198 0.791632 0.327742 -0.205472 -8.978291
1 -0.219883 -2.018215 2.295957 0.750754 0.126916 -0.477477 -7.321045
1 -0.212227 -2.066677 1.938307 0.828189 0.282217 -1.865953 -12.607258
1 0.071119 -2.223100 2.242814 1.042746 0.564070 1.775763 -11.637799
1 0.219412 -2.152080 1.933496 -0.869852 0.309750 0.002117 -12.284335
1 -0.398956 -1.998635 2.169519 0.358642 -1.474207 0.422426 -8.871099
1 -0.044633 -2.061459 1.873346 -0.215207 0.424714 0.724490 -9.836166
1 0.037101 -1.991688 1.894511 -1.178275 -0.390617 -0.157178 -14.334856
1 0.142664 -1.970252 1.843362 -0.900764 -0.143627 1.195606 -10.265409
1 -0.013270 -2.124967 2.119565 -1.374234 0.315377 1.133650 -12.666116
1 -0.098576 -2.120500 2.216937 0.796642 -0.889671 -0.024982 -11.234393
1 -0.085462 -1.926677 1.986423 -2.137793 2.286546 1.490212 -12.555280
1 0.084696 -2.029817 2.150303 -0.085098 -0.247430 -0.842701 -12.028450
1 -0.237577 -2.183737 1.938794 -0.438299 -0.210375 0.087831 -13.722893
1 0.059910 -2.186537 2.056754 0.051821 -0.869705 0.146550 -11.968739
1 -0.113318 -2.028382 1.997130 -1.818807 -0.340218 0.036890 -13.711869
1 -0.154711 -2.259888 1.939360 0.478015 -1.782261 -0.671531 -10.322964
1 -0.357751 -2.169616 1.935685 1.622767 -0.094435 0.529481 -10.181174
1 -0.181104 -2.106098 1.847975 0.166811 -0.801874 -0.264794 -13.042994
1 -0.027130 -1.883437 2.057537 1.039583 -0.538205 -1.226675 -10.320600
1 -0.109240 -2.067805 2.114926 0.038112 0.171135 -0.581967 -13.023757
1 0.052967 -1.920256 2.207617 -0.989319 0.305448 0.192694 -11.393124
1 0.155845 -2.059888 1.899102 0.517315 0.258709 -0.086205 -11.508418
1 -0.143796 -1.846462 1.912630 -0.579941 -0.327152 0.286249 -12.221510
1 -0.014837 -1.941366 2.306898 -0.546656 -0.429225 0.769384 -11.634606
1 -0.037576 -1.913720 1.889673 0.428654 -0.601346 1.489800 -13.274560
1 -0.001752 -1.989730 1.995136 -1.654309 -0.695916 -0.731188 -12.854779
1 -0.509628 -1.946759 2.118463 -1.117692 0.337252 0.880844 -7.224911
1 0.109699 -1.894505 1.901770 -0.923908 -1.738790 -0.349664 -12.677964
1 -0.283354 -2.078275 2.178683 -0.569281 0.332905 -0.222652 -7.944739
1 -0.109666 -2.020451 2.343353 -0.831699 0.063790 0.082884 -6.836873
1 -0.212594 -2.139118 2.225839 0.873557 0.252666 -0.972116 -9.010233
1 -0.379788 -2.054328 1.854463 -0.915879 -1.004426 -0.494316 -12.508989
1 0.037097 -1.922166 1.807255 -0.084178 -1.314773 0.793898 -13.408849
1 -0.393452 -2.061423 1.990043 -0.255356 0.319608 -0.547621 -11.634369
1 -0.388912 -2.217818 2.042297 1.273978 0.286032 1.389885 -11.376150
1 -0.320040 -2.111174 2.271355 0.369683 -0.868740 1.731858 -4.470619
1 0.080597 -2.059131 2.056357 -0.411406 0.335209 -0.327944 -13.264878
1 -0.041892 -2.105818 2.354395 1.109107 1.182975 -0.342061 -7.659528
1 -0.107565 -1.966287 2.084725 0.685919 0.758651 -0.039598 -11.805525
1 0.085829 -2.018453 1.771311 -1.355068 1.019439 0.092114 -12.316405
1 -0.303084 -2.016214 1.951125 0.307980 -0.834536 1.846897 -13.446330
1 0.057501 -2.033879 2.277666 1.014726 1.261964 0.507358 -10.344523
1 0.327657 -1.921832 1.938084 -0.421235 0.209408 0.850638 -11.991414
1 0.276671 -2.092740 1.861060 -0.749125 -1.233278 1.140877 -11.195214
1 0.314778 -2.050150 2.202126 0.998780 0.154415 0.354102 -11.635677
1 -0.010154 -2.036787 2.201225 -0.231042 0.622858 0.747500 -10.074665
1 -0.158130 -2.129799 1.742417 -0.064094 0.675475 -0.509341 -11.356947
1 -0.201748 -2.026951 2.159817 -0.613919 -0.291677 -1.200858 -10.735271
1 -0.050335 -1.929829 2.159567 -0.906228 -1.041979 0.475284 -12.582688
1 0.072736 -2.085523 1.946389 1.038605 0.737580 1.362091 -11.853971
1 0.246970 -1.949860 2.030273 0.300498 0.366384 -1.179224 -11.669659
1 0.247317 -1.855823 1.937297 -0.641559 0.833276 0.082200 -11.240913
1 0.142532 -1.874261 2.147596 1.151269 0.373173 0.420990 -12.294624
1 -0.013086 -2.022567 2.103622 0.804001 -1.103632 -0.513760 -12.151292
1 0.104699 -1.982935 1.974099 -1.106616 0.201431 1.389244 -14.123946
1 0.210116 -2.037364 2.245087 2.131568 -0.316225 0.062240 -10.502966
1 0.221782 -1.967226 1.935105 -1.029104 -0.276338 1.692705 -11.797050
1 -0.375627 -2.012529 1.754977 -0.843438 -1.496791 0.533614 -12.624405
1 0.031095 -1.895971 1.976054 0.040087 -1.271161 0.464475 -12.467299
1 0.136307 -1.914915 2.471173 -0.664449 -0.048998 0.028991 -5.121389
1 -0.424814 -2.193689 1.834633 -0.999842 -1.936220 -1.081441 -11.795256
1 0.098955 -1.890964 2.297449 -0.291312 1.020681 -0.975294 -9.796144
1 0.162619 -1.858419 2.379820 0.045607 -0.264618 0.430902 -7.376678
1 -0.232026 -2.005495 1.857372 0.015446 0.085769 0.345909 -12.977634
1 0.142574 -2.124852 2.428380 0.428507 -0.985982 1.077727 -4.694810
1 -0.014086 -2.091450 1.998442 0.156769 0.495364 0.149691 -12.650271
1 -0.113314 -1.999006 2.224830 0.661034 0.327143 0.138655 -11.829366
1 0.046402 -2.122450 2.216596 -0.062098 -2.152803 -1.415966 -12.474936
1 0.185839 -2.072040 1.796424 0.861215 0.173659 -1.255280 -13.642070
1 0.311012 -1.884489 1.835320 0.477209 -0.962723 -1.387817 -14.176312
1 0.064999 -2.142286 2.332867 -1.180789 -0.489544 0.456342 -10.054464
1 -0.118573 -2.006811 2.520020 1.060927 -0.154619 1.904180 -1.082113
1 0.372897 -1.947087 2.233200 0.598796 1.373428 0.450266 -7.224336
1 0.451045 -1.955387 2.111047 -0.976546 0.035415 -1.009734 -7.478740
1 -0.481886 -2.152699 1.699596 -1.747771 0.415824 1.200682 -9.760464
1 -0.194124 -1.952070 1.962271 -0.654601 -0.017745 -0.052342 -13.239102
1 0.297969 -2.211457 2.151174 0.054394 -0.859128 -0.026173 -11.146358
1 -0.002353 -2.223514 2.407930 0.686076 0.014192 -1.509727 -4.676592
1 0.158381 -2.179419 1.829089 1.160366 -0.206959 0.157548 -11.079729
1 -0.047740 -2.215927 1.739713 -0.074416 0.172986 1.841991 -13.500243
1 0.196375 -2.198347 1.707943 0.449564 0.513632 -0.460128 -8.658089
1 -0.187916 -2.233249 2.147343 0.817080 1.236713 -1.651132 -10.995734
1 0.143803 -1.957008 2.204292 0.417245 -0.712926 -0.638502 -10.679583
1 -0.211538 -2.042617 2.036957 -1.844720 0.479945 -0.588414 -12.510956
1 0.364942 -1.961210 1.783805 -0.228841 -2.005997 0.185814 -13.333487
1 0.116312 -2.182587 1.919982 -1.008286 -0.701967 0.247137 -12.596572
1 0.078146 -2.087905 1.840771 0.850714 0.535925 -0.182269 -12.282776
1 0.260112 -2.195128 2.016752 -1.361258 0.560140 -1.628025 -10.841763
1 0.235605 -1.917539 2.128576 -0.601367 0.494312 0.039511 -11.047176
1 -0.317005 -1.976771 2.238719 0.768179 0.516366 0.449451 -7.930741
1 0.262643 -1.979701 1.820532 -0.369324 -0.652233 -0.654170 -14.335696
1 0.111149 -2.140349 1.736366 0.815617 -1.046032 -0.850025 -12.694061
1 -0.199225 -1.923984 2.216237 -0.541411 -0.041471 1.223903 -10.373501
1 0.226335 -2.068128 2.364215 -1.158161 0.121440 0.658457 -8.631133
1 -0.588137 -1.959466 2.026345 -0.469254 -0.288406 -1.054562 -6.236828
1 0.148182 -2.140503 2.015484 -0.285323 -0.678529 -1.620865 -13.886284
1 0.049009 -1.930753 2.099266 0.096008 0.157024 0.906460 -12.978685
1 0.301907 -2.158229 1.782378 0.303455 -1.430394 -0.587303 -10.505909
1 -0.032272 -2.180370 2.275318 0.078651 0.355064 -1.284566 -10.988802
1 -0.200817 -1.919038 2.095404 -1.057206 -0.225121 -0.208913 -10.653808
1 -0.108889 -1.849758 2.119637 0.034985 -0.502868 -0.417031 -11.661899
1 0.150952 -1.967055 2.080141 -0.303502 -1.518829 -0.514896 -14.193664
1 0.130614 -2.130590 2.130765 0.079755 0.927343 2.604404 -13.852474
1 -0.460293 -2.105838 1.916750 -1.849500 -2.000230 0.959172 -11.634121
1 -0.200323 -2.128190 2.115596 0.073127 0.245070 -0.231311 -13.207275
1 0.299064 -2.082696 1.994643 -1.571805 0.376221 0.831137 -12.455586
1 -0.407974 -2.119202 2.120208 -1.293359 1.699521 -1.855708 -6.136105
1 0.192822 -2.264720 2.440744 1.957218 -0.519429 -1.221320 -3.271254
1 0.333415 -1.960063 2.130667 0.694917 0.069862 -1.401064 -10.714849
1 0.184833 -1.953113 2.313551 -1.034478 0.276034 -0.791108 -11.327111
1 0.266923 -2.122840 2.273702 -0.539558 -1.210931 -0.372766 -9.495291
1 0.404196 -2.177028 2.178460 -0.600201 -0.251992 -0.056293 -8.519221
1 -0.136116 -2.024878 1.796511 0.375370 -0.887639 -0.133311 -13.414353
1 -0.487329 -2.037597 2.039258 0.838957 0.106237 -0.420331 -9.115082
1 0.240488 -1.896787 1.747858 -0.767117 -1.161357 0.020331 -13.016244
1 0.198765 -1.869998 1.849582 0.346907 0.856155 -0.971852 -13.129167
1 0.354413 -1.985562 2.013999 0.981461 -0.628152 1.374714 -11.677833
1 0.054744 -2.197817 1.809746 0.287360 -0.341766 0.729234 -13.162654
1 -0.309154 -2.032905 2.089589 -1.370480 -0.122938 0.158721 -11.743241
1 0.298225 -2.258429 1.765504 1.289021 0.882763 -0.392619 -11.064823
1 0.007581 -2.163422 1.916194 -0.781059 1.023503 -0.749908 -11.987491
1 -0.470042 -2.091563 1.795229 0.591462 0.626173 -0.844414 -11.613382
1 0.193052 -2.042871 2.014314 -0.585511 -0.932575 0.071260 -12.726000
1 0.354801 -2.013766 1.893551 0.865291 -0.351147 0.337155 -12.965707
1 0.390797 -2.111307 2.388313 0.575781 -0.628385 -0.842079 -2.561403
1 0.228548 -2.113850 2.075721 -0.184871 -0.608657 -0.623712 -11.531649
1 0.284504 -2.225043 2.399098 -1.256711 -0.275308 1.090978 -4.668261
1 0.030730 -1.830557 2.122835 2.111174 1.984373 -0.050636 -12.032206
1 0.056081 -1.998651 2.473726 -0.279590 -0.190220 -0.284405 -5.177166
1 -0.402942 -1.969870 2.046859 2.579263 -0.533707 -0.974152 -10.761869
1 -0.325940 -1.966710 1.831234 -0.629615 0.972759 1.061314 -10.950022
1 0.235355 -2.018756 2.122997 0.448447 -0.880588 2.108024 -12.748817
1 0.006251 -2.110342 1.757104 0.927015 -0.754491 0.715190 -13.001697
1 0.194614 -1.991157 1.728025 -0.283400 -1.106049 0.710137 -13.643202
1 -0.489666 -1.922461 1.993648 -0.051938 -0.531419 0.581574 -11.571483
1 0.326393 -2.232837 1.942661 0.410314 -0.477294 0.997340 -11.390900
1 0.381374 -2.153000 2.035075 -1.060794 0.326302 -0.208522 -9.535451
1 -0.286512 -2.072666 1.767111 -0.121306 -0.242965 0.206390 -13.454865
1 0.337477 -2.106991 2.111500 -0.766475 1.134592 1.567933 -10.783800
1 0.417175 -2.049506 2.161595 -0.409139 -0.630455 0.309507 -9.449826
1 0.190110 -2.249377 1.970115 1.153212 1.102996 0.542644 -12.330616
1 -0.207496 -1.909001 1.806229 -0.382255 0.942248 0.313191 -12.361839
1 -0.471951 -1.978156 1.804667 0.450341 0.548937 0.053011 -12.009099
1 0.279164 -1.923518 2.353319 1.314150 0.726153 -0.000790 -7.527677
1 -0.163940 -1.931631 2.324875 -0.426212 0.879361 0.287054 -7.131130
1 -0.145011 -2.189168 2.333497 0.971564 -0.525206 -0.196842 -6.373737
1 -0.105675 -2.175564 2.100636 -0.724679 -0.824238 0.090457 -12.682510
1 0.222365 -2.111224 2.183289 0.747748 0.252112 0.061512 -9.428099
1 0.107936 -2.008933 2.370831 1.256530 -1.110249 0.813437 -9.229650
1 0.146143 -2.120229 2.256754 0.187373 0.979933 -0.767103 -11.856699
1 0.185755 -2.207961 2.199965 -0.604561 0.480849 -0.541451 -12.356923
1 -0.360321 -2.266290 1.875393 0.434346 -1.381003 0.402376 -11.819493
1 -0.030723 -1.999289 2.401435 -0.467968 -0.849710 1.198364 -7.265966
1 -0.324172 -2.169731 2.126844 0.903350 0.146337 0.201192 -8.778716
1 0.032243 -2.213574 2.147730 0.246975 -1.729762 -0.238742 -8.914512
1 0.377271 -2.194669 1.852818 0.107837 1.423482 0.875313 -11.058190
1 0.439864 -2.067290 2.048792 -1.036026 -0.413469 0.182883 -9.252825
1 0.439044 -2.219149 1.933736 -0.632410 0.069556 0.578792 -10.807174
1 -0.414611 -1.975886 2.296390 0.442658 0.365349 -1.150813 -3.766580
1 0.410748 -1.854260 1.761142 -0.617184 0.180514 -0.204399 -13.012877
1 0.323459 -2.206899 2.295447 -0.744557 -1.117809 -1.345910 -7.770688
1 -0.172042 -2.194996 2.932319 -0.277729 -0.674879 1.433056 -0.003038
1 -0.566064 -2.022822 1.829838 -1.223423 -0.331416 0.714212 -8.406756
1 0.347854 -1.998965 2.406039 1.040301 -2.079262 -0.516739 -4.507258
1 -0.030060 -2.000018 1.783666 0.799503 -1.367998 -0.518103 -13.959008
1 0.139087 -1.914247 1.766657 1.461004 -0.696068 0.397895 -9.435232
1 0.308521 -2.008012 2.300692 0.038037 -0.687883 1.671282 -9.335288
1 -0.475621 -1.922523 2.212144 1.677499 1.330727 -0.569504 -4.998744
1 0.352605 -2.063961 1.793150 1.018259 1.575047 -1.495510 -11.632271
1 -0.236363 -2.214852 2.039482 -0.064510 0.241281 -1.004833 -12.896558
1 0.214968 -1.986756 2.433699 0.539643 -0.742200 -1.316214 -6.476042
1 -0.112059 -2.232269 2.223398 -0.346133 0.010997 -1.304283 -9.974752
1 0.108359 -2.287673 2.046735 0.160346 0.748106 -1.544941 -11.249897
1 -0.144910 -1.890654 2.805654 1.212491 0.435521 -0.719469 -0.052136
1 -0.334000 -2.261843 2.207204 0.795095 0.029477 0.217450 -5.386434
1 -0.545202 -2.200815 1.810138 1.517820 -0.188023 0.305851 -7.859179
1 -0.326757 -1.834447 2.069912 -0.759866 0.787480 -0.093996 -11.608368
1 -0.557607 -1.850398 2.053504 -1.457359 1.386009 -0.934810 -7.219933
1 -0.293749 -1.898912 1.918502 0.025044 0.843055 0.867248 -12.190861
1 0.027922 -1.899533 2.405227 -0.913583 -0.401646 -1.052264 -7.996790
1 -0.082222 -1.898761 2.398608 0.768097 0.148982 -0.193229 -6.150188
1 -0.503684 -1.996149 1.920523 1.513429 -1.288218 -0.025222 -10.235061
1 0.107020 -2.265219 2.337006 0.430627 -1.338212 0.090969 -8.486670
1 0.175811 -2.219751 2.091043 1.123865 -0.421489 -0.245092 -13.079853
1 -0.100329 -1.913789 1.794399 2.118952 0.039187 -0.785255 -12.966101
1 -0.427094 -1.869571 2.056245 0.854101 -0.093206 -0.779226 -10.043015
1 0.242144 -1.929112 2.227687 -0.370708 0.045365 -0.683071 -11.028771
1 0.431934 -2.280053 2.118696 1.345001 -0.906848 0.760543 -9.963801
1 0.106295 -1.860272 2.039817 0.122085 -1.391827 -0.094694 -13.236246
1 -0.562152 -1.900132 1.778275 -0.912023 -1.191585 1.173096 -7.306628
1 0.421265 -1.895524 1.885658 -0.482048 1.163310 0.081463 -12.977868
1 -0.596503 -2.119606 1.782929 0.642652 -0.307503 -0.754300 -7.151353
1 -0.255601 -2.177273 1.719275 0.516558 1.257419 -0.537902 -12.533912
1 0.203282 -1.831445 2.061258 -1.700482 0.403564 -0.765255 -12.699987
1 -0.589361 -1.861724 1.940774 0.704316 1.184622 -0.863460 -5.363333
1 -0.128481 -2.263016 2.046145 -0.167591 -0.654591 1.032344 -13.807815
1 0.049268 -2.252754 1.959416 -1.254235 0.242860 -0.738803 -12.634876
1 -0.440880 -2.223601 2.140102 0.764290 0.282712 0.070990 -5.920126
1 -0.461305 -2.292632 1.815478 0.433244 0.500425 -0.496491 -11.337274
1 0.205303 -2.209042 2.308116 0.559698 -0.043993 -0.224606 -10.286513
1 -0.292184 -1.848842 1.830684 0.089249 -0.150446 -0.709097 -10.553565
1 0.470629 -2.147301 2.099713 -2.007594 0.620703 0.791741 -8.953623
1 -0.398016 -1.864286 1.958076 -0.640696 1.133279 1.852810 -11.320344
1 -0.479271 -1.895928 1.886202 0.883817 1.689128 0.266045 -10.758264
1 0.167049 -1.842356 2.240227 -0.332797 0.939051 -1.185319 -10.239137
1 0.411063 -2.091117 1.955281 -0.306501 0.271265 -1.188944 -10.240964
1 -0.438758 -2.220734 1.938054 -1.087464 0.362217 1.557491 -7.495255
2 -0.563674 -2.206185 2.792015 0.844520 -1.775372 -0.270062 0.037171
1 0.335247 -1.863986 2.153419 -2.240497 -0.738459 1.515572 -8.113919
2 -0.615913 -2.157583 2.183070 0.040205 0.147451 -0.189298 0.003893
1 -0.255570 -2.275319 1.881754 0.973569 -1.347470 1.152347 -13.298742
1 0.423463 -2.259971 2.253547 0.563531 -1.686176 -0.739724 -5.307544
1 0.466112 -1.980832 1.840406 0.722927 -0.785218 -2.778593 -13.235290
1 0.431385 -2.087932 1.852571 1.092368 1.889995 0.121052 -11.114409
1 -0.589593 -2.203621 1.960133 -0.322918 0.012262 -0.208737 -4.449641
1 -0.153205 -2.215905 1.696464 -0.762220 0.538549 -0.664634 -11.515576
1 -0.568371 -2.218171 1.698956 -0.019500 -1.991379 0.847376 -9.897363
1 -0.193952 -1.884795 1.706119 1.463435 0.119254 1.126540 -11.741709
1 0.053079 -2.261547 1.657270 -0.062776 -0.135805 -1.376092 -12.271455
1 -0.077996 -2.132064 1.810815 0.274453 0.551365 0.538895 -10.631843
1 -0.584818 -1.944883 1.675624 -0.967571 -0.020654 0.641872 -7.439932
1 -0.443386 -2.290125 1.700862 1.344677 -0.047686 -0.143341 -12.407960
1 -0.630085 -2.017212 1.737227 0.559697 -0.197133 0.747808 -7.433383
1 -0.380841 -1.909389 1.767650 1.581079 -0.781904 -0.192266 -11.222020
1 0.417352 -1.901913 2.002091 -0.330241 -0.594054 -0.485523 -8.840829
1 0.097447 -2.287518 1.871749 0.287777 0.698098 0.102820 -12.165819
1 -0.305100 -1.878744 2.256980 -1.008733 0.608701 0.470081 -4.869991
2 -0.553381 -2.245467 2.575550 1.193565 0.070572 -0.402331 0.001899
2 0.247319 -1.944299 2.655232 -2.188852 -0.789350 -1.518627 0.000716
1 0.468327 -1.973782 1.950400 1.003353 -0.538733 0.407578 -10.261696
1 0.491092 -2.043487 1.756437 1.674513 -1.028320 0.253153 -9.304681
1 0.221387 -2.251554 1.864265 0.522179 0.073203 0.339181 -10.652776
1 -0.019643 -2.254377 2.065969 -0.376373 -0.485537 -0.694307 -12.083105
1 0.390773 -2.276966 2.009106 -0.111558 -0.560392 1.464463 -10.704298
1 -0.367554 -2.201660 1.710613 0.471213 -0.740484 0.170553 -12.584264
1 0.407862 -2.029113 1.700684 -1.140029 2.355845 -1.123597 -12.172644
1 -0.668664 -2.287011 1.704782 -0.033498 -1.209823 -0.182394 -5.375379
1 -0.260243 -1.972354 1.727618 -0.783798 -0.037028 0.160167 -13.503932
1 -0.407437 -2.081402 1.677665 -1.171284 -1.683179 -0.763838 -12.422476
1 -0.528339 -2.036601 1.711511 0.739321 -0.501585 -0.445097 -12.304807
1 -0.205591 -2.049091 1.682743 0.338723 0.207137 -0.216173 -13.317435
1 -0.133756 -1.972252 1.702952 0.060384 -0.616363 -0.305808 -10.086101
1 0.459253 -1.947243 1.728605 -0.317755 -0.024437 0.468312 -11.157744
1 0.328703 -1.908348 1.685677 1.716931 1.415863 0.713464 -13.950943
1 0.395607 -2.237527 1.728560 -0.364543 -1.118802 0.519303 -12.085956
1 0.377835 -2.136065 1.703890 -0.546157 -0.830827 0.613337 -12.964600
1 -0.083412 -2.058144 1.713849 -1.217185 0.607916 0.541088 -12.309410
1 0.304843 -2.210878 1.653815 0.814547 0.186652 -0.468333 -12.890707
1 -0.011491 -1.925254 1.703123 0.538163 1.461245 0.116750 -11.562347
1 -0.654456 -2.134631 1.694325 -0.276206 -1.012969 -0.317831 -6.528721
1 -0.446437 -1.978341 1.671243 0.140482 -1.254234 -1.149868 -10.792002
1 0.229449 -2.103271 1.697876 1.268852 -0.019516 -0.264781 -11.884651
1 -0.482304 -1.878182 1.691784 1.351242 -0.206723 0.140991 -10.252162
1 -0.491905 -2.252859 2.029490 -1.862886 0.817261 -0.656677 -7.319369
1 -0.387079 -1.864905 2.154937 -2.034988 -1.697482 0.162010 -9.028327
1 -0.035525 -2.282834 2.175413 -0.752851 -0.077840 -1.135100 -10.776478
2 -0.533624 -2.277396 2.929462 -0.882299 0.406367 -0.133011 0.023138
1 0.025653 -2.030080 1.689076 -0.859830 0.763066 0.278104 -13.246007
1 -0.224577 -2.289651 1.774106 0.331151 1.672255 0.025222 -12.809932
1 -0.647837 -2.247913 1.813095 0.607332 0.969769 0.488390 -4.343080
1 0.330490 -1.883009 2.052577 2.084866 0.567533 1.607437 -10.818361
1 0.017727 -1.833957 2.321195 -1.111596 -0.040934 0.999137 -5.613895
1 -0.297873 -1.848975 1.726676 0.980671 -0.793360 0.068419 -12.020391
1 -0.362371 -2.294699 1.767579 -1.868310 -0.824917 0.753124 -12.027822
2 -0.627086 -1.980754 3.059118 -0.594959 2.360289 -1.294094 0.000075
2 0.435709 -2.082221 2.756330 -0.925999 -1.065518 -0.692697 0.000736
1 0.087141 -1.855221 1.694966 -1.040944 -2.047401 0.629212 -11.510773
1 0.122839 -2.289519 1.767430 1.201229 1.003580 -0.473207 -11.221763
1 -0.010585 -2.278796 1.820785 -0.573575 -0.047656 -0.576797 -10.580839
1 -0.098855 -2.291055 2.368139 -0.770726 0.756984 0.445158 -4.934520
1 -0.276544 -2.272775 2.123143 0.092582 -0.454352 0.554564 -8.974712
1 0.476109 -2.285914 1.769854 0.122892 0.571697 0.288987 -9.098569
1 0.227627 -2.310506 2.155886 -0.273982 0.573580 -0.851825 -10.947222
1 -0.196617 -2.308456 1.659763 1.250149 -1.349364 -0.732182 -12.390572
1 0.186957 -2.296138 1.681348 0.660108 -0.005949 0.199213 -10.300489
1 -0.024993 -2.287853 2.286967 -1.334620 0.979569 -1.012274 -10.562564
1 -0.510757 -2.283615 1.919067 -0.409416 0.235603 -0.113947 -6.782316
1 0.423540 -2.295569 1.853201 1.415653 0.711125 -1.510937 -11.779815
1 0.260900 -2.291029 2.259315 0.269962 0.979194 -0.263824 -11.105655
1 -0.070757 -2.309137 1.660117 0.598931 -0.937523 -0.375987 -12.585862
1 0.297387 -2.293788 2.074323 -0.085148 1.167357 0.336108 -12.132209
1 0.107332 -1.956375 1.661946 0.199835 0.091587 0.548082 -13.006810
1 -0.381381 -1.891766 1.647427 -1.326937 0.401170 -1.477041 -12.871056
1 0.036527 -2.153367 1.668286 -1.040592 -1.291767 0.655123 -11.713301
1 0.136223 -2.313984 2.244387 -1.004169 1.371970 0.776774 -11.636805
1 0.312113 -2.313669 1.872605 -1.213185 0.558178 0.284308 -11.622226
1 0.422067 -2.325822 1.661852 0.257162 0.666745 0.523207 -12.538093
1 -0.158373 -2.300815 2.285420 0.241622 0.518958 0.078265 -5.542736
1 -0.109948 -2.313672 1.754657 0.872825 0.207045 0.012496 -13.137198
1 -0.215408 -2.325987 2.024220 0.820207 0.049767 1.090330 -12.751060
1 -0.409086 -2.323957 2.042628 -0.623093 -0.701127 1.808284 -9.257245
1 -0.232824 -2.313611 2.213847 -0.200193 0.071236 0.170382 -8.195374
1 -0.532377 -2.312332 1.607118 -0.337383 0.358970 -0.997102 -10.217628
1 0.277416 -2.323452 1.975931 0.452072 -0.605420 -0.440487 -11.265681
1 -0.063772 -2.305226 1.944170 0.542353 1.410496 -1.089205 -6.277682
1 -0.110837 -2.309308 1.865122 -0.946395 -0.167694 -0.668433 -5.842987
1 0.306537 -2.110448 1.608231 -1.215927 -0.078548 0.688507 -13.809616
1 -0.620223 -2.248326 1.618414 0.441572 1.296417 0.547316 -7.263079
1 -0.028465 -2.101945 1.610277 1.178873 0.081775 -0.373719 -12.321050
1 -0.279952 -1.881029 1.612900 0.097587 -0.201020 1.774572 -12.293213
1 0.428322 -1.966149 1.617922 -0.753180 -0.035737 -0.733782 -12.808328
1 -0.019902 -1.915655 1.602963 0.726109 -0.962886 -0.124307 -10.702185
1 -0.472172 -2.215599 1.626946 -0.242979 -0.301265 1.191433 -10.354408
1 0.221437 -1.917535 1.643572 0.196668 1.383806 0.632108 -14.073545
1 -0.045092 -2.212996 1.620842 -0.298503 0.078005 -0.134268 -11.787491
1 -0.097422 -2.020370 1.616631 -0.566513 -0.690915 -1.316080 -13.310537
1 -0.567166 -2.151515 1.620704 -0.665118 0.579066 0.276691 -9.914944
1 0.325276 -1.997460 1.615939 0.106012 -0.875452 0.908599 -12.349878
1 -0.249970 -1.980316 1.611190 -0.343115 0.544513 -0.215643 -11.565989
1 0.142550 -2.205826 1.625644 0.580422 1.167441 0.805333 -10.268966
1 0.401258 -2.188982 1.608056 0.366037 -0.286755 0.125986 -13.064082
1 -0.263481 -2.208676 1.614535 0.435566 0.069378 -0.026865 -13.279005
1 -0.589836 -2.055689 1.611640 -0.262817 1.289670 0.591559 -9.352385
1 0.406637 -2.076409 1.604222 -1.307206 0.602038 0.646105 -13.317126
1 -0.161825 -1.927245 1.620530 -0.014011 -0.260065 1.153786 -10.298001
1 -0.487549 -2.048771 1.612178 -0.500703 -0.871572 -0.331512 -11.401754
1 -0.329290 -2.293351 1.641999 -0.955420 0.106135 0.546139 -10.509112
1 -0.308216 -2.107257 1.656796 0.806812 1.813437 0.855693 -12.929150
1 -0.345564 -1.986650 1.656654 0.259450 0.075398 -0.475517 -11.620195
1 0.124711 -2.067983 1.653955 0.619361 0.447034 -0.407030 -13.721958
1 0.412436 -1.854804 1.621650 1.522315 0.746283 -0.010107 -13.432252
1 0.224995 -2.021854 1.628220 0.137310 -0.935131 -0.295401 -11.090730
1 -0.128128 -2.128245 1.631474 1.426522 -0.493413 1.250780 -13.414051
1 -0.679749 -1.943270 1.652552 0.529834 -1.287265 -0.477163 -3.603528
1 0.484977 -2.104400 1.672990 -0.831461 0.194104 0.059103 -12.198562
2 -0.343744 -1.487433 -0.622325 1.011537 -0.168217 -0.357588 0.007042
1 0.176613 -0.782061 -1.409521 0.442049 0.200555 0.767025 -0.004780
2 -0.462895 -0.335853 -1.824872 -1.137285 -0.178488 -0.693525 0.000033
1 0.262306 -1.512101 -2.621088 0.517265 -3.121783 0.531797 0.000155
2 0.334610 -0.607769 -2.477148 0.295532 0.200820 -0.295537 0.189168
2 0.195985 -0.878468 -0.082404 0.424648 -0.283922 0.077532 0.001844
2 -0.607612 -0.278296 -0.753160 0.383873 0.726159 1.531420 0.000292
1 0.149257 -1.118559 -2.171075 0.156462 -0.166387 -0.992283 0.000079
2 -0.150337 -1.567352 -2.858101 -1.064983 -0.072080 -0.063422 0.023743
2 -0.254357 -0.297680 -0.558902 1.104075 -0.276740 0.148665 0.000044
2 0.185221 -0.337074 0.651235 0.202839 0.958770 -0.090763 0.005605
2 0.182654 -0.104968 0.951256 0.818657 0.621690 0.323902 0.000004
2 0.231518 -1.476285 -2.427016 -0.205288 -1.066409 -0.537281 0.001016
2 0.178883 -1.598238 -0.723615 1.128918 0.042535 0.094925 0.001920
2 -0.613866 -1.764330 -0.532560 -0.980791 -1.095965 -0.664114 0.001380
2 -0.555364 -1.271567 -0.761944 0.023565 -0.309256 -0.911491 0.000064
2 0.112298 -0.072624 -2.706096 -0.817377 1.840996 0.474304 0.006815
2 -0.386717 -0.389862 -0.044277 -0.668087 -0.150209 0.361433 0.053482
1 0.098194 -1.274924 -0.269762 -0.117486 -0.615445 -1.418051 0.004031
2 0.155024 -0.056942 -3.021561 -1.238565 1.373178 -0.662360 0.012864
2 -0.021831 -1.046644 -0.016810 0.402845 -0.562576 0.806315 0.000088
2 -0.020877 -1.139861 0.376020 0.236225 -0.048664 0.079967 0.000009
2 -0.479346 -0.158581 -2.185912 0.678059 1.893266 0.620691 0.041266
1 -0.026135 -0.840151 -0.814364 -0.832962 1.114617 1.438879 0.012980
2 0.309343 -1.412992 0.122690 -0.361820 0.788393 0.910103 0.256119
2 -0.392347 -0.482364 -0.153593 -0.751002 0.114706 0.176233 0.053449
2 -0.029492 -0.896212 0.816410 0.563296 -0.446714 0.590580 0.001969
2 -0.422088 -1.555230 -1.684231 -0.550414 -0.566808 0.638955 0.000119
1 0.275622 -0.644837 -1.109239 0.905696 0.208851 0.687709 -0.063629
1 -0.232715 -0.844330 0.032805 -0.467146 -0.487567 -0.483012 -0.002354
2 -0.251521 -0.682409 0.617186 0.299966 -0.207068 -0.383786 0.001825
2 0.283099 -0.085894 -1.356729 1.276709 0.926818 0.574212 0.027557
2 0.247842 -0.408915 -0.383208 0.883844 1.006765 0.231332 0.000003
1 0.042918 -1.300745 -1.693777 0.302571 0.090079 -1.365332 -0.000867
2 -0.080664 -0.508056 -0.735963 -0.183323 -0.123851 -1.198579 0.052772
2 -0.470402 -0.658228 -1.147881 0.000842 -0.147940 -1.256786 0.000181
2 -0.616651 -0.192795 0.703834 0.041752 0.729887 -0.142710 0.000038
2 -0.037043 -0.500245 -1.157203 -0.030145 1.328991 -0.710318 0.012544
2 -0.313223 -0.917069 0.352949 0.142749 1.327442 0.145182 0.000375
2 0.174008 -1.476412 0.522386 0.035791 -1.118992 1.374345 0.000166
2 -0.436681 -0.607647 -1.445355 0.221721 0.693744 -0.105086 0.000083
2 -0.135022 -0.900584 -2.635553 -1.366835 2.311383 -0.570832 0.052470
2 -0.245430 -1.215548 -2.926698 -0.129967 -0.138074 0.303846 0.001202
2 -0.210354 -1.013802 -2.371370 -0.231986 -0.977386 -1.643472 0.006483
2 -0.222787 -1.475152 -1.905299 -0.304451 0.428117 -0.625867 0.005375
2 0.228251 -0.236603 -1.661731 0.836453 -0.196837 1.080111 0.000112
1 -0.335691 -0.706012 0.448084 -0.697992 -1.008306 0.178106 0.000576
2 -0.265321 -0.207561 -2.087755 -1.025017 0.922886 -1.674254 0.001539
2 -0.219541 -0.647458 -1.899758 -1.165276 0.874616 0.207512 0.015706
2 0.242554 -0.555582 -2.597070 -0.290110 -0.112668 -0.979749 0.014843
2 -0.063351 -0.209620 -0.876294 1.962141 0.791148 0.586087 0.012347
2 -0.615881 -1.375673 -0.102328 -0.014560 0.232387 0.940204 0.000172
2 0.468503 -1.450708 0.567398 0.174876 -0.759195 1.757132 0.000279
2 -0.271586 -0.994456 -1.156850 -0.179173 -0.828157 0.431202 0.466002
1 -0.183729 -0.856947 -1.565978 -0.056174 0.594470 1.250448 0.088489
1 -0.407076 -0.610348 -1.724129 -0.992430 -0.053066 -1.113740 -0.001500
2 -0.384056 -1.507647 -1.076684 0.651100 -0.880999 0.317380 0.308789
2 0.086033 -0.992456 -0.908475 0.079662 0.074633 -0.961435 0.605380
2 0.337395 -1.334992 -1.767091 0.007302 0.344190 -0.001313 0.000009
2 -0.493527 -1.459421 -1.108569 0.603812 -0.429432 -0.299156 0.308658
2 -0.623707 -1.143770 -2.066489 -0.755763 -0.287927 -1.265163 0.039055
2 0.305291 -1.031551 -1.149824 -0.040940 0.367446 1.948021 0.000565
1 -0.558004 -1.386419 -1.937247 -0.409021 0.347548 -0.469687 0.714374
2 -0.249860 -0.205038 -0.253372 -0.378338 0.105485 -0.294938 1.114911
2 -0.086612 -1.478830 -0.256992 0.459932 0.240733 -0.487213 0.368288
2 -0.420487 -1.119466 -0.386387 0.476747 -0.497655 0.155140 0.000004
2 0.049300 -0.747287 -1.696933 0.355068 0.099141 0.424028 0.003205
2 0.212435 -1.521768 -0.550403 0.263675 -0.328113 0.480127 0.001615
2 -0.143805 -1.238597 -2.370468 -0.108351 0.469180 0.635808 0.003035
2 -0.026743 -1.348655 -1.180157 0.850319 0.035928 -0.456559 0.000214
2 0.279354 -0.566408 -0.903669 1.022115 0.252036 -1.513767 0.000448
1 -0.435871 -1.136222 0.023010 0.217566 -0.051213 0.509933 -0.001965
2 -0.202340 -0.553585 -2.191321 -0.208379 0.595750 0.559072 0.000470
2 0.288880 -0.904544 -0.552532 -0.241857 1.326452 -0.738744 0.000034
1 -0.373850 -0.571098 -0.662397 -1.210673 0.252248 -0.950706 -0.208435
2 -0.347209 -0.579317 -2.388463 -1.078690 1.451026 0.622213 0.013323
2 0.167080 -1.102041 -1.474091 0.023973 -0.245231 -0.112393 0.000024
2 -0.353686 -1.145452 -2.773176 0.441336 0.187079 -0.060402 0.001740
2 -0.278966 -0.802181 -1.484230 0.243722 0.560437 -0.939048 0.093321
2 0.193407 -0.201833 -1.267783 0.587361 0.183548 0.704157 0.008138
2 -0.229877 -1.417453 -0.888027 0.467449 -0.544826 0.022727 0.011439
2 -0.108494 -0.519757 -0.988008 -0.949667 -0.831452 0.628481 0.019892
2 -0.415553 -1.733766 -0.994674 0.642207 -0.450487 1.590088 0.018829
2 -0.125268 -0.958485 -2.766622 -0.144045 1.549921 -0.235261 0.051980
2 0.183641 -0.227340 -2.707306 0.618901 1.067649 -0.494754 0.012821
2 -0.494350 -1.198075 -2.022323 -2.646945 -1.364616 0.216193 0.039566
2 -0.137698 -1.689092 -3.105731 1.714437 -1.132850 -0.166299 0.000486
2 0.340045 -0.277636 0.286216 1.034226 0.887484 0.388299 0.000485
2 -0.313776 -0.472921 0.481068 0.003137 0.548529 -0.388996 0.000227
2 -0.088526 -0.403893 -1.382642 0.620676 -0.354970 -1.482448 0.000507
2 0.034215 -1.110908 -2.928663 0.261477 0.523381 -1.407471 0.000055
2 0.474389 -0.563302 -1.745655 1.412078 0.173297 -0.611210 0.000946
2 0.144856 -0.998629 0.819259 0.578667 0.762911 -0.263088 0.005068
2 -0.097784 -0.510011 -0.593554 -1.140838 0.304883 -0.853718 0.052737
2 0.222220 -0.954422 -2.000055 0.332812 -0.268964 -1.410357 0.002367
2 0.122654 -1.032808 -1.012067 0.217282 -0.278687 -0.351867 0.605038
2 -0.166752 -0.911931 -0.770169 0.833039 -0.496436 -0.745704 0.010754
2 0.013702 -0.853113 -2.038317 1.412891 0.593825 0.527787 0.067043
1 -0.327692 -0.324517 -2.230455 0.636362 0.982117 1.180845 0.023842
1 -0.020115 -1.101014 -1.264285 -1.291991 0.613367 0.190340 -0.001495
2 0.325600 -0.393356 -2.207330 -0.239736 0.289504 1.091908 0.000015
2 -0.184082 -1.225788 1.120600 -0.801413 -0.555897 0.950813 0.000254
2 -0.190470 -1.642710 0.106182 -0.213339 -0.662197 -0.998839 0.034642
2 -0.078381 -1.529853 0.734425 0.444849 0.097267 -0.213279 0.000132
2 0.189168 -0.742785 0.853983 -0.234122 0.511751 -0.330017 0.000090
2 0.121949 -1.530947 0.020217 1.263771 -0.349490 0.183995 0.001558
2 0.164556 -1.130041 0.690870 0.359682 -1.346552 0.296803 0.003559
2 -0.171184 -0.786188 1.119841 -1.157667 0.369403 0.259584 0.000100
2 -0.669032 -1.043078 0.672208 -0.787891 -0.243076 -0.651530 0.000018
2 0.101022 -1.685347 -1.347162 -0.846404 -0.183585 -0.739258 0.000045
2 0.063004 -0.818604 0.046288 -0.123624 -0.121133 -1.980150 0.001440
2 0.430098 -0.793972 -2.244255 1.398751 0.953367 0.931688 0.000998
2 0.080346 -1.510313 -0.170317 0.856976 0.151015 -1.257821 0.003120
2 0.261676 -0.916968 0.655425 -0.054348 0.412121 0.380298 0.000519
2 -0.221667 -1.264470 -2.666774 0.708247 0.490109 -0.604236 0.006668
2 -0.399805 -0.470020 -2.282635 0.374789 0.521424 -0.854267 0.020088
2 -0.497661 -1.264891 -2.627184 0.107387 0.065076 0.473258 0.000530
2 -0.614236 -0.479682 -2.807062 -0.003916 1.272253 -1.047602 0.000001
2 0.144602 -1.120525 -2.525203 0.276481 -1.039529 -0.154458 0.000008
2 -0.012253 -0.757935 -1.437586 0.274775 -0.006310 0.376096 0.002697
2 -0.425622 -1.020653 -1.867926 -0.841163 0.224087 -1.896007 0.000100
1 0.199685 -0.828646 -1.759818 -0.891467 1.096205 -0.119979 0.000379
2 -0.435049 -0.234283 -2.303703 0.170409 0.007539 0.158934 0.056134
2 -0.333500 -0.890649 -2.282271 -0.735830 -0.771380 -0.560063 0.001412
2 -0.081374 -0.327433 0.587554 0.144947 -0.811356 0.024498 0.000053
2 -0.459616 -1.593513 -2.363435 -0.007715 -2.063674 0.404488 0.003163
2 -0.451302 -1.597203 -0.365094 0.560058 0.310775 0.588800 0.000299
1 -0.188572 -1.653379 1.168147 -0.600510 -0.191863 -0.870504 -6.686357
2 -0.155683 -0.926744 -1.159617 -1.219175 -0.769016 0.813339 0.121174
1 0.269446 -0.586391 -0.049131 1.642476 0.688385 1.224535 0.000053
2 -0.381715 -1.138183 -0.980516 -1.900706 0.292005 -0.427702 0.011155
1 -0.345741 -1.558840 0.312221 0.923213 -2.265838 -1.349564 0.004619
2 -0.544334 -1.126112 -0.970783 -0.408028 -1.325563 -0.486302 0.011135
2 -0.522259 -1.002910 0.383913 0.360456 -1.704610 0.371484 0.000228
2 -0.088303 -0.640377 -1.087126 0.066954 1.891648 -0.897677 0.027224
2 -0.536988 -0.151954 1.133042 -0.945379 1.583229 0.137028 0.000070
2 -0.387937 -1.169575 0.877903 -0.852217 0.968710 -1.060308 0.000010
2 0.288767 -1.490166 -0.981609 0.586115 0.290449 0.217724 0.000372
2 -0.238853 -1.238394 -0.621553 0.286831 0.452410 -1.303851 0.000085
2 -0.206632 -0.705316 -2.600383 -0.171839 0.168313 -0.947627 0.000537
2 0.392163 -0.801607 -0.128178 0.097269 0.977627 -0.953090 0.000541
2 -0.451577 -0.885541 -1.185822 0.609192 1.428525 0.181379 0.007378
2 -0.056559 -0.389328 -2.616495 0.221281 -0.403608 1.162799 0.006445
2 -0.258574 -0.445695 -1.995340 0.723203 -0.374457 0.221369 0.000518
2 -0.412820 -1.574303 0.712372 -0.188170 0.743553 -1.826701 0.000009
2 -0.169873 -0.727117 -1.771141 1.264858 0.919794 -0.212245 0.015398
2 -0.323682 -0.418909 0.965959 0.083535 0.519595 -0.891829 0.000040
2 0.078675 -0.333438 -0.914255 0.076381 -0.457330 -0.067049 0.002825
2 0.415785 -0.139337 -0.984500 0.930932 -0.946492 -0.082058 0.000809
2 -0.250420 -1.141721 -2.482925 0.973579 -0.682601 -0.564629 0.008222
1 0.028216 -1.664388 0.568882 -0.320183 0.182529 0.007991 -0.000637
1 -0.169334 -1.460163 -0.169231 0.252629 0.686590 0.014988 0.364048
2 -0.315868 -0.953169 -1.263393 -0.795272 0.794077 0.608426 0.357637
2 -0.286985 -1.348781 -2.015284 1.417863 0.705558 0.232509 0.003800
2 -0.627786 -1.479581 0.495495 -0.556507 0.588856 0.413627 0.000035
2 0.009241 -0.157786 -1.015236 2.097057 0.752144 1.088954 0.010294
2 0.114228 -0.700284 -3.069664 0.030740 -0.082913 -0.930229 0.003405
2 0.104515 -1.138290 0.950323 -0.157921 -1.091473 -0.251231 0.001360
2 0.450566 -1.123429 -1.017001 0.686796 0.346278 1.094919 0.000643
2 -0.099653 -1.351706 -0.960823 0.772689 0.892465 0.369178 0.011859
2 -0.105569 -1.175264 -0.831830 -0.667777 1.494926 0.970663 0.000453
2 0.196032 -1.638156 0.743417 -0.573935 0.244103 0.195965 0.000125
2 0.276449 -0.863061 -2.735521 0.550269 0.545853 -1.327466 0.000005
2 0.125639 -1.683200 -1.078947 -1.708339 0.354180 0.486020 0.009704
2 -0.116991 -1.614147 -2.715191 -0.815082 0.005257 -0.131261 0.023365
2 0.046961 -0.652080 -2.078858 -0.539212 -1.553115 0.213029 0.000815
2 -0.616101 -0.456043 -0.081796 -0.290690 -1.124423 1.221277 0.000557
2 -0.289054 -0.590387 0.090806 1.406761 -0.026006 0.267215 0.000285
1 -0.204451 -0.946438 0.737462 0.847516 -2.757730 -0.242864 -0.001414
1 0.351871 -1.648993 1.114381 -0.561076 0.319335 -0.502209 -1.935127
2 0.453218 -1.433863 -2.687265 0.525236 0.209766 0.886271 0.000400
2 -0.517157 -0.863493 0.895027 0.221965 0.795989 -0.975003 0.000019
2 -0.582762 -1.695381 -1.944703 0.269111 -0.854491 -0.899179 0.001419
2 -0.113968 -0.801432 -2.009420 -0.814400 -0.399657 -0.676983 0.066889
2 0.384498 -0.623171 0.304495 -0.203162 0.553808 0.486596 0.000026
2 -0.368231 -0.983262 -1.491815 0.746984 -0.075566 0.584544 0.001142
2 -0.618992 -0.316095 -0.338094 0.345162 0.100708 0.338490 0.000121
2 0.076655 -0.420134 0.829242 -2.404680 0.557689 -0.485783 0.000265
2 0.123800 -1.677830 -2.194415 -1.037810 -0.430432 0.518790 0.000402
2 0.121012 -1.308200 -0.435664 -0.379087 1.264303 -0.301917 0.006567
1 0.106965 -1.425069 0.255375 -1.029985 0.674298 -0.666413 -0.000780
1 -0.502350 -0.646101 -0.726682 -0.013403 -2.129455 1.813468 -0.208383
2 -0.361679 -1.415428 -3.003142 0.826592 0.912514 -0.250123 0.000232
2 0.038440 -0.905405 -0.648503 -0.886539 1.190216 0.688615 0.002023
1 -0.309897 -1.185311 0.472300 1.275327 -1.815655 -0.480783 -0.002347
1 -0.179156 -1.626360 -1.796247 -0.102353 0.181174 0.045382 0.000824
1 -0.593249 -0.509275 1.134365 -0.493129 0.438238 -0.420951 -0.005632
2 -0.575806 -0.568163 0.118436 0.528606 -0.265769 0.891431 0.000271
2 -0.489338 -0.848115 -2.109694 0.862480 0.420791 -0.789783 0.000142
2 0.123198 -1.558955 -3.019902 1.419027 -0.884981 0.521728 0.000057
1 0.243650 -0.418730 -2.757405 -0.722334 -0.663048 0.351446 0.000452
2 -0.304251 -0.406543 0.228200 1.314768 -1.326812 -0.954333 0.000238
2 -0.151636 -0.821313 -1.308377 -1.909419 0.742961 -0.326719 0.004764
2 -0.483442 -0.811169 -0.005029 0.785521 -0.687964 -0.043522 0.000087
2 -0.221335 -0.528097 -3.066311 1.097283 0.384463 0.199398 0.000003
1 -0.517100 -0.179165 -1.140833 -0.095707 0.317155 -1.007168 -0.001247
1 -0.315914 -1.662230 1.105127 -0.710168 -0.322720 -0.126703 -2.749631
2 -0.321120 -1.637556 -0.546421 0.191029 0.520761 -1.083188 0.007242
2 0.010532 -0.309908 -2.752720 -1.698425 0.179660 1.330550 0.007631
2 0.270133 -1.668032 -0.095360 -1.349806 0.009720 0.572291 0.009112
2 0.172673 -1.735280 -0.928338 -1.253154 -0.572819 0.698987 0.009211
2 0.307291 -0.288632 -2.596363 -0.233579 -0.149998 1.150404 0.004818
2 0.335326 -1.068215 -0.173129 -0.649599 0.338235 0.612381 0.000089
2 -0.040240 -1.568708 -0.753297 -0.504700 0.699614 0.025012 0.000298
2 0.431345 -1.342563 -0.750160 0.346273 1.647812 1.384471 0.000715
2 -0.433277 -1.537099 -0.119944 1.522841 -0.128102 -0.078358 0.000170
2 -0.659506 -1.524023 -2.178678 0.189208 -0.404959 -0.874754 0.000102
2 -0.615325 -1.501827 -2.982131 -0.773593 -0.148017 0.468199 0.137814
1 0.419474 -1.403350 -1.146060 -0.344056 0.637678 1.182020 0.031725
2 0.364094 -0.641493 -2.355321 -0.606471 -0.916885 -1.145732 0.175901
2 -0.601850 -0.219163 -0.112219 0.647325 -0.796692 -0.135447 0.012243
2 -0.486508 -0.060136 -2.995613 0.467709 0.330324 0.035510 0.004212
2 0.396413 -0.108684 -2.705314 0.093033 -0.140696 -0.604372 0.000702
2 -0.019094 -0.168607 -1.260223 0.301511 -0.393508 -0.776139 0.000537
2 -0.119783 -0.292960 -1.826400 -0.631627 -1.013464 -0.090864 0.000053
1 0.094422 -0.207718 -0.754647 -1.344829 -0.698501 -0.493872 0.000563
2 0.142945 -0.089679 -2.236655 0.403450 -0.227054 1.140390 0.021348
1 -0.117374 -0.168829 -2.615203 0.383595 -0.534314 -0.977650 -0.000369
2 -0.113684 -0.264402 -1.543911 -0.691573 -1.018693 0.934635 0.000437
2 0.193522 -0.541164 -3.019602 -1.199255 -2.901889 0.149362 0.002554
2 -0.595454 -0.158431 0.041906 -0.879124 -0.132495 -0.302768 0.017932
1 0.153992 -0.118922 0.197036 -0.020487 0.214517 -2.298215 -0.016122
2 -0.467024 -1.446080 -1.898643 0.755031 1.468399 0.412636 0.714290
2 0.060287 -0.173115 0.385162 0.352437 -0.844256 0.633103 0.000429
2 0.311305 -1.251529 0.623751 -1.110312 -0.269249 -0.017015 0.000930
2 0.439133 -1.492754 0.347339 -0.336067 -0.169194 -0.742601 0.000265
2 0.189964 -0.491434 0.571908 -1.723152 0.024880 -2.215252 0.005359
1 -0.497993 -0.086615 -0.185141 1.566102 -0.265745 0.513349 0.003781
2 -0.195487 -1.395419 -2.776210 0.342231 2.868909 0.839592 0.007213
2 0.446657 -0.368199 -1.697235 -0.453277 -0.012892 1.463751 0.001458
2 0.358279 -1.110748 0.960180 -1.478560 -0.087164 0.945383 0.000751
2 0.401879 -0.928925 -1.953020 -0.943893 0.622250 1.713504 0.002244
1 0.413603 -1.600548 -0.145914 -0.674953 0.825827 0.653688 0.002214
2 -0.637624 -1.381484 -3.087470 0.726045 1.224701 0.269296 0.012975
2 -0.676819 -0.660110 -0.549811 0.130572 0.275926 -0.295349 0.000341
2 -0.577093 -0.141041 -2.016319 1.341176 0.829502 0.720809 0.001742
2 -0.480459 -0.053480 -2.818769 -0.030931 0.025362 -0.778346 0.004232
2 -0.225009 -0.113096 -0.195908 0.313764 -0.029354 -1.070427 1.115858
2 -0.678336 -0.062616 0.150552 -1.128293 -0.124736 0.044189 0.008864
1 0.389422 -0.481016 -1.094961 -1.578686 0.637559 0.245657 -0.061396
2 0.014342 -1.767345 -2.694405 -0.374742 -0.480874 1.133655 0.008631
1 0.144866 -1.750284 1.100707 1.047689 0.636012 -1.874421 -5.014750
1 -0.029829 -1.707433 1.083249 0.931668 1.071754 0.589964 -4.452961
2 0.287443 -1.734013 -2.334760 -0.544406 0.211759 -0.709056 0.007156
2 -0.325344 -1.652303 0.167731 0.773542 1.763262 1.418646 0.040145
2 -0.649844 -1.713439 -2.425860 -0.139419 0.640436 0.157832 0.016176
1 -0.402521 -1.755565 -2.302235 -0.043722 0.201977 -0.469304 -0.014939
2 -0.123772 -1.660768 -2.058432 -0.137919 1.468968 1.754971 0.000088
1 -0.223397 -1.730705 1.109134 0.440029 1.269431 -2.105346 -5.006647
2 0.444309 -1.106574 1.147702 -0.829754 -1.230646 0.860506 0.001513
2 0.384496 -1.448594 0.028366 -1.033976 0.210399 -1.710560 0.256258
2 0.450030 -1.175856 -2.394292 -0.984000 0.725865 -0.072556 0.004659
1 0.454157 -0.410223 0.460800 -0.717635 0.313452 0.488578 -0.007631
2 -0.699436 -1.728313 -1.194880 0.597590 1.593827 0.541178 0.001317
1 -0.663431 -1.590607 -2.526383 0.775579 0.745692 -0.289302 0.013954
2 -0.670514 -1.367479 -2.707362 1.112593 0.711279 1.029812 0.002297
2 0.268080 -0.040556 -1.817087 1.575009 -0.751929 1.273885 0.000067
2 0.169490 0.012312 -2.123450 -0.733740 0.048217 -1.780656 0.021364
1 -0.390532 -0.029793 0.669914 0.088160 0.028136 0.746455 0.000045
2 0.205002 -0.034994 -1.171957 -1.652069 -1.548925 0.098781 0.002266
2 -0.597991 0.001885 -0.711182 -1.355806 -0.476583 0.033246 0.000834
2 0.442290 -1.028759 0.187964 -1.482345 0.605606 0.845514 0.000037
1 -0.704607 -0.441239 0.381314 1.224119 -0.601400 -0.429482 -0.119275
2 0.204844 -0.225275 1.257349 1.455284 0.106321 0.386509 0.005028
1 0.135467 -1.679953 1.198824 -1.781244 -0.217020 0.571060 -5.813690
1 -0.079860 -1.673207 1.228708 -0.831184 -0.198263 0.254330 -6.945012
1 -0.164618 -1.635696 1.271099 0.348532 0.861086 1.399305 -9.031197
1 0.076542 -1.600578 1.226031 -0.266712 -0.158161 0.253955 -5.250828
1 -0.263658 -1.583820 1.210723 -0.156446 -0.323342 1.340057 -5.345325
2 0.247576 -1.202304 1.227459 -0.949733 0.036997 0.322887 0.000271
1 -0.158890 -1.441779 1.176004 0.335487 -0.107814 -0.222759 -0.558759
1 0.248599 -1.657707 1.220813 -1.594328 -1.023657 -0.859680 -6.611964
1 -0.144230 -1.734258 1.290680 -0.619970 -0.743551 -0.201780 -10.987965
1 -0.452302 -0.824985 1.178395 0.123595 -0.534639 -0.790382 0.043662
1 -0.261010 -1.683651 1.253828 -0.872510 0.262537 -0.682311 -9.748293
2 -0.523048 -0.699327 1.181916 0.795063 -0.138916 -0.398359 0.049905
1 0.394206 -1.641533 1.271650 -0.372480 0.641428 0.471272 -6.708420
1 0.316218 -1.542614 1.255274 -0.964399 -0.049121 -0.079434 -4.830404
1 -0.240059 -0.549296 1.178506 -0.681294 -0.488552 -1.434546 -0.017746
1 0.422340 -1.468262 1.208398 -0.652278 -0.059387 0.086035 -1.755866
1 0.033982 -1.706019 1.212929 0.773198 0.506923 -0.638044 -8.859785
1 -0.030159 -1.749371 1.277164 1.773990 -0.038246 -0.617847 -10.295392
1 0.162065 -1.733796 1.277162 -0.410308 0.604534 0.729588 -10.056242
1 -0.111883 -1.761023 1.192064 1.600821 0.693122 -1.223268 -9.418062
1 0.282546 -1.765512 1.200021 0.899925 -0.051688 0.838519 -5.839554
1 -0.325979 -1.770662 1.265348 0.521536 -3.445812 -0.655010 -8.094942
1 0.385336 -1.763952 1.178893 0.540941 0.192769 -0.129554 -7.011631
1 0.420205 -1.767893 1.305996 1.661144 0.263902 0.487861 -11.193696
2 -0.624577 -1.323839 1.395696 -0.045086 0.117873 -0.754063 0.004404
1 0.270156 -1.479078 1.378100 1.067696 0.437422 -2.114893 -7.320257
1 -0.308506 -1.492078 1.389356 0.030999 1.072945 -0.517144 -6.274962
1 0.118565 -1.764178 1.379709 1.542553 0.022663 0.886687 -12.521767
1 -0.392071 -1.567377 1.378280 0.108200 0.517712 -1.060680 -5.372749
1 -0.055212 -1.766514 1.379741 -0.456691 -0.979537 0.575991 -11.352175
1 -0.686616 -0.043814 1.371291 0.811700 0.669101 -0.916303 0.000388
1 0.005928 -1.566996 1.349902 0.225216 -1.308736 0.766912 -7.041544
2 0.093060 -0.452636 1.347671 0.735109 1.303072 0.612526 0.002409
1 0.417465 -1.553808 1.363974 -0.726860 -0.922105 0.591546 -8.262530
1 0.150388 -1.616344 1.310789 -0.058184 -1.087693 0.618771 -9.959062
1 -0.116914 -1.546953 1.314925 -0.788529 1.739602 0.122887 -6.510655
2 -0.480850 -1.418618 1.354233 0.944860 0.071932 0.792947 0.011770
1 -0.256771 -1.581946 1.322855 0.111133 0.533308 1.734890 -9.099454
1 0.379985 -1.439618 1.326287 -0.840353 1.236472 -0.072503 -4.599755
1 0.047152 -0.097949 1.353581 -1.263456 0.791822 0.613842 -0.017401
1 0.069431 -1.689781 1.319522 -1.229885 -0.725034 1.271483 -12.028171
1 -0.344232 -1.667054 1.324831 0.803932 -0.181226 -0.505655 -7.846671
1 0.149059 -1.493052 1.316997 1.283862 -0.054568 0.104055 -4.412416
1 -0.140827 -0.691982 1.368414 -0.361139 -0.335011 -0.304704 -0.015358
1 -0.151515 -1.629904 1.383263 0.052060 -0.400812 0.449080 -11.139906
1 0.328503 -1.697072 1.350568 -0.579139 0.213716 0.273245 -11.415454
1 0.227353 -1.701169 1.348257 -0.688410 -1.420372 -0.794834 -10.334667
1 0.301577 -1.579951 1.369906 0.097486 -1.271115 -1.197220 -10.370294
1 0.442435 -1.695778 1.378512 0.885629 -0.621111 -0.567652 -10.288916
1 -0.429565 -1.709516 1.394487 -0.808491 0.297673 0.168927 -8.514174
1 -0.229962 -1.776287 1.321088 -0.808323 -0.821262 -0.464301 -9.784720
1 -0.061197 -1.664399 1.354115 -0.398623 0.310611 -1.441095 -11.589546
2 0.248122 0.014893 -1.469252 0.016571 -0.174829 -0.021996 0.020728
2 0.051198 0.021013 -0.093115 1.342615 -1.365537 -0.286259 0.000642
2 -0.291339 -1.826671 0.893243 -0.308649 1.243965 -0.530988 0.000573
2 0.177967 -1.818856 -1.673014 -0.714678 0.572481 -0.202945 0.000012
1 -0.480857 -1.822137 1.373895 -0.381584 0.573752 1.801948 -9.804964
2 -0.401135 -1.798632 -1.938909 -0.896361 1.311245 0.848236 0.000608
2 0.117394 -1.821197 -0.275663 0.563706 0.862991 0.261652 0.091579
1 -0.329018 -1.810405 1.164822 -0.363469 -1.066626 -0.063396 -6.129606
2 0.293406 -1.776416 -1.158915 0.430715 -0.007518 -0.720124 0.001316
1 -0.117227 -1.779952 1.072198 0.609675 0.463444 -0.217489 -3.846265
2 0.453768 -1.770276 -0.786235 0.148446 0.319888 -0.721099 0.124733
2 -0.017137 -1.812331 -0.299960 -1.450589 -0.345962 0.123915 0.091682
1 0.040155 -1.778664 1.120207 0.384243 -0.133812 0.034445 -7.888565
1 -0.228211 -1.822227 1.208941 0.434833 0.033232 -0.758327 -8.953727
1 0.306159 -1.790928 1.290636 -0.731783 0.576001 0.949225 -10.604760
1 0.215058 -1.801960 1.354565 0.543979 0.660889 -0.518268 -12.708530
1 0.055449 -1.797833 1.300372 0.599079 -0.053920 -0.577789 -10.669733
1 -0.419890 -1.775167 1.300051 1.438376 0.296933 0.737135 -6.939937
1 -0.452046 -1.778280 -3.119201 -0.261799 -0.526325 1.468753 -0.009728
2 0.489432 -1.775704 -0.657544 -0.577254 0.296820 0.809237 0.278820
1 0.490796 -1.751868 1.224713 -0.148406 -0.820501 1.271476 -6.792240
1 0.486789 -1.083719 -0.796207 -0.258099 -2.067048 -0.171829 -0.001518
1 0.024793 -1.334855 1.514931 0.464281 1.454358 0.656807 -3.885064
1 -0.232734 -1.631955 2.008049 -0.244354 -0.484869 -0.426197 -10.400008
1 -0.338734 -1.448395 1.636898 -0.467937 0.240407 2.186180 -4.608401
1 0.229527 -1.526359 1.685919 0.410793 0.065077 0.518808 -12.259875
1 0.059362 -1.664536 2.005176 0.580676 -0.949702 -0.589324 -9.156713
1 -0.163946 -1.582685 1.775284 -0.253386 -0.151291 -0.170636 -9.704484
1 -0.227506 -1.621133 1.905697 -1.088159 0.314305 0.133143 -9.947377
1 0.096043 -1.502562 1.941549 -0.612280 0.977753 1.931360 -7.893025
1 -0.285514 -1.657956 1.594439 1.226512 -1.323517 0.209910 -10.762439
1 0.026254 -1.340103 1.831048 0.330921 -0.634573 -0.308442 -4.918577
1 0.145900 -1.683021 2.190465 0.217764 0.292915 -0.167770 -10.733321
1 -0.370920 -1.585969 1.870471 1.464160 -0.471274 -0.552343 -6.418159
1 0.055126 -1.527478 1.685432 -0.419005 0.377078 0.650329 -12.743490
1 -0.378737 -1.608272 1.597258 -0.925676 -0.896077 -0.334400 -9.634788
1 -0.371329 -1.627544 1.705471 -0.088951 0.386491 1.007278 -9.038189
1 -0.175575 -1.509416 1.679003 -0.779246 0.049763 -1.472656 -11.141089
1 0.200374 -1.399802 1.853735 0.049608 1.057368 -1.481875 -7.255056
1 0.031669 -1.622803 1.725310 0.357461 0.907607 0.575442 -12.151853
1 0.323870 -1.360081 1.834608 -0.519307 0.420882 1.572684 -4.616193
1 0.043283 -1.410519 1.945215 -1.954379 -0.537218 0.490426 -5.929942
1 -0.290234 -1.548441 1.985907 0.775405 -1.253552 -0.070841 -6.422158
1 -0.098221 -1.518428 1.856661 0.214091 0.630851 -0.876180 -11.111957
1 -0.301191 -1.660613 1.821615 -1.254797 -2.833833 0.702503 -9.836171
1 -0.066158 -1.456140 1.571853 -0.075519 -0.448731 0.763896 -8.805869
1 0.415323 -1.318112 1.782651 0.183730 0.166908 -0.367800 -1.854169
1 0.062864 -1.549151 1.796439 0.017878 0.066829 -0.741630 -11.711987
1 -0.466416 -1.693820 1.957028 -1.790162 0.086166 -0.745128 -6.214114
1 -0.322981 -1.716063 1.711236 -0.445431 -1.620809 -0.799693 -10.040761
1 -0.202906 -1.249012 1.672828 -0.935794 -0.662077 0.221449 -1.701999
1 0.279199 -1.715430 2.317428 -0.285108 -0.669611 -0.826949 -5.090792
1 0.183169 -1.600095 2.128943 -0.602280 -0.031950 1.058004 -6.161055
1 0.310617 -1.693840 1.921000 -0.700819 -0.289324 2.373486 -12.724949
1 0.179114 -1.667906 2.289344 -1.117628 -0.028161 0.265792 -7.010145
1 0.125951 -1.358165 1.763977 0.236199 0.341661 -1.397377 -7.205949
1 -0.020973 -1.418113 2.461747 0.233296 0.572916 0.279255 -0.413163
1 -0.437528 -1.636765 1.497575 0.059481 -0.674696 1.324332 -7.232540
1 0.247834 -1.588099 1.784715 -0.323249 0.034075 0.715460 -11.111769
1 -0.105240 -1.419798 1.780566 0.551282 0.465247 0.350010 -7.359669
1 0.347214 -1.446908 1.729937 -0.973722 -0.664518 -0.182402 -7.915611
1 -0.258507 -1.461110 1.737381 -0.186066 -0.239688 0.243721 -8.303987
1 -0.190582 -1.619199 1.609857 -1.213733 -0.482147 -1.526667 -11.264931
1 0.164300 -1.620687 2.032223 -1.591330 1.194261 -0.769235 -9.824617
2 0.260015 -0.611522 2.093103 0.101390 0.659414 -0.620199 0.113702
1 -0.207650 -1.407663 1.817044 -0.786509 -0.541264 0.834087 -5.348699
1 -0.263003 -1.606715 1.693877 0.388751 -0.932479 -0.151454 -10.968311
1 -0.205309 -1.376109 1.556327 0.844896 0.441937 0.307720 -5.524151
1 0.007917 -1.554637 1.897189 1.497828 -1.272650 -0.460217 -11.981368
1 0.153728 -1.444451 1.681942 0.337547 -0.317690 -1.328821 -10.992326
1 0.144301 -1.326477 1.573092 0.031591 -0.578210 -1.331599 -5.768971
1 -0.161810 -1.539042 1.951837 0.136857 0.005857 0.065068 -10.106412
1 0.065988 -1.435984 1.743908 0.724512 0.052739 0.837086 -9.924611
1 -0.460006 -1.303432 1.705688 -0.343252 0.168319 -1.100658 -0.216960
1 -0.121490 -1.626109 1.695017 0.710903 -0.948098 -1.599286 -10.125958
1 0.105397 -1.501524 2.122993 -0.687486 0.344390 -0.037401 -5.740860
1 -0.416430 -1.701053 1.635891 -0.572777 -1.058890 -0.044758 -9.012246
1 -0.217161 -1.508729 1.860381 -0.329030 -0.618193 0.720457 -8.713760
1 -0.068327 -1.606407 2.297243 0.769394 -0.327681 -0.574008 -4.796181
1 -0.052831 -1.540735 1.754497 -1.192930 0.096806 0.602801 -11.972887
1 0.086414 -1.307932 1.666575 -0.706929 1.768644 -0.955293 -5.115448
1 0.229775 -1.648330 1.691568 1.429069 0.554996 0.532646 -12.493585
1 0.396126 -1.405295 1.636940 0.567414 0.497986 0.598201 -6.747124
1 0.201883 -0.828122 2.214365 0.487343 1.167575 0.026304 -0.022744
1 0.072867 -1.568021 2.037642 -0.067200 -0.429200 1.411000 -8.850970
1 -0.021104 -1.579135 2.111444 -0.459274 0.494153 -1.250131 -9.645926
1 -0.286899 -1.700167 1.914796 -0.383038 -0.065708 -0.118869 -9.859299
1 0.183179 -1.471314 1.776953 -1.348287 -1.441648 -1.360070 -10.825833
1 0.266964 -1.649171 2.012352 1.154250 -0.497567 0.599611 -10.029817
1 0.094061 -0.115773 3.084402 0.580508 0.720905 0.550742 -0.182153
1 0.282152 -1.471656 1.830910 -0.726646 0.271598 0.390455 -8.548594
1 -0.052538 -1.708125 2.868844 0.921993 -0.720922 -0.286845 -0.043462
1 0.186738 -1.447460 1.551716 0.962822 -1.486615 -0.644146 -7.118765
1 0.340375 -1.581925 1.738113 -0.178217 -0.795047 0.386998 -8.799364
1 -0.006475 -1.447974 1.834820 0.298927 -0.467565 -2.513634 -10.156831
2 0.047169 -1.148619 2.205741 1.061285 0.324064 -0.492340 0.012747
2 0.057712 -0.547097 1.504338 1.449406 0.922029 0.280420 0.042579
1 0.237267 -1.393353 1.739885 0.127466 1.697287 -0.901597 -8.753959
1 -0.570693 -1.449946 2.922066 -0.454563 -0.818062 0.330150 -0.000912
1 -0.067287 -1.541244 1.635263 1.714654 -0.557077 0.544688 -12.105124
1 0.244865 -1.588260 1.920702 -0.622170 0.384755 -0.318718 -9.536061
2 -0.539280 -0.732459 2.810773 -0.611220 0.820786 -0.426988 0.003252
2 -0.660087 -0.904129 2.168891 -0.584806 0.522567 -0.607265 0.169299
2 0.201815 -1.336689 2.647322 1.141104 0.616125 -0.668177 0.001414
1 0.333476 -1.627686 1.825254 1.563951 1.292841 -1.099994 -7.428341
1 -0.139224 -1.712963 1.552748 1.820609 -0.190002 -0.228062 -11.340030
1 -0.126502 -1.628346 2.040797 0.462993 0.234387 0.334270 -10.443129
1 -0.104596 -1.730576 1.881291 -1.283444 -0.352160 1.188068 -13.084685
1 0.246347 -1.331204 1.629581 0.122675 -0.434410 -0.266563 -5.434186
1 -0.313853 -1.561242 1.773936 1.215284 -1.115932 -0.183122 -8.401978
2 -0.080569 -0.721141 1.910761 -0.980467 -0.638644 0.247856 0.004773
1 0.304655 -1.394999 1.545568 0.567831 -0.666038 0.213421 -6.847267
1 0.096429 -1.444976 1.854338 0.515881 -1.102707 2.132704 -9.847774
1 0.487358 -1.426639 1.580929 0.760558 1.031047 0.821556 -4.310505
2 -0.020564 -1.081748 2.075303 0.642623 0.084922 -0.411237 0.014277
1 0.003686 -1.471484 2.064889 -0.443431 -0.747928 -0.292787 -7.015878
1 0.150425 -1.664688 1.535081 2.672789 0.027159 -0.683374 -10.654746
1 -0.098754 -1.720726 1.775665 -1.381743 -0.014135 0.482238 -11.863690
1 -0.353934 -1.631280 1.968623 -0.566735 0.214278 0.287581 -8.470426
1 0.054141 -1.642410 1.835911 0.903416 -0.200207 1.211936 -11.275831
1 -0.325601 -1.492986 1.884068 1.158790 -0.125681 0.200191 -4.871844
1 -0.100156 -1.624361 1.927443 -0.275702 -1.848197 -0.202894 -12.428359
1 -0.152487 -1.509132 1.564777 0.777964 -1.090475 0.353101 -9.992304
2 0.206135 -0.610656 2.563976 0.314813 0.488338 0.573344 0.032759
1 -0.045417 -1.560251 2.008177 0.790239 -0.082589 -0.650074 -11.097901
1 0.276789 -1.438143 1.637737 0.407337 -1.685275 0.483535 -10.759168
2 -0.478372 -1.113285 1.934722 -0.485473 0.446736 0.076920 0.000288
1 -0.063454 -1.467824 1.946500 0.617940 0.500311 0.667380 -8.376034
1 -0.111648 -1.511721 2.245444 -0.587612 0.817631 1.992578 -4.804643
1 0.285360 -1.561714 1.480019 -0.365156 0.482755 0.557513 -10.669039
1 -0.208617 -1.537420 2.097829 -0.699127 0.251527 1.629942 -6.546981
1 -0.289316 -1.533548 1.606701 -1.160328 1.144394 -0.897493 -11.084903
1 0.110862 -1.620178 1.933267 0.528895 0.492823 0.193100 -8.261748
1 -0.195540 -1.698355 1.813108 -0.367775 -0.527814 0.127313 -12.195310
1 -0.066670 -1.632314 1.819777 0.111313 0.019258 -0.268691 -12.440790
2 -0.299283 -1.317688 2.008645 -0.242363 0.531500 1.519696 0.001196
1 -0.065644 -1.708330 1.672095 -0.693591 -0.970526 1.320155 -10.262575
1 -0.187783 -1.715046 1.947704 -0.361327 0.738926 0.047471 -12.078676
2 -0.666679 -0.599520 1.544042 -0.131234 0.983426 -1.068316 0.000013
1 0.150702 -1.576979 1.733388 -0.489678 -2.263363 -0.473032 -12.465789
1 0.106789 -1.640981 1.645550 -1.209188 0.175911 -1.068814 -12.371812
1 0.222662 -1.684015 1.828905 1.031735 -0.845514 -1.431661 -12.392590
1 -0.516841 -1.616798 1.611293 -0.651395 -1.301963 -0.500853 -3.422563
1 -0.103186 -1.678197 2.201187 0.992221 -0.728965 0.655896 -7.628880
2 0.033204 -0.820991 3.031742 -0.304550 -0.642711 0.410217 0.064623
1 -0.111636 -1.472120 2.040213 -0.676879 1.157080 -1.205952 -5.992430
1 0.081229 -1.609974 2.127181 -0.537301 0.910536 -0.649930 -8.793015
1 -0.019521 -1.254748 1.649995 -1.483641 0.291824 0.520288 -1.940210
1 0.314042 -1.575248 1.636351 -0.647074 -1.392421 1.163266 -8.834138
2 -0.410055 -1.723193 2.367936 0.526573 -0.334898 0.397237 0.002462
1 -0.124655 -1.583993 2.161559 1.734142 -0.141927 -1.198117 -8.372603
1 0.012529 -1.544145 2.212575 -0.811462 -0.051855 1.195435 -7.066927
2 -0.092936 -0.598937 2.445211 -0.708681 0.077011 -1.159641 0.000026
2 -0.604105 -0.990028 2.951953 -0.625400 0.943505 -0.300105 0.011726
1 -0.573044 -0.734324 2.632997 -0.783910 -0.122311 -0.313340 -0.020579
1 0.091737 -1.746232 2.292491 1.342399 -1.609456 -0.492286 -8.186934
1 -0.076618 -1.709370 1.990827 0.861274 1.014274 -0.519569 -11.868296
2 -0.708978 -1.218264 2.704250 -1.097016 -0.064849 -0.104209 0.000156
1 0.146843 -0.904700 3.027672 -0.099400 -0.541536 1.446441 0.072750
1 -0.352527 -1.750422 1.830088 0.698096 -1.055442 0.710930 -10.098490
2 0.063101 -0.588995 1.645310 -0.535483 0.525003 -0.137460 0.039164
1 0.222482 -1.702544 2.102455 0.851761 0.395419 -0.551064 -12.503255
2 0.158132 -0.328086 2.644260 1.040473 -0.605428 -0.750275 0.000267
2 0.084525 -1.171126 3.052492 -0.660254 1.081210 1.158547 0.005653
1 0.339174 -1.666803 1.642445 -0.039257 0.169149 -0.058692 -9.274219
1 -0.021083 -1.444802 1.678234 -0.082130 -0.227878 -0.991937 -9.260269
1 0.356168 -1.490007 1.574369 0.129406 -0.825118 0.042316 -9.927657
2 -0.447829 -0.382700 1.759188 0.662936 -0.426629 0.411014 0.000519
1 0.138592 -1.528061 1.600698 -1.281709 -0.339540 1.289813 -11.178664
1 0.000564 -1.648881 1.629438 -2.372975 -0.193399 -0.704327 -10.757123
1 -0.326066 -1.575323 1.491077 0.682174 1.563380 1.024237 -10.017126
1 0.055652 -1.440597 1.606766 1.444617 1.606079 0.462339 -9.422840
1 -0.356927 -1.638087 2.090293 0.223247 -0.108823 -0.534801 -4.733402
2 -0.026591 -0.183587 1.681006 0.399700 0.584464 -0.022926 0.060830
1 -0.413337 -1.530699 1.658263 -1.035799 -0.240376 -0.882270 -5.675763
1 0.415345 -1.587594 1.669600 0.137065 -0.500355 -1.203984 -6.535887
1 -0.228101 -1.648715 2.131561 1.096282 0.161397 0.218146 -7.797157
1 0.316783 -0.713081 1.626518 -0.725115 -0.372374 -1.338210 -0.089500
1 0.406233 -1.664250 1.727865 1.320808 -0.453399 0.115350 -8.788828
2 -0.628748 -1.182556 2.102140 0.317388 0.629101 0.617882 0.023685
1 -0.173399 -1.079729 1.958030 1.005837 -1.510077 -1.440386 -0.015054
2 0.222201 -0.708934 2.452804 -1.278959 1.982158 1.696835 0.032974
2 -0.131087 -0.359879 2.310605 0.310919 -0.636118 0.258161 0.000106
2 0.221220 -0.429154 1.892594 1.214562 1.336972 0.034310 0.000159
1 -0.597565 -0.898763 1.828350 -0.436703 -1.392490 -1.310304 -0.001975
2 0.217036 -1.236885 2.815551 -0.026997 -0.869398 1.166892 0.007872
2 -0.157177 -1.484196 3.079773 -0.991603 -0.954955 0.126707 0.000471
2 -0.265344 -1.194805 2.654642 -0.158367 0.137170 -0.777038 0.000002
1 0.382629 -1.754966 2.174597 -0.062772 1.738315 0.280582 -5.240923
1 0.062457 -1.735696 1.670109 0.130869 -0.227476 0.608893 -12.350670
1 0.338357 -1.724849 1.782302 -1.465722 0.612749 -0.510936 -13.346819
1 0.443184 -1.578253 2.485954 0.778115 0.399938 -0.753744 -0.081040
1 0.251978 -1.710720 2.211561 0.578412 -0.533153 0.747368 -8.639072
1 0.028202 -1.438250 2.288832 -0.766266 -0.698601 -0.136660 -2.355040
1 -0.027409 -1.683687 2.111326 0.998579 0.030033 0.738682 -8.890410
1 0.230316 -1.746657 2.004582 1.563019 0.148650 0.268860 -9.066197
1 -0.359758 -0.192409 2.617907 -1.164499 0.010478 -0.798682 0.000045
2 -0.579681 -0.439571 1.953661 -1.682899 -0.730413 0.497293 0.000101
2 -0.285773 -0.874009 1.795727 -1.233362 -1.446234 -0.395135 0.008117
2 0.031523 -0.509827 2.956534 0.096805 -1.929658 0.241205 0.000038
2 -0.475681 -1.382569 2.229441 0.621992 -0.192605 0.103255 0.000096
1 -0.025091 -1.762854 1.584036 0.318198 1.402924 -0.180339 -11.080643
1 0.136827 -1.748855 2.025438 -1.517358 0.719304 1.241097 -8.230362
1 0.172335 -1.726037 1.632084 -0.016885 -0.401867 -0.944863 -11.946435
1 -0.429058 -1.705295 1.773738 -0.392998 -0.992501 -0.338950 -8.221133
1 0.157482 -1.577482 1.835809 -0.500958 0.863749 1.374949 -10.861377
1 -0.192027 -1.719884 1.689318 1.032647 0.818452 -0.225850 -11.638715
1 -0.276382 -1.604098 2.291269 -1.084374 0.477701 0.854773 -1.705129
1 0.320559 -1.660279 2.149835 0.508500 -0.416941 0.579383 -5.524645
1 0.018439 -1.532497 2.351624 -0.291265 0.689825 -1.564961 -3.248290
2 -0.308267 -1.106957 2.112469 1.019651 0.102419 0.807054 0.000890
1 -0.213764 -1.555996 2.214655 0.637501 0.536651 -0.307048 -5.450666
1 0.009643 -1.720611 1.765088 1.151785 -0.008366 -1.287182 -11.575775
1 -0.215459 -1.356158 1.699232 -1.001063 0.254835 -0.417516 -6.195267
2 0.245552 -0.986733 1.777124 0.898564 0.929220 1.510401 0.001973
1 -0.652234 -0.619780 2.442127 -0.622477 -0.221118 -1.559058 -0.023591
2 0.018242 -0.828484 2.684466 -1.142852 -1.199835 -0.524580 0.000011
1 0.410485 -1.699767 1.873625 0.597089 2.326524 -1.435447 -10.980197
1 -0.008980 -1.425945 2.676369 -0.316398 -0.382173 -0.742971 -0.046489
2 -0.253079 -0.751872 1.905909 0.902484 0.814157 -1.111819 0.012834
1 0.185233 -1.681901 1.929559 1.063755 0.025660 -0.956981 -10.074222
1 0.127139 -1.733657 1.860455 0.144260 0.198068 -0.448832 -10.232305
1 0.147812 -1.681965 1.755166 -0.221836 -0.601722 0.495355 -12.414155
1 0.367354 -1.541348 1.846485 0.421229 -0.526680 1.366082 -4.552948
1 0.240157 -1.641934 1.579533 0.244216 0.739749 1.170814 -12.075905
1 0.485513 -1.642880 1.607121 1.516800 -1.018057 0.676135 -7.281905
2 0.289328 -1.454955 3.053939 0.097947 0.883956 1.094359 0.000061
1 0.373213 -1.692413 2.013619 -0.000278 1.079515 0.763230 -8.517254
1 -0.235559 -1.753656 1.524532 1.420686 -0.321399 -0.091064 -10.431874
1 0.218044 -1.343978 1.939188 -1.529853 1.009913 -0.659015 -1.786098
2 -0.136051 -0.301047 1.994617 -2.272062 0.334612 0.341928 0.023347
2 0.254508 -0.794755 2.964665 0.515284 -0.321598 2.249873 0.009142
2 0.318558 -0.243590 2.173069 -0.483642 0.480242 0.642605 0.000076
1 0.247353 -0.565180 1.534311 -0.652260 0.266121 -0.281127 -0.087043
1 0.430670 -1.730055 1.601928 0.164221 -0.869155 -1.409192 -10.014279
1 -0.225801 -1.566825 1.525065 0.220031 -0.020048 0.143604 -10.536440
1 -0.454045 -1.533201 1.524411 0.714604 -0.221421 0.318542 -4.270308
1 0.234956 -1.530814 1.561809 0.242474 0.667390 0.085595 -7.985305
1 0.342156 -1.645066 1.531720 -1.514173 0.312728 0.230482 -12.502349
2 -0.324459 -0.320475 1.594887 0.230479 0.893358 0.307860 0.000420
1 -0.065909 -1.623864 1.543554 0.061384 -0.499599 0.462768 -11.888890
1 0.183997 -1.712589 1.446399 0.879972 0.260459 -0.878607 -11.229912
1 -0.238643 -1.436919 1.632476 -0.104224 0.881150 0.442454 -7.931490
1 -0.119700 -1.412391 1.674151 0.251388 -0.841854 0.857669 -7.998352
1 0.019605 -1.551080 1.567301 -0.388682 -0.836255 1.259891 -11.747948
1 -0.210873 -1.658845 1.484858 -0.627087 0.516237 0.438834 -11.668861
2 -0.128425 -1.255475 1.525601 -1.666489 0.751796 -0.979797 0.088090
2 0.413216 -1.041112 1.861617 -0.082676 -0.021289 0.646479 0.603993
2 0.459659 -1.132388 1.918376 0.571603 -0.483802 2.054856 1.051611
1 0.075482 -1.625697 2.255621 -1.606918 -0.025301 -0.220807 -6.926585
1 0.079958 -1.748253 1.546035 -0.644495 -0.442213 0.595252 -10.482421
1 0.110980 -1.390882 1.491652 1.016388 0.726933 0.520085 -6.804208
1 0.433843 -1.687453 1.512583 -0.075160 0.524473 0.417364 -9.964665
2 0.220058 -1.083004 1.596370 -0.688135 -0.161153 -0.332517 0.000907
1 0.353577 -1.598982 1.935024 0.805884 -0.746657 -0.075403 -7.737320
2 -0.637326 -1.692867 2.079551 -0.205015 0.261636 0.580145 0.026474
1 0.108216 -1.554679 1.491204 -0.274562 -1.245183 -0.329334 -10.435321
1 0.400326 -1.557511 1.495743 0.495973 -0.383446 0.653769 -10.081756
1 0.489113 -1.489166 1.466895 -0.049093 1.393839 -0.312167 -5.791582
2 0.449917 -0.647917 1.968186 -0.151310 0.850127 -0.880281 0.107633
2 0.390313 -0.585268 2.072094 -0.414941 -0.339051 -0.877502 0.220905
1 -0.637435 -1.419551 2.013283 0.598669 0.819136 -0.227343 -1.606713
2 0.091333 -0.258580 2.278867 1.837196 -0.764948 -0.415038 0.000194
2 0.114577 -0.110735 2.867421 -1.312915 -0.531075 0.969011 0.002111
2 0.055667 -0.318303 2.024704 0.471898 -1.143425 -0.864870 0.001513
1 0.472979 -0.076821 2.825476 0.591200 0.183222 -1.030134 0.205731
1 0.369668 -1.025161 2.248239 -0.700528 0.178699 -0.278106 -0.774053
2 -0.041712 -0.245053 2.996297 -0.400656 0.834888 -0.229950 0.000757
2 0.400951 -0.483468 1.625679 -0.644756 0.615506 -1.312880 0.001302
1 0.277452 -1.736327 1.682498 0.502252 -0.922425 0.359351 -11.706225
2 0.227911 -1.145674 2.959214 -0.832886 0.940315 -1.272858 0.012267
1 -0.079642 -1.705430 1.464415 -0.346139 0.058585 -1.260604 -11.062087
1 0.032905 -1.642481 1.519749 -0.093461 0.855731 -0.916803 -10.944459
1 -0.032545 -1.489562 1.471792 -0.679940 -1.097931 0.080358 -9.583655
1 -0.192450 -1.458305 1.475558 0.439519 -1.924626 2.107806 -10.130986
1 0.464334 -1.486646 1.674343 0.483713 -0.551004 -1.542737 -5.420733
2 0.362812 -0.243443 2.611663 -1.403357 -0.298614 0.960658 0.000578
1 0.450413 -0.942882 2.314446 -0.463765 -0.570123 0.860705 -1.748222
2 0.438640 -0.774383 2.421282 -0.769991 -0.470717 0.728010 0.003015
2 -0.668200 -0.363084 2.581112 0.397070 -1.012689 -0.258498 0.000013
1 -0.669022 -1.140359 2.952395 0.176775 -0.084824 -1.519394 0.007009
2 0.051433 -0.132813 1.787904 -0.561167 -0.982510 -0.132937 0.060816
1 -0.178051 -0.157249 1.957743 0.645398 -1.376637 0.146415 0.022043
1 -0.603232 -1.539754 2.041262 1.172864 0.998981 -0.670391 -1.131588
1 0.284757 -1.743210 1.554090 -0.042022 0.509798 -1.614765 -12.580653
1 -0.308370 -1.711822 2.032941 -0.921155 -1.479850 0.033135 -10.549088
1 -0.010673 -1.687259 1.900265 0.219502 -0.341781 1.020849 -11.161057
1 -0.208694 -1.755745 2.061275 0.372779 -0.074683 -0.362696 -10.088680
1 0.036748 -1.730441 2.171474 -0.912397 0.398612 -0.533168 -9.362546
1 -0.175673 -1.772931 2.167067 0.241945 -1.401595 0.444544 -8.584832
2 -0.347180 -1.756277 2.882294 -1.397572 -0.240525 -0.670592 0.000101
1 0.213016 -1.774357 1.776741 0.727177 -0.614308 -0.053580 -12.658423
1 -0.127172 -1.764147 2.280601 0.712555 0.280730 0.082246 -5.400405
1 -0.536070 -1.707562 1.865494 0.427158 0.033852 -1.826882 -4.155994
1 0.318385 -1.775620 2.076951 -0.000156 -1.986115 0.740009 -11.210738
1 0.460375 -1.750696 1.793411 1.089611 -0.282869 -0.284528 -11.123401
1 -0.412287 -1.761982 2.134724 -0.036302 -0.848697 0.959950 -5.448968
1 0.392368 -1.773528 1.703157 0.965740 -0.997764 0.144818 -12.048489
1 0.188495 -1.767812 2.336254 -0.328548 -0.946226 -0.087144 -7.631304
1 -0.404747 -1.765303 2.033208 -0.389809 -0.125979 -0.264176 -9.478662
1 -0.293107 -1.479097 1.507292 0.469652 -1.624049 0.324123 -8.360980
2 -0.052247 -0.013803 1.476636 -0.912709 0.223101 -0.790434 0.004225
2 0.460975 -0.039343 1.692590 0.268848 -0.056938 -0.767271 0.000077
1 0.188706 0.012859 3.035128 -1.259584 0.367232 -0.644576 -1.019341
2 -0.153066 -0.015201 2.361833 -0.145149 0.105194 0.020114 0.000809
2 -0.278991 0.006025 2.168097 1.248906 -0.041095 0.481962 0.000181
2 0.051847 -0.006071 2.409767 -0.882559 -0.252185 1.001519 0.000543
1 0.470404 -1.677906 1.984134 0.923119 0.827099 0.053389 -5.288601
1 0.451855 -1.604805 1.803450 -1.954864 0.666468 0.305896 -6.649323
2 -0.535946 -0.904310 3.119854 -0.324088 -0.471427 -0.108731 0.000957
2 -0.444494 -1.223936 3.089868 0.278624 1.120411 -1.926704 0.000134
1 -0.348893 -1.710531 1.487183 0.001818 0.436868 1.093345 -10.679349
1 0.178352 -1.479212 1.453627 1.159759 -1.068065 -0.966015 -8.488174
1 -0.084525 -1.392131 1.458844 -1.408944 -0.533413 0.316814 -5.483429
1 -0.130285 -1.561779 1.475891 -0.575690 -0.434522 1.976697 -12.236576
2 -0.620115 -1.652486 1.457389 0.302998 0.337942 1.036899 0.200261
1 0.368031 -1.448155 1.450005 -0.240655 0.693914 -0.905122 -7.307045
1 0.365323 -1.818692 1.523573 0.061408 0.219023 0.608092 -12.858114
1 0.289418 -1.830036 1.629961 0.765336 0.535332 0.662179 -12.533220
1 -0.198835 -1.812408 1.605276 -0.248339 -0.248349 0.392713 -12.299487
1 -0.490463 -1.814693 1.613586 0.425767 0.241945 0.058081 -8.309615
1 -0.294398 -1.783320 1.641440 0.132772 -0.612128 1.510422 -10.492155
1 -0.022830 -1.790021 1.470790 -0.064125 -0.648668 -0.782886 -9.344934
1 -0.570742 -1.774617 1.545383 0.183030 1.645774 -0.655473 -5.591865
1 0.126993 -1.809008 1.481245 1.131507 -0.083355 0.010871 -9.791250
1 -0.380027 -1.804091 1.575845 0.761985 -0.333086 -1.757775 -12.215671
1 0.462072 -1.791577 1.439680 -0.379002 1.550311 -0.274631 -11.708501
1 -0.367815 -1.808387 1.398099 1.782011 -1.162837 -0.173469 -11.916674
1 0.202046 -1.808938 1.566370 0.372759 -0.286208 0.252238 -11.918609
1 -0.444178 -1.780448 1.471616 -0.277866 0.111195 -0.045521 -10.841297
1 0.263479 -1.782042 1.447010 -0.665745 -0.568245 0.433000 -12.670865
1 -0.257675 -1.777160 1.422021 -0.024600 -0.169084 -0.525410 -10.417905
1 0.012927 -1.821737 2.225169 -0.096645 0.187166 0.853403 -8.508079
1 -0.546380 -1.814932 2.160165 -0.399393 1.264107 0.095373 -3.199704
1 -0.032235 -1.812530 1.806737 -1.362491 1.130446 0.123708 -11.245384
1 -0.017448 -1.822336 1.665373 -1.529342 -0.470527 -0.450556 -11.703786
1 0.199587 -1.810343 1.680449 0.648231 1.023282 1.003802 -11.358022
1 0.384360 -1.797954 1.850535 0.282330 0.294115 -0.398226 -12.118716
1 -0.135601 -1.811840 1.812463 0.871925 -0.138175 -1.047949 -11.617575
1 0.306665 -1.822868 1.745768 -0.395453 -0.757078 -0.288730 -13.245846
1 0.113617 -1.821473 1.808025 1.366691 -1.109650 -0.144787 -11.627069
1 -0.135977 -1.817510 2.014447 -0.593945 1.769305 -0.434024 -11.580271
1 -0.452477 -1.820680 1.791044 -0.507427 1.211171 0.836522 -10.392882
1 0.298803 -1.800281 2.368027 1.334031 0.112479 0.550197 -4.124155
1 0.282962 -1.781680 1.855454 -0.336551 -1.340470 -0.226149 -12.860775
1 0.042319 -1.785842 2.000996 2.130923 1.076334 1.515780 -12.736390
1 0.428594 -1.782345 2.016593 -0.331536 -0.361863 1.057739 -6.343518
1 -0.070541 -1.774483 2.180477 -0.090665 -0.004747 0.681749 -10.444011
1 0.118770 -1.773071 2.121045 -0.516178 -0.205774 -0.326737 -11.272162
1 -0.494160 -1.799035 1.985622 -0.670507 0.185319 -1.121575 -9.150742
2 -0.318759 -1.780437 2.566234 -0.443280 0.847878 1.364347 0.000263
1 -0.290484 -1.778946 2.179459 -0.012751 0.871472 0.476600 -6.267646
1 -0.050147 -1.800193 1.942711 -0.318625 -0.657360 1.191797 -12.901254
1 0.353784 -1.794056 1.950885 -0.371835 -0.451685 0.163220 -11.496896
1 0.138327 -1.796572 1.936155 -0.114690 0.235157 -1.347862 -9.856362
1 -0.227683 -1.785422 1.883866 -1.001752 0.235632 -1.055504 -12.406719
1 -0.123108 -1.811535 1.688599 -2.199653 -0.170528 0.323913 -12.083979
1 -0.323319 -1.794710 1.950177 0.429017 -0.031220 0.257239 -11.576222
1 -0.410208 -1.793316 1.689479 0.306430 0.854666 0.792856 -12.078842
1 0.285329 -1.812040 2.258070 1.693268 -1.356072 0.791534 -9.430998
1 -0.451106 -1.778351 1.890999 -0.713773 0.455538 1.289789 -9.532902
1 -0.220254 -1.789182 1.760988 0.961246 -0.049936 -0.276244 -11.424079
1 0.048427 -1.803816 1.893921 -1.198836 0.131086 -0.463323 -11.423343
1 -0.540764 -1.774739 1.735626 0.452869 0.610220 0.439777 -5.462005
1 -0.042878 -1.781423 2.070568 0.124400 -0.216467 0.042521 -11.633554
1 0.222769 -1.794681 2.163804 -1.115953 -1.211730 -0.379493 -11.479680
1 0.463178 -1.791723 1.920716 -0.224620 -0.926785 1.302223 -8.878618
1 -0.240539 -1.368923 1.442634 0.754175 1.105511 -0.302850 -3.623428
1 0.278117 -1.373987 1.405668 1.032071 -0.420443 -1.234507 -3.659357
1 0.281161 -1.673553 1.441297 1.080336 -1.058634 0.820183 -12.759683
1 0.371529 -1.732321 1.446142 -0.536681 -0.437824 0.372183 -11.364017
1 0.376828 -1.633353 1.428766 1.225425 1.247462 -0.278037 -11.224241
1 0.068068 -1.454319 1.408275 0.761779 0.064724 -0.060234 -6.146106
2 0.470797 -0.957351 1.442788 0.042483 -0.360860 0.962451 0.001142
2 0.037219 -1.045880 1.429910 0.082491 1.479803 0.485472 0.000103
1 -0.018129 -1.598259 1.442625 -0.380218 -1.015003 0.175986 -10.809174
1 0.192001 -1.611474 1.413505 -1.901544 0.112249 -0.034052 -10.714763
1 -0.293789 -1.643746 1.411544 -0.201628 -1.182806 -0.821171 -10.304498
1 -0.222773 -1.552883 1.418878 0.512322 1.569998 -1.475742 -11.665865
1 -0.163117 -1.731907 1.413238 1.177134 -1.420407 2.018228 -11.504879
1 0.024731 -1.696469 1.413531 0.796617 -0.651561 -2.066416 -12.018046
1 -0.548471 -1.759037 1.439757 -0.401332 0.248200 1.811907 -5.815792
2 0.224306 -0.253343 1.429284 -0.937984 -0.436414 0.955434 0.004895
1 -0.125125 -1.485131 1.397197 0.828139 -1.625441 -2.131815 -7.581857
1 0.088638 -1.613490 1.406722 0.712153 -0.620273 0.305295 -10.360078
1 0.486874 -1.610338 1.427229 -0.210691 0.143412 0.807512 -10.336686
2 0.488031 -1.093808 3.045626 -0.313533 -0.279191 -0.961618 0.000062
2 0.248341 1.621937 -2.483406 0.513934 1.081543 0.245611 0.002454
2 -0.650114 2.882773 -2.170051 -0.032597 0.524518 -0.709593 0.000014
1 0.346333 2.432193 -0.560169 0.174787 -0.650966 0.495165 0.002840
2 0.185386 1.356763 -1.384346 -0.270764 -0.451747 0.223278 0.575826
1 -0.098670 1.097215 -0.836065 -0.261923 -1.280275 -0.062311 -0.278829
2 0.031488 1.137069 -1.811355 0.402244 -0.503138 -0.445163 0.000547
2 -0.007576 2.212047 -2.742246 0.534889 0.331051 0.191305 0.002621
2 -0.476067 2.325823 -2.090686 -1.325402 0.079534 -1.357098 0.000137
2 -0.490875 2.099310 -1.059229 -0.899650 0.331900 0.106210 0.004559
1 0.093153 1.093448 -2.460261 0.341761 -0.022632 -0.774078 -0.030760
2 0.096938 1.970085 -0.849780 0.115359 0.732738 0.836647 0.003273
1 0.479209 1.760096 -1.965461 0.310645 -1.316936 -0.678594 0.127013
1 0.206213 1.487353 -2.186485 0.988792 -0.458792 -1.222567 -0.000338
1 0.126092 2.261489 -2.070237 0.515345 0.396730 -0.990974 0.000186
1 -0.063734 0.815313 -0.727191 0.610376 -0.188014 1.212539 -0.022767
2 0.031231 0.573571 -1.852902 0.196598 -0.099334 -1.883186 0.004627
1 -0.216380 1.467436 -1.150170 -0.132861 -0.455079 -0.223209 -0.010974
2 0.345329 2.249880 -2.409087 0.080878 -0.026945 -1.143303 0.006911
2 0.021768 1.351461 -1.720861 -0.183543 0.729840 -0.323107 0.000161
1 -0.121922 0.981628 -0.939702 0.859571 0.876077 0.276191 -0.264993
2 -0.420350 1.059126 -2.170384 0.288265 -0.075673 0.274440 1.248012
2 -0.172039 0.548501 -2.299822 0.748023 -0.474686 0.326034 0.000005
1 0.255791 3.000134 -2.939593 0.605908 0.280977 -0.711795 -0.004827
2 -0.199054 2.792092 -2.410546 0.389419 1.088181 0.479864 0.003348
2 0.015642 0.963991 -0.769641 -0.866116 -0.710068 0.688333 0.036976
2 -0.454330 1.715156 -2.689787 -0.292213 0.129496 -0.868854 0.001850
2 -0.429738 2.689746 -2.040807 0.872267 0.142007 0.795636 0.000355
1 0.418310 1.954202 -2.526158 -0.353683 0.929359 0.468141 0.002052
2 0.131685 0.174093 -2.417711 -0.271033 -1.163977 -0.604216 0.002875
2 -0.212095 2.325954 -2.726346 -0.743618 -0.236218 0.036839 0.000213
2 -0.031346 1.995446 -1.212613 0.002841 0.074333 0.878988 0.000324
2 -0.475792 1.986415 -2.271730 0.502936 0.667342 -1.076357 0.011198
2 -0.149900 2.706394 -2.057057 -0.432101 0.523705 1.427714 0.000334
1 0.182338 1.575583 -1.463909 -0.304458 -0.193427 0.470502 0.000233
2 0.429733 0.305112 -1.368558 0.975209 -0.195709 0.391967 0.000082
2 0.157081 0.365625 -2.281881 0.368819 -0.011670 -0.340844 0.012979
2 -0.522241 0.785016 -2.274329 0.269610 -0.738233 0.212199 0.000014
2 -0.503333 2.528451 -2.963693 0.027534 1.441853 -0.418786 0.897173
2 -0.467394 2.387166 -0.617654 0.183053 0.769494 1.229314 0.008617
2 -0.133860 1.805053 -2.417000 0.631976 1.800971 -0.618588 0.000092
2 0.018527 1.592148 -1.234552 0.505141 0.179189 0.290926 0.000081
2 -0.128513 0.940914 -1.620082 0.317759 0.715407 1.518523 0.077269
2 -0.080041 0.762262 -1.475134 0.248010 0.174030 0.474020 0.064694
2 0.087910 1.565890 -2.391615 -0.283739 0.256965 -0.669820 0.001684
2 -0.116008 1.714234 -2.646974 0.002731 -1.002432 -0.323556 0.001359
2 -0.240835 0.995013 -1.927406 0.329076 -0.139296 0.521180 0.026640
2 -0.075015 1.745175 -1.739130 -0.467630 -0.126099 -1.065275 0.000132
2 -0.579120 2.140878 -1.792340 -0.087827 0.374437 -0.708341 0.003202
2 -0.079679 2.027015 -0.994013 0.321168 -0.356935 -0.331571 0.000449
2 -0.293926 2.080067 -0.627048 0.629086 0.036963 -0.072279 0.000529
2 -0.180577 2.043119 -1.926369 -0.603060 -0.082629 0.126431 0.052053
2 0.234623 2.053425 -0.934421 0.395762 0.599053 -0.677079 0.003072
2 -0.327309 2.852643 -0.686590 -0.175529 0.372975 -0.157557 0.000089
2 0.215185 1.772227 -1.305896 0.234540 0.593722 -0.288005 0.060684
2 -0.463338 1.727650 -1.881002 0.253555 -1.290386 0.553850 0.003752
2 -0.291885 2.302744 -2.967283 0.056713 -0.288072 -0.015410 0.000064
2 -0.535396 0.763916 -1.764359 -0.170490 -0.076196 1.181918 0.044050
2 -0.264418 2.561759 -2.505462 -0.550426 -0.525328 0.639614 0.200165
2 0.290853 2.535297 -1.934008 0.782262 0.159300 -0.022394 0.001094
2 0.148986 2.194224 -1.698884 0.535988 0.305034 1.025173 0.002673
2 -0.509051 1.337130 -1.273488 0.006184 -0.625180 0.140813 0.001056
2 0.048826 0.918267 -1.080561 -0.755191 0.672247 1.502941 0.000368
2 -0.253845 0.574515 -3.115067 0.630220 0.106352 0.376196 0.045407
2 0.448581 0.651773 -0.835338 0.677332 0.271073 0.036217 0.910101
1 -0.513694 1.806436 -1.456501 -0.104002 0.102962 -0.361220 -0.029315
2 -0.350092 2.082091 -2.313078 -0.624696 0.889280 0.024791 0.011162
2 0.437479 1.730519 -0.788552 -0.602120 0.447549 -0.125154 0.000090
1 -0.116443 0.784713 -1.301064 -0.621221 -0.647982 -1.077265 0.002471
2 -0.456008 2.218534 -0.619351 -0.624986 -1.152586 -0.095835 0.017370
2 -0.269949 1.244873 -1.390099 -0.052465 0.058816 -0.950419 0.000040
2 0.019383 2.099132 -2.935550 -0.186119 -0.979182 -0.541089 0.003703
1 -0.155174 0.377953 -2.662892 0.395212 0.206117 0.211007 -0.601435
2 0.255826 0.999837 -0.941684 -0.177394 -0.960125 -0.897761 0.432901
1 -0.634595 1.851091 -2.636974 -0.277154 0.271037 0.671339 -0.538213
2 -0.156073 1.721309 -1.043901 0.387647 -0.060674 -0.247649 0.002543
2 0.221740 1.757313 -2.888863 -0.015689 0.684184 -1.211139 0.000588
2 -0.482945 2.046881 -1.227792 -1.485557 0.127436 0.047488 0.004435
1 -0.294924 2.416391 -0.716611 0.891548 0.495832 0.486883 -0.003930
2 0.211942 2.355000 -2.539647 0.637320 0.775275 0.917238 0.000514
2 0.415430 2.558363 -1.445347 0.078881 0.810740 0.233436 0.000551
2 0.408902 2.518150 -2.961210 -0.116745 -0.899623 -0.059583 0.027332
2 0.283290 0.986421 -1.292152 0.343614 -0.910369 0.186735 0.166189
2 -0.337900 0.748939 -1.442381 0.974058 -1.853225 1.354318 0.001200
2 -0.052088 2.125491 -1.882239 0.458656 -0.352873 0.548356 0.096151
2 0.173983 1.734458 -0.869457 0.888771 -0.134279 0.068348 0.000098
1 -0.135870 1.584113 -0.921602 0.723069 0.444214 0.847290 -0.008017
2 -0.400348 2.737073 -1.305636 -0.033957 -0.255998 -0.085333 0.001380
2 -0.088363 2.175180 -2.062902 0.864275 -1.571887 0.352514 0.103940
2 0.078770 1.428423 -0.601457 -0.655348 0.750014 0.842223 0.000266
2 0.334317 0.980792 -1.171967 0.019972 0.648738 -0.103630 0.161260
2 0.128248 2.750535 -2.887473 0.130954 0.291208 0.020089 0.302782
2 0.372781 0.744048 -2.304869 1.052677 0.352643 -1.180594 0.001104
2 0.182999 1.241926 -1.359419 0.259850 -0.403812 -0.834005 0.575601
2 0.347987 2.402018 -0.247356 0.781190 1.149572 1.224280 0.000772
2 -0.605496 0.792333 -0.829795 -1.154549 -0.512428 0.308648 0.018154
2 -0.501943 0.365752 -1.214114 -0.398305 -1.272915 -0.612783 0.006461
2 -0.225110 1.929245 -1.692015 -0.796227 -0.380243 -0.471399 0.003320
1 -0.221358 1.878038 -1.318734 -0.847324 -0.086878 -0.386072 -0.006122
2 -0.256707 2.302276 -0.478094 -0.679515 -0.542075 0.896535 0.000272
1 0.284272 1.920017 -0.278025 -1.462115 -0.896223 0.304183 -0.001315
2 -0.393062 2.410121 -0.318813 -0.087256 -0.845564 1.330039 0.000151
2 -0.274728 2.113291 -1.119562 -0.440540 -0.643672 -1.118021 0.000424
2 0.059985 2.827683 -0.478475 -0.368140 0.553152 0.064508 0.000066
2 -0.242401 1.540557 -2.413304 -0.333652 -0.661530 -0.187733 0.000022
2 -0.296997 1.019622 -1.591070 0.779893 -0.522679 0.516340 0.003019
1 -0.622366 1.901794 -1.852566 -0.298409 -0.364783 0.758812 0.282933
1 -0.337777 1.899818 -2.069345 0.183750 -0.081596 -1.106451 -0.001735
1 -0.492810 0.147864 -0.475798 -1.952307 -0.926657 0.962425 -0.000511
2 -0.109112 2.244337 -2.420840 0.570880 0.086886 0.619173 0.000021
2 -0.453951 0.654525 -0.741233 -0.461332 0.288997 0.389140 0.000271
2 0.317131 0.390096 -1.850392 0.870349 -0.641878 -0.034590 0.012097
2 -0.367473 0.720908 -1.204686 -0.538781 0.480799 -1.789768 0.000158
2 -0.227176 1.169144 -2.138773 -0.976621 0.671596 0.620791 0.040852
1 0.315647 0.998423 -1.934304 1.790716 -0.898844 0.537207 -0.733844
2 -0.683271 0.515871 -2.527999 -1.192417 -0.595109 -0.357723 0.000551
2 -0.222721 1.646082 -1.408607 -0.756656 0.009473 -0.078995 0.025505
2 -0.471844 2.133359 -1.643872 -0.527552 0.265289 -0.876755 0.002785
2 -0.192742 2.668519 -0.877821 -0.839751 -0.136572 -0.714340 0.000750
2 -0.001314 2.320758 -1.293942 -0.768871 0.242279 -0.866793 0.000077
2 0.040435 0.612448 -1.345097 0.446930 0.309454 -0.906473 0.016488
2 -0.445953 0.226741 -0.654776 0.956731 -0.212350 -0.440289 0.002166
1 -0.076007 0.923528 -1.781324 -0.687516 0.226071 -0.820212 0.116974
1 0.223429 0.777310 -1.821309 0.492441 1.123051 -0.458506 -0.798944
2 -0.419633 2.787849 -1.844120 -0.837591 -1.009411 0.433608 0.001195
1 0.165613 2.736538 -2.233968 1.246559 -0.078504 0.793229 0.000548
2 -0.370910 0.485529 -1.330366 -1.317577 -0.941550 -0.511203 0.061633
2 0.423452 1.641991 -2.578543 -0.414674 -0.401946 0.589858 0.037204
1 -0.015764 0.743095 -1.695141 -0.435818 0.602567 -1.934491 -0.209403
1 -0.077061 2.818447 -2.541393 -0.672863 1.088905 -0.394450 0.002471
2 0.044829 2.258876 -1.538600 -0.899018 -0.732674 -2.444023 0.000931
2 -0.058234 1.319951 -2.822696 -1.160434 -0.279907 -0.671745 0.003050
2 0.288417 1.839675 -1.204946 0.285889 -0.243276 0.091612 0.060609
2 0.045949 2.070870 -1.800698 -1.283745 -0.692069 0.450513 0.080595
2 -0.212593 2.122597 -2.047154 0.008068 -1.684054 0.829092 0.137736
2 -0.604873 1.774576 -2.113492 0.318459 -2.136952 0.177651 0.006733
2 0.012966 1.229482 -0.498723 -1.275798 -0.679294 -1.153148 0.033182
1 0.108007 2.635196 -2.928781 -0.329670 0.530913 -0.841074 0.307365
1 -0.352021 1.820439 -1.621809 -1.482904 -0.232934 0.568666 -0.027052
2 -0.051489 1.805258 -1.475870 -0.454879 0.309104 0.702919 0.000236
1 -0.094636 0.973460 -2.412515 0.742799 0.679985 1.060091 -0.067021
2 -0.184109 0.744028 -1.569712 0.446505 -0.048831 -0.390440 0.062752
2 0.201797 0.358637 -2.444229 1.395930 0.285602 -0.133684 0.127586
2 -0.506700 0.355494 -2.811583 0.243155 -0.010721 -0.426577 0.004104
1 -0.511681 1.861147 -2.580427 -0.100942 0.250297 0.526194 -0.536865
2 0.028252 0.574877 -0.561392 -1.386979 0.067347 -0.215375 0.000258
2 0.006913 0.637206 -1.192403 -0.706389 0.227417 -0.499606 0.018912
2 -0.051711 2.585295 -2.535339 -0.860620 0.473560 -1.011660 0.000600
1 -0.058419 2.515462 -1.110928 -0.111166 -0.989530 -1.123412 0.000079
2 -0.188510 1.302251 -0.922512 -1.035974 -1.209099 -0.505461 0.000192
2 -0.216900 0.736468 -2.867485 0.863656 0.830336 -1.106941 0.000033
1 -0.102393 0.343631 -1.596869 0.691016 -0.789360 1.148747 -0.002966
2 0.265855 3.009504 -1.265311 0.852938 -0.340426 0.323232 0.000026
1 -0.234969 2.842276 -1.905759 0.404556 0.565969 1.027361 -0.341675
2 -0.060674 0.473913 -2.926538 -0.954605 0.009353 -0.174652 0.018989
2 -0.242920 2.621452 -1.269324 -0.999613 0.610312 0.573243 0.088949
1 -0.336413 2.977157 -2.048196 -1.197922 0.036068 0.483601 -0.508541
2 -0.507778 1.205779 -0.866133 0.338465 -0.013598 1.193940 0.001028
1 -0.539410 1.913809 -0.472371 -0.447991 -1.105770 0.701236 -0.003729
2 -0.067292 1.686123 -2.835059 0.743068 -0.105975 0.336666 0.001519
1 0.440128 0.652086 -2.142395 -0.372509 0.182407 -0.331251 -0.134705
2 -0.424111 0.578340 -2.972990 0.576941 0.228883 0.310393 0.000361
1 -0.170177 1.079416 -2.239742 1.278221 0.106037 1.386894 -0.000502
2 -0.689913 1.840030 -1.768096 -0.613100 -1.007088 -0.356323 0.287073
2 -0.183839 2.740863 -1.235429 1.079799 1.368777 -1.378415 0.510824
2 -0.418456 1.372146 -0.802284 0.816521 -0.123863 -1.279677 0.001055
2 0.155227 2.626591 -1.371234 0.216867 -0.992477 0.934511 0.000022
2 0.110997 0.964076 -1.307522 -0.322979 0.966408 -0.148007 0.005242
2 -0.022021 0.791872 -2.140658 -1.048256 -0.853114 1.609382 0.000009
2 0.161940 2.233018 -2.953768 -0.636715 0.560317 0.983682 0.001367
2 0.190253 0.319552 -1.734018 2.471053 -0.162319 -0.168170 0.003557
2 -0.358100 2.378806 -2.324947 0.433689 0.604211 -1.020336 0.000078
2 -0.478716 1.750784 -1.228544 -0.071866 -1.681376 1.232361 0.002651
2 0.208008 0.972037 -1.673534 -0.359450 0.145583 -1.818643 0.001255
2 -0.349159 1.580722 -1.353899 1.005591 0.927760 -1.431554 0.028027
2 -0.614419 2.366759 -2.620624 0.202910 -0.013087 -1.608209 0.006905
1 0.135678 0.704267 -1.767204 -0.690639 2.072055 0.219907 -0.942688
2 -0.308188 2.615004 -2.613761 -0.250939 -0.451236 -1.234352 0.199748
2 -0.152929 1.361446 -0.622291 1.152983 1.086406 -1.471371 0.006367
1 -0.078453 2.601662 -0.585257 0.604505 0.590890 -0.362333 -0.005366
2 0.090717 1.269033 -0.955514 0.610703 0.952178 -1.587566 0.000045
2 -0.356252 1.093180 -1.910494 0.698302 -0.393332 -0.719925 0.506137
2 -0.179640 2.883179 -0.393909 1.400484 -0.312530 0.528010 0.046177
1 -0.227800 2.983813 -1.958800 0.202009 -0.345939 -0.108141 -0.798280
1 -0.029827 0.372705 -2.619912 -1.597982 -0.626815 0.008425 -0.601508
2 -0.652512 2.201381 -2.608603 0.279899 0.419516 1.001365 0.202627
2 0.012446 1.374142 -2.273687 0.174214 0.187988 2.176251 0.000237
2 -0.239549 0.193492 -1.180120 -1.742538 -0.793373 -0.098985 0.001626
2 -0.199452 0.925632 -1.740398 -0.546716 1.797615 -0.775059 0.244020
2 -0.028479 2.554424 -3.121445 1.949207 -0.227990 -0.532582 0.000072
1 0.208123 1.011329 -1.867443 -1.067784 0.853414 0.237902 -0.748387
2 -0.040575 1.107851 -1.495702 -1.113493 -0.637320 0.648445 0.000290
2 0.203558 2.366961 -0.991951 -0.411857 -0.184175 0.450140 0.000008
2 0.048717 2.539893 -2.286293 -1.200658 0.388287 0.278786 0.000176
2 0.236421 2.674874 -2.063803 -0.654841 0.685278 -0.360692 0.002470
2 -0.289320 2.577272 -1.648102 1.357134 -0.228089 0.180023 0.000006
2 -0.522970 1.570256 -1.293196 0.471168 -2.113219 0.439780 0.003977
2 -0.518782 2.629202 -2.914299 0.469583 -0.009799 0.744497 0.897172
2 -0.284959 0.508615 -1.948098 -0.093913 0.852932 0.722297 0.000402
2 0.281908 0.281655 -2.369167 0.395488 0.274002 0.347416 0.126125
2 0.151738 0.384746 -1.927490 0.429371 0.382381 0.275437 0.008252
2 -0.082320 0.257436 -0.684600 -0.068308 0.233383 0.807201 0.000083
2 -0.707157 0.504531 -1.224394 -1.423358 0.797085 0.350312 0.003616
2 -0.405769 0.205702 -2.169909 0.021418 0.249817 0.217889 0.003747
2 0.174401 0.598276 -0.730312 0.691392 1.136476 -0.569410 0.000272
1 -0.047474 3.083908 -1.035349 -1.578383 0.808725 -0.235502 0.228985
2 0.092047 2.411425 -2.808255 -0.120006 -0.439507 0.863711 0.000339
2 -0.057411 2.820034 -0.850080 0.714604 -0.981022 0.175649 0.216900
2 -0.495174 0.479489 -1.398171 -0.215676 0.960234 0.874784 0.061861
2 -0.079562 1.483710 -2.746105 -0.294476 1.247514 1.243765 0.003366
2 -0.080646 2.044930 -2.787724 0.017857 -1.114264 1.052395 0.004318
2 -0.305896 1.889520 -2.984787 -0.822293 -0.494271 0.474250 0.000010
2 0.278381 2.004261 -2.614667 0.090062 -1.705084 1.498040 0.005582
1 0.356652 1.429589 -0.909606 -0.418917 0.582910 1.575524 -0.000603
1 0.130789 1.039799 -0.708889 0.916172 0.395507 -0.361992 0.009598
2 0.341552 0.518009 -2.461010 -0.506674 0.451767 1.108646 0.000541
2 0.153322 0.642697 -1.078776 -1.451151 -1.396845 0.364180 0.002447
2 -0.343630 1.155229 -1.809371 1.321851 -3.081165 1.315419 0.480992
2 -0.121358 3.072897 -2.639285 -0.023221 -0.068970 1.802683 0.000029
2 0.250203 0.576364 -1.598216 -0.894990 0.216428 -0.679273 0.000294
2 0.341607 0.517812 -0.514580 0.925501 -0.543369 0.170303 0.000275
2 0.478475 0.270696 -1.648378 0.917592 0.404574 0.088708 0.000040
1 0.203138 0.511632 -1.816279 0.602948 -0.506901 -0.997985 -0.048422
2 -0.362939 0.409283 -2.722424 -1.050143 1.156598 -0.808196 0.004435
2 -0.355613 0.326326 -2.038832 1.533932 -0.256126 0.257940 0.002910
1 -0.663018 2.605296 -0.791873 -0.731764 0.808649 -0.448577 0.014658
2 -0.331111 0.807998 -1.760494 1.502750 -0.337591 -1.852115 0.005112
1 -0.652004 0.664792 -0.187521 -1.493115 -1.373516 1.136688 0.000561
2 -0.529567 1.472112 -0.252344 -2.308450 -0.268937 0.796715 0.003863
2 0.065828 2.365944 -0.364683 0.229072 -0.527134 0.016247 0.001697
1 0.451172 0.331960 -0.409385 0.769680 -0.193248 0.055519 -0.047700
2 0.221158 0.774344 -0.378767 -0.771416 0.426379 0.332501 0.000048
1 0.274279 1.410250 -0.369537 0.233437 0.521794 0.369750 -0.032058
1 -0.541301 1.608943 -0.517049 0.054792 0.204786 -0.227773 -0.006422
2 -0.607589 1.338503 -0.352918 -1.073986 -0.092746 -0.106940 0.002841
2 -0.603913 2.226979 -0.545632 -1.263508 0.864209 -0.256891 0.009769
2 -0.439970 2.720754 -0.384803 0.145166 -0.623536 -0.200943 0.000074
1 -0.244118 1.014954 -0.648704 -0.906578 -0.791421 -1.076159 -0.029881
1 0.012137 1.218801 -0.349277 0.452284 -0.997668 0.816023 0.026772
2 -0.603228 1.262419 -0.576993 -0.669921 -0.850509 0.143222 0.000194
1 -0.190372 1.595256 -0.450598 -0.317313 0.432927 -0.669651 -0.050835
2 0.312713 3.118999 -0.283783 -0.694217 0.191442 0.267990 0.000034
2 -0.206948 1.271117 -0.486832 1.393454 0.105164 1.166469 0.006456
2 0.196385 3.045932 -1.633732 -0.083279 -0.359902 -0.883282 0.000002
2 0.353242 1.493125 -2.900648 0.350989 0.468488 1.074268 0.000019
2 -0.121641 1.063817 -2.874124 1.497071 1.272559 1.200821 0.000035
2 -0.691302 1.608167 -0.696229 -0.804229 2.434393 -1.171686 0.000154
2 -0.521278 0.897323 -1.821642 0.904852 0.284385 -2.414992 0.043483
1 -0.622745 2.774502 -0.971108 0.388420 -0.302456 -0.116463 -0.019227
2 -0.548778 2.634299 -0.686803 1.547733 0.286158 0.193527 0.034859
2 -0.164217 2.859218 -1.223182 -2.060738 -1.218962 -0.420905 0.422879
2 0.480192 0.236326 -2.339503 -0.042501 -0.177911 -1.793223 0.000718
2 0.402500 2.290539 -3.078226 -0.390487 0.237824 -0.828494 0.000200
2 0.453147 2.411648 -1.298136 -0.146696 1.422999 1.097098 0.000934
2 -0.573674 0.549002 -1.589587 0.879029 0.176793 0.155277 0.000761
2 -0.563820 1.590825 -1.939490 0.872364 -0.635061 -0.740337 0.003759
2 -0.638700 2.278567 -2.279972 0.461823 -0.735174 -0.831937 0.000875
2 -0.638558 1.825840 -1.143506 0.431749 -0.972369 0.330738 0.001269
2 0.058854 2.852781 -0.809172 2.634587 -1.014256 0.475018 0.216174
2 -0.287023 3.026390 -0.508907 0.346377 -0.556971 -0.653049 0.000535
2 0.319312 0.414737 -0.304464 -0.768676 -0.664090 0.036754 0.002482
2 0.006585 0.683382 -0.257106 -1.416684 0.373158 -0.104599 0.000097
1 -0.106328 1.707418 -0.296512 0.006029 -0.598172 -0.242766 -0.048625
2 0.140956 2.264774 -0.220965 0.910761 0.419967 0.021007 0.001771
1 -0.152209 2.812691 -0.269999 -0.448891 0.909859 -0.290133 -0.020871
2 0.141525 1.085332 -0.513849 0.141427 0.353858 -1.370031 0.002457
1 0.353920 1.620369 -0.404561 -0.474034 -0.257533 -0.906926 -0.031646
2 0.312250 2.199039 -0.442430 -0.413204 0.505233 -1.098101 0.000072
2 -0.359337 1.947256 -0.415786 0.922349 0.293247 -1.933059 0.001687
2 0.382297 2.605796 -0.214989 -0.613478 -0.892461 0.080667 0.000575
2 0.414257 3.093578 -0.775322 -0.503400 0.778420 0.420219 0.000003
2 0.459432 2.375182 -2.516386 -0.336285 -1.284860 -1.642394 0.033460
2 0.335729 1.178283 -2.236589 -1.000317 -1.192145 1.326091 0.000039
1 -0.594875 3.014546 -0.651261 -1.177504 -0.748596 -0.173815 -0.001498
2 0.201625 0.673697 -2.926896 0.869819 0.195259 1.370341 0.000016
2 -0.009948 0.452905 -3.072778 0.218731 0.459141 0.346823 0.020511
2 0.469026 1.891084 -0.265089 1.229916 -0.736781 -0.175338 0.002146
2 0.268988 2.663135 -2.941311 -0.399332 -0.710420 1.344715 0.016657
2 0.314724 0.951616 -0.848451 -1.120489 -1.548814 -0.440196 0.432823
2 -0.573689 0.783819 -0.394594 1.202552 0.617111 -0.467748 0.000073
2 0.406579 1.336904 -1.325703 -0.858066 -1.395087 -0.805800 0.000276
2 0.478887 2.906991 -3.044307 0.227785 1.053144 0.763093 0.000046
2 -0.079807 0.971120 -0.264763 -0.378913 0.045457 -1.384445 0.000030
2 0.076486 0.959410 -3.096863 0.603085 -0.192164 0.292294 0.000195
2 -0.525351 1.075354 -2.199616 1.317004 1.000380 -0.188926 1.247705
2 -0.595302 2.858485 -1.383643 1.526237 0.788958 -1.038623 0.000107
2 -0.653317 2.459978 -1.549315 0.456704 -0.528389 -0.222435 0.000001
2 -0.665108 2.737884 -0.704540 0.554897 0.183941 -1.635014 0.063656
2 -0.595763 3.018505 -3.056061 1.011188 -0.549192 0.901621 0.065522
2 -0.428057 0.129901 -1.829697 -0.081835 -0.601198 0.266429 0.000087
2 0.059671 0.172180 -1.917775 -0.234224 0.562609 -0.169134 0.000216
2 0.105848 0.163495 -2.844523 -0.629125 0.051331 0.444888 0.008513
1 -0.551458 0.213189 -1.279226 -1.565453 0.832134 -0.002008 0.002022
2 -0.283051 0.141689 -0.980987 -0.225837 0.363060 0.763495 0.000540
1 0.349894 0.190223 -0.295593 0.416147 1.009853 -0.844208 0.087510
1 -0.044723 0.124181 -2.905248 0.008227 0.328929 0.656262 0.002381
1 0.455848 0.483236 -2.100072 -0.445120 -1.771307 0.015138 -0.137159
2 -0.700692 0.621437 -1.750866 1.211006 -0.110680 0.126491 0.681387
2 -0.683836 0.315590 -1.810993 0.281005 0.749196 0.101788 0.000731
2 -0.693829 1.194617 -2.904379 0.108137 -0.636790 1.890051 0.000218
2 -0.658579 1.203211 -1.369188 1.026741 -0.903331 0.668440 0.098504
2 -0.688800 1.236876 -1.240728 0.688687 0.487254 -1.191281 0.098947
1 -0.699905 0.910221 -0.872587 0.287828 -1.150155 -0.728871 0.017877
2 -0.697472 2.304453 -1.960083 0.097102 -1.509832 1.182672 0.030743
2 -0.702289 1.659221 -2.525288 0.251632 -0.747269 0.446951 0.000217
2 -0.632673 1.614828 -2.166193 1.538346 0.860233 -1.809289 0.007548
2 -0.710882 2.432697 -1.016035 0.652108 -0.769780 1.633935 0.067442
2 0.265659 1.806322 -3.087970 0.057074 -0.227439 0.954842 0.102454
2 0.456886 2.173843 -1.210427 -1.027895 0.034316 -0.275649 0.000095
2 0.308434 1.939694 -3.108510 0.432033 -0.880026 0.472067 0.061926
2 0.316639 0.065975 -0.263776 0.636655 1.438201 1.330485 0.136636
2 0.050986 0.065632 -0.517350 -0.005804 2.225492 -0.754369 0.100252
1 -0.688085 0.101831 -2.726498 -0.388736 -0.259414 -0.047468 0.197055
1 -0.251569 0.090490 -2.133614 0.782716 -0.583089 0.377848 0.000679
1 -0.224825 0.090015 -1.348610 2.157951 -0.639614 -1.300040 -0.002801
2 0.077040 0.068024 -0.650771 -2.114334 -1.066793 -0.008598 0.100315
2 -0.599112 0.071140 -2.000430 2.021297 -1.090851 0.772934 0.000532
2 -0.305447 1.795482 -0.179028 -0.659817 0.975708 1.180760 0.000590
2 -0.632422 0.412759 -0.191989 -0.579250 -0.323331 -0.339810 0.000124
2 0.065350 1.329426 -0.180447 -1.354669 0.348159 -0.362210 0.000699
2 0.052624 1.571631 -0.197834 0.117484 -0.713679 -1.506562 0.000509
2 0.341499 0.049299 -2.566635 0.980920 0.881893 1.079993 0.000550
1 0.316678 0.035660 -0.949419 -1.292391 0.873835 -0.069120 -0.000454
2 -0.398826 0.040606 -0.694942 0.123144 -0.365151 -1.169312 0.002066
2 -0.360298 0.032961 -0.174821 0.841980 0.932001 -0.400053 0.003899
2 0.483372 2.424137 -2.806824 -1.084494 -0.644390 0.899325 0.003751
1 -0.372788 2.741614 2.104992 0.258738 0.338249 -0.339642 0.004955
1 -0.323840 2.546647 0.717070 -0.872732 -1.088812 0.041792 -0.004061
2 -0.122734 2.552818 1.110380 -0.374695 0.168066 0.031922 0.000110
2 -0.082643 2.872666 0.770351 0.354161 -0.068914 -1.341654 0.000006
1 -0.546268 2.944962 1.458881 -0.519574 0.350682 -0.095049 -0.007799
2 0.203890 1.042334 2.040989 -0.531663 -1.916089 0.218526 0.049669
1 0.314727 1.192165 2.956410 1.019413 -0.023264 0.924626 -0.106814
1 -0.655673 1.445765 2.995422 -0.648732 0.005261 1.773615 -0.003301
1 -0.447156 2.783850 1.042940 -0.874183 0.111051 -1.372287 0.000474
2 0.392467 0.612382 3.104738 0.202062 -0.054256 0.561450 0.001113
2 0.402159 0.494387 1.358164 0.117634 -1.228252 0.197769 0.000058
2 -0.321645 1.499320 1.665840 0.593187 0.797491 -0.659638 0.000033
2 -0.043807 2.284734 1.844489 -0.296415 0.322058 0.075928 0.133319
2 -0.344456 1.277645 1.296642 1.644009 -0.587138 0.585280 0.011670
2 -0.205803 1.546826 0.848317 -0.743339 0.786233 -0.215525 0.001864
2 -0.412199 2.077926 2.699516 -0.245798 -0.506015 0.631637 0.001388
2 -0.504008 1.610744 2.240787 -0.057075 -0.062307 0.076518 0.000002
2 -0.586900 1.611355 0.806704 -1.735965 0.085904 0.628226 0.000349
1 -0.647337 1.976974 3.115467 -0.592558 -0.112971 0.456957 -0.006880
2 -0.135321 1.281046 2.125423 -0.767111 -0.645339 1.226888 0.001788
2 -0.480058 1.992056 2.365338 -0.793792 -0.936109 0.417363 0.000095
2 -0.462516 2.392534 2.849904 -0.416739 0.108031 0.319615 0.000482
2 -0.134809 1.215498 1.937461 0.525328 -1.012620 0.573417 0.001781
2 -0.104844 0.961961 1.961112 -0.190748 -0.137158 0.508632 0.000143
2 -0.552126 1.037478 2.679601 0.013566 -0.615589 0.638453 0.000901
2 0.364798 0.236170 1.931641 0.516960 -0.482021 0.506353 0.085349
2 -0.452773 1.347678 1.941765 -0.052512 0.937889 0.315987 0.000187
2 0.072670 2.221256 0.586551 0.589304 -0.048941 -0.420974 0.000121
2 0.349434 2.498072 2.432306 1.019143 -0.294565 0.475552 0.000005
2 -0.264896 2.877899 2.371827 -0.352280 0.393126 0.708104 0.000393
1 -0.102970 2.112908 1.880503 -1.361768 -1.079056 1.102468 0.002841
2 -0.340571 1.297951 2.679357 -0.702573 -0.670610 0.379714 0.079712
2 0.103641 2.533897 1.302139 0.151300 -0.356847 -0.291209 0.000051
2 -0.043570 1.452533 0.807327 1.060217 0.396546 -1.127087 0.021759
2 -0.272054 0.514852 2.997929 0.160971 -1.365219 -0.105172 0.098468
1 -0.099155 1.373118 2.472365 0.237530 -0.754831 -0.266342 -0.000460
1 0.370498 1.316141 2.835316 0.050520 0.216496 -0.265220 -0.106837
2 -0.540698 1.143735 2.017655 -0.247443 -0.809105 0.293812 0.000358
2 -0.639973 2.284015 1.967525 0.034477 1.117458 -0.654112 0.009183
2 0.205073 1.015289 2.486546 0.473200 -0.639260 0.530493 0.000166
1 -0.012635 0.470724 1.542147 -1.026036 0.148495 0.778419 0.005361
2 -0.610733 0.601701 2.743283 -0.328327 -0.038486 -0.124703 0.007498
1 -0.072030 2.555519 1.526842 0.165921 -0.210765 0.766082 0.002580
2 0.167832 2.159891 1.448764 -0.980279 -0.101469 -0.032453 0.033754
2 -0.553815 2.738439 1.179551 0.129052 -0.449513 0.505304 0.008493
2 0.314741 0.839641 1.045563 1.714685 -1.958904 0.459016 0.000132
1 -0.402056 1.417765 2.913035 0.592142 0.342717 -0.045033 -0.013496
2 -0.554810 0.271093 2.610110 0.040404 -0.806143 1.258138 0.005936
2 -0.123947 0.876718 3.062623 0.730539 0.759097 1.863399 0.000169
2 0.285706 1.787200 2.489755 0.409837 0.266655 1.074670 0.000127
2 -0.347421 2.062293 1.058785 0.893603 0.738030 -0.393849 0.005667
2 0.118900 2.440707 2.118560 0.268027 1.009320 0.417857 0.000006
2 0.223244 0.207452 2.083556 -0.066173 -0.031197 0.479596 0.012485
2 0.174692 0.574836 2.440308 0.848434 -0.771810 -0.396898 0.000439
2 0.239045 2.688746 0.815315 0.132399 0.846139 0.066283 0.000076
2 -0.124856 1.878591 1.959314 -0.080866 -0.020799 -0.889491 0.043401
2 0.488530 1.983249 2.172362 0.170063 0.909200 0.750154 0.015226
1 -0.456335 0.393129 1.052296 -0.130166 -0.513239 0.321171 -0.000984
2 0.383038 2.536924 0.372726 1.037386 -0.288366 -1.515911 0.152734
1 0.217538 2.974262 2.014646 0.137920 0.062255 -0.110081 -0.024723
2 0.299955 0.374841 2.316695 1.144756 0.518036 0.093383 0.010020
2 -0.436647 0.868657 2.238534 -0.502783 -0.789382 0.256113 0.000019
1 -0.409573 2.120200 3.044075 0.000355 0.330345 1.922878 -0.007185
1 0.162757 1.780254 1.613068 0.215677 0.982409 0.405595 -0.011467
2 -0.232877 2.833965 2.160757 -0.208605 2.027945 -0.316744 0.504232
2 0.221891 2.034463 2.610821 0.176583 -0.218957 -0.462671 0.000187
2 -0.101096 2.690860 1.395744 -0.283910 -0.476391 0.149801 0.133246
2 0.011119 2.845201 2.171512 0.444072 0.809593 0.359192 0.000550
2 0.479184 3.013878 0.569621 -0.113890 0.719938 0.207333 0.002435
2 -0.591191 1.397477 1.588531 -2.294518 -0.981390 -0.545448 0.000031
2 -0.253043 0.787359 1.426392 -0.738423 -0.372070 0.631074 0.271908
2 -0.051573 1.055287 1.091293 -0.296332 0.180271 0.001888 0.003469
2 -0.591107 1.680320 1.494454 -1.124406 1.635037 -0.554420 0.481108
2 -0.037840 0.666760 1.647005 -0.052791 -0.201665 0.604837 0.000264
2 -0.631411 2.580492 1.161071 0.581483 0.303643 1.005284 0.006779
2 -0.033811 1.398934 1.989589 -0.611311 0.129464 0.223445 0.001080
2 -0.228730 0.654686 2.397229 0.366673 0.303972 -0.262651 0.000006
2 -0.403324 2.273822 2.009215 -0.095358 1.070573 0.478159 0.000436
2 0.102526 0.375273 2.362877 0.330854 0.199705 0.361292 0.003430
2 0.291002 1.360893 1.967370 1.194431 -0.655176 -0.446798 0.000611
2 -0.622683 0.181687 1.624544 -0.755509 -1.345665 0.738023 0.000082
2 -0.354588 1.805251 0.932118 0.432515 0.570382 -0.531740 0.002638
2 -0.157417 2.249776 1.784774 -0.547503 0.969061 0.444104 0.135227
2 -0.243403 0.354908 1.746037 0.541701 -1.773681 -0.723823 0.000391
2 0.415395 1.549995 1.981853 0.962386 -1.659491 1.010544 0.005904
2 0.401486 2.884610 0.875386 -0.161846 -0.645077 0.313245 0.001147
2 -0.517342 1.463279 0.951043 -0.114523 -0.695504 0.322575 0.000363
2 0.278239 2.690828 1.518476 0.869757 0.159413 -0.565992 0.000079
2 0.016136 3.022343 1.839065 -0.098803 0.007611 -0.496268 0.000125
2 -0.190976 0.890269 1.461189 0.147336 0.247758 0.344078 0.271971
2 0.299381 2.075992 0.672537 0.236915 -0.774655 -0.153561 0.001508
2 -0.593374 2.423436 0.756255 -0.159895 -1.146414 -1.390346 0.000336
2 -0.303295 1.125351 0.553165 -0.226695 0.743481 -1.630504 0.002427
2 -0.064371 1.988185 1.239375 -0.425732 -0.215218 0.535477 0.000033
2 -0.274306 1.534533 0.617314 -0.404644 -0.959739 -0.192094 0.000915
2 -0.011739 1.858238 2.049035 -0.300374 0.013746 0.842797 0.043356
2 0.018620 2.581301 0.915062 0.732332 -0.513285 -0.254892 0.000131
2 0.077455 1.654753 0.630814 0.025298 -0.609818 -0.214470 0.000138
2 -0.373591 1.030082 1.133387 -0.150877 0.885848 0.240958 0.002819
1 -0.399050 1.198902 2.756702 0.083371 0.251786 1.806663 0.069622
2 -0.710217 2.313568 1.697197 -0.512681 -0.637050 -0.507961 0.260874
2 -0.452004 2.378838 2.515026 -1.017669 -0.278923 1.108209 0.000340
2 0.088495 1.048531 2.890954 2.249964 -1.268839 0.235954 0.000203
1 0.460435 2.363074 1.244329 0.552970 -0.942976 0.651701 0.098726
2 0.181396 0.927282 1.539237 0.104895 -0.211157 0.529319 0.000005
2 -0.169913 2.733216 2.154982 -0.838882 0.587385 1.499519 0.499779
2 0.416537 0.453808 2.566508 0.688019 -0.188175 -0.583848 0.019119
2 0.061879 1.483403 1.529764 0.684237 0.873849 0.585058 0.061861
1 0.308170 0.877949 2.237876 0.376503 -0.515726 0.689314 -0.012724
2 -0.577358 2.583868 2.162382 -0.719757 -1.724882 0.090854 0.000036
2 -0.564332 2.026201 1.567583 0.094357 -0.000068 0.155562 0.000059
1 0.163117 2.158229 1.600025 -1.422172 -0.137807 -0.986954 -0.739435
1 0.116568 0.711446 1.296814 0.091233 0.628175 0.445263 0.016957
2 0.099096 0.983413 1.024012 -0.619368 -1.693359 0.206324 0.003615
2 -0.027359 0.572150 0.952255 0.324584 -0.044514 0.377311 0.006896
1 0.217093 0.476230 1.167204 -0.250466 -0.373491 0.590488 -0.005826
2 0.146314 0.587080 1.379580 0.841075 0.011163 -0.447828 0.028664
2 -0.436823 0.235884 1.789154 -0.616852 -0.162639 -0.600452 0.000330
2 -0.098835 0.385943 1.918094 -0.034745 -0.507455 -0.155929 0.000217
1 0.475375 3.088433 1.979437 0.110906 0.574671 0.490019 -0.059697
1 -0.305084 1.124867 2.044219 0.110086 -1.047010 1.638640 0.000553
1 -0.110951 2.199858 0.987974 0.241229 -0.239461 1.043677 -0.006518
1 -0.121492 2.082426 1.523205 0.691250 -1.293352 0.090024 -0.016190
2 0.447894 1.064470 2.498793 0.218783 -0.190736 0.168822 0.000240
2 0.445925 1.664743 2.824709 0.688021 -0.887617 -0.053145 0.000111
2 0.015901 1.535027 1.406205 0.548615 -0.281456 -1.239534 0.062190
2 -0.208798 2.529975 1.787648 -0.178100 -0.643580 -0.421047 0.250108
2 -0.127499 2.008764 0.573199 -0.287686 -0.652600 -2.723779 0.000390
2 0.198974 2.734097 0.456000 0.450040 1.148450 -0.957677 0.000037
1 -0.148094 2.288162 2.477395 -0.267309 -0.698823 0.222220 0.006451
2 -0.353517 0.680931 0.442984 0.855228 -1.426696 -1.272424 0.032937
1 -0.308861 1.090803 1.382015 -0.338653 0.492119 0.633708 0.001679
2 0.165770 2.215315 1.282564 1.192291 -0.558935 -0.395942 0.004802
2 -0.310353 2.567374 1.723141 0.661611 -0.769524 0.726360 0.250400
2 -0.456742 0.615628 1.322233 -0.646414 -0.363487 0.718211 0.000015
2 0.263979 2.438082 1.772290 -1.022072 -1.123509 0.044651 0.000006
2 -0.259788 1.566364 1.936223 -0.687804 -0.003079 -1.825256 0.000678
2 0.151516 1.570676 2.525765 0.614723 -2.158732 0.630042 0.000052
2 -0.216632 2.944926 2.639523 -0.559874 -0.140792 0.811990 0.017658
2 0.157498 0.782228 2.546087 0.752172 0.795531 -0.669371 0.000256
2 -0.281600 1.247687 2.900740 -0.083759 -0.410358 0.210551 0.006453
2 -0.279917 2.341216 2.382461 -1.042999 -0.708046 -0.267278 0.006751
2 0.029399 0.728319 0.916524 -0.641527 -0.015651 0.808964 0.042632
2 -0.643418 1.105018 0.650242 -0.105417 0.862824 -0.198992 0.000147
1 -0.267568 1.788051 0.770572 0.901854 -0.579791 -1.354094 0.002661
1 -0.469136 3.049400 1.185095 -0.339318 0.186805 -0.780116 -0.000180
2 -0.024137 1.209533 3.017056 1.038183 0.925798 0.262052 0.000189
2 0.196002 3.078399 0.827754 -1.588757 0.203667 -0.976884 0.006902
2 0.368014 2.849682 2.151822 0.890951 -0.148710 -1.520242 0.000170
2 0.144310 0.800974 0.857617 0.373092 1.052416 -1.555837 0.035861
2 -0.019284 0.372488 2.996738 0.738205 -0.001529 0.011565 0.001855
2 -0.256185 2.864471 2.768806 -0.482146 -0.362480 0.683054 0.017402
2 0.287204 2.169689 2.050589 -0.445013 0.302082 -0.081949 0.000866
1 -0.272816 2.171716 1.228507 0.783774 -0.915009 -0.266218 -0.008564
1 -0.297139 0.632919 2.920810 -0.701478 -0.118782 0.147542 0.053986
1 0.248027 1.074461 1.907377 0.363465 1.376572 0.813183 0.388804
2 0.413428 0.973963 0.837933 0.469575 1.211917 -1.051136 0.000180
2 0.228658 1.978102 2.021885 -0.121529 0.315294 1.392852 0.000896
2 0.479448 2.197548 2.346911 0.170729 1.109763 1.044796 0.000090
2 -0.654825 1.780943 1.501395 -0.081886 0.994630 -0.779489 0.481141
2 -0.402897 0.856879 2.802564 0.571214 -0.415570 1.652384 0.000173
2 -0.650052 2.478376 2.900430 0.115752 -0.875187 0.048379 0.000484
2 -0.544011 2.994559 0.634998 -0.057816 0.629633 0.089624 0.000011
2 -0.318074 2.236120 0.394450 0.902760 -0.651163 -1.280970 0.000828
2 -0.223080 2.652092 1.431598 0.850611 1.139859 1.516548 0.132787
2 -0.346962 2.925702 1.253607 -0.189051 0.555037 1.292736 0.002277
2 -0.211772 2.023706 2.850088 -0.838073 0.333195 -0.297828 0.000080
1 0.303192 0.588352 1.993878 -0.318505 0.574277 0.528165 -0.001573
2 -0.097134 1.366345 1.352071 -1.227966 -0.381730 -0.441688 0.000673
2 0.248572 1.196169 0.969119 -0.415313 -0.751195 1.044858 0.000041
2 -0.518530 0.882511 0.783879 0.323424 -0.687796 0.579534 0.001411
2 -0.563002 2.656257 0.979895 0.350445 1.487515 -0.057040 0.003965
2 -0.185908 2.313663 1.995519 0.794389 -0.472117 -1.144984 0.001221
2 0.447706 2.820470 1.651838 0.283327 -0.605632 0.323199 0.001082
1 -0.444864 0.610499 2.108768 0.635855 0.382828 1.982717 -0.002512
2 -0.445400 1.647073 1.891647 0.649091 -0.473984 0.201454 0.000654
2 -0.533623 2.369673 1.051822 -0.850327 -1.686727 0.140205 0.000122
2 0.283136 0.333649 2.581640 -0.401160 0.286414 -0.732030 0.025952
1 -0.654217 2.278839 1.586727 -0.029189 -0.805404 2.016757 0.192435
2 0.001287 1.321274 2.718810 -1.167648 -0.630066 -0.049527 0.000036
1 -0.626812 1.833503 1.226914 -0.039720 -0.738742 1.073008 0.000112
2 -0.305383 0.992983 2.629761 -1.250534 -0.669725 -1.158887 0.000206
2 -0.624868 2.137892 2.045813 -2.799269 0.833215 -0.731136 0.008881
2 -0.506186 2.045553 0.989850 0.643750 0.320770 -1.214374 0.005250
2 -0.391676 2.684456 1.556347 0.668564 -0.333893 0.113648 0.000811
2 0.019743 1.534839 0.923022 -1.394977 -0.187966 -0.504474 0.020197
2 -0.255342 1.319293 1.166129 1.683127 0.092043 0.375508 0.011101
1 -0.566878 2.038498 2.587747 0.519849 -0.936913 0.406021 0.001429
2 0.289663 2.875475 2.553709 0.107812 -0.784111 0.040946 0.000034
2 -0.000577 0.275732 1.224716 -0.235249 -0.223757 0.387714 0.000774
1 -0.359824 0.208325 1.392836 -0.482123 -0.068014 2.146686 -0.001787
2 0.135439 1.440852 1.744076 -1.073469 1.137405 -1.259064 0.000204
2 -0.359714 0.158069 3.010938 -0.673158 -0.826150 -0.101581 0.000042
1 -0.271726 0.353787 2.289117 1.526316 0.166027 0.945909 -0.003103
2 0.053106 0.485325 1.256310 0.053035 1.505473 1.798233 0.037357
2 0.131283 0.884513 1.926579 -1.379199 0.078761 -0.887948 0.001307
2 0.353661 0.621685 2.665090 -0.578280 -0.619021 -0.944713 0.000881
2 0.298138 1.167989 1.845576 -0.444009 1.369248 0.764967 0.340897
1 0.156991 2.054206 1.613136 0.041567 0.295213 -0.377044 -0.775326
2 0.050303 2.054016 2.930362 -1.490274 -0.486777 -0.059422 0.000023
2 0.007385 0.422101 1.383786 -0.749492 0.908489 0.545086 0.041573
2 0.190232 0.298786 2.217933 0.397983 -0.045843 -1.136921 0.020723
2 -0.498795 0.327462 2.003840 -0.766653 0.888701 0.538843 0.000112
2 0.063297 0.228402 2.621674 -1.274298 0.331563 0.270786 0.000128
2 0.341499 0.264412 2.838982 0.333938 0.690197 0.187173 0.014911
2 0.042454 2.941341 3.055264 -0.455071 -0.781111 -0.181670 0.000011
2 0.344788 0.879508 1.890334 -0.492336 -0.171262 -1.764975 0.000871
2 0.153126 0.434826 2.874706 -1.573146 -0.213938 0.279536 0.000366
2 0.079278 0.278699 0.460316 0.755092 0.823300 -0.157673 0.001167
2 -0.420833 1.045286 0.290727 -0.428831 0.384651 -0.295200 0.002133
2 -0.213938 2.852524 0.417028 0.149493 -0.017414 -0.849467 0.000406
2 0.186322 3.092316 0.382644 -0.257621 0.801749 0.173700 0.412295
2 -0.474516 1.124332 0.479274 0.235587 0.290327 0.536506 0.043507
2 -0.406530 2.487872 0.287942 0.747318 0.441028 0.866458 0.007200
2 -0.401405 1.511716 0.387166 -1.039529 -0.294589 -0.543767 0.038591
2 -0.161290 1.285773 0.446874 -1.482419 1.350778 -0.225068 0.001687
2 -0.109553 1.421869 0.573353 -0.776283 -0.199426 0.001774 0.002365
2 -0.053673 1.099765 0.272756 0.963219 -0.157535 -0.878525 0.000025
2 0.320112 1.164972 0.352785 0.461702 -0.181077 -1.448046 0.003357
2 0.049693 2.930235 0.301569 1.471285 1.743289 -0.329558 0.003004
2 -0.470599 1.367756 0.433920 0.705752 0.017751 -0.215474 0.254581
2 -0.551003 0.585149 0.671946 0.347504 0.046049 0.201339 0.000262
2 -0.343198 2.774674 0.571299 0.588363 -0.726344 0.209771 0.000464
2 0.333880 1.115919 0.616300 -0.321490 -1.304178 1.579895 0.000121
2 0.349309 0.328658 0.693650 -0.183923 0.132309 0.568791 0.000005
1 -0.485983 0.689538 0.374920 -1.258560 -0.917461 -0.425121 0.031542
2 0.305123 0.694306 0.621018 0.496113 1.026823 0.653029 0.000010
2 -0.478047 1.246803 0.398747 1.019168 0.365975 -0.515845 0.289079
2 -0.677636 0.781461 0.830622 -1.100284 -0.237418 1.319934 0.058741
2 0.023167 1.933360 0.709996 -1.079052 1.328153 0.652007 0.061836
2 -0.506878 2.245940 0.470795 0.271108 1.540014 0.585511 0.003069
2 0.120811 2.033160 0.733754 0.543256 0.289034 1.360558 0.062990
2 0.435722 1.544727 0.520033 1.679147 0.433232 0.647163 0.034766
1 0.420335 0.863085 0.345334 -0.241274 0.509103 -0.216843 0.000023
2 0.402933 1.696218 0.541859 -0.289175 -0.639153 0.257294 0.018882
2 -0.482086 0.357468 0.690653 0.567418 1.005837 0.698183 0.000177
2 -0.170423 1.479762 0.258764 -0.092585 -0.087065 0.008519 0.002664
2 -0.041755 2.580049 0.359773 -0.196858 0.889227 0.366726 0.000016
2 -0.354416 1.470129 0.250378 -0.279797 -0.205142 -0.147103 0.034587
2 0.382779 0.561123 0.207456 -0.687459 0.690460 -0.842055 0.010102
1 0.081716 0.370614 0.284342 0.048484 -0.796549 -0.113383 -0.742905
2 -0.604163 0.201965 0.455103 -0.162149 -0.361242 1.464630 0.003792
2 -0.663901 0.492597 0.429857 0.037825 0.691446 0.374947 0.000293
2 -0.621777 1.307545 1.195775 -0.321342 -0.456955 -0.837978 0.011199
2 -0.490142 0.494532 2.688133 1.119483 1.207448 -0.409956 0.006875
2 -0.552174 1.772090 3.084215 -0.998698 -0.611773 -0.195186 0.001855
2 -0.455210 0.363896 2.878027 0.125884 -0.400895 -1.306725 0.000254
2 0.387503 0.192665 2.704213 -0.065737 -0.542385 0.016739 0.017978
2 0.247116 1.825679 0.626514 -1.291091 1.490768 -0.308971 0.000663
2 -0.426092 0.990288 1.304533 1.675810 0.345063 -1.039317 0.008475
1 0.444641 1.318634 0.521533 1.790357 1.530898 2.062799 0.001655
2 0.329994 1.390659 0.378447 -1.215590 0.874828 -0.902731 0.002375
2 0.439005 3.041481 0.992558 -0.331239 1.177089 -0.205479 0.003104
2 -0.531564 0.685482 3.058870 1.327181 -0.566563 -0.389746 0.000078
2 -0.424090 2.268020 0.703770 2.104874 -0.411432 0.751412 0.000224
2 -0.558513 2.419497 1.314892 1.116705 -0.763997 -0.387899 0.000181
1 -0.588596 2.684341 0.588326 0.892847 -0.068939 -0.242004 -0.003339
2 0.417329 2.001144 2.491598 -0.668059 -1.074192 -1.000387 0.000342
2 0.404666 1.779569 1.844064 -0.281213 0.860891 -0.107494 0.000202
1 0.375611 1.732618 0.803085 -0.908133 -0.469845 0.060979 0.000233
2 0.417392 2.279537 1.146864 -0.646498 0.615386 0.260634 0.105453
2 -0.256597 1.394703 2.996738 1.777994 -0.339327 -0.892158 0.011305
2 -0.538396 2.624039 2.581589 1.531246 0.550822 1.515945 0.000031
2 -0.283477 0.386323 0.106036 -0.649135 0.066805 -0.448669 0.000003
1 0.058219 0.276759 0.203110 0.505569 -1.112376 0.334187 -0.749292
2 -0.485096 1.212777 0.219088 -0.806059 0.555790 -0.219839 0.005220
2 -0.470225 2.350563 0.211927 0.030333 -0.421522 -0.034466 0.007263
2 0.403897 3.033137 0.216688 0.517255 -0.017750 -0.173697 0.001344
2 -0.373875 1.519536 0.071198 1.366320 2.632279 -0.037633 0.002668
1 -0.065932 0.776912 0.296822 0.377826 -0.986564 1.062005 -0.001059
1 -0.661141 2.199955 0.076419 -0.011617 -0.518464 -0.316227 0.043685
2 0.442247 1.266596 0.264469 -0.236421 -0.099266 0.933582 0.003956
2 -0.674165 2.645720 0.203312 -0.263209 -1.236444 0.846285 0.012185
2 -0.684944 2.810857 0.235112 -0.513120 -0.238461 1.307175 0.007681
2 0.420389 1.975519 1.137053 -0.796199 0.155895 -1.313577 0.070443
2 0.452252 1.700021 1.037690 -0.483094 -1.174489 0.019057 0.000313
2 -0.258234 2.977359 2.016883 0.115735 -1.584212 1.139928 0.000776
2 0.443910 0.444290 0.306014 -0.313640 -0.277488 0.020176 0.010101
2 0.430766 0.295311 2.558237 -0.717233 0.987684 0.722454 0.039613
2 0.444692 1.927132 1.570796 -0.577359 -0.125270 -0.853582 0.000042
1 0.429757 2.230729 0.118901 1.246967 -0.869235 0.875138 -0.000253
2 -0.186697 0.750058 0.094936 0.356141 0.512691 0.139750 0.000131
1 -0.629338 1.164771 1.274561 1.096441 -0.240537 -0.114479 0.003152
2 0.221265 0.112263 0.299233 -0.724906 -0.451268 0.189492 0.000725
2 -0.693269 0.203978 0.176933 -0.738663 0.427838 0.169881 0.001003
2 0.338259 0.285691 1.079267 0.712628 2.073717 -0.534048 0.000100
2 0.235152 0.111736 1.639197 0.366729 -0.402685 -0.976126 0.000106
2 -0.118965 0.123568 2.783597 -1.170727 -0.724383 0.257707 0.000041
2 0.396795 0.229938 1.797656 -0.748143 1.232176 0.526564 0.084718
1 -0.589156 0.201489 2.445871 -0.863504 1.279829 0.421245 0.002931
1 -0.596338 1.107785 1.572174 1.867688 0.285323 0.065342 -0.007332
2 -0.062692 2.700833 0.071273 0.648170 0.099206 1.196965 0.001406
2 0.476362 0.498333 1.754208 -0.240031 0.241497 0.905015 0.000152
2 0.416894 1.878022 1.237494 -1.254620 1.104036 -0.166433 0.070675
2 0.472556 2.398270 2.895730 -0.225900 -1.558165 -1.693665 0.128555
2 -0.714318 0.164452 2.596575 -0.392572 -0.423212 1.343347 0.002634
2 -0.609081 2.961901 1.175564 2.417749 0.321111 1.002626 0.009832
2 -0.673687 1.992493 0.562231 1.180410 -0.249302 0.026984 0.000005
2 -0.658057 2.355869 0.473550 1.208354 1.124112 -0.159576 0.002251
1 0.368195 1.716791 3.101578 1.025392 0.177718 -0.520971 0.038693
2 -0.688323 1.806770 2.954102 1.426248 -0.902857 -0.107860 0.009338
2 0.141003 3.086565 0.270756 -0.580635 -1.070654 -0.494482 0.415303
2 0.479964 0.544327 2.939356 -0.586594 0.285018 0.893098 0.126770
2 0.470953 2.792576 2.753754 -0.836013 0.992317 -1.413036 0.007019
2 -0.709908 0.777104 2.762987 0.715187 0.058864 -0.503869 0.001372
2 -0.470465 0.062282 0.130594 0.509623 -1.321702 -0.347930 0.000169
1 0.293459 0.080394 0.104128 1.581489 -0.657153 0.091539 -0.019719
2 -0.025954 0.066256 0.335996 0.434965 0.032866 1.015278 0.000182
2 -0.412188 0.054709 0.924315 1.339490 -0.128990 0.434895 0.000033
1 0.089416 0.128965 1.415353 0.191337 1.981072 0.456773 -0.022629
2 -0.479434 0.098410 2.666968 -0.442501 -0.493255 0.129771 0.001527
2 -0.335174 0.041838 2.505211 0.574406 -1.138201 -0.095906 0.000419
2 0.305975 0.045726 2.053929 1.491020 -1.477673 0.546121 0.002807
2 -0.487061 3.053951 3.105980 -0.781085 -1.050150 -1.442820 0.067997
2 0.455054 0.667117 1.921242 -2.280994 0.426636 -0.073449 0.002579
1 0.190653 0.054011 2.937290 -0.448248 1.113045 1.047060 -0.862401
2 -0.596971 1.326078 0.045311 -1.680459 1.061802 -0.636794 0.001912
2 -0.537816 2.551263 -0.055096 -0.316173 0.254460 -2.526306 0.057942
2 -0.406725 1.301430 0.050775 0.608552 -0.565517 -0.033361 0.005866
2 0.257199 1.581138 0.040746 -0.428259 0.107048 0.861496 0.000313
1 -0.225681 2.396114 0.000937 0.576667 -1.290930 -0.405187 -0.002494
1 -0.648163 2.573529 0.032047 0.447861 -0.390768 1.071840 -0.954303
2 0.325000 2.370940 -0.010479 -0.181736 0.488484 0.256206 0.000475
2 -0.157829 1.860750 -0.042174 -0.011184 0.468140 0.585481 0.000577
2 0.060990 1.676447 0.010153 -0.261239 -1.780079 0.854464 0.000614
2 -0.634439 0.827989 -0.014027 -1.927643 0.131716 0.353656 0.000308
2 -0.653223 0.228088 -0.020788 0.625681 1.056917 0.003841 0.000891
1 -0.073430 3.105692 0.021844 1.137423 -0.148691 1.453486 -0.496815
2 -0.160378 1.504320 -0.091551 -0.468618 -0.191689 0.625130 0.000143
2 -0.337066 2.149269 -0.090181 -0.722496 0.068654 0.519348 0.000019
1 -0.162448 2.718020 -0.094365 1.010435 -0.440892 0.085773 -0.063589
2 -0.432777 1.377433 -0.111363 -1.071321 -0.101202 -0.216362 0.004822
2 0.179659 0.355818 -0.068155 0.804034 -1.320750 0.077537 0.000598
2 0.159281 0.695606 -0.051399 -0.429114 1.104838 0.390312 0.000054
2 0.088929 1.890842 -0.085755 0.532292 0.078383 -0.646519 0.000216
1 -0.140762 0.070634 0.037999 0.939775 -0.989572 0.479382 -0.005683
1 -0.447687 2.872118 -0.135881 -0.040036 1.193882 0.030425 -0.000101
2 -0.326641 2.758613 -0.155307 0.783361 1.173840 -0.251147 0.012418
2 0.048405 0.221294 -0.160380 0.241287 0.757389 1.065178 0.001081
2 -0.690791 1.004732 -0.148531 -1.489729 1.083665 -0.752892 0.000244
2 0.486269 2.266607 2.910334 -0.560629 0.219208 1.008768 0.128627
1 1.153186 -2.045325 -0.384020 -0.020063 1.248117 0.274457 -0.059265
1 2.124931 -2.558751 -0.682796 0.366311 -0.546774 0.454837 -0.477320
2 1.658425 -2.206491 -1.034398 0.527021 0.410512 -0.151448 0.000057
2 0.839733 -2.460128 -0.667677 -0.536864 0.407256 0.162503 0.009729
2 1.299959 -1.943379 0.695159 0.458676 0.394343 -0.384372 0.000094
2 1.756699 -2.605394 -0.160027 1.013893 1.102502 -0.006571 0.002708
2 0.993847 -1.998968 -2.775946 -0.004907 0.541668 -0.045629 0.001148
2 1.293199 -2.844855 -1.677232 -0.504001 0.053173 0.958956 0.001058
2 0.500722 -2.264408 -1.001019 -0.426174 -0.469188 -0.569702 0.000725
2 0.800672 -1.960332 -1.737032 0.090567 0.038072 0.252845 0.014288
2 0.773173 -2.790860 -1.050590 -0.683362 -0.031905 1.117691 0.000115
2 1.465097 -1.989266 -0.085741 0.534355 -0.082618 -0.526524 0.001162
2 1.329068 -2.591587 -1.794436 -0.013247 -1.791422 0.681339 0.000898
2 0.996019 -1.974132 -0.511605 1.118274 -0.719210 -0.599782 0.000705
2 1.386859 -3.065789 -3.018618 -0.323180 -0.149723 -0.209647 0.770219
2 0.829868 -2.379846 -0.105665 0.060507 -0.069856 -0.017500 0.000148
2 0.984624 -2.591923 1.161811 0.247398 -0.059963 2.111139 0.014388
2 1.503215 -2.265048 -0.320728 0.193755 -0.260543 -0.592162 0.000728
2 0.957031 -2.479564 -1.851257 0.108194 -0.991296 -0.042085 0.000388
1 0.770805 -2.093978 1.231383 0.371995 -0.247016 1.441507 -1.440489
2 1.414824 -1.966906 -0.625052 1.142505 0.162506 1.169530 0.000292
2 0.744667 -2.086255 -1.818860 -1.379614 0.998014 -1.040692 0.022197
1 1.134369 -2.606439 -0.579867 0.328561 -0.212555 0.280480 -0.006349
1 0.639269 -2.468585 0.093556 -0.445678 0.284188 1.170603 -0.005507
2 1.342459 -2.352608 -2.822565 -0.610328 -0.121304 -1.605451 0.000026
2 1.112682 -2.901599 -2.384075 -0.480583 0.169388 1.145871 0.000014
2 1.564594 -2.024893 -0.875717 0.095031 -0.148719 -0.917528 0.001749
2 0.684487 -2.704171 -2.331112 -0.833007 -0.897914 -0.314150 0.004704
2 1.831237 -2.907849 -1.456831 0.036576 -0.325829 -0.174641 0.017565
2 0.507610 -2.612035 -2.989874 -0.872031 -0.393098 0.104777 0.005609
2 1.310845 -3.070214 -1.959300 0.087653 -0.510083 -1.218656 0.000584
2 1.729169 -1.850524 -2.467809 0.574445 0.079816 -0.394122 0.001460
1 1.834824 -2.801983 -1.282024 0.741026 -0.711338 -2.042740 -0.314327
2 1.634505 -2.591304 -1.271147 0.247511 -0.177718 -0.210025 0.001972
2 1.343927 -2.409289 -1.236474 -0.237260 -2.012846 -1.362730 0.000099
2 1.290325 -2.953513 -3.014861 -0.816007 -1.857905 -0.295529 0.037659
2 1.488175 -2.111399 0.879762 0.320791 0.448116 1.227684 0.110809
2 1.616672 -2.023173 -1.883743 -0.424508 0.049286 0.076087 0.003857
2 1.947833 -2.909295 -0.065752 0.860615 -0.926940 0.484243 0.002602
2 1.824712 -2.452684 -0.350506 -0.240841 -0.439367 0.170463 0.033781
2 1.514449 -2.399526 -1.782895 0.681072 -0.627992 0.768409 0.000378
2 0.680185 -1.954646 -0.673736 0.290916 0.486221 0.818246 0.000780
2 1.501478 -2.953676 -2.819034 -0.213250 0.378446 0.076694 0.032749
2 1.981893 -2.196426 0.776609 0.593101 0.264435 -0.020259 0.111389
2 1.224494 -3.011003 -1.059266 0.713803 -0.867831 -1.225914 0.002309
2 1.050987 -2.650131 -0.434805 -0.079381 0.427223 -0.666405 0.181729
2 2.014137 -2.778354 -0.341148 -0.457239 -0.636948 -0.411930 0.004334
2 1.252657 -1.900972 -2.773715 -0.660654 0.836465 0.528930 0.000424
2 1.497371 -2.887227 -1.935850 0.380524 -0.432774 0.813115 0.000048
2 1.551429 -2.307267 0.834809 -0.136678 0.114314 0.219449 0.006526
1 1.589982 -2.172097 -1.764105 0.374861 0.337944 -0.040141 0.004653
2 1.134174 -2.551320 -0.294548 0.918553 -0.532828 0.147357 0.002387
1 1.589461 -2.732467 -1.557385 -0.552312 -0.775911 0.350893 -0.001371
2 1.900202 -2.003421 -1.383915 0.496802 -0.098878 -0.222837 0.000018
2 1.477108 -2.111230 -0.463582 0.188520 -0.164501 -0.231559 0.000956
1 2.099889 -2.567057 -1.470247 0.578930 -0.659573 0.254593 -0.009409
2 1.712288 -2.355295 -0.337376 -0.175103 -0.260784 0.373592 0.034845
1 0.803204 -2.002082 -1.028090 -0.364971 -0.070891 -0.292505 0.004143
2 1.371214 -3.080869 -2.695485 0.048621 0.044159 0.564229 0.000499
2 0.993190 -2.170807 -1.656050 -1.132765 -0.548674 0.114947 0.000191
2 0.978510 -1.859573 -2.133617 -0.132550 0.882686 0.567422 0.000938
2 1.744626 -2.231052 -0.199186 0.613390 -1.241594 0.490416 0.002061
1 1.853528 -2.736275 -1.146571 -0.956245 -1.308963 0.361972 -0.411017
2 0.613510 -2.238933 0.509217 -0.242675 0.023306 0.684572 0.000032
2 1.260670 -1.953654 -0.375381 -1.439328 0.615115 -1.007849 0.267892
2 1.109886 -2.332167 -1.537446 -1.213257 -0.295524 0.768219 0.000180
2 1.092765 -2.750227 -0.340491 -0.978336 0.042344 0.582162 0.053375
2 1.242890 -2.303597 -2.271383 0.643523 -0.308541 -1.256738 0.309731
2 0.736961 -2.524581 -1.570367 -0.941833 0.411629 0.158536 0.024325
2 0.839724 -2.443357 -1.491219 -0.329203 -0.179181 -0.630828 0.024243
2 0.763018 -2.894963 -1.923348 -1.180446 -0.272701 0.081274 0.000028
2 1.043889 -2.387517 -2.450284 -1.179573 0.420208 0.114382 0.002929
2 0.887585 -2.714021 -0.713007 -0.411082 0.140374 -0.019227 0.001419
1 1.955754 -2.485213 0.826166 0.187741 0.775737 0.692767 0.284294
2 0.568859 -2.798545 -0.626739 -1.360503 -1.610873 -0.354623 0.000104
2 1.103237 -2.529510 -2.048770 0.144357 -0.664505 1.332748 0.210621
1 1.175202 -1.867375 -0.415957 0.077078 0.001452 0.471660 0.097038
2 1.453336 -2.519059 1.039038 0.882665 0.081725 0.453007 0.000367
1 1.987630 -2.093741 -0.597161 0.577435 -0.280205 -0.346769 -0.078447
2 1.413903 -2.858413 -2.565975 -0.436002 -0.068639 0.504893 0.219266
2 1.173751 -2.157188 -1.099370 0.208990 -0.294494 0.378588 0.000033
1 1.386668 -1.884709 -0.973221 -0.609714 -0.023487 -0.392594 -0.003173
2 2.088954 -2.674543 0.901700 1.188450 0.282221 1.084972 0.005602
1 0.994888 -1.882672 -2.335111 -1.428228 0.942220 0.075768 -0.009547
2 1.099662 -2.655188 -2.025779 0.290925 -0.001561 0.961816 0.210471
2 1.373603 -2.042289 -0.874895 -0.253780 0.978055 -0.520025 0.003958
2 1.053954 -2.105365 -2.163870 0.415314 -0.027117 1.119962 0.000455
2 2.074074 -2.131629 -2.472378 -0.352498 -0.529361 -0.718868 0.001504
2 1.842490 -3.068860 -1.542110 0.314956 0.200563 0.772365 0.004475
2 1.699581 -2.071813 -0.493465 -0.203387 1.354550 2.133049 0.000327
2 1.982997 -2.249727 0.196371 1.435277 1.485425 1.139671 0.010976
2 0.965660 -2.122035 -0.081263 0.784143 0.003177 -0.199683 0.161568
2 1.911362 -2.161582 -0.405027 0.245422 0.710766 -0.160647 0.000672
1 1.896115 -2.386530 0.174535 -1.217614 0.563487 -0.183218 0.003339
2 2.008432 -2.672006 -0.929084 -0.026133 0.785750 0.146423 0.000696
2 1.149137 -2.186870 0.505592 -1.169637 -0.212098 -0.361797 0.001888
2 1.583755 -1.966661 -3.073351 -0.077484 1.347992 -0.699655 0.000025
2 1.610979 -2.380400 0.982096 -0.428045 0.837531 0.212156 0.005398
1 1.323041 -2.909066 0.101017 -1.219226 0.339636 -1.168146 -0.049585
2 0.792750 -2.079470 -0.359811 0.133032 0.823183 -0.401469 0.000141
2 0.520998 -2.188938 -2.401900 -0.394589 0.419256 0.277946 0.000160
2 1.158065 -2.304031 -2.176625 0.376744 0.707634 -1.344473 0.223841
2 0.523583 -2.352222 -2.619717 -0.386825 0.751012 0.302270 0.000655
1 0.816576 -2.069053 -1.969202 -0.037178 0.997586 0.439001 0.006483
2 1.916240 -2.929953 -2.450236 -0.236237 -0.796189 -1.246646 0.017873
2 1.739619 -2.288414 0.629945 -0.410028 -0.301046 0.090215 0.000334
2 1.586381 -2.711570 -2.314020 0.047742 0.255306 1.088416 0.000413
2 0.998405 -2.756985 -1.585798 -1.246697 -0.639659 2.055452 0.000127
2 1.363773 -2.458107 -1.946724 -0.723153 0.420998 -0.340930 0.041091
2 1.564015 -3.055435 0.754784 0.290168 0.210216 -0.390964 0.010370
1 0.984548 -2.236161 -0.407527 -1.555887 -0.008176 -0.546959 -0.016583
2 1.864230 -1.958046 0.027034 1.058208 0.470402 0.555067 0.000809
2 0.794526 -1.836812 -1.092791 0.030648 0.666403 0.245045 0.005602
2 0.702184 -2.512469 0.371611 -0.927655 -0.703660 -0.477347 0.000432
2 1.663585 -2.579302 -0.441757 0.189353 0.974165 -0.117615 0.300953
2 1.400618 -2.184255 0.091835 -0.117735 1.021274 -0.079917 0.001854
2 0.883843 -3.080342 -0.757819 0.293363 -1.811841 0.833511 0.000570
2 1.813088 -2.871091 -1.616557 0.158346 -1.192348 1.112964 0.011257
1 1.999946 -2.943493 -1.641263 0.950683 0.428300 0.896693 -0.001561
2 1.531948 -1.829267 0.691608 -0.166353 1.000015 0.686949 0.000491
2 1.595996 -2.978769 -2.705954 -0.664662 0.177429 -0.913296 0.401178
2 1.141146 -3.102535 -0.339451 0.823758 -0.485636 0.746835 0.051165
2 1.648361 -2.335160 0.221562 1.285411 0.047265 -0.801104 0.000053
2 1.013632 -2.777344 0.248291 0.524576 -0.064445 -0.489935 0.347200
2 0.855406 -2.535452 -0.486120 -0.084506 -0.925405 1.063908 0.234572
2 1.696483 -2.413889 -1.290721 0.386682 -0.902415 -0.108570 0.001970
2 1.054347 -2.681172 0.085709 0.467902 0.633411 0.294099 0.006302
2 1.617716 -2.795442 -0.704626 -0.468746 0.221162 -1.116582 0.000686
2 1.424904 -2.302348 -2.494493 1.045998 0.296120 0.665360 0.007627
2 1.180698 -2.683496 -1.450791 1.051148 -0.584485 -0.709301 0.015786
1 1.091645 -1.858323 -2.637160 -1.257138 0.182851 0.093627 -0.006148
2 0.887713 -2.282261 -2.600242 0.212415 0.685429 0.069933 0.760517
2 0.552773 -2.766969 0.301164 -0.994399 1.024811 0.353158 0.002771
2 1.684825 -2.749348 -0.342525 -0.519661 -0.182282 -0.197837 0.182655
1 1.135981 -2.959917 0.177142 0.717975 -1.151306 0.166258 -0.167950
2 0.831170 -2.380353 -2.002568 -0.521926 -0.118240 -1.461230 0.000317
2 1.452642 -2.656523 -2.476008 -0.641411 0.646500 1.090902 0.000643
2 1.082884 -2.415918 -0.949870 -1.976411 0.025277 0.321435 0.000058
1 1.360038 -2.280763 -2.340029 -1.158799 -0.466094 1.088357 0.093717
2 1.440221 -2.473476 -1.450442 0.129122 1.087981 0.663365 0.000126
2 1.160902 -2.836016 -1.054622 0.247696 1.154051 0.234450 0.002298
2 1.193895 -2.052761 -1.352014 1.161099 -0.046839 0.088914 0.000025
2 1.406062 -2.169588 1.071994 0.300994 0.384018 0.390833 0.014870
2 1.651445 -1.973527 0.562011 -0.559261 0.056965 -1.077327 0.000263
2 0.947224 -2.538435 0.891852 0.760251 0.107839 -1.138544 0.003506
2 1.733682 -2.230071 0.849011 0.893150 -0.459914 -0.147747 0.001527
2 1.350975 -2.198341 0.584654 0.232032 -0.034709 -0.909533 0.000389
2 0.795537 -2.230950 0.777585 -0.324526 -0.452101 -0.507292 0.000872
2 1.387998 -1.993993 0.096760 0.366600 -0.893440 -0.973883 0.002831
2 1.667572 -2.194782 -1.513840 1.662318 -1.285597 1.181973 0.000351
2 1.910216 -2.077472 0.613136 -0.874092 -0.288243 -0.728580 0.078944
2 2.035627 -2.973473 -2.077794 0.023056 -0.080287 -0.564840 0.000015
2 1.718641 -2.623803 -0.339803 2.270754 -0.105283 -0.970746 0.473710
2 1.142134 -3.011515 -2.907068 -0.409324 -0.195294 -0.014130 0.002228
2 1.967340 -2.204199 -0.928051 -0.329580 -0.025518 0.748037 0.000034
2 0.616591 -2.456679 1.027525 -0.550520 -1.435587 0.517936 0.002644
1 1.420235 -2.523729 0.667050 -1.153915 0.017709 -0.358567 0.000013
2 1.019318 -2.464376 -2.284181 1.027829 -0.467033 0.089188 0.002739
2 0.744709 -2.086937 -2.542902 -0.461963 1.542576 0.848195 0.001181
2 0.961615 -2.663231 1.020600 0.332583 -0.388324 0.919353 0.017853
2 1.614831 -2.464581 -2.235560 0.645988 -1.284114 -1.048520 0.000046
2 1.316447 -2.742788 -1.507771 1.486027 0.320119 -0.355725 0.016713
2 1.572482 -2.879713 0.303367 0.777668 0.214905 -0.649054 0.000959
2 1.261638 -2.807177 0.690081 -0.725725 0.370878 -1.283290 0.000122
2 1.008349 -1.974090 1.068788 0.348556 2.178920 0.338708 0.000455
1 1.155159 -2.386774 -3.106783 -1.592562 0.291262 -0.040721 -0.002822
2 0.615820 -1.941155 0.488908 -1.111259 -0.265829 -1.133603 0.000029
1 1.211753 -2.586623 -2.744617 1.508165 0.905512 0.051597 -0.000725
1 1.275970 -2.373178 -1.865451 -0.631687 0.110121 -0.824417 0.039192
2 2.014156 -2.582313 0.774480 -0.086686 0.334677 1.735152 0.309193
1 0.677123 -2.755196 1.112823 -0.852287 1.202703 0.564412 -0.159339
1 0.920016 -2.625363 -0.424472 -0.473798 1.015564 -0.430973 0.343746
2 0.613247 -2.907632 -0.914657 0.029975 0.015988 0.163587 0.000138
1 1.865770 -2.766628 0.405222 -0.335613 0.124483 -0.094992 -0.013502
1 1.792549 -2.005651 -2.180682 -0.596858 -0.567264 0.096658 -0.000654
2 0.741865 -2.041937 0.730268 0.681424 0.213323 2.242955 0.000884
2 1.994116 -2.896846 -1.385421 -0.264124 -1.266349 0.744635 0.007093
2 0.608669 -2.550511 -2.368808 0.257428 0.869456 1.176959 0.004711
2 1.955184 -1.854482 -2.640511 1.632197 0.002661 1.050580 0.000328
2 0.802047 -2.358161 -2.610237 -0.096942 0.156995 1.052366 0.778044
2 1.256712 -2.314451 -0.052184 0.188933 -1.747637 -0.268324 0.000105
2 1.624682 -1.955092 -2.657365 0.622898 -0.642296 -0.712585 0.001248
2 1.780552 -2.242848 -0.688324 -0.605690 -1.291645 1.205417 0.000063
2 0.545054 -1.800506 -1.469932 -0.213469 0.650268 -1.735878 0.000067
2 1.905455 -2.682140 0.717233 -0.000810 0.669404 0.189107 0.016389
2 2.003854 -2.357068 -1.541272 -0.125470 0.791235 1.358318 0.000156
2 1.770379 -3.028469 -0.730328 0.626585 -0.061751 -0.877059 0.000032
2 1.095309 -3.049902 -0.212647 -2.525842 -0.198142 0.473913 0.124355
2 0.650751 -2.657904 0.521619 -1.000817 1.357969 1.136930 0.000442
1 0.608045 -1.813820 -2.267879 0.426560 0.977535 -2.322281 0.014322
2 1.634718 -2.798210 0.805157 -0.282300 -0.206423 -0.857448 0.000042
2 1.360237 -2.821834 0.906754 -0.145205 -0.314412 -0.077736 0.000132
1 0.558781 -2.262756 1.098711 0.088151 -0.773359 -0.887102 -3.889568
2 1.065029 -2.344058 -2.676944 -0.327295 -0.220989 1.197710 0.001039
2 1.658642 -1.886342 -0.223448 0.018501 0.916924 0.198437 0.000126
2 1.013743 -2.097944 0.610061 0.293823 -1.143175 -1.242213 0.001537
2 1.166488 -1.963320 -2.011761 1.252732 -0.713217 -0.804318 0.000212
2 0.753249 -2.215233 0.217001 0.925024 -0.863413 0.515563 0.000102
2 1.640636 -2.228244 -2.520809 -1.430893 1.317596 0.187589 0.000195
1 1.982819 -2.849490 -2.333045 -0.350531 -0.972892 -0.851921 0.017377
2 1.737153 -2.222124 -3.105370 -1.126905 -0.142335 -0.510347 0.003741
2 1.178562 -2.155143 -2.450695 -0.898989 1.840041 1.596134 0.000287
1 1.793900 -2.689601 -0.981341 0.856565 1.765342 0.758985 -0.112244
1 0.923263 -2.160449 -2.435620 1.340079 1.063311 -0.485009 -0.004809
2 2.029922 -2.286106 -2.134823 -0.520966 0.256507 0.176775 0.000262
2 0.917696 -2.534711 -0.795101 1.191644 1.706452 -0.211523 0.009591
2 0.615363 -2.035674 -0.968543 0.461306 0.469330 -0.347161 0.001055
1 0.540953 -2.115044 1.114561 -1.219344 0.405232 -0.123065 -6.630736
2 1.717766 -1.892453 0.801331 0.671750 -0.602799 0.920367 0.000292
1 0.817012 -1.806913 -0.438082 -0.224045 -0.154696 0.881556 -0.012467
2 1.234096 -2.314804 -0.619621 -0.348449 -1.954017 -0.952345 0.000010
2 1.680762 -2.786630 -0.502240 -1.207070 -1.447350 -0.595340 0.011535
1 0.608202 -2.017559 1.169362 0.371135 0.842210 0.342694 -5.002927
1 0.627316 -2.156083 1.186602 0.083613 -0.191545 0.060030 -5.997566
2 1.364645 -2.077686 0.922381 -1.497687 -0.892888 -0.970739 0.113016
2 1.626395 -2.086021 1.051571 0.633128 1.508679 -0.611372 0.002468
2 0.653643 -1.940041 1.066162 -0.682432 -0.038141 -0.630693 0.183387
1 0.569453 -1.803220 1.151740 1.167898 -0.369495 0.673952 -4.039056
1 1.965380 -2.821293 1.144856 0.286907 -0.002036 -0.126625 -0.000245
2 2.098915 -2.316950 0.985764 0.109330 1.036164 -1.277499 0.004410
2 1.535122 -1.963418 1.195621 -0.722768 -0.166484 -0.252990 0.230040
2 0.902433 -2.748290 0.141256 1.466984 -0.435051 -0.369975 0.022910
2 1.523725 -2.075876 -1.630988 0.465781 -1.244827 -0.748384 0.004527
2 2.146304 -1.947373 0.776604 1.140295 -0.899656 0.060860 0.004185
1 0.608112 -1.998076 -1.619717 0.265229 -0.590647 -1.493754 -0.000761
2 0.971722 -2.875704 -0.433863 0.993282 1.044682 0.149045 0.001750
1 1.000773 -2.896010 0.278773 0.970234 1.346879 0.930603 -0.179176
2 1.993424 -3.014716 0.359598 0.405578 0.557157 1.557731 0.000326
1 0.876581 -2.912458 0.350784 0.107625 0.067937 -0.074515 -0.304014
1 0.803570 -3.022440 1.047147 -0.069003 0.188415 -0.215469 0.000697
2 1.901906 -2.253028 -1.213437 -0.989969 -0.012264 -1.054344 0.000062
2 1.974202 -2.197172 0.642006 -0.392645 -0.608194 -0.763772 0.189433
2 0.555968 -2.960781 0.859618 -0.302272 -0.343116 -2.523993 0.001291
1 0.610050 -2.741960 -2.939549 0.049754 -0.317815 0.684750 0.003981
2 0.738842 -2.283864 -2.490365 1.182275 -1.134083 0.478938 0.025107
2 0.744783 -3.068154 -2.511247 1.156732 -1.078427 -1.091796 0.000095
2 1.762064 -2.784095 -2.760541 -0.361996 -0.284335 1.886777 0.000104
2 0.826235 -2.883716 -0.590055 -0.624882 1.049144 -0.783538 0.000849
2 0.587122 -1.975164 -2.020735 0.372476 0.214832 -0.201475 0.044587
2 0.668521 -2.232199 -0.011642 0.538229 -1.806076 -0.360820 0.000405
2 1.010655 -2.969194 -0.137501 0.212777 0.792350 -0.832063 0.076833
2 0.854121 -2.058798 -0.106411 1.993345 -0.207898 -0.257279 0.161618
2 0.818945 -1.939631 -2.860119 1.714474 1.522474 0.410864 0.001161
1 1.532057 -2.959745 -3.106323 -0.879646 0.868127 -0.837543 -0.003039
2 1.793563 -1.991506 -1.931936 -0.047878 -1.661980 0.755110 0.002399
1 1.530485 -2.903697 -2.541743 1.062128 0.866277 -0.381091 0.219770
2 1.483799 -3.019713 0.068293 0.731016 0.165587 -0.916156 0.022063
2 1.585048 -3.040919 0.183610 -2.096429 0.393236 -0.020703 0.021890
1 1.996513 -2.531086 -0.633678 -0.924326 0.667657 -0.359539 -0.461878
1 1.498098 -2.961723 -0.808874 0.946101 0.919775 0.992104 -0.000375
2 0.775008 -2.930270 0.260939 0.916418 1.095054 0.276005 0.093630
2 1.952937 -1.951723 -3.047088 -0.268119 0.662823 0.463494 0.000005
2 0.993874 -1.867801 -1.629779 -0.136089 -1.199432 0.592784 0.000192
2 2.022520 -2.461360 -2.287734 -1.205485 -0.619346 -0.453284 0.009693
1 2.082253 -2.630923 0.464632 -0.106637 -0.511272 -0.822788 -0.018866
2 2.062360 -2.427164 0.522030 -0.553909 -0.078315 0.397473 0.002670
1 0.569908 -2.596137 -0.823807 0.409479 0.304518 1.479752 -0.007818
2 1.705432 -3.028306 -2.727349 -0.040356 0.300763 -0.607198 0.367578
2 0.556466 -1.833938 -2.003971 -0.643993 -0.765323 0.540094 0.044569
1 0.573109 -1.907018 1.174606 1.191822 0.057786 0.251753 -6.640779
2 0.678155 -1.868292 -3.012650 -0.730325 -0.524978 0.892093 0.000374
2 1.803109 -2.957426 1.117003 -0.096417 -0.546355 -1.925522 0.000874
2 0.505297 -3.070686 -1.120089 -0.198931 0.423817 0.324553 0.015952
2 1.967827 -2.097698 -0.078496 -1.620608 0.927038 0.569193 0.005234
2 0.646812 -2.365365 -2.901787 1.419843 -1.004288 -0.960811 0.000121
2 2.056741 -3.065040 -0.097496 -0.009122 0.393179 -1.572656 0.034107
2 1.957003 -3.076776 0.750878 0.910450 0.654578 1.101936 0.046366
1 0.514721 -1.997840 1.136299 -0.432135 0.896102 1.585633 -7.923170
2 0.631707 -2.222228 -1.616365 1.812950 0.261851 0.456596 0.000282
2 0.800051 -1.792624 -2.606587 1.000817 -0.849520 0.365775 0.000232
2 1.807851 -1.807729 -1.043463 0.712742 -0.965002 -0.687815 0.000007
2 1.744715 -1.799064 -2.673883 -1.122542 -0.790601 -0.696032 0.001984
2 2.091491 -3.075640 0.685506 -0.652490 -0.616911 1.021005 0.036750
2 2.089950 -2.490149 0.347951 -0.435716 0.183928 1.278610 0.005130
1 2.066203 -2.410166 1.134188 -0.948357 1.256925 0.417477 -0.001884
2 0.553657 -2.724327 -1.903381 1.125583 -0.858638 0.969603 0.000030
1 0.586435 -2.617450 1.214333 0.676133 0.276069 1.934872 -2.298393
1 0.491399 -2.342102 1.166464 -0.161407 0.196388 -0.462575 -6.746943
2 1.770326 -3.042230 0.372938 0.190436 1.710879 -0.024433 0.005757
2 2.053300 -2.796640 -1.100783 -1.595624 -0.327141 1.479969 0.000844
2 2.039635 -2.181895 -0.215883 -1.689698 -0.221757 -0.012625 0.004609
2 2.037707 -3.044027 0.049103 -1.584152 -0.165477 0.133391 0.033656
1 1.978066 -3.045971 -1.278579 -2.107582 1.454264 1.727910 -0.013342
2 1.868268 -3.079852 0.608821 -0.721421 0.738576 -1.122705 0.008407
1 0.525872 -2.196512 1.189190 1.315058 -0.432162 0.567703 -9.402141
2 1.045045 -1.774046 1.134217 0.184756 -0.827065 -1.002811 0.000556
2 2.100496 -2.624192 0.147769 -1.161308 1.278890 0.517359 0.000800
2 2.093485 -2.662197 -0.234234 -1.465294 0.404063 0.483626 0.004340
2 0.538005 -2.871547 -0.375663 1.627371 -1.632536 0.412631 0.000102
1 0.493948 -2.447115 1.247575 -0.811469 0.414229 -0.291261 -6.311998
2 1.535579 -2.077143 1.255698 -0.817777 0.035323 0.485049 0.404559
2 1.889480 -1.898491 1.340492 -0.015385 0.182939 0.472498 0.057565
1 0.556891 -2.097108 1.262928 1.354657 -0.318315 -1.571935 -10.162827
2 1.701830 -2.134758 1.226413 -0.421784 0.092631 -0.204469 0.005453
1 0.523041 -2.269224 1.352579 0.622014 -0.225772 0.549770 -10.109860
1 0.579301 -2.527187 1.312470 -0.453437 -0.831075 0.100599 -5.609070
1 0.498147 -1.882596 1.265492 -0.012022 -0.269519 -0.543273 -8.511074
1 0.594414 -2.210953 1.272514 0.593111 -0.547418 0.109981 -8.122464
1 0.531183 -1.980948 1.245655 -0.237978 1.109702 1.503787 -10.877993
1 0.703593 -2.175488 1.300603 0.336226 0.614424 -0.046468 -4.796851
1 0.571790 -2.000492 1.340608 -0.698702 0.001801 0.586771 -8.728903
1 0.601630 -2.452120 1.395606 -1.343238 0.145281 1.473933 -6.653454
1 0.614191 -2.103037 1.347477 0.852022 -0.248291 -1.123650 -8.200072
2 1.299293 -1.862387 1.370661 1.644988 -0.466818 -0.047385 0.000413
2 0.562156 -3.013286 1.312408 0.280813 0.336898 -0.257199 0.001574
2 1.295622 -2.250407 1.161656 -0.699999 0.286504 -1.677546 0.010920
2 1.530342 -3.059247 1.300346 0.707850 -0.024323 -0.552287 0.000015
1 0.604272 -1.884274 1.379576 -0.049252 -0.626190 0.543976 -7.972672
1 0.495934 -2.163011 1.342404 0.633536 1.199262 -1.508978 -11.242723
1 0.530942 -1.808571 1.331159 0.135167 1.650074 0.170228 -8.977720
2 1.577432 -1.986767 1.336279 -0.147631 0.974337 -0.734501 0.241969
1 0.523519 -2.384959 1.347641 0.936178 -0.547669 0.230514 -9.034382
1 0.556519 -2.822368 1.285527 0.673983 -0.809175 0.544080 -1.227798
2 1.161987 -2.841350 1.360768 -0.582196 0.088796 -1.277834 0.000319
1 0.642915 -1.790611 1.331243 0.404479 -0.536900 -1.113171 -5.980619
2 1.077614 -3.077879 -3.092869 -0.499210 1.468060 -0.826521 0.000678
2 0.499858 -1.991235 0.063001 0.474345 -0.513587 -1.522958 0.026035
2 1.809898 -3.116050 1.260833 0.715288 0.270416 0.494160 0.000508
2 0.501635 -2.497767 -1.510021 1.020710 -0.115421 -1.186777 0.004700
2 0.491472 -3.071254 -0.062973 0.022361 -0.965701 -0.527216 0.008225
2 1.304129 -1.973742 -3.120597 -0.552245 0.482447 0.116628 0.000036
2 2.118625 -1.762039 -0.203273 0.340947 -0.821171 0.835458 0.000222
2 1.243858 -2.515348 1.412787 -0.203541 0.719277 0.705562 0.000074
1 0.541212 -2.561447 1.422533 -0.074219 -0.656088 1.784333 -8.142430
1 0.718131 -2.169738 1.403887 0.456378 -0.379648 0.511541 -4.650363
1 0.590735 -2.331414 1.413223 -1.512022 0.804330 0.768924 -6.961739
1 0.831133 -2.930278 1.416935 0.353654 0.953596 -0.068358 -0.023646
1 0.701195 -1.786969 1.423513 -0.133697 0.363749 1.076514 -4.413272
1 0.600964 -2.214953 1.400773 0.121542 -0.944693 -0.475447 -10.171906
1 1.801313 -1.811374 1.410600 0.580332 0.503898 -1.245588 0.056426
2 1.199169 -2.201433 1.407360 1.446749 -0.805571 0.825212 0.064790
1 2.140515 -2.463537 0.025166 -1.035819 0.085552 -1.066352 -0.005846
1 2.140147 -1.977755 -0.617766 -0.824548 -0.261919 -0.735371 -0.061243
1 0.632994 -2.003898 1.915803 -0.588910 0.407015 0.564395 -5.253490
1 0.727524 -2.145822 1.813850 -1.015784 -1.230481 0.873014 -6.457808
2 1.960330 -1.979016 1.874181 -0.029577 1.442119 -2.287672 0.000326
1 1.977241 -2.583776 2.025329 -0.828772 -1.221035 0.151641 -11.075188
1 1.973873 -2.657175 2.393324 1.641443 0.550142 1.169797 -8.525953
1 0.720611 -1.914851 1.766682 -0.264020 -0.433910 0.005909 -5.758172
1 2.107244 -2.404890 2.262802 -0.228722 -0.297793 -0.779006 -12.584889
1 0.501186 -2.189362 1.775412 -0.672950 0.482872 -0.155970 -10.637512
1 0.795955 -2.214242 1.734347 2.116015 0.699736 0.869591 -3.955135
1 1.899763 -2.602530 2.108773 -0.175436 -0.712387 -0.296214 -8.351708
1 0.509489 -2.147432 1.909339 -0.162576 0.210101 -0.317780 -11.574734
1 1.977701 -2.887435 2.248020 0.010476 -0.149496 1.210349 -7.853313
1 0.723980 -2.051556 1.904526 -0.380000 0.723150 0.571489 -4.766054
1 0.706515 -2.475400 1.764974 1.236255 0.037348 1.270122 -5.559921
1 2.011134 -2.488509 2.373567 0.407791 -0.912927 1.753477 -10.644981
1 0.517118 -1.833978 1.721443 0.291097 0.640368 0.189628 -11.202842
1 0.621676 -2.519300 1.711352 0.942847 0.428477 -1.490072 -8.041234
[truncated: 351,021 more chars]
