# Supplementary material for: Dataflow programming for the analysis of molecular dynamics with AViS, an analysis and visualization software application
Source: PLoS One. 2020 Apr 21;15(4):e0231714. doi: 10.1371/journal.pone.0231714 (PMC7173788; doi:10.1371/journal.pone.0231714)
Supplement: S1 File — (ZIP) [file pone.0231714.s016.zip › scr/lj/data/0000374000.ssv]

#resid posx posy posz velx vely velz attr=potential
10976
2 -0.985414 -2.373262 -0.832453 0.441890 -1.193851 -0.198028 0.297592
1 -1.734813 -2.859904 -0.776930 0.290751 -0.314857 0.117882 -0.030839
1 -1.067715 -2.780012 -1.721779 0.191709 0.377868 0.292896 0.005518
1 -2.575129 -2.685287 -0.999584 0.528837 -0.323528 0.053662 -0.278035
2 -1.693078 -2.457282 -1.655094 -0.711409 0.257667 0.997357 0.000122
2 -1.504985 -2.335114 -1.530165 0.256651 0.734305 0.107266 0.001235
2 -1.453177 -2.046646 -1.546702 -0.553400 -0.294929 -0.093247 0.005959
2 -2.753235 -2.203643 -2.075470 -1.984408 0.892623 0.296055 0.012265
2 -2.057569 -2.148110 -2.852757 -0.222256 -1.434715 0.060771 0.048202
2 -1.392877 -2.954377 -0.689963 -0.010061 0.213687 -0.129948 0.000714
2 -3.055826 -2.039462 -2.804083 -1.262133 0.555802 0.784916 0.000626
2 -1.386092 -2.203475 -2.260287 0.984195 -0.702389 -0.027882 0.030403
2 -2.962485 -2.344392 -2.561243 0.318949 -0.792596 0.529613 0.000008
2 -2.290886 -1.956501 -1.493710 -0.063872 -0.300039 -0.261825 0.000752
2 -3.044143 -2.095199 -0.701415 -0.260808 0.336920 0.908040 0.000426
2 -2.350836 -2.530585 -2.319433 -1.398398 -0.854929 1.062813 0.085408
1 -1.890780 -2.556296 -1.531262 -0.900530 1.498187 -0.663836 -0.023941
2 -2.726784 -2.773178 -2.620202 -0.490632 0.414192 -0.522629 0.000012
2 -1.945632 -2.409002 -2.630523 -1.069568 -0.011273 -0.694367 0.152009
2 -1.607942 -2.835657 -1.982377 1.148959 -0.130064 0.388701 0.010135
2 -1.382360 -2.674712 -1.260438 -0.159486 0.225754 0.570817 0.000080
2 -1.633412 -2.057551 -1.044175 0.311269 -0.606901 0.944477 1.241147
2 -1.815889 -2.800008 -2.304354 1.102213 -0.327439 -0.168512 0.000269
1 -1.959754 -2.319563 -1.829006 -0.757099 0.988028 -0.054014 -0.028379
2 -2.673092 -1.673371 -1.884628 -0.015664 -0.811562 0.247763 0.048879
2 -1.036467 -1.838040 -2.175591 0.383279 -0.234325 0.405538 0.178862
1 -2.572623 -2.661619 -1.153249 0.823322 1.269331 -0.002097 -0.322246
2 -2.418819 -2.439506 -2.241347 -0.987055 -0.627721 0.149269 0.325788
2 -2.041566 -2.728359 -0.852518 -0.690754 0.650871 0.296580 0.001735
2 -1.043127 -2.446447 -2.739334 1.249940 -0.218984 -0.611907 0.149972
2 -3.107894 -2.286992 -1.843577 -0.907533 0.104287 -1.829760 0.001847
2 -1.222387 -2.140758 -2.481538 0.582110 0.519524 0.825950 0.003822
2 -1.533374 -2.151629 -1.657891 -0.227812 0.709125 0.569633 0.047336
2 -1.602267 -2.211553 -2.000633 -1.232813 0.521584 0.682665 0.005187
2 -0.938806 -2.451964 -1.427032 0.891914 0.091321 0.641337 0.000007
1 -1.380847 -1.663127 -1.231104 0.977343 0.422946 0.159616 -0.175541
1 -2.612147 -2.100899 -1.134067 -0.366709 0.037559 1.292771 -0.979488
2 -1.522858 -2.782883 -0.992261 -1.791869 -1.171015 0.537075 0.000100
1 -0.913851 -1.855932 -1.715775 -0.104830 1.388941 0.320048 0.036087
1 -2.185518 -2.188220 -1.102369 0.003863 1.594141 1.056697 -0.005579
1 -2.679274 -2.594834 -1.319814 0.434675 0.345338 -0.194691 -0.154926
2 -2.928588 -2.893548 -0.821426 -1.161432 -0.606744 0.710093 0.000014
2 -2.470753 -2.483352 -1.807670 0.137565 -0.146664 -0.134080 0.838061
2 -1.715104 -2.223120 -1.858973 -0.395324 -1.169380 -0.884224 0.883886
2 -2.483101 -2.390913 -1.515744 0.887476 -0.108032 -0.025036 0.000015
2 -1.434016 -2.470511 -0.753757 -0.010882 1.041864 0.911310 0.000408
2 -0.893395 -2.844520 -2.531104 0.228489 -0.107526 -0.577226 0.000106
2 -1.412373 -2.647133 -1.954503 -0.022399 1.274926 1.805186 0.000403
2 -1.518591 -1.670027 -2.284983 0.022808 0.758342 0.228883 0.000030
2 -1.575443 -2.154802 -1.385985 0.037342 -0.539400 -0.191909 0.000747
2 -1.411084 -2.878893 -2.581805 0.931758 -0.369243 0.051809 0.000551
2 -2.142751 -2.935458 -3.056638 -0.596913 -0.211802 -0.974382 0.000577
2 -2.047071 -2.807066 -2.224404 -0.510035 -0.194951 -1.484555 0.000231
2 -2.838588 -1.751536 -1.038280 -0.340497 1.328970 0.197548 0.060403
2 -1.288213 -2.368877 -3.064505 0.047261 -0.212094 -0.583534 0.003034
2 -0.968126 -2.278291 -1.909019 1.605510 -1.136147 -0.762669 0.002770
1 -2.225322 -2.447370 -1.339384 0.738893 -0.114311 -0.306073 -0.055207
2 -3.100592 -1.889538 -2.193688 -0.078432 0.344167 -0.374241 0.006097
2 -2.574085 -1.916806 -2.136940 -0.346048 -0.283978 -1.229387 0.000027
1 -2.534815 -2.515691 -2.584041 0.435407 -0.520322 -0.588734 0.021597
2 -2.346448 -1.629914 -1.559342 -0.007377 0.400356 0.761213 0.000032
2 -1.615042 -2.057434 -1.171406 0.499346 -1.463048 0.474423 0.483297
1 -2.680233 -1.817404 -0.676802 -0.992264 0.201511 0.304881 0.000072
1 -2.490599 -2.489255 -2.148599 -0.112234 -1.182174 -0.819317 0.216396
2 -1.703131 -2.432633 -1.099914 0.089322 1.063202 -0.878956 0.001662
1 -1.946637 -1.896846 -2.095398 1.025287 0.462691 0.211352 0.043522
2 -1.701904 -2.508663 -2.115102 -0.068897 1.132017 1.302121 0.361748
2 -3.069621 -2.779276 -1.677277 -0.470653 0.041776 -0.046706 0.002293
2 -1.816290 -1.752121 -2.024672 0.876410 0.784379 -0.414725 0.002981
2 -1.366166 -1.985547 -2.386769 -0.569054 -0.638303 -0.165992 0.000239
1 -2.319307 -2.153151 -2.141443 -0.225530 -1.153207 1.895548 -0.043725
2 -2.338058 -1.748137 -2.942537 0.461031 1.024128 -0.390275 0.000549
2 -2.773111 -2.081293 -1.971196 -0.949495 -0.767591 0.521906 0.012282
2 -1.622117 -2.554927 -2.034778 -0.656151 -1.000869 -0.223089 0.357522
2 -1.264500 -1.733651 -1.563220 0.463092 1.977850 -1.473656 0.000445
2 -1.984308 -2.874638 -2.829375 0.214859 -0.182315 0.537747 0.001155
2 -1.972975 -1.886196 -2.532929 -0.138718 -0.250349 -1.306860 0.003466
2 -1.627622 -2.889058 -1.289966 0.164175 -1.035208 -1.175791 0.000135
1 -2.350970 -2.197943 -2.395170 1.524843 0.888260 -0.757408 -0.015329
2 -1.833673 -2.420389 -2.300987 0.421634 -0.266747 0.401140 0.000887
2 -1.975709 -2.037922 -2.075443 0.257527 0.771595 0.195412 0.052770
2 -2.126017 -2.076651 -2.139375 0.384966 -0.090378 -0.215298 0.009802
2 -1.590767 -2.356277 -0.951147 -0.859761 -0.998368 0.596021 0.001601
2 -1.499802 -2.475981 -3.060008 -0.970605 0.709178 -0.798784 0.000610
1 -1.620495 -2.333658 -0.745965 -0.803823 -0.092286 0.592455 -0.002876
2 -2.867001 -2.788120 -2.160313 -1.447792 -0.437460 0.375362 0.000033
2 -2.031951 -2.528528 -2.854694 -0.248981 0.500452 -1.111443 0.000128
2 -1.285306 -2.271937 -0.889260 1.176399 -0.612028 -0.503495 0.000755
2 -2.258481 -1.839110 -2.673862 -0.509111 -0.845755 0.241302 0.000018
2 -3.119753 -1.662724 -1.042352 -1.406098 0.232419 0.674096 0.856353
2 -2.025004 -2.158219 -1.546286 -1.131441 0.786444 -0.733684 0.001588
2 -2.206550 -2.666754 -1.848639 -0.389032 1.392280 0.223998 0.000091
1 -0.884502 -2.406007 -2.010929 0.443246 -0.313836 0.989427 0.002396
2 -2.337533 -2.280414 -0.940839 0.824753 -0.252104 -0.101173 0.000114
2 -1.845804 -1.922112 -1.534523 0.652576 1.101647 -0.611059 0.000170
2 -1.378638 -1.716781 -0.680149 -0.093737 0.372762 0.160211 0.005554
2 -1.718720 -2.123888 -2.443003 -1.336808 0.110486 -0.172768 0.000623
2 -1.476437 -2.323121 -2.272054 0.561003 0.288327 -0.642967 0.072080
2 -0.962919 -1.829760 -2.504814 1.476602 1.180705 -0.867327 0.000043
2 -1.379442 -2.167706 -0.527600 -1.577140 -0.985760 1.169626 0.069482
2 -2.730981 -1.716781 -2.325020 -0.372944 0.463308 -0.548636 0.007453
2 -2.116870 -2.286909 -1.705190 1.753301 -0.705504 1.098876 0.002113
2 -2.424678 -2.966737 -1.077483 0.893973 -0.184681 0.405302 0.000530
2 -1.731269 -2.216074 -3.025365 -0.922800 0.954912 -0.688836 0.053341
2 -2.090175 -2.089789 -1.718295 -0.494914 0.979729 -0.658389 0.002334
2 -1.890751 -1.837642 -2.972050 1.154461 -0.130386 -0.203476 2.245130
2 -0.875453 -2.490714 -1.119504 0.040115 0.467290 -0.447759 0.000574
2 -1.909937 -2.111190 -2.961265 0.414428 0.309706 -0.431157 0.059715
2 -2.369610 -2.732720 -2.473298 0.395896 0.072767 0.044521 0.005137
2 -2.709720 -2.975642 -1.639491 -0.567001 0.103922 -0.662754 0.233652
1 -2.125868 -2.613244 -1.016574 -0.249766 0.137407 -1.226106 -0.268487
2 -1.718014 -2.588897 -2.294292 0.024878 -0.894877 0.098307 0.002099
1 -1.619638 -2.613624 -1.181487 0.509591 -0.170911 -0.837082 -0.012615
2 -0.974001 -2.525922 -2.172646 1.102191 0.203099 -0.061998 0.000324
2 -1.912648 -1.896550 -1.773876 0.700819 -0.252655 -0.722635 0.000195
2 -1.638634 -2.712589 -1.876261 0.745552 0.681491 0.019010 0.011436
2 -1.080801 -2.420431 -0.896456 1.531807 -1.166141 -0.031013 0.297664
1 -2.565921 -2.079950 -1.037908 0.264821 -0.270542 -1.147503 -0.959260
2 -2.996758 -1.785446 -0.676947 0.330272 -0.231653 1.642578 0.000020
2 -0.919719 -1.785862 -2.772766 1.639994 0.023113 -0.107536 0.000414
1 -2.142895 -2.243039 -2.032838 -1.515726 0.310699 1.568326 -0.040642
1 -2.752123 -2.039565 -1.313531 0.389185 -0.712939 -0.680822 -0.033067
1 -3.034172 -2.471639 -1.828951 -0.132043 0.839024 -0.195112 0.034639
1 -2.264018 -2.601875 -1.086868 -0.245747 0.986345 -0.173330 -0.276528
2 -2.781652 -2.603629 -1.827772 0.093895 -0.219411 1.510146 0.000173
1 -1.514211 -2.471330 -1.380407 1.317545 -0.892907 0.134915 -0.011097
1 -1.913667 -2.128809 -2.730444 0.822539 0.845310 0.839235 -0.008540
1 -1.736936 -2.157487 -1.769047 -0.189047 -0.146701 -0.856306 0.990286
2 -1.704108 -2.030816 -1.797812 0.640124 0.335132 1.330053 0.120579
2 -2.980679 -2.915961 -1.769087 -0.767664 -0.904738 1.664719 0.002178
2 -2.557039 -1.946072 -0.858557 -0.117268 0.147913 0.573639 0.003256
2 -2.812988 -2.197625 -1.714259 -0.048644 0.736699 -0.524587 0.000020
2 -1.948871 -2.278336 -2.894143 0.458261 0.961035 -0.030482 0.008210
2 -2.812119 -2.946069 -2.983984 0.320367 -1.387358 0.083047 0.006769
2 -2.206240 -2.963037 -2.080086 -0.987986 -0.120870 0.256197 0.000041
2 -2.204329 -2.680128 -2.500221 1.748615 -0.649871 -0.351316 0.005156
2 -1.089957 -3.100197 -1.647145 0.095925 -0.473352 0.675755 0.000004
2 -2.752615 -2.355097 -1.002672 0.489428 -0.100690 -0.081005 0.000032
2 -1.902238 -2.400348 -1.017908 -1.880193 -0.941906 0.650335 0.000365
2 -1.123765 -2.298017 -2.940295 -0.274894 -0.734471 -0.466946 0.166747
1 -1.829420 -2.403293 -2.043384 -0.423025 -1.297063 -0.623900 -0.011564
1 -2.631237 -2.827558 -2.905941 0.614464 -0.330121 -2.493727 0.000232
2 -0.834683 -2.670403 -2.373251 0.885315 -0.127561 1.189190 0.002089
2 -2.219283 -1.588073 -1.840716 -2.372298 1.336184 -0.171734 0.001862
2 -1.300077 -2.497660 -2.112806 -0.270747 -1.542390 -0.257877 0.026316
2 -2.015704 -2.819149 -1.865410 -1.322664 0.210525 -0.762881 0.000822
2 -1.061889 -2.188368 -2.417232 0.261641 -0.247741 1.046388 0.003617
1 -2.054165 -2.380579 -1.442909 1.061035 1.156748 0.898361 -0.060878
2 -1.730746 -2.191224 -2.648289 -0.394442 0.381076 0.751544 0.001383
2 -2.167542 -1.989510 -2.368961 0.617676 0.186547 -0.580672 0.000134
2 -1.522286 -2.206172 -1.141634 -0.498917 0.309507 -0.485499 0.004741
1 -1.856224 -2.403154 -2.726541 -1.558798 0.346960 -0.162143 0.144052
1 -0.976249 -2.205109 -2.968292 0.167801 0.094858 -0.527421 -0.205749
2 -2.124481 -2.575253 -0.724101 -1.065040 0.178479 -0.182405 0.000728
2 -1.584526 -1.972064 -1.257840 -1.226498 -0.633054 -0.238659 0.269232
2 -2.441537 -2.962261 -2.441141 0.393935 -0.940106 0.925874 0.004264
2 -1.076367 -2.642946 -1.034552 1.311996 -0.023077 0.635054 0.000451
2 -1.161096 -2.003147 -1.566961 -0.126523 0.358248 1.177185 0.001775
2 -2.426752 -2.593013 -2.661416 -0.422032 -0.873656 -1.434473 0.032419
2 -1.272079 -3.017987 -2.391712 -0.893129 -0.030128 -0.413040 0.000892
2 -1.607181 -2.127022 -2.169205 -0.189244 -0.938128 -0.574868 0.002096
2 -1.229615 -2.092266 -1.720899 -0.814490 -0.968755 0.405987 0.011685
2 -1.138957 -1.998971 -0.565001 -0.448059 -1.076458 0.719496 0.009483
1 -1.807367 -1.917578 -2.466799 0.180217 -1.067328 0.358172 -0.001373
1 -1.310991 -2.560258 -2.524594 0.693717 -1.826138 0.964594 -0.001167
2 -1.379653 -2.415134 -2.212674 -1.359546 0.889019 0.067184 0.068706
2 -2.547055 -2.966844 -2.247171 0.646879 -0.471546 0.197626 0.000397
2 -2.293100 -2.684796 -2.695150 0.522344 -0.285052 0.805788 0.009948
2 -2.583346 -2.470506 -1.819225 0.060016 0.504369 -1.332206 0.838169
1 -2.719186 -2.678185 -1.479043 0.711799 0.549048 0.125175 -0.116588
2 -2.644152 -2.906294 -1.383132 1.060606 -1.083647 0.237725 0.000191
2 -2.146956 -2.653175 -1.351483 1.905264 -0.864707 -0.122080 0.000323
2 -1.462031 -3.044838 -2.462252 1.387821 -0.001209 1.336642 0.001274
2 -1.860083 -1.835053 -1.279196 -0.838972 0.354844 -0.130261 0.001530
2 -1.766833 -1.684839 -2.482839 1.712172 -0.047361 1.043413 0.000261
2 -2.234762 -1.782782 -1.784034 0.632897 -0.367912 0.582637 0.061265
1 -2.250319 -1.674191 -1.260441 0.048757 -0.220001 1.375647 0.000008
2 -2.423359 -1.846841 -0.933106 -1.352602 -0.623156 -0.206757 0.002959
2 -2.472077 -1.977984 -2.412048 -0.708112 0.158104 -0.248525 0.000077
2 -2.991779 -2.482477 -0.952719 0.287272 -0.154681 -0.343990 0.000368
1 -1.596214 -2.886938 -1.777793 0.695204 0.213556 0.737565 -0.001587
2 -2.262147 -2.951145 -2.439834 -1.056633 -0.257724 1.580425 0.003762
2 -1.768813 -2.837822 -0.995120 -1.573452 0.136054 1.064111 0.001194
2 -3.039012 -2.532297 -2.222393 0.382411 0.493219 2.065001 0.000855
1 -2.843217 -2.709703 -1.033936 -0.856346 1.260596 -0.590148 -0.018446
2 -1.456118 -2.166014 -1.781456 -1.403663 -0.346095 2.154996 0.041346
2 -1.513941 -1.692882 -1.603631 -0.782729 -0.314530 1.770594 0.000175
1 -1.731222 -1.717601 -2.781925 0.211827 0.424968 -0.113830 -0.969031
2 -1.391566 -2.046160 -2.672133 0.257895 -1.269607 -0.252602 0.000253
2 -1.647571 -2.038880 -0.898365 -0.141725 -1.323268 -0.484384 0.043782
2 -1.234954 -2.421924 -0.566683 -0.492915 1.710564 0.808294 0.000411
2 -2.517103 -2.035049 -1.544348 1.317966 0.065231 0.838228 0.000092
2 -2.281272 -1.914709 -1.760719 2.068742 0.257628 0.315062 0.060521
2 -2.692204 -2.564287 -2.173378 -0.778662 1.578450 -0.622503 0.002619
1 -1.801673 -2.819581 -1.437788 0.266332 -0.520157 -0.102942 -0.008515
1 -2.923324 -2.876781 -1.407680 0.382411 -0.245745 0.238776 -0.009079
2 -1.578145 -2.116010 -2.780271 -0.935172 -1.093726 0.979935 0.000639
1 -1.062575 -2.312421 -3.054832 1.706032 1.849000 -1.005903 -0.131366
2 -1.916462 -2.910575 -1.113263 -0.116229 -0.047396 -1.133601 0.000858
2 -2.518205 -2.402565 -2.353227 0.530590 -1.514390 -0.035792 0.023032
2 -1.841384 -2.713816 -1.889343 0.853726 0.890054 0.762115 0.001564
1 -1.321971 -2.861019 -2.006138 0.173849 0.274494 1.376103 -0.002906
2 -1.019833 -2.852996 -1.024721 0.184254 0.810353 1.862425 0.323787
2 -1.885443 -3.086762 -1.831741 0.844624 0.268163 -0.543443 0.005556
2 -1.210686 -2.091074 -0.818850 -1.347056 0.280097 -0.957214 0.262224
2 -1.123506 -2.069266 -1.845101 -0.323377 -0.438268 0.214438 0.009896
1 -1.503605 -2.901032 -2.941819 1.262175 0.689470 0.062322 -0.018648
1 -0.971031 -2.552833 -2.711583 -0.723075 0.108775 -0.521845 0.146862
2 -0.922339 -1.877043 -2.222923 0.054826 -0.656042 -0.698557 0.180526
2 -1.338873 -3.054795 -1.051102 0.096413 0.300953 0.678728 0.000344
1 -2.661520 -1.990502 -2.902585 -0.130545 0.742927 0.696840 -0.004023
2 -1.008115 -1.944545 -2.898930 -0.995859 0.375730 -0.439018 0.000337
2 -1.023894 -1.746868 -0.789533 -0.152558 -0.160411 -0.649268 0.000039
2 -2.091707 -1.899970 -1.481277 -1.393928 -1.082995 0.303384 0.000729
1 -1.819938 -1.830436 -3.049332 0.214377 0.527542 -0.605497 2.136629
2 -1.744934 -2.843715 -2.847944 1.176751 0.952554 0.265214 0.000144
2 -2.573144 -3.116446 -1.077654 -0.706575 -1.352146 -0.205685 0.000981
1 -2.917664 -2.526235 -1.603743 0.894291 0.508771 -0.871371 0.003824
2 -2.785772 -2.516376 -2.327839 1.384732 0.370830 -1.100435 0.002251
2 -2.002289 -2.020451 -2.900356 0.476556 -0.093812 0.146604 0.094150
2 -2.705154 -1.684297 -3.081316 1.042570 0.328157 0.211447 0.014410
1 -1.560693 -2.674945 -3.011915 0.533631 -0.585469 0.482229 -0.018636
2 -1.622960 -2.147413 -0.562933 -0.794677 1.306796 0.166905 0.000181
2 -1.504032 -2.126863 -0.820650 -0.664196 0.105071 -1.126135 0.002618
1 -1.815475 -2.642923 -0.704585 -0.900980 -0.463537 -0.412509 -1.160179
1 -1.909543 -2.612258 -0.757018 -0.962344 -0.318119 -0.648991 -1.096915
2 -1.000912 -2.389968 -0.554099 -0.225756 0.153967 -0.601173 0.000199
2 -1.779117 -2.074247 -0.763255 -0.798491 1.134758 -0.792312 0.001667
2 -0.858221 -3.072038 -0.797276 1.442769 -0.235850 -1.066878 0.001295
2 -2.929047 -2.276397 -0.714469 -0.035913 0.082813 -1.112077 0.000425
1 -1.182038 -2.094275 -0.696660 -0.713379 0.394932 0.060313 0.795210
2 -1.467664 -2.644517 -0.607006 0.183517 0.004490 -1.190324 0.000191
2 -1.154385 -2.200482 -0.652343 1.195217 -0.996524 -1.107706 0.530460
2 -1.904276 -2.967932 -0.629381 -0.130867 0.555382 -0.697699 0.000092
2 -0.986910 -1.795142 -0.518653 0.122148 0.070548 0.987467 0.000752
2 -3.029616 -2.544467 -1.703985 0.308340 0.139316 -0.080760 0.075197
2 -1.832847 -1.788715 -1.093766 -0.099943 -0.831477 0.887059 0.001507
1 -1.796920 -1.763353 -2.863910 0.031577 -2.432953 1.157719 -0.999471
2 -1.714019 -1.603032 -0.612047 -0.572889 -0.144908 0.125206 0.003410
2 -2.786051 -1.628809 -0.973323 1.212620 0.021534 0.199248 0.076578
2 -1.253710 -1.689382 -2.218559 -1.413327 0.183368 -0.482600 0.000062
1 -1.438548 -1.729314 -1.373398 -1.112190 0.469748 0.092981 -0.175165
1 -1.595981 -1.952163 -1.052959 -0.066411 -0.893442 0.452161 1.023070
2 -2.023296 -1.766391 -2.936587 -0.477198 0.038728 0.374684 0.022100
2 -1.966911 -1.782403 -2.330037 -0.680552 -0.593329 0.863194 0.000379
2 -3.091669 -1.869241 -1.545781 0.128510 -1.816188 0.593083 0.000055
2 -2.720191 -2.310625 -2.869657 1.607049 -0.662988 1.168350 0.000009
2 -1.023101 -2.050835 -1.010918 -0.938438 0.198864 0.888183 0.000030
2 -2.997682 -1.889041 -2.336151 0.613605 -1.095661 -0.371743 0.005323
2 -1.092420 -2.929732 -2.261651 -0.008998 0.996935 -0.620791 0.000120
2 -1.212102 -2.892003 -0.777214 -1.964718 -0.140880 0.539954 0.000975
2 -2.439190 -2.825281 -0.786182 -0.340591 1.675194 2.581189 0.000018
2 -2.254979 -1.596951 -3.063347 -0.963696 0.239800 0.154063 0.008735
2 -2.927290 -1.661509 -0.953134 0.860873 -0.046579 0.441801 0.069641
2 -1.993032 -3.072474 -2.849350 0.714880 0.297570 -0.840121 0.001050
2 -2.368441 -3.054749 -1.397167 0.263041 0.413110 0.342034 0.000015
2 -2.841139 -1.802529 -2.230003 0.512838 -1.822768 2.319995 0.008078
2 -1.011978 -2.871047 -0.902984 -1.149621 -1.655227 1.379631 0.323608
2 -1.732810 -2.376497 -2.978237 -1.009929 -0.336599 1.025711 0.008537
1 -2.822451 -1.793052 -3.089264 0.107437 0.166674 0.215759 0.004799
2 -2.145807 -1.659035 -2.171516 -1.490212 -0.979462 0.489565 0.000071
2 -2.981710 -2.471065 -2.863317 1.046161 0.228970 -0.394742 0.000014
1 -3.030302 -2.110974 -1.327853 0.746190 -0.848105 0.214662 -0.007009
2 -1.274260 -3.095558 -0.834962 0.138272 0.233684 1.409668 0.000659
2 -2.699257 -3.069027 -1.554497 0.682256 -0.082318 0.163041 0.233728
2 -0.960974 -1.588817 -2.310447 -1.426386 0.668186 -1.508645 0.000040
2 -0.947269 -2.664210 -1.688098 -1.422919 -0.873677 0.379526 0.006656
2 -1.554261 -1.862728 -3.030977 -0.860445 -0.489070 1.022886 0.000056
2 -1.982507 -3.014009 -2.328742 -0.530360 1.164789 -0.770270 0.000374
2 -3.078691 -2.693885 -2.338361 0.561306 1.768725 -0.002661 0.000842
1 -1.138076 -2.473342 -3.096433 0.710262 0.420950 0.402601 -0.107227
2 -2.825695 -1.657217 -2.788611 -1.005673 -1.359901 0.102023 0.000978
2 -1.809535 -1.638195 -1.877717 -1.291732 -1.250736 -1.433493 0.002351
2 -3.091076 -2.138755 -3.039853 0.530481 0.073108 0.159567 0.000165
2 -3.023443 -2.163378 -1.077590 1.622715 -0.725060 0.711305 0.000060
2 -1.733601 -1.641557 -2.915007 0.248203 -1.129585 -0.911770 0.065244
2 -3.114023 -1.610185 -0.940615 -0.573578 -0.861845 -0.242950 0.852551
2 -2.721093 -3.074065 -2.917044 0.717038 0.978083 0.265926 0.006770
2 -3.059474 -3.073379 -1.434744 1.203425 -0.189878 -0.011675 0.000108
1 -1.599362 -2.176874 -3.072537 0.261624 1.014018 1.348789 0.043786
2 -3.061380 -1.606120 -1.723252 0.593580 -0.975671 -0.301082 0.451759
2 -1.738124 -3.091892 -0.832610 0.503721 1.004557 0.250542 0.000377
2 -2.251495 -1.675360 -0.488302 -0.740554 0.909273 0.625659 0.987797
2 -1.244986 -2.908731 -0.366879 -2.074416 -0.169624 0.730136 0.010346
2 -1.347913 -2.030623 -0.522813 0.031210 0.514180 -0.567187 0.068055
2 -2.131637 -2.384673 -0.492595 -0.008570 -0.014394 0.298992 0.000018
2 -1.292084 -2.273824 -0.399345 0.468222 -1.023301 0.221029 0.511653
2 -1.843433 -1.684000 -0.516271 0.578793 -0.069841 -0.076224 0.003414
2 -2.687486 -2.848640 -0.561929 -1.149035 -0.574394 -1.239061 0.038586
2 -1.158662 -2.728008 -0.462515 -1.118964 0.143593 -0.105036 0.001765
2 -1.080209 -1.688890 -0.367671 0.524900 0.256672 0.151388 0.000665
2 -2.694682 -2.909583 -0.428106 0.686554 -0.658313 0.602920 0.038603
2 -2.630665 -1.991340 -0.451575 1.313550 -0.489243 -0.133859 0.003242
2 -2.837683 -2.283610 -0.436735 0.180876 -1.071710 -0.628693 0.003700
1 -1.624466 -2.958768 -0.518298 -0.092197 -0.739396 -1.470600 -0.009732
2 -1.324038 -1.816344 -0.548522 -0.414978 1.061227 -2.084460 0.005715
1 -0.964466 -2.689850 -0.470130 0.455337 0.778847 -0.587745 -0.011773
1 -1.895230 -2.550038 -0.580624 -0.658927 -1.069881 -1.922592 -0.230335
2 -2.396447 -2.793508 -0.410878 1.537476 -0.208504 -0.580211 0.000094
2 -2.359955 -1.676723 -0.458978 -0.199855 -0.601529 -0.852869 0.987906
1 -1.220644 -1.976385 -0.376602 0.891590 0.674396 -0.838696 -0.053147
2 -2.326891 -3.041588 -0.376537 -0.183674 -0.035341 -0.741800 0.058115
2 -2.463734 -2.092824 -0.368840 0.045852 1.509085 -0.983391 0.000500
2 -2.424502 -3.100906 -2.610347 0.355283 1.208695 -1.134941 0.002078
2 -1.458060 -3.083722 -2.807115 -1.223470 2.333343 0.802994 0.000193
2 -0.842834 -1.986926 -1.958105 -1.358455 -0.348594 0.342068 0.018592
2 -3.107578 -2.593699 -1.105520 1.338735 0.058633 0.174257 0.014842
2 -1.568591 -2.116055 -0.069283 -0.303823 -0.156087 -0.265512 0.003596
2 -1.231170 -2.120146 -0.106868 -0.345259 0.678878 -0.038146 0.021199
2 -2.432989 -3.024681 -0.125738 -0.427184 0.205857 -0.271246 0.062095
2 -1.129321 -2.291211 -0.117299 0.255598 -1.557733 0.064142 0.015773
1 -0.975286 -3.023492 -0.088283 -0.891856 0.257379 1.115070 0.203281
1 -1.860624 -2.630895 -0.098219 0.292986 0.045199 0.502579 -0.837538
2 -3.095446 -1.860486 -0.156764 -0.055157 -0.065061 0.283538 0.000387
2 -2.819364 -2.463658 -0.126205 -2.007581 -0.561801 0.596747 0.000002
2 -0.938985 -2.336793 -0.141489 0.850532 1.084038 1.042506 0.002421
2 -2.298548 -3.049137 -0.088415 1.192368 1.621120 -0.648716 0.061969
1 -1.769084 -1.872596 -0.215955 -0.147456 -0.809966 -1.154801 0.001302
2 -1.064738 -2.525646 -0.171534 1.591788 -0.600173 -0.339900 0.000274
1 -1.820637 -2.526881 -0.156835 -0.302628 -0.735336 0.683766 -1.129675
2 -2.113877 -2.925994 -0.207854 0.002047 -0.910379 -0.856193 0.000822
2 -1.310328 -2.734397 -0.179222 -0.278728 0.126686 -0.241097 0.000049
2 -2.993388 -2.248925 -0.355431 -0.174555 -0.482499 0.065759 0.004946
2 -1.748995 -2.386602 -0.348105 -0.048108 -1.228903 0.228178 0.320471
2 -1.660702 -1.900935 -0.360011 0.489187 -0.835752 -0.045418 0.002941
2 -3.086724 -2.079408 -0.323912 0.418610 -0.229669 1.623914 0.001296
2 -1.052376 -2.007234 -0.349900 0.119233 0.047266 -0.131796 0.005944
2 -0.874606 -2.244792 -0.308929 0.035917 1.492514 0.672369 0.001077
2 -2.460814 -3.033794 -0.329067 0.822699 0.479534 -0.619332 0.058819
2 -1.097262 -2.212395 -0.253799 -1.621814 -0.655756 0.972404 0.019197
2 -2.705029 -1.928360 -0.295923 -0.269728 1.419674 0.770033 0.002872
1 -1.651785 -2.782830 -0.235871 0.241226 0.424792 0.720277 0.003927
2 -1.353906 -2.197648 -0.332419 0.162168 -2.403323 -0.687940 0.615292
2 -2.366519 -2.507878 -0.307863 -0.125098 0.392983 -0.200438 0.000010
2 -1.012546 -2.918169 -0.149343 -0.608414 -0.946791 1.514925 0.221707
1 -1.255475 -2.138355 -0.260923 0.781614 -0.865683 0.843902 0.071558
2 -2.500212 -1.813994 -0.298232 0.162144 -0.795262 -0.849462 0.000271
1 -1.086862 -2.882472 -0.328909 2.432998 1.205862 0.025000 -0.008466
2 -1.650735 -2.938867 -0.250172 -0.073305 0.457056 -0.692173 0.018568
2 -1.800439 -2.348465 -0.242605 0.413633 -0.958218 -0.239093 0.321525
2 -2.665976 -3.116745 -0.149732 -2.021087 -0.213514 1.755167 0.000150
2 -1.900909 -2.878163 -0.234388 0.894412 0.899495 -0.969651 0.000407
2 -1.392072 -1.592439 -1.909356 0.473225 -1.662329 0.752588 0.000644
2 -1.259526 -2.574325 1.478522 0.082082 -0.679634 -0.880975 0.001340
2 -2.674262 -2.174443 1.978211 0.928569 -0.076637 1.232192 0.000190
2 -1.661882 -2.067559 0.086204 0.645148 0.122323 -0.866908 0.002455
2 -2.249469 -2.378391 3.070819 -0.827423 0.187389 0.165874 0.000003
2 -2.986069 -1.652913 1.491148 0.601585 -0.046487 -1.244728 0.000319
2 -1.382565 -2.919388 1.652884 -0.767478 -0.361593 -0.699006 0.286100
2 -1.856089 -2.310003 1.377442 -1.109494 -0.425662 -0.747939 0.000040
2 -1.982372 -1.955119 1.023485 -0.250927 0.149936 0.049216 0.088476
1 -2.055976 -2.215658 2.420461 0.173517 -0.012131 -0.308919 -0.000817
2 -2.579838 -2.259844 2.674594 -0.249311 0.556087 0.521562 0.000538
2 -0.987100 -2.814990 2.168295 0.199522 -0.201694 -0.021465 0.000010
2 -2.905263 -1.789204 2.131684 1.376864 -0.353434 0.227319 0.002316
2 -1.982601 -2.002773 2.000938 0.382634 0.552200 0.839946 0.000002
2 -1.067097 -2.971976 1.596383 -0.168817 0.129900 0.518483 0.000018
2 -2.071170 -1.933244 1.197236 0.873123 1.179065 0.352807 0.093647
2 -2.423880 -1.712539 2.128723 -0.441427 0.023966 -0.107609 0.001136
2 -2.638044 -2.087348 1.632928 -0.719685 0.199256 0.294637 0.000817
1 -1.589256 -2.828029 0.948280 -0.467211 -0.129606 -0.027587 -0.001941
2 -2.578277 -2.926020 2.014896 0.488201 -0.450641 -0.212548 0.000038
2 -2.605678 -2.065025 0.636732 -0.056134 -0.057145 -0.211441 0.000664
1 -1.871206 -2.016993 0.970608 0.533824 0.610623 -0.695687 0.089207
2 -1.485194 -2.508179 1.748658 -0.184917 -0.224195 0.905002 0.029616
2 -2.037514 -1.584856 2.219469 0.509767 0.293025 0.030380 0.000835
2 -1.346073 -1.738722 0.733556 0.316586 1.726267 -0.402177 0.014099
2 -1.905710 -2.970656 1.591080 0.488348 -0.417869 -1.086201 0.000233
2 -2.380486 -2.148453 2.169110 0.139204 0.328886 -0.136221 0.440414
2 -1.699108 -2.445932 1.602474 0.841594 -0.451268 -0.310206 0.000142
1 -3.029053 -2.097219 1.523849 -1.001595 1.062032 -0.774368 0.238737
2 -1.092821 -2.179405 3.111757 0.725162 -0.065137 0.164950 0.018873
2 -1.385705 -2.490624 1.088871 -0.417848 1.446880 0.244299 0.000431
2 -2.551598 -2.315427 1.014107 -0.377111 -0.962841 0.689112 0.010082
1 -2.962913 -2.159285 0.067728 -0.244397 -0.720383 -1.067679 0.014138
2 -1.903276 -2.722923 2.245839 -1.347186 0.418778 0.780405 0.000434
2 -2.841404 -2.069226 0.120143 -1.303011 0.691630 -0.775887 0.014138
1 -2.118907 -2.767584 0.836628 -0.207774 0.355796 0.388154 -0.004311
2 -1.084395 -2.252291 1.254789 -0.489821 -0.290074 -0.201709 0.007941
2 -1.738027 -2.391603 2.156318 0.325258 -0.032202 0.474205 0.166898
2 -2.318546 -2.214399 1.622185 -0.746142 0.013476 -0.170432 0.000006
2 -1.324688 -1.945400 2.032272 -0.222491 -0.045947 0.111843 0.000008
2 -1.616271 -2.964208 2.143274 0.873462 -0.210719 0.149356 0.001303
2 -1.972568 -2.844160 3.105823 0.461487 1.057603 3.105703 0.000558
2 -2.118822 -2.619116 0.246526 1.116395 0.017464 -0.951220 0.030020
2 -1.780168 -2.579004 1.826147 -1.442036 -0.345695 -0.249064 0.016507
2 -2.215120 -2.608696 2.092646 0.082532 -0.646406 1.123377 0.020936
2 -1.899463 -2.128714 0.291066 -0.039189 -0.338917 -0.861443 0.018929
2 -1.368850 -1.642664 2.890946 0.706767 0.645088 -0.199733 0.006144
1 -2.283795 -2.476772 2.639803 -1.121928 -0.375758 1.290787 -0.006365
2 -2.863457 -2.101947 1.534560 -1.202498 0.545174 1.351481 0.012099
1 -2.367356 -2.907167 1.180385 0.564125 -0.301996 -0.589272 -0.874624
2 -2.054504 -1.633515 0.737877 0.664017 0.372142 -0.571757 0.011386
2 -1.625107 -2.608663 1.835318 0.528456 -0.811333 -0.377846 0.017893
2 -1.615332 -2.671617 2.922974 0.356023 -0.215497 -0.006744 0.000009
2 -1.830377 -2.662383 1.070859 1.013108 -0.483732 0.829947 0.000272
2 -1.711869 -2.453242 0.877335 0.278537 0.508335 -0.066584 0.000815
2 -2.258581 -1.858782 1.512441 0.623553 0.046551 -0.058727 0.000181
2 -2.043885 -1.697477 0.588140 -0.030922 0.675878 -0.243237 0.011558
2 -2.777753 -2.028376 1.082725 0.181206 0.281659 -0.095745 0.000030
1 -2.406394 -2.836859 1.270350 0.284383 -0.709297 -0.897515 -0.875579
2 -1.420722 -1.742195 2.266068 -1.061952 -0.112533 -0.613514 0.000100
2 -2.505370 -1.648331 2.418916 0.036124 0.428655 0.447965 0.000493
2 -2.104222 -3.071291 1.998860 0.827437 -1.222313 -0.230844 0.000018
1 -1.519339 -2.933928 1.272993 -0.341857 0.589690 0.332393 -0.002222
1 -2.098374 -1.802390 1.226860 -0.248891 1.075408 -0.220937 -0.005295
1 -1.590265 -1.946104 0.557138 0.109901 0.023136 -0.939445 -0.002647
2 -1.732738 -3.001183 0.699616 0.287842 -2.063534 -1.332486 0.081819
2 -2.788576 -2.743632 2.980704 -0.031290 -0.105650 1.635908 0.244322
2 -1.859863 -1.671974 1.703967 -0.104213 1.464820 -1.161521 0.000387
2 -2.153262 -2.614573 2.567429 0.556882 0.815877 -0.225010 0.060622
1 -2.857408 -2.049963 2.107324 0.590202 -0.031872 -0.382993 0.011156
2 -2.435185 -3.038695 2.206768 -0.792272 0.259116 -0.609520 0.003095
2 -1.008856 -1.983981 2.397063 0.103262 0.856430 1.017066 0.017591
2 -1.943329 -1.984739 2.528398 -0.247682 -0.258889 0.722039 0.000358
2 -1.920484 -1.786966 2.934507 1.218753 0.026732 -0.283606 0.003984
2 -1.332387 -2.469596 1.325362 -0.666926 -0.155023 0.405469 0.001178
2 -2.956120 -2.697517 2.550592 0.041318 -0.972444 -0.139212 0.002762
1 -1.844569 -1.721625 0.678999 -1.110000 0.348860 0.461645 -0.000891
2 -2.316593 -1.710379 0.578191 0.384970 0.406818 -0.991916 0.000053
2 -2.621640 -2.015014 0.426874 -0.495009 -0.910048 -1.848685 0.000591
2 -1.447613 -2.289257 1.601850 -0.633049 0.691299 -0.150519 0.000596
2 -1.963348 -2.420453 0.918697 -0.346056 0.286765 -0.213072 0.307042
2 -1.240464 -2.468205 2.431685 0.330523 0.185387 1.594111 0.001304
2 -2.393862 -2.211499 0.512371 0.373387 1.249379 -1.761385 0.166131
2 -2.924409 -1.595348 1.173067 -1.133144 1.528708 -1.150757 0.001530
1 -2.106437 -2.686934 2.170790 -1.317484 -0.947429 -0.057069 0.020031
2 -2.988410 -2.240132 1.427987 -0.363899 0.788706 0.283800 0.053345
1 -2.756956 -2.411296 1.007249 0.315984 0.341428 -1.937172 -0.009804
2 -1.746649 -2.686214 1.499161 -0.711808 -0.325004 0.853561 0.000038
2 -2.642840 -2.604816 1.095730 -0.126829 0.470314 -0.558511 0.012834
2 -2.026839 -2.659446 0.698218 -1.069621 -0.001185 -0.028143 0.001219
1 -2.288936 -2.628719 1.759126 0.276363 0.297619 -0.262111 -0.001382
1 -1.893512 -1.937290 2.740120 -0.809890 0.527651 -0.261753 0.000749
2 -2.312692 -2.905807 2.230801 -1.124797 -1.070288 0.473266 0.002994
2 -1.387109 -2.296583 1.930728 -0.936081 -0.691269 -1.298694 0.000020
2 -1.313811 -1.758857 2.612057 -0.562315 0.358576 0.732337 0.013738
1 -2.493162 -2.564643 0.813178 1.157212 0.412582 -0.651178 -0.082218
2 -1.562313 -2.335270 1.400141 -0.842549 -0.195441 0.258749 0.000205
2 -2.664775 -1.790763 0.896017 0.448912 1.029363 0.605283 0.001685
2 -2.522583 -1.605103 1.413132 0.331972 0.228858 0.532706 0.006106
2 -1.505328 -3.004104 0.840211 0.471481 -0.683744 0.839482 0.061532
2 -2.622682 -2.115815 2.272322 0.137900 0.962288 1.138565 0.008516
2 -2.547754 -1.776645 3.044333 0.507433 0.180073 0.321548 0.000413
2 -1.420599 -2.407081 2.475803 0.136234 0.608747 -0.733795 0.001389
2 -2.679284 -2.179597 2.416654 0.482358 -0.334758 -0.593220 0.008172
2 -2.777403 -2.268273 2.787260 -0.798113 1.119979 0.439981 0.000633
2 -2.557064 -2.215391 2.987615 0.372015 -0.658181 1.467945 0.020808
2 -2.739660 -1.916707 2.130873 0.407597 -0.302428 -0.003234 0.004236
2 -2.248709 -2.073948 2.900018 -1.016226 -0.872055 -0.347099 0.000003
1 -2.639048 -2.793931 2.757439 -0.966289 -1.398333 0.780759 -0.044874
2 -2.864854 -1.803956 2.744403 -0.453447 2.161361 0.230398 0.001661
1 -1.027589 -1.675413 0.405457 0.430490 -0.162894 -0.473650 -0.004077
2 -1.491277 -2.027490 0.399868 1.197770 0.633545 0.526334 0.038551
1 -1.253194 -2.423957 0.881131 1.153630 -0.133893 0.524119 -0.000357
2 -1.142174 -2.256608 1.412830 0.321087 -1.044926 0.704446 0.007840
2 -1.882566 -2.752958 0.128425 0.693739 -0.352311 -2.049467 0.000606
2 -1.850741 -2.302885 2.818971 -0.361231 1.411779 1.980351 0.000001
2 -1.179733 -3.096858 2.293407 -0.180618 0.027545 0.285743 0.000630
1 -2.474721 -2.265813 2.187968 -0.016545 -0.721704 -0.269541 -0.001301
1 -2.781477 -2.824581 0.617876 0.382022 -0.041446 0.257238 -0.002311
2 -2.906199 -2.494946 1.050088 0.062863 0.986366 0.362758 0.045020
1 -2.445254 -2.423407 0.938184 -0.587716 -1.170865 0.119735 -0.567614
2 -3.031920 -2.218727 1.564779 -0.321468 -0.836305 0.034334 0.249048
2 -2.329814 -2.121643 0.833011 -0.620177 -0.061349 -1.383182 0.041763
1 -1.606580 -2.622552 0.436810 0.269700 0.757201 -0.777378 -0.002190
1 -1.815676 -2.227089 0.378886 -0.012989 1.419284 0.318115 -0.020957
2 -2.521901 -2.214288 0.487879 -0.621980 -0.367760 -0.373435 0.166036
2 -1.029511 -1.864654 0.900008 0.752598 0.326993 0.841488 0.003152
2 -3.118351 -2.461930 2.113633 -0.324286 0.826371 0.918827 0.006097
2 -1.384419 -2.578863 1.660858 0.161581 -0.674954 1.306454 0.028351
2 -2.889438 -1.757198 0.466651 -0.637136 1.497775 0.229204 0.002541
2 -0.838090 -2.439979 2.077830 -0.180888 -1.130510 1.849726 0.138429
2 -2.702104 -2.070461 1.437599 1.134427 -0.650452 -0.273997 0.002420
2 -2.275511 -1.812279 2.212936 0.574262 0.437156 -0.012712 0.001145
1 -2.186791 -2.229926 1.200716 -0.092857 -0.794947 1.435981 -0.005011
2 -2.680099 -2.757776 1.147722 -0.995929 -1.002454 1.105528 0.012271
2 -1.314423 -1.956834 0.622497 0.325792 -1.226415 0.220831 0.000528
2 -1.743703 -3.082592 0.586728 -0.740667 0.918931 -0.883949 0.106939
2 -2.210985 -2.522504 0.490150 -0.131785 -0.669416 -1.835709 0.000177
2 -1.901260 -2.098737 1.119097 0.022304 0.763287 0.030755 0.007717
2 -1.569282 -2.387950 1.008591 -0.482386 -0.296718 0.661862 0.000991
2 -1.356590 -2.143793 1.364788 -0.126994 1.343445 -0.467789 0.000111
2 -2.235295 -2.680314 0.319407 0.521694 0.005829 -0.009606 0.030294
2 -1.415895 -2.098596 0.957526 0.397820 0.299097 1.083363 0.000010
1 -2.434706 -2.044526 2.139649 -0.981077 -1.053786 0.011933 0.384156
2 -2.849695 -1.808819 0.847816 -0.818810 -0.267134 -1.007020 0.001691
2 -2.249392 -1.898775 0.832046 -0.339062 -0.392623 -0.518252 0.000153
2 -2.266344 -2.695106 2.537736 0.785490 0.371876 -0.599830 0.060315
2 -1.294103 -1.806520 1.626718 -0.932885 0.039352 1.312840 0.068064
2 -1.707359 -2.851427 2.296589 -0.190353 -1.077877 1.190380 0.000772
1 -2.979690 -1.745192 2.901340 0.154436 0.151222 0.159094 -0.004387
2 -1.984680 -2.322944 0.845365 1.002702 0.470262 0.329669 0.306908
2 -2.460440 -2.078059 0.882396 -0.076893 -0.336734 0.622548 0.041674
2 -2.800280 -2.229923 0.851182 0.428679 -0.436250 0.740990 0.000113
2 -1.085970 -3.060960 2.734316 -0.482955 -0.596700 -0.104344 0.031378
2 -1.585635 -2.757752 2.118544 -0.870389 0.537772 -0.478019 0.000717
2 -1.800547 -2.750677 0.723113 -1.418329 0.614082 -0.570748 0.000706
2 -1.161248 -2.399024 1.663793 -0.581177 0.946791 -0.615177 0.000055
2 -2.084441 -2.693251 1.028457 -0.068152 -1.094015 1.334307 0.000648
2 -1.258695 -3.117760 1.222006 2.045259 -0.787419 0.556717 0.000008
2 -2.876988 -2.909013 2.749615 0.165541 -0.083620 1.015999 0.133041
2 -2.863931 -2.245048 1.293878 -0.145268 0.532082 -0.206440 0.002908
2 -3.109306 -2.066796 1.907359 -0.219331 -0.032676 0.115823 0.001527
2 -2.510112 -2.670867 1.199303 -0.684561 -0.515171 0.667511 0.005021
2 -1.573342 -1.819632 1.783368 0.487745 1.947368 -0.910235 0.000735
2 -1.124430 -2.546488 1.180869 -0.253061 -0.330989 0.161618 0.000071
2 -1.639080 -1.947874 2.344024 -0.041400 -0.826398 1.445646 0.059510
1 -1.949764 -2.744843 1.810608 -1.101930 0.007573 1.288213 -0.002663
2 -2.784828 -2.385964 2.968173 -0.545280 0.849839 1.468063 0.002317
2 -2.705265 -2.931077 2.671767 -0.636019 0.022988 -0.617659 0.010568
1 -2.548453 -2.948392 2.406291 -0.060569 0.205592 -0.473887 -0.002465
1 -2.143535 -1.708211 1.379966 -0.459731 1.287563 -1.135384 0.956636
2 -2.203737 -2.486525 1.897627 -0.118213 -1.562466 -0.111354 0.000572
1 -2.247076 -2.859696 0.713590 0.362758 -2.250849 0.435076 0.046612
2 -2.747022 -2.600301 2.242338 0.613179 -1.141308 0.718265 0.000003
2 -0.969164 -2.555341 2.013186 0.663046 0.923920 0.834572 0.002495
2 -2.654129 -3.112487 2.683866 0.235695 -0.702854 0.001703 0.001981
2 -2.454886 -2.131564 2.546334 -0.537712 1.685739 -0.795017 0.000347
2 -1.579429 -2.203187 0.543757 -0.912266 1.792518 -0.773669 0.000157
2 -1.719299 -2.374109 2.285793 -1.764751 0.771933 -0.673790 0.143658
2 -1.234857 -3.044613 2.564176 0.165423 0.135985 -0.180395 0.000450
1 -1.524309 -2.126307 1.720205 -1.264142 0.664566 0.717057 0.000411
2 -1.627034 -2.496293 2.141647 -1.405846 -0.733690 1.214957 0.024356
2 -1.456670 -2.238231 2.302380 -1.163165 -0.367856 -0.601338 0.000101
1 -2.417715 -2.426255 1.073230 0.457358 0.628869 0.785965 -0.505700
2 -1.238646 -2.633778 0.921050 -0.543386 0.452310 1.053322 0.000489
1 -2.588432 -2.347946 1.513258 1.157723 -0.618641 -0.731693 0.000021
1 -1.822776 -2.400034 0.247021 0.238855 -0.201874 -1.219192 -0.220139
2 -2.226397 -2.259426 2.155722 1.428940 1.069834 -1.177740 0.068768
2 -1.927536 -1.852122 2.317025 -0.880796 -0.563176 -0.161349 0.000208
2 -2.983752 -1.732431 2.554162 -1.371203 -0.039097 0.127481 0.000592
2 -3.020645 -2.492018 0.485822 -0.037899 1.625992 -1.182718 0.000223
2 -1.824771 -2.914949 0.587690 1.144548 0.008460 -0.131775 0.010491
2 -2.827580 -2.187494 1.791152 -0.488129 -0.318875 -0.640945 0.000192
1 -1.205015 -1.956067 2.737016 -0.279000 -0.087353 -1.072132 -0.000321
2 -2.991323 -1.982328 2.034500 -0.692390 1.023186 -0.585275 0.011298
2 -1.091780 -1.716277 0.624528 1.079038 0.263903 0.290419 0.051408
2 -2.361122 -1.688220 0.164632 0.687644 0.071564 -0.087761 0.000068
2 -1.509115 -1.796926 0.105777 0.473565 0.265752 -0.458893 0.000036
2 -2.227740 -1.939104 0.141328 -0.301223 0.195115 -0.335974 0.000015
2 -1.024758 -1.940102 0.385934 -0.334243 -0.118255 0.130887 0.020673
2 -2.756178 -2.681642 0.437176 -0.236147 -0.955823 1.377747 0.007091
2 -1.393264 -2.212550 0.196787 -1.103144 -0.547435 -0.621299 0.021382
2 -2.917412 -2.693476 0.497806 0.968983 0.630932 -0.273265 0.006176
1 -2.797157 -2.750702 0.998937 0.143408 -0.952693 1.799693 -0.005043
2 -3.072756 -2.507052 1.042978 -1.222623 0.618829 1.433177 0.017863
2 -1.052195 -2.362745 0.533308 -0.457215 -0.403376 0.673702 0.022378
2 -1.081885 -2.233440 0.113672 -0.299956 -0.891138 -0.112463 0.000161
2 -2.923297 -3.107447 0.638202 -0.095428 -0.043211 1.105531 0.000030
2 -2.300825 -2.372883 2.192622 -0.288074 -1.091068 0.038391 0.067827
2 -2.625185 -2.444803 1.913417 0.872850 1.732816 -0.476993 0.000019
2 -0.959128 -2.096946 2.213006 0.751927 -1.657889 -0.092254 0.001292
1 -1.693220 -1.817503 2.328629 -0.357868 0.823377 0.483064 0.058882
2 -1.045574 -1.898220 1.078274 0.482214 -0.372095 0.031706 0.003634
2 -1.867473 -2.450095 1.142197 0.907886 1.425665 -1.030650 0.000334
2 -2.641751 -1.800691 0.606089 0.221713 0.991910 0.094064 0.000096
2 -1.281754 -2.910095 0.976547 0.234716 -0.843626 -0.200653 0.000371
2 -2.901409 -2.705878 3.023433 0.253091 -0.400024 0.662204 0.240346
2 -2.155560 -2.889872 0.450735 -0.439267 0.124516 0.844701 0.000081
2 -2.470208 -3.109939 0.486624 -0.340923 -0.099113 0.881572 0.009343
1 -2.465219 -2.536394 2.418865 0.081344 1.363174 0.390184 -0.009108
2 -1.758809 -1.752089 1.155676 -0.403685 -0.485183 -0.968532 0.000488
2 -1.202883 -1.974697 2.954310 -0.144901 -1.503900 0.007064 0.000945
2 -3.042385 -1.893822 2.691059 1.799932 -0.595991 0.616484 0.005400
1 -2.295030 -1.691554 2.637005 1.137397 -0.314963 -1.227665 0.000717
2 -0.922904 -2.971252 0.756532 -0.439664 -0.525954 0.426584 0.001197
2 -2.867052 -2.804447 2.831234 0.700588 0.946295 0.294739 0.134462
2 -3.019305 -2.148067 0.539477 0.201626 -0.555328 0.824506 0.000488
2 -1.478731 -3.080302 0.020684 0.763488 -0.897797 -0.271354 0.009679
2 -1.376524 -1.725683 0.456788 -0.257422 -0.132642 0.957020 0.000042
2 -1.210339 -2.647740 0.222860 0.836443 0.023744 0.288802 0.000010
2 -2.586654 -2.659252 0.619968 -0.163668 -0.446247 1.429027 0.001289
2 -2.344761 -2.005347 0.506647 -0.832928 -1.425383 0.527972 0.000537
1 -1.040447 -2.028064 1.240586 0.108232 -1.271502 -0.132511 -0.001737
2 -1.374388 -2.038710 0.110317 0.443986 1.269676 0.616362 0.023969
1 -1.918024 -2.492619 0.145183 1.024225 0.606402 0.469239 -0.213135
1 -1.324691 -2.094857 0.272950 0.369987 0.913726 1.373057 0.022803
2 -2.434027 -2.947015 0.439642 0.132831 -0.132594 1.071501 0.005487
2 -2.804026 -1.917487 1.779983 0.722237 -0.771709 0.823536 0.000078
2 -2.603638 -1.759624 0.214431 1.584179 0.740455 -0.742083 0.001732
2 -0.928388 -2.285430 0.582732 -0.216131 0.625468 -0.377530 0.022493
2 -1.048344 -2.925325 2.785785 -0.603649 -0.117467 -0.938478 0.031162
2 -0.852111 -1.966365 2.399272 0.016245 0.760849 -0.530805 0.736459
2 -0.965120 -1.675420 2.456771 -0.285068 0.265590 -0.353327 0.001001
2 -2.207235 -2.789318 2.716833 0.806739 1.016901 0.783390 0.000654
2 -2.599951 -2.561742 0.446776 0.077255 1.758760 1.119835 0.002188
1 -3.062781 -3.047871 1.953092 0.212083 1.260134 -0.619689 0.194035
2 -0.850916 -2.123898 1.437386 0.135864 0.177599 1.085945 0.005518
2 -1.191614 -1.651093 2.112673 -1.007724 0.428583 -0.552390 0.000021
2 -1.944236 -1.729726 2.767333 -0.066503 -0.474942 -1.202073 0.004281
2 -2.828113 -2.828523 2.569416 -0.575786 1.061977 0.043139 0.005366
1 -2.980919 -2.515899 1.197167 0.403881 -0.530069 1.745952 0.007378
2 -1.014005 -3.092557 2.446566 -0.742801 -0.572631 0.441496 0.000324
2 -2.971107 -1.707683 1.718903 0.251596 1.709049 0.503312 0.003160
2 -2.221068 -2.907737 1.267611 1.028279 0.847910 -0.579572 0.007794
2 -2.406242 -3.020321 1.731662 -1.663981 0.435838 -1.484426 0.000114
2 -1.034520 -2.422426 0.290499 -0.307684 0.190651 1.408951 0.000113
2 -2.241416 -2.786261 0.122824 -2.524252 -0.268802 0.986036 0.032792
2 -1.539105 -2.072730 0.267720 -0.161583 -1.510441 1.185713 0.038647
2 -1.156056 -1.827759 0.690062 -0.867829 -1.594375 -1.345072 0.062298
2 -1.321225 -1.820914 1.038074 0.161342 -1.007544 1.057405 0.000030
2 -2.054788 -1.651060 1.416702 0.494949 0.313982 1.706752 1.052811
2 -1.386098 -1.761890 1.722963 -0.396011 -0.932479 0.113540 0.068786
2 -2.706034 -1.752391 1.143274 0.117687 -1.260984 -1.062531 0.000871
2 -1.278583 -1.849030 3.102892 -0.562302 -0.712800 1.239642 0.000601
2 -1.359458 -2.896143 0.716759 -0.394481 1.035690 1.610222 0.000606
2 -1.011877 -2.116446 2.580428 -1.269062 0.260645 0.352266 0.017153
2 -2.982657 -2.365220 1.080318 0.640599 -0.138950 -0.274095 0.030997
2 -2.993571 -1.716111 0.043329 0.639519 0.402296 -1.526348 0.000043
2 -2.480691 -3.035823 0.679527 -0.088689 0.491530 -0.134246 0.010790
1 -2.660094 -2.623336 2.874365 -0.498323 -0.632834 -1.408129 -0.048183
2 -1.846198 -2.704734 0.497237 -0.052467 2.375232 0.229705 0.000392
2 -1.319181 -2.917324 1.760121 0.483554 1.113932 0.108152 0.286082
2 -1.075083 -2.773462 3.044052 -1.273391 0.544364 -0.536810 0.000013
2 -1.631297 -2.545654 0.126768 -1.308699 -0.611625 1.029509 0.000335
2 -0.949505 -1.726759 0.143204 0.538096 0.608857 1.498370 0.009451
2 -3.083332 -1.806450 2.060726 -0.216728 -0.554077 0.308643 0.002543
2 -1.688174 -1.613659 0.727257 0.983704 -0.467714 0.137077 0.006383
2 -1.257006 -1.710225 2.470033 0.712207 -0.985000 0.592956 0.013734
2 -2.643445 -1.692336 1.327956 0.322761 -0.999378 -0.155196 0.006876
2 -1.196919 -1.698181 0.777300 0.071063 -0.884716 0.364086 0.029762
2 -0.959013 -1.970698 0.523066 -0.824365 1.781381 -1.017472 0.020629
2 -1.717612 -1.690418 1.480550 -0.215238 -1.145688 1.003543 0.000841
1 -1.393373 -3.012783 2.319940 -0.412259 0.769553 -0.203872 -0.768312
2 -2.597144 -2.362785 2.961206 -0.748174 -0.580740 -1.390449 0.022730
2 -1.347589 -2.991743 3.024852 -0.461751 1.192421 -0.517498 0.000065
2 -0.864151 -3.087427 0.992244 -0.505742 -0.372707 0.701577 0.014509
1 -0.875416 -2.554498 0.971333 -0.769935 -0.724650 -0.663251 0.061099
1 -0.974218 -2.269568 2.578063 -1.144225 -0.728092 0.598869 0.016185
2 -3.095184 -1.661951 0.842521 0.243235 0.901143 0.216035 0.000087
2 -2.979332 -1.903198 1.435516 1.620933 0.104981 -0.283468 0.000470
2 -1.372493 -3.070693 0.856034 -0.779464 0.625136 -0.787532 0.032969
2 -1.002773 -3.003705 0.578482 -0.057497 1.466964 1.184080 0.001146
2 -2.991057 -1.613987 0.409086 1.496354 0.516299 0.770745 0.003268
2 -3.057603 -1.991857 0.890240 0.753882 -1.077098 -0.987138 0.000028
2 -1.975278 -2.977173 0.892816 0.225560 1.879131 -0.099420 0.000476
2 -1.799890 -2.932940 0.201806 -0.125553 2.583599 0.176339 0.000509
1 -3.020275 -2.991179 2.531165 1.346434 0.389910 0.793415 -0.018212
2 -2.284380 -2.783014 -0.021815 -1.728469 0.954605 -0.231512 0.059694
1 -2.190155 -2.342816 -0.022286 1.950360 0.181809 -0.027205 -0.003720
2 -1.835622 -2.317827 0.035173 0.734341 -1.044436 0.466202 0.003593
2 -2.184269 -2.893759 -0.007953 -0.911970 0.315627 1.468761 0.035792
2 -1.388306 -2.143262 -0.005126 -0.713296 0.524868 0.379796 0.022648
1 -2.682654 -1.649090 0.079972 -0.746596 -0.464224 1.731516 0.016674
1 -1.315047 -3.101124 0.028923 -0.155013 -0.724797 1.561181 0.008454
1 -1.767530 -2.472397 -0.032129 -1.147634 -0.173604 0.295048 -0.468985
2 -0.856498 -1.851178 0.085863 0.849101 0.698073 1.528296 0.053723
2 -2.757493 -1.636570 2.563129 -0.112219 -1.084391 0.421448 0.000416
2 -1.032088 -1.605705 0.834696 -0.995721 -0.839091 -0.169850 0.085352
1 -1.500589 -3.077165 2.303168 0.105238 1.126117 0.263453 -1.347163
2 -2.154799 -2.901437 0.802893 -0.639751 3.296005 -0.089501 0.165766
2 -1.586480 -2.941444 3.098163 1.148147 -0.578741 -0.492779 0.000731
2 -2.627240 -3.052471 3.120353 -0.585363 0.464928 -0.036603 0.000284
2 -2.168008 -3.064527 1.716280 -0.057415 1.202410 -0.008070 0.000345
1 -1.006813 -1.626396 3.071530 0.062773 1.157782 -1.453585 0.000153
2 -2.377055 -1.607218 2.844122 -0.840665 -1.373563 -0.179807 0.000907
2 -1.974301 -1.594997 1.896699 -0.331236 -0.778478 -1.215396 0.000133
2 -2.598879 -3.056703 1.358778 0.491297 1.707985 -0.546365 0.000054
1 -0.836557 -2.482752 0.673140 -0.737148 0.118116 0.539878 -0.004256
2 -0.829098 -2.795791 1.516794 -0.257948 -0.432120 0.126920 0.000019
1 -2.115458 -1.649922 3.104810 0.416510 0.905139 -0.574224 -0.157854
2 -3.079522 -3.103330 2.308626 1.032904 0.657482 -1.308179 0.001748
2 -1.598261 -3.117972 0.805893 0.146178 0.211855 0.383006 0.031640
2 -3.119107 -2.847025 1.773788 0.713671 -0.191847 0.552711 0.000351
2 -1.215636 -1.142012 -2.051097 -1.233076 -1.466249 0.268059 0.000216
1 -2.387315 -1.166077 -0.725513 -0.941669 -0.598570 1.281327 -0.560739
1 -2.389811 -0.701903 -0.154598 0.259175 -0.345093 1.679073 -0.001200
2 -1.260890 -1.475818 -0.757126 0.453977 0.268069 1.192871 1.490791
1 -1.758003 -1.004718 -0.703586 2.123227 -0.189705 0.707221 0.000032
2 -2.610006 -1.506229 -1.641891 0.547440 -1.299692 -0.343395 0.000230
1 -2.721397 -1.052321 -0.936699 -0.140085 -0.993975 -0.042446 -0.014888
2 -1.196238 -1.394119 -1.172564 1.399659 -0.459338 0.085105 0.000210
1 -2.340420 -0.111031 -1.242388 -0.582028 0.485989 0.328897 0.006507
2 -1.711426 -0.772808 -2.154386 -0.007547 -0.372661 -0.703109 0.000454
2 -1.951639 -1.267887 -2.800183 0.494849 -0.220605 -0.402120 0.000809
1 -1.805224 -0.575925 -0.566215 0.311412 -0.491064 -0.243083 0.000850
2 -1.336738 -0.173518 -1.142423 1.158077 0.849951 0.586647 0.013672
1 -2.492647 -0.662601 -0.513141 0.305016 0.740949 0.745046 -0.659022
2 -2.917752 -1.438342 -2.599483 0.159545 -1.089950 -0.303977 0.000862
2 -1.516021 -1.026064 -2.219499 -0.347450 -0.475657 -0.162727 0.000109
2 -1.671598 -1.240516 -2.150864 -0.532027 -0.453506 0.558869 0.000147
2 -0.830826 -1.138682 -1.215596 0.583414 0.028938 0.124052 0.000354
2 -2.361030 -0.838710 -1.871138 0.108285 -0.275463 -0.821629 0.000338
1 -1.865447 -0.467932 -2.197009 -1.831471 1.786433 -0.682015 0.159858
1 -0.926741 -1.266008 -1.063065 0.066997 -0.396661 -0.634909 -0.165529
1 -2.277921 -0.857099 -3.011663 0.229034 -0.030871 -1.543356 0.033887
2 -2.394216 -1.131340 -1.875801 -0.231588 0.719639 0.047109 0.005028
1 -2.458156 -0.676100 -0.637534 0.083596 0.453760 0.885841 -0.661713
2 -2.669510 -0.294934 -2.104644 -0.109580 -0.092309 -0.390733 0.000022
2 -2.041806 -0.620268 -1.742239 0.961037 1.087453 0.157331 0.003139
2 -2.232547 -0.976156 -1.099103 -0.857326 -0.489461 0.118412 0.000385
2 -2.779317 -1.293925 -2.257158 -1.157369 -1.225027 -1.406878 0.568849
2 -1.674127 -1.010498 -2.447735 -0.124443 0.619537 0.695332 0.000320
2 -1.836281 -1.148732 -1.138064 0.418842 -1.332775 1.040967 0.000139
1 -2.530156 -1.168083 -1.376034 -0.930587 -0.331864 -0.023470 0.000144
2 -2.570391 -0.028010 -3.072305 -1.133067 1.346976 -0.989094 0.000033
2 -1.526098 -0.569578 -0.761362 -0.460440 0.184373 1.982095 0.000112
2 -1.098846 -0.672873 -0.930766 -0.103980 0.179286 1.376944 0.000015
2 -1.439562 -0.879613 -0.851752 -0.424495 -0.051786 -0.141551 0.000053
2 -2.470615 -0.491538 -1.567658 -0.148956 -0.246621 0.548367 0.001457
2 -1.583430 -1.053951 -1.672446 -0.648481 -0.926424 -1.162867 0.000121
2 -2.248288 -0.471747 -2.296537 0.864530 0.198289 0.362440 0.001137
2 -2.960695 -0.278951 -2.038640 -0.308617 0.067565 -0.286521 0.000555
2 -1.940857 -0.578975 -2.204607 -0.375813 0.820699 1.859010 0.116461
1 -2.744497 -1.096396 -3.036477 -0.151549 0.018703 -0.584489 0.010219
2 -2.574825 -0.973112 -0.217960 0.164982 0.032701 1.310547 0.000009
2 -2.938093 -1.256668 -1.181311 -0.480448 -0.520245 -0.097238 0.000116
2 -2.150815 -0.001996 -0.912725 0.897952 0.903844 0.079785 0.000116
2 -2.051336 -0.227135 -0.891714 0.469841 0.432634 0.552018 0.003925
2 -1.311156 -0.299862 -1.238129 0.365522 0.153501 -0.539229 0.013637
2 -1.168105 -0.404721 -2.864454 0.768293 0.836615 -0.010031 0.038499
2 -0.879557 -0.762733 -2.071922 1.238313 -0.489620 -0.379217 0.000760
2 -2.538040 -0.973734 -0.705443 -0.672873 0.018754 0.427938 0.000113
2 -2.889390 -0.788111 -2.255520 -1.617635 -0.244883 -0.031741 0.001750
2 -1.798766 -0.465581 -2.885345 1.461929 -0.218062 -0.582140 0.000413
2 -0.981931 -0.859561 -2.883056 -0.556036 1.831049 0.460253 0.000055
2 -1.738231 -0.982543 -0.998881 -1.022108 0.045705 -0.214422 0.035958
2 -1.143370 -0.678127 -1.558882 0.260956 -0.323752 0.527061 0.000003
2 -1.612208 -0.103870 -0.902105 0.608514 0.213350 0.467281 0.000086
2 -1.654645 -1.222609 -2.388104 0.567237 -1.552665 0.480651 0.000446
2 -1.670500 -0.563665 -1.953299 0.647594 0.748289 0.387456 0.004615
2 -2.912948 -0.755323 -2.067525 0.009336 0.893283 -0.404002 0.001582
2 -1.858064 -0.466965 -2.461596 -0.565966 -0.122006 0.511780 0.025362
2 -2.349002 -0.631993 -1.747720 -1.051582 -0.354352 -0.443552 0.000196
2 -2.680445 -0.645132 -1.862330 -0.449662 0.561095 0.912729 0.000018
2 -2.309678 -0.921913 -2.754538 -0.379833 -0.241163 -0.156146 0.000079
1 -2.623421 -0.227634 -0.553946 0.529282 0.538489 -0.010279 -0.005270
2 -0.828810 -1.402994 -2.489857 0.837664 -0.234399 -2.558357 0.000099
2 -0.906766 -1.262570 -0.785397 0.426853 -0.240993 0.047204 0.003462
2 -1.016966 -1.375063 -0.486869 0.691325 -1.453415 0.020853 0.043527
2 -1.943935 -0.044111 -2.487283 -0.192425 0.430332 0.398305 0.000304
2 -2.276183 -1.161206 -3.029901 0.339586 -0.933851 -0.614606 0.000022
2 -1.877607 -0.617671 -1.090341 -0.246238 0.668905 1.408456 0.004447
2 -2.939598 -0.430429 -2.287619 -0.354949 0.824120 -0.450621 0.001181
2 -3.054786 -1.058649 -2.759650 -0.620145 0.094541 -0.614933 0.365034
2 -1.449141 -1.137060 -2.975723 -0.517610 -0.805180 -0.286490 0.001304
2 -1.899519 -0.626512 -1.469611 0.520719 -0.251173 1.812530 0.000008
2 -2.822281 -1.372518 -2.180801 0.356031 -0.710916 -1.249610 0.568005
2 -2.098560 -0.453576 -1.697227 -0.278564 -2.414641 -1.137933 0.003096
2 -1.601683 -1.274124 -1.582555 0.194083 0.070546 -0.584312 0.001046
2 -1.351633 -1.020630 -2.832277 -0.239744 -0.080138 -0.151438 0.117766
2 -1.848049 -0.613047 -2.419034 0.139850 0.886694 -0.102181 0.025495
2 -2.582824 -1.112226 -1.601448 0.041634 0.144459 -0.658226 0.000130
2 -1.001003 -0.104005 -1.021836 0.273979 0.842926 -1.244099 0.000014
2 -1.421461 -0.918003 -2.780402 -0.263225 -1.040651 0.748496 0.120495
2 -1.756181 -0.555245 -2.158022 0.495271 -0.184985 -1.732145 0.060015
1 -3.009122 -0.227215 -2.283582 0.579022 -0.633714 -0.222659 -0.732577
2 -2.274188 -0.551309 -2.117508 -0.719546 -0.652614 -0.391598 0.001133
2 -1.366595 -1.216633 -0.413939 0.569892 -0.802191 1.341959 0.000110
2 -2.429493 -1.274736 -0.079868 -0.045255 -0.182174 2.249569 0.000827
2 -2.585080 -0.344107 -1.514891 -0.335503 0.990060 0.337357 0.001413
2 -1.554628 -1.181746 -0.960674 -0.314992 -0.458739 -0.312461 0.001187
2 -2.522333 -0.786180 -1.317683 -0.963139 -0.469854 -0.992920 0.011704
2 -1.002784 -0.989524 -0.891544 -0.752387 0.797221 -1.331973 0.000022
2 -1.995602 -0.746130 -1.116293 0.363412 0.270013 -0.586552 0.004432
2 -1.805025 -0.331052 -0.311061 -0.466011 0.194863 0.075621 0.036107
2 -2.562320 -0.875885 -2.704692 -0.851373 -0.234697 0.768632 0.000076
2 -1.252700 -0.215936 -0.773846 -0.214574 0.399094 0.506540 0.000004
2 -1.348628 -0.325413 -1.932197 -0.148624 -0.067981 0.642846 0.000260
2 -1.432853 -0.051448 -1.478875 -0.167987 0.316337 0.822955 0.000053
2 -2.820788 -0.898654 -1.779954 -0.386151 -0.248793 -0.738024 0.004210
2 -1.221837 -0.779534 -2.340593 1.799295 -0.042116 -0.364966 0.000025
2 -2.539526 -0.704833 -1.177170 0.385212 -0.473664 0.100676 0.011398
2 -2.800095 -0.169851 -1.842072 -0.585085 1.331532 -0.590604 0.058470
1 -3.103474 -0.308966 -2.305627 -0.795638 0.422876 0.371107 -0.729592
2 -1.168497 -1.430493 -3.011773 0.863715 -1.389281 0.434065 0.143643
2 -1.655413 -0.481040 -1.006018 -0.303202 -0.782705 -0.296973 0.108395
2 -2.775928 -0.834085 -2.543674 -0.744531 -1.299059 -0.440199 0.000227
2 -1.127241 -0.144783 -2.532277 1.215705 0.145707 0.419901 0.000007
2 -1.893909 -0.390636 -1.893750 0.944678 0.156185 0.398484 0.000069
2 -2.704447 -0.694903 -1.376300 0.392058 -0.405205 0.461560 0.001377
2 -2.816484 -1.191511 -0.976563 -0.312611 -0.269960 -0.597632 0.005590
2 -1.572366 -0.592362 -0.515189 -0.007351 1.751144 -0.371874 0.018037
1 -3.024773 -0.736475 -0.351823 0.179945 0.422596 -0.101380 -0.004976
2 -1.571185 -0.682498 -3.077510 -0.084634 0.177311 -0.373520 0.000132
1 -1.069761 -0.093989 -1.760506 -0.146891 0.341187 -0.362450 -0.025387
2 -1.186698 -0.943835 -3.021452 0.059965 0.444214 -0.913937 0.001377
2 -2.183387 -0.836557 -1.730377 0.240103 -0.918633 0.794734 0.000298
1 -2.485923 -1.249842 -0.688494 -0.081281 -0.903460 0.822814 -0.561050
2 -1.388928 -1.130940 -2.420747 -0.409827 0.083230 0.945179 0.028197
2 -2.256226 -1.185482 -2.541051 0.432305 0.313859 0.307824 0.058483
2 -1.696507 -0.166068 -1.128627 -0.152706 0.993123 0.816768 0.000116
2 -2.945107 -0.685139 -1.361986 0.463179 -0.532878 1.646956 0.002246
2 -2.107151 -0.431557 -0.448383 0.343499 0.534782 -0.078671 0.000020
1 -1.171000 -1.153785 -0.549121 0.531697 0.499681 0.044830 0.004268
1 -2.879279 -0.869416 -0.974317 -0.982468 -0.652889 -0.026535 -0.001798
2 -1.060183 -0.959240 -1.332214 0.462431 0.679168 0.584911 0.000005
2 -0.967133 -0.555472 -1.301325 -0.399760 -1.184430 0.968128 0.000014
2 -1.238586 -1.033127 -1.851146 -0.297234 0.493179 0.051050 0.000310
2 -2.443955 -0.676461 -2.426719 -0.944589 1.037868 -0.459602 0.000020
2 -1.556394 -0.399262 -0.964125 -0.298663 -0.354523 0.117449 0.108401
2 -1.332959 -0.811257 -1.898786 0.633500 -1.332364 0.402436 0.003080
1 -1.258162 -0.648694 -1.933064 0.618205 -0.597356 0.346398 0.003131
2 -1.929922 -0.317047 -0.796740 -1.437367 -0.966264 -0.607021 0.003838
2 -3.069846 -0.610443 -1.480400 -2.099146 -0.786815 1.337038 0.002837
1 -1.853987 -0.097087 -1.943686 -0.057437 -0.595200 -2.325716 -0.423677
2 -1.406292 -1.347163 -0.989930 -0.118025 -0.791760 -0.523783 0.001505
2 -2.945296 -0.262353 -0.958310 -1.215111 -0.668418 -1.035325 0.079096
2 -1.101791 -0.381983 -2.086204 -0.035089 -0.588213 0.156825 0.003408
1 -2.053196 -0.895257 -2.572680 0.305570 0.406861 -0.203666 0.000535
2 -2.437055 -0.330715 -0.673771 -0.153976 -1.070934 0.880160 0.000150
2 -1.600676 -0.571272 -2.115717 -0.025137 -0.989284 0.046440 0.016701
2 -2.341342 0.023042 -1.463958 -0.217847 1.162068 0.108779 0.045209
2 -2.450220 -0.209915 -2.411239 0.925313 -0.282707 0.787086 0.009118
2 -2.511684 -0.633366 -0.339281 -0.436913 -0.463211 0.213028 0.004345
1 -1.521472 -1.329951 -2.993759 0.096428 -0.408385 -0.494070 -0.000487
2 -1.665967 -0.918351 -1.111146 -0.668362 0.490467 0.710322 0.035821
2 -2.612591 -1.297592 -1.992965 -1.670125 -0.192168 -0.159408 0.000116
2 -1.497235 -1.090286 -0.663607 1.768617 0.340093 -0.677885 0.000052
2 -1.839232 -0.667475 -0.746604 0.437952 1.242804 0.370388 0.000728
2 -2.838441 -0.943386 -1.142461 -0.076867 0.985256 0.277604 1.225827
2 -1.616679 -0.487090 -2.773013 0.223703 1.234555 0.377413 0.000474
2 -2.215005 -0.847874 -0.925860 -0.208065 0.702803 -1.126152 0.000389
2 -2.059023 -0.932498 -0.258024 0.209697 0.766650 -0.007065 0.228807
2 -1.238986 -0.793380 -0.701909 -0.383549 0.575106 -1.131269 0.070333
2 -2.320008 -0.337924 -0.899218 1.359537 0.264284 0.259910 0.000068
2 -3.057763 -0.559197 -1.679314 -0.459215 1.060486 -0.813062 0.000977
2 -2.185129 -0.374813 -2.652913 -1.100683 0.655363 1.188486 0.000025
2 -1.526608 -0.715235 -0.428862 -0.270525 -0.146195 0.416368 0.018882
2 -2.938075 -0.675606 -2.508508 -1.269745 -0.221796 1.078153 0.000210
1 -2.795052 -0.278394 -0.806504 0.322984 0.596372 -0.338995 -0.004008
2 -1.442840 -0.521916 -1.859890 0.401039 -1.012346 0.107037 0.000402
2 -2.568906 -0.261752 -2.515148 1.034250 0.775299 -1.258316 0.009110
2 -0.941848 -0.937442 -2.474290 0.883113 1.130901 -0.278767 0.000043
2 -2.895857 -0.919026 -0.823485 -0.341846 1.099482 -1.664608 0.014687
2 -2.315608 -0.125479 -1.408720 1.473042 0.007278 -0.504188 0.021150
2 -2.449660 -0.828371 -2.162086 -0.176260 -1.787607 0.036233 0.000019
2 -2.849866 -0.378690 -1.883603 -0.397167 2.319986 0.720920 0.001979
2 -1.549735 -0.168478 -2.838385 0.645246 -0.468738 0.517496 0.000088
2 -1.674730 -0.898133 -2.881294 -0.562911 0.118838 -0.095375 0.000054
2 -2.651990 -0.360816 -2.869907 0.756723 0.611858 0.747111 0.020097
2 -1.029199 -0.312824 -2.237190 0.536684 -0.877558 0.190227 0.028078
2 -2.870505 -1.466832 -2.831557 0.562169 -0.988324 -0.079064 0.001082
1 -2.028559 -1.279179 -2.007073 0.844138 0.309787 -1.269764 0.000175
2 -1.973884 -1.107108 -3.112397 -0.904179 -0.303821 -1.059324 0.002886
2 -2.700139 -0.653729 -2.262729 -1.600263 -2.075033 -0.073874 0.000184
2 -2.122130 -0.307681 -2.921513 -0.694933 0.646319 -1.236810 0.000061
2 -2.761335 -0.284697 -2.949994 0.837198 -0.680090 -1.050373 0.020362
2 -2.548159 -1.027303 -2.449415 0.359476 1.082834 0.959924 0.000020
2 -2.433316 -0.779293 -3.024149 -0.322311 0.237168 -0.216834 0.072192
2 -1.892421 -0.978921 -2.679702 0.104681 -0.526871 1.611600 0.000543
1 -1.135071 -0.811875 -0.311534 0.628675 0.559857 -0.403708 -0.002967
2 -2.101205 -1.001676 -0.622607 0.099245 -0.687805 -1.640912 0.000004
1 -1.953294 -0.013853 -1.884944 -1.006557 0.709051 -0.647275 -0.424014
2 -1.367448 -0.431332 -2.881454 -1.468617 -1.117593 -0.177184 0.000921
2 -2.355574 -0.026707 -0.704096 0.428985 0.092566 0.561433 0.000022
2 -3.020593 -0.946540 -2.810239 0.209474 0.730232 0.691221 0.224846
2 -2.733502 -0.119964 -1.726634 1.201487 -0.012144 -0.771475 0.058221
2 -0.899857 0.015225 -2.382070 -0.040562 0.576203 0.357268 0.000009
1 -0.883916 -0.613330 -2.999992 0.070315 0.165463 -1.051210 -0.019203
2 -2.744668 -0.799774 -1.205235 1.159286 0.154322 0.297802 0.003980
1 -3.102293 -1.079679 -1.451786 -0.485334 -0.420495 1.945251 -0.010490
2 -2.575973 -1.033791 -3.038888 0.866811 -1.262909 0.399045 0.003604
1 -1.567153 -0.322563 -2.555256 -0.843157 -1.444769 0.161409 0.000026
2 -2.211876 -1.376571 -0.736791 -0.261966 0.094631 0.709908 0.001943
2 -1.961613 -1.308783 -2.264372 0.584178 0.303529 0.411328 0.000128
2 -1.092648 -1.258715 -0.442367 0.884628 1.030849 -0.157730 0.050923
1 -1.630465 -1.300305 -0.251763 0.080915 0.400667 0.307699 -0.005088
1 -2.064635 -1.117812 -1.420640 -0.797463 1.006421 -0.161673 0.000003
2 -1.950238 -0.888430 -3.027429 -0.280883 1.224020 0.064453 0.000428
2 -1.110606 -0.383244 -2.998612 0.085530 -1.791291 -0.426234 0.040133
1 -1.189184 -0.997963 -2.543634 -1.367494 -1.509442 0.244112 0.000790
1 -2.845157 -1.197539 -2.115891 0.684022 0.064247 -0.669129 0.004091
2 -2.711941 -1.063242 -1.900489 1.607946 -0.671126 1.470498 0.000217
2 -2.993097 -1.503918 -0.846064 0.541848 -0.978340 -2.225543 0.003187
2 -1.269971 -1.056757 -2.364218 1.387573 2.012124 0.174073 0.028852
2 -3.023858 -0.338780 -0.871969 0.379094 -1.230703 0.418028 0.073591
2 -1.042118 -0.930961 -1.997320 -0.186634 0.518862 1.167664 0.000224
2 -1.449459 -0.702743 -2.753006 -2.503727 0.134797 1.776137 0.000426
2 -0.840047 -1.115664 -0.650889 0.276628 0.001895 0.007547 0.000553
2 -2.975417 -0.814495 -1.755616 0.709683 0.376185 1.233477 0.004074
2 -1.009929 -1.238118 -2.470672 -0.899092 -1.080537 -0.891324 0.000097
2 -2.892977 -0.058183 -0.526036 -0.418209 -0.683118 1.050922 0.000744
1 -1.306607 -0.112806 -1.804622 0.823599 -0.956394 0.442630 -0.020892
2 -2.014319 -0.186014 -2.021949 -0.705493 -1.636547 -0.502826 0.001243
2 -1.956964 -0.192465 -2.689165 -1.062382 -1.523771 0.249410 0.000082
2 -1.778060 -0.075408 -1.557093 0.038502 -0.884073 -1.044854 0.000003
1 -1.115533 -0.830403 -0.647126 -1.560910 -0.729939 0.194031 0.065071
2 -2.930850 -0.067826 -1.618283 1.147711 -0.710440 -0.262574 0.051043
2 -1.316391 -0.857640 -2.901254 -0.150553 -0.426961 1.306865 0.010950
2 -2.645370 -1.389417 -1.126755 -0.203024 1.225245 -0.128229 0.304251
2 -1.968687 -1.499513 -2.060924 -0.465816 -0.193768 0.677337 0.000229
2 -1.298122 -1.483613 -2.460850 1.064340 -0.415850 0.033304 0.000007
2 -1.218214 -1.456751 -0.952451 0.682509 -0.351141 0.385600 0.002383
2 -1.527237 -1.332726 -0.830380 -0.348509 0.539729 1.034353 0.001854
2 -2.956487 -1.531174 -1.523122 -0.665049 -0.604461 2.855354 0.000431
2 -1.749068 -1.232302 -1.452653 0.239209 1.201824 -0.818092 0.000934
2 -2.365996 -1.261717 -2.589661 0.251493 1.154621 1.173843 0.176835
2 -2.415661 -1.290583 -1.807607 -0.055249 1.115993 -0.022831 0.019023
1 -1.894760 -1.235438 -2.992668 -0.628234 0.258007 0.841739 -0.001169
2 -3.029318 -0.164487 -1.075173 0.542329 -0.276513 -0.685752 0.007389
2 -1.034506 -1.435618 -3.077937 -0.139404 0.306136 -0.381097 0.040275
2 -1.806420 -1.473061 -2.365724 -0.691037 0.068646 0.182218 0.000174
2 -3.064228 -0.978086 -2.656322 0.387687 -0.708310 0.585982 0.162804
2 -2.474788 -1.418438 -1.270563 0.605459 0.702459 -0.345597 0.000367
2 -2.479480 -1.318324 -2.633225 0.569635 1.421164 1.372279 0.118423
2 -1.703989 -1.159878 -3.021420 0.544448 -1.081966 0.822196 0.000768
2 -3.000933 -0.060343 -1.743709 1.013693 -0.050829 1.183902 0.050950
2 -1.431415 0.031686 -2.924589 1.582950 0.386522 1.795419 0.000313
2 -0.917204 -0.414096 -2.214432 -1.007179 -1.693026 1.382055 0.025107
2 -0.959003 -1.281684 -3.030130 0.261164 0.165952 0.927458 0.004623
2 -0.931825 -0.021195 -1.528664 -1.288973 -0.139541 -0.620453 0.000694
2 -2.936403 -0.989688 -1.163596 1.144499 -1.244629 0.615403 1.221078
2 -1.297793 -0.824134 -0.091682 -0.574450 -0.588305 0.278725 0.010029
2 -1.429639 -0.761093 -0.172105 1.344612 -0.345336 0.742341 0.019849
2 -2.019470 -0.874926 -0.152039 -0.393612 -0.392103 0.202548 0.228749
2 -2.536536 -0.499328 -0.082905 0.304514 0.373628 0.812553 0.000389
1 -1.392019 -0.031716 -0.207860 0.219101 0.330890 0.293480 -0.006876
2 -2.141374 -0.605504 -0.076735 1.093445 1.362760 0.458110 0.000032
2 -1.839278 -0.473263 -0.288229 0.312516 -0.353988 -0.397540 0.036090
1 -2.392214 -0.152204 -0.222056 -0.978959 0.004152 0.222227 -0.020335
1 -1.856203 -1.516256 -0.202152 0.896853 -0.741829 0.248326 0.057312
1 -3.054313 -0.501730 -0.159658 -0.071283 -0.837581 -0.014213 -0.004442
2 -1.000789 -0.693207 -0.062458 -0.059158 0.252023 1.089846 0.027629
2 -1.827387 -1.353467 -0.242793 0.167980 -1.199981 -0.424625 0.007632
2 -2.762852 -0.571389 -0.244460 -0.865510 0.012482 -0.572816 0.000140
2 -1.054991 -0.520737 -0.307031 0.796983 0.084606 -1.056705 0.000025
2 -2.675379 -0.352194 -0.189780 1.016969 -0.280812 -0.417366 0.000296
2 -2.124045 -0.307880 -0.184696 -1.363798 1.043166 -0.436765 0.020823
2 -2.886187 -1.027253 -0.315961 0.001080 -1.810502 -1.354554 0.000007
2 -1.076814 -1.249775 -0.147807 -1.286064 -0.371236 0.523892 0.000987
1 -1.133620 -0.187816 -0.283429 -1.527890 1.081118 -0.647942 -0.018643
1 -1.029303 -0.109210 -0.061572 0.061400 -1.262399 0.418333 0.007487
1 -1.908199 -1.093092 -0.179783 0.609288 0.629473 -0.664778 -0.001977
2 -1.088119 -0.945096 -0.153051 -0.716848 -0.817740 -0.771795 0.010696
2 -1.475764 -0.885228 -0.337555 -1.050411 0.647137 -1.874339 0.001501
2 -2.896918 0.026742 -0.285227 -0.910356 0.555326 -1.243212 0.018499
1 -2.151994 -0.170461 -0.250725 0.854942 -0.796748 -1.798533 -0.002088
2 -1.301142 -0.531312 -0.141113 1.678051 -0.174548 -1.213473 0.000068
2 -2.201256 -1.229094 -0.160704 0.165255 -0.779480 -1.836749 0.000105
2 -0.953341 -1.085189 -0.135936 -1.313829 0.609234 0.211816 0.025893
1 -3.019819 -0.476989 -1.883462 1.102798 -0.702551 -0.918899 0.000622
2 -2.974511 -0.238526 -1.238684 1.622730 -0.242652 0.814676 0.002118
1 -2.765324 -1.405624 -2.466656 0.318867 1.865671 -1.638564 0.000119
2 -2.660706 -1.466175 -1.420033 0.736087 0.797496 -1.413266 0.000280
2 -2.337627 -1.430203 -1.816745 0.936928 0.628288 -1.395862 0.015056
2 -1.365745 -1.508017 -1.722049 -0.611254 -0.052933 0.596445 0.000690
2 -1.360008 0.054340 -2.711617 -0.629825 0.275685 -0.333215 0.004682
2 -1.274948 0.033660 -0.987906 0.335273 -0.682646 0.041092 0.004541
2 -2.542500 0.067145 -2.466988 -1.311758 0.330542 -0.611023 0.000014
2 -1.967026 0.061828 -1.100285 0.399510 0.305950 1.793214 0.000206
2 -2.741618 0.039733 -0.269621 1.170961 -0.300282 0.813392 0.080968
1 -2.308719 0.064281 -2.820325 -0.027465 -0.032979 -1.040094 0.000010
2 -1.681193 0.007962 -2.559903 0.419414 -0.490019 -0.711857 0.000036
1 -1.875396 -0.022104 -0.335669 0.171178 -1.464190 -0.403727 -0.005622
2 -3.088456 -0.276546 -0.498725 0.403030 -1.050115 0.756058 0.000025
2 -0.920028 -0.113242 -3.080142 -1.305817 0.347768 0.639325 0.000634
2 -1.946541 0.017190 -0.554246 -0.633392 -1.862910 0.186052 0.001816
2 -2.862004 -0.018686 -0.726418 0.241939 -2.515805 -0.241531 0.021179
1 -1.666686 0.065822 -0.559652 0.161034 -0.156781 1.360255 -0.076168
2 -2.827875 0.059227 -0.869818 0.576012 -0.257031 -0.184744 0.258206
2 -1.764666 0.072399 -1.210647 -0.157616 -0.424283 0.219633 0.000216
1 -2.309599 -1.514470 -2.711658 0.164372 0.071300 -0.235222 0.000049
2 -2.637309 -1.484816 -1.048021 1.035885 0.540295 0.333225 0.304321
2 -1.651041 -1.495668 -0.129371 -1.203623 0.550564 0.976631 0.000596
2 -0.828425 -0.996994 -0.117550 0.011767 0.376695 -0.068971 0.066035
2 -2.649548 0.071999 -0.385590 1.298347 -1.275129 -0.942692 0.097615
2 -0.844384 0.049378 -0.661755 -1.558053 -0.393526 -0.196316 0.000323
1 -2.852131 -1.565275 -1.755584 0.350146 0.423834 -0.124786 0.001268
2 -1.267915 -1.560381 -1.428858 1.144627 1.793471 0.897715 0.000482
2 -2.281566 -1.545109 -0.686862 -0.266754 0.802608 -1.235737 0.002051
2 -1.251074 -1.576806 -0.795782 -1.867414 -0.455120 0.091861 1.491101
2 -2.588127 -1.577515 -2.578057 0.243723 -0.146636 -0.978760 0.000050
2 -1.152877 -1.562165 -3.035807 -0.130668 -0.812908 0.120073 0.115964
2 -2.743388 -1.548060 -0.253863 -0.367011 0.276657 -1.179260 0.000576
2 -2.516403 -1.548730 -0.340998 -0.416464 -1.010967 -0.327086 0.000275
2 -2.713219 -1.536031 -1.903870 -0.068538 0.392111 -0.379410 0.049542
2 -2.684014 -1.560872 -0.050525 0.862119 0.153126 0.308342 0.017625
2 -1.919386 -1.531274 -0.075180 1.421021 -0.206755 -0.415859 0.059574
1 -1.590486 -0.365456 0.344080 -0.696278 0.617345 -1.095863 -0.012653
1 -2.697208 -1.149044 0.346609 -0.042257 0.124652 -1.312809 -0.002522
2 -0.922481 -1.106874 0.335721 0.893732 -0.084718 -0.966502 0.102777
2 -1.841577 -0.182146 0.326742 -0.086613 0.403096 0.565856 0.022240
2 -1.557731 -1.085225 0.332652 0.335670 -0.315434 0.898979 0.002419
2 -1.504679 -0.183920 0.032383 0.173569 0.990888 0.510717 0.015929
2 -1.612243 -0.619685 -0.010506 0.005169 -0.626207 0.540517 0.043202
2 -3.117194 -0.593195 0.019894 -0.269802 1.059415 1.320972 0.043278
2 -2.259856 -0.928506 0.025158 0.873550 -0.202608 1.231646 0.000349
2 -1.119362 -0.051816 0.049648 0.337263 0.004846 1.680060 0.022619
2 -1.120568 -0.775993 -0.020889 -1.254317 -0.726648 1.141858 0.030528
2 -2.021031 -1.392871 0.033241 0.204467 0.797315 0.664655 0.104505
2 -1.745243 -0.210974 -0.074878 -1.887356 -0.746587 -1.390979 0.000118
2 -0.950292 -1.448738 -0.006125 0.163367 0.839445 -0.458928 0.000246
2 -2.894657 -1.334552 0.000580 0.077211 -0.001407 -0.497646 0.000039
2 -1.116581 -1.059438 -0.034500 -0.801692 -1.231554 -1.359081 0.012284
2 -1.503850 -0.714486 -0.033641 -0.081685 0.482038 -1.675308 0.053970
2 -3.047071 -0.034967 0.003795 1.169513 0.493656 0.388850 0.259832
2 -2.557786 -1.166693 0.254099 -0.900781 0.014694 -0.609318 0.007821
1 -1.937679 -1.234710 0.297317 -0.857163 -0.327957 0.602480 -0.003102
2 -3.025421 -1.112874 0.284441 -0.799282 -1.423091 0.648754 0.000298
2 -2.733318 -0.960944 0.279303 -0.530783 -1.761991 0.475300 0.002552
2 -1.246444 -1.097243 0.095889 0.161758 -1.959574 0.981821 0.061865
2 -1.890735 -1.411759 0.065625 -1.141342 0.513590 0.542523 0.107431
2 -1.808142 -1.066106 0.005919 1.212865 -1.848597 -1.748726 0.000474
2 -2.276416 -1.281591 0.147754 1.276101 0.519829 1.279107 0.009242
1 -1.266165 -1.227460 0.042944 0.472458 -0.618037 -0.597702 0.059938
2 -1.561378 -0.323232 0.082494 0.106367 -1.144326 0.109200 0.015968
1 -2.960257 -0.058319 0.091491 0.538119 -0.097166 0.063411 0.259099
2 -2.327089 -1.403992 0.042078 0.887775 0.589956 -0.173419 0.007878
2 -2.430984 -0.404380 0.170039 -0.066917 0.239514 -1.008804 0.003065
2 -2.509374 -0.566587 0.144403 0.194142 0.053109 -1.038628 0.003154
2 -3.093379 -0.483912 0.113696 -0.034114 -0.069603 -0.792141 0.043784
2 -2.854910 -0.238090 0.227442 0.214823 -0.820512 -0.269867 0.000197
2 -3.050947 -0.901625 0.223040 -0.495668 -0.073140 -0.317452 0.000296
2 -1.145367 -0.688269 0.150224 -0.650034 -0.318464 -0.802998 0.001492
2 -2.714745 -0.079041 0.114959 -0.034372 0.992587 -0.674825 0.000188
2 -1.552486 -1.507932 0.208401 0.478378 -0.191791 0.011483 0.001853
2 -1.488679 0.028474 0.224488 -0.072616 0.530198 0.327472 0.061125
2 -1.049036 -1.283502 0.250469 -0.514256 -0.131779 0.477042 0.005166
1 -2.827352 -1.388133 0.264220 -0.348129 -0.487231 0.668048 -0.006854
2 -1.193371 -0.422175 0.207529 -0.855768 0.895894 0.328399 0.000021
1 -2.224383 -1.100845 0.155066 0.544702 -0.832459 0.714450 0.000070
2 -1.762238 -0.190384 0.194844 0.218753 0.675839 0.940205 0.022312
2 -2.130467 -0.397407 0.209246 -1.041608 1.074008 1.144494 0.000034
2 -1.721843 -1.443333 0.152559 -0.747908 -1.030214 -0.075713 0.003404
2 -2.674945 -0.949708 0.092991 -0.243739 -0.103040 -0.466953 0.001295
2 -2.895740 -0.502854 0.127879 -0.084702 -0.707889 -0.275499 0.001088
2 -2.982646 -1.475439 0.235167 2.350255 -1.124219 -0.410873 0.003657
2 -3.097903 -0.681556 -0.868944 1.551219 0.883290 0.999968 0.000019
2 -1.923279 -1.581627 -3.004994 -0.718631 1.319018 1.389215 0.011842
2 -1.085383 -0.244146 -3.118003 1.287341 -0.540319 1.716869 0.003556
2 -1.979474 -0.569239 1.511648 1.528406 -1.094826 0.582660 0.009150
2 -1.845914 -0.466333 0.894400 0.464560 -0.066113 0.020378 0.000802
2 -1.708159 -1.431948 0.714880 -0.129534 -1.430876 0.128246 0.535571
2 -1.853340 -1.298238 2.191640 0.243624 -0.146668 -0.748888 0.000095
2 -2.674365 -1.181601 1.525790 -1.140750 0.050041 0.306179 0.003190
1 -2.069663 -1.399857 2.142358 -0.323353 -1.746552 0.014076 0.000913
2 -2.675834 -0.998327 1.549238 -1.152054 -0.596651 0.594677 0.003605
2 -1.063193 -0.752436 1.886570 1.564412 -0.946523 -1.071306 0.000950
2 -2.227249 -0.113704 1.661653 0.828399 0.344356 0.711321 0.032820
2 -2.236100 -1.183154 1.873921 -0.379242 -0.115608 -0.154498 0.008409
2 -0.851206 -0.701027 0.725998 0.982481 0.088593 -1.126922 0.007400
2 -1.120776 -0.999424 0.895611 0.272063 0.301439 0.060389 0.000153
2 -2.493865 -0.348453 1.197627 -0.166749 -0.380348 0.825380 0.002986
2 -1.656356 -0.819226 2.617408 0.760957 0.236681 -0.444074 0.000489
2 -2.481778 -0.223983 2.818047 0.431810 0.812881 -0.059520 0.006285
2 -3.040501 -0.154134 2.462459 0.814721 1.849460 0.544991 1.224362
2 -1.183521 -1.261629 2.931112 0.357132 -0.026268 -0.008843 0.148467
2 -1.838049 -0.753764 2.383769 -0.207790 -0.810809 0.695238 0.000673
2 -2.760019 -0.320601 1.847806 -0.626122 -0.150264 -0.501003 0.222349
2 -2.537844 -1.510813 0.555637 -1.179893 -1.285925 0.017799 0.003157
2 -1.935896 -0.959671 3.007333 0.581605 -0.418843 0.980675 0.001587
2 -1.977696 -0.524559 1.791369 -1.159045 0.199560 -0.331409 0.011907
2 -2.547748 -0.488212 2.255088 0.416546 -0.450031 -0.546074 0.022822
2 -2.079581 -0.630061 0.510115 -1.209558 -0.752704 -1.296071 0.298998
2 -2.125909 -0.897545 2.315639 -0.429974 -0.285291 -0.355973 0.000679
2 -2.796204 -0.182703 2.150908 0.712527 -0.160194 -0.146202 0.000587
2 -2.217509 -1.449748 2.737049 0.889423 -1.649700 0.246653 0.000429
2 -1.403757 -0.791910 2.690895 0.447453 0.939910 0.143314 0.000428
2 -1.672270 -1.471827 1.449231 0.033963 -0.126121 1.785658 0.002850
2 -2.662805 -0.735618 2.806396 0.026662 -0.441361 1.235370 0.000242
2 -2.696692 -1.313760 2.322094 0.038953 0.166730 -0.320079 0.543676
2 -1.877249 -0.204982 2.319185 0.524785 0.148155 0.353319 0.000304
1 -1.464754 -0.837466 2.024781 0.382795 0.790716 0.480495 -0.934657
2 -2.839024 -0.739616 2.189058 -0.136160 -0.199379 1.006105 0.000039
2 -2.010021 -0.537971 3.037426 1.032386 0.502035 0.961916 0.000024
2 -1.444588 -1.223750 2.080449 -0.463286 -1.168678 -0.500777 0.000060
2 -1.668671 -0.589074 1.705427 -1.565543 -0.222892 -0.802494 0.004884
2 -1.235313 -0.908132 1.865330 -1.366525 0.513774 0.061760 0.001741
1 -1.188706 -0.780278 2.524736 0.453732 -0.603047 0.276335 -0.003998
2 -1.427869 -0.760628 2.220701 0.734656 0.766926 0.886305 0.002225
2 -1.216280 -0.927770 1.288985 0.702367 0.597173 0.284949 0.000922
2 -2.049822 0.016264 2.684478 -1.037942 0.587926 0.418196 0.000212
2 -1.140290 -0.266473 0.809265 0.105103 0.440028 -0.479863 0.021086
2 -2.160541 -0.626864 2.813260 -0.793747 -0.078457 0.112038 0.000469
1 -1.428063 -0.724478 2.033736 0.545237 -0.387842 0.016524 -1.666892
2 -1.473605 -1.289114 1.464372 0.838893 -0.818031 0.844149 0.004034
1 -1.565018 -0.398804 2.004045 -0.688056 1.621895 0.455231 -0.026395
2 -1.663307 -1.073096 2.316562 0.653521 -0.080205 -0.787063 0.000046
2 -2.822671 -1.256972 1.663915 -0.462541 -0.175369 0.257411 0.003964
2 -1.295785 -0.464951 0.801048 0.056005 0.378281 0.260749 0.085665
2 -2.157600 -0.533658 2.578180 0.224928 -0.230223 -0.204196 0.000477
2 -1.344026 -0.602550 0.919579 -0.150997 -0.940824 -1.251960 0.002268
2 -1.299366 -0.601641 2.897019 1.832671 0.151760 -0.169986 0.051428
2 -2.441640 -0.677345 2.735556 0.164669 0.336567 -0.756568 0.058876
2 -1.086368 -0.591228 2.018056 -0.122004 -0.167607 1.425384 0.141195
2 -2.065654 -0.241740 3.076557 -0.265284 -0.068009 -0.062369 0.000048
2 -2.620264 -0.352791 1.516113 0.099910 -1.461850 -0.208952 0.091996
2 -1.833327 -1.524498 1.534499 0.573678 -1.286104 0.333638 0.002649
2 -1.326228 -0.064221 1.528403 1.387033 0.140032 -0.009643 0.000391
2 -2.675278 -1.022529 1.160770 0.332223 0.533527 0.310797 0.001962
2 -2.094134 -0.280701 1.455591 0.395653 0.069576 -0.360432 0.000075
2 -1.588502 -1.014613 2.559623 -0.167203 -0.033784 1.851459 0.000462
2 -1.780444 -1.188988 1.261972 -0.799266 -0.448874 0.306342 0.048076
2 -1.339247 -1.025469 2.804018 -0.140667 -0.607487 0.325822 0.000261
2 -2.037335 -1.105959 0.962134 -0.252981 0.154385 -0.418597 0.000016
2 -1.250023 -0.717676 1.629079 0.647538 0.199618 -0.573870 0.013737
2 -2.746906 -0.102640 1.130681 0.213389 0.886734 -0.159671 0.009268
2 -2.299378 -1.299137 2.598736 -0.551042 -0.303034 0.621135 0.000319
2 -2.274545 -0.731367 2.428400 0.790717 0.275573 0.560087 0.009520
2 -1.543620 -0.437537 1.643891 2.373759 -0.740349 -0.787980 0.000796
2 -2.058752 -0.206554 2.187676 -0.476501 0.564557 -1.089306 0.000273
2 -1.616699 -0.004202 2.482665 0.781266 1.098352 -1.299997 0.030450
2 -3.099814 -0.906566 2.530402 -0.465726 -0.743895 -0.506803 0.000025
1 -2.412689 -0.733282 2.949263 1.434620 2.064584 1.160005 -0.792340
1 -2.491830 -0.169169 2.598578 -0.512625 1.698346 1.891708 -0.050704
1 -1.948341 -0.550930 1.349539 0.020360 -0.476969 -1.142633 0.009121
2 -2.283246 -0.233098 0.680296 0.199095 -0.149300 -1.177934 0.000344
1 -2.602994 -1.454552 0.732601 0.024744 -1.010539 -0.521117 -0.026010
1 -1.064365 -0.192255 1.536616 0.096862 0.634156 -0.359850 0.175802
1 -2.812339 -0.895866 2.560848 -0.625340 -0.167068 0.248460 -0.145316
2 -1.245697 -0.339978 2.173444 0.373388 0.209558 -0.908822 0.001238
2 -2.901161 -1.418029 1.096845 0.319042 -1.362186 -0.211715 0.053410
2 -2.195947 -0.531143 1.695043 0.177967 0.304870 -1.138185 0.000157
1 -1.978904 -0.543748 2.456773 0.959426 0.757021 0.000573 0.000890
2 -1.838043 -1.100529 0.630209 -0.236857 0.542747 -1.063172 0.234150
2 -2.272918 -0.916905 2.149219 0.983901 -1.309333 1.550931 0.000373
2 -2.749690 -0.341503 2.278827 0.294689 0.832378 0.953318 0.000692
2 -1.283751 -1.421791 1.268740 1.367388 -0.382546 0.071976 0.016929
2 -2.296363 -0.387448 0.424444 -1.311418 -0.436722 -1.613124 0.000108
2 -2.833697 -0.957107 1.240159 -0.048117 -0.363461 0.816991 0.001947
2 -1.179942 -0.350520 2.967825 0.433651 0.295065 0.554504 0.000525
2 -2.820202 -1.077231 1.660680 -1.337896 -0.868254 0.084494 0.005039
2 -2.084190 -0.705513 1.103831 -1.016735 -0.163838 0.514737 0.000299
2 -1.675260 -0.270886 3.088351 1.066497 -0.028949 1.031033 0.000035
1 -2.510943 -0.276407 1.368468 -1.534560 1.092479 -0.719888 -0.123081
2 -1.903118 -1.193841 1.702513 -0.733358 -0.072406 0.552541 0.000005
2 -2.598104 -0.779802 1.356575 0.426434 0.880988 -0.419980 0.000016
1 -1.054024 -1.017919 2.095943 -0.397149 0.299680 0.605579 -0.003604
2 -1.127376 -1.071286 2.730432 0.027209 -1.106373 -0.373929 0.006184
1 -1.452352 -0.607642 1.994233 -0.228405 -1.375907 -0.440201 -0.804419
2 -1.052773 -0.671176 2.118163 0.710361 -0.742454 -1.418306 0.139419
2 -2.534038 -1.349978 1.953417 0.532152 -0.133302 -1.091059 0.000190
2 -2.659533 -0.381644 2.951869 0.833763 0.326163 0.223269 0.010784
1 -2.176732 -0.707524 2.220274 -1.675630 0.429073 0.618960 -0.009921
2 -1.639340 -0.633121 1.536348 0.090737 1.094221 -0.640397 0.004287
2 -1.404985 -1.448304 2.259744 0.699147 -0.822160 0.933576 0.013429
2 -1.731894 -1.343764 2.872547 0.176594 -0.389856 0.413529 0.000036
2 -2.728116 -0.184096 0.965865 -1.273011 1.547415 -0.093215 0.028776
1 -2.149593 -0.167088 1.929620 -0.657783 1.298522 -0.242770 -0.001297
2 -1.754594 -0.713213 0.824496 1.440039 0.582972 0.151269 0.029296
2 -3.094375 -0.479063 1.425027 -0.715794 -0.579296 0.558848 0.000452
1 -2.683874 -0.392276 1.124518 -0.147925 -0.116321 -1.467021 -0.014082
2 -2.367536 -0.146554 2.920628 -0.310542 -0.231637 0.655105 0.005990
2 -2.179840 -0.385407 1.175091 -1.166343 -1.499936 -0.854429 0.000035
2 -1.624079 -0.366830 2.395382 -0.271491 -0.039797 0.829738 0.000022
1 -1.350980 -0.531379 1.423714 0.117886 -0.679781 0.793743 -0.000610
2 -1.381281 -0.908895 1.487188 -0.406636 -1.767547 0.087276 0.000419
2 -2.804910 -1.006238 3.076598 0.029952 -1.054514 0.303226 0.006760
2 -3.094370 -0.193979 2.068467 -0.555130 -0.062801 -0.095233 0.000010
1 -2.483418 -0.149792 0.571471 -0.594898 -0.299313 -0.595743 0.000643
2 -2.309352 -0.262414 1.620126 -0.016979 -0.870457 0.678733 0.028395
1 -2.779914 -1.233464 2.346076 -0.077377 -0.292682 -0.148242 0.542152
2 -2.677349 -1.301862 1.186765 -0.030995 -0.680168 1.176750 0.003835
2 -1.146853 -1.200963 2.618964 1.284419 -1.258722 0.063336 0.005962
1 -1.318980 -0.320457 2.354435 0.743515 0.580327 0.946714 -0.001395
2 -2.557044 -0.321899 1.635403 0.827133 -0.587791 0.092472 0.225705
1 -1.538582 -0.574443 2.681209 0.646752 -0.157823 1.214320 0.008222
2 -2.480243 -0.833356 2.587798 -1.300248 -0.085263 2.324564 0.060497
1 -2.502699 -1.043314 0.869041 -0.481819 0.070004 0.418618 -0.001958
2 -1.901140 -0.690022 0.852114 0.678320 0.630733 -1.111084 0.028837
2 -1.935118 -0.671226 1.848076 -0.365985 0.089280 2.230716 0.011804
2 -1.163737 -0.769191 2.854028 -0.722924 0.511412 -0.302069 0.000412
1 -1.639262 -0.468186 0.912918 0.838900 -0.620173 -1.028025 -0.002828
2 -2.509939 -0.431867 1.903576 -0.261355 -0.746193 -0.009535 0.000225
2 -2.691367 -0.569794 2.400883 -0.927456 -1.080977 0.135929 0.000395
2 -1.402438 -0.605595 1.195397 -0.826989 -0.787357 0.238039 0.000177
2 -2.649393 -0.176646 1.334657 0.236138 0.256318 -1.483491 0.007256
2 -1.437796 -0.596334 2.540579 0.157018 0.899818 -0.932919 0.005171
2 -0.864355 -0.708891 1.637349 0.643120 1.362271 -2.182029 0.000413
1 -2.016334 -0.554251 2.041863 0.251240 -0.378494 0.948527 -0.880281
1 -1.910008 -0.511273 2.003731 -1.336908 -1.070765 0.710144 -0.874622
2 -2.198406 -0.113875 1.234253 1.589404 0.939484 -0.210611 0.000097
2 -1.750298 -1.077939 2.872445 -0.944539 0.533802 1.239720 0.000082
2 -2.141185 -1.496035 1.056963 -0.782783 -1.694646 1.164295 0.000004
1 -1.854530 -1.182187 1.385906 0.656880 -0.151176 1.912641 0.048091
1 -2.320104 -0.815211 2.906595 1.165621 -0.312265 -0.882255 -0.892020
2 -2.402419 -0.442280 2.107979 -0.248631 1.181872 0.467731 0.000717
2 -3.072837 -0.801677 3.077340 -0.837301 0.871857 0.054370 0.000064
2 -2.422584 -0.797732 2.462992 0.962332 -0.862982 -0.276605 0.068906
2 -2.479506 -0.623775 2.590367 0.941960 -0.834543 0.161735 0.015867
1 -1.052435 -0.097240 2.952431 -0.158306 -0.066743 -0.287008 0.000265
2 -1.338222 -0.966576 0.562442 -1.307355 -0.507840 -0.061580 0.012106
2 -1.190106 0.013003 1.752784 -0.599524 0.297323 0.241713 0.000657
2 -1.794785 -0.909455 1.382665 0.522913 1.049138 -1.392301 0.000026
1 -2.622331 -0.325783 2.631284 -0.047239 1.673554 -0.776247 -0.050116
1 -3.101598 -0.552970 2.211652 -0.089796 0.562092 1.409598 0.061092
2 -0.898911 -1.172942 1.864458 0.204615 -0.060617 -0.054862 0.002064
1 -2.595102 -0.735663 1.929080 0.181495 1.483347 0.406261 0.013834
2 -1.435416 -0.592009 2.805558 -0.216905 -1.154006 0.522877 0.025127
2 -1.198088 -0.711509 1.302139 0.298939 -1.213779 -0.065779 0.073971
2 -1.204796 -0.095078 1.240551 0.581885 0.473524 0.636422 0.000009
2 -0.870145 -0.479281 1.747089 0.341269 -0.152306 0.304637 0.001110
2 -2.541530 -0.223965 0.767685 -1.267484 -0.155752 -1.234150 0.000506
2 -1.954195 -0.644343 2.250821 1.055839 -2.081129 0.567212 0.031075
2 -2.613410 -0.579097 2.149081 0.379222 -1.279810 0.807486 0.022104
2 -0.902258 -1.002389 2.946489 0.927448 1.742356 0.706226 0.001038
2 -2.320244 -0.758175 2.738281 -0.736105 0.299648 -0.640534 0.047890
2 -1.401518 -1.305988 2.820544 0.148446 -1.108307 -0.676904 0.006366
2 -2.056353 -0.872679 2.806875 -0.715058 -2.073450 0.926885 0.000124
2 -2.356156 -0.743174 1.597686 0.974691 1.357216 -0.516499 0.000032
2 -1.545379 -0.401319 2.877421 0.289241 -0.515713 0.065556 0.436638
1 -2.452695 -0.897186 2.919921 0.462987 -0.594211 0.023005 -0.388960
1 -1.611940 -0.614909 0.555606 0.720922 -1.497294 -1.830897 -0.384808
2 -2.711944 -0.290027 3.077152 0.246756 -0.702758 0.047948 0.011008
2 -2.025858 -0.519358 2.293830 1.151625 -0.528695 0.503861 0.036359
2 -2.712313 -0.196280 0.559515 -0.820260 0.246969 -0.297497 0.002144
1 -2.771874 -0.832913 0.646195 -0.940189 -1.372994 0.094249 0.083268
2 -1.922827 -0.149939 0.750921 0.214417 0.080045 0.339070 0.000010
2 -2.238982 -0.146550 0.475164 0.363559 -0.381407 -0.330779 0.000311
2 -1.036544 -0.151602 0.803633 1.294956 0.576890 0.200620 1.334121
2 -2.663145 -0.919472 0.734021 0.624953 -0.169370 0.381064 0.010448
2 -1.083618 -1.104273 0.423685 1.031705 -1.022538 -1.393660 0.011951
1 -1.113282 -0.996656 0.661970 -0.217934 -0.127768 0.343466 -0.004154
2 -2.244502 -0.623306 0.975232 -0.197676 -1.345997 0.930357 0.000294
1 -1.514845 -0.591145 0.550190 -0.275485 1.608984 -0.138165 -0.062357
2 -2.683064 -1.198172 0.604564 -1.406428 -1.003196 -0.610569 0.000710
2 -3.030027 -0.156920 0.715016 -0.300245 0.904299 -0.128737 0.052867
2 -1.774796 -0.915186 0.777648 0.524274 0.821331 0.225611 0.000723
2 -1.290665 -1.437627 2.710458 -1.234826 -0.468395 0.091858 0.006295
2 -1.219790 -0.867807 1.677854 -0.654942 -0.768645 -0.169575 0.015395
2 -2.799611 -0.989638 1.874724 0.339934 -1.084448 0.575162 0.000201
1 -1.838707 -0.628173 2.745306 0.756728 -1.650406 0.747597 -0.007351
2 -2.963196 -0.221399 2.421455 -1.080505 -0.189479 0.386473 1.223967
1 -1.810461 -0.175035 1.080840 0.594765 -0.218075 0.064066 -0.002133
1 -2.493053 -0.252881 1.543099 -0.234625 -0.855293 0.784210 0.032064
2 -2.716257 -0.031116 2.571141 0.901411 1.235854 0.411817 0.000069
2 -1.482045 -0.091605 1.679796 1.911217 -0.221821 -0.513340 0.000338
1 -1.054795 -0.798262 1.549253 0.532535 1.584501 0.073539 -0.083841
1 -2.829129 -0.913303 2.732441 -0.444600 1.445939 0.097299 -0.165256
2 -2.698011 -0.213849 1.816162 0.992363 0.408268 -0.743779 0.489798
1 -1.400132 -1.145867 0.659271 -0.945519 1.329454 -0.260555 -0.040589
1 -2.320424 -1.071391 1.257899 0.058312 -0.323535 2.482886 -0.000628
2 -2.911334 -1.437797 0.497382 -0.237245 -0.312306 -0.264584 0.000573
2 -2.839958 -0.091572 2.884332 0.580992 -0.085396 0.734511 0.010589
2 -2.572975 -0.698702 1.774582 1.643959 0.381254 0.415169 0.013823
1 -1.389011 -0.709721 2.940034 -0.889262 0.835221 -0.273927 -0.039508
2 -2.926830 -0.239193 2.894656 0.465840 0.026062 0.606713 0.006592
2 -1.365297 -1.276744 2.993178 -0.270980 -0.296733 -0.243032 0.006018
2 -2.794440 -0.313694 2.739303 0.932203 -0.492252 0.544377 0.001227
2 -1.361954 -0.371732 1.052942 3.079234 -1.578289 -0.083198 0.000075
2 -1.817276 -0.361315 1.483984 -0.103061 -1.382641 -1.121144 0.000084
2 -1.450928 -0.356542 2.936923 -0.234711 -1.020971 1.334214 0.436497
2 -1.962848 -0.254796 2.557157 0.817572 -0.892164 -0.726738 0.000060
2 -2.338339 -0.130525 1.545995 0.697575 -0.198651 -0.526470 0.036543
2 -1.833879 -0.275840 1.817191 -0.292799 0.367859 1.060498 0.000023
2 -1.549274 -0.211323 2.149662 -0.821244 -1.156790 0.826090 0.000138
2 -0.941905 -0.622152 0.844867 -0.533444 -0.363590 0.630052 0.007348
2 -1.037074 -0.825539 1.243169 -0.547055 -0.942544 -0.799839 0.001897
2 -1.185663 -1.349127 2.323891 -0.757125 -0.132891 -1.071153 0.000100
2 -1.079288 -0.650553 1.342977 -0.761136 -1.899451 -0.738827 0.073590
2 -1.275198 -0.557996 0.701170 -1.352893 -1.048632 0.094861 0.083834
2 -1.012884 -1.360413 0.794688 -0.691640 0.759542 0.521973 0.078789
2 -2.935248 -1.337750 1.211476 1.058455 0.541832 0.518330 0.636771
2 -2.589519 -1.109425 2.829967 0.214638 0.342713 -1.101608 0.000513
1 -1.981559 -0.573140 0.560705 -1.473215 1.041206 0.981763 0.273794
2 -2.282213 -1.074806 0.532739 -1.084667 -0.051314 0.510530 0.000478
2 -1.414224 -0.279180 0.572681 0.631965 0.026647 0.529929 0.000017
2 -2.389761 -1.241761 0.614675 0.910712 0.193277 0.811264 0.013380
2 -2.719016 -0.706374 0.621239 -0.790572 0.583470 0.364205 0.074605
2 -2.958391 -0.227105 0.607052 -0.802916 -0.751434 0.743474 0.042339
2 -2.353693 -0.969502 0.751244 0.086415 -0.132753 1.457954 0.000849
2 -1.414656 -1.272494 0.782680 0.281420 0.482437 0.692936 0.004117
1 -0.943603 -0.119169 2.314923 -0.204245 -0.404725 1.868479 -0.543162
2 -2.433328 -1.034758 2.989977 0.405038 0.431096 -0.408121 0.020122
2 -2.335690 -1.426510 0.471980 0.099501 -0.381232 0.568684 0.096504
1 -1.473543 -1.026205 0.494336 -0.556623 1.436122 0.495654 -0.281558
1 -1.621078 -0.973985 0.491164 0.303138 0.708045 0.455947 -0.267199
1 -2.521305 -1.321588 0.566044 0.377596 -0.694107 0.559189 -0.017192
2 -3.060678 -1.207092 1.239369 0.771815 -1.267548 0.105416 0.076239
2 -2.788216 -1.201264 2.848934 -0.016963 1.265912 0.223880 0.000334
1 -2.823237 -0.206623 1.255464 -0.548746 -1.132923 -0.672591 -0.008060
2 -1.300136 -1.220240 1.242768 -2.122188 -0.452149 -0.262201 0.000811
1 -1.055451 -1.253195 2.901186 0.194873 0.068342 0.268047 0.144489
2 -1.173241 -0.758971 0.637294 -1.693610 -0.543483 0.039715 0.000254
2 -2.815274 -1.441118 1.969194 1.553700 -1.350581 0.087394 0.000020
2 -3.072673 -0.663705 0.481172 -0.527728 0.067613 0.849274 0.000015
1 -1.727069 -0.705197 0.475953 -0.715054 -0.156278 0.661886 -1.158429
2 -2.807130 -0.152862 1.821392 0.000233 -0.777408 0.104780 0.276337
2 -2.837819 -0.115948 0.676718 -0.170516 -1.038982 -0.662272 0.037257
2 -0.947379 -0.088312 0.812804 0.183488 0.049124 -0.773685 1.313207
2 -2.582656 -0.194084 1.009884 0.180303 -1.321026 -0.498875 0.026133
2 -2.906619 -0.176812 1.079564 1.181897 -0.111291 -0.182164 0.004462
2 -1.748823 -1.403619 0.607462 -0.132099 -0.451189 1.670610 0.532582
1 -1.906429 -1.178118 0.703371 -0.789322 1.564219 0.535304 0.232965
2 -2.620939 -1.163964 1.783802 -0.520064 1.729620 -1.201300 0.000238
2 -1.177944 -1.423230 1.725471 0.551370 0.298402 -0.328428 0.000004
2 -1.472121 -1.080797 1.593379 1.368148 2.363721 0.104410 0.000382
1 -2.662010 -1.446568 1.082873 0.461943 -0.038028 -1.509013 0.001886
1 -1.416584 -1.495887 2.814159 -0.460224 -0.374834 -1.295304 0.013093
2 -2.529602 -1.373227 2.823665 1.810462 0.220164 -0.749514 0.000627
2 -1.448250 -1.273467 1.822577 0.390561 0.850327 0.517640 0.000049
2 -0.963505 -1.424533 2.688197 1.179183 0.146310 0.998503 0.018795
2 -2.325276 -1.253370 1.996635 -0.258233 1.091121 -1.128163 0.008558
2 -1.006154 -0.247571 1.638529 -0.280663 -0.661401 1.205264 0.175794
2 -2.776930 -1.490411 2.397425 -0.986100 -0.565545 0.061547 0.000932
2 -2.020014 -1.340467 0.771202 1.088262 0.904777 -0.348613 0.000588
1 -0.965126 -0.236805 2.254176 -0.860046 0.017862 1.035237 -0.573921
1 -2.925735 -0.731233 2.849774 0.181055 -0.366617 -1.997575 -0.024160
2 -1.435320 -1.478469 3.021714 -0.305808 -0.368269 -0.780384 0.001331
2 -0.933026 -0.384057 1.404453 -0.780675 1.867866 1.318130 0.187970
2 -0.852659 -1.300497 0.896729 -0.548525 -0.520078 -0.431537 0.002575
1 -0.897492 -0.787051 2.382399 -0.542484 0.018227 0.400428 -0.009888
2 -0.828806 -1.082422 1.582218 0.027088 -0.635672 -0.638870 0.010678
2 -0.908262 -0.619455 2.009362 -1.055768 -0.245035 0.513092 0.008306
1 -0.939692 -0.941856 1.503081 -1.371276 0.285817 0.404820 -0.083594
1 -0.982605 -1.493627 0.769585 0.517646 -0.300200 0.341787 -0.836718
2 -1.466560 -1.466735 1.450665 -0.514347 0.800067 0.982381 0.006087
1 -1.485413 -1.511034 2.135369 0.032036 -0.150772 0.764857 0.012617
2 -1.222278 -1.129812 3.073267 0.246932 0.157083 -0.601860 0.001582
2 -0.951847 0.000115 2.412663 -0.429635 -0.333651 0.822559 0.022159
2 -2.457316 0.038253 2.385082 1.338005 0.251885 -0.686314 0.000801
2 -2.129925 0.002604 1.710485 -0.640313 -0.214529 1.508443 0.015003
2 -1.560645 0.070177 0.585345 1.256308 0.040621 0.285243 0.009642
2 -2.161514 0.082431 1.409647 0.147994 0.305968 -1.400480 0.000059
2 -2.885201 -0.006385 0.819264 -1.213083 -0.419828 -0.671593 0.003149
1 -1.062936 -0.008106 0.625844 -0.287024 -1.066262 0.441590 -0.000380
2 -2.228585 -0.037487 0.982337 -0.744492 -1.776287 -0.620451 0.032486
2 -0.904977 0.013763 1.650099 -0.990415 -0.193499 -0.076423 0.000106
2 -0.887453 -0.039186 2.176392 -1.149653 -1.041363 0.900723 0.007413
2 -3.048339 -0.578579 1.163757 0.981369 0.813662 0.219641 0.000069
2 -2.652057 -0.788470 0.413922 -0.377842 0.672601 0.828412 0.039458
2 -2.590310 -0.918477 0.444102 -0.639662 -1.734141 1.556933 0.039446
1 -1.754993 -0.600500 0.469684 -0.051201 -1.441701 1.512126 -1.161450
2 -1.015383 -1.346089 0.450385 0.018000 0.077275 0.665507 0.103189
2 -3.050842 -1.340732 1.191200 0.132076 -0.283787 0.511462 0.642995
2 -2.617681 0.083901 2.267522 -0.123206 -0.241124 -0.141969 0.000784
2 -1.681277 0.083541 2.184459 -0.531626 -0.356905 0.424780 0.007186
2 -1.899052 0.027569 0.996385 -0.918494 -0.885044 -0.305577 0.003291
2 -2.858535 0.059763 2.795650 -0.460063 -0.479726 -1.451333 0.004541
2 -2.831830 0.022514 0.616447 0.686683 -1.127772 -0.377684 0.028754
2 -2.347487 0.023370 0.915494 -0.124545 -0.928780 -0.079570 0.033536
2 -2.634521 0.035490 1.382915 -0.826580 -1.121023 0.795741 0.000401
1 -1.435941 -1.464566 1.259836 -1.040868 1.528025 -0.100675 0.017648
1 -1.367429 -0.586259 3.085228 -0.238895 0.161316 -0.850076 -0.078192
2 -3.052413 -0.198365 3.106518 1.088292 -1.126262 -0.404789 0.000076
2 -0.840115 -0.295027 2.641788 -0.266403 0.548640 -0.869511 0.000089
2 -0.865080 -0.460689 1.482932 -0.991986 0.174305 -1.558266 0.188489
2 -3.103821 -1.297754 1.921027 0.516195 1.523404 1.035304 0.000152
2 -3.070474 -0.601207 2.081979 1.781799 -0.514965 0.254551 0.060512
2 -3.100620 -1.246304 0.608588 1.047449 -0.013751 -1.008790 0.000012
2 -2.486068 -1.552505 2.608012 -0.082873 1.291164 0.385255 0.000663
2 -1.758791 -1.558167 0.890557 -1.819425 0.973618 -0.401718 0.002583
1 -0.938274 -1.562654 0.695309 -0.273308 1.311241 0.570451 -0.989859
2 -2.572268 -1.564764 2.897022 -0.609153 0.322162 -0.626743 0.001274
2 -0.882258 -1.569047 1.129015 0.419364 0.011918 0.252860 0.000032
2 -2.199730 -1.571346 2.488511 1.049493 -0.051287 1.307459 0.000484
2 -1.690117 -1.557609 1.206061 0.390596 -0.534944 -0.450140 0.000554
2 -2.882654 -1.564298 0.928306 -0.374437 -0.723520 1.288376 0.000524
2 -2.889345 -1.549115 1.682010 -0.385313 -1.539046 0.153493 0.003127
2 -2.745280 -1.564826 0.722433 -0.559362 -1.665729 2.630639 0.003532
2 -1.043362 -1.519817 2.593413 0.034010 0.192860 0.430130 0.019107
2 -0.965065 -1.508849 2.335774 0.075173 1.276052 -0.001243 0.001024
1 -2.011545 -1.517141 3.117842 0.847489 0.580131 0.588416 -0.157752
2 -2.340679 -0.792511 3.115259 -0.383708 -0.211249 -0.887301 0.105689
2 -0.867387 -1.113996 3.108127 0.250831 0.351558 -1.283107 0.001370
2 -2.244069 -1.391219 0.377234 -0.235370 0.138973 -0.695486 0.096144
2 -0.974289 -1.227050 0.399843 0.094393 -0.236457 -0.071187 0.160528
2 -0.847266 -0.761985 0.380728 1.048734 0.885770 0.583060 0.017252
2 -1.250312 0.019062 0.379127 0.299696 -0.438495 -0.186007 0.000114
2 -1.586987 0.749291 -1.600420 -1.470495 0.213490 0.662216 0.000109
2 -2.235640 0.598639 -1.276694 0.026510 -1.077756 0.460232 0.024272
2 -2.804914 0.865312 -1.886832 -0.699122 0.569774 0.067358 0.000344
1 -2.045337 1.333344 -1.091037 -0.374561 0.633285 1.057915 0.000001
2 -0.996117 1.203330 -1.906864 0.871719 0.356544 -0.713423 0.002110
2 -2.943547 1.061557 -1.475711 -0.975064 -0.009853 1.391130 0.000213
1 -1.931894 0.916930 -2.320454 1.192772 0.272507 -1.167704 -0.064069
2 -1.524608 1.416798 -1.527551 -1.081149 1.428276 -0.581817 0.000087
2 -1.589306 1.162173 -2.453300 -0.713787 1.220013 -0.938860 0.150103
2 -2.064818 0.206963 -2.480675 0.238081 -0.753628 -1.562366 0.337444
2 -1.069657 1.378870 -0.177077 -0.704122 0.688444 0.635822 0.004270
2 -0.998305 0.133501 -1.728791 0.163400 -0.810785 0.521524 0.001761
1 -1.690477 0.604093 -0.688031 0.472686 1.408434 0.576911 -0.003019
1 -1.676737 0.508404 -1.066055 -0.641723 0.458105 -0.144563 -0.001275
2 -1.836502 0.403889 -2.864218 -0.261672 -0.986750 0.435425 0.000250
2 -2.136887 0.380910 -1.153590 -0.684579 -0.524945 -0.514093 0.000037
2 -2.544120 1.168563 -0.966956 -0.354684 0.367175 0.524237 0.000241
2 -3.088743 0.486467 -1.280929 -0.905694 0.254054 0.649123 0.008144
2 -1.179002 0.693885 -2.131068 0.150643 -0.596384 -1.153918 0.001055
2 -2.108426 1.032814 -1.385710 -1.200857 -0.994917 -0.700594 0.097000
2 -3.003830 0.988639 -1.233770 0.531302 -0.313011 0.267671 0.163780
2 -2.018331 1.246233 -2.231686 0.657063 -0.664234 -0.986485 0.329957
2 -2.050409 0.597839 -2.392124 -0.077754 -0.145969 -0.574357 0.000009
2 -1.866278 0.780062 -1.763157 -1.080943 -0.750146 -0.200516 0.000469
2 -1.694569 0.572545 -3.053074 -0.506293 -0.490123 0.091306 0.010905
2 -1.559909 1.035266 -1.732175 -0.123301 0.466957 -0.372578 0.005195
2 -1.725630 0.780270 -1.206640 1.091012 1.218193 -0.919220 0.000048
2 -2.438600 1.474540 -1.069760 0.099725 0.402062 -0.065332 0.124196
2 -1.218980 0.186618 -0.307221 -0.041495 -0.503287 0.796322 0.913087
2 -1.658672 0.774191 -2.855195 -0.422236 0.664171 -0.824067 0.001669
2 -2.057381 1.346668 -1.599506 -1.798875 0.548641 -0.030030 0.005012
2 -2.602045 0.251477 -0.713670 -0.267723 -0.365661 -0.141744 0.011547
2 -1.995704 0.439948 -2.089204 0.072716 0.214397 0.247369 0.000006
2 -1.239056 0.379160 -0.979327 0.179482 -0.175402 0.808236 0.000226
2 -2.340136 1.014600 -0.022542 1.276840 1.156332 0.088094 0.041943
2 -2.279648 1.379406 -1.522415 1.276392 0.054848 -0.085270 0.002372
2 -2.823750 0.349437 -1.195586 -0.488335 0.454390 1.166132 0.003063
2 -2.825190 1.358501 -0.754705 0.993013 0.168334 1.376379 0.008245
2 -2.398859 0.536661 -0.067252 -0.367326 -0.439126 0.840114 0.000530
2 -1.809316 1.158187 -3.035893 2.277834 0.067882 -0.836192 0.001238
2 -1.876457 0.610784 -1.622313 0.464833 -0.157915 1.146384 0.011182
1 -2.301643 0.841599 -1.822955 -0.764453 -0.376111 -0.672514 0.002985
2 -2.973533 0.323241 -2.251190 0.059028 -1.389866 0.165933 0.000013
2 -1.169059 0.760985 -0.326633 -0.461055 0.198921 1.394899 0.000029
2 -1.779178 0.983992 -1.880168 -0.634511 -0.154838 0.160654 0.000190
2 -1.897258 1.330350 -0.707132 0.401038 0.082454 -0.963340 0.000007
2 -1.904349 1.461031 -2.310743 0.506386 1.600469 0.212271 0.000376
2 -2.895553 0.995158 -0.979309 -0.778866 0.220038 0.384148 0.005491
2 -1.538840 1.137948 -0.900537 0.629729 0.926198 -1.637987 0.000589
2 -2.975098 0.409238 -1.771765 -0.817999 -0.685340 0.458376 0.000569
2 -2.103801 1.213020 -2.762163 0.160388 -1.397113 -0.493419 0.000388
2 -1.326799 0.301308 -0.166716 -0.199123 -0.517270 -0.155347 0.008838
2 -2.723237 0.212739 -3.090743 -0.594448 -0.409256 -1.126095 0.022854
2 -1.605276 0.551454 -2.405424 -0.280019 -0.144815 -0.843492 0.000092
2 -2.086136 0.905679 -1.339483 -0.172634 -0.787821 0.350312 0.474337
2 -2.288551 0.574027 -0.530213 -0.922328 0.368914 -1.051275 0.017436
2 -2.545401 1.135057 -0.049028 -0.018994 -0.917950 0.016571 0.003626
2 -2.928691 0.670159 -0.964942 -0.415121 0.046665 -1.131633 0.003547
2 -1.991616 0.911412 -1.416738 0.611556 1.571993 -0.483525 0.374245
2 -2.121653 0.909052 -0.986238 -0.252094 -0.620611 -1.655063 0.000045
1 -1.967937 0.353627 -0.883542 0.275399 -0.490822 0.405071 -0.003523
2 -2.103846 0.476515 -1.672876 0.988400 -0.442808 -0.386759 0.046772
2 -1.198140 1.285322 -2.157583 0.875827 0.006590 -0.268413 0.000053
2 -2.395697 1.283725 -2.380816 -0.710254 -0.001800 -0.516126 0.004542
1 -0.961020 0.201993 -1.951844 1.581730 -0.362211 0.017656 0.021512
2 -1.014419 0.621616 -2.260769 0.436040 -0.595858 -0.166492 0.001429
2 -1.271645 1.220593 -1.149885 1.175159 1.405239 0.309106 0.163849
2 -2.745442 0.652420 -1.872312 -1.196037 -0.114390 -1.293188 0.000427
2 -2.595708 1.376257 -2.349618 -1.682298 0.905701 -0.277277 0.000297
2 -2.367647 0.299568 -2.607875 -0.442142 -0.954873 -0.446174 0.017267
2 -1.870396 0.148682 -2.360127 0.742615 -0.660030 -0.535241 0.000520
1 -1.664152 1.096595 -2.367286 -1.659210 0.398723 -0.981332 0.090150
2 -1.416852 0.675344 -2.541447 0.092112 0.139655 -0.487761 0.000223
2 -1.175873 1.213877 -1.281227 0.912294 -0.015541 -0.659933 0.064863
2 -2.428495 0.559891 -0.457867 -0.071424 -0.552342 0.220787 0.040509
1 -2.152789 0.580090 -1.404164 0.198646 0.138495 0.276719 -0.910273
2 -2.456350 1.376065 -0.981145 0.490089 0.911964 -0.626178 0.171472
2 -3.067505 1.386012 -2.046316 -0.179307 0.240974 1.712155 0.003972
2 -1.179252 0.335042 -2.393207 0.801990 0.111045 -0.220392 0.000274
2 -1.549879 0.698102 -0.021672 -0.513739 -0.263290 0.796522 0.000481
2 -2.835460 0.787789 -2.138143 -0.088300 -0.691721 -0.250436 0.000055
2 -1.081552 0.699130 -1.486943 1.111967 -0.425840 0.370062 0.038728
2 -2.058649 0.760350 -1.380905 -0.462099 -0.476751 0.130788 0.036521
2 -1.789795 0.873841 -2.281380 -2.647848 -0.318050 1.359777 0.265701
1 -1.011070 1.124096 -0.788771 1.600028 0.326052 0.871599 -0.019923
1 -1.863158 0.976626 -2.278276 -0.802512 0.223018 0.865799 0.139399
1 -2.520689 0.499592 -2.295175 -0.657669 -0.836375 0.793925 -0.081748
2 -2.944579 1.375200 -1.583281 -0.302790 0.291537 -0.872723 0.000495
2 -2.288442 0.431690 -2.575187 -0.838291 0.484931 -0.822574 0.017356
2 -1.655558 0.708289 -0.259185 0.058586 1.078307 -0.571092 0.000319
2 -2.058348 0.692617 -0.694524 0.264631 0.198546 -0.654427 0.032436
2 -1.192243 0.205141 -0.198885 -0.144738 -0.219034 1.078494 0.919557
1 -1.934087 0.990178 -1.630383 -1.201975 0.630669 1.061648 -0.000425
1 -1.277489 0.164198 -0.502823 1.658115 -0.534901 0.281535 -0.002828
1 -1.087431 1.455477 -1.234699 0.498814 0.521130 0.555783 0.001402
2 -1.230323 0.613859 -1.325562 -1.051030 0.033578 -0.896884 0.000217
1 -1.501935 1.098977 -2.058355 0.276339 -0.436941 0.045012 -0.157918
2 -2.763872 0.912359 -1.454066 0.142063 0.940977 -0.191959 0.000225
1 -1.260434 0.156809 -1.512645 1.987958 -1.118628 0.300517 -0.001096
2 -2.935690 0.361866 -0.544140 0.242439 0.175277 -1.146872 0.001320
1 -2.152021 0.654408 -1.482613 0.690745 -0.141781 0.021747 -0.930453
2 -1.822444 0.535362 -1.226728 0.219326 0.342332 0.821591 0.000375
2 -2.537025 0.734378 -1.528381 -0.716594 0.203392 -0.792072 0.002676
1 -2.734987 0.883849 -2.530603 -1.085958 0.059870 1.520766 -0.004115
2 -2.711477 0.747960 -1.638215 -0.486392 -0.057279 -1.245326 0.000801
2 -2.211602 0.715830 -0.313971 -0.322087 -0.971975 0.897886 0.009120
2 -2.015336 0.987491 -2.633910 -1.530256 -0.980225 -0.441790 0.002578
2 -0.866019 0.888570 -1.900094 0.322199 -1.581054 -1.075694 0.000941
2 -2.888922 0.278550 -0.209542 -0.293959 -1.310654 0.783129 0.000374
2 -1.086738 0.763205 -1.745037 0.150152 -0.339050 0.298150 0.000693
2 -2.314190 0.400914 -2.218048 0.814262 -0.517048 -0.409204 0.000243
2 -1.243162 0.669200 -1.060749 0.205506 0.483306 -0.137073 0.000149
1 -2.542300 1.009873 -2.302720 -0.070768 0.888050 0.754393 -0.014542
2 -2.758047 1.225410 -2.166552 -0.676562 0.511220 -0.577373 0.000050
2 -2.957253 1.049715 -2.920086 -0.921357 -0.128630 -1.176273 0.012784
2 -0.896924 1.006565 -0.622042 0.524756 1.470962 0.514838 0.000320
2 -1.221027 1.091475 -0.787250 -0.115114 1.117750 -0.069745 0.020815
1 -1.788694 0.727055 -2.631326 1.005880 -0.866358 -0.093113 0.011031
2 -1.581527 1.005875 -2.615610 -1.492379 -0.538209 -1.635255 0.000732
2 -2.881246 1.307993 -2.391072 -0.106466 -0.144260 0.204720 0.000149
2 -1.506214 1.080661 -0.593989 0.244994 -1.027833 0.781267 0.000218
2 -1.366670 0.846106 -2.217387 -0.711168 0.294149 0.830166 0.000059
2 -2.143062 1.441175 -1.720491 -0.274667 2.588575 -0.259905 0.004709
2 -2.080500 1.140455 -1.958054 0.901863 -0.033766 -1.041035 0.000904
2 -1.229696 1.327869 -1.213008 0.618306 0.337631 -0.294994 0.206467
1 -1.967636 0.516633 -3.091642 -0.879484 -1.570922 -1.858171 -0.001399
2 -1.918490 1.035724 -0.886467 0.274627 -0.178526 -0.668529 0.000047
2 -2.298893 1.197610 -1.765209 0.589355 0.819247 0.438601 1.281185
2 -3.113163 0.399936 -2.622721 -1.548978 -1.209979 0.323331 0.102196
1 -2.398583 0.652446 -2.020115 1.018684 -0.983981 1.641554 -0.012252
2 -1.747502 0.874002 -2.583970 -1.243981 -0.379674 0.537468 0.014896
2 -1.745100 1.331503 -1.437660 -0.158830 0.507476 0.636183 0.001033
2 -1.091657 0.749553 -1.953976 -0.173969 -0.920634 -0.246012 0.001312
1 -2.479486 0.775720 -2.320903 -0.528922 0.210361 0.722589 -0.037979
2 -2.087350 0.866446 -1.636005 1.393139 1.072247 -1.689585 0.002160
2 -1.750808 0.704550 -0.912864 -1.127669 0.738512 -1.213077 0.000337
2 -1.929325 0.771766 -2.059501 -0.131193 -0.848425 -0.531062 0.000195
2 -2.833156 0.171261 -1.292381 -0.359945 -0.964799 1.188824 0.000820
2 -2.136201 1.036681 -2.895166 1.122744 -0.309446 -0.359597 0.000278
2 -2.489524 0.609370 -0.257736 0.996112 -0.260426 1.064164 0.001951
2 -2.049574 0.551509 -0.646283 -0.377971 0.206867 -0.308101 0.032447
1 -1.039407 0.924435 -0.953841 -1.009562 0.804687 0.294790 -0.048187
2 -2.507491 0.974435 -1.868670 -0.873400 0.917440 0.947653 0.000143
2 -0.878308 0.229189 -0.848900 1.181090 -1.332742 -0.009286 0.015182
2 -1.297850 1.393795 -0.520806 0.488537 1.787396 0.028436 0.000714
1 -1.825137 1.188623 -2.476063 -1.248038 -0.148159 -0.536988 -0.073846
2 -1.878241 1.420461 -1.960619 -0.938387 0.357196 -0.319041 0.000048
1 -1.557570 1.090327 -1.897314 -1.232722 -0.823435 -0.415854 -0.150422
2 -2.752925 1.469557 -0.649914 -1.818683 0.175803 -0.349762 0.007638
2 -1.220214 1.073732 -2.436092 0.129977 -0.855797 -0.216601 0.085797
2 -2.657403 0.460462 -3.073553 0.440117 -0.932884 -0.925402 0.000076
2 -2.477478 0.584295 -1.625451 2.011437 0.359431 0.799819 0.002018
2 -2.439457 0.292299 -2.990847 -0.163250 0.055768 -0.050058 0.000102
2 -2.335758 0.747918 -2.992031 -1.517320 0.910877 0.019410 0.000036
2 -2.378261 0.968096 -1.383626 1.280650 0.499494 -0.933274 0.000071
1 -2.483625 0.523943 -2.485301 0.846719 -0.959436 -0.128434 -0.076709
2 -2.803195 0.475364 -2.057002 -0.370999 0.738965 -0.274223 0.008651
2 -2.476902 0.503051 -0.591840 -0.451937 0.656809 0.667801 0.024601
2 -1.445738 1.289446 -1.050981 -0.708131 0.100266 -0.844173 0.000683
1 -0.990660 0.844852 -1.132002 -0.206385 1.168580 -0.986622 -0.027955
2 -2.149813 0.779179 -0.114013 -0.445775 0.925999 -0.968497 0.003372
2 -1.166786 0.976648 -1.643857 1.509753 0.821254 -1.980453 0.000080
1 -2.361309 1.161996 -1.558582 1.016902 -0.710804 -0.207368 -0.003472
1 -1.376600 0.633538 -1.631721 0.247689 -0.290277 0.856726 -0.002502
1 -1.080093 1.033477 -3.019581 -0.786178 1.034064 -0.673596 -0.747978
2 -2.845055 1.157597 -0.724545 0.860320 0.604627 -0.096771 0.000810
2 -1.047456 0.555337 -1.140104 0.019277 0.031683 1.333959 0.000159
2 -2.146924 0.796178 -1.817445 1.449476 0.608644 0.398954 0.013714
2 -0.996204 0.729532 -0.558404 0.412211 0.256300 0.477959 0.000059
2 -2.786532 1.296442 -2.782350 -1.606771 0.499239 1.444114 0.000593
2 -2.335549 0.824731 -0.278498 0.121775 -0.590739 -0.500633 0.007605
2 -1.842557 0.879411 -0.175981 -0.233439 0.132237 1.044771 0.004013
1 -1.526946 1.303947 -0.634814 0.206704 1.223134 -0.712380 -0.003265
1 -3.066680 0.745609 -0.267506 -0.042730 0.562762 -0.656520 0.000015
2 -2.633206 0.140812 -0.264725 -0.659516 -1.978445 0.570071 0.105684
2 -2.468684 0.248828 -2.124776 0.795474 -0.108906 -0.844531 0.000140
2 -2.874489 1.065633 -2.409437 0.545703 -0.502409 0.328597 0.000924
1 -1.550227 0.930558 -0.846727 -1.786850 0.217216 0.674966 -0.001349
1 -2.128982 0.842922 -2.615985 0.272163 -0.664437 1.081173 -0.001063
1 -2.336086 1.327432 -0.621133 -0.674560 -0.026741 1.611875 -0.010311
2 -1.191363 1.203503 -0.890626 1.009605 -0.490736 -0.843906 0.020647
2 -2.043024 0.943009 -0.564810 -0.313776 -1.023480 -0.125687 0.000858
2 -2.653585 0.505104 -0.231058 1.328283 0.429499 -0.246248 0.001259
2 -1.615668 1.157400 -2.229238 -0.360563 0.296175 0.676413 0.027516
2 -2.859618 1.003116 -0.505042 -0.826359 -1.063177 0.264172 0.000031
2 -1.635693 1.385548 -2.598598 -1.381846 -0.041195 0.393960 0.000786
2 -2.666616 1.280208 -3.116433 -0.476946 0.409071 -0.637879 0.208165
2 -2.121342 0.904961 -2.051675 0.452380 -1.575020 0.122249 0.000255
2 -2.073430 0.798449 -0.426267 0.175678 -1.453861 0.793157 0.002350
2 -1.083463 1.399913 -1.946607 -0.010295 -0.185805 -0.100968 0.000615
2 -2.246888 1.268105 -2.286349 -0.042839 -0.375483 0.834748 0.004847
2 -2.887958 0.519601 -0.665272 0.968728 0.442805 -1.118123 0.001404
2 -1.192235 0.963813 -2.539581 -0.615801 -0.197705 -0.795088 0.024951
2 -1.988871 0.496661 -1.586710 -0.874214 1.111106 1.050604 0.059658
2 -2.642197 0.634421 -0.514318 -0.728968 0.892226 -1.010612 0.000413
2 -1.925309 0.728110 -0.219950 0.400158 1.364779 -0.066213 0.073976
2 -1.217486 0.145521 -2.761034 -0.894055 -0.905103 0.676705 0.004470
2 -1.793671 0.370015 -2.451689 0.257998 0.729005 1.978938 0.017346
2 -1.053118 1.299137 -3.108646 0.660291 0.595098 -0.371181 0.003310
2 -2.326034 1.211002 -2.668567 1.038004 -0.736201 -0.374814 0.000115
2 -1.353278 1.106872 -2.676831 -0.616592 -1.171462 -0.309092 0.000253
2 -1.190987 1.235167 -1.797527 0.577655 -0.365497 0.974435 0.000316
2 -2.813952 0.403188 -1.906966 0.551948 0.111245 0.882015 0.009177
1 -2.230688 1.221147 -1.848204 0.601269 -0.485641 -0.247912 1.273827
2 -1.892646 0.585752 -0.214715 -0.315617 1.328909 -0.960477 0.100398
2 -1.375542 0.478650 -2.723863 0.182855 0.709590 1.170350 0.000030
2 -1.690743 1.253562 -2.120119 -2.132754 -0.377126 -0.821562 0.010928
2 -2.678454 0.466263 -1.204338 -0.263126 0.967735 0.505259 0.002241
1 -0.943402 0.416893 -0.380418 0.411067 0.586553 1.697178 -0.000536
2 -0.862934 0.501957 -2.219244 1.158255 0.955467 -0.657638 0.001181
2 -1.209827 0.773249 -2.500616 1.690873 -1.056822 0.107654 0.001470
2 -1.120141 1.090336 -2.713669 -0.836035 1.050036 -0.702618 0.000368
2 -0.893081 0.452447 -0.645112 0.108547 -0.174588 -1.056327 0.027705
2 -1.170255 1.418057 -2.736194 -0.855831 1.012753 -0.222975 0.004893
2 -2.858298 0.328502 -0.766874 0.818968 -1.502497 0.251915 0.001109
2 -1.561161 0.524695 -0.159013 0.450991 1.017152 -0.759939 0.001101
2 -0.828630 0.352642 -0.739718 0.368656 0.061589 1.517637 0.425603
2 -1.791556 0.635275 -2.863754 -0.427586 0.433681 0.936444 0.002074
2 -2.999572 0.863566 -2.367418 0.469789 -0.452439 1.422650 0.000124
2 -2.690133 0.979399 -2.375387 -0.053295 -1.842378 -0.306903 0.010965
2 -2.482102 1.191920 -1.744791 -1.137773 -0.495562 -0.044340 0.002926
1 -1.944069 0.635149 -0.337865 -1.589287 1.681867 -0.617042 0.083153
2 -1.136678 1.062208 -2.322553 -1.177399 -0.708646 -0.389606 0.062567
2 -3.033552 0.913309 -0.884209 0.034310 -0.790097 -0.115274 0.002390
2 -2.852865 0.140483 -2.939827 0.281099 -0.808765 0.689967 0.006880
2 -2.948409 1.278431 -0.988853 -0.540068 -0.889719 -0.266670 0.000054
2 -2.475071 1.289742 -3.068731 1.090699 -1.172140 -1.091336 0.273631
1 -1.059297 0.561561 -1.534452 -0.964523 -1.790371 1.073959 0.033288
2 -3.025122 1.240281 -2.773532 0.436913 -0.711913 -0.773088 0.011039
2 -3.013932 0.378179 -0.039567 -1.257756 0.399190 -1.007118 0.004406
2 -1.216126 0.677926 -0.062870 0.794030 -0.829207 -1.560984 0.001311
2 -0.937303 0.178526 -2.859366 0.783045 -0.365165 -0.685700 0.048979
2 -0.956042 0.157377 -0.110514 -0.349726 -0.305305 0.228069 0.000118
2 -1.768649 0.425242 -0.089343 0.138241 0.474349 0.320708 0.000963
2 -1.323674 0.380198 -2.230100 -0.106145 0.808186 -0.179997 0.000274
2 -1.523092 0.323176 -0.107269 0.836356 -1.419969 -0.225839 0.001244
2 -1.667331 0.309440 -2.523501 1.238633 -0.007872 0.210892 0.017277
2 -2.304611 0.156347 -1.406216 0.311718 -0.238219 -0.043260 0.038357
1 -2.362808 0.231294 -1.733807 -1.337380 0.207116 -0.104287 0.013927
2 -1.694612 0.490731 -0.865666 -0.059446 0.971922 -1.078451 0.001621
2 -2.314593 0.562608 -0.738934 -0.775878 2.042258 -0.035283 0.000772
1 -2.353126 1.215064 -3.097768 1.708234 -0.294078 -0.563332 0.040534
1 -2.904286 0.511013 -0.884892 1.251765 -0.586906 1.289523 0.004087
2 -2.775032 1.088386 -1.688914 1.822211 0.331999 -0.274155 0.000053
2 -3.071777 0.284884 -2.563708 -0.751427 0.577336 -0.265374 0.104295
2 -2.922696 0.505739 -0.357203 1.000221 0.111703 0.744357 0.000182
2 -3.003748 0.879510 -2.696135 0.684700 0.386929 -0.369166 0.000336
2 -1.706174 1.295852 -2.941414 1.620818 -0.097078 1.144462 0.001226
2 -0.906144 0.896302 -1.021146 0.620501 -0.020702 0.462589 0.061006
1 -0.853989 1.332744 -1.918858 0.108626 1.310032 -1.538743 0.007881
1 -1.679307 1.354979 -2.400953 0.080613 -0.889862 0.793699 -0.035740
2 -0.862611 1.418939 -2.066743 0.440194 -0.361129 -0.137789 0.006299
2 -2.030773 1.349180 -2.165315 0.570038 0.290124 -0.283523 0.330107
2 -1.947064 0.220582 -0.726334 -1.653456 0.485311 0.469997 0.007923
2 -2.385131 0.234387 -1.577293 -1.137587 0.519287 -0.129472 0.017231
2 -1.915103 0.430797 -1.739238 -0.591120 1.612387 -0.033392 0.004137
2 -2.565005 0.305527 -2.777778 1.514177 0.926834 1.086351 0.000121
2 -3.023823 0.210288 -0.676493 0.116896 0.192707 -1.260504 0.000619
2 -1.941034 0.243241 -2.712673 1.402585 0.551391 -0.471817 0.000128
2 -1.392058 0.189211 -1.361526 0.312824 0.145176 0.564984 0.000846
1 -1.074984 1.122833 -3.074194 0.764914 0.865960 0.666674 -0.745224
2 -0.900562 0.150472 -2.665756 -0.443839 -0.122423 -0.102781 0.001301
1 -0.835376 1.005008 -2.768041 -0.067871 0.245045 -0.712429 -0.005724
2 -0.870253 0.234883 -1.833786 -0.400581 0.815136 0.317467 0.026687
2 -2.958952 1.090920 -2.763916 1.521051 0.162833 -0.247749 0.023912
2 -1.840153 1.387823 -1.604742 -0.081882 -0.860496 0.815119 0.001257
2 -3.024083 1.008341 -1.106349 0.810058 1.447050 -2.294327 0.167015
2 -1.264462 0.174848 -0.883192 0.172476 0.655030 0.597326 0.004712
2 -1.599585 0.288460 -1.582142 -0.445478 1.714095 0.104244 0.000006
2 -3.007033 0.210085 -2.914493 -0.218867 1.091090 -0.095648 0.006389
2 -1.351060 0.362206 -3.020242 0.308475 1.294637 1.332597 0.000006
2 -2.570704 1.375927 -0.745160 -1.341321 -1.083842 -0.607918 0.003494
1 -2.635881 1.365272 -2.962118 0.020202 -1.235322 -0.390341 0.002497
2 -2.335405 1.373217 -2.121886 -0.203955 -1.476431 1.715014 0.000454
2 -1.393604 0.148148 -1.954832 -0.221879 0.418900 0.637302 0.000005
2 -2.542432 0.174766 -0.844702 -0.217869 0.672848 -0.980171 0.038299
1 -2.150060 0.145021 -1.478628 -0.011882 0.264319 0.301337 0.002611
1 -2.637523 0.126741 -0.952717 -0.975448 -0.205327 0.008256 0.027596
2 -2.488673 1.470418 -0.876547 0.111596 -0.859342 0.506696 0.052311
2 -2.750977 1.456803 -2.640783 -0.961835 -0.468484 0.555292 0.001926
2 -2.429559 1.476382 -2.823121 0.275438 -0.271390 1.151768 0.000058
2 -2.794986 1.401930 -1.731400 0.587377 -1.744316 -0.177786 0.001978
2 -2.983447 0.152826 -1.969006 0.339862 1.149051 -0.134167 0.000089
1 -1.823659 0.145548 -0.638095 -0.533926 0.466657 0.328058 -0.072030
2 -3.075961 0.637449 -1.882607 1.741335 -0.223284 -1.187307 0.107921
2 -2.563784 1.205131 -3.101595 0.665529 -0.661903 0.629455 0.432973
2 -0.891994 0.627336 -3.088806 -0.644242 0.314134 1.083383 0.008529
2 -1.707803 0.729178 -3.099801 1.073336 0.179748 0.935581 0.012493
2 -2.437477 0.547214 0.159271 -0.738401 0.081201 1.324252 0.000332
2 -1.174625 0.641883 0.177966 0.065238 -0.307989 0.678864 0.000116
2 -1.215996 0.127271 0.112960 0.618774 -0.980109 0.394105 0.254069
2 -2.329287 0.894135 0.060034 -0.748477 0.414780 1.875112 0.044142
1 -2.667225 1.245391 0.225915 0.796959 -0.504717 0.658789 0.030808
1 -1.651982 0.398989 0.108897 -0.885226 -0.674885 0.137712 -0.021493
1 -2.853967 0.329642 0.018918 -0.831884 -2.042103 -0.033596 0.002180
2 -2.777963 0.674100 0.070858 -1.461311 1.032017 0.097140 0.000034
2 -1.144180 0.844399 0.012531 -0.045730 -0.038699 -0.259783 0.001252
2 -2.537511 0.361488 0.040045 -0.257847 -0.486002 -0.431089 0.005533
2 -1.928438 0.493231 0.062901 1.160222 0.440335 0.291052 0.357906
2 -3.024496 0.589461 0.136620 -1.189687 -0.865481 0.882613 0.000069
2 -2.700023 0.962759 0.235357 0.676129 1.255778 0.702542 0.000105
2 -2.597764 1.229955 0.094478 -0.998854 0.824358 0.746392 0.038023
2 -1.337742 1.160771 -0.011504 0.436737 0.410421 -0.600190 0.000001
1 -1.881043 0.599973 0.026585 0.196927 -1.422671 -0.327401 -0.543601
1 -1.762310 0.609775 0.039229 -0.978398 -0.471894 -1.092910 -0.911978
2 -2.105275 0.763567 0.070230 -0.102777 0.675716 0.124440 0.003260
2 -2.678786 0.296827 0.124460 -1.985100 -0.391117 -0.286482 0.010718
2 -2.506046 0.308624 0.228946 -0.257936 -0.888461 0.608804 0.033832
2 -2.149706 0.939737 0.001972 0.265248 0.494588 -1.688854 0.004589
2 -2.462779 1.403988 0.133265 0.621639 -0.000912 -0.854651 0.000650
1 -1.218326 0.210852 0.207020 -0.102032 -0.768167 -0.734904 0.254103
2 -3.080699 0.858281 0.059502 0.729340 -0.650032 0.442220 0.000022
2 -2.092776 0.122119 -2.396287 0.007577 1.009605 0.243225 0.337573
2 -1.588515 0.117191 -0.707185 0.939955 0.280806 0.298589 0.005044
2 -2.758855 0.098335 -0.771892 0.291167 -0.028656 -1.798326 0.261697
2 -1.949002 0.102505 -0.197952 0.023780 -0.098120 0.138205 0.001355
2 -1.846401 0.143277 -0.411435 0.523905 1.168569 0.405201 0.003426
2 -2.151123 0.130251 -0.289627 0.492028 0.362997 -0.505654 0.000270
2 -2.117021 0.135812 0.249031 -0.654106 0.915992 -0.202229 0.000001
2 -2.343570 0.845616 0.247016 0.065086 -0.750958 -0.069169 0.007891
2 -0.897073 0.157534 0.275992 0.849077 -0.403234 0.572548 0.000004
2 -2.013359 1.228089 0.237241 -1.415426 -1.140870 -0.317928 0.000297
2 -1.700526 0.635023 0.308995 0.274837 1.068995 1.197380 0.045988
2 -2.494178 1.092382 0.275550 -0.946938 0.221526 -1.549389 0.248480
2 -0.867823 1.234276 0.358242 1.104962 -0.146255 -1.029156 0.000058
1 -2.234948 0.909794 0.364453 0.548012 0.427718 -0.793101 -0.728434
2 -2.470472 1.208149 0.231550 -0.297500 -0.289955 -1.680742 0.251284
2 -2.295741 1.051008 0.229528 0.890098 0.522491 -1.198767 0.002224
2 -2.824356 0.367847 0.325224 -1.237539 -0.846940 -0.461813 0.000356
1 -1.418042 1.377354 0.368879 -1.543362 0.771194 0.089579 -0.005927
1 -2.632042 0.252790 0.287115 0.296622 0.892550 -0.717835 0.035043
2 -3.003285 1.112660 0.343700 -0.679728 -1.636341 1.181012 0.035340
2 -1.730438 1.104205 0.291296 0.701216 -0.424224 0.542317 0.002711
2 -1.535669 0.623763 0.240025 0.294316 0.462201 -0.490218 0.005354
2 -1.414894 0.149436 0.222302 0.281407 0.938155 -0.873064 0.061924
1 -2.972897 0.985571 1.533375 -1.389395 -0.015726 0.326784 -10.287292
1 -2.966409 0.648813 1.568012 -1.092488 -0.440755 -0.079468 -5.774557
1 -2.939853 1.346002 1.152679 -0.732621 -1.033773 -0.730876 -4.137010
1 -3.026963 0.940087 1.399358 -0.652492 -0.854223 -1.612132 -11.669423
1 -2.947026 1.059471 1.607016 -1.329037 -0.143076 0.641348 -7.663050
2 -1.261841 0.455992 1.865010 -0.532232 0.410415 0.592747 0.000068
1 -2.932926 0.631802 1.339221 -0.179138 1.130762 0.229793 -3.778241
1 -2.825742 0.989579 1.197892 -0.595073 0.596967 -0.432382 -2.836780
2 -3.097338 0.569191 2.269364 -0.137934 -0.963972 0.815027 0.000127
1 -2.872899 1.143368 1.546154 -0.252033 -0.591901 -1.158528 -4.514754
1 -2.939330 0.998820 1.346666 -0.773344 -0.292216 -0.955394 -8.097869
1 -3.060584 0.930371 1.512146 -1.110752 -0.409699 -1.582208 -11.378311
1 -2.961167 1.256455 1.446889 -0.055245 0.054167 0.816852 -7.581338
1 -2.952105 0.984821 1.168869 0.992724 0.072643 0.491708 -6.402588
2 -1.439336 0.295349 2.521870 -0.266778 -0.609982 -0.473799 0.006447
1 -3.023861 0.809525 1.669803 -0.818026 0.650921 0.191981 -6.984620
2 -2.435065 0.197400 1.414861 -0.035945 -1.061672 0.509304 0.000064
2 -1.937707 0.931019 1.816931 0.507782 -0.023511 0.112655 0.215049
1 -3.092552 1.041791 1.358433 0.442833 0.414822 -0.254626 -11.092321
1 -2.987617 1.199312 1.345267 0.303534 0.145441 -0.369428 -8.930483
2 -2.218773 1.097497 1.249891 0.231059 0.556738 0.220866 0.000008
2 -2.067127 0.926210 1.841746 0.418132 1.938566 1.081896 1.570965
2 -2.754627 1.337633 1.435605 -1.615046 0.918257 -0.946814 0.008871
1 -2.985405 0.876236 1.576996 0.235635 -0.538186 0.327155 -10.378742
2 -2.615353 1.444305 1.146643 0.280987 0.455085 -0.291413 0.000083
1 -3.005118 0.819978 1.446184 1.091682 0.793510 0.113189 -9.650625
1 -3.055013 1.045669 1.510328 -0.392999 0.666815 -1.084264 -11.025044
2 -2.211657 1.261901 2.855489 1.094915 -0.124486 -1.163502 0.000080
1 -2.974476 1.076008 1.220701 0.876371 1.203186 1.584921 -6.947661
2 -3.094772 0.240528 1.757669 0.292824 -1.305351 0.671606 0.009553
1 -1.286975 1.343507 2.022944 0.024209 0.138105 -2.210582 -0.097668
1 -2.810902 1.042516 1.369960 -0.020043 0.571365 -1.151450 -2.962845
1 -3.053455 1.009103 1.196961 -0.075910 -0.039390 0.050933 -10.023932
1 -2.359625 0.755837 1.510406 0.445075 -0.750784 0.442296 -0.560975
1 -3.073689 1.362140 1.260935 0.861183 0.391519 -0.408737 -9.620887
1 -3.061003 1.215603 1.276211 -1.190889 0.537344 1.060043 -9.797091
2 -1.685946 0.853064 1.974834 0.903665 -0.694477 1.607060 0.014420
1 -2.897251 1.393163 1.362338 0.255530 1.166420 -0.186180 -2.762096
1 -2.348221 0.705727 1.634873 -0.056727 -0.638926 -0.127710 -0.564914
2 -3.061827 0.630422 2.613877 -1.479084 -0.923707 0.665394 0.001511
1 -2.034699 0.446198 1.410752 0.252329 -0.245765 0.285787 -0.012319
1 -1.873989 0.523436 1.209329 -1.053740 1.442734 -0.744217 0.005701
2 -1.903310 0.722327 1.506004 -0.733716 -1.139475 -0.532417 0.454973
2 -0.983818 0.346803 2.364102 0.012978 -1.227018 -0.045349 0.000447
1 -3.006504 1.111247 1.417303 -0.071238 0.154285 0.394568 -10.522488
1 -2.938627 1.147299 1.724571 -0.037135 -0.900661 0.632529 -4.148243
2 -2.462191 0.136790 2.672108 0.533244 -0.722746 0.975852 0.000019
1 -2.955719 0.710916 1.476506 -1.145707 -0.270169 -0.468613 -6.955091
1 -3.106279 1.142354 1.444894 -1.267422 -0.034659 0.415124 -11.433749
1 -2.655098 0.720481 1.605639 1.418720 -0.493950 0.184215 -0.080130
2 -1.971060 1.400078 2.310075 -0.660751 2.069912 0.616041 0.133349
1 -2.984925 0.900301 1.686823 -1.620851 0.339919 -0.879109 -5.521003
2 -1.803103 1.296472 1.423048 1.145744 0.908772 -1.126453 0.000056
2 -1.452064 0.597330 2.885419 0.628646 -0.335908 -1.177412 0.022505
2 -1.492433 1.087866 1.172276 -0.251897 0.204000 -0.401867 0.008679
1 -3.037724 1.358931 1.463973 0.795418 0.337512 -0.506532 -10.216654
1 -2.880803 0.943363 1.576173 0.105971 -0.844160 -0.587020 -5.239233
2 -1.783480 0.958728 2.044732 0.261111 -0.916620 -1.019666 0.015531
1 -2.637076 0.850254 2.502309 -0.062557 0.370232 2.134898 -0.000540
2 -1.518051 0.863584 1.579133 0.551057 0.332122 0.327063 0.000131
1 -2.934369 1.080616 1.489082 -0.678845 -0.830581 -0.495558 -8.307255
2 -1.136455 0.731916 1.250855 -0.452654 0.573528 0.445196 0.008324
2 -1.691254 1.396751 2.365856 -0.159117 0.402063 -0.155175 0.016115
2 -1.976994 0.665886 2.152343 -0.391836 0.083928 0.663977 0.006948
2 -1.180660 1.365534 2.781644 -0.193741 0.665082 0.694363 0.000341
1 -2.942471 0.900250 1.469006 0.594827 0.649678 -1.318030 -8.558177
1 -1.063794 0.567987 1.695474 0.518669 -0.537719 -0.696707 -0.000350
2 -1.796684 0.923511 1.149278 -0.105285 0.108522 -0.138259 0.000249
1 -2.859358 1.002088 1.472095 -0.239590 -0.530158 0.024083 -5.711811
2 -2.796560 0.653001 2.569277 -1.547374 0.488926 -0.197388 0.000926
2 -2.157684 0.872046 1.742587 0.393424 0.258369 0.925560 0.058666
1 -3.110880 0.831997 1.554920 -1.290347 0.131331 0.302050 -10.768129
2 -1.539632 1.422552 2.651606 0.684618 0.093373 -0.497828 0.035072
2 -1.842449 1.074827 0.972579 0.064326 0.173448 -0.175194 0.000376
2 -1.533248 0.686321 2.114054 1.127448 -0.705677 -0.586974 0.000822
1 -3.078954 0.684360 1.675707 0.395108 -0.264491 0.270394 -6.778180
1 -2.969367 0.769347 1.570566 -0.939588 -1.336418 -0.318004 -8.481431
1 -1.528063 0.169955 2.607101 1.970763 -1.422954 0.276946 -0.530753
2 -1.732871 1.060775 2.409446 -0.590322 0.595437 -0.634304 0.006712
2 -1.541974 0.492721 1.910105 0.570707 -0.626978 -0.906242 0.014810
1 -2.943466 1.338251 1.504448 -0.207780 -0.075955 -0.314947 -3.716554
1 -3.033394 0.968597 1.628788 -0.026906 -0.668505 0.825299 -8.897126
2 -1.675576 0.278289 2.945204 0.716940 -1.201200 -0.258352 0.764359
2 -1.550236 0.630139 1.017760 0.275243 -0.578438 -1.384455 0.000038
2 -2.594017 0.555323 1.341391 -0.230645 0.184340 -1.282356 0.000698
2 -0.946009 0.750653 1.344882 0.320906 -0.840137 0.048906 0.000471
2 -1.662396 0.977006 2.540967 -0.258452 0.134809 -0.811332 0.235526
2 -2.852859 0.865979 2.718681 0.447206 -0.375514 0.027849 0.000122
2 -1.511100 0.667610 2.517655 0.755677 -0.478475 0.547340 0.026656
2 -2.878775 1.049438 2.530637 -0.209684 0.370596 1.356291 0.000478
2 -1.549273 1.214246 2.085464 -1.414754 1.168077 -0.886980 0.015970
1 -2.950678 0.717188 1.672675 -1.107419 -1.671633 -0.691953 -4.805592
2 -1.404949 0.724038 2.268393 -0.245936 -0.354905 -1.031857 0.337372
2 -1.799817 0.770780 1.421794 -0.281857 1.199913 0.944069 0.061721
2 -2.270591 1.461687 2.669762 0.051110 0.389608 -0.092836 0.000061
2 -1.086544 0.215333 1.751937 -0.789178 -1.438861 0.418851 0.010715
2 -2.098129 1.001507 2.767839 0.238538 0.796589 0.258710 0.000169
2 -1.516156 0.627677 1.539925 1.218968 -0.646192 0.502161 0.001987
2 -1.823355 0.680565 1.587068 -0.363003 -0.724081 -1.968090 0.410387
2 -0.840229 0.747312 1.968483 0.992495 -0.085984 -0.551133 0.157639
2 -2.241047 0.211006 2.299048 -1.008639 -0.574468 -0.787973 0.000114
2 -2.537356 0.941163 2.912777 0.350647 -1.079566 -0.256070 0.005951
1 -2.983913 0.319348 1.489707 -0.514385 -0.043532 0.348807 -0.157615
1 -2.871535 0.767213 1.633414 -0.586324 0.892879 -0.723896 -2.751716
2 -2.163829 0.578114 2.100679 1.591608 -0.186261 -1.090859 0.000466
1 -1.209245 0.634798 2.176090 0.556676 0.780370 0.497333 -0.122551
2 -2.446499 1.383479 1.615185 0.009675 1.161613 -1.436715 0.000048
1 -3.052975 0.585823 1.275487 -0.363093 -1.120954 -0.792589 -8.293264
1 -3.066628 1.231605 1.410692 0.454136 0.969007 0.234526 -10.802299
2 -1.544594 0.302071 2.025425 -0.889032 0.139635 -0.620314 0.000505
2 -2.679425 0.829228 2.037713 -0.133995 0.655143 0.028518 0.201443
2 -1.136524 1.265220 1.124982 0.349783 -0.359192 0.062746 0.004834
1 -3.096111 0.723828 1.533970 -0.324218 -1.631439 -1.005025 -10.064208
2 -2.485622 0.900536 1.501707 0.792197 -0.009519 -1.336361 0.001649
2 -1.825824 1.071245 2.875937 -1.502033 -0.244350 0.925500 0.024412
2 -2.161273 0.974537 2.118017 -0.167037 0.770578 -1.077208 0.000015
1 -2.956442 0.861397 1.364235 0.275782 0.037331 0.489208 -9.520945
1 -2.928292 1.259488 1.776758 -0.512504 -0.857980 0.364112 -1.955104
1 -2.990417 1.147767 1.538559 0.365114 -0.449591 -0.998273 -10.095231
2 -2.446965 0.381844 1.643505 0.333334 -1.333110 -0.492871 0.000483
1 -2.933021 1.105043 1.325515 -0.167673 -0.324458 0.393700 -7.904991
2 -2.667478 1.132629 1.374107 0.275782 0.715031 -0.118836 0.057716
2 -1.145762 1.004242 1.092006 -0.392225 -0.227411 -1.271914 0.000114
1 -3.000491 1.309172 1.339938 1.363768 0.742920 -0.622464 -10.175090
2 -2.584172 0.748804 2.274278 -1.626901 -0.430871 -0.537417 0.020235
2 -1.253817 1.335291 1.735502 -0.605371 0.679106 -0.252506 0.000987
1 -2.486725 0.403790 1.855617 -0.188970 -0.935284 -1.545268 -0.001196
1 -2.934169 1.370869 1.261978 1.057914 -0.960345 -0.251627 -5.608157
2 -2.883764 0.218384 0.903520 -0.054093 -0.626514 -0.780426 0.000297
2 -1.638398 0.933402 2.657728 -0.359671 1.333032 -0.545028 0.231936
1 -1.252977 0.593333 2.561316 -0.994697 -0.774692 0.314759 -0.083618
2 -1.106638 1.011322 1.513284 -0.082753 -0.412128 -1.060932 0.001072
1 -2.897593 1.146385 1.235398 -0.067253 -0.320036 1.581537 -3.569494
1 -3.013498 0.685069 1.258976 -0.897421 0.123634 0.577337 -8.793749
2 -1.655330 0.620487 2.510439 0.134091 0.455641 -0.218753 0.026512
1 -2.230471 0.665712 2.696718 1.294766 0.279143 -0.483158 -0.008935
2 -1.359771 0.274578 1.091350 0.568556 0.089884 -0.945339 0.000461
1 -2.905229 1.163853 1.411011 0.039483 0.416345 -0.308886 -7.157889
1 -2.961344 1.225873 1.628357 -0.484433 -0.159208 -0.404912 -5.499531
2 -2.709070 0.952261 2.916229 -1.089880 -0.259398 1.452369 0.006005
2 -2.562528 1.170644 1.283047 -0.079251 0.194327 -1.958535 0.050131
2 -2.871530 0.837992 1.937929 -0.516442 -0.182990 0.896966 2.414394
2 -2.804693 0.814188 2.014406 1.230221 0.147084 0.110527 2.609374
1 -1.942269 1.196233 2.889532 0.536495 0.674870 -0.703846 -0.319332
2 -1.106333 0.524810 2.341445 0.184466 -0.893876 -0.955663 0.000767
2 -3.089675 0.185474 1.024646 -0.111186 -0.836580 -0.281719 0.000118
1 -2.953676 0.868739 1.160378 1.952133 0.020026 0.012125 -5.266105
2 -2.531557 0.581408 1.536297 0.067751 0.510993 0.080591 0.002022
2 -2.725471 0.259778 2.798850 0.551105 -0.267302 -0.451643 0.000229
2 -1.373097 1.011416 2.133744 0.363683 1.245904 -1.028958 0.000106
2 -2.800382 0.551626 2.358820 -0.590765 0.021958 0.370046 0.302106
2 -0.903542 0.747717 2.573493 0.515673 1.194385 0.622500 0.007482
1 -2.881115 0.776943 1.277065 -0.557379 -1.172329 1.157068 -3.929997
1 -2.919680 0.815355 1.772921 -0.578253 0.668664 -0.517569 -1.958880
2 -1.304066 0.794189 2.271400 -0.488561 0.442113 -0.545327 0.337101
1 -1.411528 1.269515 2.141470 0.617781 -0.005943 0.145261 -0.074958
1 -2.900051 0.920650 1.281993 0.082982 1.098187 1.591682 -6.594072
1 -3.036016 1.109130 1.634149 -0.551819 0.103240 -1.604220 -8.733069
1 -3.036207 0.972836 1.294481 1.788592 -0.285148 1.045260 -11.348763
1 -1.878543 0.805428 2.148575 -0.267401 -1.184337 -1.342237 0.005062
1 -3.040493 0.899584 1.217366 -1.210985 -0.218327 -0.172659 -9.490107
2 -1.765512 1.084607 1.799667 0.906363 1.665571 1.016264 0.000689
1 -1.906547 1.138964 2.755942 -0.416308 -0.201793 -0.390280 -0.310610
2 -1.258559 0.895163 1.446646 -0.898140 1.057147 0.511309 0.000901
1 -2.959172 0.740970 1.363035 -0.203868 1.117119 -0.860113 -8.868780
1 -3.065703 1.123621 1.221196 0.620724 0.844832 -0.177369 -9.859735
1 -3.005509 1.276690 1.204603 -0.756041 -0.336588 -0.083405 -7.084036
1 -2.993694 1.469180 1.497046 0.973687 -0.331756 0.750558 -5.843264
1 -1.701116 0.586345 1.542081 -0.578437 0.792703 -0.166933 0.012433
2 -1.503081 0.985251 2.783989 0.878394 0.232938 -0.672502 0.002518
2 -2.640208 1.238617 2.009541 0.992824 0.141049 -2.382591 0.000001
1 -3.049672 1.189769 1.726585 1.002236 -1.300119 -1.021321 -8.601438
2 -1.798761 0.437020 2.705423 0.287902 -0.200543 -0.498274 0.000069
1 -3.065046 1.163262 1.117146 -0.117248 -0.369881 -0.387161 -8.188889
2 -1.609417 0.340007 2.874553 -1.558760 -1.467196 0.229268 0.764808
1 -1.710456 1.450697 2.638885 1.601406 0.754340 -1.016561 0.002812
1 -2.993875 1.412420 1.379819 -0.551905 -1.384964 0.057479 -7.321381
2 -2.503757 0.879232 2.248262 -0.373098 -1.057192 -0.296189 0.020170
1 -1.861249 0.997579 1.622715 -0.181810 -1.006718 -0.106086 -0.003737
1 -3.067396 0.771085 1.321826 -0.817778 -0.055189 -0.375493 -8.746410
1 -2.952442 0.710888 1.060566 0.687054 -0.448169 0.196060 -1.842639
1 -2.978443 0.831394 1.262628 0.317807 1.103491 1.032462 -9.324395
2 -1.461324 0.896331 2.574415 -0.001019 -1.243384 0.263330 0.001632
1 -1.247379 1.168095 2.867512 0.610112 -0.692761 -0.366751 -0.002652
2 -1.417002 1.399387 2.735645 -0.505474 -0.152969 1.306029 0.029833
1 -3.074461 1.388490 1.069261 0.696232 -0.959469 -1.071199 -6.140829
2 -1.604678 0.617717 2.882259 -0.337848 -0.477790 0.421803 0.022514
1 -3.064908 1.217901 1.618829 0.399553 -0.522967 -0.477961 -10.662869
2 -2.689318 1.131390 2.474550 -1.497780 1.967808 -1.932357 0.000449
2 -1.292505 0.498271 1.312323 -0.215046 0.893807 0.728408 0.029392
1 -1.233546 0.510803 2.731639 -0.241648 0.977785 1.015351 -0.083201
2 -1.650671 1.123269 2.747627 -0.335422 -0.459640 -0.182733 0.001700
1 -3.115220 0.496076 1.299249 -0.583983 -0.631460 0.195339 -6.332803
2 -2.358547 0.636208 1.213028 -0.787289 0.819439 0.692120 0.000027
2 -2.306614 0.443152 0.818252 0.504602 0.315601 -0.140714 0.000587
2 -1.750037 0.785457 0.832551 -0.449772 -1.053536 -0.887225 0.199800
2 -2.090441 0.948388 0.937663 0.037097 -0.345221 0.013908 0.000056
2 -1.165506 0.283218 0.998778 0.002392 -0.655791 0.028675 0.000416
2 -1.771268 1.458720 0.817738 0.231671 0.592310 -0.125941 0.000067
2 -2.020078 1.255965 0.873788 -1.087778 0.503482 -0.203255 0.000041
2 -2.336216 0.339858 1.061090 -0.170579 1.060306 0.947992 0.000039
1 -2.791050 1.082431 1.109858 -1.840498 -0.769006 0.758496 -1.000878
2 -1.831171 0.511184 1.057809 0.075140 1.059573 0.008138 0.016777
2 -1.754001 0.412908 1.259087 0.420294 0.638916 1.113623 0.006844
2 -2.057900 0.687941 1.100878 -1.031210 -0.590397 0.223040 0.006604
2 -2.932285 1.320840 0.997149 1.519067 -0.759565 -0.775997 0.057039
2 -1.696862 1.076564 2.195259 0.781055 -0.739761 0.415868 0.001096
1 -3.109505 1.351906 1.356975 -0.922942 0.146779 -0.362564 -10.253261
2 -1.284174 0.385969 2.262474 1.328313 0.626812 0.174373 0.000165
2 -1.388790 0.969643 1.227736 -0.068035 -0.375704 1.388113 0.008731
2 -1.268766 1.027018 0.841760 -0.079364 0.059324 0.066507 0.000021
2 -1.379139 0.585474 1.225302 0.537624 -0.574649 1.188880 0.029435
1 -2.020166 0.825570 1.194503 -0.449226 0.538016 1.987725 0.003282
2 -0.994740 0.349771 1.724806 0.204604 0.211219 -1.191890 0.010068
1 -1.192362 0.735993 1.092312 -0.077689 -0.547633 0.618462 0.003938
1 -3.068833 0.869637 1.335628 -0.532065 -0.070944 -1.639828 -11.898625
1 -3.093744 1.341860 1.554341 -1.118127 -0.642828 -0.488352 -9.567163
2 -2.820329 0.449918 2.598244 0.962432 -0.530060 -0.120863 0.002233
1 -3.033360 0.726943 1.156289 0.576899 -0.285987 -0.729325 -7.629301
2 -2.778478 0.515816 2.242112 0.426445 0.743734 -0.592865 0.301914
1 -0.933179 0.802085 0.922154 -0.363389 0.771083 -0.639278 -0.006920
1 -3.028496 1.050869 0.995404 0.495770 0.170687 1.297999 -3.927706
1 -2.028262 0.824808 1.829534 0.817761 0.263238 -1.122539 1.453215
2 -1.714805 0.900123 0.899851 -2.188537 1.253437 0.385145 0.088137
2 -2.105906 0.485889 0.862656 -0.062217 0.089246 0.845405 0.000554
2 -1.877838 0.776069 0.873914 -0.818221 0.119007 1.010182 0.113258
2 -1.677029 1.395289 1.765093 0.786194 -0.246974 0.810764 0.000019
1 -1.011025 1.241921 1.597132 0.411424 -1.304714 0.241943 -0.982253
2 -2.536737 1.248629 2.890714 -0.654986 -0.898118 0.526986 0.000097
2 -1.053029 1.248817 0.969596 -1.025942 1.352479 0.060978 0.032075
1 -1.090853 0.752615 2.115014 -0.914191 0.783546 -0.725471 -0.122386
2 -1.783623 0.212263 0.932530 0.151451 -1.836503 2.205621 0.004588
2 -2.055909 1.271725 1.455502 0.639977 -0.938760 1.566173 0.000058
1 -3.074990 0.796682 1.072755 1.994005 -0.051108 -0.680997 -6.221793
2 -1.680164 1.019108 2.968861 0.195224 -0.014343 -0.635791 0.003516
1 -0.987028 1.149316 1.651309 -0.867866 -1.196041 -0.056753 -0.982195
1 -3.045274 0.577501 1.594785 0.062549 0.153808 0.321827 -5.676098
2 -2.993561 0.378925 2.551731 1.939110 -0.313404 0.499876 0.047536
1 -3.032365 1.283992 1.106083 -1.093495 0.328486 -1.501142 -5.454123
2 -1.938676 0.389736 2.931817 1.010504 0.803251 1.905636 0.000107
2 -1.120158 1.200737 2.188305 -1.437988 -0.728195 -0.283282 0.000040
1 -3.105031 1.145647 1.553130 1.659436 0.158251 0.440895 -12.871634
1 -3.079795 1.245562 1.516043 -1.835242 1.290691 0.061285 -11.468195
1 -1.735571 0.235456 2.132830 -0.147355 0.244478 -0.794963 0.007364
2 -1.195890 0.301144 1.577365 1.215508 0.830708 -0.321143 0.002176
2 -1.936378 0.303050 2.413886 -0.658391 0.636761 -1.099468 0.000007
2 -1.249962 0.313878 2.534052 0.278507 0.971593 0.131146 0.001794
2 -1.612080 0.407498 1.794637 0.463343 1.180385 1.544932 0.014555
2 -1.135965 0.239188 1.964962 -1.710735 0.127569 0.599955 0.086004
2 -2.114767 0.771347 3.080694 -1.527444 0.972939 -0.099758 0.000063
1 -3.040637 0.648550 1.458736 -0.364737 0.635867 -1.610990 -9.061653
2 -2.440577 0.307032 2.202196 -0.220672 0.723052 0.428611 0.000115
1 -3.114650 0.870291 1.434232 0.484424 -0.808192 -1.367234 -12.372985
1 -3.069591 0.941774 1.047233 -0.849419 -0.551708 -0.411502 -4.632225
1 -3.082389 0.661344 1.348413 0.421738 0.571880 -1.348590 -10.886141
2 -1.339082 1.394311 2.340654 0.012515 0.191611 1.061596 0.000090
2 -1.920623 1.250616 1.750535 1.109701 -1.666160 -0.569219 0.000195
2 -1.835527 1.386153 1.096792 0.928153 -0.559074 -0.084062 0.000028
2 -1.079666 0.175688 2.073474 -1.566540 -1.022670 -0.990605 0.085664
1 -1.535278 0.212662 2.735774 -1.939576 -0.159868 2.610767 -0.536415
2 -1.304697 0.172309 1.664121 1.131235 -0.050330 0.600057 0.002396
2 -0.948666 0.804983 2.421251 -0.808701 -1.689177 -0.233675 0.007502
1 -3.048366 0.749265 2.453771 0.540086 -0.186908 -0.326124 0.046458
2 -2.978682 0.296965 2.159735 -1.224550 1.437627 -0.246687 0.000343
1 -1.763586 0.225810 1.107797 -0.258743 0.133046 -0.201964 0.004257
2 -2.135820 0.278673 1.657843 1.637830 1.099434 1.158831 0.000028
1 -3.083247 1.235917 1.836671 -1.018300 0.662821 -0.102665 -5.592335
1 -3.116873 1.362881 1.658389 -0.546079 -0.686058 -0.335747 -9.226712
2 -2.934566 1.021657 3.032848 -0.976068 -0.470212 -0.824484 0.000047
2 -0.953562 1.329717 1.049999 -1.386647 -0.329892 0.719796 0.032939
1 -3.070818 0.616707 1.163004 -0.133336 1.370580 0.543403 -8.531034
2 -3.019320 0.750822 2.068475 0.936899 0.120199 0.132642 0.000920
1 -3.102139 0.876047 1.669114 0.528778 0.031815 -0.104814 -10.360446
1 -2.277296 0.585432 2.957102 -0.164388 0.111228 -1.621305 -0.008019
2 -2.415886 0.705181 2.987348 0.278911 -0.739292 -1.403994 0.002431
2 -2.644067 0.216406 3.021430 -0.988916 1.103969 1.714340 0.022420
1 -3.054335 1.449636 1.200159 1.998096 1.295376 -0.299328 -6.402718
2 -1.150160 1.441041 1.600342 -1.053656 -0.596444 -0.178736 0.002596
2 -0.882882 1.042997 2.300710 -0.977128 0.164532 -0.327288 0.000039
2 -0.871728 0.428137 0.787573 -0.825492 -1.016716 -0.734910 0.000404
1 -3.076879 0.945744 1.744694 -0.153692 -0.202803 0.383924 -8.100758
1 -3.105242 1.443701 1.476996 0.300345 0.084687 -0.221831 -9.088156
1 -3.069701 1.231711 1.031796 1.984196 -0.753927 -0.200920 -3.684066
1 -3.109936 0.822926 1.247296 -0.987345 -0.930926 -0.501093 -9.598969
1 -3.105369 1.068169 1.103097 0.575708 -0.105907 -0.479730 -9.434600
2 -3.046119 0.129419 2.283294 0.693066 -0.245917 -1.000857 0.000337
2 -0.866106 0.178188 2.898266 1.057775 1.088010 0.584964 0.000008
2 -1.845847 0.854900 3.110002 -1.246549 0.464063 -0.265540 0.001873
2 -2.420468 1.169097 0.833331 -1.392787 0.359425 1.683975 0.025315
2 -2.322510 1.261597 0.761795 0.102372 -0.154706 -0.036713 0.025267
1 -2.858982 0.409798 0.751065 -0.016167 1.105465 0.516656 -0.006651
2 -2.492300 0.223171 0.740684 -1.072564 0.303903 -0.135037 0.146624
2 -2.312348 0.906916 0.683596 -0.281309 -0.631671 0.266497 0.000216
2 -2.609496 1.321286 0.805415 1.512174 -0.451186 0.078873 0.003128
2 -2.937405 1.131074 0.770118 0.787099 -1.041344 0.220913 0.001908
2 -1.448707 0.203852 0.731552 -0.947371 0.853613 -0.068669 0.000211
2 -1.843281 1.431836 2.327153 -1.464077 -1.796348 0.301011 0.147741
2 -1.986231 1.475665 2.916590 0.139787 -1.311067 -0.330035 0.227029
1 -3.042109 0.494151 1.106634 1.608939 -1.237352 0.751761 -1.825298
2 -3.073286 0.836969 2.339820 1.055519 -1.207428 -0.575956 0.045882
1 -3.079187 0.747823 1.427303 1.444452 1.143561 0.471179 -11.509639
2 -2.654451 0.838261 0.571834 0.999299 -0.461800 -1.130771 0.000036
2 -2.245626 1.091194 0.552036 -0.518598 -1.080420 -0.743427 0.004687
1 -3.015822 0.607922 0.576450 0.088394 -0.180127 -0.258157 0.012754
2 -1.234752 0.532236 0.509123 0.002541 -1.014116 -0.458663 0.000014
1 -2.889162 1.193332 0.596017 0.942135 0.038575 -1.033453 0.000149
2 -2.659289 0.405125 0.549096 0.358710 0.235393 -0.000820 0.000179
2 -2.116209 0.912650 0.528413 0.939978 -1.013843 0.100912 0.049117
1 -0.971568 0.820479 0.573121 -0.322568 0.898518 -0.345496 -0.002090
2 -2.642561 1.173596 0.670653 0.543263 1.011893 0.615631 0.000913
2 -2.822920 0.646583 0.650281 0.666272 -1.083592 0.631830 0.002063
2 -1.638050 1.361732 0.623643 0.079477 -0.613769 -0.139853 0.009700
2 -0.836995 0.322841 1.375342 -0.784820 0.209310 0.906277 0.002804
1 -3.116808 1.042436 1.890228 -0.672073 0.409101 0.105556 -5.184529
2 -1.093048 1.443817 0.529569 -0.327089 1.152668 0.161947 0.490761
1 -1.605984 1.223825 0.538420 -1.363560 0.782583 0.927967 0.007079
2 -2.979539 1.037734 0.513399 0.059992 0.242200 0.908790 0.020034
2 -2.180420 1.248602 0.503268 0.026980 1.520879 -0.009016 0.246081
2 -2.463578 1.472996 0.507814 1.655065 -0.242101 0.608989 0.102742
1 -3.106872 1.026872 0.908148 0.288435 -0.593206 0.239241 -3.762144
1 -3.104508 1.441243 1.574475 -0.267760 -0.677381 0.273182 -7.266248
1 -3.102939 1.296914 1.180136 0.461544 0.558702 0.703337 -9.103983
2 -1.700982 0.108926 2.534307 0.488131 1.118658 -0.191236 0.031450
2 -2.074008 0.138448 2.875080 -0.610325 1.459489 -1.231627 0.000225
2 -2.442823 0.102741 0.760669 -0.019511 -0.447264 1.403006 0.147688
2 -1.804626 0.116239 3.005330 -0.790315 0.334939 -0.405966 0.000410
2 -1.580189 0.152183 1.055207 0.714402 1.531204 -2.261105 0.000891
2 -0.971764 0.127580 1.139092 -0.994006 0.101157 0.306707 0.000099
2 -1.911759 0.127533 1.148705 0.190410 0.583653 0.822895 0.005885
2 -0.861001 0.148281 2.585970 -0.903996 1.156201 -0.361192 0.000329
1 -3.101366 0.563507 1.385696 1.489254 -0.092907 -0.522774 -9.205331
1 -3.119621 1.341644 1.758791 0.141040 1.234468 -0.971169 -6.360273
1 -1.606405 0.097075 0.428525 0.173343 -0.539580 -0.173382 0.008996
2 -2.590524 1.403534 0.463172 0.304327 1.683320 -0.890633 0.030109
2 -1.573010 1.084438 0.428658 0.083566 -0.716359 -1.216487 0.003921
2 -1.373963 0.784907 0.488747 -0.327079 -0.028736 0.288077 0.000024
2 -1.875124 1.158382 0.398766 0.788095 0.284387 0.607881 0.048646
2 -2.816129 0.565836 0.474468 -0.952018 -0.721552 1.190484 0.001857
2 -2.219345 1.310224 0.400073 1.457490 -0.345787 0.306397 0.242478
1 -2.177136 0.841161 0.418489 -0.810084 0.783006 -0.377444 -0.687841
2 -1.605492 0.616494 0.418410 1.899218 0.685310 0.363060 0.043912
2 -2.427669 1.360162 0.387720 -0.787320 -0.103016 -0.039744 0.010885
2 -1.857820 1.040255 0.481034 0.381432 0.193170 1.110044 0.046505
2 -3.029937 0.970470 0.379794 0.680769 -0.255977 1.560892 0.049884
1 -3.119519 0.963061 1.132327 0.032185 -0.061575 -0.015890 -9.211457
1 -3.113275 0.690660 1.082036 1.854063 -0.622174 -1.666809 -7.889909
2 -1.359904 2.699677 -2.704058 0.669816 0.931081 0.691980 0.050803
1 -2.049025 2.689753 -2.167772 -0.176691 -0.306790 0.534599 -0.485156
2 -1.742621 2.087786 -1.956513 -0.220635 -0.472275 1.243462 0.028674
2 -1.567782 1.706543 -2.012470 0.511718 -0.114030 -1.563815 0.000249
2 -2.416868 2.237045 -1.943976 -0.080110 -1.516282 1.141721 0.175410
2 -1.041265 3.107896 -2.695104 -0.320999 0.769053 0.075356 0.081899
2 -1.697617 1.911501 -0.747098 -0.679861 -0.391142 1.131210 0.045422
2 -2.900703 2.761750 -3.003695 -1.001450 -0.742543 -1.402946 0.000964
2 -0.885870 2.289730 -2.518261 0.384951 0.038835 -0.031130 0.000057
2 -2.783734 2.419694 -1.122941 -0.096691 -0.606690 -0.779212 0.000545
1 -1.720471 1.968718 -1.135454 -0.143529 0.320163 0.654720 -0.713508
2 -1.719313 3.024535 -3.024910 -0.370675 0.294787 -0.342412 0.000818
2 -2.612759 2.495106 -1.712766 0.655176 -0.309959 -2.032947 0.000069
2 -1.870679 2.771239 -2.929113 0.251464 0.207256 0.013853 0.044056
2 -0.915585 1.835084 -2.317923 0.654321 0.156049 -0.864050 0.001745
2 -2.302224 1.787228 -2.825997 -1.559312 0.078129 -0.356690 0.002366
2 -2.714466 3.102531 -2.269722 -1.253174 0.466977 -1.228375 0.000367
2 -1.818966 1.745343 -2.310525 0.768816 -0.516166 -0.316649 0.000015
2 -1.755939 2.539705 -1.907842 0.052471 -1.286782 -1.781630 0.200539
2 -2.272696 2.126287 -2.011335 -0.295848 -0.547253 -0.474324 0.003581
1 -1.690788 2.505483 -2.898713 -0.101235 -0.400518 -0.015588 -0.319344
2 -1.449232 2.680849 -1.829615 -0.221765 -0.683666 -0.182131 0.000929
2 -1.783953 1.808226 -1.574885 -1.921196 0.161333 0.240024 0.002366
2 -2.784296 2.464178 -2.450815 0.487615 0.086097 0.668270 0.000134
2 -2.732573 2.289458 -2.602887 0.464763 -0.068719 -1.207417 0.000227
1 -0.970783 2.374634 -0.882198 1.596424 1.059153 -0.448474 -0.001786
2 -1.900001 2.312999 -2.937589 -0.274529 -0.522108 -0.833836 0.000102
1 -1.814279 2.885225 -1.938433 0.677723 -0.520077 0.962117 -0.003686
2 -2.216528 1.889287 -1.510200 -0.745798 0.153972 -0.216110 0.000085
2 -1.555836 1.905292 -0.788396 0.641927 -1.398096 1.102773 0.044489
2 -2.905014 1.971374 -1.072042 -0.518000 0.560858 -0.086844 0.002100
2 -1.254158 2.816495 -1.057815 -0.148786 -0.032645 1.162346 0.000726
1 -2.730057 2.963979 -2.660277 -0.046167 -0.423786 0.537617 1.107034
2 -1.980313 2.822229 -1.291748 0.120485 0.453427 0.153112 0.198587
2 -1.468316 2.431235 -1.920699 0.770444 0.110192 -0.782034 0.000420
2 -2.285416 2.895038 -1.778114 -1.111952 -0.199552 0.105759 0.014476
2 -1.071134 3.041351 -1.249945 0.245318 0.130385 1.119053 0.000007
2 -1.937143 2.681493 -2.077038 0.474911 1.712466 -0.649719 0.060769
2 -2.597785 3.047687 -2.614552 -1.192007 1.616854 0.377621 0.064188
2 -3.013455 2.213475 -1.185138 -0.822257 -0.974100 0.443572 0.005856
2 -0.848840 1.813333 -1.540385 1.083009 -1.634396 1.230409 0.000134
2 -1.519143 1.826350 -1.539714 0.311117 -0.016066 -0.880188 0.029057
2 -2.440911 2.066776 -2.229341 -0.528798 1.032452 -1.075719 0.026607
2 -1.666416 3.043574 -0.478313 -1.516055 0.403328 1.557369 0.011301
2 -1.524843 2.337687 -0.922342 -0.336082 -0.146182 0.056751 0.017089
2 -3.030766 1.870446 -2.400183 0.193030 -0.141619 -0.010177 0.000313
1 -1.761044 2.235362 -1.929651 -0.051644 -0.552918 -1.075971 0.015375
2 -1.410008 2.272485 -2.542784 -0.184143 0.086582 0.316469 0.000006
2 -2.213718 2.407437 -2.750966 -0.610046 0.034713 -0.095807 0.001985
2 -2.565738 1.886236 -2.110040 -0.973573 -0.947814 -0.906880 1.707989
2 -2.289874 2.393382 -2.485995 0.657020 0.276298 0.685713 0.000150
2 -0.998728 1.851165 -2.123209 1.733443 0.004969 0.430713 0.006646
2 -1.707148 1.967717 -0.903923 0.624929 -0.600075 0.116977 0.009788
2 -1.981194 2.016978 -2.096472 0.373292 -1.486541 0.153738 0.003590
2 -1.395895 2.343559 -2.127630 1.061828 -0.278968 -0.717561 0.002576
2 -2.292102 2.058938 -1.837065 -1.396035 -1.306070 -0.644949 0.002222
2 -2.464584 1.838832 -1.178529 0.057041 -0.125998 -0.699280 0.005422
2 -1.929311 3.056953 -1.157883 -0.325638 0.968925 0.149187 0.000051
2 -2.430294 2.171155 -2.521414 -0.872393 1.605763 -0.051740 0.003301
2 -1.993758 2.544646 -2.793048 1.293122 -0.113930 -0.643359 0.006135
1 -1.497762 2.893682 -2.723552 0.436651 0.803596 0.189382 -0.001377
2 -1.173864 2.143238 -1.369883 -0.058239 0.273549 -0.483687 0.000432
2 -2.370754 2.644226 -2.773216 0.180139 -0.012187 -0.794918 0.031462
1 -1.952622 1.895675 -2.734632 -0.239009 -0.586399 -0.771822 -0.002888
2 -2.563251 1.947806 -0.558483 -0.248688 -0.906043 1.606511 0.090192
2 -1.701446 2.396821 -0.604449 -0.389661 0.594030 1.027267 0.000479
1 -1.439492 2.731751 -0.927346 1.781796 0.639220 -0.192483 -0.011004
2 -1.336046 2.440732 -2.840872 0.926785 0.572653 0.252672 0.002358
2 -1.429924 1.755601 -1.283083 1.328445 -0.396944 0.825608 0.000139
2 -2.346406 2.773132 -1.694365 -0.607876 -0.221376 1.408511 0.014264
2 -2.375605 2.077332 -2.366179 -0.961453 -0.245678 0.196629 0.028236
2 -1.453879 2.218201 -0.566935 -0.793229 1.207201 1.094320 0.020396
2 -2.715549 2.934795 -1.345733 0.950192 0.896348 0.024934 0.005993
2 -2.180468 2.038971 -2.579737 -0.699110 0.488758 -0.953234 0.039062
2 -1.336140 2.639285 -2.575600 0.420297 -0.285150 0.167698 0.052767
1 -2.806277 2.738468 -2.234358 -0.008932 -0.652563 0.125780 0.001172
2 -2.101433 2.852618 -1.489904 -0.821379 -0.312077 -0.523391 0.081999
2 -2.722555 2.874980 -0.870203 -0.168401 1.538807 0.954462 0.051812
2 -2.249086 2.968468 -1.151635 0.682236 0.108027 0.336188 0.000279
2 -2.699528 1.662311 -1.625229 0.816133 -0.300698 0.503103 0.013811
2 -2.109341 2.931939 -2.501527 -0.866985 0.387174 0.210020 0.008560
2 -1.830903 2.010579 -1.445445 -0.453914 -0.508909 -0.018088 0.002626
2 -1.153918 2.423529 -2.804113 -0.018779 -0.694533 -1.106524 0.002248
2 -0.970181 2.789295 -2.888455 0.687733 0.264118 0.147485 0.000044
2 -1.234780 2.594537 -1.329186 1.092968 0.649605 0.583947 0.001798
1 -2.926179 2.825837 -0.892738 0.237940 1.072770 -0.083285 0.020852
1 -1.791645 2.595140 -1.755659 0.789516 0.251141 1.065261 -0.035502
1 -1.970546 2.773878 -0.893536 -0.429046 0.364636 0.816299 -0.237518
2 -2.814092 3.024426 -2.478262 -0.403224 1.710796 -0.058821 0.043327
2 -1.415627 1.757951 -1.039248 -0.816015 -1.193882 0.357719 0.048499
1 -1.599624 2.546804 -1.735014 -0.883740 0.419310 0.267230 -0.067581
2 -2.398009 1.956647 -0.726074 0.725956 0.209828 0.358240 0.011464
2 -2.131163 1.893381 -2.309936 0.317112 -0.109064 -0.274807 0.000025
2 -2.603572 2.010715 -2.000370 -0.813143 0.326237 -0.162682 0.026652
2 -2.216320 2.366469 -1.964631 0.858731 -0.560988 -1.111069 0.000247
2 -2.158705 2.027628 -1.230542 -0.277622 0.576612 0.487128 0.000250
2 -2.524868 1.682247 -1.134444 -1.410610 -1.106321 -0.578962 0.005566
2 -1.330394 2.280071 -1.446623 1.459203 -1.101550 1.030281 0.006854
2 -0.888585 2.096979 -2.221585 0.669066 -0.038270 -0.421886 0.003590
1 -1.094254 1.939931 -2.429128 0.236122 0.168108 -0.342120 0.021179
2 -2.413600 2.568496 -1.850006 -0.397086 -0.756917 0.576403 0.000108
2 -2.362891 2.184414 -1.311452 -0.506988 0.751394 -1.023374 0.001900
1 -2.157840 2.408096 -2.963518 0.362696 1.069761 -0.026975 -0.010257
2 -2.213851 2.326573 -1.588714 -0.707408 1.114175 -0.352242 0.009282
2 -1.831153 1.922221 -1.272263 -0.545232 -1.104907 -0.026939 0.024742
2 -2.397030 2.550393 -0.830355 0.128567 1.006395 1.141629 0.000012
2 -1.714378 2.395381 -2.592129 0.416384 -0.446294 0.328818 0.000136
2 -2.121019 3.034080 -2.335816 -0.872700 0.962697 0.635213 0.088031
1 -0.856490 1.774844 -1.044436 0.731203 -0.984627 0.001936 -0.002866
2 -0.970774 1.976281 -2.580333 0.371996 -0.375118 0.832272 0.015850
2 -1.424682 1.888199 -2.527387 0.476494 -1.005621 -0.612204 0.007026
2 -3.004493 1.819112 -0.956989 -1.147440 -0.028146 1.092961 0.004441
1 -0.965398 2.347173 -1.237308 0.323190 0.308667 -0.485897 0.107933
1 -1.286242 2.484517 -1.787516 -0.138335 0.650443 -0.159464 -0.003957
2 -2.427594 1.902652 -0.926160 -0.649230 -0.092981 0.098637 0.000622
2 -1.221049 2.401585 -2.147522 0.735685 0.893074 -0.311555 0.002446
2 -2.514463 2.608954 -1.335914 -0.463673 1.117557 0.141413 0.001371
2 -1.053115 2.648836 -2.402359 1.301035 0.682059 0.716250 0.000039
1 -1.845550 2.530777 -2.443609 -0.478098 -0.580661 -1.682016 -0.004420
1 -2.484753 2.444701 -2.194791 -0.756023 -0.194235 -0.767401 -0.025284
2 -3.114004 2.251247 -2.542978 -1.368711 -0.466389 1.166770 0.001191
2 -1.042072 2.011106 -2.010814 0.402859 0.774628 -0.030253 0.140653
1 -1.748292 2.106020 -2.168841 0.408598 0.559653 -0.594580 -0.012789
2 -2.362300 2.510334 -3.096458 0.701569 1.517915 -0.713018 0.791250
1 -1.867979 2.754496 -1.014364 0.398065 0.575462 -0.295348 -0.864752
2 -2.005215 2.377624 -1.035194 0.087425 -0.141242 -0.375779 0.000018
2 -1.749735 2.844856 -0.654392 0.395829 0.009453 -0.038804 0.000095
2 -1.981247 2.452403 -2.026735 0.309574 -0.638801 -0.857660 0.001770
1 -1.676343 1.927236 -1.253486 0.679882 0.397076 -0.319570 -0.602141
2 -2.677334 2.829020 -1.848879 -1.557356 0.716643 -1.446546 0.000578
2 -2.757740 1.999474 -0.617412 0.193273 0.628653 -0.533443 0.004308
2 -1.783785 2.936363 -0.886746 0.504642 0.830164 -0.219894 0.001093
2 -1.706591 2.383247 -1.592984 -1.882205 -0.466538 -0.940765 0.001538
2 -1.861438 2.586504 -2.187258 -0.369728 -0.597649 0.388766 0.011331
2 -2.477688 1.917912 -2.803282 -1.245410 0.575873 0.539861 0.071385
2 -2.217478 1.797603 -1.764567 -0.516847 -1.748103 0.057568 0.000049
2 -2.869295 2.157850 -2.895276 0.169099 0.529010 -0.222894 0.014640
2 -2.175728 2.664593 -2.094601 1.240652 0.936633 -0.519646 0.069758
2 -2.606672 2.496279 -1.206909 -0.110450 -0.651218 0.630908 0.002074
2 -1.362615 2.517329 -1.449066 -0.707880 0.121010 0.102943 0.001791
2 -2.279635 2.836094 -0.973689 0.978149 1.257997 -0.797573 0.000261
1 -2.656394 2.174837 -2.261632 -0.594188 0.547492 1.346983 -0.002853
1 -2.440430 2.272059 -1.094230 -1.087272 0.895184 0.270601 -0.622476
2 -2.831289 1.680887 -1.735350 0.224392 -1.064833 0.014880 0.005760
2 -2.514649 2.941513 -2.336439 0.682549 0.098518 0.141993 0.012091
2 -1.508142 2.426995 -3.011890 0.860986 -0.566576 0.341696 0.000641
2 -2.128951 3.095147 -2.458953 -0.165184 1.260428 0.890795 0.093476
2 -1.509740 1.719915 -1.646078 0.224121 -0.519043 -0.994279 0.029020
1 -2.948023 2.014580 -0.888301 -0.725382 -1.288612 0.496051 -0.037938
2 -1.581476 2.297613 -1.714184 0.164422 -1.629274 0.284459 0.001528
2 -2.328080 2.305865 -1.156219 -0.835946 -1.308163 1.334715 0.464585
1 -1.352974 2.901545 -1.776153 0.059137 0.907814 -0.045390 -0.001214
1 -2.869884 1.702855 -1.205810 -0.165011 -1.997297 1.508453 -0.000245
2 -1.988409 2.636446 -1.257290 0.941643 -0.964128 1.266157 0.009906
1 -1.604965 2.103440 -1.111458 -1.255630 0.679127 0.489973 -0.139472
1 -1.841574 2.552294 -2.873288 -0.227802 0.292454 0.210607 -0.648823
2 -1.546500 2.626928 -3.096597 -0.360755 0.331338 0.038253 0.111288
1 -1.894424 2.774809 -1.375847 -0.258834 -0.274064 -0.203891 0.181455
2 -1.223304 2.199976 -1.128696 -0.722466 -0.918685 -0.390338 0.000219
1 -2.611593 1.890516 -2.771227 -0.253792 -1.027431 -0.369925 -0.014655
2 -2.430180 2.765353 -2.957411 -0.188607 -0.229208 0.207202 0.001503
2 -2.528390 3.027340 -2.473423 0.511397 0.312782 -0.596625 0.029432
2 -1.843082 2.645547 -1.573871 -0.220387 -0.783753 -0.203710 0.001410
2 -1.608052 2.620106 -1.395981 0.089053 1.373812 1.098368 0.000076
2 -1.415798 1.957525 -0.620091 1.095659 0.780980 0.416468 0.002747
2 -0.904780 1.947207 -3.069406 0.358550 0.926980 -0.633678 0.000022
1 -2.956573 2.192613 -1.023350 -0.209813 1.184423 1.050476 -0.026601
1 -2.228392 2.597471 -2.776060 -0.375472 0.678208 1.803590 0.022887
2 -2.455058 1.746920 -2.723160 -0.435309 0.482126 -1.822413 0.004211
2 -2.240440 2.163061 -1.595159 -2.150762 0.383649 -0.366305 0.009327
1 -2.091863 1.628583 -2.591430 -0.385317 -0.368458 0.602270 -0.002719
1 -2.437967 2.337741 -1.201711 -0.304675 2.481759 -0.939263 -0.420651
2 -1.488388 2.218764 -1.468535 -1.386173 0.379584 0.159023 0.006488
2 -3.018900 2.024637 -2.226812 -0.294621 -0.838813 0.519237 0.000625
1 -2.260537 2.500848 -2.260234 0.436237 -0.487203 -0.336175 -0.064273
2 -1.447041 2.728445 -1.210752 -0.182323 -0.685251 -0.552126 0.000335
1 -1.763103 2.645062 -2.799590 0.527857 0.393793 1.465652 -0.522339
2 -2.119894 2.742302 -1.269209 -0.087356 -0.647138 -0.269003 0.019290
2 -1.782406 2.836988 -2.833475 -1.335464 -0.161401 -0.149227 0.044592
2 -1.311855 2.434756 -0.877677 0.401465 -0.788033 1.982103 0.068719
2 -1.737601 2.856724 -2.210058 0.423560 1.229326 -0.223041 0.000075
2 -0.845213 2.919078 -1.774794 0.666359 -0.032422 0.094353 0.000010
2 -2.174267 2.183941 -2.603824 -2.887523 0.465949 -0.603121 0.039097
2 -2.703104 2.964294 -2.552188 -0.200061 -0.182365 1.666623 1.173608
2 -2.772172 1.734828 -0.925487 0.160954 0.362744 -0.448278 0.000256
2 -1.747818 3.032312 -1.680851 0.918670 -0.685358 0.649390 0.000123
2 -3.101760 1.725320 -2.572844 -0.164414 -0.055618 1.060320 0.000299
2 -1.277672 1.933777 -1.720923 -0.874978 -0.163254 0.185669 0.000010
2 -2.531053 2.294296 -1.920518 1.115147 -1.022057 -0.398182 0.173800
2 -2.752847 2.174913 -0.566952 -0.548261 -0.615400 0.386700 0.003632
2 -1.952704 2.159338 -0.751209 0.950866 0.701137 0.503146 0.000015
2 -2.063181 2.922655 -0.550363 -1.269610 -0.353844 0.025624 0.000011
1 -2.535708 2.231794 -0.822715 0.825664 -0.731872 -0.287815 -0.007528
2 -3.013845 2.535508 -1.584921 -2.048038 0.255904 -1.419499 0.000037
2 -2.193409 2.765898 -2.949739 -0.357658 -1.170632 0.454667 0.000319
2 -1.634451 2.658630 -2.540495 -1.761568 -0.561148 -0.161869 0.000082
2 -2.743650 2.176601 -1.602285 0.831346 -0.160250 0.451161 0.000001
2 -1.785094 2.197963 -1.032531 1.395071 1.632717 0.299372 0.000431
2 -3.085785 2.481752 -1.880981 -0.323497 -0.581174 -1.368827 0.000106
2 -2.356293 2.592687 -3.017194 -1.501003 -0.706434 -0.518717 0.792509
2 -1.714682 2.657191 -1.874737 -0.039249 0.595314 0.338349 0.214180
2 -1.479382 2.904264 -1.415065 -0.515227 -0.523952 0.274423 0.000031
2 -2.759957 2.329951 -2.856381 0.824843 0.166000 -0.009556 0.001657
2 -1.140715 2.890331 -0.616709 -0.337926 -0.248828 -0.719223 0.002325
2 -2.958670 2.159525 -0.565409 -0.033456 -0.936376 -0.647371 0.001152
2 -1.488778 1.883763 -1.038116 -0.187123 -0.784090 -1.983807 0.044526
1 -1.473957 2.929333 -0.728479 -0.541101 -0.444240 -0.423904 -0.008973
2 -2.617599 2.496056 -2.708440 1.091342 -0.830413 -1.692982 0.000094
2 -2.984151 2.900138 -2.466382 -0.958881 0.125351 -1.819023 0.000750
2 -1.325277 1.973538 -2.685409 1.024210 1.248310 -1.291649 0.000812
2 -2.449450 2.009844 -2.628751 -0.867901 0.129992 -1.523777 0.002512
2 -1.906060 1.840344 -1.712369 1.193366 0.851548 0.147632 0.002253
1 -1.228655 1.868894 -2.885328 -0.229258 0.902716 -1.069034 -0.001230
2 -2.001279 1.943520 -1.370775 0.108133 0.933094 -0.900804 0.002496
2 -1.309689 1.822156 -2.219235 -1.784851 -0.016585 -0.762668 0.000125
1 -2.749641 2.010195 -2.719318 -0.441725 1.091068 1.737215 -0.083920
1 -2.084167 2.561227 -2.149338 0.238972 -2.369769 -0.228490 -0.564231
2 -2.561926 2.760300 -0.512465 1.783283 0.011733 0.272382 0.000104
1 -0.907545 2.085910 -2.677971 0.942985 0.658718 0.960242 0.010065
2 -1.001217 2.050152 -1.518273 -0.486137 0.949507 -1.300265 0.000270
2 -1.907222 3.082039 -1.986366 0.249156 0.322540 0.288891 0.005669
2 -2.796066 2.691593 -2.034473 1.039689 -0.034350 0.089423 0.000785
2 -2.598676 2.735175 -0.955487 -0.962434 -1.280972 -0.975573 0.001492
2 -1.546434 3.089183 -1.010714 -2.342834 1.757347 0.062329 0.000189
2 -1.363118 2.767455 -2.441300 0.765187 -1.168755 -0.241188 0.002140
2 -2.078453 2.980076 -1.441393 1.355407 0.328823 1.906712 0.081843
1 -1.910745 1.880471 -2.003138 -0.533036 0.934151 1.519311 -0.001025
2 -2.856900 2.260666 -3.017645 0.783092 -1.614887 0.373999 0.145368
1 -1.748986 2.801993 -1.041473 -0.290699 -1.477711 -0.425146 -0.650917
2 -1.412898 1.778075 -0.568649 -0.635848 -1.137964 -0.812977 0.002604
2 -1.325093 2.564377 -1.109862 -1.789644 0.192379 0.264260 0.002292
2 -2.917692 3.054859 -3.107176 0.443030 0.326387 -0.030736 0.064248
2 -2.686565 2.868202 -1.154947 1.396985 -0.947176 -0.656336 0.006090
2 -1.364007 2.653275 -3.073669 -0.207031 -0.773499 -0.530607 0.002644
2 -2.999027 2.754883 -2.187493 0.447506 0.385089 0.829527 0.001572
2 -2.850693 2.139101 -2.290277 1.499452 0.082590 0.712345 0.001461
2 -2.616397 1.872995 -1.928816 1.871269 0.032880 -0.443638 0.026716
2 -0.958538 2.999120 -2.716149 0.073660 -0.636887 -2.189389 0.081922
2 -2.786770 2.920210 -1.694063 1.298984 -0.663811 -0.599280 0.000590
2 -1.929724 2.934848 -2.370723 0.311016 -0.586631 1.287852 0.000690
2 -2.609132 2.849529 -0.785302 0.706120 -1.072204 -1.420461 0.051272
2 -2.090321 1.769238 -2.963727 -0.345872 1.055639 -1.554562 0.002693
2 -2.426385 1.958175 -0.560099 0.408791 1.365622 -0.693889 0.097379
2 -2.667186 1.869885 -0.761644 1.227696 0.846356 -1.091023 0.000696
2 -2.550544 1.847439 -2.223992 2.097737 0.702374 -1.780916 0.398101
2 -1.595559 2.803566 -1.922587 -0.444795 -1.285272 -0.764674 0.001995
1 -2.990353 2.236363 -2.005558 0.451142 1.602784 1.241856 0.000422
2 -2.968720 2.357193 -0.720008 0.696169 0.400459 0.786472 0.000080
2 -2.997458 2.956430 -1.835933 -0.898625 -0.771608 0.608155 0.001409
2 -2.232509 1.894226 -0.683589 0.970258 1.426689 0.954035 0.003172
2 -0.917631 1.985362 -2.047463 0.772624 0.830738 0.240490 0.145562
2 -1.222361 2.449424 -0.984775 -2.017820 0.690800 -1.172994 0.069917
2 -3.077910 1.650447 -2.794371 -1.196674 -0.211795 1.792360 0.008889
2 -3.029366 2.690517 -0.920411 -0.025446 -0.247862 -0.222034 0.016148
2 -2.859593 1.812130 -2.792282 0.760900 1.640127 -1.353762 0.000225
2 -1.110927 1.804940 -2.357677 -1.073828 1.343778 -0.318120 0.024143
2 -1.497826 1.744688 -0.795987 0.071797 0.831727 -0.157663 0.022232
2 -2.798693 2.798607 -1.271089 1.483700 -0.821968 0.687465 0.009077
2 -1.141466 2.639906 -1.067783 -1.750641 0.301056 0.171327 0.001659
2 -1.557555 2.320724 -0.769046 -0.537840 0.667600 -2.583275 0.017207
2 -0.889696 2.411816 -2.025887 -0.382332 -0.291102 -0.200546 0.000018
2 -0.899697 1.856714 -2.797326 -0.521070 0.442338 1.543383 0.000606
2 -0.910592 1.967887 -1.714423 -0.567273 -0.025504 0.439482 0.000283
2 -2.918524 2.698033 -0.798019 2.095317 -0.352309 -0.272158 0.024667
2 -2.943479 3.061215 -2.312080 1.816305 -0.532991 -0.830531 0.000797
2 -2.549241 2.995114 -1.242984 1.646899 -1.391915 1.332747 0.001868
2 -3.099106 1.610053 -2.323825 -0.265055 1.615730 0.009835 0.000245
2 -0.959961 1.543660 -0.933358 0.214151 -0.314736 0.366650 0.043257
2 -2.922284 1.575431 -1.069675 -0.469735 -0.231493 -0.028859 0.001499
2 -2.722420 1.567494 -2.795633 -0.357774 -0.665676 -1.682586 0.001614
2 -1.962176 1.633930 -0.721379 0.243510 -0.195276 1.056918 0.000007
2 -1.489434 1.647560 -0.921304 -0.758813 -0.111767 0.424102 0.019701
2 -2.323717 1.574728 -1.519647 1.521228 -0.678158 -0.469181 0.003097
2 -2.650184 1.513293 -1.794977 1.175111 -0.981038 0.642828 0.001903
2 -1.871595 1.702103 -3.072067 -0.234224 0.476492 0.023400 0.000305
2 -2.012456 1.608347 -2.917724 0.475449 -0.178689 0.894990 0.002758
2 -2.319476 1.605672 -2.565306 -2.294341 -0.254742 0.999778 0.000253
2 -1.146760 1.712229 -0.567441 0.004271 0.791982 0.761690 0.000083
1 -1.520519 1.770291 -2.606287 -1.264330 1.406452 1.065164 0.002637
2 -1.197809 1.695921 -1.485426 -1.062710 1.033552 0.189332 0.000010
2 -2.527528 1.797281 -2.058294 -1.347919 1.385885 -0.950701 1.316330
2 -2.713728 1.637782 -1.324714 0.493440 0.934664 0.269807 0.000699
2 -1.134438 1.585160 -2.697370 0.017100 0.434991 0.437233 0.005860
1 -3.029155 1.705355 -1.512200 0.466607 1.279503 0.460850 -0.002101
2 -1.291446 1.601407 -2.054090 0.228532 1.198163 -0.860839 0.000083
2 -1.005209 2.178468 -1.042880 -2.427636 0.636612 -0.550327 0.000716
2 -0.909376 2.353468 -1.114720 -1.264295 -0.179803 -0.974400 0.110428
2 -2.095944 3.014826 -1.767806 -0.660847 -1.790036 0.109953 0.000301
2 -3.078299 2.106307 -2.672150 0.796432 0.388549 0.071310 0.001162
2 -0.941290 3.112811 -0.973523 0.452151 -0.261175 0.064014 0.000816
2 -2.488049 3.090663 -0.602938 -0.203550 -0.915212 -0.703079 0.000023
2 -2.298830 1.930928 -3.105603 0.226805 -1.370646 0.501889 0.000255
1 -2.898131 1.942849 -0.461393 -0.532589 0.407913 0.126743 0.299994
2 -1.403677 2.116423 -0.460885 -0.027147 -0.065411 1.164602 0.020527
2 -1.808835 2.234106 -0.500895 0.076152 -1.103022 0.155377 0.001850
2 -2.034718 2.633621 -0.478355 0.467470 -0.001987 -0.110487 0.000024
1 -2.711771 3.006186 -0.362566 1.714344 1.242816 0.986505 -0.003214
2 -1.253336 3.079221 -0.557884 1.467717 0.633811 -1.246559 0.001616
2 -2.586071 2.384556 -0.501643 -0.729890 -0.570159 -0.693635 0.000383
2 -2.470127 2.550488 -0.418421 -1.560540 0.477669 -0.481430 0.000472
2 -2.341557 2.143916 -0.452937 0.662910 -0.067366 -1.228372 0.037100
2 -3.055619 2.313490 -0.425180 -1.066913 0.827938 -1.168908 0.000280
1 -2.969288 1.805094 -0.399781 0.940765 0.260870 -0.563679 -0.176901
1 -2.153097 1.540811 -0.446660 0.994521 -1.137575 0.418265 -0.029801
2 -1.393540 1.574418 -0.475106 -0.575423 0.139462 -0.903912 0.005413
1 -2.370128 1.588543 -0.509479 0.541585 1.082023 -0.435017 -0.033494
2 -1.684529 2.204328 -0.356917 0.948333 0.454200 0.360077 0.001557
2 -2.951299 1.595762 -0.334623 -0.323086 -1.542265 0.799070 0.000389
2 -2.916314 2.495401 -0.336018 -0.543867 -0.922133 -0.040446 0.000255
1 -2.935440 2.771661 -0.322339 0.520932 0.455499 0.245840 -0.003051
2 -2.387608 2.257856 -0.370831 0.909429 -0.076033 -0.464863 0.036884
2 -1.594480 3.110737 -0.348124 -1.954171 0.166675 0.250243 0.011524
2 -1.200650 2.930948 -0.443731 -0.242403 0.205737 -2.468104 0.003490
2 -2.743668 2.655655 -0.290053 0.848358 -0.094414 -0.565196 0.000345
2 -2.920777 2.021458 -0.374469 -0.655266 1.172621 -1.216764 0.478513
1 -1.822329 2.811135 -0.306583 0.325092 0.374774 -0.437493 0.000069
2 -1.677603 1.646136 -0.284038 -0.835952 0.336472 -0.171834 0.000177
2 -0.862817 1.530788 -0.392742 -0.644987 -0.234669 -1.149860 0.025049
2 -2.588751 1.544899 -1.578901 -0.420619 1.053088 -0.225737 0.008210
1 -1.309588 1.547480 -0.705896 0.288178 1.174369 1.167728 -0.002631
1 -2.903433 1.977456 -3.109510 -0.769043 0.507352 0.605227 -0.018533
2 -0.829228 1.618638 -0.806901 -1.052444 -0.096139 0.071494 0.001266
2 -3.095740 1.748832 -2.927705 1.151180 -1.649465 1.455011 0.008749
2 -1.577745 1.484661 -1.267548 0.586671 -0.548379 0.067471 0.000047
2 -1.504137 1.499500 -1.951565 0.506243 -0.025275 1.255736 0.000289
2 -0.982998 1.519738 -1.075708 0.423673 0.778924 -0.112979 0.042988
2 -1.540270 1.502070 -0.409407 0.323738 0.274080 -0.485199 0.004604
1 -1.377565 1.494630 -2.484591 -0.286168 0.220319 -0.551067 -0.008028
2 -2.286601 1.488961 -1.356937 0.156206 0.014022 0.807413 0.003169
2 -1.609822 1.482655 -2.292895 -0.409952 -0.771530 -0.523552 0.003244
2 -1.003889 1.510783 -0.447443 -0.310659 -0.608794 -0.691607 0.025099
2 -3.112454 1.952135 -1.361477 0.852887 0.061731 -0.804279 0.000215
1 -1.045486 1.490951 -2.547391 0.830311 0.618947 -0.228195 -0.001468
2 -2.873414 2.462353 -0.053273 -0.071799 -1.060180 -1.309851 0.062418
1 -2.995844 2.346851 -0.112881 0.266502 -0.002691 0.637736 0.010381
2 -2.387265 1.937944 -0.148771 -0.522070 0.861599 -0.115269 0.024938
2 -1.132874 1.816468 -0.057238 -0.258207 0.222334 1.542838 0.000006
1 -2.194123 1.661877 -0.026381 -0.531193 0.391097 -0.413562 -0.000218
2 -1.886281 2.972119 -0.042176 -0.175736 -1.156540 -0.451668 0.000455
1 -2.584613 2.345270 -0.064436 0.868171 0.523130 -0.355109 0.002073
2 -2.147870 2.306906 -0.141654 1.332834 -0.089150 -2.033642 0.294949
2 -1.999050 2.810284 -0.123733 -0.017126 -1.315505 -1.236630 0.000513
2 -1.130687 2.198700 -0.109892 0.603718 -2.026776 -0.340183 0.000001
2 -1.539422 1.827818 -0.074194 1.256514 -0.601910 -0.041423 0.000013
2 -2.957702 1.865744 -0.041688 0.372306 1.024427 0.002269 0.001043
2 -2.825051 2.335968 -0.117584 0.123009 0.878208 -0.158315 0.051089
2 -1.700961 2.520426 -0.212199 -1.345667 0.151851 1.169452 0.000005
2 -2.402597 2.731444 -0.253799 1.441550 -0.936686 0.980693 0.000068
2 -2.113322 2.248005 -0.245506 -0.441174 0.582106 0.153644 0.294487
2 -2.114552 2.549823 -0.215220 1.014163 -0.686518 -0.034165 0.000103
2 -2.141922 1.773338 -0.242498 -0.502688 -0.204807 -0.668026 0.000088
2 -3.058346 3.033271 -0.191390 -0.444561 0.049649 -0.064243 0.000055
1 -2.253966 2.059077 -0.243409 -1.165062 2.138721 -1.057659 -0.000688
2 -1.274400 1.559864 -0.261804 -1.256344 -0.041439 -0.585061 0.024732
2 -1.131455 1.541147 -0.211047 -0.854655 1.528267 -1.770267 0.028901
2 -1.856200 1.518578 -0.133072 -0.051780 0.406347 0.527651 0.000033
2 -3.119385 2.308760 -1.369079 1.708010 0.283698 1.330937 0.024483
2 -1.510407 2.360234 1.981226 0.675016 -0.628873 -1.215345 0.081747
2 -0.980944 1.649629 2.660606 1.805736 -0.257195 -0.296645 0.056284
1 -2.844859 2.916251 1.218172 0.712960 0.569722 -0.500946 0.085308
2 -1.846536 2.423536 2.160180 1.570704 0.049725 0.171057 0.002522
2 -2.797699 2.551614 1.895296 -0.851004 0.451004 0.349761 0.086918
2 -1.885345 2.809564 0.551124 0.974065 -0.999440 1.053175 0.041463
2 -2.517641 2.715814 0.878945 0.494705 0.940039 0.365695 0.233599
1 -1.367925 2.216059 1.765245 0.503781 -0.342615 0.137467 -0.012946
2 -2.332695 2.409412 1.708787 0.824206 0.506660 -0.115532 0.000040
1 -2.661885 1.772192 2.193435 -0.077723 0.075868 -0.161601 -0.036143
2 -2.444274 1.707430 1.711657 -0.373161 -0.514511 -1.091990 0.017147
2 -1.094215 2.448048 1.239858 0.891046 0.313590 -0.361739 0.000132
2 -2.121763 2.210017 2.105200 0.128451 0.403606 0.660370 0.359177
2 -2.235380 2.831100 2.763362 0.117295 0.226006 0.617936 0.007371
2 -1.416162 2.623519 2.760193 0.311068 0.970472 0.422348 0.000014
2 -2.011875 2.319646 1.765225 -0.729640 0.730294 1.336663 0.000861
1 -1.497796 1.793786 2.769701 0.282602 -0.685267 -0.264905 0.002330
1 -1.700636 1.972398 2.036615 -2.011234 0.789047 -0.645056 0.000012
2 -2.682594 2.275278 1.811122 -0.232878 -0.448688 -0.912794 0.089562
2 -2.017769 2.422312 1.547457 -0.780036 0.314408 0.243153 0.051172
1 -2.637330 2.841084 0.264017 0.600580 0.207655 -0.736917 -0.000723
2 -3.038334 2.699305 0.847611 -0.887996 -0.174748 0.213838 0.000052
2 -2.079220 2.397224 2.958364 -0.473321 0.785637 1.275814 0.001105
2 -2.497568 2.631425 2.781204 -0.799118 -0.783433 -0.066538 0.134071
2 -2.418830 1.679457 3.064908 0.125379 -0.249783 0.095561 0.000498
2 -1.028266 2.940896 1.673172 -0.276205 -0.113487 0.178414 0.000066
1 -2.869872 1.861486 2.008027 0.449730 0.254017 0.266837 -0.051356
2 -2.749969 2.065751 1.182627 -0.168221 -0.829157 0.519278 0.000444
2 -2.402199 2.249192 0.349896 0.076385 -0.125258 -1.138873 0.000022
1 -1.410705 3.000685 2.740470 0.875920 0.478720 -1.070168 -0.929452
2 -0.897177 2.012126 1.857554 1.578953 -1.001665 -0.617087 0.000041
2 -2.542669 1.734422 2.062712 -0.900073 -0.367865 0.186324 0.174238
2 -2.773923 2.578568 0.446814 -0.361485 -0.894672 -1.242461 0.003664
2 -1.608012 2.224627 3.075498 -0.182088 -0.450358 0.338894 0.000359
2 -2.767713 2.500543 2.545954 -0.827246 1.863383 0.527730 0.000009
2 -2.410978 2.235929 1.180426 -0.181410 -0.678711 0.054963 0.000498
2 -0.909830 2.793929 1.474377 0.732302 1.065496 -0.769651 0.000051
2 -2.809431 1.797407 0.847972 0.102994 -0.702218 -0.123472 0.000812
2 -1.181742 2.741346 0.920756 0.811577 0.273245 -0.963389 0.000021
2 -2.499170 2.641995 1.494538 0.292007 0.612945 -0.472411 0.013666
2 -2.915224 3.033753 1.988189 0.323296 0.359985 1.260735 0.011990
2 -1.982474 1.808142 2.255489 0.700801 -0.390474 0.150657 0.005343
2 -1.536125 3.121068 1.739282 0.874114 0.429635 0.814745 0.000192
2 -1.997595 2.842688 1.315387 -0.578542 0.226105 -0.979465 0.000003
2 -2.984779 1.666759 2.501211 -1.461560 -0.817129 0.255666 0.009080
2 -2.074661 2.654522 0.983894 -0.595128 -0.023198 -0.614481 0.027963
2 -1.070757 2.509406 2.351053 -0.217716 0.284446 0.398782 0.217892
2 -1.034698 2.808759 2.203101 0.838345 0.799040 -0.467462 0.001211
1 -2.565575 2.809289 1.691363 -0.225121 -0.185337 1.154699 0.003174
2 -2.744391 2.985062 1.460377 -0.498906 -0.180358 -0.099300 0.000218
2 -2.035883 2.504922 0.986134 0.807308 0.838685 -0.188638 0.022466
2 -1.279060 2.554284 0.598848 -1.067130 0.370306 -1.114946 0.000039
2 -1.935943 2.792477 2.685826 -0.205111 0.089376 0.333182 0.024910
2 -1.595814 2.673190 3.030672 -0.571328 0.625756 -1.025473 0.110043
2 -1.519704 2.770661 1.689026 -0.169232 0.753435 -0.496474 0.001047
2 -1.643427 2.655334 1.541378 0.339110 -0.661734 -0.357803 0.362809
2 -2.828872 2.932802 1.074482 0.344333 0.715223 -0.399529 0.048128
2 -2.526289 1.862591 1.611671 0.331984 -0.330580 -0.927581 0.008403
1 -1.229215 2.412853 0.344118 -0.339687 -0.608053 0.259505 -0.027897
2 -2.507551 2.037813 1.208804 -1.220019 -0.424584 0.503577 0.000362
2 -2.677795 1.820435 0.363485 0.140670 -0.065130 -0.401868 0.003788
2 -2.089081 2.813733 2.211709 -0.922892 0.390313 0.803918 0.001515
1 -1.226785 2.254442 1.551630 0.800700 0.294615 -0.569821 -0.013021
2 -1.315908 2.077086 2.038715 -0.490919 -0.040107 0.811820 0.000030
1 -0.918256 2.571651 2.190132 1.532780 -0.845249 -0.544089 -2.291465
2 -1.330400 2.348370 1.961840 1.285693 -0.097140 -0.366726 0.021616
2 -2.522188 2.505658 2.815670 -0.525209 0.953792 0.295023 0.134583
1 -2.585515 1.722628 1.379370 -0.723193 -0.116521 0.823989 -0.059276
2 -2.463727 1.631842 2.050168 -0.007344 -1.205659 -1.180046 0.170991
1 -1.651552 3.059221 2.611122 0.689461 -0.044623 1.282394 -0.086467
2 -2.999498 2.255110 2.123019 0.017378 -0.756471 0.507580 0.001643
2 -1.188923 2.055598 1.709306 0.256816 -1.409646 0.861617 0.000135
2 -2.288673 1.839944 0.649092 -0.196117 -0.756571 1.042056 0.001972
2 -1.285830 2.820945 2.267059 -1.598906 1.383392 -0.693270 0.067549
2 -2.001514 2.192878 2.091412 0.978093 1.210413 -0.472626 0.359189
2 -1.532183 1.839098 1.401525 -2.166325 0.878671 -0.528778 0.000411
2 -2.522180 2.075586 2.088422 -1.539144 -1.078217 -0.047626 0.000009
1 -1.731972 2.558897 2.212638 -0.319049 -0.459308 -0.253648 0.002547
2 -1.533678 2.304608 2.611359 0.418627 0.259048 0.283177 0.000389
2 -2.185568 2.979535 2.241205 -0.034325 -0.690936 -0.590229 0.016446
2 -1.934983 2.513592 1.868311 0.710713 0.429017 1.048391 0.000271
1 -2.939215 2.283367 1.418218 -2.352591 -1.345211 -0.239455 -0.012758
2 -1.733188 1.788235 2.346053 0.093285 0.751948 1.073202 0.124242
1 -1.555743 2.306112 1.032238 0.156872 0.813616 -0.430268 -0.003339
2 -2.929643 2.295339 1.926579 0.070146 -0.013674 -0.098296 0.003182
2 -1.554764 2.984530 1.949098 -0.161914 -0.134386 1.267284 0.000078
2 -1.944964 1.737825 1.994987 -0.030998 -0.809697 -0.664514 0.000270
2 -1.589253 2.755003 1.496077 0.851460 0.814962 0.309711 0.363230
2 -2.981312 2.915758 1.224709 0.318179 0.450619 0.777803 0.095249
2 -2.085501 3.086316 2.615954 0.323008 1.115111 0.373833 0.000460
2 -2.693591 2.572163 1.807403 -0.598485 0.819365 1.194238 0.086940
1 -2.410922 2.491680 0.966215 -0.274882 -0.766265 -2.358825 0.001533
2 -2.003432 2.421994 2.437860 1.288119 0.223973 0.046373 0.000010
2 -1.968667 2.067712 1.641563 0.022517 -0.667704 0.662808 0.000090
2 -2.594564 2.028982 1.589929 0.402855 -0.093761 -1.240026 0.003605
1 -1.527338 3.049282 2.248581 0.594020 -0.592944 0.263599 -0.622466
2 -0.938011 2.915895 0.727293 0.443999 -0.243547 -0.729129 0.002243
1 -1.124012 1.920454 2.261423 -0.478129 0.864617 0.350680 0.000157
2 -2.862618 2.965398 2.394906 -1.607639 -0.068867 -0.442804 0.801528
2 -2.320811 2.297499 0.865972 -0.764450 1.614234 1.054190 0.000137
2 -2.462931 2.449510 1.124782 -1.579312 -0.182348 0.445843 0.006145
2 -1.225180 2.989302 2.460558 -0.563235 0.083430 0.063711 0.000375
2 -1.336168 2.977106 2.194145 -0.004443 0.504244 -0.371197 0.020529
2 -0.946225 2.041635 1.193178 -0.178813 -1.391709 0.464116 0.088085
2 -2.512073 2.641579 1.816910 -1.093836 1.031065 -0.151652 0.001836
2 -2.277741 1.908482 2.301979 -0.428531 -1.737865 0.652224 0.000034
2 -1.573711 2.268171 1.370629 -0.434693 0.682552 -0.637835 0.000268
1 -2.398063 2.758743 1.171334 0.110394 -0.178716 0.840330 -0.006085
2 -1.520057 2.095240 0.494762 0.116286 0.565068 -0.371776 0.011488
2 -1.733996 2.021686 2.723734 0.394180 -0.157837 0.495306 0.000616
2 -2.224322 2.047198 1.814058 0.873220 0.511416 1.196999 0.000402
2 -1.415154 2.841604 2.214353 -0.062283 0.102435 -0.384842 0.080401
2 -1.740778 2.407329 1.424381 0.129361 0.849967 -0.356108 0.000270
2 -1.433271 2.260899 0.409072 -0.725390 -0.267800 -0.965366 0.000750
2 -1.449323 2.004231 0.190343 -0.842522 -0.798622 -0.923387 0.296190
1 -2.407397 2.922968 2.288134 -1.658956 0.075231 1.117931 -0.005177
2 -0.930820 2.402930 1.647496 0.871352 0.778624 0.822803 0.000004
2 -1.519610 1.977018 2.771920 1.075294 -0.439459 -0.197808 0.002946
2 -2.138279 2.524872 0.605655 1.224587 0.795068 -0.456786 0.001221
1 -3.104202 2.206539 1.219896 -1.824818 0.749533 -0.839340 0.109636
2 -3.099683 2.516822 1.948174 0.529722 1.336228 0.800497 0.025999
2 -1.498045 2.024885 1.230017 0.385980 0.604249 0.043661 0.000102
1 -1.824840 3.010884 1.640234 0.402162 0.489326 -0.919558 0.151140
2 -2.060497 2.495626 1.663581 0.446470 -0.853549 0.062251 0.051753
2 -1.500915 2.629441 2.304306 0.181679 1.573201 -0.805822 0.000141
1 -2.271270 1.740292 1.073065 0.255722 -0.317309 -0.070781 -0.139073
1 -1.796488 2.120125 0.878204 -1.983064 -0.394156 -0.998828 -0.005714
1 -2.292240 3.045312 1.232251 0.076035 0.742532 1.194378 -0.010544
2 -2.773304 2.540305 1.005557 0.457325 0.287610 0.060507 0.000298
2 -2.601878 2.701677 1.386511 -0.400560 -0.147162 1.319518 0.013688
1 -1.792590 1.836159 0.713652 0.108868 -0.016842 -0.092420 -0.002738
2 -2.274464 2.591893 1.927815 0.815477 -0.140838 0.569104 0.000964
2 -2.029260 2.726496 2.498748 -0.730648 0.526935 0.172625 0.000361
1 -2.058052 2.405581 1.159347 0.496723 -1.194356 0.295164 0.000107
2 -1.558041 1.812101 2.974695 -0.993311 -1.047535 0.607666 0.004573
1 -1.072293 2.799402 0.612791 -0.356113 -0.219687 -0.403468 0.000907
2 -1.745500 3.036709 0.668987 -0.970053 -1.515379 -0.676073 0.042838
2 -2.242483 2.669234 2.334879 0.488218 0.849463 1.150160 0.000135
2 -2.746169 2.665318 2.066202 1.012604 0.398097 0.214395 0.000529
2 -1.445829 2.534139 1.641143 -0.441559 -1.147077 0.465262 0.000132
2 -2.996025 2.925846 0.420865 -1.173729 2.095166 -0.328936 0.000143
1 -2.404744 2.043483 2.944990 -2.064691 0.244048 -0.857720 -0.001855
1 -2.759590 2.129269 0.973534 -0.292940 -0.845262 0.982892 0.007019
1 -1.502747 3.056395 2.735034 0.317912 -0.672163 0.289181 -0.987634
2 -1.694946 1.815524 0.329985 2.051352 -0.417908 -0.533055 0.000216
2 -2.145526 2.721970 0.843733 1.108908 1.675205 -0.176572 0.006455
2 -1.303068 2.270678 2.545051 -0.001431 0.619833 1.040308 0.017559
1 -2.463599 2.727508 2.055487 -0.555348 1.120795 -0.463744 0.035889
2 -2.389337 2.348019 2.771724 -0.316615 -1.267510 -0.357525 0.000532
2 -2.170548 2.176064 0.515644 -0.437771 -1.425577 -0.401562 0.000411
2 -1.206428 2.008105 0.670403 -0.649406 0.215924 -0.529128 0.000005
2 -1.334438 2.433183 0.963206 -0.607823 -0.677111 0.316123 0.000038
2 -2.562584 1.680330 2.908807 0.910232 -0.679451 -0.357287 0.001270
2 -2.540985 2.936378 1.569077 -0.899675 -0.056850 -0.979453 0.004117
2 -2.479622 2.774226 0.589264 0.430360 -0.294590 -1.411505 0.000102
2 -1.691645 2.050042 2.496915 -0.935797 -1.685181 1.764973 0.012538
2 -1.731878 2.987350 1.470625 -0.613914 -0.409900 -0.397034 0.001395
2 -1.499309 2.335257 2.921393 -1.122753 -1.056151 0.918647 0.000355
2 -1.636347 1.903083 0.847426 -1.018754 -2.095776 -1.224390 0.000517
2 -2.499543 1.893050 2.590217 -0.690863 -0.448867 -0.940832 0.000042
2 -1.327117 2.343924 2.682141 0.096121 -1.459873 0.201164 0.017756
2 -3.018574 2.446864 1.023168 -0.182381 -0.556473 1.355620 0.000061
2 -2.546424 2.826444 0.824284 0.551720 0.162739 -0.188977 0.233612
2 -1.420997 2.382622 2.084934 -1.054357 1.073159 -1.266317 0.096944
2 -1.305264 2.102371 1.395463 1.098401 -1.664258 0.061385 0.000208
2 -2.845775 1.954760 1.780841 -0.094490 0.865055 1.833419 0.000087
1 -2.818147 1.739064 0.653487 -0.160411 0.321064 -0.319945 0.005781
1 -1.566293 2.699909 1.148329 0.484702 -0.838149 1.029293 -0.000832
2 -2.432710 2.825632 0.279973 1.243365 -0.328403 0.810365 0.001423
2 -1.270915 2.826759 0.609179 0.029998 -0.355378 -2.308976 0.000976
2 -1.600506 2.903966 3.077612 0.075441 -0.088292 -0.033749 0.152937
2 -1.777460 1.915083 2.318690 1.698086 0.669521 0.100763 0.092770
2 -3.116662 2.398760 2.459312 -0.731014 -1.200644 -1.391106 0.003896
2 -1.923212 2.831614 2.895492 -0.824716 -0.647872 0.008286 0.003790
1 -2.954822 2.396593 2.827177 -2.303239 0.544299 -0.599149 -0.006129
2 -1.542579 2.058625 1.700466 -1.593230 0.727338 0.145587 0.000094
1 -2.736738 2.361523 1.903209 0.525741 1.532122 -0.405334 0.091195
2 -2.768452 1.655085 0.270507 0.791504 -0.522511 -1.459232 0.001110
2 -2.749584 2.423774 0.534326 -0.797719 1.973608 -0.550907 0.005524
2 -1.958656 2.134772 0.525250 0.290442 0.987000 -0.331626 0.000801
2 -2.751988 2.923078 2.838891 -0.892953 -0.524943 -0.182249 0.056265
2 -2.908073 2.118085 0.943774 0.418671 -1.471405 0.789392 0.026639
2 -0.945033 2.570009 1.967969 0.131225 -1.271253 -0.125460 0.034691
1 -2.753739 2.337712 1.098413 0.893709 -1.622334 0.279550 -0.022565
2 -2.320933 2.523054 0.533329 -1.088999 -1.484765 -0.380235 0.001220
2 -2.317825 2.730575 2.067576 0.513496 -0.522682 2.817783 0.042506
2 -1.815343 2.975764 2.824841 1.005744 0.346654 -0.029144 0.023002
2 -2.651902 2.215553 2.619259 0.889026 -0.384907 0.713532 0.000008
2 -1.557694 1.788282 0.652141 -0.156504 0.627944 -1.343051 0.000198
2 -2.561804 1.794942 1.771296 1.007549 0.633120 0.146660 0.020535
2 -2.366691 2.052505 1.623729 -0.526344 1.269262 0.531233 0.000739
2 -0.963365 2.677431 0.455554 -0.041626 0.299221 0.464065 0.003102
2 -1.777399 2.995123 0.825838 -0.290397 1.354163 1.101035 0.009896
2 -2.009945 1.612321 0.484428 -0.178859 -0.876303 1.286886 0.050678
2 -1.818288 1.862478 0.132828 -0.765657 0.402646 -0.345966 0.000129
2 -1.723812 2.412572 0.376533 -0.775138 1.313856 -0.019766 0.002812
2 -1.848814 2.414636 0.510781 0.343455 0.184518 0.418635 0.002790
2 -2.209163 1.949357 0.310678 -0.024490 1.570070 -0.909111 0.000472
2 -2.226045 1.772219 0.484479 0.612539 -1.649451 0.073086 0.003613
2 -1.892912 2.578259 0.273610 -0.405020 0.078898 -0.216325 0.000757
2 -1.641179 2.052858 0.393086 -1.235454 0.214633 0.150315 0.010882
2 -1.550121 2.974639 0.699380 -0.199590 -0.264198 0.950185 0.002347
1 -2.031277 2.958887 0.519177 -0.493043 0.779971 0.531163 -0.752145
2 -2.260162 2.131808 0.102007 0.454697 0.546921 -0.766369 0.021206
2 -1.838568 2.697894 0.432634 1.817808 -1.289884 -0.735542 0.007950
2 -0.988996 2.629886 0.280004 0.889878 1.140287 0.595394 0.006511
2 -1.373492 1.692503 0.437209 -1.239730 -0.180946 1.110473 0.000022
2 -3.082723 3.085645 2.012613 -1.047473 0.905649 1.727630 0.223843
2 -2.504953 2.165626 1.746459 -0.773193 2.015983 -0.139789 0.000949
2 -2.954176 2.776056 0.613311 0.238245 -1.052899 0.265875 0.000123
2 -0.842673 2.772116 2.687901 0.169298 -0.468486 0.053325 0.013827
2 -0.976842 1.996906 0.937601 -1.205979 0.299522 -0.544843 0.000336
2 -0.979457 2.194846 0.832351 -0.274086 1.196117 -0.205396 0.000256
1 -0.948914 2.497571 2.105829 0.556722 1.649335 0.611171 -1.622817
2 -1.698269 1.572825 2.312300 -1.942204 -2.003229 0.872857 0.461332
1 -1.005029 2.536839 1.039232 -0.072020 -0.010157 1.311683 -0.001043
1 -2.781900 2.345284 0.365617 0.427794 -0.099643 0.943601 0.002022
2 -1.945289 2.192011 0.318229 0.442952 0.000019 1.137750 0.000427
1 -1.087404 2.258690 0.419900 0.789902 0.711087 1.122083 -0.035006
2 -2.590233 2.808616 1.150997 -0.747808 -0.547240 0.569793 0.001095
2 -1.348872 1.894423 2.321017 -1.595830 0.222765 -0.364928 0.000152
2 -1.374367 1.651345 1.371599 -0.839382 -1.542788 -1.224326 0.001019
2 -1.044163 1.907043 2.785793 -0.950950 0.124261 0.592535 0.024744
2 -2.400061 3.070368 0.640575 -0.433652 0.485161 -2.074679 0.013369
1 -2.736297 2.033887 2.963321 -0.075273 -0.476989 -0.584489 -0.021401
2 -1.020139 2.424807 2.432483 -0.550842 -0.532824 -2.258326 0.209947
2 -2.922618 1.635943 2.003353 0.556847 -0.713544 0.431470 0.009378
2 -3.070761 2.830794 1.667362 -0.009913 -0.662381 -0.882241 0.001179
2 -1.311134 2.833824 1.547820 -0.725123 -1.046051 -0.349533 0.000057
2 -3.052958 2.674833 2.488894 -0.609283 0.692511 -2.320616 0.872373
2 -2.943307 2.546920 1.606530 0.674328 -0.235520 0.652152 0.000015
2 -1.173534 1.870172 2.616756 -1.348011 -1.538586 -0.599454 0.001182
2 -2.703328 3.106223 1.705166 0.661365 0.290312 1.567753 0.000060
2 -2.058558 1.898653 1.801574 -0.199876 1.304798 -0.633384 0.000356
2 -1.846993 2.009940 2.474459 -0.475823 2.343904 -0.401614 0.015882
2 -1.073176 1.759909 2.755581 -0.486610 0.923389 -0.911471 0.030982
2 -1.088555 2.675707 2.344681 0.444065 -0.471402 -0.106512 0.009307
1 -2.298916 2.919090 0.404428 1.031535 -0.917995 -0.548658 -0.007929
2 -0.966634 3.046320 1.045776 -0.360152 -0.212975 0.297198 0.053954
1 -2.897302 1.796492 2.208963 1.065813 -0.950851 0.740387 -0.345042
2 -0.894773 1.724944 1.799530 -0.031222 -0.319383 0.416978 0.000025
1 -1.930173 2.951426 0.546015 -0.314317 0.709120 1.137770 -0.713569
2 -2.699058 1.845074 2.428592 -0.194529 1.186301 -0.134221 0.000148
2 -1.868496 1.825174 2.484290 0.273826 0.683773 0.442737 0.004137
2 -2.847605 1.852097 0.309312 1.352104 -0.938733 0.796101 0.003632
2 -2.986086 1.838379 2.662852 0.664595 -0.529014 0.748951 0.000143
2 -2.932545 1.921423 2.202558 0.809398 -0.435696 -1.431981 0.172789
1 -0.830931 2.712810 2.196885 1.232917 0.980784 -0.021609 -0.534923
2 -2.819462 2.204070 2.050022 1.684375 -0.132711 0.376684 0.003055
2 -1.004556 3.004192 0.910272 -0.313104 -0.715877 -0.383155 0.040391
2 -1.632651 3.100829 3.041581 2.168897 0.388732 -0.460391 0.004685
2 -2.260787 2.139993 3.042638 -0.059503 -0.937336 -0.465055 0.003211
2 -1.476701 2.832780 0.275930 0.432841 -1.882675 0.222682 0.000004
2 -1.113915 2.588675 2.945222 0.069065 -0.290693 -1.165790 0.108141
2 -1.542240 3.039245 2.895568 0.912661 -0.543536 -0.097531 0.012765
2 -1.798767 2.694080 2.846014 -0.206784 -0.335685 -1.860422 0.002053
2 -1.807217 2.871700 2.710789 -0.099193 -1.841370 1.124187 0.045960
2 -2.169986 2.985534 2.784378 1.614443 -0.955355 -0.604463 0.007810
2 -0.932234 2.323376 2.612303 -0.636535 0.088994 0.500786 0.000306
2 -3.037400 2.591325 2.223214 0.577057 1.271732 0.747184 0.000066
2 -1.912546 2.847925 0.254746 1.317666 -0.399077 0.814495 0.000136
2 -1.137951 2.521432 0.251637 0.810067 1.524241 -0.140180 0.009673
2 -1.776999 3.118818 1.698117 1.384981 1.284634 1.091241 0.150104
2 -1.698986 1.904205 2.918756 0.352275 -1.535982 -1.628968 0.004410
2 -2.984192 1.588624 3.103138 -0.636669 -1.396305 -0.157025 0.000834
2 -2.263221 2.977602 1.686586 0.571691 -1.376975 0.292848 0.000252
2 -0.883576 2.924548 2.657713 -0.334203 -0.421951 -0.278568 0.013514
1 -0.848657 2.520127 2.103990 -0.664964 -0.873446 -0.379616 -2.361252
2 -0.891814 2.775294 1.133197 -0.793497 -0.191841 -0.165514 0.136146
2 -0.872566 1.626107 2.568788 -0.386157 -0.806277 -0.789202 0.070387
1 -0.949339 2.166859 1.136197 -1.276655 0.346259 -0.064035 0.084793
1 -2.841799 2.529988 3.069431 0.288243 -0.648454 -0.598801 -0.005599
2 -0.980053 2.895606 3.098795 -0.550200 -0.962600 -0.245358 0.000022
1 -2.187545 1.527104 2.910821 -0.238650 -0.695865 1.402504 -0.000401
2 -1.384569 1.657244 1.929306 -2.090294 -0.251129 0.642043 0.014271
2 -1.682495 1.583545 1.246244 -0.930097 -0.332778 -0.461834 0.000288
2 -1.923617 1.671144 1.495068 0.184448 0.087079 -1.067885 0.000002
2 -2.128475 1.595465 2.094410 -0.943672 -0.158987 -0.536733 0.178990
1 -2.520436 1.536180 1.419789 -0.072389 -0.861968 0.786988 -0.059560
2 -1.270343 1.596175 2.926477 -1.190501 0.005317 -0.128646 0.000027
2 -2.444509 1.599512 0.969572 1.001288 -0.598079 0.815596 0.057486
2 -1.013308 1.651039 2.172601 0.184087 -0.142545 1.123960 0.000013
1 -1.132897 1.557767 1.905545 -0.249954 -0.961549 -0.364158 -0.006805
2 -2.152686 1.595077 0.463928 0.775008 0.153825 0.414387 0.055877
2 -1.503713 1.713452 1.220534 -0.068386 0.770435 -0.174881 0.001152
2 -1.309376 1.742050 1.816416 0.851190 1.215029 0.146382 0.014272
1 -3.050489 1.531944 1.429422 -1.511461 -0.249898 -0.163177 -7.642742
2 -1.783805 1.655653 2.299044 0.874052 0.566104 0.969161 0.489972
2 -1.992917 1.584924 2.981061 0.475534 0.031959 -0.143105 0.226863
1 -2.891940 1.697702 2.308831 0.056347 1.096740 0.405032 -0.468137
2 -2.112041 1.696489 2.289515 -0.187170 0.957340 0.407650 0.005401
2 -2.434195 1.610217 0.501208 -1.107561 0.806870 1.229323 0.067826
1 -2.204962 1.596219 1.001315 -0.746373 1.010505 0.886304 -0.138474
1 -3.081432 1.553132 1.578730 0.102400 0.357200 0.239224 -6.432412
1 -1.019163 1.536138 0.543849 -0.026670 0.735489 0.748381 0.490762
2 -3.039346 1.535748 2.065647 -0.029473 -0.061558 0.050798 0.009570
2 -2.675097 1.661125 0.590565 -0.494422 1.873079 0.461262 0.005054
2 -2.928396 3.023256 2.321424 2.349603 0.265819 -0.357948 0.802674
1 -2.959588 3.006413 1.827675 -0.574626 -1.469154 -0.114071 -0.008619
2 -2.941761 3.069485 2.559236 0.891139 -0.697567 -0.851005 0.001539
2 -2.148343 1.551809 0.162079 0.085137 -0.973548 1.457678 0.000402
1 -2.796162 1.536075 0.063638 -0.913153 -0.211197 -0.706707 -0.000380
2 -1.411699 2.614962 0.040667 0.433949 1.205108 -1.034975 0.000004
2 -2.177053 2.598767 0.053797 1.618520 -0.266353 -0.930658 0.000878
2 -2.392625 2.554653 0.082930 0.960359 0.859708 -0.435314 0.000649
1 -0.940542 2.438169 0.169802 0.305903 1.285261 0.343004 -0.015207
1 -0.913830 2.706679 0.116787 0.256569 0.332403 0.346352 -0.010844
2 -2.337475 2.004543 0.145081 -0.376981 0.471977 0.845647 0.044890
2 -2.555060 2.860640 0.010002 -0.166683 0.251338 -1.224672 0.000044
2 -1.450808 1.885950 0.228283 0.320656 0.326147 1.404206 0.296210
2 -2.692286 2.986246 2.952029 0.433669 -1.919890 -0.249547 0.056284
2 -1.151304 3.012440 0.079752 -1.747329 -1.617837 0.759747 0.000401
2 -2.880758 1.710041 0.055365 -0.542254 -0.703336 0.534212 0.002562
1 -1.016767 2.536015 3.022956 -0.352569 1.034684 -1.769835 0.108179
2 -2.206551 2.315066 3.085901 -0.788482 -1.093975 -0.689917 0.003448
2 -2.950136 3.105306 0.913840 -0.512176 -0.410769 -0.097071 0.000215
2 -2.865944 2.341488 0.037788 0.723483 -0.443099 0.766669 0.041804
2 -2.374200 1.975021 -0.000809 1.468741 -0.033222 1.231003 0.048195
2 -2.435103 2.278727 -0.002916 -0.432836 0.677382 1.282429 0.005208
1 -2.248289 2.405987 0.015803 0.389927 1.609202 0.902437 -0.002926
1 -1.965656 2.186112 -0.016839 -0.286434 1.092457 -0.381820 -0.002935
2 -3.008792 3.081740 0.056490 -0.851537 0.644710 0.791899 0.000065
2 -3.088036 3.087681 1.101991 0.852874 -0.144630 0.153746 0.000604
1 -2.753599 3.082689 1.141788 0.048221 -1.149466 0.216670 -0.051013
2 -2.548712 1.552407 2.750965 -0.587296 1.281459 1.105296 0.000797
2 -2.066435 1.539836 1.995186 -1.931726 0.735134 0.947553 0.178780
2 -1.306077 1.978097 3.106277 1.089083 -0.076345 -0.463776 0.000017
2 -2.185325 3.099655 2.345963 -1.422342 -0.821276 -0.355663 0.014927
2 -2.867403 2.211883 3.103409 -1.171865 0.745382 -0.861783 0.130743
2 -1.509908 2.815027 3.111343 -0.375217 0.965263 -0.474208 0.155655
2 -2.791072 1.523957 3.086581 0.003632 1.342129 -0.128992 0.000788
2 -2.429026 1.493106 0.876059 -0.950806 -0.352417 1.256042 0.058504
1 -3.054698 1.491055 1.315194 0.326068 0.510168 -1.373050 -6.722783
1 -3.109616 1.577430 1.229377 0.757959 -0.328077 0.082618 -4.680918
2 -2.061967 1.488593 0.373766 0.376049 1.006934 0.460882 0.014328
2 -2.622573 1.485937 0.893702 1.315934 0.578718 -0.270093 0.003813
2 -2.151313 1.488993 0.698557 -0.714228 1.093713 -0.778046 0.000092
2 -1.295738 1.479155 1.480353 -0.519816 -0.328869 -0.188619 0.001899
2 -2.939197 2.916563 3.119228 0.700244 0.041450 -1.299371 0.065170
2 -3.120112 2.774153 2.710870 0.947938 1.548469 0.097508 0.000338
1 0.103402 -2.766465 1.420759 -0.388577 -0.922412 0.101076 -7.907921
1 0.162827 -2.544567 1.199300 -1.133309 -0.454691 0.469174 -8.843104
1 -0.023741 -2.484120 1.546920 -0.443064 -0.745211 0.519550 -10.254048
1 0.142662 -2.586432 1.473886 1.167919 -0.086359 1.524089 -12.690608
1 -0.070151 -2.756179 1.316280 -1.189277 1.249035 0.592505 -5.948956
1 0.363804 -2.950563 0.997254 0.709341 -1.554670 -1.027796 -0.002451
1 -0.110590 -2.655041 1.402156 0.327707 -0.655463 0.070167 -11.669315
1 -0.086853 -2.558607 1.250791 -0.270622 -0.090664 -1.342014 -10.172531
1 0.185825 -2.728901 1.357448 -0.146088 0.982174 -0.652683 -7.413839
1 -0.160240 -2.626445 1.197070 0.205474 0.795892 0.384996 -6.853679
1 0.237195 -2.618635 1.515883 1.304582 -0.104892 -0.138357 -12.516518
1 0.276839 -2.726370 1.320776 -0.524986 -1.406233 1.303215 -5.984704
1 -0.515991 -2.585917 1.463852 -0.417298 0.476285 -0.043306 -6.519560
1 -0.415605 -2.488173 1.274269 0.931062 0.698999 -0.836715 -6.667267
1 0.055104 -2.565633 1.542057 0.231225 -0.459534 1.104311 -14.594528
1 0.259335 -2.534900 1.316991 -0.128512 1.881001 1.604708 -11.347097
1 0.303155 -2.799457 1.400351 -0.044961 0.355201 0.291574 -6.977128
1 -0.089668 -2.903283 1.541952 0.200465 0.639950 2.637688 -6.912642
1 -0.011091 -2.654918 1.355928 -0.406398 0.536989 -0.002335 -9.250786
1 0.206747 -2.629731 1.285734 -0.427478 -0.195916 -0.242618 -7.659020
1 0.296567 -2.686057 1.418419 -0.610290 -0.609415 1.161644 -10.881284
1 0.049918 -2.570925 1.358761 -0.416127 -0.890893 -0.429342 -12.897442
1 0.369611 -2.596206 1.255466 1.587960 1.086873 -1.007511 -8.731145
1 0.262578 -2.521551 1.420106 -0.561206 -0.551517 -0.886121 -12.185244
1 0.103980 -2.658508 1.415322 1.236616 1.268858 0.007640 -12.598110
1 -0.096995 -2.663391 1.290886 1.602941 0.041042 -0.303363 -10.090212
1 -0.231862 -2.920759 1.559635 0.442186 -0.371913 0.470253 -4.576637
1 0.112417 -2.606726 1.288653 0.451234 -0.968743 -0.665713 -7.456024
1 -0.247120 -2.523356 1.384177 0.408725 0.094677 0.303712 -11.345608
2 0.393436 -2.786183 -0.245665 0.404206 0.041813 0.422236 0.000821
1 0.058604 -2.589765 1.173474 -0.013690 0.030871 -0.363220 -9.110129
1 0.013158 -2.612663 1.270638 -1.413723 -0.819197 -0.410896 -10.037526
1 -0.206569 -2.617834 1.368184 1.564446 1.371192 0.584165 -10.207897
1 -0.071460 -2.571807 1.357419 -1.072101 0.142799 -1.115537 -11.388719
1 -0.127552 -2.479991 1.197729 1.157905 1.266975 1.050890 -10.845208
1 0.045636 -2.754206 1.197545 -0.432281 -0.432073 0.802132 -2.455443
1 -0.305391 -2.529370 1.271438 -0.056158 0.297015 -0.750996 -8.469954
1 -0.056233 -2.627129 1.185528 0.058412 0.551457 -0.675447 -7.291893
1 0.102492 -2.689433 1.518526 0.074865 0.309905 -0.779748 -11.874905
1 0.283887 -2.601291 1.183301 -0.009465 -0.686869 0.922320 -5.253545
1 0.154392 -2.541159 1.360953 0.077464 1.375660 0.717795 -13.178515
1 -0.187634 -2.551830 1.274273 0.192827 -0.192249 0.113238 -10.484912
1 0.017119 -2.408845 1.436736 0.373054 0.664709 0.242676 -10.525215
1 0.424287 -2.719084 1.342268 0.517397 0.655302 1.293644 -6.432517
1 -0.556517 -2.486840 1.409903 0.896926 1.726633 0.734693 -7.520248
1 0.203745 -2.449366 1.139964 -0.782895 -1.367114 0.211782 -7.508184
1 0.435238 -2.773620 1.185488 1.743703 0.209205 0.258280 -1.886272
1 0.071702 -2.708959 1.312719 -1.105195 1.554125 0.397308 -9.029307
1 -0.194034 -2.700966 1.460871 0.758514 -0.176903 0.634185 -10.330054
1 -0.420881 -2.647763 1.408256 0.280234 0.205453 0.627862 -6.906508
1 -0.159981 -2.602119 1.502568 0.780719 0.793242 0.921538 -11.417515
1 -0.315158 -2.597517 1.429254 -1.697592 0.082689 -0.015305 -10.272107
1 -0.028959 -2.793510 1.501136 0.080261 -1.763206 0.358023 -8.953854
2 0.167717 -2.925802 1.060991 -0.302520 -0.058979 -0.124185 0.003940
1 0.171527 -2.580691 1.096087 -0.715235 -0.922355 -1.072204 -5.064569
1 0.094195 -2.496920 1.131493 0.073815 1.174892 0.314719 -10.682444
1 -0.175363 -2.404882 1.382684 2.136647 0.678019 -0.570976 -12.280763
1 -0.172986 -2.544503 1.115548 -1.197902 1.325666 -0.165778 -6.257424
1 -0.313687 -2.753000 1.551738 0.175155 -0.534489 -1.299413 -9.417360
1 0.075950 -2.504398 1.454607 -0.440042 0.018090 -1.445074 -14.084219
1 0.008092 -2.612555 1.448526 -0.041542 -1.042868 0.885998 -13.124531
2 0.182960 -3.106866 0.757054 0.082007 -0.107032 0.269666 0.115038
1 0.089457 -2.463551 1.354416 -0.512354 0.702016 -0.281255 -13.034010
1 -0.254682 -2.911329 1.411601 0.514481 -0.482523 1.019675 -2.556392
1 -0.120618 -2.489659 1.323237 1.694036 -0.127504 -0.471790 -11.262274
1 -0.443359 -2.351301 1.289510 -1.075952 2.086909 0.139358 -9.763033
1 -0.229712 -2.491677 1.201189 -0.330134 -0.604336 0.428550 -8.873422
1 0.211623 -2.630669 1.391108 0.140798 1.018224 1.164104 -12.572989
1 0.001198 -2.963021 -0.270858 0.984452 -1.310760 0.045122 -0.421662
2 -0.343640 -2.883608 0.570703 -0.373679 0.392969 1.102583 0.000021
1 -0.439936 -2.571595 1.332354 0.393913 0.389043 0.630933 -6.608952
1 -0.200699 -2.422795 1.481122 -0.871394 0.908381 -1.293232 -11.809111
1 0.052868 -2.638153 1.085752 -0.450671 0.347643 0.604006 -2.954735
2 -0.612439 -2.447843 -0.505362 -0.332438 0.772887 0.350970 0.002294
1 -0.322503 -2.609324 1.328476 -1.018812 0.465640 0.647747 -6.378460
1 0.090711 -2.511513 1.258448 -0.325857 -0.149036 -0.298463 -10.732323
1 -0.295391 -2.437422 1.081825 0.079370 0.314277 -0.977392 -4.585454
1 -0.341651 -2.424865 1.303489 -1.081430 0.609606 0.505300 -11.088900
2 -0.106209 -2.702586 0.040203 -0.624399 -0.678595 1.959491 0.052860
1 -0.188613 -2.724393 1.326249 0.958816 -0.108159 -0.209463 -6.793812
1 -0.243908 -2.799847 1.385939 -0.229090 0.270839 0.029504 -5.106225
1 -0.320990 -2.696584 1.456693 0.520358 1.350952 1.285800 -7.822219
2 0.307768 -2.683144 -1.520166 0.717650 -0.053046 -1.538984 0.011565
1 0.365595 -2.393672 1.155955 1.089334 -0.010396 -0.287275 -5.593012
1 0.002700 -2.440044 1.050048 1.013295 0.024173 -0.563420 -7.661370
1 0.194833 -2.492060 1.492669 0.811474 -0.167144 -1.931995 -12.733727
1 -0.669002 -2.475320 1.400454 -0.522848 0.041766 1.059892 -3.370429
2 0.245040 -2.968477 -1.814666 0.619372 -0.079426 -0.731104 0.028221
1 0.373420 -2.506404 1.423221 -0.915076 0.685153 0.734149 -11.978454
2 -0.605232 -2.368252 -2.610428 -0.506803 0.154993 0.083840 0.010466
1 -0.023625 -2.580176 1.051252 -0.275099 1.439505 -0.565674 -4.820413
1 -0.073434 -2.935021 -0.151326 0.899778 -0.643835 -0.023517 -0.442612
2 -0.730363 -2.752009 0.082076 0.235522 0.107291 -0.001366 0.011568
2 0.084136 -2.611835 -0.240866 -0.856973 -0.351862 -0.118889 0.337215
2 0.426013 -2.892178 -1.411664 0.419224 -0.416496 -0.299002 0.000051
2 -0.735621 -2.996490 0.582860 -0.169467 0.076850 0.424531 0.000099
2 -0.472815 -2.995275 1.406343 0.156081 -0.356610 0.740562 0.007519
2 -0.104057 -2.530532 -0.572613 -0.909793 -0.011233 0.525263 0.002703
1 -0.351380 -2.408778 1.158825 0.097995 -1.506010 -0.572553 -5.340956
1 0.270709 -2.507496 1.215031 -0.118723 -0.023842 -1.097118 -8.109423
2 0.044854 -2.597428 -3.071124 0.500444 0.138781 -1.060542 0.000090
2 -0.171405 -2.590368 -0.999336 0.075062 0.561600 0.115264 0.011348
2 -0.498763 -2.396258 0.063849 -1.020127 0.831232 0.287398 0.002427
1 0.184223 -2.475268 1.267075 1.396383 -1.188304 0.324018 -9.530396
1 0.010565 -2.507633 0.972554 0.660293 0.657271 0.346896 -3.150897
2 0.124682 -3.093685 0.877460 0.626288 -0.825419 0.339959 0.115115
1 0.366571 -2.507020 1.182199 0.494678 0.288599 -1.171710 -5.441535
2 0.144623 -2.791002 -2.595755 0.339454 0.849180 -0.028796 0.005555
1 0.014948 -2.425396 1.174889 -0.758099 -0.920100 1.783221 -6.849465
1 -0.009710 -2.936120 -2.864779 0.363130 0.354813 -0.289808 -0.003950
1 0.102690 -2.801826 -0.107337 -1.320407 0.319988 0.176948 0.122579
1 -0.147063 -2.811564 1.477245 1.231824 0.022412 0.220278 -8.681727
1 -0.356694 -2.504553 1.467037 -0.372164 -0.195171 -0.330535 -8.689047
1 -0.011565 -2.726848 1.430023 1.377657 0.382658 -1.003409 -9.941234
1 -0.080735 -2.422496 1.456206 0.950142 0.547311 -0.853787 -11.909435
1 0.206457 -2.427559 1.373081 -1.099840 -0.879967 -1.280569 -12.596197
2 -0.115020 -2.758186 -1.280591 -1.000664 0.913926 0.124059 0.000003
1 -0.020902 -2.497166 1.409226 -1.785010 -1.297480 1.989934 -11.934872
2 -0.515195 -2.588053 -0.669014 -0.993347 -0.612827 -0.669072 0.019098
1 0.434356 -2.599577 1.433066 -1.136813 -1.864732 0.619776 -9.831283
1 -0.126583 -2.871427 1.393239 0.378765 -0.443168 0.811305 -3.684832
1 0.229013 -2.332142 1.080099 0.004284 2.315916 -0.144073 -7.175272
1 -0.082703 -2.491062 1.103300 -0.228472 0.932762 1.163491 -8.591155
1 -0.015823 -2.516335 1.189953 1.535604 0.581734 0.168247 -9.718653
2 -0.625283 -2.566043 0.543090 0.805330 1.161004 -0.529851 0.000359
1 -0.284515 -2.425734 1.405160 0.072287 0.417113 -0.735850 -10.120933
1 -0.207428 -2.536167 -2.075682 0.477414 -0.867040 -0.382603 0.015853
1 -0.014090 -2.473890 1.298350 1.146218 -0.574878 0.437369 -13.062130
1 -0.488527 -2.439808 1.341472 0.593610 -0.244156 0.129202 -8.974566
2 -0.274469 -2.834627 -1.750957 -0.274582 -0.575192 0.394410 0.000291
1 -0.046541 -2.341845 1.542420 -0.150471 0.111091 -0.651645 -11.722088
2 0.257578 -2.943207 -2.359961 0.218909 0.201903 0.238945 0.006512
2 -0.623278 -2.697518 -0.641747 0.242121 -0.195481 -0.154912 0.018935
2 -0.266807 -2.872867 -2.627116 0.583688 0.121707 0.031283 0.001334
2 -0.336099 -3.036679 -1.191705 0.511958 -0.458624 0.330094 0.002191
2 -0.779075 -2.653145 0.944326 -0.006389 -0.438271 -0.263092 0.067596
1 -0.316858 -2.816057 -0.089952 -0.504087 0.079941 -0.272998 0.124440
1 -0.327091 -2.403696 0.956274 -1.056274 0.128176 0.704963 -2.051493
1 0.366966 -2.477421 1.286670 0.577256 0.507198 0.872051 -9.589669
1 -0.265765 -2.631948 1.519752 0.752997 0.682782 1.186994 -11.736561
1 -0.346356 -2.509898 1.365023 -1.240536 0.173825 0.405783 -10.839084
1 0.122377 -2.401430 1.458744 -1.137292 -0.294410 -0.976718 -13.267072
1 -0.444400 -2.511871 1.508728 -1.206012 0.005560 0.200025 -7.885650
2 -0.225274 -2.485659 -2.451011 0.308890 0.267243 -0.079705 0.001568
1 -0.386304 -2.408910 1.411621 -0.275648 -0.618085 0.098347 -11.385969
2 -0.466979 -2.422230 -2.533444 -0.401059 0.179637 0.735742 0.008528
2 -0.706869 -2.809630 -1.353320 0.357884 -0.708211 -1.137221 0.046677
1 -0.780586 -2.826722 -0.206609 -0.254468 1.197498 0.142023 -1.071029
2 -0.183048 -2.807049 0.943611 -1.032800 -0.196668 -0.376123 0.000061
1 -0.527207 -2.343479 1.385789 -1.035831 1.108006 -0.047242 -10.452124
1 -0.299306 -2.481666 -0.773065 -0.095879 -0.353382 -0.546836 -0.277043
1 -0.223837 -2.631759 -0.806749 0.510767 0.684075 -0.809982 -0.417040
1 0.018626 -2.902939 -2.552114 -0.301668 0.060030 -0.391684 0.004185
1 -0.143442 -2.507988 1.432472 0.062470 2.360620 -1.085332 -12.743026
1 0.335671 -2.589103 1.369856 0.219253 -0.530487 -0.226897 -9.829309
1 0.312681 -2.399920 1.376087 -0.901620 0.280107 -0.102024 -12.553078
1 -0.496503 -2.412985 1.474396 0.185425 0.874911 -0.863035 -9.602016
1 -0.136273 -2.343922 1.242989 1.867525 -0.158551 0.518575 -10.874138
1 -0.594393 -2.421595 1.289926 -0.953595 -0.143619 -0.539689 -4.849801
1 0.039479 -2.384643 1.288303 0.019261 0.025517 0.390133 -11.765168
1 0.414090 -2.353971 1.329441 -0.179013 1.742549 1.268965 -10.529745
1 0.413323 -2.994242 -2.412712 -0.008035 -0.398958 0.585334 -0.030894
2 -0.386080 -2.374645 0.275797 -1.274973 -0.001448 -0.183749 0.036174
2 -0.168449 -2.862489 0.068563 -0.989826 0.170504 -0.096768 0.012548
2 0.221647 -2.608029 0.579072 -0.288774 -0.402542 0.917563 0.000670
2 -0.146762 -3.041611 0.719213 1.033401 -0.770974 0.713124 0.000026
1 -0.250427 -2.388028 1.203785 -1.892612 -0.250906 -0.015030 -10.878031
1 -0.725140 -2.791765 -0.080814 -0.962158 -0.530865 0.910510 -0.714146
1 -0.235627 -2.445170 1.301868 -0.969008 -0.613969 -0.052558 -12.793422
2 0.177154 -2.748194 1.145432 0.212066 0.103800 -0.696292 0.081916
1 -0.368922 -2.583462 1.534905 -0.280412 -1.014263 0.982933 -11.005997
1 0.077413 -3.028219 -0.695649 0.994666 0.055669 -0.359945 -0.054165
2 -0.225247 -2.739232 -0.033481 0.580732 -0.176252 0.052353 0.194487
2 0.074266 -2.661029 -2.836665 -0.191340 0.734006 0.143940 0.000176
1 0.120612 -2.440049 1.028340 0.003513 0.181770 -0.973071 -6.007421
2 0.200717 -2.741742 -0.441177 -0.516656 -0.195543 0.252673 0.000297
1 -0.210555 -2.515767 -0.173004 0.198092 0.777748 0.308948 0.022261
2 -0.732501 -3.028402 -3.025480 0.068979 -0.106091 -0.703600 0.000037
2 -0.315513 -2.356858 -0.201864 -0.196399 0.651762 0.514034 0.012034
1 -0.395117 -2.796520 1.618557 -0.869334 0.283805 1.938959 -6.042573
1 0.325380 -2.571752 1.487950 0.589745 0.672113 0.109673 -10.924739
1 -0.413199 -2.737506 1.492100 1.720590 -1.361054 -0.614825 -5.648298
1 -0.254956 -2.337809 1.429099 1.037201 -0.260061 -1.070933 -9.106317
1 0.324477 -2.374527 1.267191 0.281538 -1.361060 1.459966 -11.124332
2 -0.710192 -2.556782 -1.007051 0.026880 0.827933 -0.834301 0.000532
2 -0.607520 -2.586441 -1.584283 -0.026683 1.011515 -1.381765 0.000005
2 0.384890 -2.358368 -2.158207 -0.038289 0.547767 0.988262 0.000141
1 -0.030237 -2.841583 1.388300 -1.339965 0.329952 0.462271 -4.896405
2 -0.130116 -2.667393 -1.718932 0.333829 0.733786 -0.536044 0.017263
2 0.287093 -2.342491 -1.067846 0.633682 0.488593 -1.234422 0.013435
2 -0.454489 -2.353794 0.424722 0.374102 0.481343 1.459353 0.009758
2 0.289681 -3.069390 1.069528 -0.342789 0.295698 -0.228550 0.019428
1 0.392159 -2.732253 1.441335 0.332192 -0.354697 0.141154 -8.454919
2 0.439997 -2.892379 -2.145146 0.276935 -1.343129 0.246150 0.030411
2 -0.446987 -2.913701 0.962244 0.368834 -1.418351 -0.107522 0.441873
1 0.368377 -2.654240 0.432318 -0.330705 -0.101035 0.186516 0.100571
2 -0.398895 -2.935880 -2.469856 -0.814595 0.427865 -0.024254 0.000450
2 0.210024 -2.499125 -0.890054 -0.242525 -1.160406 -0.099802 0.523170
2 -0.300353 -2.371162 -1.898815 0.100758 0.830925 1.611211 0.003258
2 -0.060108 -2.790948 -2.667468 -0.870869 0.374698 1.122125 0.004420
1 0.058776 -2.430790 1.535282 2.730000 -0.908269 0.300861 -11.753979
1 -0.062306 -2.569114 1.515425 0.759575 -0.721562 -0.442513 -9.447212
1 0.394632 -2.832581 1.354369 0.021660 1.733248 -0.222193 -3.635761
2 0.201594 -2.742106 -0.046905 0.254057 -0.854798 0.288116 0.166548
1 -0.102364 -2.513863 -1.696442 1.636613 -0.482479 -0.097700 0.019482
2 -0.531150 -2.848511 -1.397711 -0.135524 0.811669 0.975093 0.002440
1 0.304466 -2.460691 1.507448 0.460691 0.062819 0.395529 -13.748904
2 -0.452905 -2.947447 0.085879 0.401332 0.278830 0.276623 0.014373
2 -0.176213 -2.871459 -1.997727 0.694326 0.751917 -1.273469 0.000033
1 0.154242 -2.335547 1.325263 -0.349783 -0.238785 1.052425 -11.685067
2 0.298193 -2.592874 0.799012 -0.388885 -0.858602 -0.757946 0.002441
2 -0.501671 -2.707142 0.867677 -0.085846 1.520057 0.788723 0.000253
2 -0.582103 -2.728268 -2.566369 0.752646 0.631122 -0.095667 0.000496
2 -0.581834 -3.040165 -2.104904 0.705670 -0.283563 0.207621 0.000001
2 -0.579736 -2.619999 1.135177 0.461990 -0.230345 -0.661678 0.010748
2 -0.257341 -2.539480 -2.871097 0.620085 0.238814 0.847573 0.000046
2 0.206667 -2.555550 -1.517561 -0.478173 0.076025 -1.798568 0.011534
2 -0.097577 -3.010940 1.419443 -0.906183 -0.149505 -0.018453 0.070704
2 0.372650 -2.897551 -0.076045 0.730585 -0.189130 0.445406 0.001025
2 0.384219 -2.938160 0.495819 -0.254233 -0.837024 0.293687 0.000476
2 -0.347667 -2.685198 -2.654014 1.743241 -0.296575 0.440206 0.000779
2 -0.687481 -2.354973 0.540423 0.345074 0.484985 1.645972 0.000535
1 -0.187326 -2.406610 1.124657 -0.079356 -0.155609 0.119982 -9.728883
1 0.227181 -2.397018 1.472951 -0.952876 -0.308152 0.960593 -12.558924
2 0.179213 -2.425111 -0.802824 0.423797 0.739642 -0.319835 0.523378
2 0.039769 -2.635007 -0.128625 0.785592 -0.590092 1.195343 0.341255
1 -0.610860 -2.408510 1.464961 -0.464023 1.511968 1.166713 -6.750390
1 0.195924 -2.710351 1.464014 0.283249 0.057782 -0.031969 -11.772144
1 0.081334 -2.831233 1.495346 1.253733 -1.071346 -0.421298 -6.444606
1 -0.278398 -2.533101 1.556988 -0.749996 -1.223485 0.307985 -11.699783
1 0.396295 -2.638586 1.544807 -1.167680 0.448646 1.036002 -9.335629
1 0.325182 -2.847805 1.498945 0.649402 -0.949245 -1.125147 -4.337793
1 -0.564314 -2.556217 1.285697 0.184517 0.208325 0.023813 -2.615093
1 0.205949 -2.387033 1.216567 0.163702 -0.982230 1.255213 -9.045643
1 -0.550873 -2.389223 -2.279190 -0.124746 -0.247942 0.256355 0.007471
2 -0.639394 -2.805011 -0.283055 0.580725 -1.799299 1.007298 0.102107
1 -0.399104 -2.494903 1.004445 -0.424439 0.146004 -0.253488 -1.490667
1 -0.097658 -2.338634 0.997307 0.609725 -0.271007 0.570660 -5.698095
1 -0.057898 -2.375576 1.323663 1.852667 0.338100 -0.138991 -11.026348
1 -0.081715 -2.388176 1.167490 -0.855229 0.758034 0.286669 -10.510101
2 -0.012235 -2.393065 -0.653443 1.683097 0.556844 0.127407 0.002786
2 -0.017403 -2.364164 -1.644080 -0.404694 -0.171295 -0.833681 0.004021
1 0.364215 -2.707596 1.242287 -0.877241 -0.485063 0.998103 -5.876871
1 0.102484 -2.392076 1.198152 0.882323 0.261916 0.146977 -8.361060
2 -0.646930 -2.695059 -2.363790 -0.041457 1.737110 -0.098067 0.002283
2 -0.550335 -2.456013 -2.850492 1.126013 0.037714 -0.361677 0.068925
1 -0.670428 -2.892566 -0.182027 -0.425191 1.358578 1.275043 -0.844814
2 -0.415449 -2.946273 0.850971 0.996531 0.526111 0.524960 0.441789
2 0.139928 -2.966724 0.002624 -0.336078 0.694253 -0.057567 0.001104
1 0.414226 -2.470091 1.518068 -0.976296 -0.112105 -0.153805 -11.920064
1 -0.007932 -2.672518 1.535972 0.799973 -0.415478 0.778179 -10.843038
1 -0.156146 -2.367989 1.595788 -2.012003 0.390222 1.727700 -11.953962
1 -0.128186 -2.495964 1.547967 1.508458 0.131335 1.088943 -12.460590
1 -0.586968 -2.367056 1.571522 0.502993 0.866815 -1.335565 -7.426346
2 -0.742675 -2.976533 1.283561 -0.742747 -0.693087 -1.345461 0.000027
1 -0.145585 -2.508627 -0.859060 -0.798688 -1.146822 -1.143189 -0.379869
2 -0.070496 -2.515830 -2.150208 0.394431 -1.303130 -0.651272 0.017549
2 0.406781 -2.444221 0.088086 0.152360 -0.695071 1.670979 0.000007
2 0.408036 -2.719296 0.316663 0.094673 1.983276 0.236156 0.081255
1 0.424729 -2.560735 1.340720 0.124520 -0.392566 -0.935457 -6.838421
2 -0.202867 -2.816682 -0.847550 -0.881971 1.829246 0.099799 0.001779
2 -0.576090 -2.839654 -2.860007 1.560604 -0.387755 -0.567119 0.000019
2 -0.469828 -2.511464 -0.318233 1.187591 -1.118024 0.791494 0.000183
2 -0.483772 -3.030599 -1.019625 -1.443358 0.527186 0.903857 0.000872
2 0.283884 -2.776958 0.770918 -1.101249 0.258212 0.058815 0.002316
1 -0.488026 -3.019584 -0.805989 0.744667 0.701524 1.637820 0.000808
1 0.110083 -2.336834 1.075364 -0.449992 0.648937 0.033712 -10.209510
2 0.419851 -3.022415 1.391388 -0.196758 -0.083165 1.233843 0.003258
1 0.415789 -2.407284 1.433897 0.445007 0.637626 -0.603471 -12.937439
2 -0.497141 -2.864902 0.215492 0.367844 2.169020 1.213737 0.014330
2 0.189164 -2.609415 -0.623697 -2.232157 2.428785 0.956451 0.000375
1 -0.269218 -2.410359 1.564599 0.306221 0.529822 1.369813 -11.316079
2 0.329581 -2.710656 -2.337673 -1.376860 0.925119 0.836848 0.019234
2 0.357630 -3.011105 -2.186161 -1.244127 0.516958 -0.579623 0.031097
2 0.357920 -2.378147 -2.566996 0.485804 -0.690743 -0.432907 0.000527
2 -0.217213 -2.424095 0.783411 -0.457516 -1.644397 1.476036 0.002444
2 -0.218997 -2.399407 -0.074531 0.812485 -1.074533 1.702833 0.034601
1 0.069936 -2.341395 1.386191 -1.247605 1.842726 -0.493701 -11.315921
1 0.331583 -2.353538 1.475992 -0.955394 0.036008 0.534658 -12.911665
1 -0.212568 -2.339879 1.021377 0.783117 0.840124 -0.397421 -5.709122
2 -0.124587 -2.336932 -1.871187 -0.610556 -0.089812 0.765959 0.003339
2 -0.238316 -2.389924 -1.070643 1.037340 -0.628410 1.595764 0.000386
2 -0.762354 -2.505953 -2.529962 0.511370 1.020564 0.249328 0.000430
1 -0.098970 -2.713597 1.500634 1.326256 0.535667 0.801253 -11.353471
1 0.183315 -2.825029 1.579659 1.692383 1.117929 0.487223 -7.827339
1 0.312571 -2.712541 1.520580 -0.627052 -0.513276 -1.060773 -10.991251
1 -0.394150 -2.408748 1.544751 -0.219499 -0.280816 0.131663 -9.509089
1 0.159911 -2.607367 1.591524 -0.090258 -0.041881 0.669885 -13.182887
1 0.245753 -2.524647 1.590755 1.761728 1.018474 0.653920 -12.888584
1 0.167576 -2.404983 1.565111 -0.046787 -0.853187 0.490149 -12.265736
1 0.022788 -2.951531 1.530107 -1.434767 0.266935 -0.738701 -4.628864
1 -0.093636 -2.665993 1.596004 0.410857 0.510039 0.731867 -10.977700
1 0.397903 -2.375209 1.547427 -0.878253 -0.897318 -1.003257 -11.187632
1 0.192900 -2.710881 1.577164 -0.446568 0.050790 1.225011 -11.559313
1 0.266746 -2.369576 1.580301 -0.537832 0.235572 0.570732 -11.681027
1 0.119082 -3.032739 1.371726 1.923983 1.205005 -0.449537 -0.222134
1 -0.210052 -2.796269 1.576809 -1.167255 0.321431 0.139087 -8.809818
1 -0.574909 -2.609037 1.560382 -0.609532 -1.135771 -0.913550 -3.222567
1 -0.472451 -2.617532 1.560435 0.018551 1.022473 0.077171 -7.803951
1 -0.369723 -2.523361 1.621706 -0.841968 0.558532 0.738759 -10.779510
2 0.422497 -2.586933 -0.535218 -0.921795 0.676366 0.478521 0.000161
1 0.406953 -2.733730 1.587888 -1.469394 -0.292851 -1.036414 -6.525157
1 0.044854 -2.349920 1.607672 0.575235 -0.428131 -0.160411 -11.906887
1 -0.661044 -2.475388 1.601200 0.851345 0.398454 -0.378385 -3.310390
1 -0.202949 -2.459868 1.626893 0.585057 0.164101 0.100669 -12.488297
1 0.021966 -2.824233 1.590338 -0.314996 -2.277972 -0.985614 -9.523150
1 -0.340465 -2.347352 1.600823 0.124094 -1.000316 -1.191563 -10.543636
1 0.347071 -2.442574 1.608156 0.208797 1.510969 -0.099776 -11.933098
1 -0.203186 -2.686821 1.595490 -0.147805 -0.555515 -0.285115 -11.114808
1 0.094241 -2.918869 1.598126 -0.609686 1.790307 -0.824120 -6.788379
1 -0.041701 -2.575664 1.611946 0.154186 0.381440 -0.259164 -11.988538
1 0.311576 -2.866154 1.620236 1.078109 0.614291 0.748421 -6.013701
1 -0.166243 -2.592279 1.604005 1.276396 -0.595327 0.144336 -10.922386
1 -0.396910 -2.683492 1.591972 0.447123 0.033408 0.474907 -9.793080
1 0.058857 -2.659138 1.607090 0.512425 1.181541 -0.391568 -9.773254
1 0.129273 -2.497391 1.583624 -0.651261 0.854686 -0.317851 -12.858973
1 0.087736 -2.345949 0.931224 0.761167 -1.117522 1.009636 -4.018207
2 0.111614 -2.334684 -0.029907 -0.018511 -0.570957 -1.503248 0.000285
2 0.339330 -2.352898 -0.511162 0.502421 -1.159667 -1.100558 0.388269
2 -0.521872 -2.337306 -2.781335 1.057714 -0.700331 0.490217 0.074329
1 -0.333144 -2.346782 1.491256 -1.089174 0.005099 -0.710382 -10.624372
1 -0.143273 -2.328595 1.472913 -0.024948 -0.421041 1.039642 -13.273868
2 0.261930 -3.071792 1.285697 -0.077060 1.308823 0.392451 0.007905
2 0.238670 -3.103809 0.396107 0.196274 0.521749 0.005888 0.000109
2 -0.795588 -2.777561 -1.242479 0.275354 -0.759691 -0.391156 0.044258
1 -0.085650 -2.770467 1.592220 -0.914126 -1.422119 -0.777859 -10.000530
1 0.287837 -2.642862 1.608757 -2.255802 -0.275414 0.184841 -11.056055
1 -0.316579 -2.614531 1.618453 0.195798 -0.078989 0.925958 -9.917078
2 -0.809947 -2.874788 0.186695 0.057420 -1.444446 0.475602 0.003504
1 0.452086 -2.542824 1.618513 -0.017299 -1.190079 -0.995404 -9.499964
1 -0.067327 -2.973544 1.616523 -0.239671 -0.259849 -0.696441 -5.451566
1 0.285931 -2.752215 1.624047 -0.448373 0.852793 -0.119754 -9.994212
1 -0.455744 -2.339948 1.598631 0.251972 -1.870217 0.996941 -10.549579
1 -0.082485 -2.431402 1.635335 -1.493102 0.215156 -1.135398 -12.056976
2 0.268108 -3.117349 -1.826472 -0.022592 1.519698 -0.137012 0.028239
1 0.269855 -2.821091 1.968856 -0.346865 0.071580 -0.496678 -10.703951
1 -0.178678 -2.744867 2.158083 -0.224011 0.051545 -0.925641 -7.640530
1 -0.086910 -2.488025 1.947964 0.824601 -1.678383 1.362636 -12.140144
1 0.445341 -2.830185 2.152024 -0.192661 -0.305653 0.273980 -4.886703
1 -0.301580 -2.871642 1.934447 -1.294315 -0.283166 0.897719 -4.427935
1 -0.052189 -2.530475 2.221755 -0.403230 0.256851 0.316297 -10.548681
1 0.110045 -2.580034 2.019048 -0.022148 0.495135 -0.893235 -10.131005
1 0.430284 -2.566831 2.201159 1.474503 -0.513098 1.070294 -9.420958
1 0.438201 -2.645452 2.001095 0.154887 -0.346946 1.326399 -11.317037
1 0.368838 -2.660232 2.193535 -0.199423 -0.726503 -0.760903 -10.232653
1 0.223142 -2.699037 2.019983 -0.035508 0.219868 0.336226 -11.807887
1 0.039573 -2.672052 2.033256 -0.105295 -0.671347 -0.068658 -12.064345
1 -0.146385 -2.874688 1.734857 -0.752401 -0.778535 -1.545627 -6.050243
1 -0.131839 -2.790926 1.842706 -0.566104 0.231827 0.615134 -8.970671
1 -0.037308 -2.787189 1.880826 -0.345942 1.605677 0.990399 -10.080557
1 -0.153451 -2.608427 2.001126 1.055954 0.538522 -0.954300 -11.869701
1 0.173656 -2.572083 2.209057 -1.598370 -0.320666 1.039026 -11.169782
1 0.033806 -2.628445 1.912000 0.327293 1.126071 0.035140 -13.186676
1 -0.172999 -2.680819 1.911756 0.873422 0.697005 0.249571 -11.300390
1 -0.182301 -2.891927 1.937724 -0.628693 0.977387 -0.434914 -5.454477
1 -0.093929 -2.879699 2.014590 -0.003393 0.259810 0.075755 -7.556943
1 -0.040251 -2.676456 2.184527 0.176320 0.949730 -0.123478 -6.649867
1 0.315132 -2.525533 1.798423 -0.429933 -0.431208 0.575772 -11.582721
1 -0.005090 -2.589974 2.110406 0.975767 0.105219 0.155140 -10.587868
1 0.025981 -2.514027 1.933008 0.333359 -1.407408 0.059560 -11.279828
1 -0.078524 -2.704148 2.303719 -0.221357 1.329276 0.835909 -2.200391
1 -0.448276 -2.509285 1.768386 -0.089028 -0.068062 0.537659 -9.283011
1 0.166749 -2.768442 1.947650 -0.179901 0.109502 -0.202373 -12.039260
1 -0.335610 -2.507946 1.962279 0.218906 0.852246 0.196310 -8.907989
1 -0.098386 -2.593740 1.900472 2.780366 -0.549035 -0.150482 -11.857279
1 -0.301708 -2.592812 2.054476 -0.296875 0.717406 0.669473 -6.540380
1 -0.041006 -2.655258 1.838507 1.479820 0.149041 -0.361993 -12.584284
1 0.313469 -2.608283 2.001520 0.536327 0.269261 -0.465488 -11.173923
1 0.224114 -2.547887 2.294865 -0.734479 0.562112 2.013626 -10.158691
1 0.129965 -2.663832 1.954876 -1.547103 -0.576179 0.082766 -12.673285
1 -0.184664 -2.410568 1.938122 0.608344 1.332270 -0.060661 -12.694406
1 -0.024294 -2.890607 1.895745 0.175796 -0.610160 0.195276 -7.175127
1 -0.112882 -2.476140 2.301090 -0.613772 2.334691 1.424944 -8.479293
1 -0.160038 -2.378811 2.308219 1.276159 -0.660824 -0.467903 -9.145070
1 0.241610 -2.630461 2.356055 1.831885 0.048566 0.368785 -5.529417
1 0.317536 -2.498886 2.277378 0.455850 0.703228 -0.694427 -9.080112
1 0.161430 -2.473981 2.180144 0.633891 1.595637 0.325041 -11.531036
1 -0.107015 -2.682301 2.064344 0.143097 -0.177339 0.675566 -11.323522
1 -0.127228 -2.597220 2.128342 0.471060 0.735510 0.524185 -9.620829
1 0.222327 -2.569648 1.995287 1.895207 0.437862 0.071354 -10.944313
1 -0.110491 -2.328627 2.137373 -0.489115 0.249880 -0.482403 -13.333652
1 0.005308 -2.879048 2.069288 0.193854 0.888534 2.111490 -6.633511
1 0.050786 -2.504212 2.203087 0.115358 1.274885 0.467745 -11.255494
1 -0.054109 -2.768705 2.043318 -0.889233 -0.153819 0.102192 -11.159782
1 0.125873 -2.875267 1.977069 1.911530 1.294877 -0.552153 -8.814674
1 0.206813 -2.487879 2.087366 0.934586 1.594515 1.347952 -12.071731
1 -0.087626 -2.815418 2.136106 1.431214 0.438188 -0.589177 -5.369259
1 0.317205 -2.758156 2.295457 0.514806 -0.817240 -0.883603 -3.154061
1 -0.353236 -2.714128 1.859081 0.183582 1.001672 0.215697 -8.826447
1 0.311800 -2.501917 2.049769 1.940043 0.738623 -0.330241 -12.266727
1 0.105111 -2.568750 2.126795 1.030615 0.634030 1.208832 -12.334415
1 0.350200 -2.576612 2.109577 -0.171238 -0.250390 0.043186 -12.014318
1 0.068967 -2.468410 2.107354 -0.718001 -0.076987 0.618795 -9.538347
1 0.269910 -2.618423 1.810413 0.909485 -0.764489 -0.501667 -11.950686
1 -0.156574 -2.436381 2.185177 0.372313 0.417655 -0.289800 -11.563336
1 -0.518179 -2.555660 1.845872 -0.130408 -0.247380 -0.328898 -5.882174
1 0.138271 -2.656736 2.074044 0.274954 0.289666 0.054765 -9.206256
1 -0.317367 -2.450454 2.117456 -0.618302 -0.270586 0.474135 -9.289321
1 -0.201116 -2.717838 2.005390 0.651554 0.574366 0.545411 -11.201957
1 -0.401105 -2.420524 2.054416 1.198597 -1.255790 0.015563 -10.230780
1 0.089089 -2.555532 1.764891 0.529722 -0.246374 -1.589562 -13.049747
1 0.108009 -2.876959 2.095140 -0.124867 -0.686266 -0.278358 -6.030262
1 0.059531 -2.787801 2.076529 -0.388606 0.059454 0.877311 -8.171459
1 0.411958 -2.535167 2.012746 -0.136501 0.380096 0.383578 -11.855065
1 -0.001739 -2.545227 1.826001 -0.509561 -0.109376 0.569179 -12.555941
1 -0.318309 -2.667501 2.208800 0.120873 0.280724 -1.456675 -1.503194
1 -0.078347 -2.746620 1.757780 1.131665 -0.488690 0.983468 -9.418015
1 0.092719 -2.487497 1.841105 1.600371 -1.149160 -0.171187 -11.514501
1 0.163307 -2.677451 2.264780 1.032445 -0.514841 -0.016105 -8.582758
1 -0.023335 -2.442580 1.875333 0.236628 0.549096 0.486942 -12.323682
1 0.276837 -2.737910 1.898889 0.445538 1.476411 -0.268251 -12.042150
1 0.084221 -2.730483 2.158578 0.476974 0.250059 -0.815475 -7.640746
1 0.023725 -2.744142 1.808382 0.795361 1.434401 0.378521 -10.410345
1 0.241120 -2.717371 1.771345 0.163353 -1.246024 0.670900 -10.593875
1 -0.116350 -2.565556 1.788183 -0.707538 -0.047417 -1.856229 -13.008718
1 0.020268 -2.423613 1.982058 -0.257016 0.827341 -0.239339 -11.252722
1 -0.120758 -2.776689 1.956054 0.148359 0.564366 -1.361790 -12.020651
1 0.332740 -2.788259 2.140624 -1.761393 -0.855896 1.051092 -8.367971
1 -0.201111 -2.513431 1.946411 -1.674194 0.593623 1.840546 -10.745746
1 -0.398691 -2.627588 1.915799 -0.344294 0.129296 -0.056289 -6.944095
1 0.278351 -2.563025 2.192854 -0.911763 -0.988799 0.933361 -11.602638
1 -0.041447 -2.413920 2.172136 -0.340507 -0.087937 -0.881666 -11.834809
1 -0.076593 -2.466350 2.404919 -0.000032 0.471970 -0.652270 -4.878075
1 0.106749 -2.374150 2.310741 -0.722443 -0.035722 0.922800 -10.507918
1 0.059970 -2.709805 2.296049 0.076026 1.431973 0.813014 -4.667549
1 -0.057565 -2.689410 1.967617 -1.337589 -0.840502 -0.059392 -12.596817
1 -0.263435 -2.610775 1.950639 -1.376061 -0.870688 -0.162512 -10.323321
1 -0.293044 -2.464725 1.874100 -0.679440 -0.386372 1.527246 -12.796834
1 0.341756 -2.419722 1.988483 0.379422 0.452726 -0.669951 -11.238745
1 -0.224927 -2.638874 2.204351 -0.460822 0.245339 -0.125593 -4.699060
1 0.267511 -2.660849 2.244916 1.469574 1.621956 0.835666 -9.362021
1 0.138729 -2.604444 2.348537 -0.621524 -0.876038 2.038302 -7.416565
1 0.117293 -2.509159 2.287860 -1.183743 -1.000833 -0.224159 -11.824430
1 0.156537 -2.755946 2.071907 -0.651184 -1.588405 -0.032222 -9.226929
1 0.135998 -2.581606 1.868583 0.057480 -0.507875 -0.394113 -12.383782
1 -0.398910 -2.577694 2.034047 0.310820 -0.746434 1.531271 -4.966011
1 -0.149418 -2.661033 1.811792 0.303250 0.141214 -0.045980 -11.063840
1 -0.155220 -2.801779 2.064155 -0.254267 -0.081067 0.270345 -8.127364
1 -0.240771 -2.447695 2.259632 -0.641620 -0.399204 0.219426 -7.691467
1 -0.237643 -2.816947 2.002306 -0.250674 0.031604 -0.308740 -7.456201
1 -0.237696 -2.424214 2.382812 -0.789132 1.175347 0.222941 -4.719149
1 -0.074242 -2.504668 2.117606 -0.590339 0.811064 0.628939 -10.515519
1 0.245510 -2.543456 1.888735 1.338955 -1.042722 1.226843 -11.391566
1 -0.249274 -2.769649 1.883315 0.982242 0.772235 -0.333701 -10.371538
1 -0.296993 -2.721426 2.103491 -0.091320 -0.405148 0.107617 -5.717668
1 -0.327326 -2.491876 1.780951 -0.103787 -0.363439 -0.260343 -12.128844
1 -0.129540 -2.576130 2.308640 0.897011 0.722121 1.426781 -4.409730
1 0.216876 -2.596695 2.097104 0.355563 -0.450832 -0.645909 -12.143498
1 0.122149 -2.727600 1.748631 -0.689201 0.524782 0.004564 -12.580393
1 -0.217284 -2.379253 2.116524 0.228382 0.038727 0.846295 -11.219426
1 0.062902 -2.602900 2.237200 -0.713608 1.057480 -0.295724 -10.014342
1 -0.034740 -2.597598 2.014628 1.795367 -0.933184 1.019105 -10.539778
1 0.002143 -2.538184 2.321062 -1.405481 -0.991871 -0.233478 -8.256358
1 0.210165 -2.519762 1.788332 -0.936691 -0.652492 -0.508563 -12.665775
1 -0.331356 -2.371601 1.829514 1.032743 -0.414961 0.039283 -13.038877
1 -0.176092 -2.470728 1.839989 -1.008519 -0.007697 0.473857 -13.061500
1 -0.212797 -2.490721 2.092891 -0.301146 0.565870 1.697846 -9.834158
1 0.190247 -2.781940 1.832640 0.960320 1.119426 0.711717 -10.957260
1 -0.137683 -2.443346 2.039549 0.168317 -0.209634 -0.529776 -11.159351
1 -0.002111 -2.501209 2.043231 0.172032 0.749456 0.443425 -9.501182
1 0.197529 -2.891980 1.895248 0.988261 -0.853179 0.417734 -8.470874
1 -0.086525 -2.467826 1.755930 0.380680 0.559371 -0.629618 -12.723976
1 -0.031882 -2.564499 1.731725 -1.038074 -1.170550 1.906419 -11.796791
1 0.040429 -2.456879 2.382710 0.711943 0.763269 -0.655085 -8.059961
1 0.364608 -2.662316 1.930063 -0.634302 -0.032346 -0.129463 -10.440827
1 -0.209572 -2.650943 2.089233 1.857966 1.453935 -0.140310 -10.198822
1 -0.367785 -2.415036 1.935931 1.011588 0.199745 0.952520 -11.330066
1 0.023197 -2.829962 1.971075 -0.991806 -0.667498 0.164564 -10.398617
1 0.089409 -2.827878 1.868209 -0.023118 -0.378461 -2.026472 -10.571923
1 -0.037766 -2.832612 1.788346 -0.669560 0.125637 -1.306280 -8.639468
1 -0.298811 -2.646766 1.741143 1.047535 0.456642 1.666171 -12.380370
1 -0.004675 -2.448419 2.270582 1.685513 -0.625315 -0.585443 -10.640847
1 -0.401174 -2.474294 1.849438 0.364899 -0.263115 0.016238 -10.068170
1 0.314211 -2.459499 1.888879 -0.756210 0.850706 -0.817057 -12.191740
1 0.031168 -2.965510 1.667899 -1.353047 -0.555058 0.511753 -6.446254
1 0.296771 -2.690092 2.105108 1.694705 -0.845949 -1.442545 -11.141268
1 0.109308 -2.696000 1.859445 1.437494 -0.010844 -0.240134 -12.862365
1 0.039611 -2.732027 1.943408 -0.036729 0.119168 0.256332 -11.952794
1 -0.080530 -2.759285 2.222391 -1.993658 0.058915 -0.701090 -2.400325
1 -0.216827 -2.528169 2.198046 -2.093120 -0.717745 0.845558 -7.487207
1 -0.274657 -2.414184 2.028362 0.368719 1.191515 0.104176 -11.729807
1 -0.385583 -2.501279 2.245852 -0.816663 1.019626 -0.244158 -3.302317
1 -0.631872 -2.396235 1.761650 0.164945 1.472101 1.052967 -5.784186
1 0.136685 -2.877407 1.795355 -0.175949 0.474360 -0.041308 -8.117948
1 0.104798 -2.911395 2.226525 0.119594 1.173947 -0.701644 -1.338942
2 -0.207530 -2.828591 2.370817 1.049176 0.103730 -0.276248 0.027455
1 0.272584 -2.436038 2.191285 -1.155283 -0.510712 0.652271 -11.685643
1 0.228801 -2.638200 1.909595 -0.596702 0.675513 -0.822929 -10.906715
1 -0.067765 -2.850030 1.665691 0.848374 0.964842 0.087041 -9.014645
1 0.186107 -2.381537 2.224773 -1.946000 0.246235 0.834355 -10.923180
1 0.366059 -2.675699 1.701869 0.876560 1.147613 -1.009461 -9.471072
1 -0.292204 -2.539466 2.397460 0.005890 -0.993707 -1.071589 -1.559928
1 0.324723 -2.917189 1.932992 -0.425887 0.560387 -1.168315 -6.845700
1 0.200410 -2.688913 2.162384 0.512600 -0.222276 -0.557007 -11.318113
1 -0.461219 -2.368195 1.890282 -1.555437 -0.022251 1.274239 -10.677197
1 0.221989 -2.850945 2.065271 -0.213502 0.196998 -0.352277 -7.852123
1 0.217912 -2.832515 2.451755 -0.287249 -0.260325 -0.139186 -0.224896
2 0.012876 -2.502243 2.578124 0.244644 0.726990 1.379775 0.055215
1 0.064672 -2.378529 2.187088 0.393968 0.045301 0.444698 -11.137722
1 -0.643726 -2.555097 1.854186 -1.061607 1.256524 -0.876598 -3.122619
1 0.417542 -2.447568 1.800118 -0.280402 0.430827 -0.273853 -12.743142
1 -0.052425 -2.374641 1.782639 -0.085008 -1.946225 0.060678 -11.374799
1 -0.431118 -2.437556 1.642700 0.320200 -1.553456 -1.660018 -11.247261
1 -0.628331 -2.476153 2.006610 -0.165407 0.893071 -1.757064 -2.191262
1 -0.433598 -2.493471 1.969091 -0.303221 -0.868140 0.279531 -6.979939
1 0.234858 -2.464673 1.981334 0.724900 0.030861 -0.920581 -12.470077
1 -0.026886 -2.354873 2.066784 0.849089 0.191257 0.109471 -11.190939
1 0.016397 -2.457556 1.772483 0.908460 -0.797081 -0.996382 -13.203186
2 -0.295170 -2.953412 2.568553 -2.076251 -0.660291 1.462297 0.000358
1 0.325560 -2.905973 2.041836 -0.166961 1.016994 -0.970032 -5.628120
1 -0.247011 -2.666576 1.837751 -0.788138 0.516530 -1.687019 -10.805021
1 0.420007 -2.825007 1.847496 -0.615149 0.487979 1.332342 -7.867503
1 -0.312410 -2.737465 1.972152 -0.502248 -0.240994 0.141165 -7.421178
1 -0.258875 -2.757388 1.759096 1.405477 0.030337 -0.856156 -9.271237
1 0.267549 -2.404551 2.086293 0.388761 0.441140 -0.203993 -12.224011
1 0.110414 -2.950802 1.902400 0.119176 -0.084098 0.524585 -5.303941
1 -0.399975 -2.411602 1.760163 0.886179 0.941153 -0.835010 -12.282763
1 0.123033 -2.441049 2.028332 -0.407952 -1.245033 -1.130377 -10.731180
1 -0.313985 -2.585006 1.862916 0.124991 0.343824 -0.370994 -10.709091
1 0.357725 -2.552725 1.907071 -0.700410 1.113196 -1.209168 -11.495163
1 0.196649 -2.449882 1.882098 -1.453556 0.330498 -0.897432 -11.018404
1 0.196844 -2.789642 1.698214 0.132973 -0.633878 0.439142 -10.372713
1 0.381759 -2.788639 1.943079 -0.060141 -0.167488 -1.183744 -10.505012
1 0.257326 -2.443373 2.501776 0.959062 -0.111500 -0.665435 -3.603159
1 0.252227 -2.347874 1.764294 -0.436084 -0.938363 -1.790241 -10.143948
1 0.214198 -2.801815 2.166999 -0.551405 -0.379289 -0.223747 -6.594355
2 -0.084229 -2.910263 2.332399 0.646716 -1.561534 0.365183 0.028431
2 -0.753275 -2.410523 1.865286 -0.236821 1.075516 -0.381934 0.025262
2 -0.767756 -2.509120 2.927090 -1.555462 -0.266233 -0.904781 0.020547
1 -0.506438 -2.486678 2.059186 0.865480 1.008382 -0.263258 -4.812635
1 0.325971 -2.728625 2.013446 -0.711312 0.457363 0.470827 -10.990148
1 0.246000 -2.514629 2.393705 -0.582097 -0.744792 2.039593 -7.151905
1 -0.331523 -2.331118 2.083852 1.054053 -1.791264 0.126024 -12.065157
1 -0.661993 -2.345124 1.662147 -0.527980 0.569899 -0.825002 -6.419888
2 -0.172222 -2.394049 2.927286 -0.030299 -0.199145 1.863041 0.000080
1 -0.096357 -2.650653 1.711765 0.629537 0.909494 1.320578 -12.508883
1 0.123161 -2.448271 1.731808 0.078959 -0.508068 1.423293 -11.965405
1 0.328181 -2.399025 1.714720 0.556244 -0.101220 0.824939 -11.674909
1 -0.390034 -2.737437 1.735772 -0.084248 1.216754 -1.480447 -7.790695
2 0.011754 -2.997826 2.719025 0.113362 0.362596 -0.552774 0.105189
1 0.356433 -2.477542 2.141565 -1.087461 0.072933 1.885023 -10.692693
1 -0.553242 -2.458941 1.875539 1.239573 -0.653022 -0.836853 -6.838246
1 -0.159790 -2.924602 1.643894 1.441799 -0.144122 -2.099074 -6.366250
1 0.317311 -2.835754 1.846470 0.164967 0.992286 0.295092 -9.430799
1 -0.751142 -2.589805 1.805975 0.357577 0.349020 0.119434 -1.050893
1 0.052402 -2.651842 1.782050 0.748950 0.080975 -0.840091 -11.868629
1 -0.188701 -2.600612 1.708987 -0.013727 1.357782 0.188056 -12.510107
1 -0.192062 -2.494607 1.735123 0.188064 -1.012888 0.668921 -11.185725
1 0.160951 -2.634409 1.785262 0.076945 0.116903 0.766547 -12.894680
1 -0.049841 -2.964953 1.764782 0.058597 -0.603708 0.273016 -4.877426
1 0.336828 -2.723123 1.806806 -0.227312 0.339558 1.312172 -10.323105
1 0.274139 -2.523735 1.695693 -0.805518 1.478487 -1.144467 -10.319869
1 0.050507 -2.952947 1.816249 0.783662 -0.366175 -0.087343 -6.643099
1 -0.326287 -2.820783 1.815901 -0.111225 -0.290969 1.406717 -6.147118
1 0.303265 -2.796396 1.733677 1.308839 1.924417 -1.280203 -9.047071
1 0.413307 -2.977846 1.797204 1.893641 0.016870 1.371876 -3.607757
1 0.007059 -2.718958 1.712251 0.388038 1.030103 0.627296 -9.160303
2 -0.514973 -2.860154 2.444618 -1.253343 -0.198836 -0.709773 1.061380
1 0.411557 -2.616269 1.781344 -1.011319 -0.568297 -2.019501 -7.961124
1 -0.232003 -2.562197 1.802751 -0.030271 -0.928506 -0.418561 -12.143896
2 -0.083454 -3.016038 2.606488 0.125055 0.210426 0.908544 0.035112
1 0.436219 -2.914642 1.992499 0.640387 -1.396897 0.192841 -4.679652
1 0.146083 -2.465410 2.392161 -0.181436 0.054619 -1.867427 -8.058369
1 0.298364 -2.957543 1.839034 0.350825 1.039142 -0.167538 -4.973869
1 0.117577 -2.514500 2.480644 -0.796326 1.027112 -0.481740 -2.682867
2 -0.478254 -3.073807 2.226571 0.968734 -0.764476 -1.686178 0.001211
1 0.442220 -2.850875 1.729951 0.037760 0.621151 0.896381 -4.122161
2 -0.560842 -2.491835 2.424083 0.815165 -0.238929 0.171744 0.010308
1 -0.401019 -2.637273 1.800034 0.530084 0.153762 0.152103 -9.348658
1 0.145491 -2.351577 1.837516 0.393591 -0.139736 1.732486 -11.217319
1 0.022649 -2.349877 1.864444 0.659643 0.161724 0.254879 -12.284528
1 -0.509984 -2.429942 1.968913 0.421916 0.573052 0.151485 -6.369911
1 0.348757 -2.409136 2.420317 -0.455992 1.760729 -0.707335 -5.753890
1 0.232014 -2.435091 2.310955 -0.149673 -0.978396 0.527122 -11.221179
1 0.354792 -2.368122 1.827432 -0.043358 0.013070 -1.456927 -10.344073
1 -0.115401 -2.378430 1.862482 1.419104 -0.222932 0.078993 -12.611426
1 -0.516304 -2.431959 1.750524 -0.832500 -0.413680 -0.447649 -10.059310
1 0.217990 -2.357856 1.993071 1.268633 -0.394489 -0.490849 -13.032192
1 -0.221497 -2.372368 1.845941 -0.578768 -0.764832 -0.646997 -12.156167
1 0.383671 -2.525419 1.715371 -0.433159 -0.350201 -0.464636 -11.486850
2 0.162255 -2.759234 2.607007 -1.041710 -0.301714 1.509936 0.003492
2 0.320179 -2.941870 2.659279 -0.752801 -0.426309 0.660177 0.036194
1 0.362749 -2.391305 2.308218 0.809538 -0.658879 -0.416333 -9.917858
2 -0.721888 -2.384607 2.109850 0.758565 0.636180 -0.332421 0.170796
1 -0.398224 -2.384697 2.176436 1.343089 0.303294 0.079621 -6.134851
2 -0.386009 -2.433702 3.118453 -0.097116 -0.161454 0.160396 0.002706
1 0.417197 -2.718005 2.100077 -0.128233 -0.134656 0.854288 -10.108851
1 0.450373 -2.708060 1.789285 -0.439742 0.092005 -1.043816 -8.157634
1 0.178078 -2.542515 1.674659 0.213324 0.756056 -1.300978 -12.120251
1 0.240857 -2.623125 1.706068 -0.198084 0.242681 1.274302 -11.671799
1 0.146355 -2.966729 1.715581 -0.133051 0.141147 0.387085 -5.103352
1 -0.437904 -2.646838 1.691912 -0.831910 -1.028634 -0.550122 -8.247518
1 -0.154111 -2.376624 1.709776 -0.254993 -0.688541 -1.753462 -12.694027
1 0.123585 -2.634682 1.683639 -0.211847 0.666966 1.267330 -11.519369
1 -0.278412 -2.545153 1.674385 -0.659406 0.570162 0.433024 -10.691181
1 -0.371781 -2.562933 1.713336 -0.712513 0.522251 -0.964634 -10.541752
1 0.131118 -2.354968 1.655763 0.256935 -0.620769 -0.990388 -10.434744
1 -0.171960 -2.728491 1.703952 0.994927 -0.069120 -0.495803 -10.056583
1 -0.260798 -2.406307 1.761188 -0.549057 0.214492 -1.020391 -12.006166
1 0.361154 -2.386054 2.199544 -0.686754 -0.697447 -1.220878 -10.796655
1 0.065785 -2.875207 1.715069 0.838289 -1.298943 0.013260 -8.742721
1 0.391104 -2.759156 2.224459 1.213153 -0.508044 -1.110149 -5.733091
2 -0.561669 -2.784216 2.511906 1.440593 -0.843691 0.240274 1.061353
2 -0.631751 -2.449636 2.566985 1.112876 -0.108338 -1.830912 0.009823
1 -0.331544 -2.438510 1.675074 0.775820 1.466911 0.934123 -13.055168
1 -0.121894 -2.528390 1.677742 -1.303783 -0.346350 0.547286 -11.014725
1 -0.292598 -2.720063 1.660093 -0.213228 1.271412 -1.170362 -11.009192
1 0.052252 -2.564903 1.661645 0.444755 1.060282 -0.531488 -12.161740
1 0.198698 -2.899457 1.658430 -1.148362 0.822245 -0.451954 -6.678116
1 0.026388 -2.459568 1.646830 -0.013889 -1.122104 -0.942209 -12.022925
1 0.216067 -2.436352 1.654475 1.340126 0.632105 0.071547 -12.290177
1 0.317552 -2.926860 1.719315 0.373855 -1.040375 -0.129827 -5.071140
1 -0.569763 -2.541689 1.722991 -1.193258 1.282408 0.502824 -5.656216
1 0.246555 -2.366994 2.425046 0.399729 -0.807301 1.100477 -7.697536
1 0.429416 -2.432607 1.669999 0.561066 -1.016431 0.002612 -11.015994
1 -0.480402 -2.542841 1.649964 -0.040127 -1.015111 -0.332657 -9.896900
1 0.420422 -2.812453 2.052634 0.572629 0.055047 1.037488 -7.919054
1 -0.238330 -2.366936 1.655528 0.621346 0.374398 0.612345 -8.740533
1 0.093813 -2.754823 1.644802 0.434035 -2.806898 -0.131835 -10.494213
1 0.419646 -2.469795 1.924819 -1.148812 1.307387 -0.871666 -11.395497
1 -0.780123 -2.576970 3.066094 0.115864 -0.443780 0.864618 0.009689
1 -0.380474 -2.869501 1.693949 0.150182 0.883512 1.911119 -4.434333
1 -0.016099 -2.380125 1.690805 -1.331422 -0.627166 -0.370542 -9.108655
1 -0.007581 -2.363044 2.346450 -0.098531 0.971768 -0.555942 -9.247612
1 0.171408 -2.365010 2.097745 -0.572079 -0.796481 -0.760095 -12.308407
1 -0.276703 -2.352835 1.940447 -1.110174 0.962081 0.994856 -12.442909
1 -0.097224 -2.367826 1.977767 -1.786653 0.310683 -1.433418 -11.304914
1 0.108765 -2.388932 1.936811 -1.251708 -0.796524 -0.516999 -11.671875
1 -0.546400 -2.347297 1.822147 -0.244848 -1.631146 -0.506013 -8.859215
1 -0.167285 -2.336363 2.039129 0.580951 0.448436 0.013367 -11.202166
1 -0.426465 -2.404553 2.276976 1.030661 -0.953031 0.021031 -3.900476
1 -0.068240 -2.333328 2.237288 -1.228637 0.228854 0.622026 -12.183149
1 0.061083 -2.358620 1.753014 0.161604 -0.561656 -1.328914 -12.327408
1 0.325626 -2.332108 1.941732 -2.382968 0.670344 -0.423029 -8.822294
2 -0.524375 -2.403640 3.000938 0.184126 -0.676482 0.868258 0.002730
1 0.071900 -2.333521 2.059826 0.931692 -0.985510 -0.465987 -12.612848
1 -0.295240 -2.351241 2.176918 0.896723 -0.693934 -0.679972 -9.788163
2 -0.126785 -3.018911 1.876707 1.853074 1.049910 0.729179 0.083394
2 0.396314 -3.036094 2.437033 -0.406582 -0.140052 -1.448499 0.342997
1 -0.274310 -2.850827 1.643997 0.348064 0.686786 0.418919 -7.386847
1 -0.306017 -2.943384 1.724084 -0.132392 0.983185 1.359365 -2.900639
1 0.396850 -2.334157 1.642615 0.115314 1.254100 -0.537546 -13.501828
1 0.454371 -2.622874 2.104052 1.168164 -0.285931 0.965499 -10.495680
1 0.452762 -2.469895 2.263095 1.146110 -0.786646 1.385882 -6.861357
1 0.450902 -2.348222 1.749946 -0.460360 -0.282125 -0.440125 -12.868526
1 -0.739656 -3.044691 2.867819 0.536771 1.217985 0.487886 -0.000469
2 0.424348 -2.971323 2.558247 -0.294886 0.126602 1.639155 0.105132
2 -0.752186 -2.637792 2.021848 1.082715 0.368700 1.238856 0.001950
1 -0.545624 -2.725391 3.081777 2.147681 -0.926238 -0.777058 -0.009271
2 0.453272 -2.771305 3.086758 -0.374209 -0.598342 0.298164 0.000028
1 0.423307 -2.398176 2.062693 -1.504390 -0.132266 1.594933 -10.726096
2 -0.223637 -2.884930 3.091777 -1.244063 -0.931967 -0.788254 0.000003
1 0.279481 -2.345855 2.250987 0.939033 -0.284359 0.082640 -10.649874
1 -0.301257 -2.385600 2.315458 -0.807832 -1.976891 0.390005 -5.055976
1 0.260876 -2.332387 1.867097 -0.176855 -1.087170 0.069795 -9.714012
1 -0.554353 -2.446033 1.643890 -1.497937 1.187503 0.791299 -8.747376
1 0.432258 -2.333934 1.958663 -0.456973 -0.237049 0.849015 -10.713006
1 0.438223 -2.545605 1.844292 -0.241530 -0.904741 0.217242 -9.423163
1 0.442693 -2.523314 2.104428 -1.088071 -0.183382 -1.603749 -8.335118
1 -0.455287 -2.334227 1.711663 -0.526400 -1.575862 0.845783 -10.460616
2 0.058736 -3.120856 2.766563 -0.122570 0.417999 -0.264906 0.070602
2 0.308526 -3.120078 2.407385 -0.368886 0.879089 0.199536 0.274207
1 0.456975 -2.710884 1.900352 -0.229189 -1.558791 -0.309269 -10.565156
1 0.202996 -1.951982 1.194261 0.658536 -0.537401 0.475434 -10.771876
1 0.249515 -2.160778 1.472417 -0.323484 -0.348673 0.895557 -11.964137
1 -0.089769 -2.006456 1.067661 -0.320569 0.228537 -1.400232 -7.472279
1 0.094644 -2.128129 1.428897 0.818711 -1.640747 0.627503 -11.360308
1 -0.009410 -2.039249 1.406032 0.028016 1.009654 1.022652 -10.655431
1 0.102539 -2.033462 1.517770 -0.556084 1.425319 0.622079 -12.305039
1 -0.410599 -2.163211 1.373182 -0.343717 0.091118 0.656101 -10.077516
1 -0.284797 -2.138710 1.087141 2.124203 -0.924470 -2.596044 -7.969047
1 -0.053389 -2.046877 1.239965 -0.523685 0.785515 0.365304 -11.309898
1 0.230164 -2.074306 1.035843 -0.128823 -0.601938 1.419840 -6.993246
1 -0.218707 -2.052167 1.395128 -0.594093 0.243551 0.021263 -12.049376
1 0.041750 -1.934579 1.356204 0.064998 -1.103557 -0.163656 -11.474023
1 -0.425578 -2.163254 1.241274 -0.698686 0.610675 0.159402 -11.138671
1 0.189605 -1.956289 1.417218 -0.219387 -0.053939 -1.642359 -13.044724
1 -0.028778 -1.920849 1.103511 -0.769034 -0.929982 0.642530 -7.465381
1 -0.157929 -2.015418 1.290084 0.799972 0.637325 0.070916 -11.098906
1 0.049566 -2.075384 1.189571 -0.480908 0.709904 -0.604163 -11.654541
1 0.073213 -2.118556 1.073975 -0.137410 -0.366991 -0.439956 -8.406146
1 -0.329066 -2.102167 1.421162 1.099613 -0.090693 -0.565535 -10.542794
1 -0.352112 -2.094812 1.307929 -1.138348 -1.327124 0.399935 -12.125579
1 0.006414 -2.158694 1.321429 1.790449 0.075645 0.855711 -12.298570
1 -0.322336 -2.200570 1.260702 0.191460 0.834396 0.265541 -9.411439
1 -0.090693 -2.218242 1.337745 0.806600 -0.368518 1.323422 -11.824937
1 -0.021525 -2.057206 1.547986 0.357137 -1.077471 -1.110657 -10.577404
1 0.229246 -1.911110 1.284241 1.144310 -0.624666 0.355197 -12.172707
1 -0.065529 -2.173323 1.245220 -0.199502 0.839143 0.098148 -11.792555
1 -0.226548 -2.225144 1.134931 0.183048 1.263768 1.001771 -9.964283
1 -0.381244 -2.206888 1.514178 -0.200839 -0.258529 2.328854 -10.693921
1 -0.040221 -2.130944 1.431263 0.126578 0.946473 1.831825 -9.944908
1 -0.149226 -2.257137 1.053089 0.005577 0.220206 1.076829 -7.851017
1 -0.152194 -2.225935 1.238851 0.621260 -0.695055 -0.119250 -12.513361
1 -0.108149 -2.050047 1.430216 1.132174 -1.542339 -0.792056 -10.725710
1 -0.002090 -1.961672 1.493172 0.707840 2.005949 -0.148029 -11.784251
1 -0.395566 -1.998542 1.361040 -0.306973 0.384703 -1.614071 -9.652879
1 -0.133608 -2.122949 1.059297 -0.332926 -1.307459 -0.135821 -7.100285
1 -0.124131 -2.184362 1.149007 0.329592 -1.286409 -1.118739 -12.367442
1 -0.355696 -2.081008 1.516076 0.054238 -0.041633 -0.035678 -9.946889
1 0.132625 -2.116809 1.261752 0.730321 1.053455 0.310981 -11.037743
1 -0.238861 -2.147600 1.444477 -0.255676 0.256146 0.915454 -10.186471
1 0.208352 -2.215799 1.342543 0.236232 0.563743 -0.179601 -10.388448
1 0.182507 -1.836807 1.510414 -1.125709 0.499886 0.130263 -10.602283
1 -0.226934 -2.027772 1.495500 0.306126 -0.273889 -0.765197 -12.176369
1 -0.301604 -1.884476 1.351081 0.413455 0.025168 -0.115365 -8.870718
1 0.196349 -2.127267 1.386432 0.340121 0.616034 1.124076 -10.890166
1 0.299221 -1.953555 1.378549 0.638636 -0.270340 0.002431 -12.982704
1 0.361908 -2.100892 1.283155 -0.140614 -0.089234 -1.093611 -8.841876
1 0.204039 -2.063116 1.206883 1.438320 0.656233 -1.789372 -12.644095
1 -0.078403 -2.074242 1.334542 -1.560433 -1.110914 -0.161388 -11.113003
1 -0.163332 -2.069041 1.173503 0.188735 0.907233 -0.117076 -12.034024
1 0.260553 -1.857210 1.411342 -0.565522 -0.142481 0.810413 -12.538909
1 -0.148004 -2.120346 1.277830 -1.078731 -1.055544 0.288727 -12.630423
1 0.203414 -2.047210 1.492482 -0.271839 0.202529 0.498718 -12.760629
1 -0.518518 -2.227971 1.399424 -0.808053 0.448795 -0.084296 -10.583109
1 -0.595610 -2.227442 1.331529 -0.283814 -0.789681 -0.485456 -7.074712
1 -0.499369 -1.981843 1.247504 1.819187 -1.948627 0.706572 -4.870744
1 0.053787 -2.202210 1.238200 -0.701218 -0.265051 -0.472287 -11.884964
1 0.312456 -2.159496 1.361190 0.505984 -0.370322 1.278835 -13.530022
1 -0.056811 -2.091154 1.144140 -1.745866 -0.802397 0.062735 -11.477958
1 -0.075593 -1.965327 -1.255372 0.403083 0.545061 0.122901 -0.029170
1 -0.560622 -2.142755 1.251168 -1.644337 -0.702650 0.372337 -7.422631
1 -0.328633 -2.130149 1.191579 0.744166 -1.037593 -0.190318 -9.205797
1 0.205429 -2.031909 1.325941 -1.658373 -0.355833 -0.924265 -12.378774
1 -0.319367 -2.202600 1.377708 -0.458209 -0.861709 1.550685 -10.650690
1 -0.154411 -2.121907 1.489467 -0.060251 -0.597196 1.325941 -11.495283
1 0.154652 -2.211942 1.245631 -1.174378 0.650741 1.686616 -10.600526
1 0.269983 -2.055434 1.417102 0.892474 0.541655 1.595618 -12.273587
1 -0.093251 -1.971706 1.183191 0.852446 0.089561 2.538092 -10.460705
1 -0.413956 -1.888582 1.335236 0.677026 -0.434819 -0.033915 -6.785484
1 -0.572668 -2.128306 1.352871 -0.386467 -0.715986 0.105430 -8.104932
1 0.216887 -2.127531 1.121289 0.332984 0.597600 0.787784 -9.521021
1 0.035627 -2.226679 1.432127 1.100121 0.509684 -0.613092 -13.423486
1 0.263119 -2.204393 1.168983 0.912916 1.570422 0.187786 -10.038808
1 -0.322057 -1.991097 1.432614 0.576575 -0.247254 -0.837782 -10.406178
1 -0.495171 -2.223215 1.288275 0.275628 -0.066524 1.193579 -10.941131
1 -0.261821 -1.989208 1.316034 -0.592344 1.117779 -0.058427 -9.369503
1 0.044513 -2.042934 1.297100 -1.073312 0.180103 0.514282 -12.555701
2 -0.125018 -2.005082 -2.282878 0.128325 0.168253 1.202985 0.021575
1 -0.361521 -1.992253 1.262266 -0.045194 -0.107607 0.867627 -7.918156
1 -0.480878 -2.103657 1.423968 0.016372 1.306409 0.221828 -10.303527
1 -0.498894 -1.891862 1.557245 0.852570 0.614968 -0.183673 -6.115350
1 0.325486 -2.117482 1.102729 2.438391 0.130802 -1.221026 -7.076352
1 -0.419018 -1.982108 -1.409775 -0.246034 0.071737 -0.349949 0.001546
1 -0.240946 -1.928273 1.434380 0.005250 1.080528 0.447987 -10.270192
1 0.115172 -2.225454 0.951270 -1.637808 0.086904 0.338546 -4.314907
1 0.368689 -2.012316 1.490281 -0.087962 0.452732 0.731658 -12.772847
1 0.109330 -2.022001 1.405774 -1.061215 0.205149 0.276078 -12.127948
1 0.149657 -2.149960 1.010021 1.235029 -0.669129 1.008538 -6.457410
1 -0.261998 -2.157028 1.541951 0.284236 -1.912859 -0.600910 -10.982628
1 -0.572704 -2.047653 1.494039 0.879810 1.156209 0.065371 -7.655134
1 -0.382711 -1.902294 1.439622 -0.124691 1.244190 0.047737 -10.881054
1 0.209190 -2.220907 1.073826 -0.302347 -0.176550 0.260065 -9.389372
2 -0.388561 -1.844343 1.055665 -0.728313 0.208704 0.919845 0.001189
1 -0.423033 -2.064862 1.202192 -0.324092 0.089372 -0.631314 -8.733459
1 0.127735 -2.157360 1.158899 -1.281601 -0.053639 -0.278656 -12.014174
1 0.071271 -1.946840 1.031579 0.548107 -0.417536 1.960857 -5.860398
2 -0.480953 -1.856779 -0.182899 0.213300 0.312468 -0.486391 0.037640
1 -0.485888 -1.874397 1.404492 0.018582 1.323557 0.933805 -5.169279
1 0.162594 -1.942418 1.519709 0.696455 -0.211931 1.249325 -13.675116
1 0.327071 -2.237180 1.432314 -0.594073 -0.440220 1.292115 -10.909019
1 0.053423 -2.146390 1.528835 0.432742 -0.207359 1.562940 -11.440275
2 -0.169438 -1.956855 -1.792328 0.353322 0.171405 1.022037 0.034578
1 0.289152 -2.008306 1.261333 -1.008373 0.091622 0.000847 -12.588405
1 -0.072960 -1.929200 1.415269 0.257757 -0.538503 0.101501 -9.752039
1 0.365507 -2.051206 1.378637 0.877888 -0.655486 1.054483 -12.098929
2 -0.312868 -2.298979 -2.712907 -0.069535 -1.169808 -0.964282 0.000361
1 0.259938 -2.010156 1.123402 0.631299 1.142693 0.399669 -11.267581
1 0.017561 -2.022984 1.109650 0.461623 -0.355068 1.526543 -8.912166
2 -0.313471 -1.984619 -1.768353 -0.470429 0.153032 -0.520777 0.034498
1 -0.048465 -1.972529 1.324003 0.161973 0.951083 -0.340289 -10.899961
1 0.270848 -1.960171 1.488397 1.516916 -0.039634 0.955705 -12.980482
2 -0.277504 -2.037103 -2.305395 0.438386 -0.195913 0.214731 0.017851
1 -0.472925 -2.090480 1.302613 -0.361785 0.275068 -0.948164 -11.122745
1 0.136934 -2.048874 1.106874 -0.477562 -0.340160 -0.270497 -9.426763
1 -0.196914 -1.967174 1.141027 -0.037582 0.117695 0.141031 -7.321949
1 0.252104 -2.149302 1.264808 1.035235 -0.430943 -0.260134 -11.967475
2 0.095809 -1.950622 -0.346959 1.652391 1.158860 0.905663 0.171474
1 -0.141322 -2.114885 0.694224 0.292931 -0.049470 -0.720257 -0.007386
1 -0.504036 -2.303515 -0.557783 0.308745 -0.679741 -1.114895 -0.001685
1 0.078412 -2.233745 1.103102 -0.003953 0.032990 0.941363 -11.480599
1 -0.283156 -2.000516 0.183063 -0.256284 -1.678192 -0.370856 -0.048428
1 -0.702678 -2.155100 1.534144 -0.229520 0.446665 -0.794051 -4.099062
2 0.019387 -1.945408 -2.106298 -0.259490 0.344115 -0.288342 0.001546
1 0.292269 -1.915943 1.171161 1.118164 -0.196596 -0.685861 -9.341710
1 0.359518 -2.147118 1.460158 0.008351 -0.560102 -1.187852 -12.705742
1 0.300615 -2.081944 1.528160 0.015629 0.018252 0.088628 -14.013346
2 0.211390 -1.934686 -0.961557 0.416593 0.349392 -1.054150 0.000036
1 0.186331 -2.195491 1.549477 0.867398 0.092125 -0.194502 -9.840343
1 0.040889 -1.949477 1.231852 -0.612842 0.302834 -0.169384 -11.880670
1 -0.151460 -1.950867 1.486087 -1.130738 -0.849760 -1.205194 -9.706225
1 0.135510 -1.960712 1.284189 -0.895378 0.618820 -0.858901 -11.538498
1 -0.521983 -1.990432 1.359698 -0.249718 -0.351640 1.228633 -6.454624
1 0.007431 -2.191836 1.030836 -0.379958 -2.255518 -0.208522 -7.167408
2 -0.637262 -2.231553 -2.202925 -0.071579 -0.474509 1.244716 0.015601
2 -0.327379 -2.142172 -1.099828 -0.334937 0.046475 0.881975 0.226122
1 0.429168 -2.158159 1.372885 -0.283422 0.161961 0.295704 -12.240003
1 -0.265604 -2.058334 1.174489 -0.414643 1.331669 -0.921099 -7.844588
1 0.106541 -2.197455 1.340940 0.521335 -2.228722 -0.524540 -12.666939
1 -0.303382 -1.950011 1.551001 -0.054797 -1.910663 -0.986573 -10.532428
1 -0.228570 -2.049861 1.077901 -1.373517 0.967804 0.258722 -6.700220
2 0.030163 -1.938563 -0.648638 1.007633 0.806257 -0.506158 0.000019
1 -0.190625 -2.231502 1.508918 0.798623 -0.629388 -0.077196 -12.896703
1 -0.197492 -1.917621 0.016516 0.547046 -0.814300 -1.185135 -0.057289
2 0.117472 -1.931248 -1.259880 -0.164902 0.314441 -1.027565 0.001312
1 -0.014022 -2.204034 1.143613 0.899377 0.506023 0.859259 -12.049850
1 0.095119 -1.966175 1.140254 0.388927 -0.685327 0.192767 -9.225236
1 0.107101 -1.859513 1.210090 -1.554352 -1.089963 -1.762190 -10.071469
1 -0.252912 -2.089843 1.287595 0.162308 -0.986515 0.468698 -11.907701
1 0.306246 -2.091434 1.205171 0.302623 -1.431125 0.667392 -7.163582
1 -0.023142 -1.843806 -0.263822 0.710631 0.441652 -0.119029 -0.972283
2 -0.154952 -2.281011 -0.299396 0.265574 0.129849 -1.549406 0.000942
2 -0.752249 -1.946114 0.121971 0.201378 0.487323 -1.448297 0.048655
1 -0.116421 -1.889250 1.253727 2.186081 0.151716 0.309869 -9.452524
2 -0.008757 -2.153823 -1.151208 0.848978 -0.862006 -1.300778 0.001176
1 0.450996 -2.225956 1.480050 0.024560 -0.088784 0.005372 -11.007823
1 -0.416730 -2.169922 1.131390 1.155448 0.987825 -1.962854 -7.091293
1 0.042900 -1.932426 -0.227741 1.556075 -0.520293 0.331009 -0.948237
1 0.196754 -1.836646 1.102078 -1.009008 0.234555 -0.764211 -5.816126
2 -0.421030 -2.267666 0.173697 -0.480182 -0.766147 0.330255 0.028747
2 -0.214434 -2.258509 0.686644 0.322401 -0.468356 -0.954557 0.014479
1 0.377541 -1.975929 1.186045 -0.173452 0.336203 0.014653 -7.926487
2 0.087635 -2.162011 0.107976 1.460294 -0.101811 -0.733402 0.000279
2 -0.688812 -1.853691 -0.223236 0.141603 0.348035 -1.077171 0.004453
1 0.146912 -1.882659 1.350742 -0.689100 0.562158 0.727505 -12.000286
2 -0.146982 -2.117104 -2.605502 -0.351992 -0.746395 -0.340021 0.000806
2 -0.210116 -2.022650 -0.807799 0.659344 -0.404514 -0.975445 0.016591
1 -0.321597 -2.130930 -0.836229 0.486845 -0.792267 1.128333 -0.011837
1 0.086308 -1.921197 1.447215 -0.147911 0.011998 -1.291341 -12.495860
2 0.139987 -1.983907 0.798387 -0.590833 0.178534 -0.400816 0.000288
1 0.408801 -2.004979 1.289673 0.329676 -0.957559 -0.092353 -10.174964
2 -0.704367 -2.004401 1.150585 -0.369781 -0.231205 -0.531786 0.009310
2 -0.094446 -2.170391 -1.603976 1.607678 -0.426514 0.351521 0.001033
2 -0.240782 -1.869014 0.399935 -0.897607 1.183571 0.596049 0.000328
1 -0.450161 -2.019245 1.486968 1.231655 0.909158 0.055628 -9.605806
2 0.110686 -2.227403 -1.002752 -0.486313 -0.426556 -0.559781 0.001634
2 -0.125412 -1.965651 -2.455721 0.027169 0.678499 -0.425805 0.004847
2 0.203727 -2.170770 -1.937925 -0.698635 -0.075820 0.457391 0.001584
1 -0.459552 -2.131079 1.532405 -0.302233 -1.078263 -0.648184 -11.652060
1 -0.126667 -2.000716 -1.484092 -0.013381 -0.310569 0.201963 -0.027126
2 -0.685009 -2.264978 -2.792776 0.077506 -1.159260 -1.262923 0.007646
1 -0.351404 -2.046648 1.108717 -0.775542 0.430097 0.289086 -6.112497
1 0.433393 -2.251099 1.320080 -0.524226 0.057499 -1.061978 -11.390013
2 0.256210 -2.192298 -1.563808 -0.601201 0.118826 -0.214084 0.003865
1 0.355182 -1.866461 1.469460 0.388835 0.460494 1.280925 -11.769602
1 -0.630393 -2.059239 1.289510 0.230078 0.117687 -1.625447 -3.470401
2 -0.622291 -2.051299 -0.256522 0.483670 0.854429 1.690750 0.000735
1 -0.155434 -2.134669 1.387163 0.248448 -0.695006 -0.581530 -12.686353
1 0.329416 -2.215672 1.244228 1.692376 1.905914 1.112353 -10.600235
1 -0.231864 -2.195226 1.309155 -2.083996 -0.447956 -0.175719 -13.153058
2 0.184619 -1.879738 0.503600 0.813129 0.061714 -0.824771 0.030104
1 0.186334 -1.942794 1.079165 -0.949528 0.758300 0.042821 -8.832312
1 -0.393052 -1.854994 -2.365104 -1.827456 1.209448 0.656896 -0.440815
1 -0.221120 -2.153401 1.203522 -1.008210 -1.613178 1.715602 -12.600381
1 -0.433314 -2.268176 1.203818 -0.679948 0.121304 -1.143747 -9.125346
2 0.397935 -2.182276 -2.782416 1.074875 0.404403 -0.135409 0.000062
1 -0.010158 -1.844173 1.209213 1.788320 0.613331 0.723209 -11.584566
2 0.247460 -2.015821 -2.042857 0.190965 -0.680665 0.908842 0.002327
1 -0.112964 -1.880469 1.135690 0.464784 1.857308 -1.777684 -6.485817
2 -0.796516 -2.064472 -0.712055 -0.647257 0.986368 0.446898 0.000013
2 -0.357953 -1.878544 -0.104059 -0.608428 1.686064 0.040641 0.037851
2 -0.583683 -2.147498 -1.210326 0.520086 0.618739 1.533580 0.001328
1 -0.550286 -2.208923 1.165727 -0.145702 0.697328 0.829148 -4.353984
2 -0.474927 -2.172066 -1.782059 -1.062103 -1.554093 -0.133414 0.000088
1 -0.213905 -2.130531 -1.043846 -0.697872 -0.914218 0.237564 0.194596
1 0.341012 -1.909475 1.269255 0.282989 0.163550 -0.710108 -10.947990
1 0.032875 -1.948912 -2.695577 -0.948936 1.449821 -0.410900 0.106286
2 0.188988 -2.045831 -1.487388 -1.167791 0.163740 -0.185823 0.003910
2 -0.080447 -1.983138 -2.904920 -2.249536 0.175538 -0.300029 0.000114
1 0.288300 -1.975603 1.011956 -1.114687 1.833665 0.141571 -3.733697
1 -0.581233 -2.152590 1.476399 -2.347814 0.093520 -1.569284 -8.796477
1 0.000340 -2.071030 -0.327940 0.152185 0.953863 0.103654 -0.130870
1 -0.096232 -2.211373 1.436800 -0.304438 -0.867759 0.386701 -8.534910
1 0.441420 -2.208117 1.176831 1.005863 -2.632525 -0.340392 -5.791428
1 0.423015 -1.856866 1.247698 1.674338 0.407527 -0.633201 -6.843174
2 0.451058 -1.972854 -2.080297 0.263925 0.783194 -0.317337 0.000890
1 -0.079259 -1.887397 1.505649 -1.540849 -0.169530 0.206104 -8.325980
2 0.351191 -2.070387 -1.163302 1.552171 1.228080 -0.187265 0.000811
2 0.248352 -2.103055 -3.068681 -0.880984 -0.265087 0.342916 0.002249
1 0.426636 -1.968163 1.408242 1.234750 -0.100230 -0.036837 -12.108193
1 -0.049716 -2.292103 1.091935 0.569731 -2.147138 -1.300866 -9.265364
1 0.259436 -2.283664 1.512152 1.346215 0.283650 -0.032580 -11.953121
1 0.007579 -2.272439 1.334922 -0.239527 0.426436 0.261848 -12.664596
1 -0.286814 -2.245454 1.467899 0.010170 -0.361471 -0.183245 -11.829563
1 -0.180151 -2.248568 1.405391 -0.278901 -2.211152 0.806945 -11.104023
1 -0.334166 -2.230730 1.169185 -1.633037 0.815311 0.490835 -9.054929
1 -0.035461 -2.247191 1.519723 1.363152 0.312527 -0.697990 -10.909028
1 0.374081 -2.269055 1.543194 0.859824 -0.128066 -0.178260 -13.958816
1 -0.756377 -2.274256 1.328403 -0.084767 -0.238416 1.091597 -1.234917
2 -0.487812 -2.277714 -2.169222 -0.073141 0.237149 0.011794 0.021677
1 -0.499932 -2.240463 1.521763 1.538212 -0.425326 0.481843 -10.522186
1 0.182355 -2.281754 1.157325 0.080641 -2.167819 0.752819 -11.870451
1 -0.251107 -2.278729 1.229994 -0.840158 0.897593 -1.080221 -13.444782
2 -0.200489 -2.127327 -0.029716 -0.507087 1.557145 0.114594 0.000500
1 -0.543807 -1.849619 -2.478135 -0.106866 0.385925 0.857891 -0.962430
1 -0.732787 -1.922594 -2.842163 0.091466 -0.771132 0.930273 -0.018433
2 0.204168 -1.964233 -2.412854 0.127142 -1.216879 1.068672 0.000068
2 -0.416612 -2.109650 -1.303998 0.459564 1.746787 -1.080773 0.010869
2 0.264673 -2.160434 -0.678287 -1.671233 1.222268 1.681601 0.001729
1 0.435010 -2.088522 1.156787 -0.610056 0.784550 0.455437 -5.466615
2 0.329990 -1.908763 -2.673023 -1.153360 0.315645 0.217275 0.000051
1 -0.593779 -2.257743 1.467143 -0.553909 -0.427820 1.921284 -7.698551
1 0.142936 -2.253917 1.427687 -0.238071 0.470537 -0.660623 -12.550686
1 0.039044 -1.898287 0.574049 -0.871221 -0.794592 0.658713 -0.005653
1 0.057693 -1.863899 1.123164 0.485077 -0.116838 -1.351979 -7.783319
1 0.384783 -1.869264 1.360945 0.767660 -0.151590 0.461606 -12.111894
1 -0.306813 -1.855934 1.515335 0.356790 0.055020 0.775597 -10.397613
1 0.012179 -1.843585 1.466184 0.416882 0.785804 -0.412023 -11.815953
2 -0.586737 -1.860349 -0.747149 0.814829 -0.921342 -1.294949 0.000021
2 0.424522 -1.845354 -1.403843 0.868311 -0.549546 -0.264458 0.000958
1 0.085826 -1.854113 1.537096 0.754255 -0.513290 1.067615 -11.584884
1 -0.154919 -1.841546 1.436785 0.620307 0.010184 -0.595837 -10.639115
1 -0.762594 -2.128543 -2.705425 0.816439 -0.709910 0.928863 -0.016151
2 0.408369 -2.211229 0.754664 -1.683715 0.874756 -0.665350 0.000016
1 -0.432591 -2.275016 1.361232 -0.926104 1.705187 -0.505550 -10.516139
1 0.281803 -2.322029 1.172153 -0.800967 -1.038895 -0.624078 -9.847818
1 0.241516 -2.280778 1.274038 0.826488 1.935285 -0.085362 -11.937322
2 0.299398 -2.273159 -0.922886 1.505521 0.639690 0.726418 0.013915
1 -0.042165 -2.285670 1.227329 0.885506 0.039460 0.676864 -12.988091
2 -0.207460 -2.268733 -2.262738 -0.336976 1.093908 -0.546156 0.530071
2 0.375794 -2.275423 -2.383285 1.334873 0.722304 -0.012412 0.002056
1 0.326879 -2.278438 1.341485 -0.151196 -0.493355 0.553043 -12.284826
1 0.097977 -2.295187 1.224012 -0.198335 0.596918 1.089205 -10.230326
1 -0.142980 -2.290981 1.149805 1.266913 -1.139584 0.744139 -11.721113
2 -0.780377 -2.046183 -2.139101 1.641620 -0.624041 -0.683359 0.003167
2 -0.212487 -2.297611 -2.377397 -0.263195 0.563462 0.453582 0.545597
1 0.197073 -2.291893 0.980726 0.573652 0.559085 2.230453 -5.381436
1 -0.545360 -2.306546 1.241413 -0.580334 -0.389275 -0.656587 -6.632167
1 0.412264 -2.301348 1.422061 -0.393344 1.021622 0.101784 -12.969794
1 -0.430214 -2.300295 1.463931 0.802597 -0.458721 0.966917 -10.402252
1 -0.043995 -2.313157 1.418353 0.791197 -0.040549 -0.337922 -13.726408
1 0.162729 -2.302647 1.532276 0.276783 0.507510 0.308877 -12.201946
1 -0.248164 -2.292485 1.576110 1.560912 0.558682 -0.019387 -13.301476
1 0.248162 -1.906200 1.570411 -0.146991 0.776786 0.326701 -12.535827
1 -0.082693 -2.157050 1.566619 0.116514 -0.292019 -2.125904 -11.486297
1 0.285722 -2.194763 1.559724 -0.103496 -0.164590 -0.785215 -10.798368
1 0.169507 -2.097213 1.584544 0.153064 0.071632 0.820762 -13.005056
1 0.332771 -1.979732 1.595108 0.145525 0.939672 0.505785 -11.414597
1 0.049439 -1.939618 1.599217 -0.861483 -1.019417 0.063238 -11.048689
1 -0.406531 -1.927450 1.580443 0.566490 0.411017 1.139595 -11.148023
1 0.379249 -2.149118 1.568314 0.798128 1.169165 -1.227787 -12.558467
1 -0.158362 -2.058161 1.580878 0.372423 0.876947 0.105600 -11.253598
1 -0.506765 -2.033691 1.576830 -0.530139 0.318571 -1.702962 -11.236024
1 0.244624 -2.017645 1.591833 0.094028 -0.628395 0.649470 -12.169351
1 -0.630251 -2.044453 1.617979 -0.850148 0.139049 1.702079 -9.474037
1 -0.092802 -1.983364 1.612320 -1.339630 -1.283246 1.278294 -11.140077
1 -0.215615 -1.977277 1.606895 -0.662792 0.622544 0.961699 -12.360197
1 -0.394471 -2.257621 1.615735 -0.524989 -0.941283 1.337863 -10.052521
1 -0.735022 -2.017647 1.555099 0.514157 0.087819 -0.208383 -2.469651
1 -0.618551 -1.941349 1.552495 1.926178 -1.350212 0.148405 -4.803487
1 -0.578896 -2.134979 1.579866 -1.054343 0.581934 -0.673612 -11.250398
1 0.436946 -2.043389 1.572861 -0.081224 0.007003 -0.647356 -13.042202
1 0.068333 -2.242406 1.561715 -0.744538 -0.308269 -1.408527 -11.813209
1 -0.203081 -1.864382 1.536688 -1.008062 0.034190 -1.208477 -10.677470
1 -0.637903 -2.250498 1.582774 -0.553174 0.524677 -1.823790 -8.785252
1 0.450498 -2.150272 1.260578 0.555626 0.273692 -0.544306 -8.692566
2 -0.775493 -1.916142 -0.368176 2.195537 0.375630 -0.881629 0.003630
1 0.113972 -2.175990 1.623958 0.296248 0.675619 1.210908 -8.040066
1 -0.291760 -2.201488 1.629514 -0.485853 -0.450493 1.264535 -11.469539
1 0.140324 -1.881311 1.623056 -0.361131 0.156407 0.259255 -13.185184
1 -0.115387 -2.260132 1.577775 -0.295948 0.076932 -1.471886 -11.599248
1 -0.345112 -1.851676 1.618266 -0.231016 1.117552 -0.355084 -10.955846
1 -0.390947 -2.037892 1.615340 -0.949884 0.611518 0.167757 -12.413414
1 -0.192890 -2.170537 1.622861 -0.365676 -1.278127 0.379231 -11.937886
1 -0.528092 -2.216900 1.622887 -0.685270 -1.315355 0.302496 -10.173612
1 -0.019404 -2.259099 1.629381 -0.505007 1.064143 1.106025 -12.208281
1 0.135163 -1.989600 1.609842 0.628616 -1.340595 -0.228956 -12.146807
2 -0.813101 -1.875823 -2.065222 0.946230 0.045707 -0.243122 0.021267
2 -0.811574 -1.894889 -1.616070 0.457031 -0.633676 0.623932 0.036068
2 -0.826954 -2.050731 0.242845 0.249242 -0.266832 -0.513882 0.004477
1 0.368010 -2.313881 -0.628618 0.528756 0.562786 0.298874 0.226962
2 -0.124494 -2.314919 -2.509241 0.013642 2.149156 0.070930 0.015816
2 0.222081 -2.325955 -0.460245 0.315975 0.133087 -0.249624 0.162211
1 -0.274196 -2.315647 1.124385 1.564983 -1.007338 -0.551964 -9.388916
1 0.014031 -2.320386 1.018975 0.358652 1.405738 1.259175 -7.696007
1 0.051473 -2.312880 1.489801 0.393431 -0.623440 -1.741748 -13.439553
1 -0.222390 -2.318726 1.321959 -0.798016 -0.425924 -0.967917 -11.496424
1 -0.639786 -2.320073 1.358635 0.764838 -0.299147 1.271930 -5.756389
1 -0.326062 -2.314476 1.338097 0.338937 0.588968 -0.239449 -11.100903
1 0.235196 -2.319745 1.398208 -0.259837 -0.151819 0.401419 -13.129877
1 0.407421 -2.305870 1.230975 1.278463 1.680692 0.060959 -8.695523
1 -0.351910 -2.322561 1.240338 -0.321806 -0.165737 0.302863 -10.298696
1 0.029175 -2.321691 1.147145 -0.333544 -0.286265 0.711280 -11.247743
1 -0.253912 -2.090242 1.628131 -0.440929 0.366831 0.740805 -11.824973
1 0.340713 -2.084899 1.634586 -0.636103 0.131304 0.467568 -12.020732
1 0.323086 -1.879360 1.636575 0.875865 0.924177 1.611031 -10.429874
1 -0.568352 -1.859348 1.677588 0.127722 1.551873 1.445947 -7.975212
1 -0.148662 -1.887559 1.616480 -0.926559 0.337574 -0.636289 -11.038476
1 -0.324262 -1.947972 1.654047 -0.294321 0.094406 -0.083600 -11.828713
1 0.094562 -2.081403 1.659942 0.101572 0.897952 1.466647 -11.961242
1 -0.013565 -2.157282 1.638602 0.700415 1.354710 0.403817 -9.601536
1 0.003730 -2.026434 1.642211 -0.128131 0.615945 0.344231 -10.233338
1 -0.502862 -1.948191 1.642266 0.022034 0.224912 1.675389 -11.344817
1 0.250064 -2.138129 1.642731 -0.286476 0.280252 -0.426409 -12.389436
1 -0.672323 -2.154417 1.631827 -0.694420 -0.331588 0.170383 -7.653006
1 0.037655 -1.847143 1.670313 -1.173584 0.227779 -0.416298 -12.583746
1 -0.461817 -2.123274 1.642518 0.377373 0.169848 0.956504 -12.236124
1 0.189419 -2.246684 1.633684 0.554522 0.471203 1.406415 -11.408409
1 -0.630762 -2.248546 1.687447 -0.727890 0.366384 0.181230 -9.397392
1 -0.542880 -2.055011 1.685208 1.887665 0.064075 0.979791 -12.021831
1 0.088586 -2.258444 1.668253 0.840320 1.276723 0.901643 -11.054835
1 -0.209903 -2.264558 1.685409 -0.332837 -0.898073 1.918434 -13.682706
1 0.236464 -1.922939 1.679308 1.076939 -0.113746 -1.005282 -13.562858
1 0.407719 -2.016314 1.679202 0.117028 -0.939497 -1.230630 -11.882784
1 -0.354674 -2.124920 1.674527 0.305896 -0.422956 -0.790650 -10.242068
1 0.416874 -1.910180 1.635214 -1.801081 0.111095 -0.452248 -10.199003
1 -0.248706 -1.861267 1.666178 0.236534 0.648401 0.454829 -12.113630
1 -0.104986 -2.151510 1.683272 0.955058 0.942096 0.740407 -12.186287
1 0.349586 -2.229215 1.647404 0.903553 -0.191841 0.732882 -14.098069
1 0.419740 -2.147529 1.673581 1.282650 -1.402210 -0.753767 -13.675389
1 0.288706 -2.320851 1.663672 0.660670 -0.061687 -1.567261 -10.536737
1 -0.551144 -2.316705 1.651123 0.482139 -0.521244 -0.292665 -10.053410
1 0.363424 -1.833189 1.123988 0.239965 -0.542303 -0.224712 -5.158946
2 0.227764 -1.819822 -1.921094 -1.024301 0.535363 0.070657 0.000643
2 -0.276210 -1.825922 0.180265 -0.037375 0.897346 0.372655 0.005952
1 0.294887 -1.817856 0.595797 0.137555 0.183944 -1.131009 0.004267
2 0.029265 -1.817808 -2.662595 0.224939 -0.331121 0.095225 0.106921
1 0.220248 -1.838800 1.202326 1.703817 -1.446563 -0.917450 -10.610561
1 -0.051199 -1.829827 1.329232 -0.615457 -1.298513 -0.138516 -10.131505
1 0.064221 -1.831273 1.298625 -1.111940 -0.247915 1.660592 -11.865829
1 -0.432493 -1.822834 1.521358 0.314511 -0.251664 -1.088637 -7.829004
1 0.401396 -1.837340 1.562087 0.379135 -0.411163 -0.821811 -12.033664
1 -0.461975 -1.837277 1.646346 0.169288 -0.931252 1.097553 -10.812118
1 0.455671 -2.069299 1.431618 -1.278045 0.694515 -1.399419 -12.638125
1 0.457622 -2.232448 1.592304 -0.720289 0.840827 0.473191 -13.695172
1 -0.349632 -2.191903 2.054624 0.646763 -0.962924 2.050775 -11.263272
1 0.159833 -2.188825 1.974281 0.729279 -0.711107 -0.294131 -12.681160
1 -0.310412 -2.091217 2.095813 -1.131308 -0.416800 -0.167136 -11.087114
1 -0.262913 -2.231641 1.904572 -1.094686 -0.376645 -0.053314 -11.731047
1 -0.508469 -2.274285 1.962756 -0.091292 -0.190706 -0.917411 -8.176502
1 -0.010767 -2.062320 2.138178 0.575521 -1.285578 -0.604706 -11.726988
1 -0.384521 -2.208607 1.957624 -0.588274 -1.371685 -0.126410 -11.802957
1 -0.132214 -2.077536 1.914681 0.239199 1.253479 -0.371659 -11.941010
1 -0.297172 -1.858683 2.064393 1.767681 2.029494 -0.009328 -7.494886
1 -0.130855 -1.983664 2.256933 0.883217 -0.384227 0.510380 -10.790921
1 -0.326785 -2.159373 1.872859 0.556792 -0.204103 -0.685875 -9.481595
1 0.021563 -1.986863 1.813493 1.185915 -0.868450 0.273046 -11.390666
1 0.194117 -2.038309 1.864085 1.023853 -1.613926 0.236081 -11.467321
1 0.080675 -2.096255 2.095832 1.332162 0.696549 0.541274 -12.865684
1 0.026970 -2.161274 2.168700 0.426581 0.661998 -0.168681 -10.824351
1 -0.036298 -2.054387 2.040466 -0.589537 0.980581 0.555574 -12.356569
1 -0.268816 -2.164907 1.996347 -0.968729 -0.749169 -0.446164 -10.010227
1 0.197776 -1.926332 2.248285 0.864264 -0.042202 -1.309907 -11.390694
1 0.114741 -1.987434 2.074744 0.071412 -0.169323 0.590000 -12.416528
1 0.287427 -2.255175 2.535249 -0.850603 -0.135058 0.190643 -3.743636
1 0.167124 -1.856768 2.043649 -0.736184 0.910963 -0.315239 -11.997243
1 -0.148697 -1.901071 2.334032 0.245741 -0.394130 0.407263 -6.397788
1 -0.098531 -2.086262 2.215539 -0.351486 -0.096860 0.658207 -12.372882
1 -0.439470 -2.124541 1.820442 -0.350085 -0.022093 0.014111 -9.676259
1 -0.212931 -2.060166 2.225330 0.705687 0.036528 -0.321627 -7.452227
1 0.184562 -2.153791 2.092735 0.660379 -0.576599 -1.173529 -12.516984
1 0.142378 -2.155941 2.370842 1.967479 0.127194 0.851091 -8.566238
1 0.030969 -1.983150 2.000885 2.428041 0.218031 -1.674586 -12.309214
1 0.246326 -2.117206 1.930211 -0.866492 0.018581 0.223289 -11.068990
1 0.066660 -2.029642 2.311592 0.598617 0.595416 -1.140471 -10.865024
1 0.321142 -2.079089 2.004405 -1.244757 -1.151177 0.102996 -10.328560
1 0.265911 -2.106263 2.196779 -0.088244 0.152788 -0.185066 -12.658419
1 -0.376871 -2.217829 1.785480 -0.701181 0.057087 -0.097391 -10.917936
1 -0.161428 -2.154365 2.265450 -0.519594 -0.770999 -0.133166 -9.896449
1 -0.040994 -2.039827 2.323307 1.173995 0.859188 0.793879 -10.285534
1 0.150565 -1.965981 1.967097 -0.202580 0.954952 1.724855 -11.943954
1 0.249673 -2.020665 2.263352 1.068447 -0.075184 -0.362059 -10.863095
1 0.363479 -2.177532 2.359733 -0.182286 0.943871 -0.300034 -9.874629
1 0.051908 -2.023722 1.904773 0.852515 -0.736861 0.069055 -12.845595
1 0.293875 -2.103121 2.295294 1.318826 0.133594 0.191220 -10.796588
1 -0.577935 -2.173034 1.980515 1.418451 -0.176454 0.708837 -8.308311
1 -0.145743 -2.051748 2.028533 -1.190292 -0.435923 -1.279739 -11.917336
1 0.135341 -2.123913 2.190595 -0.361027 1.020930 0.689147 -12.167383
1 0.008002 -2.090857 2.238192 -0.609028 1.602303 1.132222 -11.672536
1 0.275545 -2.200800 2.244297 -1.104208 0.853858 0.308868 -12.121192
1 0.106861 -2.128605 1.899341 1.314623 0.476380 0.142567 -12.884645
1 -0.117111 -2.150685 1.997278 -0.761689 0.134083 -1.040910 -12.593508
1 0.440800 -2.113636 2.159721 -0.075974 0.388673 0.906064 -13.345229
1 -0.166445 -2.195123 1.922477 1.413908 0.015347 0.860182 -9.909264
1 -0.453177 -1.943931 2.096176 -0.848305 0.793737 0.136080 -6.136141
1 -0.188544 -1.877397 2.101984 -0.802550 -1.322803 0.119692 -11.990860
1 0.261786 -2.257228 1.936197 0.357013 -0.266829 0.457602 -10.531493
1 0.030166 -2.212892 1.954622 -0.073665 0.497888 -0.798907 -12.106894
1 -0.502045 -2.272444 2.182377 -0.269740 -0.854492 -0.206945 -3.958287
1 0.233068 -1.942870 2.110023 0.354568 0.957589 -0.833768 -10.746511
1 0.404340 -2.081139 2.336210 2.268635 -0.204192 0.607406 -9.003963
1 0.342894 -2.104963 2.101232 1.321984 0.359223 -0.279271 -12.190764
1 -0.388305 -1.981746 2.173975 -0.009557 0.032291 0.616247 -3.896351
1 -0.208494 -1.961580 2.189480 -0.664233 0.635119 0.479819 -8.139019
1 0.371071 -2.159481 2.236744 1.513665 0.152198 2.321362 -12.728696
1 0.193355 -2.214461 2.173690 -0.030698 1.444079 -0.521316 -9.763346
1 -0.618504 -1.914736 1.797726 -0.424430 -0.893382 -0.228913 -7.308643
1 -0.482390 -2.144860 1.932545 0.076791 0.702161 0.631165 -11.794935
1 0.261274 -2.177728 2.016361 -1.395768 0.870663 -0.641185 -12.608512
1 -0.196388 -2.229998 2.017742 -0.370316 1.099606 1.249215 -11.502815
1 -0.525713 -1.869835 1.849442 -0.128345 0.838248 -1.185194 -9.406343
1 0.261428 -2.018031 1.942935 -0.535193 -1.205852 0.348503 -9.369030
1 -0.095399 -2.006108 2.142777 -0.830437 0.732001 -0.780897 -12.476038
1 0.120385 -2.287618 1.974647 1.116462 -0.571506 1.010410 -11.995217
1 0.383866 -2.207014 2.109721 0.652238 0.233321 -0.158606 -12.105407
1 -0.539825 -1.996580 1.986390 0.233968 0.311326 0.441851 -10.548286
1 -0.072914 -2.185036 1.886772 1.815522 1.072447 -0.606151 -11.441710
1 0.160361 -2.072002 2.005176 0.008683 -1.146950 0.938128 -12.218790
1 -0.265206 -2.046782 2.003623 -0.358859 -0.269825 0.091152 -12.120634
1 -0.470262 -2.220187 1.845098 1.088734 -0.133514 -0.644033 -10.662707
1 0.198979 -2.170547 1.842118 1.223579 -0.470262 -0.846495 -12.498134
1 0.083636 -2.076011 2.397914 0.197586 0.589928 1.962289 -8.001417
1 0.036247 -2.159682 2.339031 -0.020969 0.055042 1.355767 -11.135250
1 -0.203991 -2.030958 2.111933 0.737065 -0.129014 1.142701 -12.003356
1 0.316362 -2.012496 2.360871 -1.710051 2.238675 0.656900 -10.362861
1 0.359045 -2.227041 1.972853 -1.032181 0.086192 0.590501 -10.757886
1 -0.382505 -2.039066 1.846301 -0.940585 -0.306522 0.039500 -10.572050
1 -0.091064 -2.249576 1.974700 0.586838 -0.745234 1.874283 -13.849328
1 0.357970 -1.869204 1.863643 -0.288279 -1.439885 -0.793151 -9.697987
1 0.250472 -2.030128 2.463439 -0.949542 1.020765 0.901297 -6.522410
1 -0.194783 -2.138909 2.069079 -0.965570 -1.212698 0.761189 -8.591631
1 0.180865 -2.032039 2.182812 1.883852 0.461882 -0.990919 -11.715744
1 -0.360847 -1.989502 2.003834 2.076479 -0.598373 -0.323126 -10.090972
1 -0.348162 -2.050998 2.298669 0.418730 -0.069548 -0.456829 -5.861665
1 -0.092995 -2.168541 2.356512 0.337608 0.051134 0.477825 -8.250801
1 0.390947 -2.283571 1.861178 0.089252 0.262870 -1.767815 -11.010885
1 -0.568924 -2.085130 1.923621 0.758438 -1.183630 0.808731 -10.193965
1 -0.440096 -2.047550 1.951790 1.343697 0.435652 -0.599864 -11.455179
1 0.002953 -2.158689 2.045937 -1.203616 -0.142729 1.378657 -11.170914
1 -0.241893 -1.936886 2.276295 -1.184942 -0.639878 1.579004 -5.564305
1 -0.347995 -2.109452 1.972375 0.781234 0.054455 -1.968190 -10.997924
1 0.243309 -2.052730 2.072743 0.006654 0.361840 0.825809 -11.961614
1 -0.322157 -2.099386 1.794879 1.731304 0.902206 -0.402896 -9.610950
1 -0.060280 -1.971883 1.902697 -1.029650 -0.462506 0.339348 -12.641693
1 -0.405650 -2.073806 2.192493 0.275799 1.515097 0.467240 -5.208709
1 0.242181 -2.077324 1.777668 -0.453707 0.411377 0.816017 -12.041574
1 -0.023951 -1.985750 2.227349 -1.063063 1.021887 -0.346398 -11.974059
1 -0.057351 -1.920303 1.810540 -0.571303 0.879774 0.651416 -12.044688
1 0.055445 -2.085546 1.997086 1.024242 -0.174531 -0.840136 -11.167336
1 -0.443055 -1.949446 1.918051 -1.875969 1.188222 -0.531041 -10.531823
1 -0.041554 -2.261289 2.355981 0.803327 -0.073301 -0.976419 -9.244834
1 0.285796 -2.197220 2.138848 -1.309727 1.518819 0.490007 -11.600127
1 -0.096699 -2.127568 2.101683 1.098593 0.950337 0.659425 -13.205513
1 -0.030590 -2.087642 1.931411 0.354644 0.335457 0.272445 -12.575499
1 0.373897 -2.080621 1.752429 0.800777 -0.162647 0.058827 -13.167829
1 -0.070976 -2.034384 1.816212 1.294377 -0.401643 -1.139429 -11.100590
1 -0.003958 -2.130659 2.432589 -0.294272 -1.013087 0.594291 -6.680533
1 -0.483388 -2.209027 2.042275 -0.434264 -0.485483 1.032557 -10.682026
1 0.147900 -1.854877 2.509614 -0.374999 1.070484 0.272623 -2.360362
1 -0.296674 -2.018399 2.208715 0.511929 1.283897 -1.155381 -6.470942
1 0.409392 -1.930442 1.764037 -0.324098 -0.372797 0.782063 -10.570261
1 0.072851 -2.022290 2.190653 0.585870 0.673326 -0.699663 -12.758904
1 -0.502155 -1.884272 1.994616 1.405824 -0.285614 -2.009726 -6.287981
1 -0.077165 -2.049400 2.437370 0.019367 0.049376 1.723453 -4.372851
1 0.121959 -1.964409 1.849856 0.101847 -1.485925 -0.563214 -11.691216
1 -0.193133 -1.981666 1.928412 1.068115 0.285400 -0.148776 -11.650007
1 -0.263970 -2.018420 2.385040 0.324603 -0.257684 -0.853334 -3.240708
1 0.329355 -2.101113 2.462213 0.175887 -0.545228 0.978589 -6.283658
1 0.294937 -2.236123 1.824715 0.405417 -0.446589 -0.867034 -12.270573
1 -0.435461 -2.149986 2.118952 -0.936080 -0.639424 0.353733 -9.928493
1 -0.645131 -1.970395 2.001383 0.617066 -0.172466 -0.071236 -4.068010
1 -0.585344 -2.187752 1.863512 -0.424078 -0.205291 -1.177451 -9.376293
1 0.432232 -1.968121 2.261505 -1.088629 1.908796 -0.130236 -8.594015
1 0.107587 -2.186799 1.793259 -0.212600 -0.083766 1.197996 -7.727313
1 -0.602465 -2.056018 2.051116 0.586065 0.467366 0.169640 -6.681671
1 -0.577676 -2.063429 2.370474 0.343586 -0.915969 0.895148 -0.166073
1 -0.291363 -2.271555 2.006041 -0.241468 -0.654845 0.350124 -12.450456
1 -0.520861 -2.028110 2.114420 -0.511887 -0.207498 1.188817 -6.814344
1 -0.323657 -1.954176 1.903739 -0.739533 0.287589 -0.387401 -10.797641
1 -0.114500 -1.954061 2.039073 -1.086124 0.614394 -0.179671 -11.788990
1 0.027137 -1.938114 2.104760 -1.053863 -1.200572 -0.499213 -12.285484
1 0.210008 -2.174444 2.470818 0.733121 0.039794 -0.397368 -5.993666
1 -0.496470 -2.099330 2.029706 -0.451661 -1.157719 1.177860 -11.583808
1 0.378055 -2.044236 2.233949 1.145562 -1.758356 -0.634336 -10.735697
1 0.167189 -2.095090 2.295482 0.270440 0.289054 0.890221 -10.839099
1 0.244218 -2.112620 2.395383 0.161090 1.629895 -1.060288 -9.691255
1 0.079317 -2.020343 2.503569 0.589738 -0.265908 -0.330821 -4.352572
1 0.339475 -1.964065 2.056647 -0.469910 0.037069 -1.137233 -11.110744
1 0.257616 -1.913163 1.878910 0.016181 -0.672869 -1.495242 -11.944989
1 -0.289842 -1.942210 2.120086 -0.099018 -1.087931 1.543230 -9.697342
1 0.443474 -1.962261 1.868300 -0.716749 0.083506 0.408125 -12.100904
1 -0.062030 -2.313115 2.523013 -0.961409 -1.912157 -0.121588 -1.992405
1 -0.234764 -2.136588 1.832017 0.552686 0.403333 -0.059612 -11.723578
1 -0.498776 -2.026868 1.870058 0.048263 -0.832965 -0.148355 -11.844505
1 0.084651 -2.224484 2.090724 -3.217252 0.328956 1.074871 -12.994536
2 -0.667659 -1.851323 3.011792 -0.817755 0.966954 0.906837 0.000793
1 -0.412639 -2.057865 2.068320 0.021651 0.428990 0.298745 -10.450109
1 0.011953 -2.000397 2.413643 0.629225 0.505381 -1.373725 -8.295058
1 0.080273 -2.199559 2.242315 -0.422585 0.152788 0.793130 -10.756742
1 -0.355267 -2.169974 2.211032 1.283821 1.622609 0.389823 -8.556047
1 -0.035900 -2.203252 2.244910 0.129355 0.000899 1.858392 -12.129812
1 -0.652081 -2.171046 1.756403 -0.425139 0.648756 -0.916042 -9.039242
1 0.324561 -2.139954 1.845867 0.646681 1.263986 0.259006 -10.331224
1 -0.596565 -1.979878 1.881974 0.010507 0.284584 -1.223719 -9.296520
1 -0.435900 -2.172317 3.076606 -0.878645 -0.430860 0.811581 0.000165
1 0.331663 -2.011034 1.844412 -0.734428 -0.054824 0.902231 -11.826009
1 0.043053 -1.910819 1.909192 -1.318550 -1.092277 -0.166282 -13.830696
1 0.120409 -1.953002 2.420062 -0.012356 0.079532 0.009964 -8.695937
1 -0.225804 -1.938945 2.021765 -0.107763 0.573544 -0.041291 -11.937764
1 0.311540 -2.014135 2.150508 0.072495 1.129628 1.600189 -12.472729
1 0.167911 -1.983640 2.325828 1.490435 -0.573481 0.298507 -10.255034
1 0.296667 -1.978656 2.540547 0.418683 0.658768 -0.777645 -3.681149
2 -0.351556 -1.978024 2.955609 0.344441 0.685810 0.882921 0.000095
1 0.387026 -2.014578 2.478822 0.252453 0.113624 0.120486 -3.998662
1 -0.260715 -2.240605 2.337364 -1.225088 0.231181 -1.318261 -6.646865
1 0.314285 -1.935554 2.264487 0.386939 -1.054080 -0.404934 -11.680106
1 -0.646570 -2.085980 1.847509 -1.225803 -0.193346 0.282760 -7.286371
1 0.336492 -1.888253 2.358659 0.185688 1.732813 0.312397 -8.023476
1 0.381987 -1.931835 1.965766 -1.496578 0.436705 -0.124003 -10.586006
1 -0.372745 -2.251065 2.141382 -0.102539 -0.818951 -2.034336 -9.296496
1 -0.264208 -2.116226 2.346829 -0.014340 -0.359776 0.040453 -5.172037
1 -0.254003 -1.848925 2.181659 -0.388571 0.325897 -0.148927 -9.629285
1 0.183742 -1.858354 2.361621 -0.259334 0.156172 -0.155931 -9.325150
1 -0.553994 -2.246203 1.759329 0.300526 0.289511 -0.723710 -10.505510
1 -0.120919 -2.222914 2.180051 0.939255 0.698287 -1.123297 -11.177667
1 0.050672 -2.245472 1.859789 0.888354 0.560877 -0.816285 -12.343826
1 -0.286527 -1.947839 2.550216 0.141180 0.250226 -0.760110 0.063343
1 -0.333445 -1.858976 1.838584 0.989806 0.291203 -1.012584 -12.358677
1 0.238653 -1.953000 2.395291 1.170385 -0.440301 0.589384 -8.706455
1 0.102799 -2.076691 1.806639 1.063102 -0.084864 -1.374342 -12.887127
1 -0.535992 -1.987288 1.774364 -1.121690 -1.423334 0.072865 -12.012405
1 -0.262449 -2.041294 1.879570 -0.252797 -0.096893 -1.046229 -11.269955
1 -0.125782 -2.115299 1.791026 -0.787656 -0.606612 1.835595 -10.912873
1 -0.317264 -1.947187 1.781809 1.091658 0.893947 0.302331 -12.563224
1 -0.151178 -1.961381 1.832099 0.942023 -1.279418 0.979057 -12.155024
1 0.242273 -2.250657 1.736005 0.285463 1.323203 -1.425318 -10.977980
1 -0.015679 -2.279879 1.766208 2.310210 -0.909335 -0.321349 -8.916247
1 0.015902 -2.132790 1.844518 0.349032 -0.606002 -1.100500 -12.928306
1 -0.551152 -2.095672 1.781556 0.873791 -1.370284 -1.079622 -11.743184
1 -0.005657 -2.255959 2.045221 -0.266317 -0.662831 0.756138 -9.354312
1 -0.262359 -2.233722 2.218401 -0.355448 -0.785172 -0.105444 -10.287060
2 0.317066 -1.961328 3.074801 -0.029366 0.045199 1.307472 0.002210
1 0.143992 -1.918403 2.151700 0.136043 -0.151316 -1.053135 -11.388940
2 0.078988 -2.268275 3.090726 -0.948330 -0.402117 0.357198 0.000070
1 -0.060100 -1.903583 2.174189 -0.890809 1.648501 0.639475 -12.002980
2 -0.790794 -2.013282 3.004494 -2.054792 -0.200630 0.232527 0.000913
1 -0.567358 -2.159630 2.098334 1.154415 0.752143 -0.000580 -6.261330
1 0.388416 -2.190730 1.774582 0.714598 1.470256 0.840517 -12.364744
1 -0.035351 -1.893905 2.287779 0.943166 -0.310459 -0.838695 -10.776966
1 -0.423401 -1.952519 1.813929 0.344885 0.624404 0.643989 -11.537497
1 0.086537 -2.258930 2.348815 -0.094527 -1.164707 0.751795 -10.532290
1 -0.365336 -2.278386 2.274593 -0.095317 -1.182495 -0.202512 -6.669299
2 0.391600 -2.004947 2.805423 0.306438 0.083848 0.650211 0.033569
1 0.419292 -1.978703 2.151180 0.223246 2.097042 0.153904 -12.566647
1 0.362499 -1.880864 2.136094 0.614261 -0.527186 0.355016 -8.364737
1 0.042440 -1.911859 2.222281 -1.142057 -0.801693 0.863909 -11.339207
1 0.428970 -2.034882 2.062784 0.039543 -0.577853 1.004483 -12.875631
1 -0.192793 -2.153656 2.162265 0.306571 0.233708 0.804044 -7.408978
2 -0.802346 -2.037692 2.323472 -0.472159 0.423100 -0.028298 0.720863
1 -0.234687 -2.276193 2.113321 -0.202131 -0.258784 0.985540 -12.616296
1 -0.216441 -2.025695 1.785806 -0.918615 -0.294603 0.813686 -11.886714
1 0.211842 -1.973409 1.774801 -0.301047 0.915590 -0.021904 -8.620270
1 0.174550 -2.238400 2.283663 -2.897824 -1.135642 1.693590 -11.213099
2 0.461364 -2.117109 2.874269 0.871265 0.584683 0.567057 0.033545
2 -0.672034 -2.145620 2.846392 -0.861239 0.648380 0.642416 0.000147
2 -0.007063 -1.966850 2.870125 1.792828 1.207302 0.112178 0.000083
2 -0.436977 -2.184846 2.700615 1.271832 -0.720694 0.260451 0.000096
2 0.050934 -1.856370 2.589596 -0.551147 0.948688 -1.945267 0.272070
2 -0.034813 -1.990893 2.620617 0.796109 0.452582 1.925599 0.022927
1 0.022538 -1.859835 1.771428 0.437229 -0.694719 -0.198303 -11.824998
1 -0.137100 -1.887251 1.943812 -0.064229 1.805297 -0.640407 -12.321341
2 -0.371350 -1.911961 2.465834 0.952054 -0.201798 -0.848279 0.284687
1 -0.399243 -2.185804 2.312085 0.132923 1.366103 0.134356 -3.892288
1 0.262506 -2.217324 2.384276 -0.834348 0.812851 1.303672 -9.210889
1 0.448362 -2.143187 2.039960 0.541278 0.231091 -1.461062 -11.007283
1 -0.163916 -2.206458 1.766161 -0.222088 0.406950 1.157668 -11.724117
1 -0.055158 -2.192767 1.787535 -0.069492 -0.653989 0.668203 -10.103255
1 -0.037823 -1.907801 1.977346 0.235824 0.660052 -0.557667 -11.699203
1 0.231934 -1.837543 1.789432 0.220892 1.735206 0.216557 -10.380579
1 -0.246163 -1.890392 1.895027 -1.333626 -0.879511 -0.947876 -10.660349
1 0.057038 -1.926924 2.336121 0.974662 -0.329237 0.706297 -10.185785
1 0.257783 -1.864960 2.184026 0.606450 0.107273 -0.155022 -12.327817
1 -0.662390 -1.869484 1.883277 1.218115 -0.018364 -0.376354 -3.466505
1 0.282173 -1.862738 2.010588 0.771197 -2.360954 -1.002060 -9.708192
1 0.447356 -2.243284 2.026032 -0.749155 -0.263724 -0.678124 -9.764952
1 0.300531 -1.925079 1.773518 1.652548 0.441418 0.337188 -11.957070
1 0.415528 -2.086286 1.854625 1.170615 0.629925 -1.391374 -11.154638
1 0.187242 -2.261832 2.068213 -0.370054 -1.058019 1.571548 -13.893818
1 0.355006 -2.271371 2.202446 0.838880 0.561354 0.612759 -12.222103
1 0.143568 -2.270478 1.764942 -0.347204 0.656430 0.244502 -9.149528
1 0.335019 -2.290015 2.426114 0.208812 -0.877013 -1.436138 -8.169536
1 -0.115406 -2.225763 2.080316 0.025944 0.074725 -0.046863 -11.758012
2 -0.758481 -2.248524 2.050096 -0.917886 0.140648 0.312443 0.026576
1 -0.032392 -1.841047 1.876110 -0.009548 0.068850 -0.133940 -13.334278
1 -0.220500 -1.877360 1.797756 1.208959 -1.218787 0.994818 -12.700323
1 -0.061324 -1.869118 2.075609 -1.708639 -0.382336 -0.584003 -11.923798
1 0.443333 -1.862407 2.292707 -1.363439 -0.996554 -0.002035 -8.095448
1 0.116226 -1.856526 2.281189 -0.693679 0.062363 0.572038 -11.101144
1 -0.142234 -2.261399 2.290170 -1.471066 0.704541 -0.161023 -10.684564
1 0.420096 -2.042414 1.946074 1.054832 -0.472160 0.474868 -11.284517
1 -0.274989 -2.279791 1.796738 1.102888 -0.441308 1.243819 -12.203441
1 0.154954 -2.258292 1.883989 0.565274 -0.089905 1.048714 -11.514967
1 0.167202 -2.149378 1.702073 -1.049324 -0.288799 0.994790 -11.405204
1 0.063459 -1.887274 2.025086 0.434852 -0.244827 -1.186938 -12.032738
1 0.123670 -1.862261 1.835338 -0.513252 1.216939 0.343446 -12.895549
1 0.461057 -1.829627 1.984441 0.185367 1.597136 -0.543793 -9.782796
1 0.173400 -1.859967 1.933268 0.487071 -1.276177 1.105092 -12.123169
1 0.267018 -1.843897 2.286822 1.282472 -0.658945 0.278884 -11.618423
1 0.361182 -1.835762 2.221963 -1.236797 0.196243 0.493799 -9.670949
1 0.286778 -1.878902 2.475031 0.822371 -1.912675 0.426441 -4.653687
1 0.419063 -2.304711 2.270509 0.561710 -0.932994 -0.884507 -9.544734
1 -0.019866 -2.261068 2.161649 -0.146422 0.536307 -0.416165 -12.525894
1 0.313219 -2.279980 2.322084 0.967628 -0.096702 0.706585 -9.784763
1 -0.059106 -2.289278 1.853503 0.361146 -1.023467 0.399505 -11.207169
1 -0.152886 -2.306908 1.788918 -0.182938 1.049969 -0.726707 -12.678955
1 -0.304854 -2.310372 1.695110 0.033673 0.117706 -0.991985 -9.554235
1 -0.175215 -2.303173 1.919630 -0.122797 -0.571126 0.216299 -14.068717
1 0.120832 -2.297958 2.158541 -0.579431 0.285196 0.585958 -11.348768
1 0.037706 -2.295166 2.257933 0.820216 -0.005093 0.301894 -12.105926
1 -0.093443 -2.286901 1.694852 -0.062968 0.890365 -0.914536 -12.325585
1 -0.655830 -2.271437 1.805433 -0.227285 0.904322 -0.912083 -6.171151
1 -0.117742 -2.239946 2.430061 -0.779489 1.936164 -1.041170 -5.111777
1 0.152469 -2.290817 2.488009 0.709676 -0.191158 -0.089145 -4.339933
1 -0.423619 -2.310183 1.804734 0.797652 -0.331671 0.837200 -10.818887
1 -0.419129 -2.294645 2.010429 0.261598 0.303447 0.941977 -10.735502
1 -0.052286 -2.232054 2.777484 0.045243 2.176263 0.792784 -0.028036
1 0.442827 -2.256100 1.702584 0.328630 0.428194 0.382317 -12.880377
1 -0.647177 -2.055095 1.734629 1.296502 -0.426075 0.088267 -8.371698
1 0.124401 -1.898685 1.728218 -0.733344 -1.172041 0.961241 -12.086740
1 0.054140 -2.162494 1.715539 0.512316 -0.154425 -1.678896 -10.297832
1 -0.460372 -2.225620 1.726250 -1.243571 -0.713118 0.984619 -10.301215
1 -0.553215 -2.155305 1.696769 2.336523 0.509889 0.245683 -10.311624
1 -0.019610 -1.944624 1.700624 0.235849 -0.647125 -0.182341 -12.587397
1 -0.449101 -2.064684 1.743912 0.739269 -0.127799 1.475078 -10.846252
1 0.077012 -2.004254 1.727254 -1.187931 0.873695 -1.011252 -11.911605
1 -0.354592 -1.865328 1.734212 -0.118598 -1.026994 0.212802 -12.506540
1 -0.313074 -2.040267 1.704050 1.251488 -0.765167 -0.274089 -11.247813
1 -0.228343 -1.949016 1.713533 0.467197 0.957756 -0.101812 -12.403496
1 -0.212079 -2.121213 1.726388 -0.627118 0.631910 -0.924837 -12.825808
1 -0.057874 -1.834994 1.720542 -0.036381 1.122753 1.406581 -11.206757
1 -0.409362 -1.967810 1.703118 1.172993 -0.666383 -1.438663 -12.203556
1 0.296725 -2.161717 1.750954 1.126539 -1.538279 0.270188 -9.927175
1 0.201620 -2.022928 1.694924 0.726317 1.235244 -0.173064 -8.233250
1 -0.121971 -1.914109 1.724703 -0.726184 0.528307 0.148153 -12.689949
1 -0.281049 -2.195323 1.734921 -0.677527 0.747773 0.341435 -12.078873
1 -0.483515 -1.893278 1.738894 -0.226739 -0.593800 -0.221767 -11.917749
1 0.300153 -2.015195 1.700318 0.688500 0.838974 0.633312 -12.265965
1 -0.607103 -1.964589 1.703534 -0.460739 0.428772 -0.144004 -8.211881
1 -0.020538 -2.087605 1.722453 -2.145236 -1.175311 2.925774 -11.842148
1 -0.806823 -2.200798 1.742735 -0.261525 -0.372598 1.904742 -0.889039
1 -0.156448 -2.027229 1.694874 0.818589 -0.244728 0.574637 -12.497600
1 0.408388 -2.281864 2.507266 1.451715 1.055778 -0.480535 -2.811276
1 0.285167 -2.283191 2.036610 0.720282 0.566884 -0.593581 -12.340865
1 0.357321 -2.295987 1.750257 -0.188499 0.202855 -0.816675 -14.377507
1 0.453323 -2.301274 2.154512 1.135391 0.547640 1.073978 -11.522824
1 0.248879 -2.294605 2.161022 -0.848883 -0.818053 0.213239 -11.776049
1 0.176099 -2.314566 2.364746 0.166096 1.410811 0.548776 -8.772969
2 -0.357901 -2.316556 2.503680 -1.299329 1.520303 0.310513 0.003693
1 -0.197800 -2.320431 2.382559 -0.076257 1.036640 -0.307855 -6.058807
1 -0.557272 -2.325976 2.052706 -0.947918 0.435512 -1.653545 -4.593753
1 -0.185338 -2.321189 2.220882 0.141083 -0.025075 0.577356 -11.222754
1 0.359115 -2.325345 2.110546 -1.685071 -1.304229 0.224368 -11.503287
1 0.010719 -2.315566 1.968073 -0.109610 0.514038 1.128330 -12.203543
1 -0.437990 -2.322133 2.113992 0.073582 -0.049361 0.285499 -5.990285
1 -0.370924 -2.314178 1.914815 0.601573 2.357730 0.401288 -11.147758
1 0.056348 -2.317564 2.459481 -0.942167 -0.375351 -0.639915 -4.467676
1 -0.139389 -1.834653 2.189546 0.914617 -0.498200 0.295492 -11.146794
1 -0.416068 -1.835114 1.901805 1.180430 -1.075002 -0.728476 -9.971005
1 0.414721 -1.813431 1.698387 -0.638261 -0.801813 -0.633669 -10.884353
1 0.310386 -1.828421 1.724154 1.558284 0.565549 0.643691 -11.795101
1 0.041177 -1.824663 2.115834 -0.283472 -0.454931 0.299213 -13.597787
1 0.350208 -1.822167 1.949767 1.765768 0.613898 -0.758951 -9.647127
1 -0.197134 -1.817810 2.276847 -0.506900 -0.686724 0.165915 -7.242478
1 -0.266281 -1.821637 1.980207 -0.547344 -0.300951 1.712058 -9.063893
1 -0.122399 -1.839888 1.806238 0.026189 -1.308563 0.335311 -11.907108
1 0.453785 -2.251270 2.354977 -1.700779 0.185034 0.510158 -7.653185
1 0.459793 -1.852883 1.849731 0.527729 0.755597 -0.062282 -9.504910
2 -0.246416 -1.028747 0.507086 0.018992 0.288371 0.247894 0.002480
2 0.100361 -0.894258 -0.174156 -0.109606 -0.162585 -0.793105 0.618741
1 0.090528 -1.478220 0.728497 -0.677791 -0.144189 0.080671 -0.418103
2 0.178681 -0.151878 -0.698204 0.059959 0.374464 0.389551 0.003083
2 0.379184 -1.686753 -0.261605 1.120570 -1.104217 -0.196833 0.097625
1 -0.216949 -1.218615 0.970663 -0.972202 0.789542 1.314623 0.117592
2 -0.002692 -0.771560 -3.087353 0.160963 0.056676 -1.369313 0.003219
2 -0.679012 -1.147666 -1.793247 -0.156136 0.372707 -0.919400 0.000243
2 0.185879 -0.998471 -1.577572 -0.309181 0.222563 -0.314544 0.306865
2 0.140023 -0.344601 -0.627228 0.617645 0.366904 0.620173 0.002367
2 -0.577535 -1.787003 -2.226413 -0.311938 -0.987633 -0.322830 0.003855
2 -0.035866 -1.468381 -1.300827 -0.324620 -1.461144 -0.079107 0.038321
2 -0.025513 -1.099195 -1.431084 0.045188 0.875084 0.902050 0.613653
2 -0.099833 -0.834571 0.692024 0.011876 1.112170 1.362769 0.000609
2 -0.288048 -0.834286 -0.200537 -1.486655 -1.383372 -1.582947 0.179451
2 0.100499 -1.358674 -1.768741 -0.048742 0.658220 -0.276001 0.000445
2 -0.116415 -1.730497 -1.830375 -0.830530 -0.036318 1.150224 0.000786
2 -0.623346 -0.987920 -0.280719 -0.493693 0.431888 -0.550420 0.000261
1 -0.679268 -1.136592 0.231314 -0.934099 -0.079332 0.194889 -0.337269
2 -0.770596 -0.301991 -0.912399 -0.788783 0.718082 0.240717 0.006048
2 -0.598142 -0.829937 0.916772 -0.434748 0.764055 0.939025 0.001561
2 -0.502059 -0.477979 -1.672760 -0.242708 0.041640 0.090389 0.000181
2 -0.312956 -1.314515 -2.729308 -0.769309 -0.252902 -0.619101 0.000072
2 -0.071953 -1.274591 -1.864029 -0.164372 0.327859 -0.086719 0.000430
2 -0.624141 -0.869827 -2.768970 -0.005951 -0.591920 0.040073 0.000022
1 -0.727030 -0.699410 -1.155788 -0.125109 1.176969 1.292188 -0.362429
2 0.067282 -0.656879 -2.925570 -0.451617 -0.869402 -0.251094 0.001012
2 -0.160979 -0.325227 0.707016 -0.947065 -0.280708 -0.245466 0.000063
2 -0.060054 -1.294469 -1.208635 -0.173464 0.159842 -0.756613 0.001112
2 0.299893 -0.971519 -1.095333 -1.325124 -0.145757 1.226774 0.003740
2 0.196693 -1.538068 -0.121389 0.529550 -0.294351 0.201300 0.000184
2 -0.714700 -1.219649 -0.296257 0.117542 -0.208190 0.254791 0.000080
2 -0.730090 -0.369043 -1.252059 -1.052078 0.004707 0.466318 0.001084
1 0.134081 -0.943844 -1.320856 -0.284645 -0.348084 -0.496910 -0.000929
1 -0.082330 -0.501775 -2.539065 0.484255 0.545490 -0.485892 0.057845
2 -0.050518 -1.109350 0.528919 0.335804 -0.293719 -0.286454 0.000666
2 0.337706 -1.644514 -0.384338 2.264928 -1.561731 1.772719 0.097621
2 -0.746001 -1.344544 -3.038295 -1.664975 0.442211 -1.155242 0.000301
2 -0.405961 -1.159596 -2.125785 -0.216177 -0.729415 -1.886001 0.000052
1 -0.640368 -1.655714 -1.239325 0.209538 -0.676070 -0.375214 0.001915
2 -0.548309 -0.527564 -2.455500 -0.402580 0.809373 0.208566 0.065154
2 -0.084832 -0.824494 -1.253933 0.358204 -0.370853 -1.573119 0.000051
2 -0.022100 -1.053595 -0.725844 0.469785 -0.470574 -0.690296 0.000899
2 0.224610 -1.143112 -0.725115 0.579829 0.176625 0.825325 0.000514
2 0.370327 -1.113874 -1.012627 0.412214 0.088429 0.219989 0.003795
2 -0.326355 -1.482364 -2.314651 0.215025 -0.523481 0.454560 0.016348
2 -0.415402 -1.481855 -1.433403 -0.135612 -1.120631 0.024091 0.004044
2 0.345410 -0.783755 -0.828830 0.127712 -0.227867 0.937771 0.000014
2 0.145133 -0.442588 -0.906863 -1.081386 -0.682031 -0.521209 0.002392
1 -0.802446 -1.177135 0.303921 -0.298346 -0.221808 0.142371 -0.278272
2 -0.552009 -1.585968 -1.385967 -0.061283 -0.200548 1.192464 0.006427
2 -0.088285 -1.591516 -1.363228 0.777554 -0.673007 0.039832 0.037983
1 -0.037439 -1.538464 -2.666160 0.047582 -1.316954 0.395091 -0.000550
1 -0.214998 -1.708060 -1.027474 0.455643 0.179397 0.364362 -0.004831
2 -0.151669 -1.080385 0.738235 -0.234363 0.438954 0.167907 0.000278
2 -0.584470 -0.961017 0.766293 -1.017094 0.954766 0.420649 0.032034
2 0.127033 -0.838836 -0.074802 -0.299251 0.648939 0.654839 0.622686
1 -0.612295 -0.776084 -2.041485 0.036762 0.150009 0.524687 0.000231
1 -0.127542 -0.577357 -2.960975 0.531912 0.782169 -1.057005 -0.000728
2 -0.234816 -1.692207 -1.464147 -1.832766 -0.394311 -0.572035 0.000778
2 0.006040 -1.301477 -2.917790 0.161672 0.116577 -1.154270 0.012468
1 -0.680156 -0.375916 0.138642 -0.190224 1.118985 1.344834 0.000699
1 0.280197 -1.029811 0.623583 0.848588 0.226909 -0.310928 -0.001776
1 0.446864 -1.199331 -2.092202 1.093083 -0.233972 -0.417779 -0.414894
2 0.002267 -1.232873 0.191837 0.226484 0.407607 -0.217305 0.000657
2 0.067649 -0.331629 -2.251058 0.107532 1.713708 0.943608 0.000916
2 -0.454306 -0.271241 -2.537770 -1.045267 0.323067 -0.280229 0.016835
2 -0.202765 -0.300545 0.298959 0.185375 0.394041 0.086658 0.002924
1 0.133538 -1.115589 -0.918486 -0.037497 1.093289 0.416030 -0.001834
2 -0.163552 -0.363512 -0.109668 -0.266427 -0.066406 -1.050134 0.038895
2 0.353348 -1.334001 -2.707512 0.171097 0.229604 -0.300830 0.009345
1 -0.468877 -0.961908 -2.405173 -0.460189 0.625276 0.138834 -0.012591
2 -0.201588 -1.088519 -1.426598 0.425378 -0.311420 -1.691985 0.004414
2 -0.600589 -0.826870 0.080475 -0.348506 -0.300403 2.000268 0.000741
2 -0.588028 -1.160280 0.634782 -1.594727 -0.456538 1.628070 0.009167
2 0.388952 -1.720818 -1.241435 1.240479 -1.050597 0.304857 0.000707
2 0.037517 -1.078674 -0.187256 -0.503051 -0.151537 1.631693 0.001391
2 -0.172522 -0.510636 -0.107615 0.335141 -0.302844 -0.032970 0.038245
2 -0.605347 -1.686629 0.341730 -0.870445 -0.195106 -0.682581 0.002657
2 0.323867 -1.110961 0.472291 0.476574 0.351676 0.097442 0.004247
2 -0.157265 -1.143505 0.092570 0.058328 -0.092406 -0.131841 0.000616
2 -0.448513 -1.341359 0.049880 0.022189 -0.104093 0.689152 0.000067
2 -0.261640 -0.779627 -0.722556 1.497618 -0.280482 -0.387703 0.000748
1 0.179070 -0.540462 0.620088 0.172656 1.429492 0.827998 0.432584
2 -0.312861 -0.511616 -2.594419 -0.443120 -0.119718 0.582762 0.294419
2 -0.504802 -1.498510 -2.309397 -0.191466 -0.434477 0.884054 0.052648
2 -0.006816 -1.370711 1.037991 0.737263 -0.258428 -0.631852 0.104628
2 -0.576533 -0.281619 -1.113533 0.179341 1.020111 0.584318 0.013820
2 -0.577757 -0.586378 -2.705321 0.561598 -1.092489 -1.215704 0.250550
1 -0.139476 -0.870253 0.488783 1.352558 -0.057326 -1.107632 0.001493
2 -0.502817 -1.213900 0.780324 -0.178138 0.028065 0.260946 0.004459
2 -0.542540 -1.277134 0.507559 0.162360 0.629598 -0.352701 0.009646
1 -0.624941 -0.619614 -1.084808 0.366124 1.146453 -0.696453 -1.031646
2 -0.562714 -1.366950 -1.192164 0.925718 -0.432891 -0.613341 0.004780
2 -0.130649 -0.491403 -0.604806 0.787111 1.098629 0.377568 0.001463
1 0.148704 -1.533718 1.003002 -0.246126 -0.613223 1.755056 -0.217110
2 -0.114580 -0.156734 -1.455052 -0.778726 0.018176 -0.425305 0.000006
2 0.171331 -1.405751 -2.834413 -0.298571 0.129984 -0.979865 0.000675
1 -0.456353 -0.833136 -1.021850 -1.304497 -0.843887 0.289823 -0.017425
2 0.107483 -1.725954 -2.402676 -0.035648 -0.253298 0.841703 0.000077
1 0.109769 -0.183077 0.443188 -0.618861 1.413494 -0.839554 -0.006118
2 -0.418680 -1.605997 -2.266274 -1.072627 -0.174128 -2.509824 0.061778
2 0.007436 -1.246066 -2.453618 0.072040 -0.885170 0.718581 0.000196
1 0.129202 -0.958313 -2.987252 0.271049 -1.230658 0.064189 -0.000911
2 -0.476572 -1.364181 0.304496 -0.536173 0.454969 0.139143 0.000240
2 -0.543968 -0.433161 0.506274 -0.122227 -0.542632 0.530780 0.000027
1 -0.514535 -0.593498 -0.174842 0.102262 -0.773933 0.416221 -0.010389
2 -0.325102 -0.311692 -2.190912 1.168965 -0.336022 -1.076105 0.020379
1 -0.531881 -0.530652 -1.073643 -0.169999 0.082486 0.602855 -0.689235
2 -0.063474 -1.549082 -0.425880 -0.589471 0.286600 0.211672 0.000045
2 -0.438325 -1.347092 -1.767453 -0.716950 0.636194 1.261655 0.000008
2 0.031895 -0.941544 -2.058806 -0.608738 -1.016582 0.210711 0.000005
2 -0.263428 -1.556438 -0.019227 0.118234 0.322987 0.018494 0.000115
2 -0.667256 -1.712652 -2.364017 -0.424976 -0.455179 1.120317 0.004703
1 -0.368071 -0.828958 -2.201572 -0.186329 1.332348 -0.141603 -0.009752
1 -0.730324 -0.438643 -0.237857 -0.096510 0.002527 0.763000 -0.010870
2 -0.329352 -1.533385 -0.795000 0.652198 0.473247 -0.307638 0.000026
2 0.457792 -1.718491 -1.003798 1.883596 -0.248065 -0.389688 0.029378
1 -0.461139 -0.824840 -1.378388 0.303799 -1.659293 0.697178 -0.005187
2 -0.258164 -0.675668 -0.235133 0.646310 -0.951636 -0.939184 0.010934
2 0.167034 -1.330835 -1.466440 -0.418016 0.299704 0.161446 0.143121
2 -0.243162 -0.855411 -0.037833 -1.042494 -0.122549 -0.217773 0.006891
1 -0.121533 -0.900428 -0.635102 -1.519534 -0.192444 1.702731 0.001833
1 0.267378 -0.817507 0.381122 -0.518685 0.266745 1.076152 -0.005633
1 -0.018593 -1.721247 0.879490 -0.439553 -0.650895 1.149359 -0.137612
2 -0.563916 -1.397073 -2.668387 -1.045193 -0.632377 -0.133821 0.000030
2 0.058518 -0.959941 -2.494805 1.226088 -1.666750 -1.060570 0.000999
2 -0.608911 -0.838161 -0.535939 0.623246 -1.464858 0.897337 0.000057
1 -0.636622 -0.838302 0.697560 -0.523528 0.295027 0.831146 0.034976
2 -0.002890 -0.195881 -0.252973 0.239140 -0.313124 0.651066 0.000071
2 -0.250490 -0.568901 0.536125 -0.481105 -0.957830 0.338734 0.000020
2 -0.429336 -0.624731 0.976037 -0.724801 -1.189233 0.477551 0.000102
2 -0.568062 -0.965010 -2.081336 -0.237088 0.953835 -0.969684 0.001197
2 0.011313 -1.374878 0.409494 2.069210 0.275843 -0.411486 0.000053
2 0.161686 -0.719405 0.088443 1.380546 0.711830 -1.133011 0.002341
2 0.020054 -0.542403 -0.494044 -0.784426 -0.028326 -0.307793 0.001471
2 -0.393442 -1.302585 0.596046 1.057374 -0.837743 -1.009369 0.005072
2 -0.264999 -0.213650 -2.086548 -1.520329 -0.296417 0.920149 0.020552
1 0.097481 -1.479514 0.830290 -1.144648 0.122730 0.637480 -0.506325
2 -0.083340 -0.924146 -2.630905 1.322080 -0.130099 0.264631 0.001041
1 -0.732992 -0.723730 0.279382 0.146833 0.093133 0.402835 0.015030
2 -0.173796 -1.499835 -2.483613 1.194333 -1.486569 0.484065 0.000382
2 -0.341448 -1.317241 -1.275945 0.313331 -0.847521 1.246086 0.000237
2 -0.736089 -0.757279 -1.922082 0.044998 -0.527539 0.575895 0.006244
2 0.079382 -1.146064 -1.453096 0.792790 -0.477913 0.603844 0.611660
2 -0.344261 -0.767658 -2.805610 0.038161 -0.720280 -0.461776 0.000257
2 0.020469 -0.931435 -0.495277 1.527503 0.438462 -0.222880 0.000928
2 -0.535351 -0.386169 -0.653241 0.427030 -0.420101 -1.118571 0.000518
2 0.076049 -1.783799 -1.614824 -0.380467 -1.748563 0.574628 0.000028
2 -0.187219 -0.544041 -1.015555 1.342364 -0.293874 0.270411 0.000003
2 -0.313176 -0.632934 -2.621450 0.666985 -0.124407 0.633295 0.294446
2 0.335680 -0.649157 -1.573257 -0.204188 1.501077 -0.968675 0.000363
2 -0.561181 -1.618015 0.017446 -0.433601 -1.075003 -1.379429 0.000027
2 0.005043 -1.245851 -2.683889 1.699463 -0.922379 -0.296369 0.000327
2 -0.253421 -0.300012 -0.279118 0.932845 -0.908448 0.099718 0.099528
2 -0.342565 -0.179740 -2.474186 0.626130 0.103915 0.081810 0.016792
2 0.070186 -0.350789 -2.672740 0.066282 -0.673743 -0.057725 0.000109
2 -0.617616 -0.509115 -1.388856 -1.024927 0.002256 0.810399 0.000253
2 -0.099929 -0.372698 -2.482207 0.045675 -1.122398 -0.789057 0.058914
2 -0.744640 -0.385962 0.303865 -0.345958 -0.864905 0.968164 0.004064
2 -0.109925 -0.306286 0.456034 0.441141 -0.499629 0.707240 0.003039
2 -0.030427 -0.673924 0.225361 -0.148777 -0.850959 0.560601 0.000112
1 -0.260205 -1.532494 0.604142 0.003172 -0.413651 0.653723 -0.003552
2 -0.036211 -1.569295 -0.107706 -1.030370 0.180940 0.471156 0.018862
1 -0.759273 -1.351513 -1.865617 -0.276911 0.917379 -0.881837 0.000178
2 0.149030 -0.506567 -2.314343 -0.718888 0.890148 1.225393 0.000820
2 0.102235 -0.456331 0.658729 -1.026453 0.402445 0.578501 0.434907
1 -0.064706 -1.604157 -0.741065 1.677337 0.027363 -1.039519 -0.002571
2 -0.385326 -0.271897 -0.297774 -0.440742 0.144915 -0.675528 0.099689
2 -0.250685 -1.107564 1.037866 0.601970 0.044411 -0.097277 0.118199
2 0.434755 -0.227149 0.563019 0.281742 0.097878 -1.403776 0.000599
2 0.300557 -0.164137 0.890291 1.786832 0.834795 0.399900 0.000010
2 -0.205830 -0.788513 -2.215098 0.793554 -2.034360 -0.846102 0.008059
2 0.179831 -1.514103 -0.585749 -1.780698 0.019474 0.266003 0.000042
2 0.345656 -0.900376 -2.221460 -0.253137 0.708851 -0.209463 0.000071
2 0.436485 -0.483874 -0.906275 -0.031188 -0.955537 0.544805 0.000213
2 -0.276113 -1.078012 -1.059026 0.311530 0.064436 0.058141 0.000102
2 -0.521820 -0.708103 -1.683456 1.118885 0.102726 -1.383991 0.018223
2 -0.497526 -0.737672 0.738626 0.454033 0.631435 -0.059027 0.004746
2 -0.205092 -0.859947 -0.298066 0.104092 2.357665 -1.141854 0.163831
2 -0.712998 -0.476047 -2.604302 -0.311170 -0.350887 1.352073 0.001126
2 -0.409773 -0.912662 -0.383964 0.785829 -0.643473 0.403758 0.000467
2 -0.602580 -0.815767 -1.602402 -0.750608 -1.021350 1.305439 0.091369
1 0.430816 -1.291980 -0.532697 2.081457 2.929569 -0.337175 -1.703637
2 0.386786 -1.335925 0.756964 1.432456 1.968831 -0.030320 0.000012
2 -0.368876 -0.871112 1.027083 0.864769 1.647054 0.199657 0.005980
2 -0.342310 -1.714935 0.573125 1.422298 -0.354318 0.422913 0.017618
2 -0.535553 -0.442529 -2.343772 0.745244 -0.440666 -0.624214 0.064911
2 -0.580505 -0.260326 -2.107797 0.154991 -0.300892 -0.704661 0.000058
2 -0.023408 -1.305778 -3.077614 0.707598 -0.098809 0.352917 0.687915
1 0.289708 -1.015670 0.994273 -0.344059 0.520326 -0.111434 -0.001986
2 -0.475828 -1.535292 1.009711 0.130847 0.802987 0.327518 0.006923
2 -0.286806 -1.019646 -2.755148 -0.413674 0.083440 1.120819 0.002939
2 0.283268 -0.847784 0.011031 -0.312382 -0.680852 -0.519257 0.005665
2 -0.518469 -1.101480 -1.071631 0.884970 -0.664160 0.725234 0.000129
2 -0.425670 -0.196209 -0.119282 1.055933 -0.324827 0.716896 0.001155
2 -0.517388 -0.920498 -1.637531 1.025612 0.356818 -0.494066 0.074027
2 -0.647409 -0.409867 1.097551 0.432309 -0.015026 0.598733 0.034182
2 0.163660 -0.270124 -0.009136 -0.526416 -0.873409 -0.076886 0.000065
2 -0.329179 -0.321030 -0.654201 -1.579217 -1.102156 -1.256047 0.000417
2 -0.042698 -1.699974 -0.193947 -0.259553 0.892540 0.765731 0.031439
2 0.253878 -1.231391 -1.464276 -0.278997 0.860761 0.633469 0.143799
2 0.154551 -1.181337 1.132644 -1.131568 0.111599 1.135070 0.001309
2 0.193095 -1.356986 -0.883099 -0.205084 -1.236020 0.324474 0.000106
2 -0.133471 -1.329403 -3.105479 -1.090369 1.130324 -0.347126 0.676322
2 0.396611 -0.640298 -1.314690 -0.621996 0.993929 -0.004634 0.299042
2 -0.556539 -0.225195 -0.964415 0.875663 -0.741296 1.014125 0.013916
2 -0.452568 -1.038882 0.440635 1.541750 -1.007397 -1.695007 0.000474
2 0.134815 -1.008626 0.035792 -1.105851 -0.680954 0.264678 0.001312
1 0.158104 -0.510269 -0.734374 -1.211183 -0.371402 0.354513 0.003493
2 0.153009 -0.753064 0.839732 -1.176703 -0.630257 -0.313780 0.000024
2 -0.030827 -1.367076 -0.183817 -2.282437 -0.287880 0.207422 0.000415
2 0.175701 -1.058784 -1.685289 -1.275260 0.548707 -0.199020 0.306532
2 -0.550594 -1.686814 -0.497624 0.494031 0.458732 0.031491 0.000791
2 -0.533384 -0.515353 -2.799490 1.510290 0.053563 0.659435 0.252772
1 -0.660238 -0.575822 -2.912339 -0.411613 -0.084309 0.819821 -0.015540
2 0.268221 -0.204785 -0.544598 -0.986308 0.663530 0.248379 0.038430
2 -0.705113 -1.333698 -1.094895 0.094616 0.519069 0.022907 0.005707
2 0.231779 -1.624132 -1.836790 -0.340313 0.941331 -0.113492 0.000481
2 -0.593867 -0.604668 -0.721605 1.274652 -0.364243 -0.534050 0.000143
2 0.248735 -1.638684 0.734405 -1.130965 -0.481199 0.204687 0.000930
2 0.328554 -1.651210 -2.577630 -0.935440 -0.067005 0.599040 0.028042
1 0.448893 -1.214427 0.132038 -0.063137 -0.334316 -0.226288 0.103751
2 0.393840 -1.197259 -2.800860 -0.370311 -0.020492 -0.877333 0.006736
1 -0.482339 -1.757525 -2.429965 0.005325 -0.377660 -0.083947 -1.226925
2 -0.222164 -1.123626 -2.891103 -1.161943 -0.628363 1.737879 0.002949
2 -0.736539 -0.281080 -1.569353 0.270464 -0.738903 -0.741880 0.115716
2 0.320204 -0.448100 0.083117 -1.197847 0.190124 1.600754 0.000061
1 0.447300 -1.383639 -0.580146 1.373683 0.215725 -0.127708 -1.589308
2 0.362187 -1.509366 -2.617794 -1.027374 -0.023785 0.398153 0.029510
2 0.409738 -1.723578 0.849807 -0.574649 0.053768 1.552837 0.000438
2 0.340945 -0.669061 -0.449056 -1.058970 0.798679 -1.253050 0.000007
2 -0.211814 -0.804205 -3.048179 0.859208 0.574103 0.733703 0.001311
2 -0.701646 -1.346092 1.007972 1.392156 -0.829825 -0.085127 0.023425
2 -0.365462 -1.750084 -0.554539 1.940456 0.280335 -0.363932 0.000790
2 0.375510 -0.746511 -3.085357 -0.317485 -0.474021 0.407721 0.000344
2 -0.697695 -1.154255 0.465951 1.279380 -0.031427 0.638382 0.003341
2 0.421636 -1.654636 -1.623294 -0.891441 0.084029 0.374867 0.000166
2 0.445460 -1.206277 0.267325 -0.315622 1.654212 0.770780 0.104070
2 0.406387 -0.283697 0.364131 -0.943235 -0.435246 -0.465220 0.000620
1 -0.242071 -1.712930 0.927458 -0.264295 1.207144 0.285029 -0.160534
2 -0.405129 -1.779298 -2.767445 0.308318 0.136981 0.354535 0.000005
2 -0.767418 -0.386965 -3.049852 0.611550 -0.666887 -1.125545 0.000100
2 -0.745569 -0.264894 0.664920 1.145935 -1.127318 -2.259706 0.000015
2 -0.033060 -1.306770 1.154950 -1.351076 1.159945 0.275984 0.234473
2 0.087203 -0.688913 1.122800 0.424409 0.576683 -0.652678 0.000011
1 -0.165426 -1.767290 1.092442 0.330636 0.165448 -0.555059 -3.016891
2 -0.520368 -0.350251 1.153165 -0.379413 -1.188473 1.204303 0.280225
1 0.251218 -1.737038 1.122735 -1.406407 0.738057 0.677547 -4.176326
2 -0.636609 -1.487398 1.036771 1.530479 0.717253 -1.498624 0.023218
2 -0.707401 -1.226433 1.132576 1.062142 0.760026 -0.302761 0.014732
2 0.444137 -1.678290 -2.197879 -0.778078 1.100867 0.325388 0.000006
2 -0.761527 -1.692085 0.438916 1.686648 0.677947 0.561745 0.002685
2 -0.772610 -0.215069 -1.386078 1.561189 -0.364388 1.014072 0.001734
1 -0.030242 -1.772597 1.136722 0.198263 0.871065 -1.624355 -6.658559
2 -0.783895 -0.889828 0.149878 1.297377 0.284229 0.264543 0.001130
2 -0.013452 -1.425542 1.211074 -1.333005 0.687612 -0.595780 0.146103
2 -0.195160 -1.555951 1.165163 0.206820 -1.428533 -0.025840 0.047748
2 -0.188258 -0.600609 1.303629 0.070301 -0.145655 0.621700 0.000008
1 -0.062239 -1.693623 1.197535 0.739815 0.295790 -0.791133 -6.289119
1 0.067378 -1.744572 1.177906 -0.050129 -0.158513 0.057607 -7.130824
1 -0.197818 -1.731981 1.248486 1.524544 0.332452 0.186962 -4.817099
1 0.012462 -1.632227 1.286010 1.153065 0.634690 1.704235 -6.699650
1 0.251785 -1.624315 1.239217 0.118055 -0.881657 0.587746 -5.882711
1 0.403793 -1.733889 1.150965 0.095121 -1.167400 -2.122152 -4.077035
1 0.182334 -1.523331 1.239867 0.415206 0.681657 -1.654328 -3.853521
1 0.324941 -1.711177 1.241769 0.445338 1.516836 -0.493835 -7.631508
1 -0.542176 -0.448064 1.229414 0.942280 1.212687 -0.143898 0.251808
2 -0.578185 -1.203575 1.234384 1.415208 0.854916 0.732792 0.009259
1 0.328498 -1.507062 1.300433 0.728498 0.217760 0.283255 -5.299302
2 0.167166 -1.124664 1.324012 -0.066320 1.743809 1.224345 0.308572
2 -0.300872 -0.869842 1.185372 -1.845713 -1.363308 -1.012083 0.006250
1 0.376588 -1.614590 1.263220 -0.606341 0.535825 0.998190 -5.540788
1 0.151693 -1.774577 1.252150 -0.373489 -0.592312 -0.426364 -9.233215
2 0.428778 -1.087071 1.253291 -0.769358 -0.886858 0.143167 0.001161
2 -0.127674 -0.962927 1.276491 -0.474651 -0.767431 -0.042067 0.000480
2 -0.619954 -0.910616 1.304412 -0.149793 -0.578237 0.174130 0.001920
1 -0.017007 -1.555549 1.365336 -0.827209 -0.314891 1.315611 -8.577387
1 -0.113798 -1.582655 1.283545 1.804347 -0.883540 -1.339734 -5.500870
2 -0.036756 -1.203323 1.351986 0.143895 -0.877195 -1.079687 0.075367
1 0.015424 -1.742241 1.269081 -0.960466 0.351085 -0.128809 -10.826132
1 0.146428 -1.613369 1.289614 0.597073 0.452567 -0.798026 -8.262063
1 0.052821 -1.649586 1.379919 0.665894 -0.393402 -0.219350 -10.473715
1 0.267504 -1.646783 1.335213 0.583085 0.717559 0.619257 -9.541961
2 -0.702768 -0.223292 1.356024 -0.037904 -1.626665 0.355594 0.005024
1 0.221719 -1.537440 1.331424 0.933373 0.111763 0.952136 -7.906138
1 -0.228613 -1.663437 1.331052 -0.194595 -0.251775 -0.604273 -6.742278
1 0.114681 -1.743335 1.347197 -0.321280 0.231294 -0.760750 -10.925359
1 0.384387 -1.651404 1.358926 0.206998 0.885382 0.458461 -8.526779
1 0.087214 -1.517788 1.313857 0.303760 -0.971768 0.828637 -6.100453
1 -0.068321 -1.675796 1.324503 0.793147 -0.010113 1.899784 -9.014850
1 0.410107 -1.495877 1.377688 -0.000887 -1.261769 0.345263 -4.278343
1 0.020894 -1.766562 1.384839 -1.326961 0.524897 0.396559 -11.664856
1 -0.096891 -1.457520 1.403043 0.026376 -0.819930 0.612455 -3.990286
1 -0.187981 -1.505348 1.363230 0.215990 0.630397 0.170075 -4.894365
1 -0.442972 -1.755827 1.371518 1.068634 -1.180530 0.027868 -4.852076
1 -0.345270 -1.706800 1.399686 -0.963414 0.986256 -1.140944 -6.188382
1 0.326597 -1.770621 1.373178 1.113564 0.733368 0.162685 -11.294293
1 0.417989 -1.772938 1.314921 -1.618317 0.499377 1.237631 -9.034497
1 -0.138841 -1.620364 1.381320 -0.852191 0.236612 -0.698405 -9.660074
1 0.214584 -1.753485 1.395036 -0.796036 1.303531 0.469481 -12.272857
1 -0.486031 -1.013327 1.390026 -0.803732 0.115036 -1.454390 0.001958
1 0.052360 -1.485661 1.406435 -0.671591 -0.137203 -1.228668 -4.871778
2 -0.072781 -1.795421 -2.022368 -1.333163 -0.490166 -0.366612 0.001971
2 -0.778179 -1.785879 -1.051661 0.353631 -0.032319 -0.117287 0.000033
2 -0.435245 -1.768131 0.689101 0.760656 0.875653 0.643808 0.016726
1 -0.149747 -1.800259 1.311409 -0.187110 0.479616 -0.042304 -7.917821
1 -0.256652 -1.762682 1.392586 -0.130758 0.799746 0.415545 -7.894662
1 -0.356092 -1.807026 1.396598 -0.223462 1.508637 -1.355363 -8.673418
1 0.331604 -1.809329 1.221681 0.465730 -2.157564 0.868861 -9.273419
1 -0.132056 -1.796644 1.197957 1.112094 0.629089 -0.620311 -8.361105
1 -0.382606 -1.802088 1.296401 -1.227411 -0.390444 0.812754 -3.837401
1 0.251009 -1.801335 1.304843 -0.452770 -0.513624 0.113096 -11.267055
2 -0.805051 -0.256148 -1.682323 0.935628 0.639293 0.520386 0.114633
1 -0.810864 -1.256938 -0.940796 0.391745 -0.553747 0.269816 -0.162232
2 -0.798103 -0.860570 -0.158971 1.857200 -1.660394 -0.540169 0.043617
2 -0.811861 -1.000933 -1.950768 0.445794 -0.466794 0.805973 0.000236
2 -0.825672 -0.165727 -1.994894 -0.848356 -1.117869 -0.814750 0.000022
2 -0.814429 -1.554225 -0.153900 1.100023 -0.572845 -0.492554 0.000226
1 0.006456 -1.725676 2.149773 -0.228224 -1.780642 0.520355 -13.165439
1 0.075465 -1.536527 1.654377 -1.342654 1.362080 -0.768724 -9.752073
1 0.012760 -1.648444 1.842162 0.058359 0.052826 0.542338 -11.224487
1 -0.084270 -1.624343 1.780687 -0.193901 0.769451 -1.069859 -11.447741
1 -0.256826 -1.615703 1.724681 0.991983 -0.107667 1.172480 -9.533100
1 0.126218 -1.686951 1.749569 1.060552 -0.433801 1.464826 -12.687151
1 0.003149 -1.532378 1.560866 0.037506 -0.173752 -0.808768 -8.267424
1 -0.045201 -1.556749 1.861374 -2.262276 0.524516 -0.099012 -10.969156
1 0.191793 -1.526167 1.684856 -1.056167 -1.620663 0.662248 -10.245560
1 0.134621 -1.578162 1.753546 1.269215 -0.589294 -1.850950 -10.338032
1 -0.111792 -1.721727 1.702600 0.829204 -0.885337 -1.012168 -12.761399
1 -0.084248 -1.432660 1.792567 -0.877061 2.453787 0.840467 -5.863647
1 0.073735 -1.473242 1.962145 -0.331891 0.281570 0.953011 -5.556027
1 -0.353399 -1.694145 1.753630 0.952300 -1.304741 0.632093 -9.975367
1 0.318865 -1.529846 1.820000 -1.178377 -0.750172 -1.328388 -10.248999
1 0.235970 -1.593706 1.789161 0.109914 -0.321765 -0.792618 -9.997802
1 -0.292588 -1.653684 1.842885 -0.481422 -0.078982 -0.564644 -9.674361
1 -0.056965 -1.640100 2.198673 -0.606162 1.547137 0.506628 -8.843370
1 -0.153061 -1.619244 1.701476 -0.282115 -0.030092 0.138393 -10.616321
1 -0.313655 -1.685417 1.587631 -0.836284 -0.005373 0.505431 -8.633652
1 -0.342246 -1.474264 1.919147 0.447040 -1.685518 0.463011 -3.052661
1 0.148067 -1.414688 1.674099 0.468401 -0.071708 0.123539 -4.925027
1 0.097783 -1.567390 2.028745 0.726878 -0.311864 1.291014 -11.021361
1 0.362392 -1.431312 1.812787 -0.643081 -0.336269 0.838963 -7.389700
1 0.320312 -1.488334 1.943886 -0.250321 1.219539 -1.365308 -8.236297
1 0.219481 -1.634451 2.078622 -0.913275 1.095661 0.413579 -10.154458
1 -0.148880 -1.717177 1.512920 -1.827126 0.462626 0.490506 -10.889800
1 -0.236069 -1.520466 1.943098 0.243248 -0.710623 -0.301687 -6.958522
1 0.058793 -1.764050 1.819749 -1.500628 1.512410 -0.698783 -12.656564
1 0.415178 -1.480830 1.989857 -0.055624 0.955087 0.373961 -10.701465
1 -0.239833 -1.547692 2.093709 -0.228084 0.287361 -0.239381 -3.245485
1 -0.020557 -1.524850 2.029913 1.409709 0.364988 0.729078 -9.453105
1 0.176480 -1.728195 2.045101 -0.446517 -0.872741 0.841760 -8.223269
1 -0.785591 -1.288523 1.625791 -0.969239 -0.104006 -0.475722 -0.000486
1 -0.127543 -1.527538 1.789233 0.108090 0.297941 0.073648 -9.653790
1 0.224906 -1.575824 1.932042 0.160013 -1.183929 0.534456 -9.888124
1 0.151525 -1.479839 2.092796 -1.544413 0.651623 -1.163277 -6.978840
1 0.182346 -1.761405 1.824821 -0.067414 -0.175720 0.853125 -11.953538
1 0.115073 -1.466687 1.769234 0.921910 1.063856 0.216792 -8.129641
1 0.098003 -1.705710 2.101365 -0.657093 0.007597 -1.054484 -11.177146
2 -0.653029 -1.714909 2.366228 0.352236 -0.305705 -0.984486 0.000251
1 0.171413 -1.485997 1.976463 -0.738867 0.415955 0.487717 -6.422220
1 0.060461 -1.581284 1.895506 0.887949 -0.235872 0.238233 -9.094773
1 0.154810 -1.562090 1.851635 0.526668 0.073115 -1.569440 -8.944679
1 -0.264602 -1.780015 1.854848 -0.809336 -0.215048 0.093148 -11.225337
1 0.016158 -1.647020 1.728953 -0.017051 -1.741671 -1.736892 -10.462146
1 -0.147759 -1.600948 1.976422 1.444124 -0.597158 -0.215326 -9.595142
1 0.016735 -1.544907 1.767023 0.667198 0.474328 -1.074284 -10.413334
1 -0.218407 -1.706489 1.940633 -0.290040 -0.530430 -1.598037 -9.941335
1 0.153750 -1.755227 1.931631 -0.269234 0.175838 1.984422 -12.710741
1 -0.338809 -1.589393 1.953700 -0.998324 0.732805 -1.022388 -5.005788
1 0.116907 -1.667160 1.860228 -0.434745 -0.821043 0.394310 -12.666596
1 0.132663 -1.623129 1.651616 0.908706 0.545134 -0.356763 -11.547537
1 0.067351 -1.638897 2.204093 -0.547737 -0.784625 1.036412 -9.216270
1 -0.015879 -1.609047 1.965576 0.460901 0.151734 -1.479215 -11.723780
1 0.328167 -1.631984 1.877506 -0.397421 0.820703 -0.106304 -10.954737
1 -0.079668 -1.626507 2.072185 -1.852313 -0.198134 -0.372054 -11.745339
1 0.010009 -1.706947 2.036549 0.461396 -0.704410 -1.390708 -12.030844
2 -0.189797 -0.980204 1.558326 -0.530939 -0.036955 -1.551571 0.071280
1 0.257499 -1.556420 2.239075 0.135865 0.262732 -0.723503 -7.675931
1 -0.091944 -1.650576 1.890228 -0.820707 0.664814 0.142745 -10.377981
1 -0.231763 -1.519900 1.832577 0.732659 -0.233006 -0.430146 -8.058502
1 -0.258735 -1.704597 1.672707 0.050566 -1.067275 0.060526 -10.937276
1 0.055851 -1.502254 2.128652 0.541986 -1.343585 -1.555770 -7.239971
1 0.292681 -1.551647 1.686551 1.660313 0.612825 0.168136 -10.235271
2 -0.016493 -0.418346 1.954149 -0.448864 0.836743 -0.278012 0.003361
1 0.166383 -1.662216 1.977853 0.022781 0.931380 -0.416050 -7.724883
1 0.006780 -1.443842 1.618292 -0.087077 -0.953817 -0.996871 -5.464692
1 0.189546 -1.700326 2.172569 -0.439494 -0.681857 -0.477804 -11.498507
1 0.068020 -1.675239 1.953181 2.406744 0.091713 -0.911324 -11.749275
1 0.111382 -1.722095 2.323525 0.971127 1.527753 -2.050258 -7.937952
1 -0.068891 -1.680440 2.338530 1.246396 -1.808429 -0.082360 -3.546581
1 0.247384 -1.652229 1.705560 -1.048549 -0.028538 0.160734 -10.727655
1 -0.027253 -1.429138 2.116744 -0.708964 -0.564044 0.638057 -3.549099
1 0.366343 -1.722728 1.726996 1.757841 -1.156420 -0.488958 -10.525411
1 -0.093680 -1.691457 1.602969 -0.666193 -0.383497 0.680217 -9.948051
1 -0.179498 -1.430055 1.869671 -0.863604 -0.293573 -0.554193 -5.690695
1 0.130618 -1.526287 1.559652 -0.429882 -0.697290 1.808605 -8.410093
1 0.298722 -1.688321 2.046972 -0.301109 -0.175858 -1.137778 -10.232433
1 0.374461 -1.659873 1.608451 -1.575235 0.796255 -0.307146 -12.471426
1 -0.187208 -1.526511 1.669815 0.561666 -0.225876 -0.186231 -8.055205
1 -0.367287 -1.058080 2.907699 0.047512 -0.508328 0.095515 -0.023412
1 -0.053268 -1.541533 2.140923 0.797040 0.803128 0.199101 -8.138428
1 -0.112326 -1.497294 1.938273 -0.118490 -0.657081 0.615049 -7.685371
1 0.254467 -1.523080 2.133320 0.628151 -0.249106 0.096380 -9.721244
1 0.270201 -1.457232 1.706460 2.412687 -0.802145 -0.140545 -6.022923
1 -0.385508 -1.647632 1.884836 0.914470 1.108240 -1.119048 -6.419116
1 0.030561 -1.625233 2.095048 -0.553460 -0.148594 0.544177 -11.303826
1 0.291583 -1.628750 2.152779 0.129133 0.851110 0.266357 -11.278924
2 -0.083582 -0.484504 2.422997 -1.127058 1.761354 0.751911 0.000023
1 0.261557 -1.441735 2.046627 0.009201 1.263440 -0.818772 -6.774048
2 -0.162857 -0.581492 2.169316 -0.935162 0.029680 -0.367544 0.000195
1 0.329080 -1.390934 1.962037 -0.535908 -0.310794 -0.299687 -4.952582
1 -0.059155 -1.592945 1.654751 -0.890446 0.473968 0.637558 -10.543363
1 -0.219223 -1.451320 1.752965 0.157528 1.091344 -1.132545 -6.601730
2 -0.275629 -1.268876 1.864402 -0.397640 -0.830502 -0.754941 0.003175
1 0.038168 -1.432541 1.848883 0.747854 1.066468 -0.417090 -5.458955
2 0.396532 -0.365898 2.612075 1.053960 2.008166 0.603412 0.000130
1 -0.003370 -1.741986 1.697818 -0.524770 0.582123 0.256073 -11.937418
1 0.163190 -1.618793 2.233921 -0.683080 1.329145 0.558678 -7.798083
1 -0.326815 -1.750052 1.930099 0.632765 -0.741264 0.255875 -10.500936
1 -0.461279 -1.730697 1.949892 -0.321428 0.268238 0.164355 -6.725092
1 -0.096192 -1.744118 2.202737 -1.170499 -0.857805 -0.503024 -9.237550
2 -0.459169 -0.357504 2.257804 -0.398270 1.159741 0.245910 0.010552
1 0.304719 -1.568151 2.029496 -0.062285 0.822468 -0.900784 -10.337984
1 0.147034 -1.639676 1.529139 0.833710 -1.161934 0.878172 -12.172006
2 0.179331 -0.379433 2.113579 0.746561 0.073821 -0.341340 0.000062
2 -0.179479 -1.018148 1.979260 -0.002508 -0.251637 1.410575 0.007433
2 0.264074 -0.680334 2.197313 -0.185313 -1.095573 -0.545703 0.484861
2 -0.549464 -0.628222 2.729065 -0.563741 0.270760 0.531451 0.000161
2 -0.703954 -0.682652 2.895428 -0.638368 -0.726998 -0.653286 0.012057
1 0.236080 -1.139831 2.919998 0.000950 -0.922860 -0.485205 0.045312
1 0.198973 -1.448633 1.885923 1.058691 -0.628746 0.608290 -4.821952
1 0.071098 -1.672682 1.586410 0.418796 0.011830 -2.187192 -9.556820
2 0.054852 -0.718201 1.974942 -0.123059 -0.706382 -1.675899 0.000191
1 -0.456983 -1.687895 1.807747 1.784141 -1.743903 0.107882 -7.193725
1 0.077994 -1.776434 2.209946 0.989029 0.227709 -0.615377 -10.988491
2 -0.323090 -0.198527 2.598506 -0.107109 -0.353335 -0.657987 0.000025
1 0.363629 -1.613846 1.765443 -0.755172 -0.811169 0.818976 -12.432466
2 -0.184089 -1.069652 2.140088 -1.693128 0.534249 0.518128 0.007416
1 0.093074 -1.787835 2.026913 -0.152556 -0.820714 0.838358 -12.086614
2 -0.450645 -1.592103 2.560124 -0.664797 -0.000826 0.665886 0.000047
1 0.365655 -1.716855 1.962692 0.553081 -0.765508 -0.564682 -11.281220
2 0.223560 -0.601264 3.098017 0.168931 0.720609 1.222591 0.005872
1 -0.176907 -0.375448 2.025566 0.718169 0.573105 -0.672513 0.001347
1 0.352534 -1.476919 2.075927 0.604606 -1.695129 -1.553410 -9.463409
2 -0.414131 -0.869692 2.148700 -1.407208 0.959955 0.498413 0.039988
2 -0.546791 -0.459562 2.163429 -1.244071 -0.289405 -0.403105 0.125092
2 -0.192880 -0.715981 1.863725 -1.841070 1.041345 -0.570088 0.000043
1 -0.287041 -1.783531 1.756468 -0.271177 0.665573 0.681949 -12.778435
2 -0.640006 -1.073787 2.743707 -0.409654 -0.668099 0.148541 0.021100
1 -0.324117 -1.534110 1.756507 0.716650 0.447412 0.620524 -5.210550
1 0.016297 -1.718950 2.264581 -0.282156 -0.043953 0.612001 -8.942394
1 -0.057774 -1.756307 1.793926 -1.555515 -0.181333 0.444907 -12.323422
1 -0.189442 -1.644220 1.868857 0.342202 0.894523 0.565763 -7.470249
1 0.141568 -1.581109 2.138265 1.613097 0.900723 0.313211 -10.322676
2 0.159211 -1.273390 2.505940 1.105989 0.309534 -0.607405 0.126129
2 -0.704559 -1.025377 2.423001 -1.557333 1.115341 -0.721386 0.002740
1 -0.393632 -0.887950 3.064192 0.361782 0.556788 0.182871 -0.024834
2 -0.555964 -0.431476 2.024286 -0.139108 -1.003574 0.095635 0.237679
2 -0.084358 -0.927405 3.092990 0.937352 0.419066 0.206903 0.005966
2 -0.000745 -0.954773 2.607153 0.218988 0.822768 1.228306 0.002072
1 -0.095391 -1.720367 1.966351 1.172018 -2.211769 0.104190 -10.810725
1 0.375173 -1.701357 2.191326 -1.040396 0.559209 -0.004062 -10.759670
2 -0.392806 -0.926052 1.811284 -0.904822 0.982081 -1.293025 0.000031
2 -0.619365 -0.716638 1.623753 0.581039 0.512145 -2.441445 0.002342
1 -0.381090 -1.686456 2.021485 -0.758049 0.277056 0.284985 -6.226197
1 -0.000953 -1.425369 1.732217 -0.853880 0.574979 0.094338 -6.128307
1 0.378331 -1.376717 1.690554 0.809368 0.209755 0.651539 -4.778016
1 -0.332373 -0.752634 2.182766 -0.153156 -0.690972 0.974547 0.038963
2 -0.184572 -0.192344 1.859719 1.634756 -0.296316 0.199349 0.000167
1 -0.128476 -1.530883 2.047034 -0.757856 -1.184758 -0.139445 -7.165043
2 -0.609386 -0.875168 2.375889 -0.014631 -0.702485 -0.503815 0.002833
2 -0.100236 -0.936997 2.911983 0.344753 -0.248757 -0.086857 0.003231
2 -0.467853 -1.281454 2.237677 0.941339 0.937044 0.038823 0.006949
2 -0.570613 -1.206951 1.868301 -0.915642 0.879721 0.143463 0.000029
1 0.267981 -0.550791 2.709737 0.426807 -0.178188 0.137553 0.000241
1 0.212766 -1.683838 1.612982 0.796656 -0.167603 -0.549814 -11.729083
2 0.034626 -1.303638 2.373253 -0.308125 -1.130220 -0.216281 0.002761
1 0.436224 -1.656699 1.705994 -0.225403 0.520479 0.047927 -9.728744
1 0.461574 -1.656074 1.830724 0.500863 0.189903 0.888084 -10.670165
2 0.227236 -0.948368 2.285943 0.719797 1.620623 -0.413369 0.000090
2 0.386888 -1.307603 1.849126 1.081816 1.639797 0.510102 1.059924
2 -0.116737 -0.479792 2.945311 -0.547398 -1.451175 -0.511320 0.000310
1 0.241616 -1.571865 1.587082 1.382074 -1.596935 0.010216 -10.887117
2 -0.437466 -0.501892 1.997653 -1.286145 -0.202777 0.605541 0.088004
1 0.378297 -1.499589 1.725471 -0.100033 0.287078 -0.282468 -11.089423
1 -0.142316 -0.832004 2.644635 -0.695125 0.225899 -0.842055 0.000949
2 0.075052 -0.157049 2.350265 -0.202961 -0.628003 0.148228 0.005629
1 0.240764 -1.737213 1.496357 0.250596 -0.292745 -0.729930 -9.032244
2 0.368264 -1.467748 2.686633 1.865634 0.710209 -0.781343 0.000059
1 0.441201 -1.704971 2.101172 0.651460 -0.199930 -0.635527 -10.889137
1 -0.540670 -1.734657 1.666968 0.504974 -1.639827 -0.376141 -5.141475
1 0.269721 -1.437535 1.605598 -1.437650 0.530909 -0.912978 -4.662247
2 0.428509 -1.590429 3.078622 0.575025 -1.655918 1.187135 0.000283
2 -0.095319 -1.080305 1.589022 0.975483 0.273605 0.302923 0.796709
2 -0.698026 -0.507102 1.649728 1.561981 -0.750008 -0.373721 0.003954
1 -0.105103 -1.467580 1.675810 -0.204144 -0.211514 -0.458971 -7.133891
1 -0.295840 -1.558495 1.639563 1.151899 0.897101 -1.099554 -5.882941
1 0.275686 -1.749969 2.210015 -0.656096 -0.132672 0.456904 -11.007002
1 -0.191410 -1.352440 1.681028 -0.772804 1.927791 0.260496 -1.880454
2 0.442075 -0.807769 2.598115 0.255306 0.226269 -0.953857 0.019385
2 0.336956 -0.620707 2.270452 1.226113 -0.504268 -0.615968 0.484522
1 0.228916 -1.695630 1.900259 -0.503967 -0.602775 -0.176742 -10.708794
1 -0.294699 -1.739892 2.038657 -0.998113 0.370520 0.750187 -6.824596
2 -0.308035 -1.117402 3.111661 -0.504065 1.462826 0.328972 0.000976
2 -0.150395 -0.993078 2.445405 1.525676 0.121159 -0.410410 0.000314
1 0.451278 -1.560199 1.796901 0.687697 0.099251 -0.317370 -12.266009
1 0.400004 -1.542678 1.884401 -0.242105 1.211095 0.328240 -9.816436
1 -0.354509 -1.426464 2.119626 1.679193 0.964535 0.291516 -0.363865
2 0.105034 -1.155452 2.537693 0.456069 1.086105 -1.101855 0.123841
1 0.393244 -1.571510 1.657924 1.126766 -0.133658 0.698120 -8.921819
1 -0.343621 -1.749855 1.493475 0.149418 -0.840434 -0.380515 -9.909430
1 -0.107787 -1.521347 1.573978 -0.874017 -0.548969 0.465151 -8.209159
1 -0.246763 -1.758228 1.543214 0.320362 -1.696967 0.636952 -10.650445
2 -0.568586 -0.561316 2.058337 0.255776 -1.788292 -0.482292 0.167497
1 0.383213 -1.617578 2.080569 0.432353 0.779725 -0.638167 -10.932587
1 -0.737769 -0.926662 2.176760 -0.355529 -0.312077 2.019155 -0.008535
1 -0.184041 -1.651854 1.599876 0.190376 -0.353497 1.497600 -10.465411
2 -0.516452 -0.953080 2.616038 0.882911 0.251105 -0.043230 0.000476
1 0.287635 -1.734341 1.790377 0.177737 -0.299115 0.127882 -9.949564
1 -0.170331 -1.696766 2.062329 1.960589 0.551210 -0.833208 -9.867249
1 -0.023748 -1.734849 1.890755 0.461626 -0.795481 0.449425 -12.025146
1 -0.157224 -1.638073 2.150519 1.571659 -0.121218 0.240106 -7.416260
2 0.361782 -1.099819 2.980182 0.764599 -0.867639 -0.106998 0.046511
2 0.248506 -0.831791 2.039667 -0.664625 0.042270 -1.244954 0.000543
2 -0.115013 -0.505954 2.726231 -0.242987 -1.608494 0.837843 0.000309
1 0.354509 -1.533538 2.198927 -1.511462 -1.748761 0.303926 -9.890335
1 0.207380 -1.771490 1.710287 -0.532514 -0.173061 1.265490 -12.148657
1 -0.117784 -0.198181 3.082978 -2.101986 1.037030 0.035939 0.016867
2 -0.546835 -1.572606 1.839337 -0.920280 1.597567 0.949148 0.037322
1 -0.365044 -1.753733 1.835703 0.228822 -0.793475 -0.584806 -10.854522
1 0.420654 -1.184453 2.185865 1.198093 -0.032462 0.010073 -5.282682
2 -0.570549 -1.334598 2.363024 0.802223 0.267000 0.311370 0.006620
1 -0.170303 -1.362196 2.731747 -0.574674 1.269325 -1.538775 -0.000918
2 -0.307484 -0.180889 2.321067 0.781945 -0.895779 1.265085 0.000155
1 0.366886 -1.729325 1.515549 1.030249 0.663299 1.426312 -12.333622
1 0.283471 -1.661552 1.543927 0.882496 -0.126160 0.220888 -10.961057
1 0.346407 -1.552541 1.574565 -0.572491 -0.722532 -0.351667 -7.794688
1 -0.204630 -1.554760 1.540696 -0.145674 0.444501 -0.753262 -7.807436
1 -0.091198 -1.613051 1.533492 -1.300019 -1.352793 0.153563 -9.637899
1 0.144354 -1.748642 1.537382 0.362446 -0.172317 1.477617 -13.297005
2 0.030925 -1.423325 2.941459 -1.829821 0.202162 0.233457 0.000085
1 -0.699148 -0.457520 2.197265 0.485574 -1.219334 -0.364793 0.008952
2 0.136140 -1.555753 2.616919 -0.932540 0.189158 -1.034680 0.000101
2 -0.468376 -1.664453 2.247249 0.334430 0.579586 0.287808 0.001638
1 0.423365 -1.477369 1.609672 -1.501875 2.695454 -0.159721 -9.777297
1 0.422078 -1.383709 2.030195 1.600656 -1.408086 1.834813 -8.211960
2 -0.731078 -0.654548 1.978295 0.184081 1.094772 -0.184219 0.003630
1 0.250504 -1.650778 2.303715 -1.937733 1.194090 0.456566 -7.752790
1 -0.442326 -1.689409 1.591060 -0.646850 1.391993 0.127984 -3.668903
1 -0.439421 -1.687499 1.690520 -0.789013 0.431905 0.004858 -6.108431
1 -0.091587 -1.770771 2.096708 -0.236243 1.562842 0.615583 -12.287473
1 -0.648011 -0.292069 2.423992 0.937002 0.034001 0.459606 -0.010887
1 0.362261 -1.411278 2.171804 -0.646398 1.297618 -0.866510 -6.033925
1 0.437768 -1.612362 2.174886 0.921720 -0.383607 1.185510 -11.091993
2 -0.022994 -1.008501 1.534418 0.751981 -0.521724 0.068359 0.710745
2 -0.015161 -0.305548 1.584626 -0.521462 0.184432 0.750159 0.006014
1 0.433238 -1.628090 1.923957 0.398487 -0.466728 0.657785 -9.560629
1 0.357424 -1.616802 2.271616 -2.218746 -0.673266 -1.600644 -8.178180
1 0.365768 -1.761974 2.311463 -1.011397 -0.147904 2.326059 -8.159856
2 0.228965 -0.626772 2.926841 -1.665417 0.313098 0.416845 0.005671
1 -0.175535 -1.773833 1.615668 -1.812200 -0.505655 -0.208048 -12.547312
1 0.319358 -1.758924 1.637616 -0.557854 -0.049956 -0.212498 -13.112456
1 -0.208600 -1.701597 1.772880 -0.176186 0.253838 -0.137018 -12.179143
1 -0.199190 -1.729481 2.192766 0.408651 0.520125 1.014892 -7.084187
1 -0.359143 -1.765195 1.677037 0.531837 -0.740034 1.191373 -10.808210
1 0.157906 -1.587088 2.346865 -0.501039 1.500364 -2.207388 -3.393266
2 -0.207760 -1.142857 2.928020 -1.478982 0.812932 -1.476406 0.003780
1 0.130763 -1.734431 1.654077 0.380319 0.809740 1.008166 -12.178407
1 0.260680 -1.754939 1.979913 0.950785 -0.743686 1.564235 -12.310498
2 -0.619124 -0.801643 2.966227 2.311504 -0.227488 0.402829 0.011955
1 -0.562907 -1.779764 1.773373 -1.137906 -1.797158 -0.354852 -6.319102
1 0.182247 -1.776351 2.258018 -0.372777 0.358740 0.993033 -11.885746
1 0.251436 -1.754980 2.342244 1.309742 -0.290211 0.949661 -7.146783
1 0.444208 -1.734388 1.634130 -0.258291 -0.384822 0.233463 -11.483624
1 0.448877 -1.448323 2.235597 -1.631446 0.567041 -1.524745 -8.236753
1 0.407424 -1.082517 2.145536 -0.371901 -0.177649 -0.112496 -2.840554
1 0.447812 -1.777266 2.208510 1.053469 -0.138166 -1.221959 -10.814885
2 0.452259 -0.856773 2.450451 -0.289031 0.675776 0.358470 0.019412
2 0.275271 -1.432658 3.108066 -0.907566 2.069231 -0.079411 0.000298
1 0.182909 -1.769718 2.412893 -0.323596 0.781394 1.253289 -3.570977
1 0.043258 -1.614717 1.505659 0.000865 0.160200 0.978632 -8.256866
2 -0.418337 -1.552884 1.551275 1.824397 -0.876004 1.491641 0.310585
2 -0.266844 -0.183897 1.551777 -0.116203 -0.836894 1.071530 0.000156
1 0.442791 -1.197094 2.067283 0.607698 0.297784 0.054196 -5.505591
1 0.038393 -1.775838 1.586816 0.943745 -0.580253 -0.357780 -11.954382
1 -0.350524 -1.753355 2.117195 -1.150050 0.128754 0.442979 -3.395146
1 0.256396 -1.797908 2.088790 0.732901 -1.779747 0.347399 -11.706692
2 -0.442472 -0.376521 3.042626 0.220654 0.526519 -1.524866 0.000019
1 0.457650 -1.698810 2.284578 1.491179 -0.624369 -0.251148 -7.098215
2 -0.783651 -0.728619 2.232848 0.376150 -0.056238 1.026578 0.001800
2 -0.793174 -1.074069 1.744352 0.472398 -0.040583 -0.083927 0.011138
1 0.365578 -1.771494 1.835675 -3.080582 0.536921 0.661387 -8.466047
1 -0.068839 -1.780668 1.514043 -0.736914 1.223973 -0.405034 -10.937085
2 0.184134 -1.342267 1.460369 0.410793 -0.690289 -0.784823 0.013956
1 0.409611 -1.442020 1.488527 -0.772313 0.037186 1.244392 -4.301725
1 0.460331 -1.538182 1.524912 0.852331 0.075711 -0.525612 -9.086502
1 0.035790 -1.732301 1.483195 0.282419 -0.550745 0.011684 -12.795516
2 0.209605 -0.288049 1.471071 0.532841 1.440838 -0.303816 0.000098
1 -0.334455 -1.627913 1.492082 0.544581 -0.089068 -0.872745 -5.843782
1 0.271029 -1.561145 1.488636 -0.228553 0.161811 -1.606808 -8.332541
2 -0.486164 -0.742556 1.493265 -0.031721 -0.165212 0.737222 0.002047
1 0.372334 -1.606243 1.497628 -0.508935 -0.077025 0.767020 -10.128704
2 0.245578 -0.805859 1.497967 -0.607695 0.725654 0.437637 0.000354
2 -0.654600 -0.422072 1.491899 -0.345728 0.773314 0.606176 0.003126
1 0.455249 -1.375676 1.909660 0.213598 -0.263305 0.018639 -7.193059
2 -0.781506 -1.038266 2.691124 1.900771 0.309952 -1.382890 0.020722
1 -0.802494 -1.470439 2.189662 0.683958 0.173055 -0.357373 0.000287
1 0.299658 -1.807676 1.544719 0.886256 1.003796 0.482606 -12.270532
1 0.214174 -1.802521 1.610773 -0.395118 0.125530 1.063558 -13.513202
1 -0.152506 -1.799924 1.997870 -1.418875 -1.080753 -0.192618 -11.158902
1 0.378414 -1.774543 2.050365 0.239148 0.864963 0.601927 -10.159782
1 -0.399428 -1.811022 2.003154 -0.646062 -0.698621 0.420977 -8.314525
2 -0.282801 -1.789440 2.612939 0.613383 -0.010929 -0.955800 0.007238
1 -0.071269 -1.798745 1.621404 0.939623 -0.894720 0.214602 -12.098037
1 -0.181679 -1.801448 1.728038 -2.107645 -0.763691 1.472471 -12.760612
1 0.103504 -1.799835 1.738372 1.058378 0.648751 -0.098646 -11.227237
1 -0.221513 -1.775809 2.103897 0.707771 -1.051720 0.587207 -9.743977
1 0.158339 -1.808245 2.144077 -0.136146 0.334097 0.090853 -13.086596
1 -0.017156 -1.809437 2.213788 -0.333810 0.177367 -1.029355 -12.220834
1 0.022174 -1.802619 2.320274 0.328835 -0.882349 0.771118 -8.723570
1 -0.440595 -1.792970 1.773910 -2.702656 0.415434 -0.792059 -10.659418
1 -0.033251 -1.799650 1.992895 1.573298 0.886592 -0.547668 -13.016212
1 -0.564441 -1.770105 1.904580 -1.552136 0.510396 0.015864 -4.324474
1 0.050538 -1.803549 1.926744 -1.427675 -0.239634 -0.418488 -12.763984
1 -0.087700 -1.794155 2.292153 0.750346 0.012311 0.529488 -9.060631
1 0.265594 -1.804750 1.883846 0.368326 0.403599 0.597450 -13.526720
1 -0.156820 -1.790049 1.895225 0.255726 0.377458 0.918276 -11.601268
2 -0.098686 -1.176060 1.473824 -0.927372 -0.929619 0.743985 0.107412
1 -0.236490 -1.691210 1.460299 -0.765811 0.899921 -0.627251 -8.836731
1 -0.128821 -1.548456 1.462921 -0.786207 0.610850 0.502900 -8.386805
2 -0.499988 -1.318509 1.427055 0.905114 0.071167 0.690573 0.000154
2 0.106608 -0.949433 1.410693 1.398989 -0.371447 0.874647 0.003383
1 0.193947 -1.507042 1.431495 -0.839238 0.569474 0.098482 -6.834921
1 -0.460679 -0.203520 1.408053 1.694525 0.013263 0.172153 -0.002430
1 -0.115930 -1.735403 1.410606 -0.247744 0.258459 -0.845099 -10.852918
1 0.328876 -1.556188 1.409391 0.330145 -0.491808 0.268014 -7.520977
1 0.103629 -1.581913 1.438000 0.435308 -0.100168 -0.357801 -7.816305
2 0.183618 -1.155203 1.442928 -1.255855 1.189931 -1.302406 0.308971
1 0.296836 -1.688781 1.433072 -0.763965 1.863552 -0.858363 -10.285645
1 0.200579 -1.616446 1.420482 1.627866 -0.385145 0.747796 -11.504499
1 -0.040393 -1.659799 1.443651 -0.424644 -1.096859 1.326359 -11.594066
1 0.124361 -1.693149 1.439274 0.163192 -1.371393 0.202855 -12.432868
1 -0.221339 -1.591540 1.438232 0.545063 -0.078854 0.169937 -7.176446
1 0.422686 -1.784310 1.445482 -1.075939 -0.306871 0.061308 -10.782656
1 0.126539 -1.810676 1.432572 -0.166908 -0.613533 -0.017049 -12.554748
1 0.454385 -1.751128 1.879245 0.491542 0.870858 0.880788 -9.283570
1 0.459893 -1.515612 2.155516 -0.910728 -0.703651 1.407250 -10.972540
2 -0.198423 2.499957 -1.626552 0.331424 0.449715 -0.252871 0.006373
2 -0.352696 2.397473 -1.983907 -0.194214 -0.350239 -0.237741 0.000208
2 0.027223 2.140802 -2.315704 0.319754 -0.399411 0.078206 0.109607
2 0.190468 1.728235 -2.336143 0.232476 0.172367 -0.693337 0.002324
2 -0.019458 0.529206 -1.747171 0.143445 -0.362086 0.173486 0.001369
2 0.309943 1.568007 -2.592037 0.581954 0.430557 -0.953027 0.007060
1 0.030791 1.599931 -2.287957 0.981569 0.446035 -0.250858 -0.004687
2 -0.343620 2.364477 -2.334960 -2.380317 -0.312271 -0.757973 0.095932
2 -0.691998 0.325390 -0.985467 -0.286844 -0.849288 0.785531 0.013894
2 0.143861 1.869947 -1.617597 -0.113454 0.040577 0.800325 0.000670
2 0.127890 1.588958 -1.012364 0.593781 0.175819 0.319376 0.002700
2 -0.344465 1.062270 -0.702627 1.002044 1.350282 1.111180 0.099232
2 -0.499767 0.954893 -1.937908 0.028239 -0.239338 0.246527 0.000263
2 -0.383082 0.331106 -1.629316 -0.349774 -0.607095 0.065724 0.000469
1 0.022484 2.656727 -2.870201 0.457752 -0.198988 0.334206 0.000709
2 -0.343562 1.107251 -0.831382 1.018074 -1.323227 0.277521 0.099336
2 0.093962 2.692520 -1.463604 -0.632109 0.133686 -0.089719 0.000196
2 -0.096966 0.755165 -1.000926 0.323392 -1.025842 0.044448 0.000320
2 0.277471 1.237459 -2.566283 1.751294 0.655294 -0.967725 0.000031
1 -0.354749 1.764133 -1.556295 0.035090 -0.844201 -0.618138 -0.096599
2 -0.053566 1.646027 -2.746441 -0.230338 -0.237614 -1.735483 0.034194
2 0.198315 1.243734 -1.055522 -0.214829 0.164369 -0.533920 0.000124
2 -0.042799 2.476449 -2.491089 0.379961 0.455977 -0.698772 0.000359
2 -0.589889 3.120363 -1.754322 -0.789266 0.147925 -1.042139 0.000010
1 0.013208 1.172542 -2.223366 0.843308 -1.304090 -0.026843 -0.000652
2 -0.378029 0.787367 -1.622839 -0.274997 0.189912 1.239374 0.023485
2 -0.353970 2.230786 -2.360291 -0.804590 1.053017 -0.477245 0.095980
2 -0.749288 0.701601 -1.625171 -0.429417 -0.145114 1.586401 0.109902
2 -0.079700 1.795739 -1.486206 -0.060167 -0.341096 0.285794 0.000427
2 -0.305686 1.392074 -0.676565 -0.630199 0.413318 0.983111 0.000042
2 -0.017549 2.900629 -1.524734 -0.043681 0.249237 1.318287 0.025777
2 -0.178320 2.133292 -2.207129 -0.128270 0.130269 0.229493 0.000253
2 -0.162907 1.475128 -0.910273 -0.147391 -0.639350 0.390160 0.016693
2 -0.462486 2.775690 -2.352947 -0.481410 0.656861 -0.481182 0.000010
2 0.247945 1.696445 -1.553324 0.993234 -0.226089 -1.096103 0.002171
2 0.052339 1.696229 -3.005329 1.768803 0.324419 -0.927061 0.004408
2 0.069498 2.448333 -1.900547 -0.173498 0.140836 0.860732 0.001081
2 -0.193270 1.037615 -2.086324 0.041316 -1.322568 -1.196886 0.024415
1 -0.391982 2.560783 -1.247208 0.262415 -0.470911 -0.809201 -0.001652
1 -0.277324 1.719937 -1.393153 0.170078 -1.333533 -0.286988 -0.100707
2 -0.606682 0.759028 -2.509212 0.404383 -0.748159 -0.043221 0.075052
2 -0.375731 2.150375 -2.663426 0.308080 0.062952 0.655375 0.000053
2 -0.077261 2.260862 -1.375924 0.495053 0.531540 1.007611 0.000920
2 -0.704237 2.362642 -1.800101 -0.259096 0.149793 -0.131134 0.000035
2 -0.321410 0.645193 -2.100843 0.582350 -0.213329 0.003708 0.000542
1 0.349543 0.702595 -1.549369 0.353115 -0.984309 -0.161793 0.034732
2 -0.722771 0.311168 -1.361036 -1.377947 -0.518118 -0.702836 0.080070
2 0.048954 2.068278 -2.818915 -0.125645 0.373154 -0.324735 0.000086
2 -0.549171 1.638086 -2.420884 -0.015902 -0.297406 -0.787618 0.188627
2 -0.555165 2.408781 -0.829070 -0.921818 -0.084193 1.321775 0.000867
2 0.416418 0.437895 -2.290940 0.999269 -2.194518 0.437001 0.000102
2 0.155504 1.531981 -1.619238 1.449664 1.057908 0.396527 0.010074
2 0.042026 0.976912 -2.553756 0.963250 -0.783826 -1.310433 0.000075
2 0.110736 2.208725 -2.154429 -0.494655 -0.519951 -1.199805 0.062825
1 -0.423329 1.509536 -1.200948 -0.209765 0.804900 -0.295221 -1.797325
1 0.108292 2.599803 -1.044940 -0.065636 0.240610 0.186803 -0.073184
2 -0.318601 1.063014 -1.456318 0.162088 0.341894 0.675976 0.000011
2 -0.198128 1.321484 -0.919223 -0.245719 -0.162496 0.498849 0.016724
2 -0.185666 2.921904 -0.776357 0.386912 0.105175 0.086458 0.118469
1 -0.744520 1.986923 -2.201631 -0.093392 -0.390049 -0.666793 0.002452
1 0.160174 0.689032 -2.047186 -0.133598 -0.665324 -0.027043 -0.004862
1 -0.420474 2.559495 -0.822703 -0.589593 0.598601 1.266724 0.000786
2 -0.438555 1.065245 -2.129987 0.232658 -0.538427 1.100517 0.002417
2 -0.200649 0.317083 -2.906564 0.290629 -0.178738 -0.724490 0.000156
2 -0.141635 0.814018 -2.079308 -0.034205 0.434744 -0.064294 0.003337
2 0.328001 2.782102 -1.466918 0.091946 0.981301 -0.639332 0.016317
1 -0.434895 1.462734 -1.103011 0.546288 -0.863374 -0.756784 -1.806808
1 -0.458197 1.566080 -1.097612 -0.404608 1.367311 0.444005 -1.672534
2 -0.319402 0.567486 -1.877573 -0.661219 -0.410355 -0.693006 0.001658
2 0.019570 0.657032 -1.162131 -1.448407 0.260412 1.021666 0.000537
2 -0.368989 2.522972 -1.021601 0.102320 0.124297 0.182480 0.000782
2 -0.578149 0.514910 -1.635822 -0.821822 -0.738850 -0.746112 0.000218
2 -0.269433 1.398358 -2.547272 -0.281204 -0.265758 0.605794 0.000004
1 0.192253 2.158142 -1.087947 0.570065 0.574044 -0.865244 -0.003430
2 -0.721832 1.503508 -2.348865 -0.498123 -1.665416 0.108435 0.000195
1 -0.520408 1.011694 -0.796966 -0.715408 -1.134781 -0.263323 -0.044012
1 0.189181 0.925538 -2.928601 0.617660 0.155041 0.157525 -0.026700
2 -0.116187 2.604604 -1.738810 -0.388170 -0.745583 0.829713 0.005287
2 -0.001448 3.019098 -1.786962 -0.073095 0.156797 -1.424617 0.022407
2 -0.488847 2.110617 -1.343982 -0.276794 -0.872941 0.440874 0.473235
2 -0.183490 0.770920 -1.659929 0.087852 -1.525393 1.384724 0.009800
2 0.251911 1.452666 -1.740337 -0.272273 0.710070 -0.347773 0.007362
2 0.115842 2.240963 -2.296305 0.393282 -0.581763 0.653491 0.153620
1 0.434259 2.307119 -1.487435 0.122397 0.080719 -0.070987 -0.052036
1 -0.213366 2.215847 -1.527301 -0.320016 -0.324853 0.120963 0.005988
2 -0.102680 2.324417 -1.933283 0.296798 0.414081 0.314329 0.000471
2 -0.759674 0.364299 -2.417591 -1.159252 -0.757937 0.564619 0.000075
1 -0.400598 3.030616 -2.503135 -2.066401 0.463031 0.398846 0.047819
2 -0.157029 2.071009 -1.456217 -0.639673 0.093387 0.891324 0.018619
1 -0.657045 0.631686 -1.905450 -0.969098 -0.044604 1.376596 -0.002232
2 -0.543424 2.399503 -2.816349 -0.710631 -0.670889 -0.022561 0.000154
2 -0.415195 2.053822 -1.940042 -0.995941 0.445503 0.567763 0.000003
2 -0.724793 0.416096 -0.743378 -0.105896 0.118250 0.889661 0.388977
2 -0.533972 1.722497 -2.517270 0.131904 1.573147 -0.132163 0.190600
2 -0.083036 0.224088 -1.758872 1.417082 -1.304767 -0.310647 0.000290
1 -0.457533 0.370491 -0.856217 -0.165338 0.302920 -0.868084 -0.751026
2 -0.393534 2.085468 -1.276332 -0.700334 0.242565 -0.547335 0.469102
2 -0.782418 1.905606 -2.495954 -0.888608 -0.595234 0.313470 0.006178
2 -0.242733 2.555234 -2.112537 -0.676058 -1.089533 0.520480 0.000182
2 -0.233159 1.823252 -2.686013 0.450916 -0.260255 0.642602 0.000073
2 0.152417 2.533293 -2.359841 -0.319731 1.182081 0.628980 0.000174
2 -0.329337 1.546877 -2.174811 -0.815830 0.228367 1.154654 0.000768
2 -0.105924 0.964617 -1.983923 -0.674180 0.590365 0.641094 0.027165
2 -0.204559 0.341951 -1.478083 -0.854372 -0.538552 -0.860693 0.000407
1 0.024534 1.402480 -1.355627 -0.709993 0.039924 1.925822 -0.046902
2 -0.032617 1.679983 -1.707979 -0.627075 -0.160886 0.141302 0.000139
1 0.433728 1.498677 -1.171248 1.475274 -0.668116 0.568714 -0.011427
2 -0.714724 2.767400 -2.009097 -0.219483 0.828341 1.356136 0.000520
1 -0.145917 0.316851 -1.950736 -0.445644 -0.169584 -0.855634 -0.257406
2 -0.465148 1.923137 -2.562839 1.249334 0.574541 0.552165 0.000438
2 -0.386240 1.210829 -2.024656 -0.684602 1.269641 0.679959 0.002222
1 0.338794 2.505788 -2.600740 0.589567 0.818938 0.690396 -0.000504
1 -0.492959 2.413939 -3.047149 -0.851976 -0.679320 0.078717 -0.010830
2 0.102170 3.005127 -2.818063 0.739294 -0.051607 0.046712 0.000021
2 0.015621 3.104245 -2.228004 0.503169 0.870472 -0.266180 0.005962
1 0.133226 1.615597 -1.201061 -0.172395 -0.668641 -1.197705 -0.303268
2 0.384553 1.840540 -1.381205 2.235808 0.235785 -0.732152 0.001004
2 -0.467954 0.716911 -0.823991 -1.148937 0.316877 -0.649245 0.028476
1 -0.130446 2.168027 -1.038453 -0.367462 -0.641263 -0.866682 -0.004432
1 -0.095927 2.799365 -1.051801 -0.306438 0.144416 -1.067032 -0.016357
2 -0.435970 3.048409 -1.174603 -0.633173 1.107443 1.703309 0.002343
2 -0.130357 2.769266 -2.476467 -0.882381 0.534143 0.561776 0.056932
2 -0.588300 1.971323 -1.390669 -0.393691 0.275436 0.232487 0.011009
2 -0.148514 1.281914 -2.198318 0.622443 -1.722341 0.617741 0.001218
2 0.325286 1.508696 -2.295253 0.544958 -1.707642 1.611212 0.000062
2 -0.188910 1.978608 -1.585954 0.971111 0.589308 0.033552 0.012260
2 -0.812370 1.518650 -1.551702 -1.655024 -1.788563 0.996454 0.000009
2 -0.300529 3.035695 -0.971018 -1.563531 1.077150 0.286395 0.203267
1 -0.373798 2.905142 -1.725964 -1.408517 -0.189926 -0.566064 -0.005029
1 0.405305 2.107209 -1.544240 -1.192546 -0.041540 0.425005 -0.047401
1 -0.071906 3.041334 -0.909044 0.307971 0.345849 -1.450867 -0.015749
1 -0.277477 1.685805 -2.315600 0.156763 -0.826235 -0.203901 -0.961769
1 -0.334777 1.698931 -2.416259 0.525620 0.735650 -0.043663 -0.959332
2 0.139030 1.376192 -1.530878 2.082654 0.270145 0.438859 0.020873
2 0.168223 0.498550 -1.865903 -0.158795 -0.845953 -1.271291 0.000722
2 -0.609053 1.922557 -0.902530 -0.708584 -0.185412 -1.676973 0.051050
2 -0.319576 0.431744 -2.153649 0.704709 -0.108603 0.917783 0.006997
2 0.072640 2.881476 -1.860935 -1.900652 -0.585969 -0.476315 0.009941
1 -0.351312 2.603516 -1.693686 0.163402 -0.659779 -0.480725 -0.006821
2 -0.476907 2.796251 -2.997095 -0.726696 -0.613412 -0.325637 0.000003
2 -0.100765 2.914207 -1.850713 -0.484008 -0.097533 0.856586 0.020982
2 0.269181 3.027490 -1.270788 -0.357124 1.422206 -1.345063 0.000023
2 -0.177741 1.008368 -1.070143 1.024712 0.487470 1.712847 0.000058
2 -0.234970 0.954246 -0.812738 1.144493 -0.705893 0.891468 0.004029
1 0.135605 2.394295 -0.866656 0.143457 -0.524988 -1.267738 -0.581697
2 -0.089686 1.126420 -2.875308 -1.081446 0.610404 -0.446515 0.000492
2 0.196487 1.005869 -1.083268 -0.498510 -0.690994 0.395664 0.000116
1 -0.510191 1.073048 -2.822640 -0.062535 -1.013736 -1.522013 -0.002743
2 -0.700688 2.614862 -2.154176 0.223986 1.002425 -0.307229 0.000585
1 -0.179850 2.133125 -2.877869 1.053378 1.013355 0.401765 0.000284
2 -0.060392 2.577466 -2.711235 -1.024181 0.212313 -0.524333 0.001344
2 -0.034039 2.360759 -2.286061 0.125251 0.200017 -0.053817 0.002035
1 -0.012331 0.990796 -3.018463 -1.441024 -0.157034 -0.725975 -0.025808
2 -0.180215 0.643876 -1.767906 0.302259 0.883704 0.033796 0.011328
2 -0.317084 0.550102 -1.188486 -0.513441 0.668156 -0.267511 0.000023
2 -0.348029 0.474212 -2.612760 -0.811395 0.692693 -1.730206 0.000099
2 0.062544 0.371392 -2.686099 -1.620439 -0.318830 -0.119623 0.000008
1 0.138959 0.695984 -0.794718 -0.737324 -0.866929 -0.518342 -0.001278
2 0.273205 0.634191 -1.734912 0.632161 0.286643 0.394874 0.000897
2 -0.602753 0.880546 -2.440961 0.242303 -0.727729 0.762793 0.074110
2 -0.074538 1.645418 -2.893686 0.556504 -0.442029 -0.190671 0.038524
2 0.145527 1.603144 -1.399662 -0.321250 0.146577 -1.343149 0.294015
2 0.031052 2.402083 -1.153769 0.324771 -1.161364 -2.008274 0.000157
2 -0.585529 1.635488 -0.885403 -1.763700 -0.182030 -1.556112 0.011026
2 0.005868 1.350750 -1.611698 0.612958 -0.540062 0.405008 0.016931
2 -0.281599 1.268820 -1.735360 1.142130 -0.281945 0.190231 0.000013
2 -0.497387 2.429858 -1.400047 0.584749 0.617106 0.597538 0.000315
1 0.017983 0.815815 -2.366085 2.165558 0.287466 0.457840 -0.003435
2 0.056973 2.975996 -1.080840 -0.290547 0.758991 -0.045512 0.000401
2 0.200609 1.988672 -1.816313 -0.136639 0.767680 -0.531759 0.000178
1 0.192305 2.515088 -0.880799 -0.497336 1.525946 -0.577864 -0.625837
2 -0.445445 0.785456 -1.274095 -2.240294 -0.280698 -0.682585 0.000438
2 -0.048077 2.004277 -1.769789 -1.340583 -0.287844 -0.337928 0.000238
2 -0.629176 0.691355 -1.404539 0.431654 0.118063 -0.153526 0.013065
2 -0.376047 2.932216 -0.977848 0.646438 -0.777340 0.318580 0.204187
2 -0.439762 2.840059 -0.831802 0.953360 -0.299620 0.446401 0.002735
2 -0.576933 0.570819 -2.598609 -0.387263 0.878716 0.297849 0.003277
2 -0.169026 0.733826 -0.696322 -0.474163 1.774401 0.696826 0.000149
2 0.131076 2.116118 -1.250223 -1.145690 0.900800 0.399636 0.003862
1 0.401049 0.942576 -2.255425 -0.126061 0.133297 -0.425798 -0.000909
2 0.272909 2.413936 -3.083975 -0.430326 -0.099176 0.146784 0.007813
2 -0.032576 2.730871 -2.380132 -1.402215 1.077937 -0.981001 0.056949
2 -0.297019 3.066420 -2.863072 -1.093362 0.071344 0.771105 0.000940
2 0.247490 2.722931 -0.879495 0.861982 -1.351341 -0.675818 0.012183
2 0.222081 1.697045 -2.521407 -0.606832 -0.841791 -0.144221 0.008008
2 0.314271 3.008032 -2.626747 1.327107 1.222542 1.574346 0.000420
1 -0.697941 2.243426 -2.986261 1.750915 0.598183 -0.185804 0.133151
2 -0.231306 0.713699 -2.669265 0.432832 1.454202 1.521477 0.000025
1 0.117988 0.447745 -1.161359 -1.452794 -0.416892 -0.666906 -0.531117
2 0.114637 2.379150 -1.706387 -1.194720 -0.741873 0.499656 0.000527
2 0.385065 1.437897 -1.872226 -0.242476 -0.726070 -0.253168 0.002479
2 -0.503043 0.369246 -1.446364 1.300102 -0.324631 0.232959 0.004423
2 -0.699611 1.382922 -2.701132 0.588092 -1.417354 0.178923 0.000057
2 -0.662570 0.666365 -2.899558 0.465103 0.508102 0.406900 0.000052
2 -0.608563 0.673949 -0.858826 -0.379335 -0.998756 -0.156757 0.028269
2 -0.720499 1.747172 -2.526361 0.122693 -0.884033 -0.425928 0.007868
2 -0.594228 1.307324 -1.790666 0.780204 -0.968055 0.113772 0.000018
2 -0.107432 3.027642 -2.131361 -0.609221 0.175822 -0.870741 0.005131
2 -0.523421 1.801576 -3.058700 1.169802 1.613048 0.147579 0.000061
1 -0.756964 1.334282 -0.857156 -0.077839 -0.516169 -0.921609 -0.008351
1 -0.604567 2.035964 -1.547131 0.917778 1.394937 -0.465982 0.004722
2 0.206357 3.049697 -2.186200 -0.562719 -0.317254 1.151370 0.000965
2 0.200360 1.057859 -1.869689 -1.131043 1.264991 1.283668 0.000002
2 -0.588642 0.566997 -2.415105 0.769414 1.048787 -1.029172 0.003134
2 0.112873 2.915092 -1.602773 -0.496612 -0.518222 -0.588215 0.073222
2 -0.296102 3.038413 -2.602807 1.030813 0.021487 -0.915773 0.047842
1 0.421025 2.837034 -1.582963 0.452627 -0.894126 -1.189770 0.028261
2 0.439414 0.669721 -2.749730 0.068960 1.020643 -0.642131 0.000176
2 0.233148 0.622568 -2.914342 -1.043114 0.574612 0.419491 0.000115
1 0.192813 1.529561 -1.311242 -0.290183 -0.504713 1.752745 -0.054104
2 0.180656 2.309802 -2.055960 -1.228989 -2.586373 -1.276467 0.017385
2 -0.680132 1.226218 -2.500375 0.621914 -1.025897 0.526124 0.000057
1 -0.528871 1.780778 -0.934771 1.427090 0.616501 0.598937 0.006232
2 0.273929 0.218708 -0.983703 0.326335 -0.390673 -0.718310 0.000791
2 0.315389 0.189401 -2.716947 0.651051 -0.358054 0.726513 0.001766
1 -0.509126 0.207095 -1.970151 0.345295 -0.106390 -0.294177 -0.095913
2 0.184537 0.296376 -2.066374 0.318858 0.215299 0.683355 0.000062
1 -0.039934 0.414109 -2.011640 -0.250370 0.398191 0.692038 -0.258783
2 -0.488972 0.426655 -2.135524 1.436014 0.617503 0.103407 0.023308
1 0.217298 0.522872 -1.219953 1.552636 -1.098858 0.380495 -0.590577
2 -0.201502 0.556668 -1.542341 -0.877403 2.069512 -0.574815 0.000468
2 -0.666641 0.311708 -1.488163 0.368867 0.192210 0.140758 0.081244
1 -0.599645 0.332743 -2.073265 0.700324 -0.099938 0.044116 -0.080715
2 -0.591384 0.193099 -1.312407 0.639902 -1.404221 0.112442 0.007025
1 -0.181449 0.342957 -0.946960 -0.381110 0.637205 -0.617330 -0.039362
1 -0.382265 0.440742 -2.985113 0.093342 1.289741 0.269680 -0.063583
2 -0.546910 0.257198 -1.099185 0.804532 0.223721 1.336385 0.061195
2 -0.531625 0.274163 -0.958951 1.244744 0.229217 -1.741664 0.084125
2 0.346410 1.154453 -2.815841 -0.656757 -0.331390 1.276104 0.000238
2 0.360397 2.931756 -3.101476 -0.534582 0.113980 0.044790 0.006020
1 0.127742 3.044352 -1.539811 -0.082116 -0.342549 -1.538971 0.047056
2 -0.296965 1.969507 -2.988333 -0.598120 0.024258 0.779081 0.000202
2 -0.459966 0.791739 -1.492464 2.078893 0.379000 0.696409 0.023144
2 -0.666611 0.888210 -1.762653 0.930763 -0.898262 0.220313 0.008270
1 -0.652079 2.500176 -1.572781 0.916303 1.297846 0.432179 -0.002980
2 0.285944 1.657539 -1.114700 -1.041272 -0.815839 1.239232 0.004636
2 0.060218 0.169458 -2.357417 -0.519104 -0.233780 0.433058 0.000205
2 -0.178019 3.039206 -3.023250 -0.678494 0.814394 0.688236 0.000903
1 0.338948 0.354525 -1.156438 -0.327782 -0.062403 1.442956 -0.884514
2 0.389023 2.024274 -2.141233 -0.465429 0.945310 0.564163 0.000020
2 0.011169 3.003597 -2.501159 -0.058543 -0.902349 0.476911 0.000050
2 0.389343 0.788843 -3.056688 -0.421197 0.161260 -0.300329 0.000206
2 0.310396 2.630477 -1.733348 -1.242631 -0.099248 -0.381190 0.000035
1 -0.778869 0.557035 -1.346136 0.211233 0.972670 -0.087134 -0.000647
1 -0.628473 2.064791 -3.021953 1.785193 1.226540 0.695573 -0.073436
2 0.261124 0.155672 -2.464837 0.294887 0.418882 -0.028687 0.000256
2 0.400567 0.681358 -0.701336 0.172473 -0.166813 0.412062 0.000551
2 -0.677818 1.056614 -0.549970 -0.385284 -1.158308 1.353709 0.000493
2 -0.519757 3.075139 -0.388115 -0.533360 1.204211 -0.026700 0.000598
2 0.311721 3.058899 -0.719876 -0.067491 1.203998 -0.623311 0.002920
1 0.165839 1.666725 -0.438857 0.282716 -0.750293 2.064216 -0.872930
1 0.056253 1.715549 -0.424576 -0.030631 -0.273904 1.369317 -0.859274
2 0.225041 1.328979 -0.655357 0.153784 0.712720 1.065801 0.256690
2 -0.176306 0.950766 -0.562816 0.541175 0.249816 0.106846 0.000189
2 0.172625 1.415819 -0.476678 0.842459 -1.343791 1.336796 0.001845
2 -0.391882 1.915237 -0.700061 -0.856410 0.441278 -0.275184 0.000456
2 0.137955 1.850811 -0.483001 0.818652 0.825482 -0.103832 0.009394
2 -0.460929 2.530245 -0.387201 -0.784189 0.281775 0.000490 0.000134
2 -0.613983 1.179718 -0.723707 0.214813 -0.921417 -0.311062 0.001233
2 -0.183655 2.286379 -0.513889 0.216649 -0.071055 -0.120152 0.009777
1 -0.032346 3.073634 -0.603733 1.063075 0.121609 0.415037 -0.049436
1 0.072155 0.366864 -0.528790 0.715525 -0.593359 0.743678 -0.007476
1 -0.434067 0.729975 -0.599682 0.188804 -1.165259 1.800001 -0.002301
2 0.151715 2.754745 -0.605778 0.999168 -1.265939 0.116419 0.000214
2 -0.331756 2.174733 -0.516978 0.500004 -0.403630 0.266945 0.031008
2 -0.234297 2.662772 -0.561856 -2.371833 -1.047489 0.367279 0.000019
1 -0.615116 2.032891 -0.573193 0.231312 -0.896953 -0.511744 -0.000191
2 -0.392849 1.706514 -0.578819 -0.872281 -1.345350 0.449978 0.000111
2 0.146620 0.502842 -0.773912 0.185469 -0.179518 -0.957278 0.001757
2 -0.720183 0.273144 -0.823799 -0.386946 -1.498904 -1.806828 0.041671
2 0.400188 2.571217 -0.486503 1.376103 -1.112754 -0.024976 0.177996
2 0.256634 0.760752 -0.567783 -0.247520 -0.463846 0.185866 0.000549
2 -0.052014 0.486059 -0.687854 1.287691 -0.047653 -0.146910 0.000544
2 0.073983 1.596305 -0.589623 0.257906 -0.417917 0.101504 0.002736
2 -0.348612 2.164264 -0.668879 0.709016 -1.236982 -0.643700 0.024091
1 0.243104 1.061390 -0.658438 -0.429250 -1.727798 -0.974386 -0.005545
2 -0.502506 3.004479 -0.606252 -0.940883 -0.069042 -0.437712 0.000245
2 -0.607213 1.907787 -0.757081 0.160651 -0.738838 0.078726 0.042627
2 0.361942 1.377308 -0.421139 -1.648563 -1.524144 0.708310 0.002148
1 -0.728944 1.014605 -0.836394 -0.450711 -1.105873 -1.315434 -0.054538
2 -0.085691 2.880431 -0.697051 -0.658593 0.586313 -1.032575 0.117822
2 0.326613 2.790535 -0.753963 0.078619 1.241345 -0.793709 0.013795
2 0.221335 2.929804 -0.819413 -0.187090 -0.494479 -1.358905 0.005272
2 0.107568 3.052899 -0.679176 0.998362 0.202764 -0.454639 0.023513
2 0.293018 1.402673 -0.731254 -0.622940 -1.642088 -0.809275 0.256020
1 -0.334425 0.229453 -0.823319 -1.413722 0.046593 -1.286013 -0.546702
1 -0.466774 0.262747 -0.785612 -0.721357 -0.915601 -0.343004 -1.111353
2 -0.681784 0.521172 -0.337423 0.549193 1.352506 1.169992 0.000035
2 -0.675081 0.184688 -0.608559 -0.156207 -0.421357 1.067655 0.000472
2 -0.626281 0.872069 -0.387786 -0.761083 0.979378 -0.529698 0.000217
2 -0.748833 2.875383 -0.470580 -1.042604 0.175366 -1.000949 0.000068
2 -0.337880 2.345965 -0.478409 0.156674 -0.236276 -1.240149 0.012111
2 0.283645 2.063384 -0.541259 0.088947 0.185352 -1.873299 0.000049
2 0.377696 1.048187 -0.492245 -0.824562 -0.648750 -0.629613 0.000738
2 -0.734430 0.694645 -0.573495 0.639712 -1.221066 0.465537 0.000086
1 0.408600 0.451983 -1.183387 -1.544245 0.233560 -1.209793 -0.881347
2 0.345562 2.560982 -2.077907 -1.784329 -1.151631 -0.494336 0.000037
2 -0.317967 3.090401 -0.787761 -2.404996 -0.428387 -0.409122 0.002491
2 0.083668 0.182153 -0.746276 0.595135 0.992501 0.525210 0.000028
2 -0.155705 0.799052 -3.107872 0.593841 -1.061042 0.275522 0.000685
1 0.410386 0.395353 -2.842650 -1.080488 0.576365 0.424043 -0.034048
2 0.424355 0.678068 -2.482521 -1.429448 -0.523482 0.204877 0.000243
2 -0.766199 0.675780 -1.490191 1.801394 1.260181 0.412185 0.094735
2 -0.797068 0.213260 -2.853514 -0.183314 0.229715 0.121939 0.048316
2 -0.778522 2.675360 -1.496421 0.681081 0.675888 -0.035488 0.000192
2 -0.788397 3.074011 -0.623015 0.063814 -0.872927 -0.109111 0.000556
1 0.333768 2.944861 -0.297306 0.143043 -0.316604 0.617133 0.027070
2 -0.198489 2.986490 -0.292152 -1.514675 -0.379761 0.851678 0.000513
2 0.324187 0.448549 -0.346186 0.236532 1.121478 0.635085 0.000670
1 0.323910 1.902880 -0.296513 -0.110433 0.513406 0.320496 0.062034
2 -0.427258 2.917330 -0.274810 0.105054 0.291790 0.710392 0.000521
2 -0.298169 1.581861 -0.287713 -0.287766 0.617584 -0.253701 0.010509
1 0.089065 0.544574 -0.304194 -1.242304 -0.019835 -0.111963 -0.000887
2 -0.095979 0.319880 -0.273860 0.837808 0.136459 0.466518 0.003358
2 -0.103395 1.674540 -0.389367 0.069096 -0.255180 -1.476004 0.007793
2 -0.337191 0.459294 -0.301099 -0.786098 1.615333 -0.590932 0.001319
2 0.209011 0.276067 -0.362366 -0.217470 -1.050441 -0.834549 0.000809
1 0.415593 0.824104 -0.334259 0.473093 0.331053 -1.164038 -0.187949
1 -0.501676 0.551808 -3.098817 -0.779428 1.624868 1.077231 -0.063590
2 0.446838 1.847148 -0.331712 -1.113445 0.286118 1.747626 0.075640
2 -0.804503 0.825913 -1.690054 0.346907 -0.159658 1.639691 0.037436
1 -0.783045 0.040248 -1.660156 -0.114152 0.360652 1.042325 -0.004117
2 -0.770733 0.062463 -3.029563 -0.650299 -0.226604 -0.265412 0.000323
2 0.067295 0.083163 -3.071164 0.402993 1.544247 0.829518 0.000944
2 -0.151842 0.075558 -1.066700 -0.442956 -1.628713 0.689604 0.000051
2 -0.376533 0.051331 -1.238962 1.180902 -1.639095 -0.086915 0.000386
2 0.288896 0.124865 -1.320719 -0.994621 -0.463113 -0.165364 0.003833
2 -0.418683 0.110127 -1.029410 -1.546262 0.036401 1.505751 0.001533
2 -0.078222 0.135935 -0.311040 -0.735700 0.434566 -1.608840 0.048350
2 -0.825142 -0.000235 -0.283647 0.080918 -0.744211 0.290784 0.000048
2 -0.811929 0.844038 -2.096366 0.834028 -0.510162 0.641523 0.000606
1 -0.823539 1.126781 -1.352893 0.321558 -0.019138 -1.136646 -0.001616
2 -0.809549 0.642544 -0.092034 0.292704 0.022919 -0.979995 0.000008
2 -0.821276 0.946561 0.372016 -0.387786 -0.138942 0.168854 0.017644
2 -0.828095 2.519843 -2.348838 0.350438 0.594022 -0.299506 0.000109
2 -0.810518 2.281380 -2.939753 -0.029517 0.458376 1.003057 0.215105
2 -0.827916 1.658662 -2.817899 -0.770037 0.711265 -0.901560 0.000504
2 -0.440974 -0.030208 -1.824650 0.289816 0.899228 -2.809852 0.000037
2 0.148972 0.013646 -1.318176 1.008348 0.863827 -0.199965 0.010382
2 0.156294 -0.021746 -0.486048 -0.528571 0.779521 0.230847 0.001371
2 -0.171054 0.008369 -2.089680 -0.378372 0.503557 0.566286 0.000223
2 -0.529750 -0.033240 -1.442886 1.754813 1.180457 0.518340 0.007762
1 0.340506 -0.095326 -2.890433 -0.560474 -0.653456 -0.099206 -0.569395
2 0.440203 -0.058768 -0.707046 1.580999 -0.904066 -0.616048 0.000060
2 -0.635775 0.019604 -1.323211 -0.116676 0.156559 0.918953 0.011344
2 0.195158 -0.133700 -1.390494 -1.308908 -0.682271 -2.176248 0.006642
1 0.405372 -0.128021 -0.178240 0.745274 -0.367498 1.717935 0.000029
1 -0.060961 -0.130822 -2.304485 -0.859998 -0.954742 0.658055 -0.000430
1 0.389262 -0.035945 -3.000324 -0.130430 0.811558 -0.829646 -0.569662
1 -0.731233 -0.146935 -0.848587 0.426330 -0.608532 -0.701157 0.006141
2 -0.240663 -0.148896 -3.077513 -1.146324 -1.265062 -0.200628 0.018286
2 -0.108587 -0.011726 -0.449260 -0.591243 -0.876886 0.303869 0.000822
2 0.343579 0.001166 -2.698482 -0.205252 -0.296711 0.668901 0.002118
1 -0.438390 -0.146082 0.496164 -0.650177 -1.382695 0.900898 0.000009
2 0.325502 -0.117202 -0.439389 -0.859461 0.373312 -0.753338 0.036110
2 -0.411221 -0.022683 -2.098040 0.390970 -1.186116 0.036842 0.000256
1 -0.364138 0.023798 -0.376863 -0.058659 -0.774893 0.113602 0.000042
2 0.280185 0.000904 -1.782893 0.125277 -1.252411 1.421908 0.000130
2 -0.651176 0.903589 0.383288 -0.357508 -0.295842 -0.225064 0.009856
2 0.156046 2.053646 0.231745 0.635411 -0.022564 -0.778581 0.000444
2 0.449310 1.887799 0.480770 0.863551 0.397404 -1.153767 0.000003
2 0.143022 1.087668 0.316658 -0.980268 0.213865 -1.579520 0.000156
2 0.296949 1.571414 0.366675 0.947144 -0.776151 -0.427097 0.001357
2 -0.241768 0.994375 0.277206 -0.122751 0.306453 -0.442326 0.000036
2 0.460513 0.759632 0.343160 0.529909 0.763042 -0.299427 0.147000
2 -0.625432 0.730952 0.294604 0.226304 0.641930 -0.542089 0.001270
2 0.247968 1.287556 0.405891 -0.247435 -0.075754 -1.654053 0.000467
2 -0.095266 2.503470 0.470885 0.989013 0.599932 -1.299045 0.001066
1 -0.653980 1.119244 0.457591 0.920125 0.387101 -0.452875 0.036656
2 -0.046121 1.508667 0.303185 -0.618975 -1.269425 -0.035422 0.000850
2 0.283967 0.801945 0.204336 0.161293 0.012363 -0.485042 0.000241
2 -0.402345 1.569586 0.489785 -1.622393 -0.055679 0.300397 0.000005
1 -0.736289 2.654412 0.413279 -0.305402 -0.313615 0.433097 -0.035943
2 -0.199779 0.704593 0.369015 0.383087 1.503445 -0.128109 0.000051
1 0.062427 1.461003 0.139109 -0.676221 -1.428111 0.132891 0.000893
2 -0.354762 2.880957 0.126656 -0.137077 -0.267443 -0.281951 0.000108
2 0.452154 1.591503 0.250725 0.353368 0.859009 -0.096091 0.001344
2 -0.438908 1.846223 0.247016 1.124274 0.860913 0.169061 0.000084
1 0.402639 2.315981 0.278523 0.380365 1.146704 0.855358 0.009002
2 0.397149 2.914728 0.286172 0.344131 0.589412 0.656027 0.003409
2 -0.552392 3.044443 0.305728 -1.054903 0.137729 0.584844 0.000009
2 -0.038611 0.296411 0.309358 0.535420 -1.848677 0.976319 0.000151
2 -0.117313 1.218025 0.163659 -0.544735 0.151596 0.383732 0.006784
2 0.455429 1.174760 0.339113 0.114262 -0.424835 0.312074 0.000778
2 -0.718967 2.377410 0.272666 0.272554 -0.711117 -0.100419 0.000077
2 0.335015 1.072470 0.492364 0.319959 -0.326589 0.714517 0.001627
2 -0.203694 3.018376 0.255090 1.359650 -0.262793 -0.275463 0.000109
2 -0.286869 0.304462 0.350089 0.388290 1.158841 -0.751641 0.000067
1 0.199804 0.332764 0.266191 0.409801 1.640941 -0.627850 -0.001388
1 0.022647 2.211936 0.175626 -0.163909 0.134982 1.526183 -0.016973
2 0.008844 0.840317 0.164095 -1.321687 -0.116107 1.158225 0.000028
2 -0.312438 1.124636 -0.230856 -0.294774 0.540906 2.078317 0.000133
1 -0.650461 2.591551 -0.190832 -0.361143 -1.482507 2.408915 -0.000700
1 -0.564710 1.538601 -0.275190 0.295964 -1.866791 -0.623532 -0.001543
2 -0.254164 1.204102 0.063356 -0.627534 0.306945 -0.661734 0.009680
2 -0.372910 1.341720 0.045125 -0.062414 1.672199 -0.623983 0.003028
2 -0.308167 2.497752 0.008274 0.933690 -0.604551 -0.535938 0.000038
2 -0.680166 2.216645 0.016668 -0.225292 -1.536205 -0.284929 0.000021
1 -0.310605 1.982526 0.079886 0.863407 0.554755 0.431359 -1.189677
1 -0.393310 2.044979 0.055551 -0.402253 -1.661290 0.365775 -0.916878
1 -0.204202 2.238192 0.070263 -0.549460 0.699747 0.580093 -0.037440
2 0.180383 1.888075 0.012408 0.206782 1.347166 -0.106496 0.000024
2 -0.337717 0.493551 0.098252 0.194131 1.124863 0.570519 0.000284
2 -0.039876 2.511907 -0.180809 0.497971 -0.615021 0.542352 0.001114
1 -0.696268 1.252973 -0.098761 1.190311 -0.121478 1.534137 -0.001812
2 -0.218145 1.594090 -0.144696 -0.428353 1.263343 1.134791 0.014216
2 0.351996 3.111258 -0.201170 -0.848736 0.949098 0.264873 0.002589
2 -0.480169 0.774960 -0.228884 0.303622 0.383458 -0.609870 0.000139
2 -0.269061 1.349431 -0.168668 0.821710 -0.233775 0.193671 0.000375
2 -0.026507 0.530596 -0.181790 0.008089 -0.172550 0.062467 0.007522
2 0.443110 0.201273 -0.217173 -0.509102 0.812061 -0.291686 0.000035
2 -0.677581 0.204165 -0.152784 2.010861 -0.676525 1.384170 0.000029
1 0.116395 2.125550 -0.277012 -1.682660 -1.253109 -2.140541 -0.005147
2 -0.757735 1.710486 -0.061607 -0.283559 -1.946317 -0.684185 0.016341
1 -0.254063 1.927219 -0.047587 0.283273 -1.317396 -0.036210 -0.355810
2 -0.773009 2.031420 -0.182280 0.163433 -0.922473 -0.512820 0.000015
2 -0.658235 1.555893 -0.071672 0.135928 -0.708151 0.044656 0.002997
2 -0.030382 3.042635 -0.169417 -1.134477 1.143533 -0.164551 0.000466
2 -0.386840 0.505424 -0.117915 -0.929717 1.218980 0.362490 0.001585
2 -0.043748 1.564224 -0.076977 -1.948475 0.942234 -0.150501 0.001932
2 -0.143100 2.674733 -0.121510 0.572326 0.254443 -0.522713 0.000906
2 -0.238643 1.772173 -0.085559 -0.632997 -0.917107 -0.324082 0.015827
2 0.306065 2.925198 -0.148787 0.614554 0.696062 0.170133 0.026633
2 0.008952 0.171183 -0.200420 0.108445 0.107018 -0.786875 0.046853
2 0.079888 2.320761 -0.188942 -0.164623 0.771278 1.159551 0.000592
2 -0.768696 1.685661 0.096569 0.854993 -0.469912 -0.730007 0.013815
2 -0.791587 3.085635 -0.166079 0.392265 1.393961 -0.140510 0.000122
1 0.456154 0.751963 -0.190993 -1.088879 -0.840964 0.935938 -0.185921
1 0.427600 1.541236 3.017945 0.702432 -1.171304 0.534714 -0.062526
2 -0.624778 2.036976 1.072938 -0.366814 0.179578 -0.005919 0.000327
1 -0.008573 1.256135 1.651591 0.006809 0.253293 -0.391392 -0.000411
1 -0.290738 2.200414 1.411820 -0.093789 1.599119 -0.532046 -0.398447
2 -0.408941 2.007959 0.883036 0.054359 -0.135362 0.155569 0.077557
2 -0.469052 1.960755 0.766758 -0.218869 0.090861 -0.562895 0.077907
2 0.056742 1.414475 2.968607 0.318337 -0.680989 0.864631 0.010303
2 0.045772 0.599579 2.413023 0.602726 -0.529861 0.179914 0.000351
2 0.291542 1.275192 1.558605 0.181214 0.006156 -0.496438 0.005484
2 -0.192355 2.987952 2.520899 -0.459338 -0.061871 1.479524 0.000037
2 -0.717603 0.959008 1.517890 -0.454394 0.695530 1.237416 0.000586
2 -0.297545 2.759472 2.732939 1.329497 -1.015841 0.272700 0.008165
2 0.258585 2.389521 1.002592 0.822421 0.470515 -0.799353 0.000031
2 -0.355511 0.747244 2.127656 -0.521093 0.121200 0.587404 0.000302
1 0.042276 1.718448 1.511460 -0.151010 0.780903 -1.374000 -0.000838
1 -0.509842 1.162892 2.226142 0.183696 -0.153012 -0.840502 -0.013205
1 -0.244438 1.658643 1.188379 0.476571 -1.275657 -1.291461 0.001588
2 -0.240639 2.483257 2.438343 0.610701 -0.073664 -0.341540 0.000024
2 -0.035175 1.529077 2.537452 0.519920 0.304711 -0.288581 0.004513
2 0.364402 1.641285 0.794372 0.065507 -0.051032 -0.768844 0.150518
2 -0.346072 2.692612 1.606047 0.099243 1.009076 -0.968903 0.074278
2 -0.208284 0.657341 2.562132 -0.586261 -2.028396 0.095054 0.000121
2 -0.594234 1.323961 0.875197 0.009535 1.478099 -0.489705 0.000052
2 -0.710938 1.328429 1.338171 0.418255 -0.572752 -1.114421 0.000666
2 0.154959 1.184425 1.298698 -0.204241 -0.643625 -1.464333 0.001272
2 0.062383 0.693064 2.028570 0.307564 -0.283658 0.809169 0.000275
2 -0.055946 1.796314 0.708118 -0.286550 1.239975 -0.529761 0.000014
2 -0.198736 2.402228 2.141201 0.194687 0.849918 2.029982 0.000908
2 -0.191520 2.220607 1.165860 -0.011096 0.816051 -0.468166 0.000799
2 0.029154 1.181293 2.403729 -0.276139 -0.895299 0.223964 0.037501
1 -0.508643 0.971859 1.339951 -0.638373 -0.419803 0.404873 0.000294
2 -0.420557 1.004300 1.630759 -0.589017 -0.641480 0.306367 0.010915
1 -0.102959 1.575318 0.935335 -0.408537 -0.126397 -1.982178 0.000774
2 -0.093411 0.962827 2.607827 -0.616935 -1.371792 0.479099 0.000084
2 -0.808826 1.904925 1.171837 -1.408831 0.626735 -0.275160 0.010270
2 0.201117 2.829872 2.289848 -0.557235 -0.664610 -0.290721 0.009847
1 0.113993 1.158052 0.693117 0.253910 -0.104423 0.479529 0.394110
1 -0.229596 1.585261 2.081968 0.954935 0.801556 1.428665 0.001739
1 -0.400889 1.817705 2.616858 0.515641 -0.789395 0.028120 -0.001969
1 0.248303 2.017174 2.010142 0.433846 0.969517 0.450080 0.000101
2 -0.735881 1.316508 2.980643 -0.320257 -0.947609 1.212018 0.019496
2 -0.178850 1.758323 2.195179 0.021541 0.135670 0.222741 0.000602
1 -0.086850 1.163212 0.796026 -0.508918 -0.630516 -0.623369 -0.030514
1 -0.149070 1.214502 2.320190 -0.425490 0.314015 -0.433386 -0.011970
2 -0.640797 2.785233 2.421624 -0.269296 -0.027298 -0.340369 0.000093
1 0.093281 1.571353 2.920432 -0.468934 -1.909135 0.823385 -0.255244
2 0.253115 1.540808 1.628307 0.277202 0.555853 0.516201 0.000367
2 0.280625 1.143463 1.445274 0.035269 -0.125498 -0.650507 0.006333
2 -0.194066 0.489076 1.942051 -1.129642 0.246946 -0.629968 0.016041
2 0.251241 1.848913 0.885150 2.233760 -0.229071 -1.689613 0.003444
2 -0.758609 2.477344 2.275634 -0.136747 0.771837 0.178109 0.219201
2 0.077102 1.911518 1.700439 0.481241 -0.853289 -0.669311 0.010209
2 -0.240809 1.343244 2.005808 0.438311 -1.518079 -0.249098 0.000268
2 -0.021199 1.018362 0.564777 -1.930869 -0.235841 -0.505141 0.019127
2 -0.639988 1.557412 1.784222 -1.471434 -0.514347 -0.738797 0.000009
2 0.398949 2.020979 1.406261 -0.633587 -0.342074 0.067972 0.019552
2 0.154481 1.319761 0.612005 0.252547 -0.997726 -1.859344 0.004012
2 0.124170 0.461853 1.446069 -0.168573 -0.436449 0.759118 0.087700
2 -0.601268 2.599091 1.981847 -0.986005 -0.009417 -0.718860 0.000280
2 0.044107 1.856038 1.110742 0.514414 0.298146 -1.232797 0.000034
1 -0.133121 1.123707 2.038644 0.730904 -0.760496 -0.080239 -0.007727
2 0.146306 1.197762 2.494920 0.321672 -0.667693 -0.504128 0.032866
1 -0.232122 2.857989 1.586729 0.801696 0.241409 -0.984459 -0.031671
2 0.324182 2.919409 0.767657 0.503618 -0.550853 1.657380 0.000061
2 -0.365391 1.772329 1.138416 0.399848 1.036585 -0.269755 0.014096
2 0.438999 1.848683 1.406561 0.837664 0.041860 1.314775 0.020584
2 0.118224 2.338825 0.743254 1.339507 0.664851 -0.034246 0.001236
2 0.005064 1.896895 2.709121 0.007658 -0.248630 -0.508206 0.000013
2 -0.169604 2.161970 1.676393 -1.209848 -1.076813 -1.149462 0.000282
2 -0.607792 2.807689 1.409288 -1.270457 -1.214520 -1.557163 0.005505
2 -0.450075 0.792763 1.903739 0.331200 0.206663 0.597731 0.000261
2 -0.648132 1.744381 2.960580 0.018329 0.448420 0.204152 0.000157
1 -0.069217 0.597609 0.673051 0.936392 -0.477537 0.287924 -0.061191
2 -0.702261 2.298145 2.116517 -0.694874 0.079680 -1.373335 0.000336
1 -0.736170 1.293484 2.174486 -0.338027 0.427723 1.199401 -0.011165
2 -0.569434 0.885913 3.010566 -1.276672 -0.726448 0.608627 0.000193
2 -0.420858 1.789301 2.229910 0.032411 0.184547 -0.047068 0.017735
2 0.178245 2.444646 1.769197 0.418578 -0.544721 0.685802 0.004453
2 0.031458 1.923099 1.858345 -0.030149 -1.057685 -0.351535 0.010002
2 0.204791 0.350542 1.457970 -0.830037 0.881414 -1.634428 0.155130
2 -0.509508 2.093534 2.461836 -0.323017 -0.144013 0.634911 0.011435
2 -0.572953 1.188026 0.576705 -0.595628 0.940449 0.478944 0.014677
2 -0.327207 1.607951 1.374172 0.000040 0.525868 -0.339141 0.000644
2 -0.357050 0.977099 2.291889 -0.864978 0.390507 -0.426857 0.000234
2 -0.128525 1.763170 1.376737 0.370590 0.547276 0.146323 0.000431
2 -0.200216 1.299069 2.628896 0.069001 -0.088092 0.527068 0.380644
2 -0.421173 3.002698 0.709950 -0.032999 1.175828 0.558532 0.000217
2 0.380862 2.622484 1.164790 0.071481 0.176523 1.163490 0.000020
2 0.247892 1.207251 0.740149 0.502187 0.902291 -0.617846 0.034631
2 -0.076911 0.252753 1.435889 0.544701 -0.706207 -0.002881 0.023710
2 -0.170022 1.245152 1.183294 -0.089129 0.532690 1.137543 0.000072
1 0.180856 1.401088 2.131963 0.473038 0.966010 -0.570132 -0.040732
2 -0.166974 1.826686 2.476612 -0.537342 0.692914 -0.088503 0.005224
1 -0.799330 2.414449 2.406385 -0.605597 1.666435 0.342121 -0.004187
2 0.331963 1.053926 0.795005 -0.050306 -0.592271 -1.696298 0.002868
2 -0.432119 1.984327 1.549527 1.279794 0.959479 -0.304355 0.000257
1 -0.145921 2.246948 0.824045 -1.129079 -0.216014 -1.827857 -0.025647
2 0.090792 3.043157 2.466800 -0.300913 0.309779 1.552999 0.000154
1 0.046240 0.571314 0.508747 0.237267 -0.668286 -0.461687 -0.061815
2 0.095826 0.354370 2.532178 -0.084212 -1.438889 1.000608 0.041502
2 0.105722 2.259570 0.561973 0.938388 0.651795 0.269487 0.001155
1 -0.386578 2.159746 1.312603 0.047058 -1.689069 1.052665 -0.400547
2 0.005531 2.786343 2.104831 0.632558 0.162150 -1.133509 0.000276
2 0.040929 1.379612 1.207956 0.436917 -1.958609 0.434985 0.000671
2 -0.415883 1.714344 2.374567 0.061980 0.782590 0.274381 0.113962
2 0.012071 0.887814 1.388342 -0.267996 0.276105 0.625290 0.000097
2 -0.489498 1.806592 2.037577 -0.624468 -0.455429 -0.111950 0.002443
1 0.155004 1.603502 2.781136 -0.196636 -1.515877 0.778189 -0.264142
1 0.315608 2.455833 2.997497 0.020158 -0.428603 -0.000911 0.005935
2 -0.314460 2.092446 1.975321 0.143899 -0.437006 -0.102644 0.000260
2 -0.363879 2.846981 1.781241 -0.572904 0.773632 0.601219 0.007513
2 -0.482681 2.895708 0.976210 -1.095850 -0.015245 0.318567 0.000240
1 -0.725034 1.828581 1.049325 0.289816 -1.700390 0.248403 0.327480
2 -0.017209 2.271408 1.366513 0.390693 -0.903776 0.324551 0.000048
2 -0.369915 1.933305 2.147906 0.089509 -0.354540 -1.226621 0.006262
2 -0.453769 1.027685 1.789221 -0.161237 -0.832842 -1.726868 0.010985
2 -0.790170 0.545234 1.216932 -1.133173 0.185068 -0.248397 0.003342
1 -0.387444 0.594611 0.549450 -0.273346 0.531870 -0.325921 -0.007214
2 -0.049303 1.384859 1.442219 -0.954149 1.201684 0.062080 0.000197
2 -0.027692 1.096456 2.257150 0.875612 1.029994 -0.118099 0.007195
2 -0.056447 1.354801 2.522246 -0.418765 0.596177 -0.842697 0.007568
1 -0.714117 1.078901 2.982244 0.007332 0.539463 0.288854 -0.001073
2 -0.150815 2.596243 0.637472 1.493898 -0.114806 0.070086 0.001079
2 -0.747087 1.128176 2.556470 -1.444932 0.012254 -0.450028 0.000009
2 -0.395720 1.973939 2.793559 -0.351146 1.313858 -0.091721 0.000340
2 -0.425110 2.934979 1.912352 -1.039500 0.454225 0.256443 0.009409
1 -0.660774 1.842166 2.132622 -1.438470 1.225814 -1.329295 0.001075
2 -0.740252 2.108707 2.548979 -0.599332 0.222049 0.816012 0.002247
1 0.277138 1.409856 2.493459 -0.060516 0.210322 0.070518 -0.044247
2 0.169761 2.045054 0.954519 0.282756 -0.304767 1.633189 0.000325
2 -0.425825 1.415242 2.663214 1.582133 -1.601084 -0.258658 0.000721
2 -0.271693 2.937872 0.548848 -0.996931 -0.278167 -0.533506 0.000200
2 -0.346045 2.046406 1.748448 0.241892 -0.512618 -1.219879 0.000651
2 -0.509086 2.527843 2.718130 -0.298519 -0.305000 0.194736 0.002312
2 -0.389148 1.319395 1.498092 0.558356 0.766491 0.535142 0.000009
2 -0.059563 2.743550 1.553159 0.740427 1.065176 -0.614678 0.000570
2 0.000895 1.240614 2.845474 0.831546 -0.484393 0.352077 0.385262
2 -0.380183 2.577701 1.534559 0.155545 -0.756213 -0.931325 0.073754
2 -0.647448 2.146128 2.390740 -0.897625 -1.343331 0.186220 0.012848
2 -0.242817 0.449116 2.448056 -0.290168 -1.126738 -0.824259 0.000246
2 -0.626948 2.441167 2.834518 -0.169503 1.337255 0.513088 0.002390
2 -0.210041 2.813453 2.159415 0.833015 0.037532 -0.033924 0.000278
2 0.252748 0.791377 1.656866 -0.849548 1.779255 -0.372357 0.002916
2 -0.262728 1.959103 2.416614 -0.641266 0.276265 -1.153395 0.005497
2 -0.391350 1.025549 0.683612 -1.027274 0.416900 0.763881 0.000055
2 0.071226 2.566099 0.818707 -0.982123 1.124841 0.540627 0.000114
2 -0.647773 0.461679 1.077369 0.198095 -0.428237 1.375150 0.000396
2 0.003173 0.359745 1.360260 -1.452308 -0.643183 0.631432 0.026983
2 0.352863 2.374642 2.169698 -0.263784 -0.295489 0.893546 0.000031
2 -0.629427 2.246544 1.903574 -1.838057 -0.736103 0.510833 0.000180
2 -0.327635 1.105585 2.486231 -0.025323 -0.256728 -1.768391 0.000249
2 -0.300972 2.369949 1.337993 -0.384694 -1.305762 0.208753 0.005784
2 -0.038413 1.490097 1.675059 -0.694025 -0.182636 -1.242004 0.000235
2 -0.379911 2.407222 2.883819 -0.806814 -1.124996 0.977561 0.000189
2 -0.407590 1.613931 1.093034 0.142973 -0.512608 -1.179297 0.008243
1 -0.319820 2.145066 2.525594 -1.276553 0.330897 0.402417 -0.001251
2 -0.130308 1.536578 1.926383 1.465369 -0.145376 0.874173 0.001946
2 0.311879 0.529740 1.992691 -0.300809 0.252898 0.840336 0.000025
2 -0.379688 1.811965 0.692996 -1.480987 0.402291 0.029838 0.002006
2 0.113008 2.689531 1.094685 0.545119 -0.395992 0.380679 0.000044
1 -0.209070 2.999840 1.222824 -0.808245 -0.520442 -0.689526 -0.017755
2 0.171001 0.598519 3.078342 -0.336009 -0.347672 1.044924 0.000112
2 -0.152780 0.824496 2.059298 -0.857063 -0.796647 -0.609294 0.000280
1 -0.372222 2.491235 2.191324 0.554190 2.071640 -0.307077 -0.001035
2 -0.760715 1.544977 2.497398 -0.071868 -1.229276 1.136839 0.020005
2 -0.522484 3.099409 1.467507 0.336565 0.293885 0.222835 0.007818
2 -0.302522 2.178322 0.603053 0.794480 -0.860295 0.301330 0.000035
2 -0.291050 1.603158 1.751270 0.440116 0.297741 1.012140 0.000096
2 -0.316449 2.447338 1.105426 -1.192730 -0.879779 0.501634 0.023784
2 -0.631925 1.784560 1.117375 0.547138 0.525133 -0.601253 0.319940
2 -0.427168 2.501651 1.342927 0.685608 -0.293155 -0.059663 0.004090
2 -0.292664 2.132320 0.971800 0.984536 -0.184591 -1.155036 0.002590
2 0.104684 1.130648 1.033933 0.865009 2.095563 -0.316830 0.000041
2 -0.070709 0.648529 1.378679 -0.023114 0.974866 1.119864 0.000085
2 0.097195 1.023696 1.596217 0.014799 1.733165 -0.379353 0.000127
2 0.246385 1.255393 2.859542 0.586890 0.034855 -0.159304 0.001207
1 0.124103 0.801146 2.220167 -0.271424 0.541840 -1.727528 -0.016843
2 0.190797 0.799550 2.725738 1.443515 0.242881 -0.088430 0.000003
2 -0.372121 2.293199 1.071084 0.362427 -1.943377 -0.654997 0.009408
2 0.403929 0.526028 1.557024 0.318184 0.260659 1.432797 0.000421
2 -0.669004 1.126670 1.324113 0.272406 -0.532616 1.491119 0.000963
2 -0.397719 1.948248 1.202809 0.355389 0.124603 -0.756607 0.001959
2 -0.616768 2.833586 1.711253 0.531022 -0.248424 0.425156 0.004034
2 -0.449076 2.874574 2.294044 0.526783 -0.187557 -0.497703 0.000138
2 -0.392399 2.740129 0.839595 0.824007 0.427692 0.357345 0.000804
2 -0.440780 2.543137 1.130397 -0.748752 -0.811168 -0.095815 0.015810
1 -0.006807 2.269958 1.007588 1.535621 -1.036341 1.279429 -0.025739
2 0.420531 0.720037 1.668127 0.402523 -0.735749 0.144755 0.003164
1 -0.166136 1.191340 2.679904 0.495034 0.462115 -0.963985 0.289002
2 -0.188639 0.139708 0.659313 0.246515 -1.453081 0.490484 0.000563
2 -0.511945 2.485682 0.613977 -0.459052 -0.192264 0.381896 0.015876
2 -0.777392 1.754029 0.514745 -0.837342 0.724338 0.634992 0.000003
1 -0.594151 0.621927 0.784957 -0.808378 -1.354743 1.612052 -0.006041
2 0.034237 2.087768 0.729753 -0.821294 -0.114894 0.957636 0.000186
2 -0.631420 3.085648 2.680064 -0.295512 0.064142 0.640456 0.000096
1 -0.259789 1.391068 2.542909 0.691483 1.904086 -0.406113 0.058252
1 0.197873 0.504101 2.268863 -0.238885 0.857217 0.069962 -0.007540
2 -0.655625 0.907070 1.889104 -1.469855 1.977612 -0.454913 0.003434
2 -0.442273 1.165334 2.961578 1.067391 0.789620 -0.613138 0.000021
2 -0.387103 2.843708 2.846801 0.149303 -0.303337 0.757184 0.008160
2 0.050587 0.814348 3.121740 0.890138 1.794338 0.008331 0.001162
2 0.107845 2.508253 3.009743 0.857575 0.388841 -0.314757 0.002799
2 0.013889 1.508051 1.039597 -0.867025 1.094184 -1.391048 0.007109
2 -0.634766 1.892080 2.773249 -0.206083 -0.393079 -1.041783 0.000187
2 0.244991 0.514975 2.511865 -0.623301 -0.329998 -1.632403 0.000514
2 -0.087284 0.440879 2.048652 -1.064421 0.092426 1.890511 0.016048
2 -0.278329 2.176958 2.801481 -0.331804 -0.163171 -1.040632 0.000195
2 -0.776972 2.896831 1.757104 -2.077897 -0.695027 -0.759408 0.012802
2 0.059247 1.227738 2.951317 -0.228482 -0.195384 -0.271941 0.387406
1 -0.544868 2.700323 0.518880 -0.120050 0.275364 1.124798 -0.031061
2 -0.580170 2.252193 0.545706 -0.645135 0.894126 1.086025 0.000072
2 -0.030526 0.836061 0.544545 -0.401090 0.259401 1.007544 0.002805
2 -0.603912 0.785336 1.555123 0.735307 -0.388018 -1.248913 0.000541
2 -0.613675 0.606624 2.941924 1.071811 0.216127 -1.612693 0.002104
2 0.096252 1.040532 0.668479 -0.829912 1.430105 1.614015 0.407646
2 -0.723064 1.785862 1.533712 -0.225643 -0.093973 -0.519781 0.000014
1 -0.181916 3.044702 1.474104 0.836212 -0.284287 0.790944 -0.090315
2 -0.531228 1.646315 2.396572 1.154809 -1.143712 -0.559965 0.102638
1 0.329406 1.940817 1.271116 -0.771072 1.079949 -0.111802 -0.400318
2 0.336096 2.920848 2.316949 -1.050698 -0.242413 -0.805396 0.011317
2 0.280914 1.864785 1.608892 -0.822414 0.335849 -1.525100 0.000280
1 0.236846 1.291267 2.317844 -1.078793 0.576391 0.192692 -0.074111
2 -0.670193 2.968297 1.391513 -1.410509 -0.761752 1.111865 0.006769
2 0.258668 0.170284 1.266629 0.117408 -0.602001 1.006106 0.000777
2 0.020805 0.464405 1.076128 -0.438020 1.009016 -0.790611 0.000016
1 -0.343852 0.150113 1.807866 -0.651428 -0.091430 0.303173 0.008977
2 -0.043796 0.327201 2.497372 0.664019 0.109731 -1.176888 0.041266
2 -0.495476 0.308561 1.474636 0.541107 0.596479 0.236454 0.266987
2 -0.476104 0.398830 2.294608 -0.123547 1.060013 0.922012 0.000020
1 0.291311 0.553461 0.741545 -0.554159 -1.460045 1.287492 -0.004182
2 0.243283 2.519594 1.914854 -1.136054 0.398668 -0.079267 0.004460
2 0.229789 3.010182 1.951683 -1.044609 -0.602098 -0.999412 0.000025
2 0.124735 2.831797 1.328818 -1.915383 -0.426464 0.068669 0.000031
2 -0.640062 0.563654 1.773875 1.176043 -0.222833 -0.287628 0.000020
2 -0.742655 1.000839 0.501885 -0.022494 -0.447087 0.287264 0.038594
2 -0.578401 2.343771 1.392575 1.935649 0.162946 0.819398 0.007339
2 -0.485337 2.618418 0.696772 2.267002 -0.432112 0.744469 0.016992
2 -0.395160 3.044594 2.100174 1.232423 -0.556122 -0.748572 0.248521
2 0.261904 0.322813 1.674165 -0.994177 -1.439111 -0.326390 0.036151
2 0.061813 0.174803 0.955434 0.667457 -0.074154 0.586111 0.000015
2 -0.582139 0.225415 1.510390 0.339681 0.377349 -0.144818 0.367427
2 0.255519 0.159666 2.645952 1.314853 0.316612 1.321876 0.090338
2 -0.765130 2.985042 0.668260 -0.086136 -1.060381 1.599584 0.001323
2 -0.749496 0.679820 3.086122 -0.931722 0.290707 0.455889 0.009144
2 -0.680182 3.024680 3.035355 -1.287028 0.871097 -0.672363 0.000099
1 -0.722563 2.554083 2.178379 -0.222037 1.765646 0.947945 -0.527513
2 0.370950 0.384932 2.250887 -0.715754 0.153686 0.540688 0.000570
2 0.334078 1.715379 3.081913 -0.085055 0.024591 -0.292355 0.000776
2 0.396056 1.767674 0.811747 -0.648558 -0.382370 0.136037 0.153643
2 -0.329757 0.184116 1.250856 0.371895 0.654446 -0.045724 0.000339
2 -0.209497 0.246815 1.041105 -0.374451 1.016063 0.426223 0.000201
2 0.276094 0.262086 1.539817 0.377993 0.189012 0.410065 0.106390
2 -0.113197 1.742620 2.979616 0.009931 0.634770 -1.446218 0.000031
1 0.381019 0.776641 2.260574 -0.926772 -0.702401 -0.044240 -0.020759
2 -0.765632 0.889908 2.837292 0.388427 0.050236 -0.578139 0.013428
2 -0.716912 0.736667 2.842852 0.989578 -0.824490 0.453617 0.014849
2 -0.756008 2.530294 3.011990 0.551936 -0.943919 0.092566 0.000172
2 -0.637358 0.930346 0.764157 1.982177 0.400588 0.870298 0.000042
2 -0.717040 0.464968 1.363641 1.158200 -0.124769 -0.814528 0.005239
2 0.416599 1.614166 2.838945 -0.690832 -0.246908 -1.381158 0.001535
2 0.387085 1.393031 1.719100 -1.139984 0.428399 0.901117 0.002767
2 0.375084 1.374083 2.744600 -1.251623 0.833505 0.325813 0.000634
1 -0.766325 0.288323 0.662125 0.517859 -0.962729 0.604752 -0.001370
2 -0.343196 3.085449 1.992764 0.608376 -0.461451 0.042527 0.248922
2 -0.726678 2.299939 1.322823 1.382652 -0.333687 0.737627 0.007057
1 -0.732404 2.062245 1.650123 1.291268 -2.792561 -1.344542 0.000041
2 0.442977 2.206193 1.684269 -0.843329 -0.591318 0.723079 0.000016
2 -0.797210 0.798918 1.856102 0.251878 0.667199 -0.977076 0.160782
2 -0.799499 2.863678 1.098082 -0.075896 -0.341810 -0.334485 0.136186
1 -0.776579 2.572788 2.624709 0.631287 -0.030185 1.442311 -0.010268
2 0.129266 2.334323 3.073059 -0.882290 0.160655 -1.638662 0.004759
1 -0.790187 0.238660 1.590716 1.940290 1.120582 -0.256407 0.001631
1 -0.027117 0.064146 0.549450 0.659514 0.541747 -0.550725 -0.004711
2 -0.345496 0.053102 1.069507 0.388196 0.067160 -0.346689 0.000392
1 0.155900 0.054711 1.401260 -1.102358 1.067336 0.550684 -0.325688
2 -0.710754 0.052760 1.216263 -1.081433 -0.825128 0.833514 0.210305
2 -0.771508 0.120901 1.305771 -0.000543 -0.759065 0.298098 0.214739
2 -0.684141 0.153266 1.456770 -0.477431 1.282634 0.074100 0.106317
2 -0.788567 0.050134 0.952015 0.366562 -1.324063 -0.464875 0.000235
2 0.186874 0.099978 2.267850 0.646652 1.019430 0.609901 0.001933
1 -0.121652 0.069662 1.936018 1.064249 0.322274 0.008645 -0.032614
2 -0.004032 0.034260 2.165483 0.121705 -0.640708 -0.999855 0.000333
2 0.141602 0.124555 2.713891 -0.281910 -1.250777 0.433483 0.089893
2 -0.117561 0.149993 2.926539 0.118785 0.212106 0.592029 0.000070
1 0.064052 0.106477 1.506143 0.027427 -0.220523 -0.703915 -0.334543
2 -0.524504 0.116307 1.843048 1.248590 -0.011440 -0.871958 0.003319
1 0.279657 0.117516 2.437933 0.366030 0.945974 -0.956976 -0.001312
2 0.305875 0.167884 2.096958 -0.089932 1.570593 -1.700701 0.000381
2 -0.472763 0.109520 2.413057 -0.716227 0.020999 0.202262 0.000139
2 -0.331672 0.068195 2.227616 -0.010755 -0.541103 0.252751 0.000165
2 0.019928 0.065817 1.720240 -1.610151 -0.674385 1.857511 0.000569
2 -0.818589 1.484579 2.933740 0.942116 0.731347 0.206907 0.008787
2 -0.820696 1.247844 0.969233 0.838991 -0.294871 0.146691 0.004826
2 -0.823047 1.400586 3.080494 1.748864 -0.893400 0.655959 0.025227
2 -0.810967 0.168406 2.366318 0.518818 0.857099 -0.216472 0.000559
2 -0.811251 3.064311 1.502981 0.995732 0.210076 -0.587946 0.000823
2 -0.820967 2.748435 1.818215 -0.175097 -1.685589 0.270962 0.009014
1 -0.823324 2.615088 2.070346 -0.123935 1.344066 -0.085247 -1.455450
1 -0.689435 -0.147556 1.036815 0.394680 -0.881202 -1.150789 -0.001563
2 -0.801939 -0.079016 1.354877 -0.186329 0.395613 0.345905 0.005948
2 -0.355734 -0.098083 1.294147 0.129554 0.179009 0.789725 0.002204
2 -0.068940 -0.129986 1.310011 -0.415788 0.440577 -0.483498 0.000031
2 -0.504626 -0.066712 2.980656 1.351915 0.595228 1.703622 0.066744
2 0.010688 -0.140998 1.627837 -0.114885 0.630182 0.541812 0.006215
1 -0.321571 0.016392 2.851951 -0.448699 0.377372 0.313779 0.008236
2 -0.146045 -0.139829 2.887481 -0.061965 0.194420 -0.987363 0.000952
1 0.084504 -0.073153 1.948046 -1.366459 1.728873 -1.065026 -0.016702
2 -0.374573 -0.108472 2.947033 0.763318 0.894819 -0.648190 0.076168
2 0.053467 -0.050387 2.484651 0.550900 0.138538 1.408136 0.005630
1 -0.391692 -0.032444 1.883538 0.314295 -0.287124 0.594405 -0.040645
2 -0.709906 -0.092776 2.584608 0.676332 -0.550657 -0.591841 0.000135
2 0.163046 -0.100380 3.102753 0.528478 -1.126209 0.837829 0.047559
2 0.243611 -0.023371 1.518597 0.241865 -0.977974 -0.265217 0.009477
2 -0.710768 -0.043182 1.880540 1.085841 0.968407 1.226546 0.000085
2 -0.346679 0.024583 1.746914 0.259946 -0.796911 -0.605345 0.094716
2 0.237196 0.019789 3.070811 -0.907517 -0.279021 0.297638 0.047920
2 1.392248 -2.770114 -2.075623 -0.886611 -0.413557 0.987400 0.099646
2 1.535971 -2.694049 -1.446220 -0.437747 0.123241 -1.003920 0.000007
2 1.735604 -3.010108 -1.441750 -0.091980 -1.889790 0.692455 0.003512
2 1.380932 -2.754166 -1.912660 0.072804 -0.132402 -1.323364 0.068278
2 1.467193 -2.023127 -0.419387 0.947736 0.940371 -0.339018 0.000053
2 1.257931 -2.221298 -2.441863 -0.153733 -0.874120 -0.003582 0.181197
2 0.483624 -2.694433 -2.318386 -1.685911 0.073442 -0.218999 0.019160
2 1.676553 -2.320231 0.658692 -0.048679 0.931516 0.576658 0.013083
2 1.025624 -2.827632 0.530659 1.409581 -0.113195 0.457343 0.000016
2 0.475786 -2.740435 0.504863 -0.831462 -0.446769 1.188875 0.021056
2 0.719356 -3.084074 1.054720 -0.165849 -0.916249 0.225080 0.007429
2 2.044253 -1.848019 -2.519288 0.083844 1.209942 -1.306223 0.000188
1 0.977483 -2.262287 -0.744903 -0.326698 -0.599027 0.472832 -0.000511
1 1.272978 -2.282556 -1.565353 -0.507535 -0.786944 -0.984937 0.076500
2 1.273457 -2.676988 -0.548848 -0.284109 1.375915 0.407372 0.001853
2 1.032268 -2.095440 -2.003299 -0.162271 -0.155405 -0.225829 0.000723
2 1.880900 -3.055612 0.444283 0.300616 -0.017353 -0.358176 0.000401
1 1.635278 -2.745849 0.196189 -1.744589 -0.189133 0.507236 -0.117016
2 1.344407 -2.649290 -2.119978 -0.112655 -0.273915 0.250547 0.089187
2 1.938581 -2.721340 -2.252378 -0.268686 -0.194931 -0.165009 0.000578
2 1.351289 -2.476190 -0.256045 -0.586681 -0.963786 1.114042 0.006678
2 1.713134 -2.514559 -2.443827 0.638794 -0.069566 -1.567982 0.001236
1 1.457144 -2.674085 0.213707 0.439011 -0.416324 -0.099548 -0.080631
2 1.012095 -2.219410 0.605887 0.103531 0.716600 0.589857 0.000880
2 1.243364 -2.434270 0.650207 0.858572 0.923434 -0.634064 0.072339
1 1.979878 -2.053937 -0.394256 0.469285 -0.162105 0.228653 -0.000416
2 1.181801 -2.575157 -1.552212 0.228529 -0.732737 -0.104546 0.000225
1 1.628124 -2.110090 0.458766 0.103595 0.049846 1.025893 -0.002853
2 1.052076 -2.042447 -0.424151 0.693395 1.018123 -0.097862 0.008418
1 0.632317 -2.734698 1.174530 -0.870308 -0.038281 1.418655 -0.264676
2 1.654979 -2.474932 -0.302769 -0.360331 0.974845 -0.579139 0.001227
2 1.999610 -2.340409 -1.902564 -0.489085 0.149146 0.490301 0.095475
1 1.869182 -2.547281 0.891552 0.482098 0.274955 -0.118314 0.008054
1 0.822025 -2.483968 -0.027321 0.018702 -1.167792 0.354625 -0.000517
2 0.833925 -2.655879 -0.321666 -1.086017 -1.024749 -0.653404 0.000040
2 1.652624 -2.771712 -0.551664 0.405590 1.141551 -0.586218 0.004406
2 0.855546 -2.507168 -1.021982 0.420174 0.872927 -1.032677 0.000242
2 2.000274 -2.051368 0.576541 0.347429 0.707637 1.015672 0.008262
2 0.679289 -2.610029 0.347323 0.734139 0.725498 0.608408 0.000477
2 1.360456 -3.020573 -1.603559 0.272343 -0.327533 0.047404 0.985240
1 1.069691 -3.047009 -1.722925 -0.946099 -0.656168 1.286292 -0.000581
2 1.146395 -2.368456 0.574150 -0.097226 0.592560 0.742257 0.073144
2 0.750804 -2.705503 -0.990641 -0.605255 -0.012245 -0.675142 0.000349
2 0.858681 -2.577825 -1.673022 -0.373624 -0.229882 -0.591561 0.001333
2 1.188523 -2.610641 -0.382410 -0.231688 -0.260011 0.343770 0.031400
2 0.659642 -2.253300 -0.786184 -1.104790 0.231873 1.727917 0.000046
1 2.108966 -2.212684 -0.950918 0.454591 -0.645191 1.038092 0.000966
2 1.321921 -2.231896 -1.445906 0.693038 1.088615 0.473297 0.079139
2 1.110745 -2.847824 -1.908797 -0.034777 -1.255634 0.589899 0.000047
2 1.405330 -2.141858 -1.194860 -0.765992 0.977384 0.402283 0.001541
1 0.946530 -2.478517 -3.065331 0.363861 -0.075643 0.016346 -0.000492
2 1.916495 -2.712271 -1.871328 0.935599 1.111815 -0.739094 0.172852
2 1.857285 -3.051446 -0.110780 1.368221 -2.093238 0.746870 0.007329
2 1.115758 -2.605215 -2.343390 0.087086 -1.758016 -0.278419 0.032119
1 1.480550 -2.386308 0.399950 -0.271952 0.061341 0.634464 0.006251
1 1.630574 -2.340980 -2.403797 0.798186 1.110157 -0.165021 0.002780
2 0.654922 -2.509435 -2.996146 -1.123066 0.340016 -0.399373 0.073143
1 0.582476 -2.102259 -1.808421 -0.698023 0.502968 -1.526604 -0.032342
2 1.653609 -2.098852 -1.045106 -0.401272 -0.401392 0.600053 0.024728
2 2.084277 -2.816412 -1.669543 0.945708 -0.762899 -0.405471 0.000036
1 0.958929 -2.803180 -2.267902 -0.977425 -1.133556 -0.164486 -0.000317
2 1.384027 -2.357903 -0.105730 -0.349463 0.504406 1.272722 0.001470
1 1.022719 -2.158743 0.242803 0.231514 1.274149 0.190067 -0.002425
2 1.516993 -2.740886 -2.541743 0.424548 0.069381 0.557155 0.000259
1 1.351159 -2.025566 0.307005 0.304638 0.539156 -0.626530 -0.039223
2 1.430872 -2.880309 -1.869391 1.099479 -0.387401 0.450365 0.057708
2 1.185993 -2.749642 -0.109265 -1.562482 0.022147 0.709183 0.000339
1 1.077107 -2.335707 -1.172278 0.392487 -0.363914 1.012559 0.000354
2 0.912394 -2.483923 0.359089 0.144601 -0.730697 0.507762 0.241958
2 0.619869 -2.414520 -2.899992 -0.164937 -0.077278 -1.853749 0.073141
2 1.380197 -2.857635 -0.315440 -0.824602 -0.947754 -1.284585 0.002372
2 1.731739 -2.111238 -1.530791 1.439758 0.140315 0.541268 0.000004
2 1.997576 -2.998028 -0.860613 1.746643 0.373934 -0.407358 0.000017
2 1.202566 -2.545378 -0.196280 0.094385 -0.646345 -0.186368 0.006616
2 0.979024 -2.294771 -1.884048 0.191804 0.024269 1.021031 0.000178
1 1.016479 -2.102655 -0.272347 0.703749 0.420101 0.105415 0.008419
2 0.994247 -3.031156 -1.026093 -1.263307 0.636159 -0.223623 0.000021
2 1.491300 -2.305778 0.221765 1.239354 1.243228 -0.418065 0.043649
2 1.219236 -2.216942 -1.113799 -0.524063 -0.101199 0.169838 0.001772
2 0.970434 -3.017731 -1.307248 -0.041146 -1.048102 0.487782 0.000024
2 1.966218 -2.226785 1.174199 0.713548 0.140736 1.560356 0.000562
2 1.252766 -1.885655 -1.365368 -0.709969 0.962564 1.254319 0.244519
2 1.333675 -2.648672 -1.706675 0.303789 0.584799 -0.634410 0.000340
2 1.466661 -2.041026 0.481239 -0.756870 0.005688 -0.456636 0.004856
2 1.258168 -2.658763 -1.023391 1.569082 0.744816 -0.099310 0.000801
2 1.915870 -2.639603 0.096557 0.825759 -0.531211 0.067923 0.021318
2 0.807034 -2.823127 0.807635 0.162506 0.320746 1.360259 0.002127
2 0.717900 -2.912715 -2.154081 -0.360927 -0.420731 -0.696313 0.002010
2 1.809702 -2.302466 0.290035 0.401287 0.640783 0.231478 0.000053
2 1.936803 -2.822725 0.194358 1.398277 -0.535189 -0.318857 0.000996
2 0.945106 -1.831761 0.127181 -0.155127 1.492499 -1.315654 0.000499
2 0.678537 -2.776093 -0.135937 -1.109799 1.077330 -0.721692 0.000039
1 0.928049 -2.607788 0.339761 0.190668 0.346975 0.486116 0.241092
2 1.662198 -2.274277 -0.292229 0.008237 -0.010644 -1.080468 0.004844
2 1.118064 -1.922266 0.045472 -1.340965 0.442104 -0.851479 0.000529
1 1.650620 -2.914557 0.061130 0.751180 0.424733 -0.912387 -0.047010
2 1.835268 -2.747465 0.019664 -0.446833 0.139307 -0.715192 0.021268
2 0.647345 -2.130975 -2.179379 -1.191183 0.496413 -0.882141 0.034125
2 1.961609 -2.755484 -2.851429 0.538407 -1.530038 -1.016590 0.173152
2 0.852580 -2.341958 -1.399666 -1.331241 -0.480416 -0.163237 0.035063
2 0.557705 -2.831795 -1.066625 -0.055184 -1.388582 -0.747983 0.011894
2 1.739168 -2.114452 -0.274552 0.269260 -0.334250 0.215653 0.003929
2 1.330634 -2.367599 -2.866570 -0.962837 -0.240051 -0.949199 0.228900
2 1.444870 -2.603566 0.027419 1.268199 -0.462763 0.482490 0.005880
2 1.534695 -2.151345 0.959158 0.441696 -0.529991 0.774112 0.000045
1 1.987655 -2.572566 -1.233945 1.035720 -0.600654 0.125771 -0.001057
2 1.875539 -2.226758 -2.956927 -0.428709 0.659993 -1.417407 0.000868
2 1.535056 -2.399315 0.551280 -0.265356 -0.814354 -0.561326 0.014972
1 0.678632 -2.848872 -0.476894 0.116336 -0.308988 0.479108 -0.001576
2 2.063968 -2.612121 -1.399261 -0.034508 -1.181429 0.780237 0.002317
2 1.768106 -2.206552 -2.398584 -0.979626 -0.763975 0.913018 0.001582
2 0.559988 -2.216600 -2.402517 -0.057712 1.138438 -1.108319 0.002179
2 0.492270 -2.903091 0.865818 -0.863773 -0.417879 -0.422994 0.001951
2 1.289427 -2.420328 -2.975726 1.013350 -1.019089 -0.828516 0.208154
1 1.097177 -2.249643 -2.446658 0.002806 -1.068029 0.146617 -0.034239
2 1.840345 -1.979716 -0.497156 0.481024 1.537284 0.171832 0.002122
2 1.013286 -2.394095 -0.122880 -0.546859 -0.207915 -0.078703 0.037162
2 1.346264 -2.239631 -2.950995 -0.445164 -0.717001 -0.120584 0.024005
1 1.592120 -3.084147 0.298072 -0.431819 -1.022506 0.814192 -0.008812
2 1.948319 -2.894005 -2.717420 0.779197 -0.150611 0.792484 0.001691
2 1.604970 -2.315104 0.130489 -1.089010 0.009724 -0.727326 0.042431
2 0.701043 -2.952360 -1.115610 1.090886 -0.816221 1.746556 0.110357
2 0.764801 -2.612572 0.146842 0.692375 -1.875897 1.102843 0.000672
2 1.502171 -2.108435 -1.025948 0.123946 1.607081 -0.272276 0.025561
1 1.001044 -2.280887 -2.136225 0.465071 -0.458393 0.487927 -0.953971
2 1.709135 -2.476021 0.625359 0.803031 -0.100861 -1.009967 0.012481
2 0.842364 -2.661755 0.939446 -1.048584 0.130924 -0.449473 0.003371
2 0.620629 -2.229787 -2.655836 -1.560850 -1.308691 0.139320 0.000899
2 1.582571 -2.543977 -0.062856 -0.547362 -1.044929 -0.095539 0.243364
2 1.808189 -2.766193 -0.466557 0.011681 0.574069 -1.223511 0.004325
2 1.922760 -2.547971 -0.238083 0.419681 0.134877 -1.323248 0.013277
2 0.622133 -2.402626 0.920311 0.170952 0.855151 -0.168643 0.000593
1 0.896081 -2.664691 -2.679811 0.343448 -0.536652 -0.122264 0.207402
2 0.504424 -2.916166 -0.935495 -0.674645 0.375774 -0.519401 0.010019
1 1.747785 -2.343029 -0.541680 -1.279414 0.917230 0.435832 -0.998752
1 1.006556 -2.973752 -0.584756 0.571274 -0.047151 0.354660 -0.001984
1 1.091204 -2.710682 -0.918946 0.006062 0.489551 0.300284 0.000190
2 1.673288 -2.925340 -1.645833 -0.743978 0.143198 0.737635 0.042548
2 1.874074 -2.702634 -0.239059 0.500134 -1.322480 -1.027968 0.012450
2 2.008371 -2.596916 0.694223 -0.610439 0.208521 -0.029745 0.170460
2 1.240086 -2.108318 -2.503863 -1.314353 0.113538 -0.247197 0.170659
2 0.930157 -2.614945 -2.864044 0.800483 -0.280873 -0.416243 0.002068
1 1.537998 -2.573222 0.846326 0.511427 1.053672 0.059903 -0.018853
2 0.572803 -3.089512 -0.427022 -0.020466 -0.015877 -0.877903 0.000037
2 1.016806 -3.046409 -2.783671 -1.382099 -0.359040 0.694148 0.003510
1 1.042660 -2.249431 -2.240986 -0.960505 0.847086 1.075817 -0.993514
2 0.593221 -2.248585 0.489082 -1.096758 -1.119137 1.547092 0.000003
2 1.822110 -2.406338 -0.084563 0.507637 -0.920856 -0.872864 0.006141
2 1.634801 -2.692711 -2.196402 0.177373 0.683083 0.648983 0.000034
2 0.791262 -2.724670 -0.705643 -0.237199 0.930827 -0.146390 0.000030
2 1.377258 -1.892214 -0.159934 1.832312 0.363656 -0.041691 0.003343
1 1.527692 -1.877815 1.035827 -1.145481 1.243950 1.687107 0.254915
2 2.033117 -2.767821 -2.449843 0.266107 -2.176230 -0.299830 0.000847
2 1.300203 -2.238287 -2.127096 0.068268 -0.555534 1.492369 0.000031
1 1.872856 -2.510043 -1.713681 -0.508622 -0.368156 0.028813 -0.003144
2 0.506189 -2.125349 -2.226013 -0.066977 0.795172 0.477796 0.035165
2 0.589504 -2.207470 -0.206543 0.773954 1.085032 0.218219 0.048299
2 1.023348 -2.583259 -2.458846 -0.687591 1.176214 -0.498299 0.032128
2 0.856060 -2.579876 0.683937 -1.257508 0.468855 1.342383 0.000058
2 1.316381 -2.683290 -0.349375 -1.822145 0.817169 0.237505 0.032180
2 1.156443 -2.590214 -2.943254 -0.428058 1.173124 0.034327 0.000517
1 1.797692 -2.443113 -0.518834 0.278358 1.065130 -1.088020 -1.094278
2 1.384769 -2.560035 -2.539454 -0.429630 0.714294 1.333498 0.159844
2 1.483099 -2.495088 -2.793023 0.331954 1.290011 0.841579 0.000728
1 2.053336 -2.911770 -1.287671 1.149605 -0.168607 1.561306 -0.009288
2 0.928011 -2.680116 -1.522080 1.091663 -0.470379 0.842309 0.060579
1 1.934491 -2.534070 -0.437758 0.106690 1.120821 0.678546 -0.109207
2 1.525577 -2.749648 -1.026835 1.056452 0.975022 -1.708099 0.000016
2 1.708054 -2.534961 -0.075993 1.476480 0.937675 -0.170993 0.244569
2 0.814461 -2.880203 -1.995345 0.987095 0.598453 -0.078302 0.001983
2 2.040605 -2.626716 -0.817510 -0.177650 0.516684 0.385751 0.000320
2 1.603178 -2.717083 -0.342753 -1.361073 -0.927755 -0.076540 0.000515
2 0.599120 -1.981310 1.046302 0.663094 -0.336508 -0.320133 0.000550
2 1.576569 -2.277226 -0.675105 -1.158299 -1.194701 -0.750400 0.000221
1 0.542680 -2.424409 -0.953342 -0.295316 -1.667695 -0.862435 -0.005036
1 0.469106 -3.084221 -2.603700 -1.107333 0.024270 -0.062105 -0.036644
2 1.998014 -2.480260 -2.810700 0.272552 0.148454 -0.434540 0.198764
2 1.087649 -2.385239 0.004496 1.841523 0.710811 -0.446862 0.037018
2 0.745882 -2.899601 0.640347 -0.497749 -0.645570 0.316533 0.001434
2 1.241189 -2.432691 0.205380 -1.014354 -1.755139 0.579315 0.000080
2 1.754543 -3.090237 -2.568328 -1.111646 -1.237560 -0.346526 0.000051
2 1.045239 -2.012781 -2.664592 -0.388037 0.794331 1.281905 0.000052
2 1.850921 -2.815911 -1.914232 -0.604575 0.166201 0.146832 0.172815
2 1.385180 -2.440727 -2.593053 -0.582062 -1.783746 0.402926 0.159789
2 0.828959 -2.804513 1.053286 -0.364972 1.051617 -0.135160 0.009430
2 0.755288 -2.955547 1.168986 -0.193305 -0.850594 -0.118074 0.010964
2 0.749336 -2.256739 1.206662 0.816215 0.370302 -1.392651 0.023669
1 1.471706 -2.532237 1.084593 -0.012692 -0.842688 -0.122626 -0.016579
2 1.161429 -3.016819 1.190891 0.951933 -0.228501 -0.164046 0.000108
2 1.586738 -3.058596 0.947457 1.244189 0.126085 -0.625767 0.000056
2 1.228918 -2.709255 1.166824 -0.772810 1.168730 0.236967 0.000312
2 1.453571 -1.949292 1.118057 -0.225820 0.505017 -0.365584 0.150389
2 1.400254 -2.700085 -2.993271 0.290670 -0.051946 0.337353 0.000042
2 0.924924 -2.045399 -1.588769 -0.234094 -0.689220 -0.192905 0.000198
2 1.092842 -2.036914 0.453458 -0.933501 -0.676891 0.752728 0.000138
1 0.608570 -2.137268 -1.072998 0.327771 -1.050116 -0.177649 -0.003796
2 1.345446 -2.190831 1.239252 0.534860 -1.268135 1.416391 0.000014
2 0.716937 -2.053988 -2.622394 -0.022433 -0.771440 1.165662 0.000817
2 1.642400 -2.040660 -1.916287 -0.270782 -0.803188 -0.326697 0.000021
2 1.661833 -2.978283 -1.785756 -0.099165 0.336800 0.045577 0.035210
2 0.832420 -2.454345 -1.304378 1.258502 -0.320595 -0.891058 0.034516
2 1.997258 -2.049822 -2.855124 -0.264995 -0.566170 0.996901 0.014253
2 1.274615 -3.000510 -2.423667 -0.009332 0.454276 -0.462688 0.000031
2 1.278323 -3.015060 -1.527042 1.994299 0.411692 0.164769 0.985030
2 1.984205 -2.054527 -1.186644 0.747386 -0.979428 -0.233755 0.000212
2 0.617654 -2.188555 -0.043505 -0.471520 -1.493827 -1.949615 0.027702
2 0.917506 -2.674712 -1.380516 1.831678 -0.842902 0.005619 0.059331
2 0.486942 -2.144404 -0.116861 -0.516313 0.565320 -0.204776 0.049444
2 1.064870 -2.992196 -0.076631 0.893707 0.127720 -0.244651 0.000028
2 2.032980 -2.723618 0.677958 0.445460 1.629013 -0.740333 0.170275
2 1.929429 -2.918307 -2.349145 -0.753330 0.437532 0.621290 0.000908
2 0.998117 -2.738185 -2.703622 1.677122 -0.474853 1.712532 0.207599
2 1.853976 -2.969200 -2.974605 -1.120232 -0.260360 0.571257 0.008957
2 2.059183 -2.834517 -0.190578 0.710427 1.299319 -0.906267 0.000177
2 0.659441 -2.163337 -1.374739 0.818173 0.339429 -0.516230 0.000154
2 2.054600 -2.940604 -3.040172 -1.098991 0.664349 -1.206844 0.013141
2 0.861825 -2.119519 -2.963799 -0.018412 0.885221 0.799911 0.000119
2 1.607155 -3.065060 -0.196843 -0.862504 0.272186 1.392746 0.025544
2 1.474819 -2.864397 -0.082399 0.467230 1.589426 -0.841835 0.006054
2 1.868629 -3.002147 1.107553 -1.390634 -1.485238 -1.470591 0.000008
2 1.364840 -2.951336 0.018496 -0.207225 0.799023 -0.592470 0.005832
2 0.697994 -2.908549 1.005900 1.560012 0.690151 0.067361 0.011926
1 1.638409 -2.102793 -3.111882 0.417324 0.402153 -0.015267 -0.909638
2 1.378029 -2.987795 -2.812243 0.225299 0.848742 1.827375 0.001004
2 1.908933 -2.435997 -2.891930 0.255253 -0.463414 1.480015 0.199028
2 1.982438 -2.299217 -2.542843 -1.067087 1.287078 -0.155302 0.000032
2 2.000135 -2.466035 0.944861 -0.993964 0.701470 -0.451857 0.011647
2 1.964907 -2.848559 -2.942135 -1.074184 0.267894 1.243466 0.192823
2 1.545590 -3.004374 -0.326669 0.717606 0.916802 0.335426 0.019879
2 0.540013 -2.363559 -0.235217 0.289470 -0.422260 0.633871 0.009071
2 0.551819 -2.566149 0.811175 0.516925 -1.785185 -0.413924 0.000645
2 0.567692 -2.208055 -0.489211 0.672185 1.434225 -0.430858 0.000087
2 1.440199 -3.096181 -0.152714 0.401967 0.207205 0.051265 0.005193
2 1.040419 -3.017540 -2.233323 0.004790 0.915480 0.585011 0.022280
2 0.613093 -2.980488 -1.214134 -0.424693 0.658772 0.128127 0.109259
2 0.680176 -2.422170 -1.469037 1.996699 -0.405526 0.311841 0.002763
2 2.105594 -2.494004 0.412154 -0.179555 -1.096687 0.976686 0.000131
2 2.093644 -2.352251 -1.804156 -0.065178 0.265553 -0.309232 0.170265
1 2.052724 -2.236934 -1.737794 -1.180239 1.222414 1.517764 0.182875
2 1.195463 -3.067179 -2.790975 0.404515 0.304515 0.749450 0.004443
2 1.581880 -3.024504 -1.554067 -2.395883 1.032131 0.601317 0.013613
2 1.919997 -3.036989 -1.489919 0.106844 1.074182 -0.617402 0.001774
2 0.902326 -1.821776 -1.072169 -0.698576 0.586257 -0.596823 0.025150
2 0.883360 -1.814080 -1.533675 0.215047 0.780080 -0.673512 0.001830
2 1.241904 -1.827552 -1.840915 0.588904 0.441426 -0.081929 0.000959
2 0.934741 -1.858693 -1.890863 -0.015987 0.120349 -0.531137 0.193887
2 1.689751 -1.843838 -1.353338 -0.101168 0.208752 0.333055 0.000015
1 0.915706 -1.825424 1.115983 0.154329 0.581795 0.399898 -0.012057
1 1.705413 -1.946387 -0.893789 1.352618 -1.200710 -1.078759 -0.136096
2 1.452619 -1.890223 -2.800858 0.343437 0.219775 -1.208774 0.014258
2 1.040860 -1.802346 -1.283915 0.073093 1.099851 1.107763 0.002058
2 1.987746 -1.848679 -1.409827 0.173060 0.494746 -0.802664 0.000702
2 1.646231 -1.902482 -0.615089 -0.962680 -0.023030 0.413370 0.002291
2 1.410459 -1.815647 1.011539 -0.200068 1.173061 -0.875634 0.115609
2 1.077215 -1.903976 -2.093105 0.093017 -0.319756 -0.361439 0.004583
2 0.517223 -1.846311 -0.950649 -0.623726 -0.098216 -1.119038 0.031178
2 1.120929 -1.868910 1.166020 1.043902 0.162736 -0.517449 0.004636
1 1.629555 -1.830309 -0.788322 -0.336485 1.195483 -0.128360 -0.137904
2 1.854669 -1.884034 -1.092987 0.876844 -0.242039 1.524304 0.000230
1 1.227347 -1.945258 -1.473699 0.228538 -1.085862 0.026433 0.240881
2 2.025740 -1.892370 0.766885 0.212566 -0.496031 1.224199 0.000144
1 1.869626 -1.915428 -0.033188 -0.628057 -0.622716 1.170594 -0.002114
1 0.810225 -1.886253 -1.908221 0.502284 -0.518876 -0.464932 -0.026546
1 0.689312 -1.991696 -1.623866 -0.049724 -1.661424 -0.384168 -0.041106
2 1.604503 -1.884061 -2.853283 1.108629 -0.940980 -1.253598 0.013857
2 0.648970 -2.606530 -1.428901 2.354789 0.936679 0.152561 0.001729
2 0.525227 -1.826796 -1.745680 0.420984 0.693575 0.480592 0.006627
2 0.955126 -3.074076 -2.348701 0.774567 0.700826 -0.392716 0.022187
2 0.509281 -1.998928 -1.271703 0.606420 -1.767207 1.214562 0.001195
2 2.081633 -3.096458 -1.744780 -1.416958 0.469229 1.347256 0.000122
1 0.652553 -1.825817 -1.861760 1.397307 -0.727784 -1.274864 -1.018157
2 0.704647 -1.824941 -0.934830 0.112677 -0.062253 -0.345495 0.003557
1 1.276107 -1.816915 0.278518 -0.603190 0.413565 -0.096937 -0.041071
1 1.497787 -1.832329 -0.001494 -1.133250 0.066704 -1.015863 -0.223793
2 1.340866 -1.850380 0.574696 -0.888752 -0.632733 0.842382 0.001303
2 0.874353 -1.819343 -2.767749 -0.487236 -0.441969 0.559951 0.000030
2 1.830605 -1.832453 -0.811651 -0.412647 -0.852196 0.094886 0.002971
2 2.101834 -2.423295 -0.873152 -1.385937 0.017579 -1.042422 0.000575
2 2.115301 -2.140549 -2.913948 -0.787292 0.258610 0.333833 0.014179
2 2.106557 -2.162182 -1.639886 -0.886457 -0.442761 -0.542246 0.115032
2 2.007833 -2.512091 1.332746 1.341865 -0.687224 0.550448 0.001042
2 1.242299 -2.557084 1.360270 1.531718 0.170917 1.158176 0.003261
2 0.828975 -2.243645 1.380982 0.080039 0.501515 0.888900 0.097369
2 0.874501 -2.004274 1.297411 -0.473150 0.044113 0.167489 0.046342
1 0.573864 -2.110502 1.245089 -1.122679 0.815734 -0.925648 -5.831552
1 0.763463 -2.374780 1.366672 -0.492484 0.674662 1.246986 -1.850071
2 0.810590 -2.803101 1.267828 -0.411810 0.923625 -0.397951 0.003120
1 0.526567 -2.235160 1.246525 -0.429038 -0.271273 -0.230486 -7.215799
1 0.622191 -2.037438 1.324279 0.455189 -0.223657 -0.049363 -8.275765
1 0.504996 -2.002755 1.339318 -0.216886 -0.514015 0.228606 -10.126199
1 0.679619 -2.443212 1.380614 1.443110 -0.184386 0.046823 -4.716485
1 0.684720 -2.117820 1.254722 -0.838686 -0.342494 -1.214638 -4.008202
1 0.508485 -2.264469 1.399069 -0.171401 0.391397 -0.333008 -10.230895
1 0.705936 -2.167462 1.348229 0.478529 1.329357 -0.357865 -4.594050
1 0.509109 -2.365429 1.399866 -0.092324 -0.330160 -0.344505 -9.340055
1 0.592007 -2.297102 1.328658 -0.338068 -0.097314 -1.539963 -5.672729
2 1.690356 -2.449999 1.388853 -0.576876 -0.076548 0.389015 0.000027
1 0.588004 -2.190151 1.325680 -0.048066 0.476125 -0.815426 -8.083602
2 1.996586 -2.315069 1.362288 -0.306831 -0.779996 -0.092315 0.001554
1 0.618281 -2.679642 1.387498 1.178705 1.831279 1.014454 -2.870673
1 0.658353 -1.963865 1.391073 1.187585 0.067614 0.267327 -7.806092
1 0.568384 -2.514883 1.332720 -1.018477 -0.185056 0.313797 -4.655793
1 0.532761 -2.148478 1.411387 0.355064 -1.648426 0.822161 -10.115589
1 1.635615 -3.112107 1.282759 0.750579 -0.766238 -1.412261 0.000082
2 1.777472 -2.050619 1.342927 0.501698 0.443486 -0.938341 0.010251
1 0.764215 -2.007784 1.392337 0.224595 0.060045 -1.579893 -5.271554
1 0.531737 -1.924110 1.403279 -0.022084 -1.388189 -0.439437 -9.466308
1 0.599586 -1.923912 1.316513 -0.864160 -1.217689 -0.661036 -5.419050
1 0.693529 -1.877235 1.426755 -0.205405 -0.029754 0.818737 -5.333777
1 0.862730 -2.947423 1.422158 -0.790944 2.459362 -0.018183 -0.010817
1 0.503951 -1.893054 1.315606 0.978041 -1.197857 -0.401286 -5.298449
2 1.159444 -2.717486 1.381913 0.721858 0.735507 -1.912889 0.003329
1 0.673695 -2.076499 1.412032 0.182276 1.112005 0.718218 -9.400350
1 0.538565 -2.596167 1.424183 -0.211246 -0.491201 0.566131 -8.321630
1 1.155082 -1.804389 1.357211 -0.813282 -0.070733 -0.407237 1.112634
1 0.521794 -1.819423 1.385956 -0.770327 -0.613181 -0.080846 -8.304150
1 0.478096 -2.498167 1.415767 0.209566 1.002636 -1.195263 -11.581510
1 0.490465 -2.649287 1.263409 0.286246 1.395353 0.733095 -3.833107
1 1.597176 -2.212163 -3.117528 -0.726641 -0.334823 0.657488 -0.938291
2 1.270938 -1.749448 -0.282167 0.342534 -0.577592 0.888767 0.082367
2 1.146831 -1.728959 1.275987 -0.050690 -0.084722 -1.097000 1.128094
2 1.408470 -1.784415 -0.311887 0.375708 -1.091093 -0.417205 0.048354
2 0.641189 -1.743361 1.294712 0.492121 -0.676603 -0.390028 0.050162
1 1.941246 -1.735189 1.002069 1.608446 0.642627 -0.182913 -0.348199
2 1.597473 -1.763423 -2.505119 -0.574544 -0.516659 -1.164799 0.038535
2 1.873502 -1.754025 -2.331759 -0.393922 -0.482581 -0.218305 0.000275
1 1.174020 -1.736100 -1.166541 -0.403518 0.185501 -0.082906 0.001452
1 1.364453 -1.742984 -0.000750 1.381930 0.077555 -1.274101 -0.224386
2 0.765836 -1.760670 -1.371519 -0.202299 0.130234 1.203709 0.002248
2 2.035815 -1.785866 -0.411479 -0.262337 -0.393088 1.485869 0.192412
1 1.172158 -1.768524 0.633260 0.187940 1.621508 0.231366 0.000371
1 0.723282 -1.771404 -1.780519 -0.291294 1.389389 -0.148416 -0.970839
1 0.973329 -1.796725 -0.639258 -0.696119 -0.945545 -0.640972 -0.000910
2 1.731919 -1.807202 0.722229 0.230493 -1.010597 0.729483 0.000037
2 1.770648 -1.798614 -1.942781 -0.930782 -0.253948 -1.115575 0.000052
1 2.084555 -1.760520 1.028109 0.426459 0.926660 -0.517894 -0.349970
2 1.190544 -1.782953 -2.030114 -1.058817 0.215856 0.851361 0.005070
2 0.895966 -1.805305 -0.920528 -0.169398 -0.384240 0.073720 0.026701
[truncated: 351,246 more chars]
