# Supplementary material for: Dataflow programming for the analysis of molecular dynamics with AViS, an analysis and visualization software application
Source: PLoS One. 2020 Apr 21;15(4):e0231714. doi: 10.1371/journal.pone.0231714 (PMC7173788; doi:10.1371/journal.pone.0231714)
Supplement: S1 File — (ZIP) [file pone.0231714.s016.zip › scr/lj/data/0000376000.ssv]

#resid posx posy posz velx vely velz attr=potential
10976
2 -0.901350 -2.746340 -2.205389 0.561345 -0.764679 -0.633663 0.002731
1 -1.519404 -1.952164 -0.298195 -0.054466 0.123414 1.105420 -0.003250
2 -2.096067 -2.084334 -1.741831 0.626505 0.597013 -0.163149 0.000034
2 -1.788205 -2.720255 -1.036012 0.358927 -0.646902 0.584718 0.004878
2 -1.834056 -1.900431 -1.654288 0.507985 0.765239 -0.476306 0.031736
2 -1.793615 -2.797590 -2.722137 0.997083 0.220704 -0.787162 0.027135
2 -1.681061 -2.062649 -1.334844 -1.022907 0.288482 0.469726 0.000167
2 -1.261300 -2.222125 -3.026629 1.688942 0.280859 -2.143598 0.006973
2 -2.390611 -2.578711 -2.680034 0.477399 0.662600 -1.546755 0.000017
2 -2.596786 -2.328432 -1.922056 0.240943 -0.515011 -0.473874 0.000402
2 -2.106056 -2.809690 -2.273679 -1.162602 -0.733091 0.288747 0.004397
2 -2.141515 -1.538632 -1.352750 0.270982 0.522554 1.473025 0.006135
2 -1.172881 -2.331960 -0.629697 -0.261295 0.926498 0.089517 0.000078
2 -2.016160 -2.376976 -0.554700 1.036956 0.422930 0.043513 0.000031
2 -2.343962 -2.789162 -1.722198 -0.733705 0.993515 -0.286389 0.001887
2 -3.038721 -1.664237 -1.651468 -2.266006 0.800528 0.220943 0.000644
2 -2.139728 -2.629020 -1.674843 -0.386160 0.891391 -1.150661 0.000071
2 -2.478108 -2.110189 -2.944954 -0.861714 0.441763 -0.252265 0.000567
2 -1.576123 -2.977698 -0.458958 0.704270 -0.282640 0.808479 0.000292
1 -2.841104 -2.576095 -0.853422 -0.705884 -0.219311 -0.022680 -0.001020
2 -2.212714 -2.741628 -0.483114 -0.053966 -1.009275 0.395688 0.000129
2 -2.697605 -1.837461 -1.476428 -0.176835 -1.088348 0.299504 0.000139
1 -1.971512 -2.246686 -0.826047 0.471286 0.505840 0.029350 -0.646817
2 -2.867733 -2.399047 -1.373282 -0.393435 0.495844 0.334103 0.003545
2 -2.001019 -2.523282 -2.231340 -0.450128 0.819931 -1.090369 0.002314
2 -1.985039 -2.494668 -2.889621 0.723244 -0.087740 0.145552 0.057845
1 -2.016042 -2.148374 -0.904465 0.093799 -0.278488 0.519738 -0.658848
2 -1.379775 -1.694674 -1.466932 -0.259387 0.779018 -0.170079 0.003079
2 -1.447199 -2.563787 -1.185792 0.074890 0.530250 0.434035 0.000161
1 -1.400088 -1.764833 -1.815565 -0.254586 0.819341 -0.580963 -0.018207
1 -1.151817 -2.321613 -1.522995 1.007846 -0.409361 0.485441 0.000122
2 -1.155763 -2.693074 -1.262420 0.831499 -1.070839 0.306304 0.000198
2 -2.226776 -2.298295 -2.777221 0.401402 0.317161 0.787339 0.007061
2 -2.234874 -1.618039 -1.472937 0.674021 0.302994 -0.043899 0.006536
2 -2.627102 -2.831073 -1.336912 0.823150 -0.112149 -0.001026 0.006389
1 -1.874305 -2.236889 -1.000677 -0.040355 0.586039 0.219982 -0.139157
2 -1.719172 -2.260141 -3.036990 0.209254 0.003383 0.550506 0.010993
2 -2.440044 -1.759337 -2.175038 -0.520506 1.178087 1.207547 0.004994
2 -1.419911 -2.768565 -0.361231 1.153443 0.096577 0.834562 0.057184
2 -2.386953 -2.033101 -1.075126 0.360381 0.428042 1.752500 0.001089
2 -1.815038 -2.110076 -2.199369 0.170161 0.053528 0.147291 0.020226
2 -2.993590 -2.649006 -2.361043 -1.100458 -0.679766 -0.955387 0.000003
2 -1.635981 -2.999883 -1.728142 0.505266 -0.047286 0.186990 0.001350
1 -3.106729 -2.306773 -0.840955 -1.017879 0.343381 0.590830 -0.001205
2 -2.751242 -2.297727 -0.785766 0.009519 -0.426792 0.332692 0.060644
2 -2.818554 -2.188189 -1.225680 -1.138458 -0.024618 -0.451464 0.045833
2 -1.969166 -2.023170 -1.031492 0.003723 -0.471385 -0.310209 0.002749
2 -1.933852 -2.806849 -1.084911 -0.126662 -0.967797 -0.417784 0.032460
2 -1.373458 -2.738171 -1.487812 1.863928 -0.292297 0.356538 0.000102
2 -1.252040 -1.521332 -2.196316 1.348153 1.525607 -1.010286 0.000399
2 -2.863920 -2.381034 -0.809728 -0.107333 -0.620498 1.349200 0.059674
2 -0.913200 -2.300807 -0.661263 0.462206 0.327181 0.734407 0.004397
1 -2.707092 -1.682589 -0.927745 -1.487067 -0.202464 -0.021285 -0.984011
2 -1.738785 -2.771432 -2.263828 0.646855 -0.564758 -1.298002 0.001168
2 -2.910201 -2.229400 -1.330406 -0.358299 1.228626 -0.026139 0.049317
1 -3.106922 -2.332774 -2.363828 -1.256431 0.985410 0.303061 0.126692
2 -2.432138 -2.455709 -2.425399 -0.240778 -0.109710 -0.693007 0.006148
2 -1.622176 -2.391426 -0.868522 -0.147939 -0.075697 1.379914 0.001559
2 -1.497049 -2.524347 -2.832782 -0.257968 -1.028340 0.187527 0.000290
2 -3.116330 -2.641483 -0.584168 -0.589015 0.235618 0.441185 0.000022
2 -1.767204 -2.252350 -0.250706 1.271723 -1.427129 0.374945 0.019499
2 -2.831133 -2.326110 -2.705911 0.277420 -0.923276 -2.051511 0.156368
2 -1.155555 -1.866527 -2.849086 1.323150 0.296278 0.015938 0.000080
2 -1.913768 -2.350286 -1.401859 -0.127639 0.787636 -0.299448 0.000168
2 -1.656122 -2.805259 -1.598336 -0.159425 -0.501877 -0.373660 0.001244
1 -1.177810 -1.975599 -0.847896 0.042717 -0.123479 1.098821 -0.000644
2 -1.527433 -2.931662 -1.516170 -0.064783 -1.073346 -0.058801 0.001300
2 -1.572879 -1.828082 -0.603068 -0.693607 0.947716 0.606395 0.001344
2 -1.535671 -2.192850 -1.779621 1.059283 -0.017857 0.024737 0.001064
2 -2.647050 -1.934617 -0.932344 0.163328 -0.529553 -0.243350 0.025753
2 -1.884271 -1.988018 -2.132438 -0.240447 0.181090 -0.120321 0.020695
2 -3.076837 -1.841749 -3.029242 -0.116884 0.466767 -0.337391 0.042928
2 -1.664700 -2.169951 -2.033549 1.058352 -0.298020 -0.969477 0.000195
2 -2.132850 -1.770415 -2.721859 -1.510717 0.972929 -0.521604 0.000015
2 -2.764560 -2.936544 -1.644780 -0.566311 -1.816994 -0.288428 0.002398
2 -2.699237 -3.057338 -0.841918 -1.070215 -1.059255 0.058226 0.000643
2 -1.905855 -1.665132 -0.939822 0.611370 0.339372 -0.400624 0.006225
2 -1.088007 -2.217743 -1.105428 0.053914 -0.514746 -0.820725 0.000192
1 -1.574394 -2.182293 -2.741770 -0.285711 0.531832 -0.688154 -0.867190
2 -2.585647 -1.513588 -2.758630 -0.073640 0.366973 -2.096109 0.000134
2 -1.885571 -2.646931 -2.314320 -0.043201 0.172699 -0.835442 0.003602
2 -2.637087 -1.951331 -2.224006 -0.733695 0.107900 -0.150965 0.002757
2 -1.311884 -2.425837 -2.008483 0.226008 -0.655225 0.755619 0.000065
2 -2.545910 -2.667871 -1.955648 0.540524 0.230181 0.020006 0.059549
1 -1.698778 -1.673857 -2.070415 -0.709947 0.127229 0.121166 0.000494
2 -2.596886 -2.069665 -2.080027 0.318318 -0.038816 -0.911937 0.001759
2 -1.490619 -2.289225 -0.771836 -0.588861 -1.595712 0.147686 0.001548
2 -1.901521 -2.746978 -1.221345 1.574850 -1.324148 0.366063 0.582113
2 -2.348971 -2.634453 -0.228580 0.584165 -1.005883 0.941794 0.191805
1 -2.352480 -1.460222 -0.826466 -0.501400 1.224154 1.302601 -0.016195
2 -1.949794 -2.495757 -2.447025 0.629029 -0.555491 -0.718057 0.000771
1 -2.572072 -2.249726 -0.748531 -0.202583 1.108440 0.756508 0.001343
2 -2.502087 -2.084471 -2.354736 -1.106550 -0.197583 0.049148 0.001498
2 -2.243735 -2.342628 -2.273440 0.676929 -0.523326 0.126502 0.002791
2 -2.680566 -2.135097 -3.108652 -0.041561 -0.684182 -0.268038 0.001539
2 -1.921537 -1.781170 -2.127469 -0.620485 0.702262 -1.347225 0.035536
2 -2.495876 -1.757398 -2.340722 0.327452 0.772448 0.780130 0.005053
2 -2.511842 -2.560128 -1.062100 0.243187 -0.007176 -0.204535 0.000303
2 -1.894920 -3.031862 -2.193436 -0.250582 -1.504112 0.750247 0.000353
2 -2.379366 -2.614903 -1.788768 -0.064441 1.074524 -0.444202 0.002026
2 -1.359293 -3.064466 -0.534879 1.101695 1.533923 0.884763 0.000571
2 -1.448209 -2.591440 -0.954409 -0.282627 0.087555 1.491310 0.000369
2 -1.619508 -2.008987 -2.700917 -0.536031 1.281701 0.197535 0.621641
2 -2.365763 -2.124640 -1.829924 0.011315 0.367000 1.402904 0.000021
2 -2.970092 -2.020163 -1.831844 -0.233909 0.243681 -0.084380 0.005430
2 -2.560092 -2.057816 -0.953659 0.088499 0.228090 -0.709864 0.026242
1 -2.436205 -2.838944 -1.470062 0.412756 0.146381 1.233286 0.000189
2 -2.114037 -3.052709 -1.322491 -1.197360 -0.491166 0.921524 0.000042
2 -1.541724 -1.933633 -1.881215 0.970932 0.191851 0.629430 0.012660
2 -1.195862 -2.438516 -2.704397 -0.499621 1.604031 0.906119 0.000158
2 -0.901711 -2.604957 -1.613003 1.615011 0.519891 0.634893 0.003382
2 -2.735445 -2.049582 -1.581607 -1.680934 -0.306426 0.193072 0.000122
2 -1.154292 -1.730766 -1.372034 -0.604289 0.284917 -0.850483 0.001485
2 -2.335372 -2.306984 -2.908005 0.033613 -0.120127 -0.239836 0.007522
2 -2.706074 -1.580301 -3.007333 1.131746 2.156131 -0.429818 0.006033
2 -1.445943 -2.951160 -1.752013 0.086333 -1.271670 0.226409 0.001636
2 -1.716095 -1.810527 -1.634355 -0.156810 0.669171 -0.178761 0.036428
2 -1.177855 -2.920939 -0.917069 -0.305268 -0.288058 -0.134027 0.000543
2 -1.223229 -1.607853 -1.505854 -0.541149 0.170658 -0.115535 0.004880
1 -1.431022 -2.548140 -0.416284 -0.162524 -0.091560 -0.578689 -0.348194
1 -1.484315 -2.003040 -1.746827 0.200709 -0.135999 -0.936898 0.001154
1 -1.742866 -1.880054 -2.819737 0.043255 0.655494 0.007754 -0.020672
2 -2.276664 -2.116630 -1.472484 0.484780 -0.407791 -0.302052 0.000057
2 -1.473083 -2.086249 -2.941788 1.174530 -0.497683 -0.227739 0.003659
2 -2.166356 -2.453137 -1.038029 0.457973 -0.861076 -0.840695 0.015484
2 -3.102805 -1.891593 -1.231569 0.377455 1.738033 1.483320 0.008799
2 -2.182745 -3.063040 -0.598677 -0.334604 0.042552 0.947248 0.000117
2 -1.942743 -2.962728 -1.718927 0.447608 2.145818 0.596093 0.044551
2 -2.949814 -2.966222 -2.716700 -1.409706 0.125141 0.184908 0.000433
2 -1.869465 -1.792181 -1.988895 -0.765480 0.792400 -0.120941 0.035300
2 -1.869961 -2.182893 -1.596605 -0.065858 -0.385797 0.921645 0.000074
2 -2.427151 -3.096096 -1.958358 0.443898 -0.301726 -0.219897 0.419558
2 -1.303212 -2.851210 -2.587657 -0.494901 -1.459260 -0.378855 0.000005
1 -3.077519 -2.296907 -1.496965 -1.660587 -0.915365 0.895788 -0.000359
2 -1.962108 -2.653617 -1.182546 -0.552951 0.090472 -0.689071 0.559229
2 -1.283219 -2.814663 -1.778406 -0.525311 0.035677 1.202743 0.000440
2 -1.906569 -2.777403 -2.084126 -0.998813 -1.305002 -0.260916 0.025861
2 -1.530318 -2.073343 -1.027465 -0.062481 -0.844010 -0.488675 0.002871
2 -2.073746 -1.799541 -1.162202 0.678578 -0.347747 0.343012 0.000026
2 -1.848566 -2.607102 -0.579781 -0.688829 -1.743955 -0.888613 0.021290
2 -2.534987 -2.317791 -2.417867 -0.286310 -1.832899 1.376597 0.008632
1 -2.209549 -2.151196 -0.214512 0.823538 -0.468808 0.531047 0.005168
1 -1.506157 -2.698567 -0.451485 -0.160312 -0.142412 1.971549 -0.198171
2 -2.044691 -2.398598 -0.951585 0.219082 1.401201 1.072003 0.016143
2 -2.124142 -2.325822 -1.518759 0.291529 1.002673 -0.408788 0.000153
2 -2.292451 -2.660497 -2.103092 0.886467 0.622219 -0.002850 0.002665
2 -2.826880 -1.948052 -1.897776 -0.560920 0.593919 -0.748525 0.005432
2 -1.885038 -1.490285 -1.591743 -0.485089 1.251031 0.014356 0.000016
2 -1.893738 -2.254642 -3.068356 0.817687 1.164956 -0.628112 0.006608
2 -2.385504 -2.242214 -2.332769 -0.355344 1.010034 -0.984873 0.006610
2 -3.006185 -2.339701 -1.059050 -0.118612 -0.281210 -0.323028 0.000127
2 -1.785953 -2.970067 -2.703666 0.011247 -1.413652 0.440304 0.005588
2 -1.067868 -2.821322 -2.224549 0.012950 -0.649119 -0.407238 0.002724
1 -1.672549 -2.165417 -2.810090 1.768783 1.534005 1.148197 -0.879123
1 -1.139512 -2.721992 -1.031406 -0.150955 -0.109178 -1.123265 -0.040912
2 -1.315128 -2.057801 -2.067440 -0.130462 0.672958 -1.776118 0.019702
2 -1.375945 -2.129263 -1.553427 -0.429367 -0.172103 0.111847 0.000614
2 -1.852884 -2.695078 -1.966604 -1.862137 -1.366202 0.044452 0.025192
2 -2.722831 -3.056442 -1.509331 -0.378644 -1.278726 0.900111 0.003014
2 -2.097341 -2.276649 -1.216972 -0.787650 1.306798 -0.542163 0.000090
1 -1.022861 -2.209896 -2.110423 0.068911 0.099356 -0.895756 -0.005329
2 -1.705470 -2.438548 -2.692008 0.091283 -0.318364 0.665971 0.000570
2 -2.512722 -2.631329 -0.709435 0.964701 0.261843 0.693741 0.000005
1 -1.693393 -2.060226 -0.741046 0.392558 -0.699565 0.089950 -0.006202
2 -1.680159 -1.720679 -1.488030 0.001901 0.493311 1.658717 0.004827
2 -1.398202 -1.890638 -2.254662 0.372108 -0.360954 0.903879 0.311231
2 -2.398282 -2.219508 -2.541234 0.935551 -1.190106 1.122324 0.001229
2 -2.932084 -2.421758 -2.054835 -0.035371 1.101717 0.669177 0.000025
2 -2.534793 -2.225711 -1.436102 0.326646 1.345809 -0.543297 0.000025
2 -1.750851 -2.544748 -2.876604 1.581829 0.374392 -0.266408 0.001239
2 -1.110701 -2.563088 -2.442324 -0.231495 0.600497 -0.270320 0.003204
2 -2.665481 -2.462361 -2.171145 0.747093 -2.243090 0.331064 0.000182
2 -2.350820 -1.638370 -2.572485 -0.088803 -0.004692 0.975938 0.000907
2 -2.165558 -2.222306 -2.989293 0.930706 0.805438 0.066473 0.001804
2 -2.583600 -2.856247 -2.283297 0.707230 -1.092057 -0.999255 0.003664
2 -2.996219 -2.184050 -2.444256 -0.025828 -1.064686 0.546624 0.001113
2 -1.346495 -1.639582 -0.365167 1.336477 -0.187188 1.937183 0.000090
2 -2.081357 -2.122141 -2.837770 -0.048034 -0.977466 0.122117 0.001106
2 -1.645393 -2.271043 -0.155242 -0.491915 -1.055286 0.012555 0.045709
2 -2.131599 -2.418161 -2.028413 -0.093720 -1.773510 0.031959 0.000063
2 -2.434056 -1.680672 -0.936972 0.867969 0.228928 0.116966 0.000251
1 -2.225430 -2.849505 -0.730339 1.490088 0.071107 -0.873166 0.000088
2 -1.456911 -2.087975 -0.518884 -0.303968 -1.419645 1.173670 0.000046
2 -1.499450 -1.471779 -2.824931 2.943338 1.154661 -1.146994 0.000378
2 -1.659671 -1.655075 -0.628664 -1.037514 0.840738 0.830030 0.010351
2 -1.332500 -1.981236 -2.201932 -0.652606 2.082066 -0.261899 0.330856
1 -1.737804 -2.535252 -1.988309 -1.258205 -0.708562 -0.105961 0.000409
2 -2.521435 -3.006477 -2.367995 -0.295618 -0.143457 -2.034384 0.002826
2 -2.535632 -2.628914 -2.276329 -0.047275 0.530699 0.703430 0.000905
2 -1.734341 -1.567867 -0.506670 -0.856723 0.133234 -0.606788 0.010618
2 -3.044526 -2.794416 -0.994084 -0.798472 0.793827 -2.249723 0.001766
2 -2.331403 -1.995822 -0.878557 0.061382 -0.498861 -1.474403 0.000701
2 -1.804216 -2.547009 -0.444275 -0.299658 -1.262862 0.402914 0.021266
2 -2.550255 -2.674977 -0.197978 0.282871 0.738269 1.233774 0.001291
2 -1.080226 -2.406706 -2.103754 -0.436275 -0.819928 0.890571 0.000788
2 -2.414521 -2.523756 -0.235608 0.557909 0.899762 0.632682 0.191857
1 -1.601422 -2.652294 -2.665684 -0.002617 0.269300 1.283423 -0.850794
2 -1.042901 -2.592757 -2.607722 -0.132926 1.460945 0.389804 0.003392
2 -2.516185 -2.409433 -1.738236 1.425995 -1.101861 -1.019167 0.000445
2 -1.991106 -1.721272 -0.590557 -0.903612 -0.393153 1.506340 0.008708
1 -2.645738 -1.591470 -0.953070 0.859369 0.896055 -0.352052 -1.002667
1 -1.538357 -1.643489 -1.305975 0.414110 -0.228699 0.023390 -0.000771
2 -2.516941 -1.517321 -2.158094 1.640305 0.839258 0.949836 0.001074
2 -1.286340 -1.732763 -0.977837 -0.108896 -0.590424 0.514858 0.208524
2 -1.823591 -2.043105 -0.380623 -0.139166 -1.283522 0.457105 0.000589
2 -2.498109 -1.905076 -3.085334 0.045421 -0.601039 -0.705890 0.000149
1 -2.042793 -2.828147 -1.961241 0.242299 0.526954 -1.049598 -0.000265
2 -2.275485 -3.090762 -1.609129 -0.302235 -0.882830 0.119512 0.032997
2 -2.814978 -1.700416 -0.814314 0.727638 0.011737 -0.889054 0.017195
1 -0.917805 -2.098010 -0.531359 0.439348 -0.877853 0.695176 -0.000307
2 -2.977697 -1.837218 -2.198882 0.296917 -0.238748 0.838406 0.002930
2 -2.762910 -1.937292 -2.383349 0.125392 0.082259 -0.636136 0.000823
2 -1.529300 -2.018172 -2.774617 0.733148 -0.995455 -0.497995 0.625390
2 -1.887525 -1.866962 -0.553155 0.091340 -1.279165 -0.047522 0.002974
2 -1.103749 -1.536401 -1.911836 0.453911 -0.007881 0.369607 0.002622
2 -1.625273 -1.918538 -1.006149 -1.408547 -1.106919 -0.021857 0.002888
2 -1.122140 -1.636475 -2.066016 -0.664107 0.464501 -0.442923 0.002914
2 -1.216662 -2.610869 -2.915234 -0.036700 -0.789611 0.619402 0.000395
1 -2.473927 -2.644337 -2.075787 -0.308057 1.387561 -1.080626 0.062604
1 -1.686348 -2.688833 -2.744896 -1.049998 -0.495140 0.616280 -0.828632
2 -2.700599 -2.368705 -0.473822 -0.160090 1.970773 -1.183841 0.000086
2 -2.794835 -1.496623 -2.885639 0.925050 0.337443 -0.712314 0.005984
2 -1.459234 -2.972002 -2.132121 -0.469899 0.416862 0.020202 0.000116
1 -2.446042 -1.911796 -2.829091 0.205604 0.557563 0.824834 0.000407
2 -2.781359 -2.778277 -1.389922 0.123189 -0.419076 2.600829 0.006232
2 -1.163933 -2.566743 -1.568359 -0.841398 1.163465 -1.577243 0.000119
2 -2.292674 -2.284874 -0.290407 2.276941 0.450283 1.401977 0.004955
2 -2.905602 -2.090265 -0.735764 0.609812 0.767582 0.644422 0.000049
2 -1.463333 -2.698982 -0.751786 0.124341 0.528666 -0.722973 0.020079
2 -2.792299 -1.585211 -0.510275 0.062227 -0.281995 -0.125727 0.001065
1 -1.097918 -2.016222 -2.502235 1.131776 -1.627251 -0.663953 -0.001125
2 -2.953095 -3.042419 -1.265117 -0.238294 0.188951 0.053228 0.000022
2 -2.241794 -1.590748 -2.081359 -0.409903 -0.310697 0.055756 0.000131
2 -1.236954 -3.107448 -3.105918 -0.837103 -1.514329 -0.887209 0.003988
2 -3.054597 -1.961705 -2.308569 0.209964 1.160842 -0.962063 0.002923
2 -1.372006 -2.607495 -0.665210 -1.142753 -0.361626 -2.009935 0.019966
1 -0.959793 -1.707414 -1.141946 0.686275 -0.360688 1.428488 -0.844776
2 -1.163080 -1.506914 -1.049667 -1.033870 1.110336 -1.712337 0.008194
2 -2.960304 -2.303591 -2.705139 0.054320 -0.327998 1.242780 0.170911
2 -1.495161 -1.986277 -1.451666 0.078807 -1.835396 0.991694 0.000661
2 -2.935767 -2.459790 -0.398571 -0.270127 2.335288 -0.526270 0.000070
2 -2.696782 -2.626986 -1.162205 -1.342253 1.850375 0.016287 0.000337
2 -2.095362 -2.561210 -2.950183 -0.852308 -0.742088 0.260521 0.057732
2 -2.111542 -2.841287 -2.447407 -1.138661 1.154166 -0.688396 0.004333
2 -2.891596 -2.309463 -3.050249 0.831165 0.005189 -0.576369 0.000110
2 -1.411219 -2.278224 -2.893327 -0.189004 0.911783 0.286166 0.001387
2 -2.147285 -1.652455 -0.564638 -1.157285 -0.515511 -0.614136 0.005812
2 -2.600819 -1.603629 -1.568954 0.459716 -0.431204 0.546094 0.004699
2 -2.393539 -1.834151 -2.548326 0.084253 -1.563572 -0.770931 0.000981
2 -2.469611 -1.700899 -2.915302 0.278768 -0.989919 -0.166705 0.000267
2 -2.641018 -2.266542 -2.972585 -0.816539 -0.411484 0.645022 0.001722
2 -2.922149 -2.193949 -2.813299 0.139303 0.034997 1.232681 0.017251
2 -1.172754 -2.135644 -1.704677 -1.579976 0.014216 0.298938 0.000101
2 -2.670164 -2.867513 -0.920056 -0.300908 1.291817 1.236533 0.000639
2 -2.727247 -2.980059 -2.204463 -0.023690 0.747150 -0.689939 0.008189
2 -2.807835 -1.730936 -2.712632 1.705837 0.239649 0.317255 0.000025
1 -2.749826 -2.904492 -2.667301 -1.069739 1.317426 1.806898 0.000411
2 -1.983690 -2.830182 -0.506363 0.440094 1.869118 -1.008304 0.000320
2 -1.329797 -1.716520 -1.129494 0.120593 -1.081163 -0.029960 0.017191
2 -0.914599 -1.556324 -0.690051 1.096624 -1.097033 -0.566422 0.050278
2 -3.063067 -1.639895 -2.973200 0.202444 -0.972636 0.831976 0.002068
2 -1.409398 -1.704889 -0.952186 -0.728328 -1.144896 -1.047668 0.194043
2 -2.605026 -1.651571 -0.515320 -1.058756 -0.920431 -0.701271 0.072622
1 -1.270064 -2.873803 -1.106908 0.609659 1.478018 0.642104 -0.040809
2 -0.917548 -1.801961 -2.884973 0.433560 -0.941808 -0.290493 0.004999
1 -1.331004 -2.481428 -0.304531 1.339482 0.486719 0.488457 -0.199033
2 -2.019047 -2.067525 -0.300894 -0.846465 -0.109264 -0.377169 0.000713
2 -1.065986 -2.569359 -0.497537 -0.449705 0.128380 -1.438132 0.000043
2 -2.536940 -1.698056 -0.402187 0.824864 0.638851 -1.024548 0.072270
2 -1.958237 -1.487461 -0.521872 0.642425 0.754264 -1.435816 0.000327
2 -2.442898 -1.543553 -0.466010 0.657749 1.604890 -1.437080 0.002549
2 -1.549661 -1.567809 -0.482797 -0.004846 -0.468650 -0.261612 0.003240
1 -1.736537 -1.665873 -0.913011 0.636538 -1.674922 0.532908 0.003872
2 -2.735320 -1.599257 -2.392324 0.435070 -0.893371 -0.001861 0.001868
2 -2.043600 -3.054399 -1.668060 -0.059547 0.551399 0.891486 0.044876
2 -1.576240 -2.989348 -0.204500 0.013221 0.276849 0.522851 0.000489
1 -1.596725 -2.785809 -0.316439 0.998489 2.916917 -1.021895 -0.104257
2 -3.062609 -2.762100 -3.101326 0.400082 0.085994 -0.898291 0.001374
2 -1.044446 -1.808798 -0.499140 -1.096698 -0.155258 -0.567604 0.000007
1 -2.731482 -2.241118 -0.250180 0.588519 -0.846464 -0.888531 -0.001774
2 -1.052598 -2.256195 -0.176499 -0.798517 -0.322579 -0.191108 0.008756
2 -1.551091 -3.087059 -2.321296 1.397996 0.049472 -0.609531 0.001272
2 -2.095765 -2.971170 -0.367182 0.145878 1.002767 1.136519 0.000264
2 -2.708621 -2.922090 -0.285296 0.072400 -0.491023 -1.445860 0.000007
1 -0.874377 -2.705293 -0.147449 0.180208 -0.279702 1.249578 0.000693
2 -0.981130 -2.783110 -2.753959 -0.609517 -0.247003 -1.077682 0.000089
2 -0.933555 -2.665835 -1.790078 -0.467637 -0.688878 2.011057 0.001844
2 -0.955914 -2.463100 -0.721371 -0.789728 0.960139 0.374555 0.003975
2 -0.920376 -1.726779 -2.727017 -0.106021 0.423731 1.785122 0.004880
2 -1.097235 -2.513056 -3.068093 -0.089084 -0.258871 0.500487 0.000462
2 -0.933194 -2.907651 -0.239774 -0.791164 -0.133117 0.054900 0.000187
1 -0.907134 -1.667231 -1.245412 -0.286504 -0.827546 -0.287658 -0.945073
2 -3.024306 -2.038967 -3.034150 0.916522 -0.056863 0.031803 0.001194
2 -1.907877 -2.991545 -3.004000 1.263808 -1.330307 1.138141 0.000121
2 -2.307584 -2.965577 -2.104585 0.662481 1.600145 0.212269 0.004736
1 -1.759505 -3.012751 -2.365169 -0.973015 1.268159 -0.851651 0.000610
1 -1.874371 -1.932092 -3.037700 0.096650 0.381013 1.467277 -0.015083
2 -2.604043 -1.506950 -1.715629 0.577345 0.301692 -0.692485 0.004632
2 -3.024190 -2.494984 -1.573003 1.088736 -0.720256 -0.410437 0.000361
2 -3.077075 -1.585146 -2.784899 0.564469 -0.224946 -0.357702 0.002934
2 -0.973578 -1.729086 -0.055726 -0.256814 -0.637286 0.937380 0.002732
2 -1.018708 -2.553672 -0.175382 -0.782811 0.914008 -0.229808 0.000845
2 -2.324940 -1.651452 -0.146581 1.895412 -0.429619 -0.628004 0.000395
2 -2.360500 -1.876280 -0.133588 0.965658 0.672228 -0.758931 0.000221
1 -1.828805 -3.001860 -0.208751 0.428080 1.660389 0.203254 -0.002749
2 -3.041868 -1.971200 -2.589642 1.076769 -1.810419 0.393293 0.001198
2 -2.472098 -3.047588 -2.078742 -0.093424 1.048416 0.846865 0.093327
2 -1.536072 -3.078475 -2.521503 0.483653 0.811826 -0.820268 0.001040
2 -1.798741 -2.695194 -0.063649 0.791796 -0.539474 0.507960 0.000979
2 -2.722315 -2.068907 -0.060065 0.349617 0.303485 0.430262 0.000054
2 -1.259942 -2.170987 -0.069924 0.090944 0.631880 0.113968 0.000169
2 -3.113430 -2.186562 -0.033410 -0.665177 -0.846160 0.088121 0.041182
1 -1.575791 -2.215533 -0.032030 0.100108 0.765090 0.816137 -0.079011
2 -1.021906 -2.368832 -0.057475 0.765029 -0.901302 -0.898473 0.009006
2 -2.518662 -3.094181 -0.016516 -0.082272 0.426165 0.712899 0.000002
2 -2.793753 -1.457564 -1.036340 -2.631824 0.907278 0.388395 0.002332
2 -2.985890 -1.483320 -1.563688 -0.469389 0.299764 0.463369 0.000647
2 -2.692611 -1.468634 -2.261548 0.731858 0.428239 0.043134 0.005193
2 -1.653331 -1.496690 -2.078636 -0.725149 -0.590575 0.808872 0.002844
2 -2.414364 -1.515130 -1.416718 -1.033725 -0.769134 -1.611301 0.000491
2 -1.860460 -1.522143 -0.012455 -0.417673 -1.084511 0.354821 0.000038
2 -2.697004 -3.068100 -2.063448 1.519693 1.144198 -0.108744 0.007663
1 -0.903046 -1.901673 -1.715445 -1.194835 1.776379 0.973839 0.000083
1 -1.546271 -1.510183 -1.737856 -0.248710 -1.420120 0.530747 -0.004139
2 -3.084590 -2.274667 -2.245538 1.099408 -0.023107 0.404138 0.123342
1 -0.997913 -1.514440 -0.019129 0.350646 -1.392186 -0.521845 -0.000072
1 -2.129254 -1.468372 -0.961084 -0.579170 -0.470643 -1.053912 -0.013195
2 -1.000169 -1.490310 -1.692002 -1.629901 -0.971116 0.286234 0.000098
2 -2.071840 -3.091562 -0.874548 0.507484 1.132624 0.227414 0.000079
1 -2.181581 -1.717012 0.020081 -0.041732 -0.686396 -0.099073 -0.003707
2 -2.394314 -1.483320 -1.927047 -0.656381 -1.832746 -0.374232 0.000420
2 -3.082939 -2.520588 -2.964548 2.372446 0.197680 0.341603 0.000071
2 -0.867196 -2.324289 -1.363436 -0.582429 1.011212 -0.503491 0.000457
1 -0.867060 -3.035434 -2.881252 -0.402466 -0.627415 0.108419 0.007433
2 -0.872386 -2.883563 -1.639169 -0.356295 -1.358342 0.021484 0.000043
2 -0.861080 -2.251638 -1.106634 0.087199 -0.297785 1.206244 0.000803
2 -0.871439 -1.999014 -1.490437 -0.210037 0.079262 -0.254974 0.000387
2 -1.813702 -1.782903 0.052607 0.833494 0.510775 -0.564166 0.000025
2 -2.120929 -2.983894 0.084623 -0.815427 0.401166 0.248808 0.000041
2 -1.917585 -2.637540 0.086826 0.360900 0.888411 -0.131315 0.002004
1 -2.961999 -2.257932 0.024490 -1.094464 0.545747 -0.496840 0.002387
1 -1.466654 -2.082490 0.029962 -0.281865 -0.352628 -1.228272 -0.103603
2 -1.314772 -2.608023 0.048917 0.009387 1.633717 0.964045 0.000165
2 -2.781279 -2.730320 0.070339 -0.922050 0.659188 0.770020 0.000435
2 -3.081235 -1.522181 0.049344 -2.046092 -0.031530 0.923117 0.000185
2 -2.938503 -1.465077 -1.289591 1.333912 -0.474587 0.927567 0.000501
2 -1.096991 -1.450268 -0.386410 -0.184497 -0.253120 -0.846998 0.002988
2 -2.539717 -2.294729 1.923120 -0.997567 -0.735480 -0.515851 0.065086
2 -1.745881 -1.635107 0.510089 0.158949 -0.020845 -0.979500 0.003169
2 -2.910333 -2.017586 2.275327 -0.513043 -1.051015 0.584904 0.380092
2 -1.895222 -2.641802 2.670413 1.650993 0.507165 0.301045 0.026055
1 -2.008787 -2.865636 0.868528 -0.631488 0.402075 0.076912 -0.081636
2 -2.033288 -1.686443 0.892991 0.279240 0.157494 -0.043126 0.055968
2 -2.579883 -2.704632 2.861517 0.132848 -1.541533 0.142548 0.005810
2 -2.404053 -2.842982 0.881440 -0.405505 0.105793 0.412874 0.000498
2 -1.280877 -2.734212 0.792102 0.116426 -0.038339 -0.686965 0.036141
2 -2.540195 -2.307371 1.391098 0.176925 -0.349852 0.216024 0.040754
2 -2.532413 -2.202692 0.652352 -0.694367 0.790815 -0.791962 0.007152
2 -1.031476 -1.637651 2.333495 0.438839 0.885661 0.061070 0.000473
1 -1.919259 -3.105929 0.833794 -0.185882 -0.834086 1.118035 -1.044959
2 -2.965231 -2.677125 2.929876 -0.769143 -0.019777 -0.032184 0.002294
2 -2.973546 -2.242856 1.393274 -0.318545 -0.009204 0.278430 0.000059
2 -1.917803 -2.632422 1.614949 -0.256246 -1.097055 -0.041786 0.002092
2 -1.482458 -1.554200 2.071208 -0.597025 0.601272 0.551858 0.000015
2 -2.747514 -2.569603 2.221016 -0.305430 0.009721 0.767049 0.010588
2 -2.214297 -1.872182 1.577822 0.223102 -0.049542 -0.013868 0.000172
2 -2.137203 -2.127121 2.490279 -0.970415 0.615682 -0.357540 0.000238
2 -1.605733 -2.208716 1.998219 0.770956 -0.460536 -0.712947 0.000006
1 -2.541631 -2.115781 1.778862 -0.433931 -0.629887 -0.721073 0.003178
2 -2.064278 -2.527220 1.467466 0.130338 -0.640968 0.583873 0.000261
2 -1.048418 -2.350007 1.418971 0.031522 1.023779 -1.353941 0.020152
2 -1.811923 -2.311490 0.577163 -0.064381 0.315054 0.026798 0.009558
2 -1.946547 -2.090606 1.512795 0.927651 -0.351463 0.425074 0.031165
2 -2.961821 -3.089407 2.119186 -0.406962 -0.601483 0.611098 0.000094
2 -0.918240 -2.957698 1.707552 0.929760 0.609275 1.008210 0.011943
2 -1.763568 -2.767285 2.626063 -0.029604 0.508158 0.251681 0.016287
1 -1.634073 -2.919836 0.573978 0.384488 -0.752432 -0.425084 -0.000646
2 -2.744488 -2.271415 0.518888 0.403132 0.411257 -1.202853 0.013824
2 -1.817684 -2.336049 1.755908 -1.001407 0.045618 -0.034830 0.000130
2 -2.351618 -2.785527 0.589908 0.657336 -0.949525 -0.255616 0.004745
2 -1.405298 -2.870416 2.936755 0.556554 -1.368058 0.256753 0.000215
2 -1.207143 -2.240296 0.800786 1.618572 0.458619 -0.435088 0.000006
1 -2.572979 -2.247776 2.052014 -0.055632 -0.566888 -0.344341 0.014862
2 -0.911557 -2.225381 1.301237 0.742504 0.223913 0.256349 0.001627
2 -2.115829 -2.982938 1.143396 -0.530328 -0.051267 -0.886281 0.011459
2 -1.957430 -2.060935 2.335700 -1.309369 -0.675512 -0.924172 0.000659
2 -2.701987 -2.199491 0.658406 -0.021789 -0.246283 -0.077667 0.018776
2 -0.981336 -2.855894 2.092518 0.474367 -0.768108 0.333000 0.000128
2 -0.955112 -1.724111 0.931006 1.595031 -1.402735 -0.396112 0.085050
2 -0.933314 -2.350931 2.070730 0.215218 -0.497119 0.876524 0.000093
2 -2.598277 -2.530425 1.750923 -0.258281 -0.158558 0.590045 0.000058
1 -1.664407 -2.635670 1.471298 -0.532158 1.037967 -1.355397 0.009125
2 -1.977982 -2.495009 1.983853 -0.209225 0.015073 -0.994761 0.237694
2 -2.208735 -2.219304 0.835647 0.000369 0.770912 -1.065173 0.000001
2 -2.306297 -3.018096 1.885715 -0.648638 -0.730552 -0.753880 0.000121
2 -1.296694 -2.891355 2.342856 0.117894 1.153826 0.366800 0.000220
2 -1.467217 -2.250139 2.759561 0.090031 0.002246 0.292854 0.001887
2 -1.894414 -2.561870 1.859822 -0.342039 0.412036 0.802486 0.033126
2 -1.713768 -3.107888 0.659999 -0.636979 -0.148266 0.845884 0.035709
2 -2.095629 -2.386112 2.455337 -0.524974 -1.344710 -0.161068 0.000040
1 -2.615928 -2.559900 1.398610 -1.041099 -1.406020 -0.188812 0.000167
2 -2.687899 -2.364457 0.994380 -0.946909 -0.262254 0.888356 0.074372
2 -2.845386 -2.191936 2.103763 -0.546050 1.909165 -1.704663 0.014982
2 -2.093761 -1.772912 0.530175 0.075857 -0.207400 -0.063346 0.014377
2 -1.124973 -1.863142 1.743910 0.917017 -0.011786 0.214391 0.006885
2 -2.217619 -2.010460 2.245077 0.035658 0.122622 -0.765476 0.005574
1 -2.028705 -3.112815 0.853714 -0.377287 -0.486543 -0.666454 -1.298430
2 -1.601770 -2.009486 2.306863 -0.581831 -0.071408 0.054575 0.000028
2 -1.394684 -3.033269 0.827160 -0.648871 0.463913 -1.459332 0.000907
2 -2.207553 -2.338986 2.085534 0.110378 1.737823 -0.622351 0.000495
2 -1.203531 -2.541908 1.449231 0.523302 -0.555813 -1.162343 0.000310
2 -1.566612 -3.054623 2.254051 0.916502 -0.867131 -0.097614 0.063366
2 -2.445072 -1.795630 2.825512 -0.271981 -0.336092 0.008060 0.000199
2 -1.533414 -2.742809 2.540160 1.158093 -1.394703 -0.340709 0.034350
2 -1.849671 -2.162021 1.422875 1.060722 -0.641228 -0.203060 0.312605
2 -1.392729 -2.012388 1.666992 0.755966 1.579080 0.028966 0.000036
2 -1.861018 -1.971328 1.207490 0.492113 0.320785 -0.693973 0.001803
2 -2.589501 -1.974520 0.715599 0.433594 -0.817737 -0.153708 0.009502
1 -1.768534 -2.717812 1.842440 -0.190911 -0.070787 1.064349 -0.580030
2 -1.014696 -2.500380 0.903635 0.807661 0.644891 -0.842463 0.002909
2 -2.227693 -1.705440 2.931146 0.041169 0.653413 1.010057 0.000072
2 -2.068986 -1.622293 2.306655 -0.213272 0.674312 0.517481 0.000195
2 -1.666001 -2.847867 2.310050 0.113654 -0.272427 -0.241240 0.001262
2 -2.428041 -2.274631 2.733839 0.183801 0.934435 -0.441123 0.076351
2 -2.726727 -1.973405 1.883065 0.042437 0.820391 -0.272812 0.000165
2 -2.497378 -2.620481 2.731052 -0.625721 -1.234650 -0.059085 0.005169
2 -1.815615 -2.078657 1.666645 0.182484 0.155551 -1.052869 0.000980
2 -1.940996 -2.807702 1.368434 0.762555 0.002330 -0.207772 0.008469
2 -2.300647 -2.303503 1.482734 0.511858 0.057034 -0.142099 0.004891
2 -1.630617 -2.081284 1.132980 0.172406 0.760362 1.292566 0.000423
2 -1.350064 -2.598897 2.408417 -0.002373 -0.766330 -0.309793 0.003663
1 -1.279882 -1.817512 2.205831 -0.242433 -0.347728 0.058309 0.012794
2 -3.078811 -1.636456 1.193876 -0.893366 1.025592 0.098792 0.000047
2 -2.611076 -2.600044 2.134491 -1.057817 -0.426858 -0.331152 0.010865
2 -1.255003 -2.780509 2.540893 -0.307515 0.547982 0.086335 0.084033
2 -2.335709 -1.667541 1.198053 0.322480 0.346769 -0.230214 0.025007
1 -2.093880 -3.027358 0.963333 0.430471 -0.898355 0.096389 -0.360632
2 -2.400638 -2.131167 2.562932 0.466425 0.648717 -0.391058 0.012631
2 -1.715478 -2.520822 2.749525 -0.354465 0.486341 0.626258 0.000269
2 -2.495688 -2.035541 1.907435 0.729929 -0.017131 0.329344 0.016281
2 -1.655771 -2.661064 0.991726 -0.129039 -0.173552 0.466414 0.000042
2 -2.757213 -2.512283 1.211560 -0.759772 -0.221539 0.126430 0.011513
2 -1.746861 -2.487361 2.313617 0.661752 0.863729 -0.273318 0.000034
1 -1.821983 -1.900053 2.814221 0.332588 -0.515053 0.177292 -1.006087
2 -2.677729 -2.750671 1.602433 -0.484288 -0.551125 0.637396 0.000207
2 -2.150527 -2.635034 2.757734 0.129073 -0.683995 -0.501668 0.001068
2 -1.695077 -2.853560 1.522207 2.363632 1.182038 1.224955 0.000796
2 -1.479410 -2.415190 1.455989 0.931579 1.016676 -0.401970 0.000030
2 -2.037746 -1.988501 1.739721 -0.995792 0.698459 0.788324 0.000223
2 -2.614985 -2.815095 0.867186 -0.602674 -0.134967 -0.210224 0.006285
2 -1.072795 -2.148919 1.383195 0.233187 0.307898 0.673559 0.004598
2 -1.903234 -1.673604 1.852284 -0.357582 1.059558 0.592430 0.000060
2 -1.128730 -1.757295 1.580856 -0.273206 0.267250 2.390634 0.780357
2 -2.833343 -2.609777 1.105344 0.480664 0.207926 0.762648 0.011400
2 -2.930162 -2.238162 0.512713 -0.822295 -0.226503 -0.146253 0.001992
2 -1.053648 -1.833927 1.267537 0.893173 1.698563 1.072662 0.217881
2 -3.070171 -2.944861 0.744491 -1.165614 -0.034884 0.408648 0.000155
2 -1.801241 -1.865023 1.049468 -0.275543 0.249058 0.466126 0.893816
2 -1.248850 -2.290433 3.060766 0.028163 0.540022 0.528102 0.006247
2 -1.321152 -2.941569 1.408076 -0.474062 -0.024915 0.699656 0.000760
1 -2.789168 -2.921218 1.728683 0.606323 -1.109425 1.098579 -0.003589
2 -1.732400 -1.600066 2.343805 -0.325015 0.127678 -0.339370 0.000007
2 -2.763721 -2.556278 1.998975 -0.881401 -1.006357 0.504376 0.003193
1 -2.384586 -2.425317 1.915688 -0.904926 -0.156816 0.042379 -0.155941
2 -1.646205 -2.472887 0.749906 -0.061721 0.146749 -0.196761 0.001425
2 -2.703013 -2.988980 1.511004 0.769994 -1.372742 0.169685 0.000833
2 -1.432231 -2.078322 2.831165 -0.430620 0.760439 0.712811 0.001917
2 -2.883278 -1.534534 2.770362 -0.636840 -0.252279 0.021211 0.000034
1 -2.395141 -2.122946 2.142284 0.493304 -0.208413 0.141625 -0.035146
2 -1.446787 -2.119058 3.105794 0.010069 -0.407695 0.320494 0.001107
1 -2.174314 -1.691607 1.260972 -0.468669 -0.522128 1.114123 -0.723139
2 -1.886494 -2.913912 2.883202 -0.775535 0.066850 0.660145 0.146064
2 -2.875599 -2.833572 0.669575 -0.649372 -1.419760 -0.492354 0.006269
2 -1.411254 -1.815346 2.297174 0.238837 0.464871 -0.216449 0.014216
2 -2.546473 -1.941364 0.872367 0.532288 -0.025242 0.417626 0.009377
1 -1.922226 -2.833410 2.529628 0.227281 -0.029263 -0.386430 -0.004820
1 -2.299241 -2.278021 1.887773 0.571353 0.739876 1.095566 -0.159281
2 -2.057062 -2.706008 1.303971 -0.859064 -1.179467 -0.012670 0.008460
2 -3.031838 -2.879549 1.709720 -0.120832 -1.199666 0.020917 0.000213
2 -1.052976 -2.350095 2.783746 0.163181 1.155186 0.138422 0.277460
2 -1.258845 -2.602948 2.717764 0.271083 0.849017 -0.524946 0.047947
2 -0.947614 -1.553316 0.739459 0.526165 -0.264598 0.020163 0.000146
1 -1.911640 -1.756824 0.866943 0.004429 0.520092 0.510061 0.096255
2 -2.868849 -1.844427 1.531157 -0.365009 0.558894 1.907188 0.000006
2 -0.976381 -2.443637 1.144612 0.206537 -0.500183 0.818922 0.000406
2 -1.672295 -2.765660 2.491136 0.491695 -1.249544 -0.348729 0.045891
2 -1.496801 -1.968621 0.760668 -0.764404 0.681480 -0.229736 0.005627
2 -1.652172 -2.985496 1.683753 -0.895663 -0.607348 -0.742864 0.000692
2 -0.956413 -2.716307 2.318083 0.411256 0.369206 0.212200 0.000081
1 -2.389425 -2.861580 2.562143 -0.380806 -0.282193 1.102619 0.098693
2 -2.668016 -2.533132 2.814955 -0.392243 0.041641 0.642615 0.001776
2 -1.682505 -2.150496 0.932819 1.726185 0.729985 -0.204540 0.000368
2 -1.955582 -2.757052 2.751681 -0.062137 -0.375662 -0.017416 0.024465
1 -2.481740 -2.392118 2.270334 -1.661563 1.128840 -0.790863 -0.015381
1 -2.487142 -2.993044 1.092462 -1.445602 0.281061 1.012164 -0.000835
2 -1.124708 -1.939217 1.257183 -1.594795 0.056340 0.235796 0.217905
2 -1.480643 -2.426124 1.754931 -1.102165 -0.383464 0.563400 0.014530
1 -1.292848 -2.253583 2.504176 -0.346411 -0.953691 1.339279 -0.004235
2 -1.624881 -1.851928 0.762548 0.333084 -0.377871 0.696117 0.006268
1 -1.860472 -1.968595 2.896995 -0.185808 0.757143 0.142904 -1.007114
1 -1.006230 -2.687662 1.072490 0.744156 -0.659517 0.397905 -0.000716
2 -2.935515 -1.943798 0.577995 -0.231115 0.874725 0.391590 0.000477
2 -1.606756 -2.510650 1.804880 -1.430668 -0.638957 -0.745537 0.014590
2 -3.007582 -2.150208 1.680006 0.370958 0.477803 -0.868129 0.087179
2 -2.405271 -2.276647 1.342746 0.918790 -1.565320 1.766668 0.044956
2 -0.956895 -3.080789 3.070547 0.912449 -0.538523 0.311159 0.000850
1 -0.878964 -2.558254 1.578198 1.188269 -0.317128 0.995819 -0.037878
2 -1.600196 -2.741457 2.731662 1.168059 -0.997640 0.895158 0.002196
2 -1.645579 -2.661168 2.136381 0.640515 0.646695 0.716972 0.000102
2 -2.879102 -1.782128 2.226293 -0.530990 0.431408 -0.748275 0.000269
2 -2.564508 -1.932652 1.293131 0.729030 -0.563799 1.230728 0.000402
1 -1.916714 -2.235435 0.466727 1.448779 1.148212 -0.558477 0.028239
1 -2.630452 -2.498706 0.947329 0.091655 0.317455 -1.700160 0.023590
2 -0.988373 -2.388752 0.483912 -0.058659 1.140705 -0.982839 0.004387
2 -1.197232 -2.968604 3.011547 -0.677949 -0.323654 0.351281 0.001911
2 -1.059560 -2.024242 1.745084 -0.225734 -0.226749 0.752558 0.007040
1 -1.042332 -2.015724 0.981437 -0.018562 0.743355 -1.142635 0.000763
1 -2.886279 -2.470907 1.775880 0.555173 0.531227 -1.240698 0.000055
2 -1.884271 -1.808620 3.081344 1.084691 1.735684 -0.499992 0.004575
2 -2.749926 -2.225389 2.227634 -0.834415 1.058610 -0.851644 0.017252
2 -2.707916 -1.994885 2.507666 0.495955 -1.506379 2.191429 0.000080
2 -3.088500 -2.304907 2.412370 -0.911852 -0.902757 1.119354 0.040219
2 -1.555467 -2.412787 0.965255 -0.285554 -1.250671 0.057248 0.000144
2 -2.456136 -2.508126 0.597666 -1.432508 0.986872 0.301007 0.000219
1 -1.031229 -2.353684 2.660770 -0.222594 0.094822 0.059776 0.274418
2 -2.259205 -2.090072 1.724856 1.040468 1.131190 0.610163 0.000727
2 -2.894336 -2.213615 1.634441 0.902924 -0.017650 -0.812938 0.087231
2 -1.179800 -2.085644 1.519763 0.119686 -0.819280 -0.594372 0.002629
2 -2.161530 -3.103167 1.509598 -0.535890 -0.050056 -0.834711 0.018371
1 -1.894620 -2.191580 2.607085 -1.087753 -0.429234 -0.082994 -0.187045
1 -1.764431 -2.197512 1.339028 -1.154293 0.237135 0.484450 0.282363
1 -1.856462 -1.862385 2.520638 -0.810224 1.336524 0.021906 -0.012267
2 -1.796336 -2.489978 1.970736 1.107062 0.914369 -0.676848 0.013300
2 -1.700568 -2.680151 1.320897 -1.466221 -0.239455 -0.390344 0.013288
2 -1.184742 -2.845791 1.810757 0.014393 -1.674532 -0.901477 0.024437
2 -1.863154 -2.972445 0.983605 0.291854 -1.034592 0.016773 0.001249
2 -1.831292 -3.065215 1.569698 -0.844721 -0.669272 -1.119699 0.068702
2 -2.505845 -2.047703 2.653297 1.025669 1.166733 0.059624 0.012483
2 -2.771145 -2.278473 1.074254 -0.622954 1.678509 0.423290 0.050941
2 -1.889192 -2.848347 3.044285 0.305978 0.531146 1.333244 0.013601
2 -1.694925 -1.504720 2.864067 -0.749380 0.175253 1.624756 0.000272
2 -1.959910 -1.677878 2.823509 0.744405 -0.015236 -0.012836 0.000071
2 -2.664694 -1.717882 1.256819 -0.071180 -0.086109 1.084198 0.000192
1 -1.805162 -2.660129 1.765003 0.138145 0.889823 0.332643 -0.569518
2 -1.399257 -2.758308 0.691556 -1.118737 -1.549029 0.244551 0.017624
2 -1.074091 -2.497187 2.933157 -0.018948 0.992907 1.137097 0.000641
2 -1.916274 -2.024823 2.132839 2.321162 1.643296 -0.068828 0.000546
2 -2.893493 -2.524090 0.864848 0.441513 0.110006 0.063165 0.000072
1 -2.196558 -2.610116 2.957640 -0.583914 -0.496599 -0.416098 0.097677
2 -1.720469 -2.998640 0.760131 -0.480961 0.297101 -0.097872 0.035696
2 -0.994460 -3.058533 1.599412 -0.565356 -0.223021 0.649381 0.091182
2 -1.229737 -2.060911 2.640837 -0.720800 0.476901 -0.112197 0.000363
1 -2.763383 -1.838610 0.645573 -0.892945 0.462673 -0.117761 0.000638
2 -1.761257 -2.623801 0.703967 0.088109 0.579573 0.671995 0.001359
2 -2.623164 -2.743341 0.708635 0.291553 1.071724 1.127720 0.005719
2 -2.639862 -3.051732 0.832671 1.621863 -0.659117 1.387480 0.010640
2 -1.444129 -1.800969 0.455034 0.670251 -0.592360 -0.541705 0.004311
2 -2.264778 -1.847738 2.207804 0.387674 -0.667947 0.259094 0.005410
2 -1.242319 -1.846055 2.579087 0.110973 -0.607717 0.367664 0.000258
1 -2.640317 -2.119421 1.200107 -0.939878 -0.396906 0.232174 0.000403
2 -2.067828 -2.566503 2.959574 -0.653398 1.417480 0.865577 0.100734
1 -1.997211 -2.096317 2.696506 0.325666 -0.179515 -1.207053 -0.200963
2 -1.837841 -1.769349 1.235487 -0.573699 -0.580834 0.309706 0.001346
1 -3.054705 -1.738131 2.376827 -0.533096 0.565546 1.167462 0.007665
1 -2.796300 -2.049551 2.247411 -0.528270 -1.025204 1.848316 0.378233
2 -1.870071 -1.787319 1.004018 -1.915662 0.463947 0.217699 0.933796
2 -2.060073 -1.672561 2.069931 -1.149754 -0.404637 -0.627712 0.000166
2 -2.075688 -2.522682 2.060372 0.672365 1.313848 2.712120 0.224221
2 -1.155056 -2.372626 1.307095 -0.791999 0.666928 -0.112159 0.019344
2 -1.131645 -2.694974 0.766014 0.810182 1.505626 0.510434 0.018599
2 -2.387214 -1.592556 2.724210 0.528512 0.201400 -1.067714 0.000249
1 -2.451925 -2.788153 3.044636 -0.707644 -0.392809 -0.174514 -0.020642
2 -0.989606 -1.835386 2.846232 -0.041344 -0.923519 0.035238 0.000890
2 -2.423306 -2.348163 2.851852 -0.058468 -0.497883 0.011197 0.076065
1 -2.260523 -2.100112 1.514433 -1.335360 -1.263741 0.080114 -0.001812
2 -2.922630 -2.720289 1.457392 -0.029411 0.411363 -0.144447 0.000027
2 -1.228125 -2.465101 2.381305 -0.505990 -0.449416 -2.428815 0.002894
2 -1.341395 -2.613132 1.706184 0.143723 1.631496 -1.074178 0.000144
2 -2.298762 -2.862635 2.460559 0.250013 0.520914 0.129035 0.098514
1 -2.464730 -1.750354 2.422063 0.049255 -0.876424 1.526597 -0.001737
2 -0.877521 -1.768762 1.505359 0.475368 -1.601670 -1.175640 0.005953
2 -1.248198 -2.456445 1.061554 -1.328923 -0.186302 -1.015820 0.000056
2 -1.308518 -2.666763 2.597890 -1.475833 -0.073121 0.091522 0.132345
2 -0.930655 -3.038541 1.048643 0.526120 0.296391 0.745429 0.000029
2 -1.549504 -1.846582 0.951472 -1.278864 -1.399432 0.192267 0.000991
2 -3.108184 -1.576709 3.028221 -1.807509 -0.053754 -0.270416 0.002551
1 -2.258749 -1.785587 1.273084 -1.245144 -0.798887 -1.729490 -0.714463
2 -1.228847 -1.898453 1.939288 0.013862 -1.573260 -1.436351 0.000283
2 -1.148251 -2.979984 1.727884 -0.462636 0.459415 1.013489 0.014726
2 -2.797734 -3.006637 0.807638 0.137734 0.435820 -0.016787 0.168938
2 -0.872904 -2.820762 3.070034 0.645020 0.789017 -0.218011 0.002895
2 -1.240599 -2.973329 1.893935 0.285191 0.704491 -0.779050 0.013892
2 -2.888977 -2.433917 2.423888 -0.052094 -0.447520 2.181575 0.000265
2 -2.936897 -2.604490 2.047428 0.878019 0.602460 0.583785 0.002373
2 -2.844738 -2.425972 2.696847 1.519077 -0.536563 -0.091580 0.040088
2 -2.900231 -2.306003 2.632993 1.142184 -0.116445 1.168152 0.040061
2 -3.028180 -1.622729 0.904350 0.497788 -0.187507 -0.557591 0.000012
2 -1.869817 -2.352192 3.016870 0.860020 -2.644654 -0.657517 0.002699
2 -2.469139 -1.588988 1.120455 -0.962966 -0.496169 -0.833120 0.005882
2 -2.470069 -2.993355 2.731448 -0.168143 0.741195 0.429113 0.001262
2 -2.058217 -1.790189 2.528625 -0.143372 -1.878558 1.319894 0.000477
2 -2.864002 -1.653546 1.825428 1.098160 -1.154828 -0.511738 0.002751
1 -1.913419 -3.039946 1.458564 -0.536127 -0.954268 -0.367957 0.050343
2 -2.993234 -2.800456 0.487947 0.863043 0.183395 -0.390925 0.000397
2 -1.234826 -2.948143 2.786270 1.253094 1.268998 0.306364 0.000316
2 -0.893145 -2.281774 1.602350 0.085988 -0.449161 0.020601 0.004905
2 -0.920440 -1.805129 2.411485 -0.137186 -0.153549 -0.770803 0.000574
1 -1.066829 -2.125809 2.174091 -1.316679 0.983839 0.957367 -0.002698
2 -1.045399 -1.730567 1.506854 0.465835 -0.606451 -0.407090 0.784894
2 -2.930667 -2.837181 3.019864 -0.516151 -0.704812 -0.767505 0.003496
2 -3.079665 -1.814194 3.071434 -0.319894 0.649720 -0.662277 0.042448
2 -1.437934 -2.187374 0.441165 0.397335 0.824338 -0.410576 0.000125
2 -2.076287 -2.487222 0.473001 0.029613 0.313502 0.287130 0.011594
2 -2.331517 -2.361263 0.456456 0.062353 -0.454723 -0.074645 0.000243
2 -1.778917 -2.676947 0.223941 1.023420 0.076562 -0.970845 0.001260
2 -3.035581 -2.494076 0.297504 -2.522385 -1.343958 -0.700724 0.004037
2 -1.791772 -2.148828 0.494866 0.838437 -0.188344 0.730402 0.024211
2 -2.840976 -1.607258 0.343323 -1.443546 0.040497 -0.556067 0.012549
2 -2.214693 -2.112228 0.428506 -0.347744 0.558031 0.360694 0.005518
2 -1.857713 -1.763111 0.573517 -0.475680 1.115399 0.610452 0.003300
2 -1.799801 -3.095974 0.445080 -0.840770 -0.090496 -0.348606 0.000251
2 -1.727868 -2.692014 0.445199 1.130628 0.580868 0.108020 0.000268
2 -1.982853 -2.603200 0.538667 -1.144094 0.189636 0.832192 0.011605
2 -2.451696 -2.714579 0.464560 0.012734 0.126958 0.498766 0.004813
2 -1.031732 -2.552919 0.531968 -0.778621 -0.041701 0.333889 0.004398
2 -2.597077 -2.324136 0.338363 1.001325 -0.806347 0.061548 0.009436
1 -2.049264 -1.535838 0.451419 0.644613 2.173440 -0.311276 -0.001301
2 -2.042201 -1.831814 0.390629 -0.732021 -0.402821 0.783722 0.014544
2 -2.120266 -2.023474 0.313586 -0.871461 0.581092 -0.259269 0.005789
1 -2.738294 -2.917292 0.732872 -0.122657 0.478031 1.302213 0.167300
2 -1.528598 -1.950442 0.406820 -0.995606 -0.287882 0.895208 0.005786
2 -1.061503 -1.663518 0.449065 0.945799 0.129269 1.159581 0.000035
2 -2.060402 -2.987273 0.350486 0.036207 0.798818 0.318777 0.000171
2 -2.546557 -1.779959 1.036913 -0.278093 -2.694101 -0.223479 0.000521
2 -1.954316 -2.982841 1.938626 0.152471 1.219410 -1.271526 0.000016
2 -0.925538 -1.847679 0.984472 -0.414719 0.014540 0.292496 0.088023
2 -0.926248 -2.158968 1.725238 -0.431050 0.324734 0.164965 0.006026
2 -0.915934 -1.900646 3.030346 -0.499182 -0.174242 1.888327 0.003212
2 -1.031524 -1.579072 2.876340 -1.218242 -0.749980 0.494703 0.000925
1 -1.829250 -2.988825 2.975867 0.737030 1.094129 0.724967 0.144794
1 -1.347168 -1.550550 0.683470 -0.983295 -0.799730 -1.952381 -0.040307
2 -1.731361 -2.200416 3.048433 -1.621675 -0.268037 -1.026019 0.007843
2 -1.322551 -3.102174 1.002204 0.326679 -0.063249 0.302317 0.000895
2 -1.681505 -3.090205 2.172285 0.993020 0.370664 0.849346 0.045535
2 -0.924628 -2.600252 1.965186 -0.999162 0.545206 0.336903 0.001909
2 -0.921515 -1.800393 2.002121 -1.034994 0.690589 -0.430221 0.000037
2 -0.889666 -2.474243 2.712448 -0.626496 -0.511428 1.657656 0.001928
2 -2.457175 -3.055229 2.349311 -0.304493 1.098995 0.857783 0.000645
2 -1.184034 -2.021027 3.071449 -0.533391 -0.665211 -1.024802 0.001903
2 -3.019617 -1.733195 1.881274 2.000029 0.863403 0.349210 0.002743
2 -2.574843 -1.487394 0.569296 -0.988929 0.406793 0.163101 0.000011
2 -1.764503 -1.501658 2.003447 0.540474 -0.032758 0.078982 0.000051
2 -1.146750 -1.510615 2.516268 -0.349614 -0.105941 -0.558918 0.000256
1 -1.316900 -1.511057 0.474546 1.113379 -0.147434 -0.461149 -0.039872
2 -2.797612 -1.521705 2.146231 0.405263 -0.551015 0.646587 0.000391
2 -1.421854 -1.504909 1.209783 0.214727 -0.239804 0.760505 0.000016
2 -1.978578 -1.564825 1.050422 -1.548939 -1.194586 0.283955 0.000778
2 -0.901768 -2.771257 1.287333 -1.154418 2.376279 -0.654810 0.000114
2 -2.787909 -1.710020 0.230348 -1.290062 -1.557457 -0.497855 0.012540
2 -2.461922 -2.238733 0.286557 0.507729 -0.379142 1.629981 0.007969
2 -1.413317 -2.505393 0.275065 0.197510 0.317528 0.584053 0.012074
2 -1.449653 -1.863288 0.250346 -0.933514 -0.416561 0.571185 0.011662
1 -2.824376 -1.475785 2.362072 0.361492 -0.398813 -0.790823 -0.577387
2 -2.038216 -1.522319 2.533746 -0.553396 -2.964086 0.240529 0.000104
1 -2.690491 -1.473332 2.358026 -1.217512 -0.502619 0.191624 -0.586153
1 -3.090074 -2.257647 2.269991 0.918828 -0.213958 -0.421639 -0.244871
2 -1.044638 -2.142208 3.115714 -1.062688 -1.056602 -0.378627 0.001934
2 -1.437012 -3.103228 1.454712 -0.085686 1.014247 0.902634 0.000769
2 -2.098668 -3.094892 1.264593 -0.172882 1.320247 1.675717 0.009345
2 -1.433860 -2.177385 0.191738 -0.803363 0.915790 -0.996975 0.002216
2 -1.336209 -1.619406 0.121486 0.235464 0.839530 -1.221809 0.000010
2 -2.961251 -2.759088 0.197514 -0.304237 -0.640951 -0.351735 0.000324
2 -1.252700 -2.828000 0.207408 -1.026517 0.620328 -0.174867 0.000020
2 -1.547487 -1.987044 0.202587 -0.619598 -1.678781 -0.002328 0.011288
2 -1.331627 -2.406227 0.176021 -0.791612 0.616256 0.094981 0.012222
2 -2.697144 -2.850529 0.250986 -0.642481 0.680109 1.244634 0.000174
2 -2.756081 -2.313663 0.228111 -0.090970 -0.702139 0.793919 0.001456
2 -0.922409 -1.738963 0.122633 -1.400617 0.655509 -1.071033 0.003331
2 -2.802191 -3.117348 2.446472 -0.247823 0.482967 0.376394 0.001194
1 -1.884084 -3.101678 2.684842 -0.307584 1.662255 1.137592 -0.018256
2 -1.456937 -3.105458 2.353415 0.707156 1.349069 -0.216198 0.018649
2 -0.878357 -3.113579 1.547308 -0.570209 -0.957772 -0.253351 0.080624
1 -0.874515 -1.613260 2.595771 -0.273912 0.191414 0.889609 0.000066
2 -2.905423 -1.559805 3.117705 -0.342518 0.602042 -1.223774 0.000689
1 -2.652622 -2.664771 3.121025 -0.227700 -0.787878 -1.269284 -0.017229
1 -2.265033 -1.442416 0.155553 -1.582262 -0.448665 0.137962 -0.005280
2 -2.061963 -1.448264 1.501140 0.644105 0.201355 1.038953 0.000598
2 -3.114694 -1.467925 0.405367 0.950827 0.964407 0.444007 0.000319
2 -1.257109 -0.446001 -1.121982 0.823952 -0.671601 -0.018894 0.000170
1 -1.505185 -0.652162 -1.039068 0.562437 -0.146807 -0.474553 0.000080
2 -1.620498 -0.162750 -1.095931 0.602421 0.745357 -0.131196 0.010862
2 -2.727296 -0.220479 -1.617776 0.748474 0.608331 -0.785471 0.011904
2 -1.379142 -0.542205 -2.202239 1.006921 0.025776 0.085754 0.027663
2 -2.348470 -0.622325 -1.738232 0.698784 0.572769 -0.492023 0.003316
2 -1.741124 -0.796545 -1.333190 0.806975 -0.443058 0.636434 0.092727
1 -1.337906 -0.248859 -1.804841 -0.850738 0.936341 -0.941165 -0.023347
2 -2.190673 -0.524672 -0.901992 -0.078652 0.454769 0.983080 0.009726
2 -1.974101 -0.602313 -1.956828 0.078101 0.931581 -0.549829 0.044556
2 -2.576265 -0.261560 -1.574157 -0.506746 -0.051350 0.888480 0.011888
2 -1.697429 -0.358792 -1.929733 -0.799196 -0.006267 0.212635 0.000769
2 -1.983826 -0.008768 -1.944671 0.790211 1.552899 -1.347868 0.000465
2 -1.668136 -0.799709 -0.765377 0.643498 0.001419 0.227195 0.002779
2 -2.067671 -0.661961 -2.476885 0.061429 0.435364 -0.644667 0.001337
2 -1.335939 -1.116193 -1.184690 -1.005675 -0.622671 0.130620 0.000018
2 -2.899017 -1.035032 -2.207696 -0.835581 -1.556996 0.853536 0.028180
2 -1.190370 -0.535137 -1.708365 0.766094 -0.186086 0.319498 0.044265
2 -1.878227 -1.057083 -1.459548 -1.396200 0.158462 0.690711 0.026590
2 -2.140804 -0.926015 -0.728194 0.426622 0.123299 -0.027971 0.149852
2 -1.665436 -0.936088 -2.775953 0.524902 -0.435406 -0.204852 0.071239
2 -1.675666 -0.667199 -2.451571 1.157570 -0.819338 0.718291 0.000764
2 -1.717723 -0.690139 -1.250269 0.773990 0.662771 1.417033 0.092213
2 -1.644834 -1.221990 -1.967001 0.880660 0.030089 -0.278496 0.000121
2 -1.498251 -0.229207 -3.065050 -0.116449 0.188479 -0.541861 0.000053
1 -1.511133 -0.613249 -2.181182 -0.005677 -0.155844 1.534092 -0.170432
2 -2.689997 -0.282920 -1.267974 0.402770 0.505131 0.957876 0.000016
2 -2.327941 -0.518677 -2.677997 0.113683 -1.283337 -1.300281 0.000894
1 -2.279770 -0.627682 -2.037239 -1.192920 -0.205133 0.923604 -0.000630
2 -2.964929 -0.186308 -3.024339 -0.200545 -0.363551 -1.037728 0.003422
2 -1.401381 -0.415105 -0.603670 -0.615503 -0.008117 0.075333 0.000034
2 -2.138332 -0.159377 -1.219199 -0.195375 -0.298392 0.599783 0.027061
2 -1.791549 -0.090663 -2.407708 0.718335 -0.456078 -0.713764 0.000182
2 -2.331174 -1.089781 -1.225580 0.157060 -0.722036 -0.707674 0.000004
1 -1.289402 -0.897183 -2.545110 -1.968865 -0.038939 0.455237 -0.236529
2 -2.131341 -0.449775 -1.408593 -1.019797 -0.259986 -1.038082 0.000110
2 -1.104091 -0.835152 -1.525167 0.841515 0.313360 -0.762590 0.003889
2 -2.294485 -0.398932 -2.375162 -0.231270 0.003734 0.060020 0.000983
2 -0.979498 -0.717827 -2.698478 -0.151650 0.388997 0.624977 0.001055
2 -2.190182 -0.633512 -0.737606 0.558232 -0.771075 0.417088 0.001423
2 -2.145280 -0.741650 -1.002884 -0.441974 0.395764 0.764145 0.001189
1 -1.887415 -0.960575 -1.337460 0.059929 -0.720865 1.773985 0.017416
2 -1.604081 -0.262003 -0.965795 0.259372 -0.175507 -0.429511 0.341564
2 -2.842718 -0.494731 -2.800264 -0.456280 0.875746 -0.421379 0.001102
2 -1.781013 -0.567575 -1.688076 1.240871 0.429485 -0.596313 0.188726
2 -2.706662 -0.239093 -2.571936 -0.088256 0.042054 -0.819925 0.000540
2 -1.634808 -0.564118 -0.262195 -0.999344 0.496842 1.719799 0.003280
2 -2.035208 -0.773702 -1.231369 -0.364600 -0.117682 -0.100216 0.000208
2 -2.790523 -0.707731 -1.686308 1.186187 -1.668062 -0.474380 0.010598
2 -1.784613 -0.406290 -2.443413 0.472039 0.653195 0.027872 0.012566
2 -1.251441 -0.887596 -1.626317 0.125976 0.652067 1.312592 0.003025
2 -2.926007 -0.012236 -2.998705 0.125112 1.226790 -1.382416 0.003441
2 -0.968578 -0.758476 -1.828364 0.574398 -1.154523 -0.898556 0.007562
2 -1.555044 -0.301923 -1.752341 0.291144 -0.117939 1.001817 0.000349
2 -1.099757 -0.822030 -1.914052 0.321665 0.643179 0.162659 0.010958
2 -2.352638 -1.042814 -0.881378 -1.257615 -0.338480 2.126212 0.012310
2 -2.407722 -1.077604 -2.692109 0.078130 -0.299122 0.628284 0.001799
2 -1.637051 -0.367827 -2.388271 0.647514 0.474063 -3.302824 0.012306
2 -0.885249 -0.800160 -2.384488 0.824203 -0.182259 0.513520 0.000661
2 -1.156501 -1.265627 -1.775335 0.902068 -1.359341 -0.405007 0.000029
2 -2.035423 -1.257679 -1.261327 -1.516602 -0.373066 -0.040258 0.002038
2 -3.044210 -0.454515 -0.996286 -1.549315 -0.613822 -0.051027 0.000094
2 -1.105313 -0.580455 -1.545178 -0.605850 -0.177359 -0.923808 0.001928
2 -1.514380 -1.339064 -1.797265 0.652608 -0.306714 0.387747 0.002766
1 -1.459754 -1.040557 -3.090152 0.741996 -0.537449 -1.080891 0.254959
1 -1.739259 -1.011761 -2.344967 0.934066 0.221089 0.054013 -0.031440
2 -2.896688 -0.574047 -1.372734 0.166030 -0.804772 -0.274766 0.000043
2 -3.087528 -0.305278 -0.591263 -0.301610 0.283588 0.165360 0.000910
1 -1.107663 -0.925377 -1.767762 0.509803 -1.475895 -0.926318 0.003214
2 -1.592380 -1.278069 -2.862100 -0.012141 -0.932133 -0.419850 0.000368
1 -1.917000 -0.579481 -2.689458 1.500333 -0.441070 0.119783 0.000140
2 -2.068007 -0.977487 -2.916438 0.677321 0.296310 -0.026211 0.000384
1 -2.199006 -0.034893 -1.991831 0.751713 1.193430 -1.538028 -0.013428
2 -2.268132 -0.962947 -1.971421 1.538137 0.884780 -0.144946 0.001396
2 -2.703662 -0.467538 -2.661640 -0.738771 0.903567 -0.812224 0.002107
1 -2.013174 -0.905414 -1.870967 -0.838853 -0.521877 -0.226741 -0.005754
1 -0.974421 -1.040077 -2.470218 0.413731 -0.416316 -1.134740 -0.038956
2 -1.754804 -0.365968 -0.751377 -0.644111 -0.542980 -0.403512 0.000028
2 -2.806338 -0.716342 -0.986441 -0.266979 0.419399 -0.664425 0.013315
2 -1.993032 -1.142148 -1.116389 0.667461 -0.189940 -0.776925 0.021371
2 -2.786434 -0.480384 -0.881346 0.086432 -1.298515 -0.153495 0.000061
2 -2.806371 -0.442105 -0.265479 0.871584 0.711970 0.591028 0.420289
2 -1.798326 -1.047731 -1.796282 -0.166882 -0.918056 -0.883231 0.000186
2 -1.637506 -0.001866 -3.110322 0.793433 0.129060 -0.136592 0.000103
2 -2.401281 -0.634763 -1.392837 -1.121718 0.903809 0.124603 0.005591
2 -1.323297 -0.067817 -2.672243 0.287756 0.729644 -0.705718 0.000004
2 -2.378408 -0.487583 -1.859710 0.590353 -0.033557 1.175016 0.002760
2 -2.198149 -1.081875 -2.536210 -0.462349 -0.796051 0.481059 0.002057
2 -2.659673 -1.020140 -2.609922 -0.743377 0.197721 0.330182 0.004036
2 -2.665655 -1.043345 -0.793031 0.689039 0.158794 -0.901284 0.000128
2 -0.884171 -0.526260 -2.181206 1.147514 -0.294602 0.799784 0.000024
2 -1.831899 -0.536768 -2.257679 -0.114663 0.594226 0.722555 0.000674
2 -2.198476 -1.048598 -1.809671 0.722665 0.530675 -0.237257 0.001837
1 -2.604860 -0.686883 -2.712374 0.189023 -0.585542 0.545290 -0.066607
1 -1.847000 -0.184202 -2.017700 -0.190953 1.660524 1.131411 0.033083
1 -1.641955 -0.677434 -2.104687 -0.218934 -1.755548 -0.038470 -0.633023
2 -1.288139 -0.638183 -2.520737 0.319611 -0.715415 -0.263321 0.033246
1 -2.141022 -0.806491 -1.444957 1.039996 -0.371575 0.121073 -0.005013
2 -1.713703 -0.612452 -1.961306 1.033737 -0.263919 -1.023185 0.548423
2 -1.736216 -0.834880 -0.598763 0.813330 0.538275 0.420964 0.033077
1 -2.937081 -0.901382 -1.283065 -0.063103 -0.451482 -0.827799 -0.008976
1 -2.527751 -1.032433 -1.935104 0.918088 0.260761 1.052908 0.026736
1 -1.656158 -1.276438 -1.066181 0.331626 -0.933118 -0.668415 0.372047
1 -1.735599 -0.719609 -2.007939 -1.241181 1.195170 0.382617 0.026251
1 -2.585264 -0.172962 -1.875669 1.126566 2.094333 -0.386698 -0.007651
2 -2.255911 -0.800661 -1.790556 0.779047 -0.297664 0.472823 0.000799
2 -2.728135 -1.161101 -2.371787 0.071488 -0.037723 0.293540 0.000057
2 -1.408971 -0.874238 -0.976473 -1.035336 -0.039477 -0.342922 0.000220
2 -2.544223 -1.385244 -2.329409 0.325413 -0.532292 0.751388 0.003280
2 -1.927579 -1.211417 -1.509378 0.598105 -0.457776 0.323561 0.007171
2 -2.453329 -0.631712 -2.383651 0.179019 0.986323 -0.816663 0.021888
2 -3.109126 -0.614018 -1.954462 -0.601546 0.447899 -0.910433 0.000006
2 -1.882545 -0.851339 -0.569089 0.106618 -1.391609 -0.344967 0.030328
2 -2.153111 0.004571 -2.686056 0.181645 2.075216 0.416506 0.020374
2 -1.936004 -0.276100 -1.942875 0.718494 1.907756 -0.654306 0.035717
2 -1.277209 -0.419158 -1.727420 0.265926 0.843109 1.031682 0.050398
1 -1.850809 -0.675310 -1.675406 0.650516 0.236035 -0.522145 0.170889
2 -0.949312 -0.737106 -0.731161 0.140338 0.640783 0.508774 0.000042
2 -1.641941 -1.137274 -2.593368 -0.364753 -1.683336 0.434883 0.000170
1 -1.829262 -0.324344 -1.186313 0.376191 0.088461 -0.195972 0.000026
2 -2.222240 -0.136541 -1.343485 -1.421535 -0.210710 0.014937 0.032544
2 -2.124165 -0.635980 -0.389507 -0.506943 1.139097 0.795891 0.012012
2 -1.879329 0.029528 -3.000615 -0.761085 0.239744 -1.059718 0.000284
2 -1.878412 -1.100396 -1.213291 1.508459 -0.609470 0.713896 0.022092
2 -2.011725 -1.138430 -1.755288 -1.408401 0.460534 -0.514368 0.000636
1 -2.370238 -1.288737 -2.195095 -0.523308 -0.233134 1.172579 0.001751
2 -1.590422 -0.538080 -1.997065 0.196854 -1.022310 0.183077 0.038897
2 -1.345516 -0.796922 -0.750395 0.253864 -0.907362 -0.226574 0.044328
2 -2.691726 -1.271242 -0.883276 -1.265973 -0.791396 -0.692037 0.006240
2 -2.496419 -1.192927 -2.872434 0.932763 -0.069045 -0.170014 0.001174
2 -2.875765 -1.126257 -1.447512 -0.128512 -0.331953 1.360661 0.007171
1 -1.097932 -0.953067 -2.631540 0.010306 0.565146 0.101274 -0.095695
2 -3.073040 -0.240200 -1.849273 0.338957 0.651890 -1.056896 0.003912
2 -2.433364 -0.653021 -2.912216 1.836790 1.030924 -0.398133 0.180546
2 -1.871447 -0.016051 -0.940511 -0.076459 0.382212 0.035517 0.000059
2 -1.353703 -0.760163 -2.863305 0.959726 0.797009 0.484500 0.000142
2 -0.942000 -0.790848 -2.882121 0.116627 -0.984079 -1.185309 0.001773
2 -0.967789 -0.467249 -0.875250 -0.028273 1.210873 -0.038633 0.000023
2 -1.407270 -1.068094 -2.978841 -0.615580 0.266297 -0.844186 0.247717
2 -1.252518 -1.425472 -2.941624 -0.695634 -1.548258 -0.040130 0.079946
2 -1.297897 -0.379023 -0.900220 -0.390878 0.551543 1.775394 0.000750
1 -3.053873 -0.044351 -0.620783 -0.820007 -0.412925 0.236544 -1.322904
2 -2.545488 -0.096019 -0.909457 -0.228964 0.390126 0.070854 0.000043
2 -1.674319 -0.272017 -2.594398 1.207947 -0.545569 0.240878 0.000375
2 -1.877401 -0.630651 -2.443904 -1.350095 -1.067019 1.028795 0.002593
2 -1.518316 -0.897586 -1.784292 -0.015002 -1.518384 0.332758 0.040293
2 -1.994731 -0.258502 -1.469924 -0.647372 -0.862323 -2.150028 0.000151
2 -1.149934 -0.026402 -1.995009 0.359706 0.772513 1.837917 0.021327
2 -2.045881 -0.319534 -0.899909 -0.650607 -0.741438 -0.566155 0.000171
2 -1.506422 -0.111320 -2.041635 0.716243 1.259896 -0.004538 0.000030
2 -2.802350 -0.871430 -1.670831 0.435803 0.494481 -0.482549 0.010017
2 -2.677684 0.017353 -1.570720 0.418105 0.254245 -1.112104 0.283477
2 -2.274040 -0.803071 -0.859945 0.137603 -1.500493 0.943835 0.001554
1 -1.411517 -1.195018 -2.608997 -0.880712 0.045823 -1.617776 -0.047916
2 -1.050157 -0.351382 -1.268566 -0.182899 0.257630 0.209410 0.000057
2 -2.457957 -0.782189 -2.894219 -0.669817 0.394333 0.358793 0.135938
1 -2.366401 -0.256197 -1.428764 1.520935 -0.542191 0.490919 0.000765
2 -2.745604 -0.864769 -2.621081 0.277314 -0.749008 -1.440470 0.004119
2 -2.416693 -0.557337 -0.383018 -0.700556 1.713165 0.769333 0.000022
2 -3.004002 -0.758072 -2.615881 0.233068 -0.550165 -0.609846 0.007396
2 -2.231954 -0.354413 -2.749395 -0.094405 1.390845 1.248575 0.000837
2 -2.036352 -0.006966 -2.787981 0.363831 -0.101745 0.235578 0.020202
2 -2.421610 -0.591081 -1.226703 1.402827 -0.144089 -1.402031 0.005702
2 -2.845576 -0.825694 -2.920388 -0.333487 -0.870532 -0.071138 0.009125
2 -0.988327 -0.907377 -1.388533 0.183899 -1.908594 0.925488 0.002127
2 -2.810548 -1.184396 -0.971635 0.739504 0.109177 0.808585 0.006275
1 -1.449028 -0.831888 -1.895657 -1.225495 -0.281738 0.246433 0.030481
2 -1.161798 -0.894315 -2.897266 1.041830 0.811661 0.445092 0.090968
2 -1.229347 -0.920090 -0.810344 1.076878 0.719138 1.278897 0.003961
2 -2.143076 -0.497641 -2.285925 0.373966 -1.054073 0.131006 0.000940
1 -2.705862 -0.924040 -1.439514 0.692073 -1.379806 1.531405 -0.008175
2 -2.297049 -0.860116 -2.957097 0.032100 0.047461 0.085361 0.001975
2 -2.774898 -0.260088 -2.370752 1.230021 -0.239392 -0.524638 0.000456
1 -2.287091 -0.560131 -1.033865 0.021273 -1.283777 -0.543955 0.008700
1 -2.651164 -0.615817 -2.534359 0.746452 -0.808255 -2.167984 -0.065936
1 -2.936177 -0.126701 -0.616505 -0.408380 0.756647 -0.020035 -1.093080
2 -0.904584 -0.244101 -2.020799 1.043289 -0.622414 -0.254941 0.016835
2 -1.191621 -0.103966 -1.304160 -0.830810 0.526185 -0.726792 0.000014
2 -1.885195 -0.439398 -2.898570 -0.120868 -0.355787 -0.151268 0.000097
2 -2.474691 -0.531504 -2.268104 -0.006105 -1.383608 -0.477938 0.021834
2 -1.145423 -0.324609 -1.777317 -0.186019 -0.873850 0.222654 0.008001
1 -3.015117 -0.296168 -1.427778 -0.376267 -0.267474 0.243499 -0.011598
2 -2.520981 -0.050151 -2.733401 0.443725 0.705741 0.911889 0.000064
1 -1.855771 -0.537963 -1.901832 -0.683946 -1.451673 -1.498753 0.013668
2 -1.886559 -1.087512 -2.783660 -0.263227 -0.128926 1.190162 0.033820
1 -1.234848 -0.760268 -0.661555 -0.269363 0.071198 -0.737772 0.047725
1 -2.252612 -0.933208 -0.658362 -0.510750 0.213851 0.615230 0.140064
2 -1.432598 -0.237866 -0.818301 0.238256 -0.688159 -0.575680 0.173932
2 -2.836092 -0.832554 -0.879184 0.250903 0.857443 -1.054016 0.013334
2 -1.227551 -0.641204 -0.539920 0.203670 0.717069 -0.168374 0.006715
2 -2.897005 -0.825982 -0.630113 0.095543 -0.187018 -0.784447 0.001575
2 -0.874747 -0.386931 -0.615770 0.339707 -0.721332 -0.561675 0.000027
2 -2.945781 -1.127013 -0.589937 -0.618160 -0.507436 -0.050398 0.000120
2 -1.983169 -0.582594 -0.329467 -0.552454 0.626958 0.844565 0.013025
2 -0.958101 -1.424010 -0.653360 0.028725 -0.465242 -0.214738 0.073926
2 -2.915789 0.007865 -1.114917 0.335595 1.614903 0.688417 0.000011
1 -1.209892 -0.755472 -2.569164 -0.928298 -0.211306 -0.990948 -0.184600
2 -0.987967 -1.112086 -1.459775 -0.390506 -0.551565 1.075271 0.002694
2 -1.111162 -1.211886 -0.628553 -0.395725 -0.325305 -1.203394 0.206300
1 -2.691662 -0.251574 -2.895953 1.314836 1.269402 0.045575 -0.003591
2 -2.615795 -0.645640 -1.595433 1.122758 -0.708154 2.996880 0.000691
2 -2.007208 0.067948 -1.404931 -0.149809 0.568117 -1.856976 0.026781
2 -1.483933 -0.236292 -0.958655 0.610761 -0.992741 -0.785977 0.364283
1 -0.965444 -0.276231 -2.355313 0.549797 -1.924440 -1.274567 0.002073
2 -1.403240 -0.113570 -0.784350 0.752760 -0.549836 0.507450 0.141618
1 -3.014691 -0.136077 -0.684477 1.544440 -1.366393 0.330016 -1.615780
2 -2.022632 -0.259994 -0.666880 -0.661380 -0.472738 1.406095 0.000110
1 -2.378980 -0.199862 -2.950208 -0.468896 1.319289 0.600024 -0.003496
1 -1.340380 -1.328356 -2.460603 -1.069333 -1.208203 0.775286 -0.045057
2 -2.827144 -0.349591 -0.534477 0.503111 1.316002 -0.969959 0.004121
2 -1.330100 -1.441957 -1.569851 -0.590567 -0.763475 0.547054 0.066720
2 -2.797072 -1.200998 -1.577692 -0.173830 0.655717 0.871886 0.007173
1 -1.014549 -1.393462 -2.206330 0.287974 -0.265821 -0.215299 -0.001239
2 -2.238746 -1.038841 -2.357298 -0.407737 0.954257 -0.480749 0.002018
2 -1.678630 -0.956083 -1.185441 -0.640755 1.328745 0.633882 0.000376
1 -1.870359 -1.309921 -2.184181 0.430361 0.084817 -1.759382 -0.409243
1 -2.882460 -1.048694 -1.893555 0.731490 1.581646 -0.577522 -0.000503
2 -2.222026 -1.062978 -0.787615 -0.977032 1.079238 -0.402576 0.021498
1 -2.171516 -1.204610 -0.523809 -0.400105 0.950761 -0.307328 -0.006004
2 -2.510776 -0.877498 -2.402241 -0.737569 1.796868 -0.374296 0.000081
2 -2.648084 -1.023327 -1.845176 -0.747130 0.850534 1.131216 0.029759
2 -2.866179 -1.231011 -1.825114 1.061907 -1.167775 -1.082193 0.001451
1 -2.836243 -0.411025 -1.919713 1.071816 -0.903271 1.529785 -0.002785
2 -1.173977 0.094852 -2.382937 -0.017527 1.066199 -0.671268 0.000070
2 -1.235567 -0.065331 -0.657024 -0.501159 -0.585312 -0.606844 0.000397
1 -1.178065 -0.101636 -1.725266 -1.382207 -0.593971 -0.078773 -0.034876
2 -1.035936 -0.475790 -2.588754 -0.550464 1.754555 -0.446949 0.000967
2 -3.013170 -0.253869 -1.225327 0.476064 0.286883 -0.973020 0.003560
2 -2.354746 -0.532096 -2.926727 -0.496975 0.551083 0.784671 0.046587
2 -2.293158 -1.140844 -2.833038 -0.900309 0.144157 1.437448 0.002229
1 -0.944772 -0.569378 -2.906735 0.514173 0.536922 0.355442 -0.015496
2 -2.719649 -0.504124 -2.111772 2.172056 0.912303 -0.029072 0.000105
2 -2.285714 -1.367845 -2.472702 -0.415826 0.034813 0.647466 0.000830
1 -2.360142 -1.255207 -3.018994 -0.399910 0.608910 -0.740012 0.000757
2 -2.455938 -1.297445 -2.032178 1.246857 0.353597 1.131360 0.002939
2 -3.029556 -1.338817 -2.972087 -0.570280 -0.100712 0.858983 0.002657
2 -1.784078 -0.988981 -2.827891 -0.080027 0.583073 1.575736 0.104978
1 -1.785932 -1.206692 -2.236963 0.378137 0.768839 -0.386891 -0.435262
2 -1.597744 -1.239765 -1.166694 -0.142617 1.040118 0.444734 0.371916
2 -1.230202 -1.382997 -0.958707 0.915035 0.305303 2.794934 0.009530
2 -2.190818 -1.398030 -0.527482 -1.102608 -0.157617 -0.996282 0.001492
2 -1.021164 -1.179611 -1.286755 -0.842871 0.482095 0.645085 0.001991
2 -1.142256 -1.021621 -2.850282 -1.834850 0.631016 -0.856155 0.090909
2 -2.731489 -0.946220 -2.915142 1.062528 0.705022 1.544721 0.009128
2 -2.412890 -0.045253 -1.770946 1.140762 -0.751307 0.759180 0.008548
2 -1.379325 -0.057487 -1.787589 1.185425 -0.599162 0.965061 0.001654
2 -3.027947 -1.197174 -2.852118 0.707990 1.578710 0.072048 0.002551
2 -2.827445 -0.520965 -0.487355 2.230817 0.278187 0.144711 0.004238
2 -3.040064 -1.396575 -1.831454 0.643268 -0.519671 0.522447 0.000137
2 -0.965482 -0.336471 -2.821243 -0.522618 2.869117 0.970285 0.000098
2 -1.098824 -1.148640 -3.080952 -0.589935 -2.078278 0.394144 0.000171
2 -2.609629 -0.985833 -0.471318 -0.157464 -0.397938 -1.056915 0.000116
2 -2.756087 -0.797533 -0.501529 -0.147690 -1.645407 -1.544846 0.001798
1 -1.247869 -1.359198 -1.491073 1.271404 1.111403 -0.366917 0.064841
2 -1.083107 -1.335059 -0.649347 0.803529 0.899752 0.047633 0.230914
2 -2.128458 -1.300521 -2.357446 -0.845426 1.235434 -0.632888 0.000846
2 -3.021068 -0.053897 -1.986455 1.021429 -0.614333 0.466176 0.000320
2 -1.731322 -0.556100 -3.073885 -0.022268 1.254467 0.570729 0.000047
1 -1.332791 -1.394501 -3.050224 -0.943998 0.323403 0.776042 0.078847
2 -0.931308 -0.204586 -2.181819 -0.560162 -0.891178 1.180344 0.094585
1 -2.952624 -1.301218 -1.154896 1.972498 -0.864784 -1.266554 -0.039265
2 -1.828267 0.080851 -2.240345 0.325048 0.791327 -1.352793 0.005558
2 -2.152229 0.068959 -1.111544 1.586058 0.494526 1.046293 0.006177
1 -0.966818 0.046271 -0.450058 0.187380 0.183588 -0.131817 -0.003821
2 -2.530097 -0.041626 -1.184385 -0.249719 -1.004983 0.841970 0.000243
2 -2.135093 -0.033520 -1.454867 0.275117 -0.616649 -1.018284 0.011688
2 -1.406030 -0.063032 -2.361466 0.457570 -0.962370 -1.814430 0.000027
2 -1.958994 0.089276 -2.354475 -1.004718 0.826313 0.697263 0.006073
2 -2.613782 -0.036098 -0.478372 -0.243341 -0.695289 -0.780771 0.000029
2 -1.899587 -0.860734 -3.008758 -1.664186 -0.809196 1.627426 0.001168
2 -1.110836 -0.302841 -0.278075 -0.057404 -0.191781 1.055380 0.000018
1 -2.870419 -1.207433 -0.317108 0.349916 0.915811 0.558356 0.000093
2 -1.619358 -1.220523 -0.312613 -0.094613 1.716548 -0.374797 0.000177
2 -2.283136 -0.467698 -0.090956 1.007868 0.240623 2.024747 0.000510
2 -1.521543 -0.877746 -0.183947 -0.208550 0.036020 1.357973 0.000320
2 -2.478809 -1.262522 -0.076710 -0.096208 -0.497241 1.581903 0.000002
2 -2.455959 -0.085954 -0.255468 0.271813 -0.959223 0.187613 0.001177
2 -1.023965 -1.345531 -0.256216 0.107442 -0.213797 0.530524 0.003012
2 -1.131389 -0.833945 -0.200093 1.481351 -0.503718 0.321226 0.000059
2 -2.642151 -0.474521 -0.179373 0.096615 0.209403 0.495639 0.113747
1 -0.881158 -0.096613 -0.236312 2.018460 0.152595 0.290798 0.261184
2 -1.448434 -1.082297 -0.221387 -1.135450 0.010598 -0.670013 0.001191
2 -1.364458 -1.254524 -0.291666 0.395062 -0.780891 -0.213459 0.000815
1 -2.619652 -0.607140 -0.170110 -0.496444 0.311090 0.747699 0.106626
2 -1.999642 -0.384413 -0.319662 -0.147500 -0.580411 -0.450873 0.001050
2 -2.886468 -0.901542 -0.339498 0.368303 1.056394 -0.700982 0.000871
1 -1.359155 -0.425764 -0.149866 -0.079958 1.573105 -0.021700 -0.000545
2 -2.904755 -0.446715 -0.195505 -0.876745 0.427877 0.673608 0.413867
2 -1.961000 -0.175762 -0.095473 -0.278223 -0.468659 1.160414 0.000008
2 -2.770010 -0.614031 -0.259188 -0.418519 0.374519 -1.293564 0.010492
1 -2.223240 -0.994656 -0.261705 -0.544544 -1.140505 -1.351128 -0.003537
2 -2.954301 -0.221502 -0.303209 0.651905 -1.653244 0.485986 0.000253
2 -3.013717 -1.014004 -0.222939 0.675292 0.420500 -0.394685 0.000851
2 -0.983826 -0.564950 -0.129040 0.996302 1.272395 0.677186 0.295170
1 -1.651605 -0.154955 0.033392 -0.952559 -0.341243 1.006514 -0.000558
2 -1.802520 -1.248693 -0.082489 0.599792 0.760656 -0.251796 0.002339
2 -2.513930 -0.470362 0.010975 -0.121087 -0.635426 -0.092025 0.000410
2 -1.088845 -0.611874 -0.082030 -1.980686 1.053489 0.763294 0.295214
1 -2.684195 -0.823695 -0.008699 0.132758 0.835937 -0.585635 -0.008261
2 -1.705284 -0.473954 -0.122167 0.201039 -0.968402 -1.048599 0.003281
2 -1.929969 -1.172597 0.029795 -0.764259 -0.581637 -0.292071 0.002700
2 -1.506284 -0.661578 0.000954 -1.129387 -1.369624 -0.454880 0.000035
2 -3.040920 -0.318351 0.026022 -1.189057 1.255214 -0.037306 0.000413
2 -2.542674 -0.856772 -0.145863 -1.419846 -0.391892 -1.575076 0.001028
2 -1.036016 0.006116 -0.298546 -0.406837 0.103559 -0.284757 0.007538
2 -2.293938 0.010422 -2.865163 -0.173183 -0.708609 1.224321 0.000366
2 -2.522786 0.008466 -0.095786 -0.530121 -0.448052 1.659017 0.001159
2 -3.063084 -1.303011 -0.472981 0.905739 -1.258790 -0.048052 0.000135
1 -3.007765 -0.530809 0.042723 0.405871 0.395547 -0.669963 0.002821
2 -1.105621 -1.431513 -0.818943 0.065715 -0.051387 0.317347 0.003074
2 -1.564581 -1.425211 -2.362722 -0.200234 -0.032939 -0.051670 0.000047
1 -2.951100 -1.386530 -0.956583 1.641879 0.739945 1.064383 -0.040033
2 -2.068883 -1.436960 -2.541269 0.534016 0.279474 0.703104 0.000256
2 -1.748875 -1.392155 -1.195401 -0.226819 0.706381 -1.854985 0.001580
2 -2.653873 0.091159 -0.746142 -1.307499 0.699011 0.412075 0.000041
2 -2.813165 0.040154 -1.958576 -1.553043 -0.401069 -0.293214 0.001364
2 -3.029149 0.089680 -0.278873 -1.605274 0.408865 0.732024 0.001275
2 -2.324941 0.011761 -1.568436 0.937424 -0.770064 -0.724928 0.000573
1 -2.446171 0.026720 -2.060495 0.871329 -0.701400 -0.015105 -0.016418
1 -1.026509 0.022543 -1.915624 -1.617293 -1.936167 0.579508 0.011072
2 -1.048937 0.014896 -2.975912 -0.329297 -1.925248 1.469602 0.000073
2 -1.320131 0.086966 -0.970634 0.436697 0.169863 1.683659 0.000236
2 -3.048061 -1.043788 -2.184171 1.731597 -0.314293 0.182855 0.028150
2 -3.077362 -0.887206 -2.527398 1.127071 0.377821 1.064266 0.017763
2 -2.263481 0.062268 -2.277862 0.099090 -1.279954 -0.061811 0.033775
2 -2.560716 0.052423 -1.545418 0.973103 -1.406212 -0.683313 0.283097
1 -3.074868 -0.268987 -2.321990 1.790877 1.552475 -0.868019 0.000667
2 -3.079001 -0.291983 -2.527295 1.584854 0.874969 -0.624067 0.000679
2 -3.094091 -0.996686 -2.977883 1.512280 -0.583363 -0.450349 0.049453
2 -0.873129 -0.432357 -2.478891 -0.748379 -1.571772 0.827584 0.001242
2 -2.696676 0.095241 -1.807796 1.614171 -0.712910 -0.051610 0.005494
2 -1.405979 0.092331 -1.554834 1.207664 -0.163769 -0.270561 0.000476
2 -1.348289 -0.933752 1.847021 -0.052385 -0.234956 -0.167649 0.011324
2 -2.544513 -0.636523 2.512033 0.708835 1.562629 -0.506021 0.005955
2 -0.885862 -0.471891 2.001782 0.799599 -0.517538 -0.209918 0.000799
2 -2.363348 -0.957837 0.521823 0.708991 -0.500841 -0.808225 0.000035
2 -1.988745 -1.186369 1.232206 -0.253528 -0.305007 -0.500051 0.031736
2 -1.623745 -0.819675 1.218903 -0.963365 -0.211961 0.243827 0.059165
2 -2.085749 -0.017422 2.003720 0.521645 0.245788 -0.348365 0.000804
2 -2.579096 -0.420531 1.652642 -1.142215 0.519079 0.681503 0.001973
2 -2.363872 -0.447166 2.604087 -1.515904 0.345592 -0.192212 0.268897
2 -2.498184 -1.415687 2.594226 -0.906355 -1.530697 0.199398 0.000144
2 -2.485734 -0.988937 2.860167 -0.057031 -1.015076 0.171081 0.000318
1 -1.829930 -0.823388 3.045660 0.116843 0.246797 1.297083 -0.418737
2 -1.428325 -0.619209 2.714720 1.999216 0.581271 -0.590820 0.929467
1 -2.520671 -1.339021 2.205488 -0.519554 -0.319412 -0.341538 -0.013688
1 -2.863008 -0.566984 2.955360 -1.402076 0.094470 -0.110273 -0.017714
2 -2.781483 -1.019771 1.623503 -0.439547 -0.058645 0.420316 0.000149
2 -2.988628 -0.729084 1.131755 -0.781483 0.615626 -0.625172 0.007824
1 -1.394366 -0.387755 1.626120 -1.057418 -0.056229 1.019012 -0.147981
2 -1.332905 -0.947103 3.104000 0.331264 0.381681 0.305903 0.010539
2 -1.631904 -0.846560 1.802174 -0.871095 -0.391697 1.074842 0.054196
2 -1.808375 -0.562358 2.425176 -0.421582 0.215457 0.502182 0.006315
2 -2.111176 -0.570087 1.611212 -0.777382 -0.570323 -0.610223 0.026666
2 -1.916205 -1.284642 1.144938 -0.725636 -0.335515 -0.249387 0.032561
2 -2.020291 -0.503321 1.721929 -1.259098 -0.049243 0.688530 0.016502
1 -1.960069 -0.433161 2.089739 0.808210 -0.017031 0.503534 0.005506
2 -2.146946 -1.421598 2.038145 0.905574 -0.698893 0.856827 0.000058
1 -1.595363 -0.650984 1.341719 1.304683 -0.009039 -0.331148 -1.226447
2 -1.508201 -0.318828 2.832621 -1.286035 -0.091120 0.000644 0.000867
2 -1.205782 -0.845068 0.643322 -0.051742 0.192985 -0.258417 0.140874
2 -2.433739 -0.556836 2.392840 -0.748898 0.371120 -0.235798 0.011488
2 -1.279257 -1.195088 2.688009 0.016892 -1.221385 0.578110 0.111159
2 -2.279494 -1.299045 2.675278 -1.284886 -0.427174 0.250684 0.000143
1 -1.759747 -0.958722 1.447710 0.596812 0.607943 -0.970577 -0.050359
2 -1.575151 -1.032931 1.077212 -0.523445 0.016220 -0.372252 0.018450
1 -1.963515 -0.788577 3.009898 -1.002235 0.705086 0.053281 -0.418804
2 -2.031298 0.082432 1.236133 1.361147 1.023769 0.001318 0.000550
2 -1.991768 -0.801122 2.493352 0.267436 0.237419 -1.193845 0.000209
2 -2.392651 -0.875677 0.902531 -0.763801 0.701730 0.206073 0.014061
2 -1.058613 -0.811932 1.717975 0.908771 -0.290034 0.916441 0.000135
2 -1.147984 -1.127214 0.713150 -0.063785 -0.717330 -1.239050 0.000541
2 -3.076898 -0.678377 1.912633 -0.987405 -0.844167 0.076116 0.005436
2 -1.410699 -1.263982 1.358744 0.547354 -0.477635 -0.382169 0.000021
2 -0.968194 0.023109 1.006201 1.189077 0.329456 0.903077 0.000154
2 -1.802513 -0.401160 2.723764 -0.688398 0.956088 1.012866 0.000033
1 -1.625748 -0.973237 1.255511 -0.257798 -0.261573 -0.979085 -0.020027
2 -1.478096 -0.245412 1.323777 -0.507174 -0.207970 0.014811 0.000247
1 -2.708771 -0.847226 1.472694 0.147129 0.779424 -0.036144 -0.055706
2 -1.988105 -0.384501 0.963586 -0.506086 -0.874325 -0.532465 0.000554
2 -1.679964 -0.954689 2.561473 -0.010953 -1.127750 -0.835348 0.000015
2 -2.587765 0.031541 2.577549 0.362943 0.843476 -1.110324 0.002300
2 -2.645683 -0.156261 1.476027 -0.797760 0.826675 0.615856 0.000571
2 -2.599282 -0.821482 2.351087 -0.288570 -1.199325 0.852209 0.002929
2 -1.352756 -0.766526 1.585969 -0.409191 -0.424024 1.320075 0.054966
1 -2.973269 -0.667677 0.902896 -0.128576 -0.837091 -0.392097 -0.001972
2 -1.222938 -1.323931 0.519813 1.603143 -0.466446 -0.178953 0.003712
1 -2.142184 -1.102782 2.627032 0.731900 -0.390184 1.821334 0.006352
1 -1.163488 -0.903744 1.221556 -0.350189 -1.587980 -0.241291 -0.787589
2 -1.429615 -0.789609 0.710720 -0.199247 -2.454796 -1.030569 0.001712
2 -2.843467 -0.466555 1.932537 -0.434047 -0.364030 0.932704 0.000113
2 -1.097547 -1.291869 1.027190 1.251821 -0.884550 -0.085720 0.000226
2 -2.127056 -0.097182 1.814447 0.232075 0.447318 0.504870 0.003301
1 -2.919311 -1.147362 2.230037 -0.973431 -1.367351 0.147404 -0.002751
2 -1.344865 -1.248366 2.269611 -0.060763 -0.407095 -0.478049 0.000055
2 -2.082718 -0.162958 1.648734 0.111506 1.104825 0.696573 1.501373
2 -1.146859 -0.246849 1.060201 0.505077 0.274277 0.331031 0.007636
2 -1.297606 -0.213736 0.987050 1.338474 -0.896174 0.345784 0.006875
2 -1.815615 -0.356554 1.467333 0.527280 1.224862 -1.238426 0.000096
2 -1.848338 -0.440064 0.627397 -0.978178 -0.216494 -0.336108 0.000505
1 -1.720481 -0.528046 1.205880 -0.270678 -0.267718 0.112266 -0.395296
2 -2.058713 -0.539366 1.228050 0.316887 -0.503324 -0.460770 0.000429
2 -2.073765 -0.454053 2.844959 0.585501 0.780886 0.480626 0.000087
2 -1.661453 -1.044506 0.945452 0.007687 0.155112 0.378544 0.421554
2 -1.985735 -0.895266 1.195321 -1.012489 0.082571 0.699182 0.080176
2 -1.702974 -0.775754 1.337620 -0.151734 -0.514078 0.405002 0.045807
2 -1.310872 -0.236923 0.754399 0.018380 -0.131677 0.523729 0.001669
2 -1.405177 -1.026932 2.055599 -0.470907 -0.669726 -0.832381 0.001110
2 -3.089683 -0.434536 2.279623 -0.292516 -1.117056 0.447537 0.004401
1 -1.635942 -0.646758 1.224954 0.754373 0.472051 -0.140401 -1.171224
2 -2.478917 -0.547814 1.533929 -1.007611 -0.983051 -0.620897 0.001275
2 -1.750471 -0.556725 2.150123 0.171673 0.586934 0.379513 0.000563
2 -2.554750 -0.205402 2.268679 -0.383489 0.582373 0.718530 0.000661
2 -1.490314 -0.868707 1.799575 -0.834939 -0.775985 -0.275512 0.064835
2 -1.933207 -0.143169 2.668775 -0.462970 -0.155737 1.012689 0.002725
2 -1.761170 -0.797822 1.947148 0.094181 0.541449 0.335004 0.000996
1 -2.275537 -0.962905 1.416239 0.447301 -1.817438 -1.483274 -0.008091
2 -1.145295 -0.677989 2.167278 1.420573 1.132580 0.023552 0.000165
2 -2.186697 -0.336203 1.174645 0.808648 0.442953 -0.577999 0.000189
1 -1.609789 -1.052840 2.110231 0.747414 -0.422890 -1.639835 0.001049
2 -1.331975 -0.777432 0.879234 0.101241 -0.573763 -1.395415 0.001375
2 -1.321582 -0.238049 1.897692 0.887520 0.273569 -0.827126 0.000073
2 -1.272935 -0.995288 2.217020 1.108978 0.051360 0.859674 0.000581
2 -2.132255 -0.690354 2.778342 0.487733 -0.346097 0.959131 0.000081
2 -1.813345 -0.424520 0.842594 1.218493 -1.441933 -0.398591 0.181366
2 -2.865588 -0.828708 1.074325 -1.065575 -0.627603 0.629812 0.018759
2 -1.212819 -0.002716 1.444675 -0.059741 -0.210970 1.426869 0.009408
2 -1.158176 -0.174112 0.646828 0.026250 1.745328 -0.713574 0.147119
2 -1.926882 -1.067523 3.101030 0.523666 -0.445639 1.034453 0.000249
2 -1.663165 -0.120529 1.541312 -0.547897 -0.132598 0.516308 0.031576
2 -1.034146 -0.090049 2.521065 1.228653 0.473805 0.985997 0.004221
2 -2.142744 -0.097033 2.772319 -0.003564 0.161456 0.351967 0.000735
1 -2.525250 0.003740 2.126860 -1.929487 -0.719286 -0.001880 0.165857
2 -1.116066 -1.441118 2.755814 0.387971 -0.869414 0.567706 0.001016
1 -2.529451 -0.432399 2.455496 -0.370738 1.106237 -0.645657 0.001442
2 -2.194844 -1.129519 1.966610 -0.611710 0.512972 0.041189 0.083905
2 -1.629678 -0.156370 2.336270 1.192510 1.279037 0.834422 0.002091
2 -1.489190 -0.906611 1.576626 -0.200934 0.590661 -1.687956 0.001581
2 -1.680496 -0.650073 2.500026 0.686624 0.663385 0.173538 0.016792
2 -2.354581 -0.034577 2.085265 -0.444049 1.779569 0.572230 0.139959
1 -1.585241 -0.599468 1.476294 -0.900049 -0.822081 -0.130202 -0.423165
1 -2.430305 -0.526386 1.947704 0.678775 -0.623744 0.440591 -0.933657
2 -1.865093 -0.554199 1.090954 -1.432037 0.197683 0.397703 0.002511
2 -2.642111 -0.836031 2.898833 0.052846 0.425753 0.088377 0.041831
1 -1.869887 -1.058565 1.111553 -0.302265 -0.721934 -1.433617 -0.008289
2 -1.453504 -0.814266 1.166853 -0.025333 1.064900 -1.114510 0.004134
2 -2.463670 -0.800471 1.338122 1.222039 1.163651 1.305977 0.002718
1 -1.306486 0.042692 1.204221 0.403734 1.152932 -0.091671 0.046013
2 -1.886005 -1.248835 2.605081 -0.030393 0.048352 0.632592 0.051752
2 -1.417232 -0.687614 1.687031 -0.802273 -0.219723 0.742583 0.052758
1 -2.373457 -0.624689 1.979089 1.018830 0.444764 0.182116 -0.944541
2 -2.730752 -1.225200 2.655214 -0.208986 -0.762578 -0.028678 0.001130
1 -1.196924 -0.896941 1.321025 1.191405 -0.278337 0.140092 -0.841836
2 -1.292388 -0.019314 2.693904 0.502289 0.574639 -0.186600 0.191915
2 -1.570807 -0.133618 2.887165 0.879158 -0.108280 -0.361847 0.000882
2 -2.445875 -0.396014 2.251632 0.759866 -0.171742 -0.655640 0.010530
2 -2.530170 -1.214403 0.864375 -0.055251 -1.300926 -0.135857 0.021683
1 -2.537416 -0.814703 1.885202 -0.399609 -0.611191 0.127361 -0.013757
1 -2.662919 -0.494547 2.830804 -1.846714 0.434527 0.700545 -0.018368
2 -1.691774 -0.752797 2.206707 -0.029692 -1.716090 0.525362 0.000513
1 -2.735383 -0.313793 1.586689 -0.604169 -0.503006 -0.101993 -0.000173
1 -1.246586 -0.580085 1.508175 0.510886 0.266421 1.880479 -0.149101
2 -2.259076 -0.556393 1.540410 0.199217 0.611117 -0.648828 0.010571
1 -2.296652 -0.243743 1.579711 -0.678234 -0.039809 -0.729281 -0.998424
2 -2.021220 -0.485133 2.383445 0.565934 -0.371990 -0.629128 0.000193
2 -1.904428 -0.120553 3.073364 -0.713799 1.172354 0.768478 0.000208
2 -1.719547 -0.061633 1.667932 0.433760 1.231988 -0.303274 0.112254
1 -2.119105 -1.016355 2.231580 0.342901 -1.166401 1.534000 -0.000817
2 -2.788218 -0.298078 1.335814 0.675636 0.957312 -1.829674 0.001245
2 -2.032538 -1.145663 2.859124 1.028067 -1.259259 0.498629 0.004391
2 -2.434099 -0.345755 0.474061 1.177194 0.096882 -1.616099 0.000052
2 -3.013571 -0.283574 2.103627 -0.540500 -0.310273 -0.209949 0.000104
2 -2.718806 -1.041768 2.750080 -0.495108 -1.296143 -0.321216 0.000726
2 -1.842726 -0.136794 2.180617 -0.295078 1.501784 1.328452 0.002211
2 -1.806501 -0.168533 1.654459 -1.274544 -0.362880 -0.938244 0.082732
1 -1.179513 -0.819744 1.505580 0.861238 -1.150217 -0.120035 -0.075244
2 -2.604621 -0.629392 2.285676 0.341808 -0.893937 -0.465291 0.001436
2 -2.420741 -0.465157 2.103452 0.062021 1.692450 0.577425 0.018283
1 -1.553807 -0.458810 1.732671 0.490498 1.246647 -1.410415 -0.062497
2 -2.539210 -0.822507 0.939127 1.101498 0.594424 -0.763485 0.014089
1 -1.322585 -0.072529 1.679236 -0.670155 0.249933 1.609158 -0.009960
2 -0.944708 -0.235079 2.133532 0.619125 0.607798 1.272629 0.000279
2 -1.041302 -0.758415 1.443473 -0.158919 1.073460 -1.389418 0.012896
1 -0.927906 -0.840949 1.313683 0.151845 -0.822194 -0.276986 -0.024986
2 -2.025432 -0.130342 1.562523 -0.684599 1.657650 -1.380637 1.500946
2 -1.739486 -0.534460 1.649340 0.139051 -0.479052 -0.890831 0.000519
2 -1.134624 -0.073026 2.082027 -0.306101 2.268847 0.156845 0.000180
2 -1.903631 -0.965125 2.876587 -1.736444 0.062011 1.265277 0.000733
2 -1.014166 -0.624103 2.972399 0.607790 1.459134 0.738279 0.180039
2 -1.749192 -0.082819 2.647954 -0.383718 0.007839 0.087687 0.004292
2 -2.916072 -0.792183 1.851389 -0.477223 0.538712 -1.492481 0.000948
2 -3.064047 -0.839221 1.433166 -1.172525 0.988495 1.003964 0.000005
2 -1.915911 -1.119577 2.660561 -1.768420 -0.628927 -0.993474 0.055662
2 -2.718480 -0.865179 1.135444 -1.406352 0.180780 1.157922 0.011069
2 -1.317316 -0.886974 2.571928 -0.300723 -0.430548 -0.834250 0.000093
2 -1.179404 -0.114369 2.730607 -0.248733 0.046300 0.267295 0.026200
2 -2.117802 -0.412605 2.020829 0.123687 -0.474145 0.265472 0.005444
2 -1.306332 -0.637664 2.984217 0.092226 -1.412908 1.308011 0.000195
2 -2.728239 -0.838611 3.017099 -0.943741 0.892901 0.876888 0.041526
2 -2.615489 -0.585703 1.260412 0.581175 -0.159375 -1.458349 0.000035
1 -2.373624 -0.286199 1.648217 -0.317772 -0.750915 -0.936556 -1.000751
2 -2.482045 -0.827324 1.520538 0.557739 1.580252 -0.075011 0.004786
2 -1.974385 -1.094586 1.529085 -0.911449 0.623407 -0.637589 0.084606
2 -2.452874 -0.298274 2.719498 0.068480 -0.323168 0.622026 0.001389
2 -3.000626 -0.014611 1.215936 -0.835265 0.901197 0.677289 0.008041
2 -1.363836 0.022105 2.794789 -2.023331 0.588602 0.365170 0.166204
1 -2.681658 0.017679 2.861497 -0.006408 0.521814 0.463883 0.002676
2 -2.229559 -1.077522 2.458482 0.474600 -0.534261 -0.788794 0.002127
2 -0.984081 -0.166026 1.161118 -0.063870 0.101987 -0.250327 0.011795
2 -2.651268 -0.990420 2.286855 -0.577369 1.026308 -0.479761 0.002050
2 -2.375268 -0.552680 3.048189 0.087364 1.650694 -0.253695 0.000034
2 -2.275186 -0.376337 2.657096 0.487208 -0.555067 -0.132710 0.268905
2 -1.725117 -1.144671 0.969345 0.550470 -0.822468 1.301496 0.404316
2 -1.782677 -0.728202 0.801721 -1.224673 0.186488 -0.220743 0.000070
1 -3.011385 -0.329120 0.728403 0.502892 0.972049 0.229092 0.005736
1 -3.075422 -0.503630 1.874676 -0.222924 -0.649972 -0.260592 0.003848
2 -1.253263 -1.001741 1.088432 -0.732005 0.341265 -0.055837 0.015201
1 -1.140914 -1.070533 2.538046 0.824209 -0.048204 -0.897762 -0.354145
1 -1.607351 -0.504238 2.512043 -0.698983 -1.055613 -1.030877 0.011208
2 -2.499183 -0.131263 1.031189 -0.594170 0.070806 0.259582 0.001395
2 -2.700432 -1.158457 1.307565 0.924198 0.230260 0.414902 0.000059
2 -2.159083 -0.918372 2.597648 -0.156359 -0.628460 -0.995758 0.002631
1 -1.099994 -0.962812 2.444692 -0.830547 -0.974989 0.317375 -0.787913
2 -3.114908 -1.242727 1.053239 -0.153635 -0.777473 0.010963 0.000079
2 -2.362316 -0.811455 1.961519 0.883294 1.357698 0.830217 0.003775
1 -1.684155 -0.256583 0.941050 0.530121 -0.335630 0.336008 -0.991115
1 -1.758788 -0.314606 0.883855 0.234331 -0.385356 0.914053 -0.810571
2 -1.394419 -0.382240 2.514013 -0.742066 -1.246011 -1.031281 0.000091
1 -2.753931 -0.273488 2.348135 0.532308 -0.452762 0.692259 -0.006496
2 -2.543904 -0.629002 2.699879 0.373501 -1.566894 0.451636 0.002367
1 -0.954694 -0.674368 0.894559 0.017319 -1.324644 0.703994 -0.009221
1 -2.557765 -0.980573 1.443785 -1.136021 -1.937773 -1.285938 -0.060714
2 -1.518576 -0.299367 1.538690 1.288608 -0.767279 0.266050 0.005106
1 -1.198563 -0.367652 1.438932 -0.542394 -0.239826 0.009655 -0.329080
2 -2.770042 -0.799900 0.428580 -0.305213 0.433956 -0.517534 0.000020
2 -1.283780 -0.950779 0.658009 0.482554 0.682078 0.783481 0.141481
2 -1.871109 -0.825874 1.159997 0.906604 0.185832 1.652202 0.080078
2 -1.393135 0.067130 0.640006 -1.203864 1.659536 -0.481512 0.256508
1 -0.974670 -0.907141 2.411743 -0.086470 -0.720013 -0.266275 -0.457001
2 -1.078487 -0.444240 0.396769 0.423105 -1.532265 -0.464213 0.001493
2 -1.867469 -0.119119 0.927220 0.470353 0.783949 -0.673763 0.000496
2 -1.090425 -0.382425 1.770101 -0.585326 -1.292934 0.337578 0.001893
2 -1.047796 -0.041405 3.024773 -0.130505 -0.261303 0.401417 0.000096
1 -1.411895 -0.118600 2.140671 0.090007 -0.202080 0.365980 -0.135373
2 -2.126838 -0.407065 1.399278 -1.121521 -1.571492 -1.529388 0.000454
2 -2.090833 -0.249342 2.609437 0.782888 -1.318522 0.102338 0.001429
2 -2.108414 -0.115033 1.396675 -0.023764 -0.585728 -0.295632 0.002425
2 -1.585175 -0.174609 1.838049 -1.263086 -0.774798 0.881882 0.000147
2 -2.988789 -0.216507 0.974796 0.264366 1.452813 -0.206492 0.099887
2 -2.008402 -0.883676 0.393872 -0.936860 0.140861 -0.411143 0.005890
2 -1.311737 -0.904616 0.452142 0.979159 0.720306 -0.408715 0.001226
2 -2.184446 -1.184536 0.579874 0.532429 -1.252576 0.811336 0.000780
2 -1.417763 -0.391757 0.643384 0.623811 -0.575031 0.509174 0.017271
1 -2.750362 -0.417756 0.677511 -1.363983 0.483557 0.849436 -0.006338
2 -1.802013 -0.978253 0.830644 0.221301 0.600331 1.304970 0.001732
2 -1.860368 -0.814102 0.447743 -0.295530 -1.080115 0.116505 0.005918
2 -2.304112 -1.303075 0.464661 1.109888 -0.697141 0.136550 0.000793
2 -1.135141 -0.071927 0.566876 -1.021384 -1.126484 1.170682 0.146167
2 -1.512269 -0.957668 0.488282 -0.064913 0.504629 0.332217 0.000719
1 -1.343250 -0.529885 0.658636 0.427164 -0.603289 0.984860 0.016957
2 -2.939433 -1.129808 0.664501 -0.596384 -0.887055 1.217028 0.001896
2 -2.896749 -0.904216 0.764839 0.133349 0.330863 1.743049 0.000140
2 -0.999495 -1.127969 0.524940 0.073197 -0.721682 0.646851 0.028528
2 -1.961358 -1.295384 2.949113 -0.096259 -1.496161 -0.621776 0.109387
2 -1.724667 -1.241587 1.345921 0.629733 0.110727 -1.078786 0.017803
2 -1.356593 -1.303319 2.666126 -0.003541 0.021547 0.957307 0.111043
2 -2.084288 -1.263559 1.402674 0.872009 0.214551 -0.849069 0.001943
2 -1.036331 -1.302464 2.555774 -0.141908 0.198621 -0.276966 0.000990
2 -2.598862 -1.352410 0.965125 -0.553989 -0.051368 0.100270 0.002757
1 -2.437888 -1.318285 0.793137 -0.253860 -0.000772 -1.888281 0.019201
2 -2.210790 -1.258985 1.570881 -0.438644 0.300860 -0.651763 0.000610
2 -1.577409 -1.319389 2.902766 -1.327750 -0.035250 1.575850 0.000279
2 -2.359668 -1.064662 2.115274 0.378825 0.996121 0.937104 0.000210
2 -1.250582 -1.045830 0.902681 0.164790 0.944813 -0.030142 0.048801
2 -1.697084 -1.241481 2.126811 0.571878 0.251481 -1.593365 0.000609
2 -1.554725 -1.361452 0.518413 1.393361 -0.168300 1.356705 0.060211
2 -2.781640 -1.059595 0.582865 -0.783840 0.940154 0.908756 0.001747
2 -2.896885 -1.285504 1.470013 -2.245982 0.445649 -1.379492 0.000046
2 -2.113453 -1.188807 1.872221 -0.834905 0.816217 0.305305 0.083735
2 -2.134023 -0.226889 0.547401 1.052975 -1.215732 0.668215 0.000083
2 -2.053140 -0.117604 0.769485 0.687854 -0.825159 -0.254404 0.000142
2 -2.130352 -0.086370 2.255269 0.749071 -0.430227 -1.904343 0.000071
2 -2.807140 -0.244042 0.689697 1.484309 0.463270 -0.547345 0.003055
2 -1.314626 -0.211519 2.975942 -2.344143 1.283077 -0.157269 0.000095
2 -2.615526 -1.439560 1.390237 0.897207 -0.496482 -0.961870 0.005427
2 -2.981720 -1.284054 0.849624 -0.177358 0.412700 0.338114 0.000210
1 -1.012971 -1.345388 1.496257 0.750367 0.149591 -0.522443 0.000472
2 -2.096183 -1.293283 2.958739 0.338935 0.349657 1.028705 0.109308
2 -2.675244 -1.270538 1.626072 1.222581 0.540638 -1.234458 0.000292
2 -2.519618 -1.176542 0.584461 1.211510 0.991466 -0.330138 0.000107
1 -1.079050 -1.188064 2.216316 0.825957 1.001567 0.509349 -0.007716
2 -2.005556 -1.108355 2.507916 0.482426 1.720672 1.273270 0.008104
2 -2.914000 -0.352196 1.478689 1.198934 -2.234758 0.427215 0.001591
2 -1.503079 -0.633125 2.798219 -0.002055 -0.384039 -0.800566 0.929471
2 -1.394090 -1.281166 0.922346 -0.171864 0.538450 -0.384289 0.001686
1 -1.886888 -1.160260 1.445102 0.532603 1.456295 -1.106709 0.059452
2 -1.311071 -1.129279 1.004500 0.218968 2.057582 -0.392224 0.059617
2 -1.401816 -1.372998 1.804325 -0.476017 0.273118 1.085804 0.000002
2 -2.679642 -1.355916 2.814828 0.759447 0.663585 0.406680 0.000509
2 -2.236348 -0.676327 0.434732 0.228939 0.618243 1.011614 0.000017
2 -1.782597 -0.438562 0.404057 1.829342 -0.879818 0.691845 0.000161
2 -1.039093 -0.983046 1.021427 -0.922448 -0.213550 1.105345 0.000389
1 -1.205298 -0.412993 1.584616 -2.195931 -1.020977 0.867281 -0.452800
2 -1.236428 -0.911880 2.920738 0.015491 -0.952040 -1.602151 0.000567
2 -3.040907 -0.480877 0.731565 0.652464 0.987964 0.521841 0.021629
2 -1.293636 -1.305237 2.994535 0.229678 -0.214969 -1.152450 0.000305
2 -1.030031 -0.327337 1.218432 -1.297162 0.680849 0.198276 0.005021
2 -0.900675 -0.509962 0.548104 -0.281839 0.017589 -0.303147 0.000419
2 -0.932270 -0.533332 1.566179 -0.810342 0.256915 -0.366133 0.017882
2 -0.924109 -0.635656 2.224766 -0.530743 -0.366690 0.318771 0.002921
2 -2.490322 0.001956 3.048822 -0.702888 1.457542 -0.699031 0.000038
2 -0.954834 -1.068109 2.991213 -0.587490 -1.250896 -1.245161 0.000466
2 -1.006775 -0.033819 1.265513 -1.410435 0.332893 -0.888045 0.007043
2 -1.957614 -1.328005 2.252971 -0.759435 1.190369 -0.865261 0.000024
2 -2.800106 -1.358481 1.791970 0.148677 0.795891 -0.659214 0.000240
2 -1.775288 -1.356057 1.250229 0.930169 0.868794 1.347783 0.018960
2 -2.828647 -1.322962 3.113198 0.499690 1.178570 0.655160 0.000135
2 -0.907878 -1.242412 0.488263 -0.639473 1.520433 0.349651 0.028746
1 -0.908634 -0.380617 1.046042 -0.660785 -0.294973 1.500604 -0.006484
2 -0.948399 -0.388149 1.508019 -1.141696 0.644338 -0.196053 0.017620
2 -0.910933 -1.167152 2.643515 -0.894662 0.579240 0.786348 0.000791
2 -0.912660 -0.450199 1.798835 -0.832153 -0.368358 -0.605962 0.002777
2 -0.885454 -1.361839 1.665516 -0.509706 -0.172006 0.690637 0.000579
2 -0.940844 -0.118590 1.935574 -1.151294 0.043203 0.920782 0.000388
1 -1.689833 0.014747 2.389847 0.649110 -0.857401 -1.504013 0.000362
1 -0.988269 0.072536 2.425850 0.933583 0.619795 -0.379042 -0.909835
2 -1.528064 0.056546 0.844968 -0.043350 0.389783 -0.543871 0.033100
2 -1.719912 0.005922 2.190243 -0.677329 -0.560386 0.549801 0.012119
1 -2.576512 0.006095 1.148956 0.041826 -0.266320 0.781760 -0.000387
2 -2.441059 0.025157 2.230363 -0.445760 -0.623812 0.071344 0.311524
1 -1.387988 0.036362 2.218404 -1.377447 -0.263082 1.317589 -0.136787
2 -3.047756 0.075057 0.759087 0.937199 2.024080 0.474655 0.008623
2 -2.310370 -0.045204 0.619187 -0.209365 -1.535830 -1.414330 0.000360
1 -1.088106 -0.687100 3.058022 -0.246635 -0.868218 -0.855421 0.176823
2 -1.646836 -1.391018 0.624956 0.932203 1.059379 -1.501699 0.050832
2 -2.280712 -1.432902 1.053495 -0.511962 -0.186588 1.693723 0.000085
2 -1.159673 -1.389436 0.824467 -0.417682 0.590346 -0.290320 0.002264
2 -1.109181 -1.392889 0.643311 -1.133122 0.619351 -1.823975 0.005303
2 -1.660837 -1.322525 0.397562 -0.137439 1.683029 -0.314082 0.009637
2 -2.947544 0.089621 0.436512 0.672456 0.158697 -0.717283 0.001609
2 -1.249884 -0.000155 1.041277 1.287346 -1.225552 1.464835 0.010467
2 -1.861120 0.092642 2.201475 1.986989 0.512006 -0.331268 0.010485
2 -1.832009 0.046626 2.746729 -0.495164 -0.331872 0.691117 0.003980
2 -2.384253 0.021632 1.593793 0.352847 -0.757981 -0.523904 0.000028
2 -1.290533 -0.463468 0.289436 -0.618326 1.185711 -0.405899 0.000158
1 -1.670510 -0.941195 0.317082 0.044751 0.009058 -0.461495 0.001720
2 -0.942546 -0.561701 0.316342 0.003449 2.245059 0.053879 0.003561
2 -3.019055 -0.251544 0.383980 -0.740086 0.080064 0.705410 0.152380
2 -1.196103 -0.231250 0.397585 0.232150 -0.557058 0.811294 0.000272
2 -1.133273 -1.354322 0.300781 0.854873 0.889002 -0.669251 0.001989
2 -0.954205 -1.292628 0.286581 0.637119 0.857658 0.041022 0.060784
2 -2.909238 -0.553515 0.347032 0.513934 1.707511 1.146039 0.013516
2 -2.436746 -0.113661 0.362681 -0.065595 1.336648 0.785844 0.000809
2 -2.927698 -0.157240 0.384543 -0.623779 0.500135 1.567833 0.152433
2 -2.290388 0.050143 0.417747 0.417034 0.553737 1.658068 0.000671
2 -0.953392 -0.747761 0.310166 -0.518481 0.488631 0.372852 0.002889
2 -0.934214 -0.908682 0.466565 -1.128200 0.281067 2.331797 0.000751
2 -2.604418 -0.002352 0.300425 0.135103 -0.603233 0.178277 0.000537
1 -1.051554 0.085093 0.413132 -0.638736 0.146246 -0.683094 -0.002015
1 -2.382296 0.064595 2.383047 -0.256092 -0.572543 -0.049201 -0.995739
2 -2.917722 0.032540 1.572436 -0.468196 -1.603883 0.389765 0.000015
2 -2.732983 0.072803 2.693494 0.780478 -0.662308 1.116711 0.004470
2 -0.895367 -0.490832 2.333809 -1.291724 0.168350 0.415637 0.026129
2 -1.756969 -1.096723 0.241411 -1.390463 -0.073171 -0.124034 0.002242
2 -1.528262 -0.616793 0.311996 -1.177143 1.141173 0.799303 0.000024
1 -1.105097 -1.060411 0.289882 0.308836 -0.455432 0.501116 -0.664382
2 -2.397634 0.085618 2.125211 1.423445 0.642407 -0.159268 0.416630
2 -3.087939 -0.868819 1.970368 1.295371 0.824620 0.767170 0.001296
2 -2.450831 -1.424578 1.338001 1.830196 0.863495 -0.009879 0.005438
1 -2.755061 -1.288744 0.208010 -0.877858 -1.191731 0.039658 0.003622
1 -1.123825 -1.070940 0.162376 0.316316 1.531452 -0.000935 -0.638187
2 -1.486035 -1.090704 0.238116 0.152909 1.019987 0.458871 0.000112
2 -0.955297 -1.155813 0.247760 0.707698 -1.197112 2.199698 0.075928
2 -2.932957 -1.310601 0.213291 0.420752 -0.741055 1.232608 0.003640
2 -1.908871 -1.234387 0.236844 0.641064 0.960718 2.037704 0.001101
2 -2.584804 -0.640529 0.201765 -0.758196 -0.999935 0.487674 0.000049
2 -2.183786 -1.083612 0.188341 -1.248190 -0.635650 0.703774 0.000013
2 -0.985212 -1.017608 0.171860 -0.830575 -1.044390 0.142480 0.052972
2 -2.901789 -0.553786 0.186518 0.919445 -0.489317 -0.809903 0.016942
2 -3.089811 -0.016772 0.918915 1.491308 -0.315597 -0.281171 0.033343
2 -3.086829 -1.236348 2.097374 1.595414 0.164098 0.534937 0.000170
2 -0.860248 -0.654521 1.831504 -0.467071 -0.291869 -0.008550 0.000545
2 -0.858490 -1.122798 1.742261 0.623365 -0.300491 1.722607 0.000075
2 -0.859827 0.047864 2.091660 -1.576385 0.669987 0.096888 0.008524
2 -3.106056 -1.205966 2.539846 1.388153 -0.953027 0.184312 0.001954
2 -2.289680 -0.441340 0.120883 0.063663 -0.194930 0.529944 0.000525
2 -2.205879 -0.708178 0.137718 0.467220 -1.975756 0.175013 0.000028
2 -2.411690 0.076760 0.996904 0.360459 -1.944682 -1.326092 0.114045
2 -2.037417 0.089671 2.755245 0.692068 -0.999601 1.324422 0.000995
1 -1.062084 0.090275 2.501883 2.209166 -0.286262 -0.799486 -0.907669
1 -3.120680 -0.248178 0.985079 0.635396 1.427846 0.261917 0.095903
2 -2.846607 0.496413 -1.131426 -0.775969 -0.408461 0.965711 0.000034
2 -1.340407 0.436125 -1.870275 0.215440 -0.881013 1.254540 0.008194
1 -2.543118 0.467987 -1.400544 -0.750153 -0.640508 0.298105 -0.004903
2 -1.377607 0.245544 -2.341451 1.293778 -0.286399 -1.558426 0.000119
1 -1.304747 1.352680 -0.977823 1.120492 0.778473 -0.368816 0.000002
2 -2.167286 0.774665 -2.593175 0.196383 0.276172 -0.539800 0.000679
2 -1.803849 0.325106 -1.242391 -1.103974 -0.291662 -0.005410 0.005803
2 -1.521585 0.855887 -0.446874 -0.794712 -0.497801 1.080760 0.000369
2 -2.757325 0.418948 -0.807164 -0.813692 -1.007954 0.857552 0.000050
2 -2.609602 1.212082 -1.625515 0.219550 -0.006933 -0.065897 0.001235
2 -1.653983 0.432834 -1.572631 0.415431 0.093798 -0.213583 0.000045
1 -2.762959 0.935674 -1.196422 0.814120 -0.171821 2.050030 0.027416
1 -2.098550 1.217575 -2.623549 0.773996 0.806868 0.023333 -0.001946
2 -1.193103 1.358478 -2.602221 0.546988 1.873311 -0.466807 0.000059
1 -1.366965 0.555892 -2.034462 0.761643 -0.725155 0.028811 -0.816106
2 -2.582621 0.472880 -3.072056 -0.597332 0.515138 -1.198902 0.017543
2 -2.440821 0.839939 -2.055751 -0.298164 -0.097657 -1.197905 0.000045
2 -0.891983 0.978374 -1.161903 0.817379 0.435471 0.021977 0.032984
1 -1.668382 0.847444 -1.975897 0.465045 -0.864216 -0.710725 0.142170
2 -1.983399 0.956644 -1.888865 -0.402085 -0.294425 1.143069 0.000072
2 -2.193715 1.313430 -2.042036 0.368361 0.971801 -1.004762 0.000197
2 -1.226425 0.774141 -0.437309 0.335550 0.336816 1.333626 0.004975
2 -2.484016 0.248848 -2.322635 0.078724 -1.093407 -0.260147 0.060853
2 -1.271035 0.385938 -0.857930 0.119098 -0.473621 0.134934 0.044416
2 -0.993563 0.663067 -1.190477 0.708847 -0.121472 -0.101166 0.013673
2 -1.509798 0.346057 -2.022525 0.427423 -0.455646 1.160108 0.018221
2 -1.496931 0.958262 -1.794425 1.103756 -0.805167 -0.806095 0.034786
1 -2.543301 0.880512 -0.845277 0.441083 1.005133 0.499920 -0.018061
2 -2.286234 1.125871 -2.834048 0.509444 0.463876 -0.838985 0.025992
1 -1.564127 0.537458 -2.663346 0.149638 -0.743032 -0.588930 0.000782
2 -2.722067 0.660092 -1.433228 0.628165 -0.791347 0.045408 0.010798
2 -2.625090 0.805868 -1.663585 -0.630702 -0.649140 -0.728454 0.012422
2 -1.221026 0.969938 -1.293616 -0.958961 -0.394122 0.673037 0.006927
2 -2.232938 0.953078 -2.427344 0.109165 -0.036588 0.082154 0.012055
2 -1.513428 1.478792 -1.250380 1.099844 0.865775 0.321613 0.000049
1 -2.364736 1.433996 -1.916966 0.570993 0.671910 0.666842 -0.017730
2 -2.246468 0.648251 -1.382686 0.306988 -0.802232 -0.531235 0.000284
1 -2.165553 0.292281 -1.598453 0.224637 -0.098588 0.805442 0.001249
2 -1.686454 0.813376 -2.901372 -0.262468 -0.757758 -0.730696 0.004749
2 -1.939269 0.135035 -1.282374 0.776252 -0.080780 -0.057278 0.020421
1 -1.777876 0.546041 -1.005875 0.318970 -0.177126 -0.513312 -0.044890
1 -2.506185 0.688118 -0.650088 -0.039092 0.021467 1.052584 -0.011665
1 -2.340235 0.828175 -1.107287 -0.169870 0.703611 1.040378 -0.018222
2 -2.077481 0.954487 -1.443177 -0.296011 -0.035906 -0.824806 0.000290
2 -2.400789 1.338013 -0.592098 0.485196 0.069681 -0.016125 0.040459
2 -3.079994 1.134547 -2.867779 -0.011057 0.035598 0.078242 0.001118
1 -2.603240 0.172098 -1.163902 -0.231439 -0.652394 -0.226215 -0.001036
2 -1.028905 0.916725 -0.497298 1.317981 0.896552 -0.580284 0.000753
2 -2.049938 1.193216 -3.053987 -0.050729 0.967491 0.002576 1.319470
2 -2.630172 1.021010 -2.241033 -0.141672 0.096479 -0.239822 0.000027
2 -3.006675 0.822415 -1.064305 -0.326194 -0.584890 0.654574 0.293353
2 -2.866798 1.394746 -1.935265 1.043447 1.110474 -0.379631 0.048424
2 -1.588200 0.670415 -2.140175 0.129402 -0.921743 0.448660 0.000472
2 -2.868628 0.270541 -2.390486 -1.098395 -0.499402 -0.452972 0.000009
2 -2.202052 1.356711 -2.346526 -1.372680 0.713065 0.772310 0.000034
2 -0.983516 0.323410 -0.992372 0.344476 -2.106973 0.590163 0.004239
2 -1.337985 0.834040 -2.836479 -0.974806 -0.228160 1.007019 0.000148
2 -0.903170 0.580214 -1.933056 0.457447 -0.307275 -0.641154 0.231968
1 -2.569377 1.177512 -2.460009 -1.052665 0.795903 -0.216011 0.000100
1 -0.900012 0.458236 -1.967668 0.327546 -0.136231 -1.211601 0.457784
2 -1.583530 0.991783 -1.146977 -0.195112 -0.058130 -0.762490 0.000068
2 -3.115049 1.006418 -2.476690 -0.491860 0.016549 0.036779 0.004935
2 -2.231213 0.919778 -1.885693 -0.334291 -0.500640 -0.099456 0.000506
2 -1.508999 0.421262 -1.150213 0.589467 -0.386424 -0.072104 0.016437
2 -1.603678 1.061037 -0.348059 -1.356014 -0.324385 0.645800 0.000368
2 -1.372679 0.307837 -0.971945 0.637255 -0.982808 -0.086208 0.006456
2 -2.323315 0.452295 -2.571514 -0.399150 -0.625663 -0.727406 0.010028
1 -1.251210 0.641512 -2.040891 -0.150247 -0.039960 1.462400 -0.654585
2 -1.382677 0.848886 -2.429923 0.550816 0.598133 0.353093 0.002226
2 -1.082943 0.846949 -0.811962 0.423518 -0.710401 1.243666 0.000149
2 -2.664082 0.833592 -2.645936 -0.345482 -0.336997 -0.442095 0.006183
1 -1.709007 0.598347 -2.381031 -0.318710 0.762465 0.308155 -0.038238
2 -2.081789 1.140556 -2.858651 0.313859 -0.338833 0.060248 0.001638
2 -2.939519 1.397911 -0.713243 0.062841 1.204760 -0.221639 0.000020
2 -1.738362 1.304434 -1.729492 0.409451 0.569547 -1.127861 0.004629
1 -1.502150 0.552473 -2.311589 0.385948 0.483812 0.131771 -0.071768
2 -2.037035 1.092211 -2.462314 0.621512 0.802380 1.179229 0.020734
1 -1.928830 1.329797 -2.942467 -0.293929 -0.086624 0.070714 1.257006
2 -1.268406 0.828881 -1.880890 -0.057503 -0.499403 0.425086 0.003007
2 -1.776506 1.148506 -0.489054 -0.129163 0.061084 0.652760 0.000115
1 -2.437125 0.588273 -1.113521 0.386914 -1.107572 0.080111 -0.035756
1 -2.088419 0.810143 -0.505122 -1.190735 0.415499 -0.672060 -0.000872
2 -2.183922 1.081399 -0.728611 0.929223 0.861531 0.120578 0.000786
2 -2.138141 1.053796 -1.632104 1.069605 -0.396380 -1.245475 0.000298
2 -2.910290 0.485056 -3.035521 -1.151473 -0.114647 -0.683941 0.006062
1 -1.791314 0.318045 -1.026482 0.894101 -0.153683 1.032810 -0.135243
2 -1.719285 0.845252 -1.301489 -0.439785 0.718750 -0.102359 0.000066
1 -1.359931 0.607813 -2.148299 -0.699111 0.811514 -0.050796 -1.052790
2 -1.179497 0.998758 -2.230581 -0.266436 0.966919 0.274242 0.001657
2 -1.190123 0.875576 -2.409561 0.424423 0.223683 0.376450 0.026014
2 -2.809320 0.904080 -2.587182 -0.816705 0.714222 -0.415952 0.006815
1 -2.322591 0.591970 -2.075980 -0.234606 0.792517 1.012072 0.000121
2 -2.101985 0.964555 -2.522681 -0.206346 -0.264529 0.112134 0.032587
1 -1.943827 0.389155 -0.607375 -2.145674 0.847268 0.104657 -0.417095
1 -2.491554 1.196726 -1.314413 2.406460 0.268631 -0.170339 0.001746
2 -2.730994 0.817612 -1.539458 0.033859 1.072653 -0.829615 0.033215
2 -2.707225 0.959387 -1.754277 -1.643075 -0.221144 -0.863919 0.001285
1 -2.631816 0.612879 -0.967145 -0.922291 0.079344 -0.418787 -0.027351
2 -2.025659 0.547138 -0.362923 -0.024580 0.248149 0.323233 0.109181
1 -3.039768 1.403975 -1.027540 0.067428 0.375340 0.073682 0.009137
2 -2.584880 0.428503 -2.344792 0.496772 -0.578652 -0.064405 0.000646
2 -2.333790 0.361337 -0.547522 0.739034 -1.083796 -0.004220 0.059072
2 -1.509566 0.764021 -1.511193 -0.759450 -0.300840 0.057526 0.000028
2 -1.821506 1.178130 -1.578558 -1.429839 0.503941 -0.584511 0.000447
2 -1.874487 1.404566 -1.117448 0.039825 1.567099 -0.070937 0.000019
1 -2.904235 0.595565 -0.360574 -1.112981 0.341307 -0.682848 -0.715466
2 -1.734430 1.224156 -2.084692 0.323898 0.156656 0.736735 0.001231
2 -2.125539 0.669052 -1.567918 -0.212520 0.769316 0.626336 0.000286
2 -2.717095 0.213818 -1.511259 0.160557 -0.208850 0.247647 0.000793
2 -3.036395 0.806670 -2.434447 -0.316948 0.317736 -1.123353 0.061270
2 -1.558531 0.885977 -1.914187 0.337065 -0.123556 1.767139 0.171021
1 -2.854120 0.260624 -2.052661 -0.085393 -0.341905 -0.831969 -0.001618
2 -1.031709 0.792938 -1.277201 0.493302 -0.817112 0.087647 0.013571
2 -2.220675 0.501391 -2.276632 0.044862 0.431210 0.528873 0.000103
2 -0.981385 0.569558 -0.665761 0.371143 0.225252 -0.412958 0.167655
1 -1.408469 0.823413 -1.761704 -0.516874 -0.543777 -1.085403 0.007036
1 -2.005527 0.312754 -0.512157 2.396465 -0.126860 1.267313 -0.602609
1 -2.865248 0.758730 -1.487112 0.741660 1.276920 -0.698794 0.020286
2 -1.145458 0.477271 -2.205596 0.061186 0.710261 0.464403 0.016057
2 -2.926672 0.800029 -0.521714 -0.218671 1.084644 -0.675996 0.000396
2 -1.772833 1.398515 -2.167728 -1.210518 1.629112 -0.292936 0.001210
2 -2.916326 0.762363 -1.125042 -0.693154 1.065467 1.167474 0.293284
2 -2.688523 0.530257 -0.525147 0.027741 -1.599598 1.780105 0.002521
2 -2.246799 0.823212 -2.986760 -1.357945 -0.633433 0.606115 0.000179
2 -0.966272 0.462758 -0.738784 -0.059670 -0.584555 -0.148377 0.167672
2 -1.331042 0.965058 -0.964464 -0.336559 -0.122416 -0.716019 0.000108
2 -1.755802 0.368517 -2.344012 -1.445308 -0.464670 1.018951 0.002981
2 -1.242330 0.809445 -2.568089 0.114684 -1.010663 1.039789 0.004554
2 -2.539266 1.268471 -2.963077 0.477978 -0.006709 0.151106 0.000167
1 -1.913125 0.839972 -0.871240 0.186507 -1.186267 -0.790365 -0.003037
2 -1.657258 0.102891 -2.861943 -0.467260 -0.908290 0.346960 0.000052
1 -2.803204 0.385858 -0.541510 0.316421 0.549382 0.911514 -0.027190
2 -2.087563 0.657807 -3.033832 -0.732440 -1.452784 -1.074052 0.000174
2 -2.027603 0.404982 -2.613827 -1.667078 0.038807 1.258808 0.055201
1 -1.121274 1.148592 -2.359927 -0.478574 0.086733 1.637816 -0.004042
2 -0.864540 1.163953 -0.564365 0.820511 -0.126455 -0.647146 0.000612
1 -1.461717 1.251172 -0.518551 -0.659503 -0.082102 -0.442922 0.002503
2 -3.108448 1.012103 -1.147117 -1.924169 -0.911032 0.108074 0.000234
2 -2.581199 0.756882 -1.413254 -0.697729 -1.463241 -1.141497 0.006757
2 -2.546604 1.130788 -1.933699 1.162111 -0.703673 1.801809 0.000358
2 -2.450506 0.987265 -1.373547 1.712936 -1.184244 0.552881 0.000333
2 -2.338059 0.452089 -1.779648 1.995411 -1.077006 -0.383007 0.000175
2 -1.295148 0.864995 -1.182335 -0.397943 -0.971402 -0.224003 0.006993
2 -2.818030 0.710710 -2.514277 0.568844 0.198127 1.609771 0.001070
2 -0.871143 0.949145 -0.790642 0.284301 -0.554287 0.598422 0.000404
2 -1.082946 0.370544 -2.105542 0.633255 0.838889 0.888614 0.016851
2 -1.141549 0.682592 -2.272811 0.682078 1.120518 -1.532374 0.000598
2 -3.054497 0.412754 -1.768963 0.169743 0.017921 -1.324014 0.000336
2 -2.670336 0.592699 -1.716283 1.116576 -0.760436 -0.440886 0.000272
2 -0.898460 0.675593 -1.480625 0.234245 1.939162 0.489510 0.000091
2 -0.983204 0.735468 -2.509532 -0.264343 -1.429930 1.757581 0.002742
1 -1.934981 0.793915 -2.580867 0.110240 0.362026 1.856572 -0.001614
2 -2.882578 1.039075 -2.849718 -0.197487 -1.167717 0.327133 0.137788
1 -1.097409 0.757199 -2.849405 -0.682395 0.294250 -0.257479 0.000182
2 -1.114821 0.909049 -2.024359 -0.950763 -0.195886 -0.277668 0.000399
2 -3.068712 1.026712 -1.580044 -1.175978 0.603432 -0.599113 0.001441
2 -2.855179 0.621519 -2.839335 0.121637 0.261989 1.108358 0.000309
1 -2.910583 0.596815 -2.180301 0.793613 0.025906 1.304245 -0.002413
2 -2.369450 1.416127 -0.712182 0.137169 0.334092 0.326630 0.040489
1 -1.136147 1.210843 -1.763872 -1.159009 -0.997899 0.424504 -0.973476
2 -1.562964 1.327127 -2.874286 0.594616 -0.177180 -0.119281 0.002248
2 -2.759179 1.310405 -2.555316 0.832922 -0.113119 0.936378 0.001085
2 -2.770210 1.318186 -1.668454 -0.145118 -0.195681 -0.225899 0.001209
2 -2.785907 1.262215 -2.964528 -0.541833 -0.355355 -0.368981 0.001300
2 -2.407812 1.145287 -2.744078 -0.541105 -0.695223 -0.591410 0.025329
2 -2.634043 0.990283 -1.144305 -0.807551 -1.353214 -0.593326 0.032396
1 -1.100812 1.151932 -1.670660 -0.694492 -0.459231 -0.052277 -0.990751
2 -2.613983 1.393846 -2.663860 1.566440 0.091540 1.044060 0.002344
2 -2.333833 1.108191 -1.877493 0.382091 -1.189943 -1.159237 0.000727
1 -1.003585 1.171153 -1.449695 0.334059 -0.903409 1.441596 -0.026066
2 -2.480686 1.314982 -2.099907 -0.470954 -0.416742 0.802400 0.000171
2 -2.983756 0.967712 -2.802719 0.607587 1.523968 -0.320660 0.138267
2 -2.062896 1.178963 -1.200114 -0.771133 -1.127777 -0.262314 0.000033
2 -3.085100 1.322558 -1.165161 -1.174387 -0.517519 0.168443 0.009180
1 -0.923374 0.460518 -2.224166 -0.010120 0.174149 -1.765958 0.031567
2 -2.535495 0.159996 -1.840184 -0.649155 0.219407 1.163099 0.009283
2 -1.800364 0.229970 -1.809593 0.221715 0.044692 0.770560 0.000128
1 -1.662075 0.409642 -1.188127 -0.591544 0.856040 -0.159531 -0.025573
2 -2.410142 0.321085 -0.660500 0.134844 0.012412 -1.489047 0.058640
2 -1.921074 0.290319 -2.337437 -1.389611 0.369865 0.351979 0.003637
1 -2.169837 0.307841 -0.420318 -2.013817 0.726582 -0.266298 -0.126511
2 -1.380632 0.434216 -2.034435 0.199405 0.569920 -0.374586 0.378589
2 -1.727674 0.128885 -0.607114 -0.817327 -0.946143 -0.094000 0.005126
2 -2.107319 0.440567 -1.805329 -0.322659 0.976015 1.087747 0.000296
2 -1.933083 0.347775 -0.735893 -0.870169 0.618831 -0.060482 0.105087
2 -1.865067 0.353277 -0.409553 -1.162583 0.785580 0.160948 0.004335
2 -2.073133 0.215496 -1.069684 -0.014135 0.207949 -1.474514 0.006139
2 -1.588080 0.369881 -2.636278 -0.659654 0.714221 -0.373642 0.006213
2 -2.952609 0.148979 -0.654763 -0.536053 -0.294864 0.350074 0.000354
2 -1.979702 0.353961 -1.616854 0.560690 0.954632 -0.228483 0.001313
2 -1.883333 1.189380 -2.289256 1.170263 -1.201961 0.088476 0.000149
2 -1.273931 1.258615 -2.235656 -0.955713 -0.860655 -0.330204 0.000253
2 -2.965417 1.078544 -0.934741 0.730060 0.339535 -0.677364 0.000050
2 -1.250167 0.263888 -2.124045 -1.590983 -0.499522 0.324847 0.001332
2 -1.221762 0.794722 -3.052792 -0.307981 -0.457014 -0.162582 0.000189
2 -1.633445 0.979485 -2.883164 1.613371 0.644885 1.257166 0.004756
2 -3.029338 1.296042 -1.711196 -0.439735 -0.664363 0.533732 0.000811
2 -0.863268 1.363836 -2.483862 1.992720 -0.356409 -0.841093 0.001083
2 -1.834426 1.361325 -2.989596 0.198092 -0.189463 -0.349655 1.262001
2 -2.302245 1.303795 -1.166394 0.805914 -0.774813 -0.605631 0.000074
2 -3.024037 0.782593 -2.573597 0.612091 -0.012305 0.253836 0.063970
1 -2.478189 0.224860 -2.764754 -0.362615 0.436766 -0.545255 -0.099911
2 -1.223805 0.307298 -0.742647 -0.729833 0.934856 -0.562381 0.038287
1 -2.355579 0.322438 -2.667632 -1.369609 0.962024 0.589684 -0.098007
1 -2.086353 0.274859 -2.619794 0.192129 0.859730 0.167945 0.045771
2 -1.086831 0.990533 -2.422536 -1.482954 0.905398 -0.969850 0.026587
2 -1.732082 1.357411 -2.777996 1.009085 -0.664416 -0.810360 0.001815
2 -2.099664 1.266831 -0.731360 -1.177825 -1.301706 2.164964 0.000801
2 -1.353076 1.287113 -0.373195 -0.304401 -1.371959 1.544792 0.002911
1 -3.016544 0.390781 -0.436326 0.874955 0.361310 0.607725 -0.051708
1 -2.972955 0.231138 -2.884069 0.387649 0.911406 -0.900750 -0.000623
2 -1.551900 0.184479 -1.679973 -0.201946 0.499452 0.371073 0.000664
2 -1.555575 0.144921 -0.585284 0.454059 0.220979 -1.915510 0.005118
2 -1.402515 1.202951 -2.897132 0.049538 1.390689 1.915683 0.001387
2 -0.895723 0.218143 -1.619210 -0.014368 0.167026 0.469912 0.000002
1 -0.917378 1.314154 -2.298882 -0.463697 1.705701 0.257389 -0.009062
2 -0.969002 1.240220 -1.169743 -0.657178 -1.304220 -0.771366 0.000631
1 -3.072797 1.370343 -1.525845 0.455930 1.339486 0.810897 0.000902
2 -2.635925 0.197113 -2.955246 -0.478212 0.781310 -0.771101 0.000098
1 -2.993553 0.636473 -3.018541 1.236021 0.049278 -1.483680 0.004950
1 -1.690505 0.162536 -0.977143 -1.472174 0.882521 -0.724725 -0.083105
2 -3.062688 0.192793 -1.759471 -0.297880 1.151641 -0.922813 0.000586
2 -0.918597 0.934838 -2.725125 -0.663992 -0.428094 0.421172 0.000038
2 -0.869278 0.459456 -2.090174 0.304562 -1.185672 0.022791 0.291949
2 -2.593239 1.355414 -0.897612 -0.331763 -0.832217 -0.272949 0.000010
2 -1.752992 0.182706 -1.567462 0.472704 1.613301 -0.353843 0.000288
2 -2.606541 1.312366 -1.395987 -0.026026 -2.109913 -0.089153 0.003097
2 -1.852283 1.428113 -0.770810 0.752274 -0.675025 -1.092269 0.000022
2 -1.731753 1.469798 -1.793429 0.407508 0.531329 0.326259 0.012615
2 -2.755470 1.461531 -1.998646 0.557719 0.039955 1.565739 0.060723
2 -2.018959 1.028935 -3.063906 0.809069 -0.504491 1.151874 0.013478
2 -1.173884 1.246923 -3.001543 0.024136 -0.022021 2.340909 0.000063
2 -1.489112 1.271225 -3.074977 -1.207088 0.699977 1.010344 0.000870
2 -0.925202 0.453807 -1.314487 -1.594334 0.425791 -0.121739 0.000639
1 -2.133863 1.472799 -1.861637 -0.545073 -0.810247 -0.874709 -0.019816
2 -2.511018 1.474029 -2.329120 0.146025 -0.557001 -0.221385 0.000045
2 -2.961962 1.462141 -1.339897 0.608699 -0.800265 -1.425450 0.146444
2 -2.271576 0.113805 -2.450328 0.414826 -0.378905 -1.083470 0.003739
2 -0.973735 0.167160 -1.075127 1.359890 2.199363 -0.028529 0.004210
2 -2.386315 0.147322 -2.262133 0.078709 1.310592 0.655223 0.191330
2 -2.371071 0.100219 -1.842986 0.642308 -0.183244 -0.113931 0.013133
2 -2.510247 0.107718 -2.287023 -0.245210 0.231686 -1.067441 0.173699
2 -1.716718 0.102622 -2.025942 0.189296 0.235322 -1.257643 0.000153
2 -0.868856 1.001083 -1.605617 -0.901424 1.003425 0.747661 0.000149
2 -0.861684 1.077322 -2.319755 -0.095360 0.325157 0.240254 0.000634
2 -0.868355 0.934839 -1.015150 0.159545 -0.586753 -2.380901 0.022075
2 -2.621490 0.833088 -0.081203 1.197181 0.902374 0.401868 0.000813
2 -3.039268 1.204204 -0.076098 -0.927982 -0.368599 0.207655 0.092271
2 -1.482545 1.305130 -0.016561 -0.959338 0.121865 0.601820 0.000322
2 -1.145382 0.495770 -0.280381 0.176898 -0.932213 0.659500 0.000272
2 -2.089723 0.762407 0.211552 -0.434772 0.409989 1.627857 0.073954
2 -3.079306 0.952038 0.102079 -0.089305 -0.270377 0.932310 0.003454
2 -2.034738 0.502367 -0.100119 -0.279162 -1.436231 0.146510 0.000199
1 -1.184831 0.839543 -0.279216 0.143670 0.908041 0.017389 0.009294
2 -1.640259 0.836943 -0.257737 -0.229037 0.084851 -0.571754 0.560616
2 -2.501996 1.374462 -0.106350 -0.387363 0.208987 -0.252965 0.070607
2 -1.463314 0.638212 -0.261687 -0.351835 -0.366328 -0.202718 0.000092
2 -1.715163 0.897350 -0.189789 0.685675 -0.431099 0.821289 0.560307
1 -2.991429 0.592286 -0.266613 -0.534631 1.479319 -0.809557 -0.690914
2 -2.840359 0.751439 -0.327615 0.418898 0.417627 -0.048240 0.006679
2 -2.237331 1.353144 -0.326689 0.100618 0.443052 -0.979497 0.000015
2 -1.911450 0.563142 -0.292719 1.127370 -1.875877 0.961005 0.109259
2 -1.203621 1.256008 -0.222359 0.723702 0.312952 1.938124 0.000421
2 -1.310595 0.593673 -0.056034 -0.933629 -0.818320 0.743044 0.003045
1 -1.256464 0.424980 -0.098569 -0.133660 0.761085 -0.264832 0.003294
1 -2.217066 0.412960 0.100492 -1.413231 0.671996 1.455855 -0.001666
2 -1.119988 0.871238 0.013123 -0.639537 -0.157862 0.300775 0.003332
2 -3.067992 0.621140 -0.038825 -1.839266 -0.384640 0.217102 0.027654
1 -2.260252 0.430229 -0.260312 1.038309 1.111873 -0.849026 -0.037295
2 -1.939872 0.193961 -0.016630 -0.102528 0.225832 -0.106922 0.000006
2 -1.034875 0.770478 -0.338073 -1.047982 -0.796547 -1.194437 0.005543
2 -1.068997 0.930164 0.176083 -0.128516 0.936373 -0.758118 0.171752
2 -1.685594 1.478599 -0.048455 0.409691 1.923805 -0.404301 0.000174
2 -2.193150 0.676172 0.250643 -0.262958 1.026061 0.532406 0.086809
2 -2.271103 0.832378 0.032985 0.698159 -0.843975 0.181142 0.068550
2 -2.606710 1.232425 0.001634 1.037332 1.054402 -1.506668 0.002835
2 -2.830378 0.430733 0.254093 -0.396295 0.730397 1.234113 0.047134
2 -2.195314 0.916569 -0.057030 -1.162470 -0.290251 -1.018105 0.047709
2 -1.005342 0.379406 -0.016418 0.988928 -0.879138 -0.402643 0.019421
2 -2.254840 0.692412 -0.031433 0.428590 -0.350705 -0.752653 0.021097
1 -2.463912 0.961137 -0.090474 -0.085892 -1.621684 -0.888827 0.001905
2 -2.394619 1.112715 0.018530 -0.657578 -1.408506 -0.379423 0.001161
2 -1.282871 0.304235 0.147776 0.381255 0.258818 -0.091246 0.001659
2 -1.379227 1.369775 0.179723 0.337940 1.006747 -0.383157 0.007540
2 -1.598378 1.456123 0.184622 -0.018260 1.174213 -0.641526 0.161739
2 -1.459384 0.258673 0.075317 0.648404 -0.884608 -1.062011 0.001240
2 -2.656761 1.082195 0.102519 0.548789 -0.324000 -1.218963 0.004775
2 -1.069013 0.323205 0.130659 0.297859 -1.277199 -1.425498 0.007435
2 -1.840325 0.373457 0.231785 -0.748492 0.689844 -0.381081 0.000011
2 -2.860429 0.235561 -0.130054 -0.750919 0.887095 1.076804 0.000031
2 -0.880383 0.425910 -0.108138 -0.005328 -1.470848 -0.572536 0.013391
2 -0.970268 0.532088 0.217810 -0.841705 -1.158364 -0.707932 0.000505
2 -2.955697 1.453942 0.150950 0.507791 0.008892 0.607602 0.000027
2 -2.398877 1.468685 -0.095547 -0.016489 -1.272306 0.055227 0.069960
2 -1.231817 0.754794 0.364179 0.741887 1.028798 1.490539 0.000162
2 -2.557923 0.679548 0.383316 0.079355 -0.159751 0.827197 0.000576
2 -2.896008 0.868041 0.329603 0.100395 -0.892898 0.748793 0.000532
2 -2.835247 1.191854 0.384443 -0.059522 0.216808 0.688550 0.003625
2 -2.055111 0.603999 0.279191 -0.062557 -0.610871 0.154669 0.020750
2 -1.721565 0.695227 0.358155 0.654033 0.516134 0.244382 0.000012
2 -2.412306 0.293089 0.245319 0.411998 -0.872242 -0.668257 0.031058
2 -2.368361 0.755530 0.271568 -1.231033 -0.329692 -0.362930 0.001706
2 -2.085537 1.346646 0.251273 -0.354529 -0.378516 -1.079616 0.002964
2 -2.555237 0.912667 0.352682 -0.138531 0.966626 -0.132016 0.000235
2 -2.716221 1.112245 0.274058 0.110118 0.821424 0.318014 0.005980
2 -1.063773 0.911577 0.304851 -0.727066 1.211410 1.190950 0.168563
2 -3.009536 0.412133 0.249346 0.883461 -0.562189 -0.224412 0.003840
2 -1.559576 0.240601 0.375317 0.361298 1.099494 0.625743 0.000043
2 -1.920008 1.037304 0.407824 -1.068282 0.646662 -0.074551 0.001487
2 -1.769555 1.252053 0.286950 -0.827999 1.357781 -1.962919 0.000189
2 -2.359949 0.303818 0.385390 1.190356 0.663745 -0.027768 0.031135
2 -3.021492 0.699608 0.410199 1.525995 -0.114740 -0.360712 0.000257
2 -2.854200 0.446538 0.396958 -1.445256 -0.534379 -1.745255 0.044102
2 -2.025043 1.454684 0.385512 1.027521 -0.015918 0.567564 0.004266
1 -1.401903 1.407301 0.347893 0.891202 -0.803192 -0.510150 0.004799
2 -3.098130 0.665822 -0.181620 0.765309 -0.106782 0.654820 0.046025
1 -2.859501 0.919930 1.366623 -0.385209 -0.040091 0.111577 -3.348805
1 -2.738871 1.303852 1.423328 -1.062970 0.814125 0.242702 -1.220674
1 -2.940797 1.034279 1.245050 -0.334992 0.679150 -0.320836 -8.603792
2 -1.255302 0.855550 2.227884 -0.008704 -1.028216 0.351995 0.005314
1 -2.953521 1.103232 1.396331 1.511462 1.361713 1.101967 -9.881013
1 -2.951042 0.900200 1.496555 -0.083050 -0.156340 -1.235213 -7.403507
1 -2.768481 1.253347 1.193645 -0.498581 -0.570900 -1.180216 -2.931154
1 -1.032685 1.258030 2.275061 0.777213 0.421686 0.186209 0.000452
1 -2.914615 1.238134 1.335835 0.309067 0.453313 0.458606 -10.365133
1 -3.006897 0.780627 1.574030 0.095326 -0.367578 -0.661772 -7.423752
2 -2.876583 0.425371 2.338338 -1.320395 0.463799 -0.356375 0.000003
1 -2.824908 1.044027 1.155643 1.679170 -0.520380 -0.295800 -3.742797
1 -2.935722 1.133686 1.526538 -1.518554 1.050157 0.344219 -8.010934
2 -2.711135 0.802308 1.787900 0.726382 0.422795 0.853870 0.008100
1 -3.092259 0.735296 1.465205 0.885716 -0.219108 0.984760 -8.695199
1 -3.038296 0.761660 1.681833 0.153941 0.164060 0.346732 -7.355812
1 -3.057195 1.195549 1.248308 -0.091319 -0.682113 -0.937952 -12.664014
1 -2.917743 1.269908 0.948793 0.438695 -0.482477 0.459208 -1.534580
2 -1.353173 0.796192 1.466892 0.520717 0.756256 0.035537 0.000742
1 -2.858121 1.153386 1.383695 0.352010 0.681321 0.532287 -5.748779
2 -1.714962 1.190924 2.903239 0.564262 1.315560 0.663720 0.000004
1 -2.911703 0.960119 1.592477 -0.152609 1.233209 0.526242 -2.901988
1 -2.969003 0.881412 1.601460 1.035704 -0.709837 -1.336327 -5.375371
1 -3.002423 1.080748 1.724355 -1.327857 0.536339 -0.282501 -8.124166
1 -2.975005 1.129433 1.283324 -1.072405 -0.005546 1.419867 -8.804007
1 -2.644959 0.798167 1.632961 0.175751 0.028924 0.828218 0.061804
1 -2.954173 1.175145 1.666276 0.527917 0.979173 0.913875 -8.378806
1 -2.983768 1.322464 1.297401 -0.109775 -0.628032 2.114198 -11.586946
1 -2.446700 0.157131 2.391960 -1.032274 -1.008113 0.702871 -1.001305
1 -3.113438 0.926844 1.561976 -0.789486 1.730372 0.344935 -11.117981
1 -3.092757 0.588637 1.293998 -1.218768 -0.595478 0.266912 -4.443548
1 -3.090430 1.040935 1.388563 -0.516109 -0.695640 -0.304059 -10.680395
2 -1.230295 0.320618 2.666690 1.062795 0.494446 2.249816 0.086348
1 -1.614931 0.634433 2.878658 1.100493 -1.379431 0.222617 0.000217
1 -1.823107 0.488169 1.548363 0.132948 0.078758 0.769683 -0.004754
1 -3.064479 1.154114 1.677627 -0.766175 -0.439368 -0.736681 -9.745287
2 -1.529098 0.590150 0.986257 1.792981 -0.573923 -0.153869 0.000014
2 -2.567640 0.241622 2.606082 -0.469744 -1.099574 0.639746 0.305726
1 -3.042785 1.088137 1.219947 -0.869542 0.215179 0.845734 -10.460154
1 -2.897601 1.003780 1.427860 0.745735 -0.590538 -0.810333 -5.677991
1 -2.478744 0.589858 1.288230 -0.171343 -0.206387 -0.167031 -0.391286
1 -2.858244 1.198176 1.193391 0.388797 0.670704 -0.235765 -8.185428
2 -2.163273 0.603604 1.015145 0.488248 0.164206 -0.648835 0.050161
2 -1.711099 0.206817 2.453926 0.403435 1.206539 0.069067 0.010120
1 -2.898792 1.305158 1.230156 0.716717 0.140873 -0.060380 -7.264410
1 -2.459492 0.501001 1.173242 0.545779 0.157471 -0.895368 -0.447822
1 -3.034817 0.986876 1.500087 -1.803833 -1.424303 -0.643382 -9.593884
1 -3.115774 1.055658 1.543883 1.165338 0.667449 0.718880 -11.403562
1 -2.714097 0.829409 0.947379 -0.407848 0.151598 -0.411012 -0.032752
2 -2.987611 0.408687 1.747758 0.901390 -1.792418 0.892727 0.002645
1 -2.839446 1.160455 1.553814 -0.357320 -0.229678 0.176543 -4.467175
1 -3.060486 0.774702 1.853710 -0.768792 -0.816239 -1.280977 -4.546418
1 -3.047452 0.721613 1.245278 -0.988411 0.991656 -0.554421 -7.303278
1 -3.026721 0.716319 1.358733 -1.293733 1.961167 -1.905868 -5.454261
1 -3.014581 0.980324 1.616097 -0.008360 -1.647164 0.199627 -9.943362
2 -2.687189 0.411715 2.891672 -0.468810 0.285932 -0.095748 0.000197
2 -2.105959 1.116133 2.461503 0.583183 0.324702 0.711657 0.007094
2 -1.642051 0.993121 2.503380 1.689088 -0.410078 -0.507148 0.000148
1 -3.021835 1.184769 1.569735 -0.868216 1.166632 0.573939 -11.603273
1 -3.037026 0.929810 1.417709 -0.252422 -0.466512 0.566563 -9.863104
1 -3.016890 1.225887 1.339467 0.465253 -0.145389 0.469283 -11.704501
2 -2.635094 1.309596 1.683287 -1.066128 0.189595 -0.725934 0.008301
1 -2.999167 1.087215 1.607245 0.281972 -0.478972 -1.220668 -10.000232
2 -2.195074 0.539625 2.697088 0.118662 -0.795895 0.530954 0.001155
2 -2.374028 0.309229 2.203769 1.042678 0.863487 0.465949 0.000230
2 -1.252746 0.661613 1.293262 -0.909171 0.508923 -0.259700 0.001321
2 -1.726948 0.852492 2.698866 -0.553080 -0.488875 0.430540 0.008509
2 -2.086429 0.486202 1.346509 0.146646 -0.341529 -0.511449 0.000837
2 -1.808399 0.551491 2.744789 0.508590 -1.003351 0.478235 0.000081
1 -3.019801 0.973540 1.229149 -1.191135 0.016035 -0.852705 -10.181987
1 -3.089243 0.899497 1.155674 -0.373639 0.104687 -1.920481 -10.617371
1 -2.750345 1.143918 1.388845 -0.930033 -0.359000 0.450371 -3.672682
1 -3.058838 1.121659 1.330200 -0.553668 1.993906 -1.674374 -10.261565
1 -2.761453 1.233671 1.490833 -0.882995 -0.092283 0.680904 -3.129723
1 -2.961539 0.883264 1.339822 -1.294012 0.939273 -0.643902 -7.088689
1 -3.060278 1.012314 1.124391 -0.002007 0.376263 -1.179738 -9.902755
1 -2.859044 1.106644 1.267210 -0.409690 -0.059264 -0.281940 -8.164204
1 -2.924456 1.229374 1.084157 1.193878 0.684052 1.117498 -6.948224
1 -2.300247 0.810892 1.837325 -0.182627 -0.416541 0.207983 0.000198
2 -2.099314 0.792039 1.718802 0.012592 -0.165824 -0.887540 0.002367
1 -2.956277 1.206985 1.217787 0.823167 0.100101 -0.941265 -9.990866
1 -3.038313 1.133785 1.812762 -1.388931 1.924567 0.236930 -5.683713
1 -1.065239 0.410262 1.545060 -0.498674 0.256252 0.447806 -0.325213
2 -2.319934 0.141442 2.796000 -1.262473 -2.018887 -0.122269 0.000283
1 -2.801423 1.199137 1.294563 -0.611582 1.069272 0.494291 -7.005082
2 -2.436219 1.059616 0.890064 0.569975 0.992737 -0.587038 0.065920
2 -2.509565 1.191506 1.415990 0.672755 0.762355 -0.037608 0.001749
1 -3.035252 0.749640 1.125743 1.322627 0.288337 2.159739 -4.256049
1 -2.988292 0.999114 1.341457 -1.486427 -0.041385 -1.096897 -10.287341
1 -3.011582 1.277107 1.494501 0.748117 1.365546 -1.254812 -8.266304
2 -2.842405 0.543282 1.668945 -0.297172 -1.119870 -1.098531 0.000926
1 -2.419840 0.369528 1.309813 0.977762 -0.495482 0.353631 -0.105267
2 -2.537778 0.439951 1.708833 0.333222 0.172303 -0.450922 0.000075
2 -2.246787 0.581132 1.705950 -0.621882 -0.161703 -0.937026 0.808692
1 -1.715951 0.961204 2.105685 -0.110147 0.649046 -1.843389 0.002412
2 -1.010453 1.209558 1.673931 1.657400 -0.383291 -1.862074 0.086362
2 -2.482921 0.417925 2.703032 -0.498656 1.110349 -0.307862 0.037728
2 -1.723007 0.186321 2.619168 0.511102 0.014554 -0.651537 0.008983
1 -3.000301 1.113240 1.071056 -0.023529 -1.637724 1.099617 -8.106285
1 -3.052779 0.849001 1.496704 0.737005 -0.734150 -1.225131 -10.726284
2 -2.315225 1.140518 2.510828 0.020264 -0.281369 -0.276230 0.000492
2 -2.342049 0.643315 2.611740 -0.208769 -0.855817 0.547406 0.009058
2 -1.378644 0.807950 1.247283 0.503718 -0.754885 0.069492 0.001378
1 -2.978534 0.916149 1.033449 -0.022326 -0.177277 -0.994694 -4.050784
2 -2.595940 0.610778 2.551316 -1.275450 1.089499 1.475010 0.166219
1 -1.386727 0.996659 2.506922 -0.116211 -0.352149 -0.775294 0.000717
1 -2.965658 0.997110 1.135928 -0.428650 -1.085900 -0.277620 -6.160365
2 -1.685230 0.774041 2.356580 -0.657752 -0.152797 0.361953 0.000054
2 -2.727739 1.117874 1.999711 0.367263 0.674635 0.927555 0.000035
2 -1.697490 1.124128 1.263711 0.234967 1.264591 -0.387082 0.000016
2 -1.456276 0.499952 3.111064 -0.641492 0.811639 0.208777 0.000005
1 -3.088558 1.058399 1.650280 -0.121774 0.554338 -0.435212 -10.634992
2 -1.440601 1.266628 2.718510 -0.383044 0.445175 -0.256570 0.000038
2 -1.755236 0.250124 2.253410 1.658385 -1.198157 -0.422622 0.013681
1 -2.967441 0.712486 1.477016 0.820931 1.195972 -0.134865 -3.457329
1 -2.533281 1.310508 1.835078 -0.819878 1.335184 0.719676 -0.000492
2 -1.844050 0.146233 1.309170 -0.523937 -1.426628 0.444971 0.000523
2 -1.276935 1.062987 2.679526 1.933159 0.120388 -0.242751 0.000451
2 -1.673273 0.219953 1.674394 -1.254473 0.580728 1.382489 1.220984
1 -3.066293 0.687297 1.609035 -0.356258 -0.568225 -1.292655 -6.965122
1 -3.046920 1.300220 1.401774 0.838071 -2.120790 0.276816 -8.965806
2 -2.478095 0.762653 3.027123 0.574783 0.651471 0.132977 0.000060
2 -1.574029 0.344192 2.752183 -0.220515 0.395714 0.120351 0.000070
2 -2.480462 0.534219 2.587521 -1.397396 0.444396 0.000055 0.069748
2 -1.225355 1.305073 1.080780 0.013451 1.538473 -2.481411 0.000010
2 -2.714816 0.327871 1.350439 -1.245191 0.193593 -0.725526 0.000654
2 -1.937271 1.085277 1.530473 1.037797 0.934284 -0.131474 0.000035
1 -3.041660 0.846457 1.261023 -0.219672 0.883446 -1.391354 -9.794508
2 -1.423053 0.771853 2.587831 0.473512 0.396984 -0.441771 0.001737
2 -1.353206 0.915672 1.753353 -0.191780 0.910612 -0.781487 0.000078
2 -2.955580 0.691561 2.541174 -1.839051 -0.654762 -0.812549 0.000218
1 -2.867794 1.251757 1.605560 -0.013186 -0.958364 -0.478815 -5.060564
2 -2.530918 0.722535 2.589003 0.256978 -0.959587 0.310011 0.175263
2 -1.894882 0.406862 1.035736 0.957351 -1.500108 -0.380215 0.187993
2 -1.597490 0.514321 2.287412 0.765687 -1.420942 0.144658 0.004834
1 -3.029668 1.237413 1.806367 0.335294 0.133627 0.797224 -5.255031
2 -2.176523 1.264423 2.180659 1.381672 0.256525 0.361621 0.001005
2 -1.272972 0.283153 1.361020 -0.344942 0.134525 0.416115 0.236422
1 -1.070896 0.529320 1.453945 -0.052303 -0.060661 -1.524034 -0.320929
2 -1.243764 0.768540 2.820285 -0.627756 0.122637 1.482429 0.000019
2 -1.556879 0.998094 1.628098 -1.038563 1.231109 -0.451697 0.000065
2 -1.273849 0.402410 1.315893 -0.428534 0.421598 0.211761 0.216572
2 -3.093148 0.231774 1.039283 -0.347761 0.404644 -1.401772 0.027464
2 -1.345386 1.092419 1.388839 -0.636377 1.237416 0.618291 0.000015
2 -2.925294 0.953229 2.232817 -1.881002 -0.382948 -0.912845 0.000702
2 -2.104414 0.823935 2.998708 1.589747 0.101123 -0.059373 0.000183
2 -2.712942 1.306587 3.102434 -1.082285 1.258486 0.686670 0.001295
1 -2.898714 0.745513 1.983469 1.261823 -0.866286 0.980707 -0.102374
1 -2.904186 1.156911 2.212472 -0.507632 -0.026936 0.335059 -0.025131
1 -3.068649 0.965766 1.023803 -0.273979 0.113325 -0.333343 -8.898069
2 -1.973236 1.162048 2.364735 -0.458899 -0.926786 1.787313 2.548982
2 -2.443855 0.695124 1.916838 -0.214443 0.428407 0.498790 0.001746
2 -2.807539 0.526417 1.228129 0.383789 -1.081789 0.617875 0.000152
2 -2.053454 0.680000 1.396043 -0.581688 -0.238218 0.680488 0.000835
1 -2.958070 1.380305 1.049804 -1.480857 1.080427 0.163098 -3.527893
2 -2.647379 0.825938 1.311615 0.647722 -1.108739 1.094644 0.000154
1 -3.018763 1.186429 1.138980 1.087245 -0.882216 0.174013 -10.760982
1 -2.929881 1.117881 1.159966 0.535513 2.648536 0.906386 -11.051596
1 -2.843290 1.135293 1.101932 -0.834890 0.704291 0.488566 -4.901350
2 -1.471112 0.542529 1.546326 -0.687293 -0.678401 0.772893 0.033048
2 -3.061752 0.672639 2.107909 -0.847591 1.077981 0.562827 0.003102
2 -2.507806 0.817072 1.621940 -0.162652 -0.985296 -1.474310 0.077696
2 -1.255750 0.226151 2.763543 -0.795693 -0.710872 -0.403591 0.103458
2 -1.571472 0.791936 2.707879 -1.225313 0.112458 -0.444042 0.010188
2 -2.309596 1.085258 1.083925 1.006227 -0.649543 -1.661115 0.000710
2 -1.309315 1.236232 2.292173 0.034865 -0.154473 0.840481 0.000454
2 -1.359115 0.623229 1.602778 -0.155347 -0.210750 0.949606 0.033389
2 -1.506475 0.943364 3.054226 1.533716 0.346782 1.315202 0.001725
2 -1.272000 1.011146 2.303297 -0.573738 0.100550 -0.013620 0.005696
2 -2.543833 0.356280 3.073787 0.117521 -0.055581 -0.118274 0.017327
2 -2.884704 0.893890 2.615786 0.117257 0.310057 -1.121438 0.000589
2 -2.066321 0.665525 1.854259 0.309400 -1.707835 -0.813931 0.004616
2 -1.619777 0.918149 1.953001 -0.016869 -1.149934 -0.245273 0.002411
1 -3.031252 1.214697 1.039072 -0.105724 -0.232582 -0.877789 -8.348787
2 -1.882061 0.453371 2.414508 -0.769581 -0.679777 -1.700276 0.000521
2 -3.036905 0.968374 2.750862 -0.011519 -0.771054 -0.887317 0.000413
2 -2.717662 0.352988 1.557837 1.002825 0.696331 0.891441 0.000705
2 -1.087880 1.151375 2.962746 -0.547694 -0.336271 -0.176437 0.000019
1 -2.991819 0.886302 1.175937 0.174237 1.205841 0.169961 -5.803363
2 -2.134761 0.561244 1.716340 -0.658959 1.269920 0.158201 0.811187
2 -2.498139 0.866399 2.011889 -0.078303 2.290166 0.829774 0.000838
2 -2.763637 0.674819 2.865400 0.497524 0.219511 1.562481 0.000670
1 -3.042358 0.632442 1.148730 0.538756 -1.578033 -0.935031 -5.229718
1 -2.422054 0.804571 2.627802 -0.194349 1.360665 -1.149531 0.064240
2 -1.113241 0.731980 1.077136 0.355504 -0.575424 0.323652 0.000163
1 -2.994691 1.388431 1.150352 0.678957 0.792742 0.304344 -7.996614
1 -3.019328 1.050451 0.989291 0.577467 -0.350589 1.413256 -6.234849
1 -3.095661 1.286799 0.981923 -1.109108 0.601145 0.513943 -6.851819
2 -2.889837 0.917699 1.822445 -0.315860 -1.939072 0.964541 0.002697
2 -1.263142 0.630204 2.407354 -1.882004 1.182288 0.841911 0.000032
1 -3.115474 0.968690 1.321647 1.039520 0.300769 -0.206675 -9.975635
2 -1.035151 0.539977 1.209533 0.268286 -0.363339 -0.938535 0.000209
1 -2.989257 0.337729 1.151913 -0.514691 -1.302929 0.766287 -0.097900
1 -3.084696 0.978964 1.712738 -0.521354 -0.139251 -1.496672 -9.681730
1 -3.076254 1.378962 1.352480 0.432498 -0.266987 0.299727 -10.018907
2 -2.364810 1.303016 1.354592 -1.060775 -0.118479 -0.072418 0.001644
2 -2.177528 1.415202 2.761630 0.189159 0.203153 -0.592787 0.003380
1 -3.061327 1.298446 1.090891 0.018265 -0.666369 0.972329 -9.977354
1 -2.968349 1.285917 1.604106 -0.324175 0.536711 -0.847613 -7.573775
1 -3.032488 1.295765 1.203749 0.036446 1.259191 -0.501879 -11.157156
1 -2.931563 1.418075 1.282823 -1.108072 -0.372552 0.272384 -5.423645
1 -3.105138 1.368201 1.674183 -0.207912 -0.278817 0.650896 -8.625988
2 -1.924329 1.166822 1.781886 -0.738851 -0.689422 0.664567 0.000034
2 -2.940322 1.357883 2.118402 0.531936 -0.213498 0.980264 0.000889
1 -3.063312 1.358198 1.526827 -0.152485 0.224409 0.420680 -7.107473
1 -2.889111 1.243618 1.715150 -0.366467 1.412488 2.014147 -3.696836
2 -1.165247 1.168866 2.132374 -0.882820 -0.942676 0.746728 0.000716
1 -2.934441 1.313193 1.406249 0.602047 0.004964 1.097248 -8.193074
2 -1.093538 0.345424 1.933246 -1.251318 0.677237 -0.747986 0.004823
1 -3.112141 0.796440 1.165120 -0.609761 -0.403613 -1.091488 -9.746528
1 -3.077943 1.250189 1.672947 1.078461 -0.488372 1.152709 -8.945559
2 -2.004114 0.300482 1.778746 0.896295 0.269111 -1.160384 0.009998
2 -1.622857 0.341377 2.276620 -0.737912 0.568416 -0.215800 0.016831
2 -2.101136 0.199638 2.396749 -0.633978 0.026512 0.335605 0.000019
2 -2.235652 0.205352 3.023182 0.617614 -0.062195 0.339864 0.000071
2 -3.027249 0.267409 2.035717 -2.023065 0.470754 0.789897 0.000144
2 -1.475415 0.250877 2.460428 0.248104 0.270180 0.271735 0.000195
2 -2.484497 0.169328 1.061993 -0.502855 -0.229933 -1.013791 0.128187
2 -1.967224 0.276163 1.611648 0.686498 0.270210 -0.504611 0.005718
2 -1.194300 0.282039 2.102089 1.233541 -0.607575 -1.280046 0.564796
2 -2.098546 1.159931 3.097760 -0.877270 -1.717260 -0.300367 1.315223
1 -3.093049 0.883864 1.804358 -1.520095 -0.076137 -0.847481 -7.483323
1 -2.961398 1.210832 1.435536 0.036651 -1.746997 1.052323 -10.877183
2 -1.965297 0.455690 2.219731 0.687143 1.521505 0.709873 0.000503
1 -1.955960 0.462739 1.831491 0.290028 2.523582 1.245980 -0.000078
2 -1.759008 0.374718 1.747736 0.548932 1.230958 2.036132 0.002053
2 -2.469718 1.194771 1.163800 0.658559 0.140409 1.083862 0.000713
1 -3.093296 1.160534 0.963504 -0.443392 0.957245 0.026200 -8.159412
2 -2.637455 0.536197 0.870675 -0.598389 -0.124088 -0.020153 0.185596
1 -3.054141 0.933500 0.895269 -0.773783 1.049858 -0.532962 -4.580722
1 -2.450487 0.303782 0.981751 0.869315 -0.003174 0.205882 0.033398
2 -2.222785 0.712194 0.915868 1.106183 -0.661154 -0.143270 0.019634
2 -2.805366 0.352360 0.964929 -0.412956 -1.771656 0.487689 0.001682
1 -3.073685 0.821958 1.057282 -0.795525 -1.239489 -0.664150 -6.970845
2 -1.548349 0.993592 1.056461 -0.045901 1.443209 0.678652 0.000023
2 -2.321740 0.376673 0.974606 -0.487186 0.021223 0.876734 0.038718
2 -1.913081 1.221390 1.013075 -0.562326 0.518636 1.050989 0.000014
1 -2.982687 1.342947 1.698521 -0.706669 -1.412780 -0.088065 -5.174463
2 -1.096735 1.300583 1.730692 -0.699634 0.474543 -1.130442 0.086353
1 -2.200706 1.384425 2.572800 0.339559 -0.272832 -0.387513 -0.188080
1 -2.856880 1.229667 1.440891 1.542015 0.259581 -0.767263 -5.072418
1 -3.042018 0.618527 1.721927 1.221523 0.378883 0.831869 -3.959177
2 -1.242661 0.357075 2.178847 -2.209390 -0.665670 -0.344047 0.564048
1 -1.217402 0.162958 1.442698 0.609749 -0.244285 -0.143398 0.013285
1 -3.075138 0.132291 0.924637 -0.550280 -0.467664 -1.729660 0.053462
2 -0.965961 0.277398 2.894807 0.417046 0.823974 -0.151631 0.000144
1 -1.091194 0.134004 1.885753 0.825018 -0.151229 -1.700681 -0.000451
2 -2.480194 0.266678 2.690246 -0.149006 -0.278553 -0.066384 0.331734
1 -1.229429 0.985562 1.014638 0.161095 0.595080 1.590303 0.000086
1 -1.767979 0.422248 1.018251 0.308919 0.782757 1.504270 0.187993
2 -1.090499 0.869214 1.396956 -1.392528 0.250505 -1.323000 0.000213
2 -1.164455 0.689178 1.764705 -1.804582 0.320704 0.787479 0.000067
1 -3.030610 1.094474 1.466134 -0.613493 -0.928280 -0.454142 -10.456641
2 -2.253819 0.686142 2.877466 0.256534 0.337160 -1.839450 0.000278
1 -3.057871 0.896235 1.659880 -2.099432 0.197198 -0.645786 -8.520925
2 -2.312672 0.155460 1.900616 -0.534051 0.429329 -1.107317 0.043142
2 -0.972544 0.235269 2.005880 0.113568 0.770103 0.037401 0.007233
2 -1.435330 0.166304 1.178861 1.160375 0.248838 0.676803 0.003462
2 -2.725206 1.007153 3.043325 2.378280 -0.546458 -0.740701 0.000509
1 -3.084590 1.057753 1.857378 0.623399 -2.251027 0.669532 -5.788952
1 -3.065901 1.313212 2.546020 0.522081 0.478305 -0.340776 -0.666268
2 -0.954398 1.033225 1.486389 -0.889800 -0.416086 -0.061467 0.000218
1 -3.062329 1.318368 2.415374 0.353523 -0.628067 0.337548 -1.552858
2 -2.140013 0.213752 1.946341 0.732827 1.148587 -1.631632 0.003010
1 -3.049335 0.829683 1.383365 0.381524 -0.159838 -0.359834 -9.894812
2 -1.155694 0.144159 2.853696 -0.140953 0.550343 -0.390144 0.017246
2 -0.922457 0.809994 1.673868 -0.875551 0.056686 0.307229 0.000228
1 -3.093602 0.703810 1.771638 -0.298686 0.564946 -0.179317 -6.730387
1 -2.347343 1.381310 2.487789 0.145131 -0.432708 0.895572 -0.175447
2 -2.762981 1.399909 1.602315 0.533983 0.159577 0.073904 0.010063
1 -2.997692 1.377949 2.334544 0.924002 -0.553317 -0.879147 -0.938401
1 -3.057694 1.344094 1.788287 1.042627 -0.218882 -0.119601 -6.567472
1 -3.086880 1.187258 1.474975 -0.410354 0.392082 0.541138 -12.389850
2 -1.625115 0.146306 1.559466 0.450423 0.005678 -1.092792 0.052779
2 -1.327596 1.004044 3.027184 0.258638 1.017308 -1.608019 0.001749
2 -1.928709 1.255410 2.373984 2.158129 -1.281645 0.688342 2.542495
1 -3.048525 1.438761 1.271896 -0.667592 0.074871 -0.174256 -9.580317
2 -1.263459 1.466059 2.051235 0.586680 0.527110 0.724143 0.000938
1 -2.996689 1.443674 1.415283 -0.667417 -0.442598 0.111347 -5.209958
1 -3.088653 1.446755 1.449070 0.236485 -0.314126 0.246137 -8.886435
2 -2.110717 1.421541 2.076165 1.696816 -0.256139 -1.315357 0.000996
2 -3.059567 1.450425 2.855513 -0.418660 0.045709 0.567885 0.003370
1 -1.160652 1.432725 1.507486 -0.321796 -0.309499 0.521940 -0.003284
1 -3.095808 1.395214 1.070608 -0.297260 -0.593344 -0.747537 -5.402032
2 -2.931149 0.994309 3.091130 1.156535 -0.216742 -0.603328 0.000507
1 -3.117543 0.218429 1.822582 -0.114023 0.883227 -0.132771 -0.203619
2 -2.760490 0.573970 3.096194 -0.181562 -0.834703 -0.564669 0.025089
2 -2.123739 0.539227 0.887125 -1.629824 0.380334 1.375654 0.072924
2 -1.943858 0.683892 0.890562 0.252988 1.300996 0.833508 0.003947
1 -2.764821 0.513751 0.869116 -0.281614 -0.416171 0.520051 0.175789
1 -0.908129 0.746953 2.900624 -1.099922 -0.711928 1.088364 0.000006
1 -3.119655 1.218816 1.377465 -0.504593 1.525777 -0.034209 -12.632485
1 -3.099616 1.304705 1.282478 0.454397 0.269948 0.802671 -12.232390
2 -2.370638 1.001326 3.075744 0.257839 0.926755 -1.180400 0.000057
2 -2.803464 0.717814 3.065843 0.186599 -0.949698 -1.513896 0.024648
1 -3.061023 1.473878 1.113888 -0.152360 0.176738 -0.669549 -4.308452
2 -2.958875 1.373442 3.062985 -0.551594 -0.893259 -1.910352 0.000199
1 -1.704181 0.120316 1.711649 -0.358608 0.104370 1.522387 1.183317
2 -1.631128 0.120434 1.867374 1.397887 0.015290 0.064957 0.006290
2 -2.291770 0.108752 2.037877 0.722260 0.222789 -0.523352 0.128537
2 -2.604194 0.127265 2.109933 -0.088442 0.797593 0.461041 0.038246
1 -3.115793 1.060258 0.926017 -0.469074 -0.145293 0.983411 -7.394825
1 -3.117279 0.841876 0.893032 -0.185242 0.205001 -0.175761 -4.244984
1 -3.118881 1.195535 1.774553 -1.318825 -0.988395 0.284411 -10.421892
1 -3.115305 1.269083 1.555117 -0.390036 -0.636243 -0.246486 -11.856987
1 -1.417829 0.105557 0.757269 -0.414727 1.719706 -0.531330 0.286791
2 -3.092255 0.108692 2.569780 0.513754 1.673979 -0.543631 0.733502
2 -1.214513 0.099460 2.327371 -1.397002 -0.185986 0.533244 0.000695
2 -1.180346 0.100147 1.161872 0.752400 -0.078673 -1.032528 0.052898
1 -3.016209 1.339061 0.441644 -0.135483 0.063716 1.062731 -0.012734
2 -1.986541 0.791065 0.453608 -0.214123 -0.324906 1.059516 0.000129
2 -1.926171 1.303905 0.465076 -0.121826 -0.690053 0.558318 0.001374
2 -2.875370 1.400843 0.475044 1.637224 0.285241 -0.177704 0.017733
2 -1.057239 0.974019 0.813347 -0.372836 0.865829 -1.959513 0.009663
2 -2.191557 0.284583 0.780966 -0.001064 -0.084994 -1.191956 0.042640
2 -1.760280 0.586912 0.759968 -0.260864 1.455681 -0.433791 0.000182
2 -2.434755 0.477589 0.782680 0.582794 0.609844 -0.275435 0.004972
2 -2.175658 0.402745 0.865281 -0.726944 0.488620 0.486205 0.082523
2 -2.542965 0.258869 0.640572 0.323406 1.057470 -1.556283 0.121211
2 -2.521120 0.652173 0.789865 0.898135 0.556859 0.385729 0.022576
2 -1.231732 1.029371 0.731447 0.152618 -0.843776 -0.513719 0.001015
2 -2.502663 1.158952 0.815573 -0.135712 0.406447 0.163256 0.065770
2 -1.563448 1.149948 0.748793 1.071527 -0.802062 -0.406225 0.002404
1 -2.367945 0.650490 0.825213 -0.243181 0.055055 0.720031 0.017990
2 -1.114471 0.817424 0.821803 0.374017 -0.428385 1.243542 0.008662
1 -1.973022 0.829708 0.789866 0.279054 0.453558 1.159579 -0.000620
2 -1.992611 0.543965 0.693171 0.378319 -0.495384 -1.311412 0.000334
2 -1.122499 0.641746 0.588236 -0.432707 -0.552914 1.610080 0.001392
2 -1.632603 1.007633 0.488874 -1.102690 0.073181 -0.481236 0.021945
2 -2.614644 1.212317 0.535624 0.623333 -0.727607 1.438370 0.000101
2 -1.304095 0.387648 0.510714 -0.244829 -0.896511 0.036696 0.162439
1 -1.755322 1.101814 0.489682 -1.134648 -0.616218 0.362602 -0.097535
2 -3.058630 0.138646 0.585896 -1.407933 -0.637529 1.495235 0.004594
2 -1.223245 0.476104 0.562704 -0.584339 -0.650389 0.844555 0.163309
2 -1.280673 1.269175 0.500597 -0.909977 -1.772314 -0.116062 0.000129
2 -2.474529 0.373204 0.625205 0.318306 -1.217909 1.122810 0.119482
2 -2.476271 0.128920 0.533939 -0.267892 -1.138231 0.011432 0.003584
2 -1.749980 0.257316 0.559400 1.228541 -0.335106 -0.129363 0.000035
2 -2.339592 1.078490 0.498717 -1.371091 -0.853592 -0.964802 0.000012
2 -2.918702 0.969248 0.527648 -1.989866 0.479745 -0.469160 0.044094
2 -1.622182 0.982236 0.695056 0.529309 -0.307056 2.442425 0.003080
2 -1.273559 0.203195 0.615735 -0.241831 0.158610 0.527886 0.003573
2 -1.330126 0.757871 0.658060 0.510774 0.002538 0.466165 0.000112
1 -1.846943 1.086063 0.641929 -0.579409 0.239641 0.332972 -0.123724
2 -2.848398 0.366297 0.676866 -1.645313 -0.105719 0.897737 0.000094
2 -2.583556 0.699125 0.603189 1.840430 -1.060617 -0.520212 0.001145
2 -2.780966 0.945506 0.568705 -2.109057 0.079060 -1.627594 0.043842
1 -2.660900 1.466025 0.507386 1.355183 -0.626402 0.236811 -0.001734
2 -1.897044 1.466899 0.686915 0.072296 -0.409923 -1.871005 0.000028
2 -2.539242 1.473403 0.834380 -0.053407 -0.084728 -0.858484 0.000134
2 -0.871395 1.110163 0.764417 -0.569888 0.345079 0.867973 0.000372
1 -3.117686 1.110055 1.161963 -0.389764 -1.505579 -0.134156 -9.519481
1 -3.120191 1.153683 1.588044 -0.055390 0.221629 -1.541826 -12.878138
1 -1.947863 2.298004 -2.084783 -0.094236 -0.871549 0.688510 0.142324
2 -1.173517 2.454798 -1.376532 1.111434 0.526933 -0.395539 0.000847
1 -2.518073 1.883503 -2.333264 -0.042859 0.797481 -1.415320 -0.944877
2 -2.412338 3.103410 -1.577281 0.550769 0.125879 1.245793 0.035403
1 -1.743381 2.973025 -2.898449 -0.342986 -0.034416 -0.992195 0.004723
1 -2.991393 1.894946 -2.595288 -1.790662 -2.100002 -1.323150 -0.090349
2 -1.061568 1.782793 -2.533230 0.633899 -0.685865 -0.037387 0.033163
2 -1.333523 2.422220 -0.339758 0.940017 -0.806421 1.092061 0.115234
2 -1.243119 2.327125 -2.810340 -0.202872 0.130522 -0.145478 0.000790
2 -2.217615 2.843202 -1.743937 -0.489709 -0.138885 0.310623 0.000049
1 -1.240313 2.343679 -1.902583 0.258438 1.019409 -0.067984 -0.000399
2 -1.988324 2.597858 -0.748504 -1.022934 -0.133184 -0.230570 0.001634
2 -2.766931 2.590365 -0.587013 -0.506248 -0.626424 -0.113128 0.089743
2 -2.682251 2.059121 -2.494432 -0.454986 -0.391347 -0.615473 0.002279
1 -1.277728 2.273830 -3.006634 -2.204477 -0.806596 0.031232 0.064462
2 -2.558585 1.856916 -2.106568 -0.178779 0.070009 0.231021 0.000319
1 -1.797143 2.816256 -2.748456 -0.574634 0.459169 -0.458534 -0.046654
2 -1.422755 2.824291 -1.812645 0.760271 0.507719 -0.756955 0.016975
1 -1.111263 1.839757 -0.680759 0.352104 -0.276801 -0.392866 -0.003803
2 -2.316262 3.120819 -2.004216 -0.245602 1.109700 -0.999629 0.334746
2 -2.068106 1.818924 -1.602922 -0.454630 -0.521250 -0.324364 0.001193
1 -2.616507 1.928841 -2.333761 0.390051 -1.014990 -0.781310 -0.944310
2 -2.329438 2.932585 -2.381037 0.146685 -0.422505 1.665427 0.000028
1 -2.041419 2.813661 -1.541570 -0.714774 -1.670158 -0.347181 -0.069696
2 -2.290989 2.282226 -0.686274 -0.302721 -1.763189 0.183207 0.000219
2 -1.103491 2.521827 -1.733549 0.856715 -0.341097 -0.544319 0.045606
1 -1.127858 1.560802 -0.526305 -0.302549 -0.290681 1.033784 -0.003018
2 -1.722847 2.143588 -2.404206 0.118284 -0.342122 -0.223109 0.070188
1 -2.033215 1.959414 -1.158342 0.998283 0.081262 0.528658 -0.036847
2 -2.364518 2.315227 -2.605105 -0.336413 0.401305 -1.031277 0.000104
2 -1.590594 2.128864 -1.094768 -0.555336 -0.424776 0.255569 0.000050
2 -1.268558 1.840497 -2.258707 -0.633715 0.040121 0.211982 0.000006
2 -1.637585 1.625480 -0.739650 0.020315 -0.271440 0.849784 0.000039
2 -2.801342 2.104654 -1.167195 0.239072 -0.678559 -0.011036 0.000309
2 -1.732335 1.899730 -3.039106 -1.168385 -0.759669 -1.113337 0.006327
2 -2.012270 1.859441 -2.593310 1.305051 -0.068288 -0.276144 0.005171
2 -1.400521 1.878105 -0.385389 0.884689 0.235248 1.172287 0.004365
2 -2.001551 2.398518 -2.017164 0.009205 0.895551 -0.546412 0.138867
2 -2.707370 2.475256 -1.784482 0.003780 0.534407 -0.560800 0.053501
1 -2.036544 2.159151 -1.257537 -0.962316 -0.094424 0.800485 -0.032956
1 -1.739190 1.902934 -1.109177 0.716252 1.193885 0.440557 0.167221
2 -1.256276 2.436287 -1.716149 0.228164 -0.116446 0.260998 0.005592
2 -1.266570 2.645004 -0.870382 0.054100 1.606278 -0.399539 0.000017
2 -2.665367 2.791265 -2.583962 -0.379062 1.318189 -0.144735 0.013729
2 -2.076473 2.520224 -1.512067 0.585221 -0.279782 0.768900 0.000010
1 -1.579567 1.759051 -2.317254 1.322131 -1.168433 -0.476903 0.000067
2 -2.555474 2.011808 -1.332939 -0.575544 0.729246 -1.874317 0.000036
1 -2.012852 1.645177 -2.535963 -0.422741 -0.830088 0.927384 -0.195700
1 -1.244757 2.997824 -1.617054 0.149752 0.103782 -0.153748 -0.052494
2 -2.572821 2.523518 -1.773240 0.532002 0.404355 0.669779 0.057097
2 -0.884396 1.684184 -0.358108 -0.502010 -0.306708 -0.217023 0.000247
1 -2.147310 1.608330 -2.449901 -0.436932 -0.833246 -1.083799 -0.195545
2 -2.530177 2.632945 -1.232153 -0.351353 0.623091 0.368830 0.010018
2 -1.475751 2.121444 -1.606489 1.286179 -0.059834 -0.635797 0.000954
2 -2.951325 2.385840 -2.860649 -0.770612 -1.112620 0.005529 0.035828
2 -2.600101 1.980856 -2.645926 -0.329136 -1.172818 -0.253404 0.001902
2 -2.342916 2.052731 -2.106690 0.235553 -0.029401 -0.099648 0.002195
2 -1.827556 2.684639 -0.387630 1.062284 1.039619 0.380228 0.001256
2 -1.998497 2.122341 -1.587023 -1.166165 -0.804781 -0.241869 0.000100
2 -1.209890 2.868937 -1.531440 0.711713 0.268237 0.213151 0.044995
2 -1.736195 1.538036 -1.641050 0.056327 -0.334955 -0.314701 0.041464
2 -2.269540 2.466326 -1.093370 -0.815014 -0.691620 0.459957 0.003549
2 -1.714820 2.124080 -2.264981 -0.186558 -0.004747 -0.069169 0.085918
2 -2.957462 1.820112 -1.566081 0.826426 -1.184507 0.327790 0.295147
2 -1.680425 1.895303 -2.128514 -0.132639 -0.500757 0.848784 0.000093
2 -1.453314 2.015183 -2.542947 1.130049 -0.054721 -0.823143 0.000050
2 -2.156454 2.000013 -2.000977 0.324001 -0.618814 0.468846 0.069414
2 -2.252302 2.108418 -2.974346 0.162400 -0.397443 0.064926 0.000007
2 -2.591914 2.562721 -2.362107 0.966737 0.981305 0.646311 0.000258
2 -2.102688 2.325338 -2.155645 -0.724572 0.481728 0.544763 0.008150
2 -2.953200 1.514248 -1.218839 -0.854472 -1.422724 1.556446 0.142503
1 -0.919051 2.879793 -2.552471 0.761768 0.396887 -0.068476 -0.007174
2 -1.191316 2.839280 -1.066577 0.694808 0.688270 0.639430 0.000023
2 -2.151083 1.796781 -2.507311 -0.226350 0.680830 0.402740 0.006690
2 -1.804131 2.597518 -1.167229 -0.535801 0.324227 0.224161 0.001042
2 -1.419317 2.070446 -1.792674 1.220728 -0.735135 0.903956 0.088221
1 -1.260517 2.955907 -1.419258 0.836557 -0.001003 -0.811651 -0.053435
2 -1.473624 2.052048 -2.799986 0.379262 0.421505 -0.628261 0.000837
2 -2.555593 2.385144 -1.663502 -0.082437 0.359098 0.509740 0.004540
2 -1.446119 2.932482 -2.537684 -0.363856 0.031423 0.482383 0.010483
2 -1.416855 2.171417 -1.950733 1.669479 0.350239 0.382672 0.934198
2 -1.101783 2.524962 -1.880629 -0.170449 -0.027945 -0.694786 0.039394
2 -1.979256 2.614567 -1.073806 0.065839 -0.182041 0.301465 0.001050
2 -2.482424 1.628973 -1.955262 0.349173 -1.380337 -0.886532 0.022338
1 -1.955493 2.943337 -1.698522 1.286448 -1.262040 -0.151375 0.538510
1 -2.662595 2.712055 -1.290021 0.978159 0.666252 0.065402 0.008140
2 -2.125106 2.366425 -2.642234 -0.629486 0.462404 0.364032 0.001494
2 -2.241543 2.099213 -1.950081 -1.005547 -0.105839 0.492267 0.168437
2 -2.742753 2.275348 -2.722004 -1.654278 -0.775376 0.394063 0.003555
2 -2.619397 1.576465 -2.595652 -1.964048 -0.968624 0.711680 0.001382
2 -1.588176 2.476755 -2.451195 -0.593673 -0.601905 -0.232495 0.000042
2 -1.417534 1.794036 -1.521268 -0.770415 -0.081462 -0.520496 0.000246
2 -1.500871 1.705698 -2.617985 -0.827115 0.005193 -0.454636 0.165609
2 -1.930146 1.769002 -0.732651 0.007047 -0.028071 0.243384 0.003536
2 -2.193319 2.794183 -2.157260 -1.164491 -0.832571 0.495711 0.004156
2 -2.725617 2.050425 -2.181723 -0.795898 -1.156451 -1.421733 0.000324
1 -1.938218 2.250799 -0.810209 -0.035048 -0.015037 1.037677 0.003494
2 -1.254016 3.017044 -2.110105 0.062618 -0.067828 -0.479264 0.000905
2 -2.450474 1.699307 -2.783335 0.279564 -0.214211 0.157715 0.000237
2 -2.960823 2.276115 -0.704770 -0.158189 -0.922446 -0.429495 0.000423
2 -2.181670 1.877124 -1.290936 0.318838 -0.259104 -0.276105 0.000446
2 -1.219196 2.167943 -1.127259 1.838205 0.089332 -0.052949 0.005255
2 -1.238135 2.650996 -1.749385 0.437934 -0.189039 -0.318309 0.004624
2 -1.692149 2.655345 -0.917585 2.027884 -0.836931 0.327207 0.000031
2 -1.132337 2.585116 -2.530700 0.947284 -0.876343 0.927461 0.023269
2 -1.488951 3.028896 -0.607902 -1.093080 -0.571309 0.009831 0.000521
2 -2.802265 2.415179 -2.625414 -0.544439 0.181086 0.251647 0.003465
1 -2.578637 2.351895 -1.067143 0.184060 0.142884 -0.836685 0.022052
2 -1.090504 1.918678 -1.041786 -0.257783 -1.514707 -1.221222 0.160071
2 -1.345568 2.600705 -1.411280 -1.072618 -0.304723 0.260078 0.007291
2 -2.225542 2.206347 -1.815355 -0.268940 1.424939 -2.313808 0.081501
2 -0.933603 1.703521 -2.013993 0.010296 0.408201 -0.090435 0.000032
2 -1.319938 2.306074 -1.450220 0.411791 0.431619 -1.044541 0.173345
2 -1.081694 2.436985 -2.612489 -0.400372 -0.590763 -0.900523 0.004396
2 -1.885535 1.753822 -1.011806 0.061083 0.090334 0.901774 0.014877
2 -2.842426 1.937920 -1.953347 -0.522939 0.953632 -0.029870 0.013420
2 -0.968070 1.811742 -1.539062 1.750789 -0.835890 0.480554 0.000626
1 -2.231800 2.502081 -2.746167 -0.718104 -0.106005 -0.849049 -0.000378
2 -2.924886 2.144414 -1.684216 -0.224554 0.293775 0.463828 0.000007
2 -2.216656 1.885599 -0.994407 0.340442 -1.492962 0.167992 0.002693
2 -1.637466 3.038588 -0.239332 -0.634287 0.747168 1.048750 0.010577
2 -2.099223 2.251774 -1.768702 0.871944 -0.346388 -0.714855 0.059133
2 -3.088616 2.293079 -2.888723 -1.480843 -0.917914 0.030994 0.578874
2 -1.859953 2.088363 -2.307740 0.103003 -0.733913 0.970098 0.024460
1 -1.692101 2.841447 -0.684780 1.240617 -0.784866 1.251252 -0.550717
2 -1.991217 2.374152 -2.867026 0.177601 1.026724 -0.052847 0.029000
2 -1.745910 2.064550 -0.796976 1.407458 0.281999 0.678963 0.000274
2 -2.907752 2.556647 -1.671100 -0.302849 -0.627265 0.762895 0.203001
2 -1.606542 2.735564 -2.477419 0.087356 -0.615127 0.236357 0.000084
2 -1.060130 1.668531 -3.057048 0.388623 -1.255388 0.338927 0.134432
2 -1.448492 2.522562 -1.521625 0.751290 0.528642 0.155624 0.007025
2 -1.597027 1.926247 -1.410776 -0.715914 -0.669606 1.169032 0.000088
2 -1.388372 2.551562 -0.285722 0.391383 0.611650 1.466343 0.029638
2 -1.505554 2.768191 -1.949341 0.849507 -0.369320 0.572403 0.009871
2 -2.875500 3.054556 -2.208231 -0.525430 1.465682 -0.117755 0.000093
2 -1.731617 2.053399 -2.897797 -0.161410 -1.108615 -1.356561 0.028694
2 -2.138123 1.735786 -1.067218 1.516759 -0.047142 0.133334 0.002885
1 -2.678087 1.790301 -3.032738 0.334500 -1.329153 0.072591 -0.005363
1 -2.742173 2.864298 -0.753032 -0.350246 -0.260130 0.738454 0.008272
2 -2.418608 2.433396 -2.212883 -0.413104 -0.810086 0.587097 0.000247
1 -1.464612 2.801380 -1.420026 0.858185 -0.579779 -0.745046 -0.979252
2 -1.194409 1.733601 -1.884185 0.916562 0.032882 1.614712 0.000012
2 -2.604286 2.911921 -2.441657 -0.107593 0.375552 1.242861 0.001361
2 -2.656440 1.785415 -1.232635 -0.266009 0.506939 1.569946 0.000032
2 -2.948129 2.899969 -1.081701 -0.221233 -0.073461 -0.273343 0.036503
2 -2.941666 2.755229 -2.375746 -0.419951 1.622262 -0.524887 0.000110
2 -2.175060 2.554044 -2.115998 1.265897 -0.449987 -0.412726 0.000271
2 -2.014868 2.408436 -0.769396 -0.352925 1.102715 0.746486 0.005027
1 -0.962171 2.692820 -0.726106 0.144273 -0.232795 -0.019028 -0.001445
1 -1.026905 2.631909 -2.420400 -0.199311 0.284250 0.709439 -0.009847
2 -2.625830 2.479902 -0.713387 0.447409 0.751410 0.055385 0.002100
2 -1.743041 2.451635 -1.641862 0.220710 -1.090402 0.423718 0.000004
2 -2.402426 2.456799 -1.985950 0.508859 0.034056 1.449331 0.000235
2 -1.123338 2.079477 -0.561101 -0.170743 0.655586 -0.190004 0.000245
1 -1.495200 2.859575 -1.516762 -1.557023 0.641340 -0.964883 -0.997830
1 -1.282742 2.176789 -1.292948 -0.189886 1.609533 0.668583 0.071717
2 -1.862807 2.944230 -1.769357 0.456818 -1.651024 -0.218481 0.629832
2 -2.964371 2.670766 -1.685498 -1.118862 0.911558 0.632171 0.202914
2 -2.783006 1.730972 -2.323253 -0.154008 0.027589 0.535067 0.001673
2 -1.611143 1.897479 -0.869352 -0.402462 0.583427 0.683710 0.000504
2 -1.590991 2.801450 -1.789950 -0.700102 1.805379 0.526070 0.009041
1 -2.228938 2.608348 -0.409170 0.301640 -0.223892 -0.233851 -0.000175
2 -3.102516 1.606714 -1.819651 -2.057811 -0.749672 0.031368 0.014042
2 -2.263425 2.067471 -1.747390 -0.022735 -0.496307 0.718436 0.018452
2 -1.993784 2.259186 -2.769481 1.740900 0.480860 0.420777 0.029447
1 -2.039950 2.889196 -2.687617 0.227996 0.085384 0.731973 -0.018211
2 -2.698807 2.336714 -1.237553 0.898446 0.469284 0.639184 0.002260
2 -2.886252 2.414875 -2.090164 0.470029 -0.807385 0.276396 0.000015
2 -2.600687 2.713354 -2.710138 0.190795 -0.335300 -0.191496 0.012449
2 -1.860860 3.073055 -2.629593 0.008851 0.403190 1.113860 0.000281
2 -2.521823 2.387012 -0.534702 0.908354 0.626298 -0.234642 0.666676
2 -2.263171 2.595444 -0.968590 -0.920680 -1.087338 1.046037 0.054152
2 -1.847092 2.025501 -2.804303 -0.537305 -0.045956 0.586226 0.028110
2 -1.331566 2.315133 -1.321099 -0.983099 -0.887726 -1.152647 0.205134
2 -1.772929 2.932347 -0.288094 -0.904937 0.501260 0.564684 0.003788
2 -2.621084 2.605562 -0.563813 0.785059 -0.373331 -0.061279 0.037434
2 -1.845977 2.822834 -0.529534 -0.921029 0.200671 -0.037843 0.002289
2 -1.789309 1.838132 -0.644816 1.028051 -0.489187 -1.355243 0.003564
2 -2.442353 1.716271 -0.845543 0.063693 0.266810 -0.211735 0.000010
1 -2.411156 2.386120 -0.499563 -0.159067 -1.293562 0.414988 0.661249
2 -2.479454 2.570680 -0.430018 1.519927 0.352766 -0.294178 0.003221
2 -3.082723 2.581569 -0.373970 0.102918 -0.013354 0.621522 0.005708
2 -1.181118 2.318353 -0.838359 0.442203 -0.086637 -0.703498 0.006803
2 -2.306397 1.591316 -1.144249 0.089936 -0.791229 -1.683762 0.000159
2 -2.907495 2.603703 -0.609962 -0.247705 -0.884347 -0.370871 0.062663
2 -1.029933 1.808760 -0.486686 0.837335 -0.421160 0.364934 0.000879
2 -1.033224 2.595273 -0.440206 -0.097889 -0.062041 0.523642 0.000414
2 -2.704696 2.684035 -2.207194 0.310310 -0.896424 0.709319 0.000228
2 -2.069243 2.938334 -0.741285 -0.247431 -0.375775 -0.995832 0.000197
2 -1.011949 2.920424 -0.817414 0.023158 -0.790531 0.134946 0.007083
2 -2.333949 2.657395 -0.220935 0.195192 -0.562363 0.798414 0.013417
2 -2.125420 2.682841 -3.092603 1.968652 0.589325 -0.190056 0.013968
2 -2.961273 2.181640 -2.783636 0.089991 -0.609835 -0.325737 0.003094
1 -1.185546 2.755610 -2.628224 -0.310038 -0.643187 -0.084601 -0.164036
2 -1.079002 1.992794 -0.928335 1.012490 -0.268115 -0.060317 0.100035
2 -2.325669 2.718665 -0.928199 -1.754010 0.693342 -0.552438 0.050564
2 -2.798766 2.303268 -0.566325 0.217331 0.330560 -0.778943 0.000466
2 -1.168673 1.973918 -1.158133 -0.608965 -0.251075 1.633084 0.032096
2 -1.765015 2.664038 -2.013457 -1.934147 0.194157 0.172808 0.000019
1 -2.402938 2.964616 -2.751427 -0.610295 -0.142764 -0.162563 -0.002519
2 -1.378613 1.685313 -2.577199 1.036724 -0.539291 1.143231 0.755536
2 -2.893335 2.621334 -1.086149 0.484324 -0.071226 0.129493 0.019747
2 -2.818237 1.812876 -0.417277 0.660249 0.136807 1.354890 0.000029
2 -1.508776 2.163601 -2.015846 -1.017881 -1.978987 -0.113189 0.931928
2 -2.039662 2.898993 -1.050371 -1.281225 0.797753 -0.451867 0.000270
1 -2.834191 2.081365 -3.100013 0.680650 -0.780329 -0.694829 -0.000042
2 -2.748558 1.956987 -0.719470 -1.241003 0.787546 0.536485 0.000003
2 -1.344279 2.045281 -1.261385 -1.720587 0.407897 0.314905 0.035285
1 -1.024071 2.260736 -0.807255 1.564546 -0.444779 -1.370173 -0.001226
1 -1.389607 2.727269 -1.664804 -1.683542 1.364262 -0.774944 -0.042603
2 -2.588407 2.411871 -0.925391 -0.214163 -1.608146 1.011989 0.022325
2 -2.649228 1.569367 -2.059813 0.502625 -0.359676 -1.636522 0.022856
2 -1.649079 2.082235 -0.229269 -0.122070 1.083054 0.748714 0.002244
2 -2.841983 2.604037 -1.232113 -0.286702 0.002913 0.863845 0.020098
2 -1.559376 1.842510 -1.081524 -1.438543 0.674481 -0.968676 0.002012
2 -2.882338 2.311166 -1.189010 0.187680 0.633957 0.315908 0.001925
2 -2.783836 3.012247 -2.562567 0.816014 0.976212 -0.995835 0.000193
1 -1.248551 2.711197 -2.473963 -0.281829 -1.408648 0.037667 0.137609
1 -1.379483 3.003842 -2.671167 0.467515 -1.134339 0.785636 -0.784343
2 -1.527397 2.027055 -1.866371 -0.802237 0.398740 -1.345876 0.086922
2 -2.252936 1.992036 -0.638125 0.026438 1.190222 -0.069331 0.000010
2 -1.462767 1.969839 -0.542375 1.402119 1.186535 1.211420 0.001619
1 -1.626404 2.776337 -0.586407 1.273326 -0.612219 -0.343327 -0.550874
2 -2.918038 2.919907 -1.225180 0.577163 -0.409167 0.630634 0.036404
2 -2.366684 2.107363 -1.894931 2.198644 1.127643 -1.117740 0.096279
2 -2.349456 2.504805 -0.753687 2.269665 -0.189452 0.504257 0.000251
2 -2.891587 1.949625 -2.996996 0.693319 0.470383 0.343028 0.004434
2 -2.416847 2.842239 -2.968231 2.011660 1.641105 0.482225 0.000108
2 -2.827999 2.822022 -0.888137 0.917304 0.191186 0.225946 0.009563
2 -1.149431 2.652324 -2.306868 -0.892632 0.531405 0.548027 0.009917
2 -0.994232 1.822098 -1.104187 -0.083670 -0.638837 1.307077 0.031162
1 -2.156918 2.818145 -3.012405 -0.454980 -1.168838 0.216645 0.009535
2 -3.060876 2.307915 -2.321031 1.214424 1.214911 0.742939 0.333560
2 -2.811497 2.974069 -2.981707 -1.215690 -0.759147 -1.054586 0.000007
2 -0.998789 2.726119 -3.059710 1.058538 -1.207349 0.292912 0.000020
2 -1.207873 2.045583 -2.952970 -1.381716 -0.316228 0.458382 0.000191
2 -1.258496 3.029957 -2.311003 -1.666095 0.014507 -0.292147 0.001012
2 -1.228128 1.919762 -0.431833 -1.542725 -0.855436 0.472660 0.003207
2 -0.973191 3.018480 -1.187923 -0.216532 -0.660235 0.599924 0.011647
1 -2.093957 2.938203 -2.126729 0.867406 1.111005 0.408378 -0.007809
2 -3.060332 2.908221 -2.526368 -0.463362 -0.783022 0.546435 0.000098
1 -1.448753 2.927776 -2.741106 -0.271801 0.302955 0.092902 -0.795482
2 -2.995662 2.744020 -0.584997 -0.013896 0.244448 -0.555109 0.008266
2 -1.845331 3.006887 -1.079401 -0.580419 -0.447150 0.453904 0.000251
2 -1.781863 1.782284 -1.132234 -0.071297 -0.595034 -0.770267 0.607967
2 -1.223027 2.808336 -2.401297 -1.423418 -0.272666 -0.713953 0.305153
1 -1.079720 2.147262 -2.190225 -1.047002 0.531459 -1.007763 -0.001255
2 -0.928697 3.065544 -0.788959 0.539123 0.354120 -0.140877 0.007013
2 -1.469065 2.135012 -2.986392 -0.368874 1.385214 0.638533 0.000990
2 -1.723075 1.771780 -0.339759 0.959704 0.563595 -0.443717 0.032853
2 -2.686847 2.228172 -0.308241 0.033191 -0.163107 -0.017171 0.000056
2 -2.602667 2.572473 -0.254997 -0.163977 -0.527698 -0.226073 1.112497
2 -2.106717 2.617060 -0.530128 -0.246808 -0.346886 -1.218637 0.005978
2 -1.760937 2.057765 -0.434549 -0.549542 0.106516 -0.799281 0.000159
2 -2.169109 2.420360 -0.255205 0.329716 -1.142542 -0.413498 0.002597
2 -2.077156 2.608197 -0.195095 -0.366021 0.653845 0.210625 0.000457
2 -1.267885 2.335556 -0.255159 -1.212416 1.646606 -0.046875 0.085739
2 -2.628670 2.482383 -0.314917 0.252250 -1.067105 -0.204420 1.110193
2 -2.278323 2.806572 -0.195704 -0.379015 -0.792510 -0.150338 0.013025
2 -1.253414 1.717930 -0.583183 -0.898028 -0.374867 -2.054190 0.001199
2 -2.303626 1.679951 -0.356431 1.334548 0.164642 -1.115902 0.000015
1 -2.993698 2.812056 -0.237430 0.462929 -0.262219 -0.368827 -0.006176
2 -1.250494 2.862780 -3.062786 -1.108349 -1.225580 0.054852 0.000258
2 -3.008765 1.596968 -0.358252 -0.080890 -0.265361 -1.074293 0.000060
2 -1.053752 2.590072 -0.226133 -0.181281 -0.727206 -0.787223 0.000413
2 -1.835962 1.686738 -1.182042 0.129461 0.689100 0.523701 0.425862
2 -2.931623 1.815135 -1.900242 -0.805028 1.893065 0.888199 0.013421
2 -1.914272 1.715552 -1.536734 0.705385 1.258156 0.381561 0.001488
2 -1.806269 1.775667 -0.215301 1.242995 1.412800 0.666503 0.070291
2 -1.665400 3.084331 -2.844085 -0.843393 -0.082905 -0.785922 0.041414
1 -2.690799 3.026460 -1.101335 -1.214534 -0.566017 -1.154221 -0.002755
2 -1.932549 2.787260 -3.017531 0.692539 -1.836218 0.458130 0.000407
2 -3.044393 1.741139 -1.606666 0.260831 -0.390359 0.369575 0.295193
2 -0.931133 3.120497 -1.307461 -0.003175 0.556597 0.251443 0.011646
2 -0.984297 1.716432 -2.642106 -0.563253 0.622940 -0.195523 0.033168
2 -1.056652 2.051362 -1.296354 0.008201 1.024288 -0.777142 0.001958
1 -1.047427 2.411396 -2.930984 -0.502883 0.249006 0.002640 -0.008381
2 -1.109767 2.091128 -1.510069 -1.592255 0.724949 1.364505 0.000286
1 -2.018033 3.029408 -1.505895 0.122854 1.141961 0.287894 -0.070797
2 -1.033345 3.076862 -2.736462 -0.019039 -0.388850 -1.679500 0.000088
2 -1.740844 1.575315 -2.974753 -0.366872 0.158074 -0.116304 0.122704
2 -2.161043 1.593727 -0.701403 0.717768 0.399407 0.333666 0.000039
2 -2.272835 1.588639 -1.962409 0.001403 0.378459 -0.725728 0.003502
2 -1.135688 1.589033 -1.241251 -0.329426 0.381234 0.952149 0.000081
1 -3.048919 1.595892 -2.340919 -0.747496 0.411384 1.446161 -0.002818
2 -3.116845 2.872384 -2.969659 -0.068482 0.797653 1.134588 0.037400
2 -1.379868 2.672330 -2.990523 -1.103635 -0.865786 1.174230 0.000212
2 -1.937323 3.004536 -0.554751 0.311038 -1.166843 -0.269321 0.000866
2 -0.914162 1.728888 -1.333640 -0.900143 -0.711613 0.434599 0.000358
2 -0.906733 2.200866 -0.671024 -0.687604 -0.682507 1.545291 0.007361
2 -3.050871 2.365968 -2.972988 -0.589685 1.315454 1.349963 0.598623
1 -3.043914 2.064555 -2.656211 1.028080 -0.418748 0.275449 -0.088193
1 -2.024172 3.050764 -1.898761 1.129876 -1.034571 -0.838836 -0.037148
2 -0.952991 1.585821 -0.680159 1.055890 0.665060 -0.562310 0.000164
2 -3.072139 2.930092 -1.785116 0.755001 -0.024297 1.429741 0.000046
2 -3.106379 1.921412 -2.896636 0.224474 0.964916 -0.408417 0.000476
2 -3.108969 2.157277 -0.469540 0.224143 -0.401574 -0.186024 0.000032
2 -3.055579 2.143144 -2.246495 1.025945 -0.584894 1.529193 0.004170
2 -1.421748 1.571113 -1.582692 -0.047365 0.769634 -0.088655 0.000384
1 -3.109630 2.411337 -0.361219 0.235245 -0.094023 -1.431172 0.005071
2 -2.574648 3.041911 -1.513747 0.846759 -1.837304 0.717733 0.003128
2 -1.171918 2.249587 -3.094647 -0.435328 -0.876818 0.290471 0.072208
2 -2.421197 3.097483 -0.374031 -0.516311 -0.921837 -1.235508 0.000004
2 -1.172511 1.535432 -2.796950 0.703097 0.566331 0.663879 0.000056
2 -0.903060 1.553432 -1.506438 -0.079914 1.001984 -1.346878 0.002198
2 -1.372543 1.568425 -2.569959 1.145975 1.159382 -0.716116 0.592775
2 -2.785890 1.549617 -2.385820 0.485442 1.188312 -0.591763 0.001683
2 -2.597664 1.536860 -1.908132 0.466873 1.382562 1.544955 0.033232
1 -2.297026 1.614144 -3.079371 0.587169 -0.085706 2.006233 -0.000688
2 -3.108921 2.539972 -2.287650 0.815110 0.694449 -1.912695 0.003211
2 -3.109461 2.482333 -1.400132 0.804534 0.908894 0.104155 0.002051
2 -2.786762 1.480065 -1.348936 0.110476 1.258144 0.160802 0.004925
2 -1.820488 1.514907 -1.520138 -1.090972 1.322998 0.097104 0.033176
2 -1.306125 1.491011 -1.403819 0.119362 -0.343344 0.238633 0.000310
2 -1.058097 1.503485 -1.616186 -0.307254 -1.032531 0.035931 0.001283
2 -2.375419 1.491668 -2.835273 0.106681 -0.868756 0.474459 0.000244
2 -1.825621 1.510059 -2.894555 1.039965 0.052936 -0.966713 0.127745
2 -1.350681 2.743882 2.720801 -1.248710 -0.103819 0.241856 0.000006
1 -2.613550 2.323420 1.152015 0.239348 -0.920477 0.153574 -0.047660
2 -3.015917 2.546584 1.993131 0.496155 0.535245 0.018330 0.007908
2 -0.986353 2.823420 0.911399 0.796580 0.709568 0.223019 0.000063
2 -1.112784 2.420838 1.888042 0.396961 -0.164466 -0.519646 0.012542
1 -2.226454 2.241373 1.100227 -0.280276 0.296903 -0.222865 0.387821
2 -1.198523 2.065443 0.671951 0.884936 -0.192785 0.184161 0.059039
2 -2.141731 2.867611 2.063446 -0.062952 0.195312 -0.672518 0.000027
2 -1.970000 2.082827 1.357195 0.286589 -0.702773 0.186212 0.625227
1 -1.671436 2.995035 1.982772 -1.348268 0.907048 0.524595 -1.818576
2 -1.009167 3.019771 2.815835 0.314225 1.370254 0.301148 0.000237
2 -2.238247 2.133087 1.152217 0.095988 -1.273167 -0.340674 0.418809
2 -2.360763 2.440984 1.911040 -0.908282 0.459285 0.601208 0.000558
1 -2.101445 3.013928 2.506975 -1.188526 0.263508 1.297340 -0.790232
1 -2.127180 2.970171 2.392912 0.395928 0.546422 -0.150539 -0.786542
2 -1.460287 2.007932 0.997703 -0.526550 0.321696 -0.207567 0.000202
1 -2.080951 2.298685 1.280505 -1.233183 0.897767 0.934338 -0.236640
2 -1.850336 2.693732 1.135304 0.282565 -0.300373 -1.193565 0.001034
1 -1.808919 1.793750 1.899551 0.188472 -0.448888 0.912446 1.553809
2 -2.473428 1.879443 0.441511 -0.606694 -0.394097 -0.427493 0.000007
2 -2.899012 2.680760 2.224849 0.549480 -0.724626 0.422693 0.001611
2 -1.537193 2.810250 0.984568 0.001863 0.275765 0.066445 0.000163
2 -1.627691 2.317459 0.854789 0.988934 0.326247 -0.984395 0.052134
1 -2.899703 2.896968 2.103997 -1.373251 0.588380 1.243913 -0.006330
2 -2.103475 1.945447 0.544216 -0.133795 0.554473 -0.292775 0.000009
2 -2.751255 2.903665 2.731948 -0.367708 0.957204 1.006335 0.001399
2 -1.039022 2.285221 0.663424 0.237351 0.459710 -0.538497 0.000081
2 -1.141311 2.871811 0.341059 0.185590 0.278336 -0.816222 0.001847
2 -2.642672 1.916618 2.322112 -0.458731 0.024388 -0.171767 0.000019
2 -2.802189 1.934075 1.395193 -0.238019 0.075727 0.524873 0.000648
2 -2.920877 2.422999 1.324262 -0.521877 -0.439319 0.210525 0.017335
2 -1.955264 1.705964 2.091535 0.673834 -0.506778 -0.537995 0.002721
1 -2.118269 2.046723 1.533320 0.889317 1.034497 -0.594091 -0.099876
2 -1.110539 2.159188 2.448083 -0.655444 -0.453584 0.688332 0.003719
2 -0.967591 1.644485 1.885856 0.666335 -1.112426 -0.634188 0.018958
2 -2.953447 2.944784 0.656830 -1.014852 0.263131 0.023744 0.000088
1 -1.661336 3.116669 1.971339 -0.552808 0.163889 0.725672 -0.995259
2 -1.601587 1.830865 0.950939 0.068669 0.010710 0.248427 0.000367
2 -1.506263 1.944119 1.264631 0.153544 -0.381874 -0.609248 0.000223
2 -2.986653 2.463878 1.626690 -1.706584 -1.048355 0.293617 0.003535
2 -2.791900 2.240387 0.601518 -0.619409 0.491050 0.291000 0.000650
2 -1.600816 1.840857 2.480468 0.387409 -0.162866 0.119288 0.000029
2 -2.101236 2.847492 2.913507 0.315504 0.045900 0.932320 0.000766
1 -1.728593 2.911731 1.746786 0.635718 -0.252436 -1.317957 -0.034926
2 -2.689868 2.181688 2.750818 0.930301 0.544555 -0.687555 0.000667
1 -2.006467 2.330356 1.633974 0.331992 0.353088 -0.858713 -0.185485
2 -1.265202 2.069311 2.468728 -0.219759 1.196220 0.017897 0.003473
1 -1.410171 2.016309 2.719927 -0.567883 -0.399557 1.384297 0.000940
2 -1.894199 2.838784 2.375205 -0.056017 -0.157992 -0.384971 0.000446
2 -2.439158 2.102371 0.717926 -1.075576 -0.297319 0.008405 0.050518
2 -1.318654 2.809021 0.368207 0.136834 0.520625 -0.568211 0.002583
2 -2.348174 2.538523 1.085678 1.480542 1.186584 -0.867294 0.002727
1 -2.240715 2.011661 1.387408 -0.094164 -0.596352 0.467923 -0.083650
1 -2.122371 2.322026 1.513351 0.021211 0.422995 0.478855 -0.218454
2 -1.271587 2.361370 1.815915 -0.831298 0.374638 -0.313523 0.017867
2 -2.514971 3.071046 2.802342 -0.349755 0.765469 -0.353669 0.001108
2 -1.218328 2.797556 2.249709 0.664232 -1.226418 -0.092237 0.000660
2 -1.393659 2.228777 1.247147 -0.223390 0.548858 0.374155 0.000108
1 -1.211537 2.475616 1.489454 0.421290 0.095329 -0.461871 0.005449
2 -1.454355 2.485646 2.017019 0.310716 1.010313 -0.089618 0.000613
2 -1.452928 2.614548 3.028403 -0.507337 -0.530737 1.531387 0.033751
1 -1.204523 2.017283 0.538320 -0.037836 -1.264553 -1.075413 0.059132
2 -2.050010 2.466865 2.235296 1.808097 -0.248990 -0.970864 0.000187
2 -2.234110 2.647740 1.611303 -0.687295 0.968125 -0.782821 0.000140
2 -2.072131 2.812704 2.581687 0.427231 0.373292 -0.296394 0.000480
2 -1.342640 2.324903 1.485671 0.495142 -0.303159 -1.550884 0.021236
1 -2.776646 2.380643 1.018827 -0.910797 0.006103 -0.559981 -0.041760
1 -1.934849 2.280643 1.355448 -0.120050 -0.143997 -0.710890 -0.213820
1 -1.786900 3.002719 1.984130 0.149958 0.443484 0.077270 -1.145628
2 -1.378647 2.463558 1.545837 1.667920 -0.254441 0.616741 0.024595
2 -0.961868 2.213377 1.100400 -0.047419 -0.734627 -0.098035 0.019308
2 -2.659857 2.829033 2.565302 -0.959048 -0.666475 1.145617 0.003973
2 -2.406209 1.767422 2.704648 1.410989 -0.263932 0.430813 0.000034
2 -1.555275 2.439715 0.834223 0.876088 -0.879086 0.346304 0.052134
2 -2.293525 2.311729 1.544845 0.149588 0.611245 -0.133072 0.005107
2 -2.821089 1.733665 2.485643 0.296531 -0.228752 0.951389 0.001588
1 -3.092436 2.483054 2.342847 -0.538382 0.067521 0.958154 -0.103555
2 -1.756561 1.937840 1.323898 -0.807332 0.112507 -0.060938 0.008003
1 -2.533470 2.525771 2.065718 1.104524 0.496165 1.669485 -0.007799
2 -1.315578 1.970703 2.898083 1.674888 -0.565860 1.116155 0.385908
2 -2.498081 2.531619 2.822573 -1.265244 0.615187 -0.011298 0.001146
1 -3.003683 2.324568 2.328866 -1.255401 0.071862 0.029857 -0.106904
2 -2.404436 2.986155 2.362617 -0.317940 0.506368 0.143922 0.002915
2 -2.179024 3.065132 1.647202 -0.986114 0.799557 0.344919 0.021871
2 -1.153334 2.347870 2.273924 1.349102 -0.223892 1.056378 0.000182
1 -1.939865 2.472128 2.032113 0.944152 -0.562944 0.454182 -0.001232
2 -2.999080 2.615446 1.725832 -0.577142 -0.491604 -0.209419 0.003546
1 -2.995806 2.267991 1.821614 -0.184410 -0.470819 1.010104 0.000389
2 -2.440735 2.734427 1.525896 -0.399777 0.158125 -0.702139 0.003720
2 -2.324327 1.727450 1.302035 0.089373 -0.948111 0.926191 0.000672
2 -2.757777 2.567299 1.040235 0.174929 0.070178 0.502500 0.002417
2 -1.851101 2.539231 0.479746 -0.215822 0.515603 -0.624125 0.000299
2 -2.925078 2.608536 1.443229 0.345647 0.087524 -0.526002 0.000862
2 -2.537403 2.480292 3.073659 0.188733 -0.560144 0.454187 0.000100
1 -2.459490 1.555041 1.337291 0.827141 -0.688479 -0.497932 -0.314699
2 -2.615506 2.390252 2.412205 -0.338331 0.974179 -1.045446 0.000001
2 -1.398227 1.715739 0.914599 -0.188282 -0.014911 0.895127 0.000247
2 -1.914477 1.809300 2.939179 -0.027727 0.369432 0.716438 0.000009
2 -2.734926 2.029413 1.006440 -0.371213 0.433731 -0.803787 0.000020
2 -2.061275 2.235217 1.929504 -0.318364 0.145803 1.208510 0.026368
1 -2.159550 2.139848 2.129567 -0.389481 -0.702581 -2.033815 0.000795
1 -2.221488 2.000089 2.785261 -1.201776 0.465249 0.439319 -0.002127
2 -2.597746 2.352974 0.510144 -0.906246 -0.749053 0.287079 0.017399
2 -2.145972 2.430778 0.740721 -0.876358 0.246887 -0.591941 0.000200
2 -2.233622 2.221180 1.971273 0.036728 -1.032112 -0.786589 0.005572
2 -1.558962 2.617301 1.605617 0.812551 -0.517193 0.887434 0.000091
2 -1.589245 2.213869 2.714499 -0.171544 -2.099377 0.740851 0.002611
2 -2.703536 1.965640 1.970443 0.272945 -0.989592 1.284047 0.000064
1 -2.514086 2.004564 2.979311 -1.579424 0.099857 1.616370 -0.005685
2 -1.461389 2.675742 2.170510 0.810740 1.332057 0.340999 0.031325
2 -1.403105 2.861659 2.172383 0.268506 -0.167129 -1.056166 0.004807
2 -1.289781 1.785937 0.487014 -0.572009 -0.996579 -0.365031 0.000388
1 -2.751966 1.985125 0.555400 -1.060855 0.403459 0.096708 -0.078283
2 -1.101080 1.717568 0.704573 2.505151 0.968140 -0.588035 0.040919
2 -1.983578 1.692225 2.275465 0.045683 -0.616207 -1.275372 0.003591
2 -1.327406 3.080581 2.575369 -0.616797 0.675478 -0.430261 0.000421
2 -2.734247 2.779075 1.073251 0.954632 -0.346643 -0.308265 0.000774
2 -1.168568 2.511978 1.227150 -0.460141 -0.452794 0.543334 0.000214
2 -1.616271 2.220341 2.174215 -0.955990 -0.228686 0.262664 0.000165
2 -1.835032 2.120205 0.484262 0.306352 0.667167 -0.073835 0.001440
2 -1.943351 1.707622 0.330690 0.564347 -0.243275 -0.686006 0.003411
2 -1.600954 2.182056 1.854375 -0.299128 0.044843 -0.502023 0.000013
2 -1.204493 2.284979 1.938274 -0.056058 -0.550905 2.198910 0.040900
2 -2.724159 2.068799 0.710277 0.970311 0.676271 0.258063 0.004736
2 -2.485394 2.283920 1.757411 -0.041495 -0.093424 0.275529 0.038303
2 -2.191348 2.237012 0.894811 0.064259 0.146494 -1.687569 0.000835
2 -2.729150 1.650845 1.178501 1.268944 0.403442 -0.261323 0.154341
2 -2.521848 2.579299 1.566145 -0.205050 -0.728062 0.974834 0.003639
1 -1.407921 1.610903 1.391536 0.277093 -1.731860 1.987693 -0.259270
1 -2.549221 2.405540 1.810724 -0.252169 1.250486 0.370935 0.029273
1 -2.748357 2.668719 1.634977 -0.748077 -0.772260 0.359419 0.006038
1 -1.414066 2.714594 0.589898 1.278689 0.250013 -1.011468 -0.001698
1 -1.170664 2.062314 1.098543 1.112853 -0.926929 0.717161 0.000157
2 -2.625997 1.642852 2.412554 0.569898 0.206566 1.765084 0.000225
2 -1.953822 2.125091 1.920558 0.017499 0.732500 -0.495908 0.022290
2 -2.379472 2.736203 2.956927 -0.968488 -0.354540 0.227626 0.000052
2 -2.244295 3.006557 0.564538 0.747271 0.160980 0.338477 0.012176
2 -1.202955 1.570741 0.916649 0.474986 -0.399607 -1.584707 0.000123
2 -0.925406 2.973512 2.504384 0.038748 0.380933 0.280466 0.003288
2 -1.686606 2.908788 2.822893 -0.165336 0.061706 1.602461 0.015441
1 -3.000260 2.783149 2.353173 -0.472809 0.456187 -0.922896 -0.011119
2 -1.513786 2.924696 0.566646 -0.121141 -0.962699 0.027043 0.000185
1 -1.126511 2.564168 0.802730 0.852327 -0.700517 0.503675 -0.001162
2 -1.771012 1.754385 1.992834 -0.695732 -0.692629 -0.849276 1.569200
1 -1.518638 1.720631 1.406903 0.029461 0.030824 0.056093 -0.183640
2 -2.237815 2.998134 2.890117 -0.685375 0.311893 0.578717 0.000755
2 -2.292299 1.937209 1.251937 1.121588 -0.426141 -0.106608 0.011996
2 -2.857057 2.725829 0.561641 0.739663 -0.198414 0.570804 0.000131
2 -1.800131 2.664987 2.946702 -0.206890 1.551017 1.865507 0.005908
2 -2.831523 2.205265 1.482563 1.227203 2.190759 -0.560982 0.007717
2 -2.010194 2.859341 1.436223 -0.756160 0.074289 -2.541341 0.081483
1 -2.035479 1.774941 1.782455 -1.413859 -0.817723 -2.257436 -0.016482
2 -2.276085 2.889749 1.786678 -1.705605 -0.336171 -0.162750 0.000125
2 -1.213651 2.365477 2.560073 -0.543891 -0.568344 0.708812 0.076504
2 -1.817952 2.045069 0.662697 -1.338860 0.313882 0.059742 0.001400
2 -1.145865 2.141603 1.955530 1.317531 0.434725 -1.356882 0.019503
2 -1.496938 1.643277 2.304770 -0.087774 0.138069 -0.940269 0.001668
2 -2.496384 1.846669 0.979385 0.255050 1.361228 -1.180768 0.000016
2 -1.373296 1.835588 1.905177 1.170527 0.498475 -0.946101 0.155661
1 -2.442429 2.361427 0.936258 -0.192330 1.224425 0.163787 -0.022797
2 -1.947277 2.011773 1.164906 0.444516 0.819244 -0.505402 0.001554
2 -2.364232 1.977477 1.990884 -0.759532 0.729565 -0.235689 0.000031
2 -1.865764 2.044966 1.393709 -1.356355 -1.066069 -0.295517 0.631348
2 -1.158872 2.774714 1.302988 0.751853 0.104069 -0.907726 0.000859
2 -1.662628 2.475866 2.050113 -0.059541 -0.211172 -1.840594 0.000703
1 -1.924932 2.432854 2.958120 0.162239 -0.660299 -0.479139 0.043702
2 -2.765306 1.825064 1.766986 -2.052575 0.811432 0.874560 0.214420
2 -1.228421 2.715368 1.119010 -0.544609 -0.690470 -1.512858 0.000834
2 -1.631596 2.652329 2.903317 -1.115842 1.616935 1.272203 0.009161
2 -2.385943 2.257880 3.033569 -1.116592 -1.648983 -0.214073 0.000188
2 -1.349411 1.858033 2.867501 -0.539941 -0.227870 0.578359 0.384868
2 -2.074452 1.852146 2.479070 1.899173 0.629649 -1.327140 0.000031
1 -2.081305 1.810783 1.378192 -0.780593 0.657908 -0.773361 -0.024511
2 -1.769765 2.431810 1.843324 0.300081 1.763546 -0.336079 0.000187
1 -1.722450 1.665116 1.103311 -1.563002 0.144224 0.139737 0.037099
1 -1.410533 1.819454 1.780552 -1.028093 0.206276 0.536763 0.153440
2 -1.015051 2.673453 2.765783 0.033899 -0.168372 0.115878 0.000084
2 -1.023328 2.431665 0.441794 0.451507 1.344138 0.022768 0.003361
1 -1.873351 2.644522 2.478918 -1.404989 0.525436 -1.228333 -0.000988
2 -2.951886 2.329297 1.447279 0.339369 -0.052613 -0.060842 0.022687
1 -1.596054 2.641870 1.138290 1.268805 -1.027492 -0.725486 -0.000842
2 -2.130646 2.424421 1.047595 1.505456 -0.615043 0.544311 0.186064
1 -1.536681 3.067144 2.632162 -0.369569 0.337188 -0.303515 -0.002083
2 -1.787781 2.804194 2.758985 0.781562 -0.755773 0.785970 0.015590
2 -1.647551 1.890106 3.055209 1.142717 -1.168997 0.222697 0.005983
2 -2.508175 2.335211 2.849093 1.474625 -0.544031 0.531571 0.001294
2 -2.831548 1.611830 0.875253 0.051713 -0.937672 0.956894 0.000024
1 -2.662640 2.813794 0.702627 -0.073129 -0.110522 0.679401 -0.002034
1 -2.164110 2.913780 1.169899 -1.103632 -2.145925 0.003533 -0.005210
2 -2.218694 2.473785 0.967001 -1.540417 0.012304 0.075704 0.187860
1 -2.921247 2.022721 0.634643 -1.900841 -0.518140 -0.353606 -0.084220
2 -0.997382 1.902934 1.675651 -0.243675 0.477345 -0.667728 0.002505
2 -1.279956 2.010483 1.307664 -0.820303 0.332640 -1.179391 0.000272
2 -2.888902 1.729148 1.141789 0.736540 -0.405574 0.365765 0.003877
2 -2.679751 2.810680 1.577645 0.118854 -0.183668 0.390483 0.008144
2 -1.783869 2.358775 2.261054 -0.054153 -1.656812 0.029729 0.000195
2 -1.837650 2.813676 0.578478 0.171338 -0.690496 -0.944030 0.010998
2 -1.589192 2.140540 0.539740 -0.612798 1.344878 -0.107366 0.000104
1 -3.035522 1.569688 1.402771 -0.124455 -1.292064 0.620254 -5.862183
1 -1.943619 1.835784 1.060189 -1.074241 0.866570 -0.863394 -0.008907
2 -1.835880 1.686048 2.403191 -0.143383 0.383468 0.833528 0.002128
2 -1.277483 1.783393 2.480082 -0.075973 0.535739 -0.149982 0.000026
2 -1.461126 2.013459 3.037820 1.870901 1.069928 1.851558 0.001042
2 -1.853346 1.667457 0.929106 -0.273721 0.578714 0.453935 0.000610
2 -3.026521 2.180908 0.427822 -0.370584 0.194977 -0.300156 0.000039
2 -2.609667 1.841900 1.595424 1.235685 -0.534830 0.612499 0.066043
1 -3.013791 1.649199 0.563243 -1.030662 -0.052561 -0.153585 -0.039002
1 -0.872954 1.841467 2.798915 0.446636 0.951324 0.901719 -0.037530
1 -2.980198 2.231487 1.194602 0.305670 -0.318748 -0.443806 -0.009252
1 -1.320916 2.873838 1.795564 -0.593682 -0.675979 0.511758 -0.000703
2 -2.683983 2.401496 0.797226 1.143891 0.001258 -0.535698 0.000158
2 -1.146318 1.856901 0.707333 -0.342008 0.348962 1.218812 0.041352
1 -2.378069 2.568398 0.736205 -1.420670 -0.522967 1.299820 -0.007412
2 -1.026863 2.352221 2.763301 0.279014 1.291702 0.684171 0.028899
2 -2.594350 3.069839 1.052827 0.017451 -0.144719 1.267922 0.000544
2 -1.817879 1.714592 1.196614 0.477367 0.568613 -0.461782 0.058200
2 -2.953196 1.538071 2.316988 0.496178 -0.729989 -0.283468 0.008608
2 -2.276812 2.583601 1.298275 -1.123376 -1.804795 0.828497 0.000212
2 -2.303413 3.015764 1.529267 1.040041 -0.307664 2.246435 0.006134
2 -1.972267 2.409184 3.092788 -0.451225 -0.109490 1.235157 0.047517
1 -2.580804 1.704325 1.603837 -0.301119 -1.006886 -0.957007 0.057186
2 -1.920331 2.645386 0.954475 0.101084 -1.435446 -1.046157 0.000998
2 -0.986530 2.202036 2.647756 -0.058698 -1.041832 -1.595219 0.708786
2 -0.986526 1.920543 2.626882 -0.521282 0.431207 0.192021 0.000410
2 -1.046574 2.547797 2.117563 -0.866542 -0.664357 -0.588031 0.005391
2 -1.018694 2.596256 1.424880 -0.524467 1.802252 0.214212 0.000252
2 -2.533337 2.667308 1.099191 1.364534 1.188581 -0.409119 0.000460
2 -2.510637 2.825852 2.678281 -0.629651 -0.093011 -1.449370 0.002340
2 -2.166714 2.959873 0.954410 0.560312 -0.596067 0.010613 0.000550
2 -2.865200 2.204469 2.641669 0.374730 0.218150 -1.202383 0.000619
2 -2.603796 2.976556 2.351927 -0.460416 -0.134651 -0.169519 0.028363
2 -1.452361 3.019355 1.729576 0.981302 -0.352778 0.112962 0.000687
2 -2.566557 1.593631 1.151078 0.471692 -0.564548 -0.294670 0.019115
2 -1.493253 1.772077 1.534269 -0.722878 1.123910 0.111040 0.072716
2 -2.708043 2.777782 2.893021 0.742863 -1.411580 0.891586 0.006104
2 -2.816160 2.750650 3.025512 1.252622 1.205682 -0.151469 0.005515
2 -2.937928 3.031954 2.339393 0.622524 0.747537 0.711206 0.001283
1 -1.778849 2.927099 0.931643 1.345790 -0.812889 -1.720702 -0.014277
2 -2.388742 2.221300 0.654383 -0.150616 0.408587 1.059281 0.050526
2 -1.025707 2.482684 2.923950 -0.646911 0.580798 0.027219 0.000729
2 -2.827853 2.982681 1.032032 0.719207 1.123140 -0.731692 0.000275
2 -1.130281 3.017978 1.328129 -1.305662 -0.383345 0.043744 0.000087
2 -1.621229 2.395482 2.724229 -1.145318 1.503144 -0.636446 0.002572
2 -2.904927 2.847934 1.791275 -1.382442 -1.281217 -0.353853 0.000068
2 -3.104553 2.675434 1.542039 -1.506631 1.282220 0.768072 0.000757
2 -1.567463 2.782178 2.176622 0.023552 -1.962725 -1.066464 0.032799
2 -1.010294 2.908548 1.654281 -0.223979 -1.140622 0.475091 0.000472
2 -1.098582 2.332599 2.630921 -0.972464 1.455293 2.003464 0.108754
2 -1.746060 2.734715 0.468443 0.312117 1.028383 2.003477 0.012254
2 -2.097785 2.984297 0.383112 0.138312 0.163157 0.010891 0.061361
2 -1.444375 2.246353 0.334206 0.278620 -0.027219 -0.427778 0.000854
1 -2.562929 2.395313 0.362568 -0.307806 1.004185 -0.186123 0.016684
2 -1.103630 2.248715 0.386169 1.197257 -0.616168 0.169162 0.000674
2 -1.405561 2.623757 0.395625 -0.866328 -0.148044 0.795778 0.001092
2 -2.704355 2.602617 0.379236 -0.146832 1.028669 0.807535 0.000125
1 -2.263775 3.084960 0.423375 0.017824 0.896552 1.592768 -0.003400
2 -2.125672 2.824134 0.563255 1.172659 -1.052821 1.243407 0.000477
2 -1.281151 3.017400 3.003382 0.525050 -0.704782 -0.694196 0.002536
1 -3.039115 1.544000 1.294737 1.390741 0.521967 -0.488860 -5.575916
1 -2.127027 2.903576 1.495630 -0.800300 -1.454115 0.549921 0.071688
2 -1.005870 2.537873 2.286033 -0.900921 -0.187997 0.310156 0.005475
2 -2.858740 1.901089 1.724810 1.385880 -0.282001 2.138944 0.214194
2 -1.293968 3.011484 1.971687 0.010880 -0.857702 1.230945 0.000294
2 -1.801400 2.245652 2.867826 -0.718921 -0.219642 -1.968919 0.000161
1 -2.895313 3.006723 0.407417 0.952543 -0.958377 -0.637260 -0.000664
1 -2.639515 3.077585 1.593078 -0.884324 -0.362728 0.262911 -0.003828
2 -1.972009 2.960421 0.814823 -0.912078 -1.344064 -0.371488 0.005159
2 -2.141301 2.257277 0.404364 1.512642 0.609095 2.000660 0.000006
1 -2.665654 1.721701 1.269808 -1.189340 2.118656 0.483043 -0.075995
2 -2.773329 1.734083 1.446157 0.188917 1.510211 -0.188634 0.001450
2 -1.017091 2.513606 1.768504 -1.145023 -0.182034 -1.455560 0.003722
2 -0.927713 1.753372 0.486882 -0.328377 -1.027266 -0.423797 0.000032
2 -0.933524 2.236769 1.522913 -0.494888 0.546456 1.086081 0.000012
2 -0.945828 1.937362 2.290790 -0.704656 0.459768 -1.060166 0.000011
2 -2.981618 1.775962 2.587135 1.192802 1.032205 0.315061 0.001368
2 -0.895439 2.148165 2.694302 0.272856 0.697679 0.901377 0.722693
2 -2.548469 2.977770 2.493004 -0.143272 -1.437949 0.351529 0.029784
2 -1.039114 1.997869 3.056868 0.053022 1.283154 -0.777329 0.000061
1 -2.998814 2.141070 1.506803 1.467246 0.143965 -0.804345 -0.003149
2 -0.923234 3.085747 1.737277 0.417177 -0.706204 -0.623557 0.282351
1 -1.113864 3.009186 2.298561 -0.036634 -1.758787 -1.082095 -0.001164
2 -2.688244 1.553274 1.811618 -0.435565 -0.084905 -1.070921 0.000141
2 -1.668270 1.535513 1.588676 -0.702090 -0.217935 -1.298698 0.410148
2 -1.046531 1.620781 3.064256 -0.371493 0.797972 0.125883 0.134430
2 -1.148196 1.586193 2.709824 -0.325077 0.753498 -2.501186 0.000005
2 -0.859483 1.593983 1.785044 0.863717 0.771494 -0.796516 0.019200
2 -1.066392 1.618760 2.199244 0.235613 1.243304 -0.674144 0.000040
2 -0.941754 2.052810 1.768610 -1.438208 -0.304275 0.970869 0.002518
2 -1.476026 2.475261 3.076642 0.041287 -0.207786 -0.803627 0.033644
1 -1.656959 2.568917 3.059305 2.016162 -0.227642 -1.042871 0.001787
2 -3.068162 2.411163 1.908300 0.878211 1.126334 -0.840454 0.010882
1 -1.989710 3.098172 1.672634 0.719604 -0.480656 -0.853716 -0.024504
2 -2.349978 3.049468 2.040720 -0.623565 -1.419607 -1.034725 0.000142
1 -3.104946 1.554443 1.763470 0.539900 1.564913 0.617906 -1.949730
2 -1.379339 1.583564 2.165972 1.863944 1.131712 -0.016392 0.002573
1 -2.606630 1.574943 1.306279 -0.444980 0.934266 -0.348542 -0.510330
1 -1.869563 3.079615 2.356078 1.023961 -0.958774 0.793171 -0.022470
2 -0.888609 1.722000 0.965713 -0.712451 -0.278376 -0.053096 0.000541
1 -0.889685 2.920842 0.617371 -0.727074 -0.887597 -0.408527 -0.000738
1 -3.090993 1.685619 1.151683 0.468092 -0.447636 -0.188113 -1.308988
2 -3.070085 2.709454 2.701710 1.352904 -1.792289 -0.047514 0.006438
2 -1.045958 3.087337 2.593541 1.307881 -0.971859 0.792108 0.005846
2 -1.187858 1.544464 0.466280 2.721773 0.527032 -0.185822 0.000073
2 -2.377883 1.577173 2.063522 -1.425232 2.093197 0.684460 0.000006
2 -1.404304 1.556219 1.651942 0.855332 1.237258 0.197823 0.000121
1 -3.111917 1.539640 1.533291 0.403141 0.647968 -1.351736 -6.411454
2 -1.569245 1.777981 0.285979 -0.290638 -0.346006 -0.635524 0.000023
2 -1.276400 2.015255 0.311375 -0.447014 -1.350922 -0.640664 0.013185
2 -2.320657 2.684052 0.253999 0.401347 1.072928 -0.921863 0.001100
2 -2.361682 1.616781 0.228575 -0.348182 -0.435461 -0.587616 0.000003
2 -2.789318 2.355388 0.289008 -0.769130 -0.121435 -0.140702 0.000138
1 -1.651808 2.978130 0.322284 0.407984 2.180724 0.160443 -0.007732
2 -1.164937 1.902635 0.341018 -0.827029 -0.390861 0.833151 0.015140
2 -2.559418 2.889933 0.244948 0.438447 -0.198339 0.256622 0.000055
2 -2.906313 1.749533 0.287578 0.528170 -0.225779 0.503702 0.000018
1 -2.087580 3.037517 0.251965 0.999616 0.168008 0.292002 0.043435
2 -2.126436 2.683042 0.295301 -0.356603 1.288163 1.003560 0.001078
1 -1.709402 2.693166 0.276670 0.717071 -1.263838 0.365953 -0.005154
1 -0.993100 2.498897 0.273017 -1.883074 0.062592 0.353451 0.002757
2 -1.740943 1.568137 0.207319 0.552636 -0.866222 -0.514309 0.003142
2 -1.972434 1.585400 0.201204 -0.662385 -0.601463 -0.575551 0.003719
2 -1.137170 1.855556 0.158351 -0.912325 -0.228356 -0.342060 0.002010
2 -1.595053 2.255872 0.198389 0.305717 0.511361 1.482750 0.013359
1 -0.874994 3.121847 2.634946 -0.118450 -0.019226 -0.230711 -0.802283
2 -0.871591 2.340234 1.110129 -0.894409 -1.551152 -0.817730 0.021335
2 -0.899405 2.181689 2.884691 -1.718151 0.129458 -0.591672 0.029566
2 -0.895971 3.104983 0.368011 -1.657076 -0.131706 -0.163400 0.000022
1 -1.509135 1.507679 1.081297 0.078472 1.286156 -0.787604 -0.011269
2 -1.922374 1.513142 2.465389 -1.801873 1.602866 -1.076122 0.000869
1 -2.881896 1.484808 2.845570 0.153292 0.723007 0.631867 0.002123
2 -1.635273 1.502454 0.953864 -0.536709 0.357500 0.885206 0.003758
2 -2.543278 1.479465 1.614109 -1.050883 0.041163 0.481205 0.001158
2 -1.969345 1.495647 1.089097 -0.017121 0.336295 -0.318818 0.000073
2 -3.112229 1.487383 2.613669 -0.973438 0.302520 1.842995 0.001657
1 -2.999890 1.491898 1.196677 -1.012112 1.685979 -0.757877 -5.871498
2 -1.646341 1.499712 1.475299 -0.630918 -1.334644 1.160257 0.410172
1 -2.334566 1.508050 2.709970 0.476746 -0.870810 -0.364308 -0.040462
2 -2.467907 1.519833 0.612609 -1.193115 0.924457 -0.219434 0.000347
1 -3.004225 1.516135 1.489805 -0.213038 0.542975 1.503477 -4.628648
1 -0.928789 1.515267 1.080451 -0.827337 -0.222387 0.266522 0.000116
1 -3.100253 1.487937 1.352086 -0.109746 -1.033139 -0.264256 -9.735342
2 -1.203941 1.827230 -0.071212 0.298165 0.454280 2.121048 0.191037
2 -3.025224 1.788237 -0.093036 -1.036987 -0.786486 0.601884 0.214593
2 -1.885233 2.355490 -0.149058 0.971034 -0.660030 0.532451 0.002463
2 -3.090788 2.634605 -0.098776 -0.412899 0.079708 0.986390 0.000489
2 -1.605360 1.955953 -0.097340 -0.021368 0.202653 0.512598 0.005181
2 -2.768049 1.711135 -0.159965 -1.260694 -0.414897 0.174981 0.000075
2 -2.010892 1.961940 -0.131737 0.059940 -0.206259 0.589427 0.003257
2 -1.720500 2.649835 -0.186025 -0.354640 1.347105 0.012334 0.000187
2 -1.511356 2.941897 -0.177570 0.296149 -1.280307 -0.320375 0.006776
1 -2.580152 2.743836 -0.190465 -0.250292 0.966894 -0.127505 0.001354
2 -1.325673 3.088638 -0.154657 0.007708 0.252484 -1.312199 0.000135
2 -2.149351 1.858633 -0.185649 -0.549364 0.352878 -1.663883 0.003254
1 -2.078010 2.290732 -0.155447 -0.842376 -0.202416 -2.261865 0.000807
2 -1.674527 1.797542 -0.153514 -0.505517 -1.070645 -1.942357 0.043304
2 -2.493656 2.517891 0.135244 -0.779910 -2.157786 -1.073290 0.000439
2 -1.281879 2.934503 0.132048 1.624114 0.707937 -1.473011 0.010785
2 -2.977058 1.721135 0.004233 0.980850 0.143047 -1.699271 0.214584
2 -2.637099 2.712095 0.076660 -0.297907 0.028978 -0.955057 0.000147
2 -1.771446 2.821049 0.124582 -0.942473 -0.912890 -0.479403 0.000626
2 -1.496088 1.505148 0.119363 -0.358114 -1.762697 0.094857 0.160934
2 -1.609463 2.220959 0.041174 -0.440538 1.026450 -0.261552 0.015460
2 -2.493220 1.954941 0.016280 1.077184 -0.610999 -0.428140 0.579543
1 -2.307559 2.181490 0.113934 1.083692 1.146613 0.947212 -0.001238
2 -1.188777 2.585578 0.111980 -0.017440 0.285537 0.885850 0.000034
2 -2.424616 2.327484 0.048165 -0.140922 -0.263945 0.298866 0.001385
2 -1.424859 2.854576 0.133840 0.249090 0.892502 0.347886 0.010763
2 -1.075865 1.841383 -0.069924 0.712399 1.900374 0.728351 0.191126
2 -2.604899 1.918560 0.014657 -0.126421 1.878155 0.143381 0.579541
1 -1.353654 1.625287 -0.013908 -0.824581 0.777996 -0.058089 -0.000415
2 -1.732884 2.331337 -0.035764 -1.515349 0.574952 -0.026891 0.004591
2 -1.087369 1.617148 -0.108476 -0.744257 -1.350881 -1.176831 0.000318
1 -0.152544 -2.496170 1.134807 -1.974840 0.216789 0.397110 -8.448949
1 -0.110555 -2.515955 1.228536 0.486608 -0.846554 0.696057 -7.480490
1 -0.043371 -2.708447 1.335583 0.738498 -0.282184 -0.234294 -7.839194
1 0.010415 -2.632503 1.290498 1.140431 0.475758 -0.506388 -7.783408
1 0.252881 -2.695815 1.436159 -0.587962 0.685176 -0.769958 -10.271885
1 -0.098653 -2.413538 1.208084 -1.659161 0.049139 -0.426304 -10.936912
1 0.183389 -2.785393 1.473151 1.395987 -0.395251 -0.964609 -7.082170
1 0.210043 -2.533625 1.309115 1.147294 0.233264 -0.504601 -10.712173
1 0.220133 -2.933992 1.343643 -0.245722 -0.125290 0.349563 -1.448819
1 -0.506049 -2.296158 0.816543 -0.261601 1.150338 0.124851 -0.016461
1 0.155555 -2.634596 1.338541 -0.028415 -0.560317 1.186350 -11.132455
1 -0.255548 -2.651357 1.375283 -1.674401 0.881822 -0.631245 -8.948991
1 -0.064452 -2.350937 1.122538 1.191009 1.671257 0.633979 -10.178939
1 -0.315229 -2.421593 1.313994 -0.246133 -0.525935 -0.937551 -7.795720
1 0.272756 -2.509073 1.530692 1.916406 -0.592730 -1.935896 -10.427606
1 -0.094112 -2.605133 1.144806 1.071840 -2.083865 1.058185 -4.651693
1 -0.329807 -2.737651 1.408287 -0.743812 -1.835204 0.478617 -5.397975
1 -0.450409 -2.487278 1.040146 -0.886530 -0.602943 0.870507 -0.183738
1 -0.001913 -2.398714 1.279099 -1.680799 0.670595 -0.683934 -11.536218
1 -0.021441 -2.573410 0.970553 0.220213 0.820250 0.330620 -2.533845
1 -0.024227 -2.512262 1.274522 1.299345 0.188781 0.505205 -9.594137
1 -0.379420 -2.423102 1.396770 1.298139 -0.864342 0.021794 -7.355748
1 0.040567 -2.314334 1.156052 1.177407 0.294157 0.949174 -10.263397
1 -0.181997 -2.362863 1.241314 -0.744995 -0.030274 1.084909 -9.591483
2 0.306964 -2.493443 -0.564093 0.909131 -1.471043 -0.489772 0.000195
1 -0.041190 -2.538579 1.073198 -0.337013 0.304540 -1.405064 -6.683430
1 -0.055999 -2.284790 1.251747 0.824731 -0.270159 -1.036852 -10.085171
1 0.167208 -2.727918 1.224657 1.377702 1.039611 1.826365 -4.456378
1 -0.095841 -2.612431 1.241405 0.750525 -0.784546 1.586686 -5.166274
1 0.230381 -2.429901 1.320954 -1.405072 -1.196403 1.068601 -11.281439
1 0.232864 -2.594536 1.407668 0.278395 -0.645144 0.393855 -10.490064
1 0.100996 -2.556581 1.263260 0.313296 -0.267975 -0.002455 -9.481847
1 -0.220726 -2.468521 1.233584 -0.256595 -0.779009 0.487972 -9.830149
1 0.294929 -2.801358 1.420785 0.806393 0.093335 1.120120 -4.838223
1 -0.018599 -2.487470 1.172559 -1.115719 0.515878 -0.145296 -9.711592
1 0.228019 -2.603605 1.515196 1.349100 0.154454 -0.133842 -11.112505
1 -0.155714 -2.542298 1.318404 1.105546 -0.132014 0.424956 -11.091577
1 0.235377 -2.596256 1.225824 0.204610 0.278784 0.263928 -5.227073
1 0.070279 -2.424540 1.178795 -1.043829 -0.064733 -0.961993 -9.287377
1 0.324760 -2.558054 1.309364 -0.375460 0.649490 -0.087425 -7.276395
1 -0.283490 -2.903708 1.413290 0.847530 -1.739150 -0.136850 -1.325051
1 0.331710 -2.405490 1.277652 0.907745 0.186799 1.989054 -9.582326
2 -0.635034 -2.407511 0.743203 -1.057035 0.077770 0.062341 0.009272
1 0.357642 -2.722630 1.388268 0.386213 -1.172345 0.330900 -6.647552
1 0.187976 -2.355593 1.245007 0.235393 -0.323227 0.344518 -10.491818
1 0.313780 -2.357340 1.180338 0.609401 0.803791 -0.032576 -8.092381
2 -0.694488 -3.028056 -3.091928 -0.313319 -0.024676 -0.411431 0.000192
2 -0.388001 -2.692390 0.015243 -0.378700 0.117640 -1.176345 0.000264
2 0.101633 -3.051893 1.033046 0.680692 0.052606 0.902166 0.001561
1 -0.473703 -2.501786 0.535557 -0.233162 -0.348799 -0.666640 0.499183
1 -0.370554 -2.612019 1.393186 -0.051402 0.272289 0.177488 -7.204822
1 -0.301741 -2.699095 1.299133 0.263493 -1.094292 0.571884 -4.388301
2 -0.550213 -2.430652 -1.084583 -0.063249 0.682067 -0.678316 0.000133
1 0.128459 -2.449566 1.290973 -0.427482 -1.388872 -0.226696 -11.373207
1 0.158591 -2.482380 1.154755 1.645624 0.330809 -0.580478 -5.727611
2 0.098365 -2.987521 -2.539235 0.942685 -1.019345 -1.805102 0.005389
2 -0.230313 -2.385491 -0.277014 -0.084758 -0.043426 -1.458946 0.003932
2 -0.004072 -2.756980 -1.991010 0.008566 -0.534936 -0.338912 0.000112
1 -0.012490 -2.889438 1.010511 0.697108 -0.578282 1.146959 0.131073
1 -0.040192 -2.606532 1.384807 -0.105585 -0.032553 0.026232 -11.730681
2 -0.370936 -2.849100 -2.218714 1.361419 0.016528 0.300028 0.000743
1 0.150495 -2.474283 1.437009 0.676431 0.468313 0.428732 -11.549277
2 -0.623701 -2.699154 -1.994488 -0.250627 -0.302335 1.089393 0.003640
2 -0.267993 -2.945525 -2.712459 0.806525 0.048727 1.159886 0.009480
1 -0.319470 -2.518235 1.204934 0.920361 0.803098 0.517108 -4.669265
1 0.332395 -2.553186 1.452417 -0.458071 -0.829012 1.090331 -10.514507
2 -0.337770 -2.463418 -0.397168 0.365723 0.467055 -0.079693 0.004348
1 0.443714 -2.557544 1.245313 1.186504 1.471037 -0.724958 -3.095014
1 -0.182462 -2.376587 1.128093 0.170234 -0.224244 -1.125270 -9.109723
2 0.298017 -2.951784 -1.699227 0.450621 -0.205883 -0.117171 0.000966
2 0.181701 -2.958119 -1.386382 -0.619265 0.633507 -0.355898 0.034769
1 0.154252 -2.848559 1.226848 -0.589499 0.957146 2.248376 -1.760890
2 0.151721 -2.293120 -2.364058 -0.374574 2.298453 -0.527827 0.012022
2 0.188515 -3.014008 -1.013591 0.992516 0.830106 0.221118 0.000552
2 -0.175886 -3.084132 -0.396018 0.390505 -0.154248 -0.474461 0.000434
2 -0.110817 -3.103843 -1.965849 0.082603 -1.573385 -0.105446 0.000156
2 0.128802 -3.024725 -0.108414 0.457963 -0.186250 0.136030 0.000084
2 -0.344472 -2.881923 -3.071992 -0.651774 -0.927818 -0.922692 0.000369
1 -0.115185 -2.433379 1.309765 0.136142 -1.177248 0.112703 -11.550285
2 0.451060 -2.912820 -0.531917 0.242711 0.175414 0.384571 0.001763
2 -0.400247 -2.983072 -1.517682 -0.519732 -1.101355 0.260584 0.000086
1 -0.171143 -2.337038 1.337383 -0.146746 -0.898878 -1.710932 -9.729122
1 0.133359 -3.030187 -1.572394 0.775738 0.124986 0.241172 -0.580973
1 -0.279988 -2.352532 1.174956 -0.026225 -0.268040 0.480570 -7.247225
2 -0.335594 -2.540287 -2.072316 0.714626 0.117158 0.538928 0.055698
2 0.021247 -2.886341 1.136087 0.766868 0.442518 1.301854 0.190241
1 -0.453101 -2.666493 -1.572598 -1.068475 0.562557 0.240893 -0.001435
2 -0.153435 -2.566118 -1.221790 0.553769 -0.219586 0.179199 0.000292
2 -0.098769 -2.731742 -1.063057 0.277813 0.301028 0.281177 0.000203
1 0.176158 -2.347478 1.356160 -2.625541 1.224571 -0.586485 -10.144078
2 -0.174728 -2.763523 -1.370988 -0.938765 0.176292 -0.573118 0.000372
2 0.061678 -2.655468 0.273501 1.056209 1.112713 -0.796332 0.050286
2 0.022318 -2.653324 -0.662371 -0.514640 0.833136 -1.179789 1.608221
2 -0.808750 -2.693326 -1.330561 -1.364106 0.302481 0.265946 0.000015
2 -0.224207 -2.345271 -0.593960 0.701769 1.411813 0.799240 0.000164
1 -0.213921 -2.863508 -0.382615 0.721457 -0.597330 -0.010372 0.074744
1 -0.201506 -2.487827 1.398721 0.812028 0.049839 0.924010 -11.194222
2 -0.528557 -2.902659 0.671758 -0.978045 0.416269 0.073355 0.785995
1 0.371024 -2.447781 1.484665 -0.661405 -2.173702 0.330241 -12.814419
1 -0.269437 -2.515495 1.325383 -0.295165 -0.450511 -1.335025 -7.944971
1 -0.340185 -2.892321 -1.296160 0.014230 -0.050045 1.156150 -0.033984
2 -0.320219 -2.330146 -1.949668 -1.872364 0.928482 0.505696 0.000183
1 0.090924 -2.345852 1.254153 -0.556637 -0.208823 -1.110237 -11.391702
2 -0.435758 -3.079917 0.902471 -0.350421 0.319144 0.501015 0.818572
2 -0.676206 -3.095090 -1.852075 -0.739569 -1.154642 0.363992 0.010177
1 -0.018298 -2.343964 1.366246 0.148878 -0.369644 -0.197790 -10.853951
1 0.445881 -2.548339 1.377998 -0.825742 1.332648 -1.763830 -7.076192
2 -0.405350 -2.832046 -1.052343 -0.794875 -0.696623 0.046621 0.008741
2 0.210303 -2.582458 0.755863 -0.530207 0.114082 -0.078649 0.001726
2 -0.147578 -2.752315 -0.434172 -0.153130 -0.841424 0.904726 0.074508
2 -0.216884 -2.501737 -2.957098 0.210898 0.746804 0.015323 0.005746
2 -0.131748 -2.546332 -2.762401 0.926223 -0.323024 -0.470156 0.001390
2 -0.264582 -2.475618 -0.073894 0.934379 -0.018043 0.661838 0.000285
1 -0.167650 -2.543752 1.024026 -1.826509 1.018565 0.221837 -3.024938
1 -0.237854 -2.752612 1.367380 -1.990366 -0.184803 0.628585 -5.200558
1 0.237887 -2.475231 1.226274 -0.751315 -1.166089 -0.626116 -7.918836
1 -0.551438 -2.722499 -0.931843 1.188373 0.659995 -0.160160 -0.013524
1 -0.328262 -2.601527 -3.045367 0.732722 -0.211241 0.103683 0.001238
1 0.266086 -2.969320 -2.657491 -0.239730 -1.379360 -0.261312 -0.056415
2 -0.364310 -2.649711 -2.159473 0.750462 0.266837 1.078843 0.056258
1 0.036163 -3.095997 -1.508815 -0.260728 -1.939184 0.092664 -0.581292
2 0.191577 -2.416569 0.584077 1.099744 -0.103021 -0.083562 0.000419
1 0.220275 -2.368338 1.114114 -0.204034 -0.421537 0.788869 -6.919672
1 -0.371636 -2.817748 0.380961 0.986850 0.093979 -0.454604 0.084155
1 0.067250 -2.911308 -2.874412 0.888326 -0.774544 0.444966 -0.013988
2 -0.105796 -2.453286 -1.913186 -0.653124 -0.057310 -1.344344 0.000090
2 0.245559 -2.759539 -2.208519 0.317444 -0.811033 -0.803410 0.000019
2 -0.098399 -3.114947 -1.233137 1.316846 -0.408852 0.101094 0.000341
1 -0.397500 -2.566282 1.251776 0.447309 0.142759 -0.649817 -2.600265
2 -0.622467 -2.859270 -0.327399 -0.520813 -1.029909 1.096649 0.000009
2 0.119751 -2.423924 -2.241884 -0.269589 0.810982 -0.484449 0.003078
1 -0.261563 -2.454871 -0.886153 -1.823109 -1.161242 -0.223062 -0.810720
2 0.266776 -2.976165 -0.489898 2.064739 0.113929 0.916172 0.001128
1 -0.284056 -2.850850 -2.468961 -1.676693 -0.150319 0.189741 0.003155
2 -0.186599 -2.711841 0.249117 1.148874 0.869595 0.136756 0.008230
2 0.159679 -2.550229 0.281593 -0.362686 0.741387 -0.483337 0.050434
1 0.274438 -2.715930 1.317544 -0.642628 -0.996944 -1.788679 -6.136749
2 -0.491367 -2.587638 -0.462577 0.184089 1.042369 1.226958 0.000611
2 -0.516442 -2.611453 0.552914 0.355625 0.206780 0.407119 0.497598
1 -0.356939 -2.320472 1.487739 -0.933394 1.784115 0.257491 -10.713505
1 0.132119 -2.412755 1.041012 -1.085992 -0.984798 0.047801 -3.878123
1 0.280470 -2.700733 -0.682104 0.776439 -0.788956 -1.131216 0.297432
1 -0.271528 -2.599875 1.272316 -0.581435 -0.219164 -1.294646 -6.000160
2 -0.164045 -2.875354 1.020991 1.171174 0.261539 0.584141 0.025547
2 -0.531935 -3.093550 1.351113 0.656908 -1.087200 1.283243 0.000074
2 0.434034 -2.728106 0.361885 0.212051 0.846729 0.059032 0.090295
2 -0.808409 -2.883244 1.496812 -1.137283 0.419355 0.861041 0.000229
2 0.168732 -2.940410 -3.094232 -0.914526 -0.992068 -0.374846 0.017898
2 -0.079145 -2.664526 -1.622679 0.496890 1.342284 0.746312 0.000055
2 -0.476117 -2.290762 0.479584 -2.024510 1.434939 -1.508298 0.000501
2 -0.038992 -3.009832 0.511167 0.605196 -1.375344 1.048333 6.410547
2 0.074290 -3.026548 0.372705 -1.030958 -0.107598 1.161208 0.004159
2 0.145157 -2.743121 -0.593059 0.106015 0.697347 -0.378576 0.017189
2 -0.448082 -2.915267 0.007182 0.207164 1.158825 -0.307598 0.000302
1 0.028023 -2.694619 -0.761932 1.978803 0.598909 0.725448 1.586677
1 -0.368099 -2.543663 -0.967726 0.682747 -0.552767 1.208948 -0.949817
2 -0.828795 -2.442725 -1.538429 -0.507236 -0.384681 -0.682914 0.002222
2 -0.256709 -2.802660 -2.626965 -1.527913 -1.278475 -1.407672 0.016829
1 0.007150 -2.662813 1.047882 -0.967421 -1.781394 -0.585658 -2.238034
2 -0.590693 -2.767947 -2.156713 0.378319 0.877162 -0.007441 0.004142
2 -0.143414 -2.659360 0.432727 -1.679156 -0.742905 0.526414 0.001339
1 0.315976 -2.382582 1.408878 -1.359679 0.210820 0.344795 -13.225627
1 0.130990 -2.600632 1.439316 0.557814 -0.942334 -0.202154 -11.198123
1 0.061820 -2.522713 1.482033 0.557195 -0.678731 0.146149 -12.927827
1 -0.140738 -2.660695 1.348664 -0.172283 -0.052623 0.604219 -9.764241
1 0.010388 -2.444129 1.384616 0.367249 -0.652636 -0.644893 -9.830786
1 0.398473 -2.543526 1.546861 0.523622 -0.022975 1.810260 -11.504042
1 -0.211635 -2.808268 1.449151 2.446372 -1.539318 1.945928 -4.595713
1 -0.084929 -2.500592 1.415432 0.592594 -0.078709 -1.756437 -8.456149
1 0.175177 -2.741194 1.350206 0.098415 0.536398 0.500614 -8.540790
1 0.075078 -2.545795 1.368676 0.571141 -0.153573 -0.752712 -11.674028
1 0.358161 -2.331014 1.504605 -0.511737 -0.601328 -0.741418 -10.150158
1 -0.216834 -2.694755 1.471846 -0.084571 -0.972274 -0.121199 -9.649182
1 0.068321 -2.405632 1.468129 -1.335236 1.964054 -1.767397 -12.049377
1 0.082952 -2.384915 1.356134 0.399219 0.347971 0.211147 -9.258388
1 0.260489 -2.489617 1.406243 0.160047 -1.393657 1.429873 -11.493837
1 -0.297972 -2.525109 1.440183 -0.610742 -1.443591 -0.837111 -8.343685
1 0.001140 -2.590069 1.200573 -0.322413 1.251256 2.201593 -7.326846
1 -0.410528 -2.410341 1.497488 -1.628462 1.020235 0.725342 -8.036446
1 -0.420254 -2.510023 1.435579 0.197325 0.491725 -0.261486 -5.863576
1 0.443762 -2.722056 1.466209 -0.068336 1.234504 0.741503 -4.452991
1 0.007128 -2.620391 1.477183 0.421601 -1.247738 0.253128 -11.953938
1 -0.042538 -2.381739 1.476793 -0.010274 -1.769340 0.247484 -12.596180
1 0.078875 -2.704400 1.297263 -0.271405 -0.706344 -0.123371 -7.011910
1 0.059681 -2.653873 1.389275 0.166972 -0.035681 0.227773 -11.883842
1 0.407783 -2.724311 1.274103 -1.296945 -0.420844 -0.399719 -2.601017
1 -0.208952 -2.381063 1.431940 -0.315537 -0.552412 0.225828 -10.585088
2 0.322065 -2.876711 1.528182 -0.215208 0.397129 1.304637 0.276644
1 0.219288 -2.379515 1.474328 1.317866 -0.776351 -0.540724 -10.251339
1 -0.299536 -2.460294 1.513068 -0.080355 0.068928 -1.259471 -7.527698
1 -0.205730 -2.537016 1.513878 -0.522778 -0.182547 0.731556 -11.855893
1 -0.436701 -2.664796 1.476407 -0.817250 1.363636 0.544685 -4.514436
1 0.068126 -2.806748 1.526812 1.288463 -0.062545 1.279486 -5.385645
1 -0.132700 -2.442188 1.473267 0.485392 -0.201184 -1.030048 -9.858187
1 0.352799 -2.645442 1.495334 0.785691 0.401388 -0.025648 -8.885649
1 0.119806 -2.704212 1.477050 0.680079 -0.882839 0.654857 -9.816368
1 -0.160312 -2.583265 1.425737 0.280395 -0.161340 -0.722230 -11.505241
1 -0.102671 -2.776486 1.403045 -0.268461 -1.153519 -0.156951 -5.889550
1 -0.034094 -2.479363 1.527873 1.215330 -1.143245 0.138525 -12.353452
2 -0.048535 -2.822099 1.273014 1.648486 -0.062859 -0.486732 0.233727
2 -0.342851 -2.778860 0.251991 -0.482025 -0.992029 0.341485 0.092632
2 -0.649489 -2.711300 -2.710005 -0.377758 1.044340 -1.536937 0.000706
2 0.091081 -2.801290 -1.770422 -1.064830 -0.362517 -1.398015 0.007115
1 0.386141 -2.333763 1.338924 1.603105 1.015923 -0.645983 -11.176144
1 0.185963 -2.894216 1.458920 0.275427 0.417273 -0.028349 -2.984068
2 0.418267 -3.025319 -2.457418 0.341688 0.025751 -0.718878 0.017314
2 -0.022207 -2.918310 0.535393 -0.597304 1.409848 -0.889897 6.407348
1 -0.123925 -2.423529 1.053558 -0.482415 1.784800 0.169922 -6.030275
2 0.116386 -2.458198 -1.389005 1.337289 0.145255 1.520631 0.003976
2 -0.045357 -2.677037 -0.057611 -1.590197 -0.415516 0.518894 0.000017
2 -0.677268 -2.961207 -1.223360 0.344071 0.301458 0.475436 0.001623
2 -0.616198 -2.961185 0.716583 -0.105513 -0.232685 0.884487 0.785952
2 -0.580020 -2.614513 1.163301 -1.136818 0.437201 -1.427155 0.000954
1 0.070727 -2.761619 1.383930 -0.757642 0.827644 -1.432963 -7.372549
1 -0.096637 -2.656145 1.460598 -0.310694 -0.016706 -1.135999 -10.674366
2 0.038596 -2.965239 -1.346144 -0.374541 0.495916 -0.480018 0.034699
2 0.011768 -2.528318 -2.624739 -1.089194 -0.496071 0.552149 0.001007
1 0.422870 -2.373791 1.425578 -1.289387 -0.609031 0.242982 -11.673948
2 0.149255 -2.321876 -1.201639 -1.183061 0.462841 0.522554 0.004901
2 0.132424 -2.409318 0.002107 0.739421 -0.477083 -0.695562 0.004551
1 -0.666566 -2.730989 0.854273 -1.793391 -1.199171 -0.788214 -0.002857
2 -0.259999 -3.005028 -2.908250 -0.796608 -0.032818 -1.024116 0.105520
2 0.233045 -2.973713 0.623564 -0.854261 0.554280 0.456589 0.002824
2 0.191245 -2.756870 -1.141491 -0.167633 1.423407 -0.833166 0.000028
2 -0.420339 -2.544400 -2.741974 -0.174201 -1.099548 -0.449347 0.000049
2 0.203287 -2.655604 1.000195 -0.550151 -0.713583 -0.201681 0.001581
2 -0.708383 -2.807231 -0.954164 -0.735501 0.507986 -0.730871 0.008644
2 -0.011080 -2.936845 -1.776050 1.476888 -1.085791 -1.060231 0.007111
1 -0.244659 -2.529360 -0.995296 0.739753 -1.000100 -0.946788 -1.309500
2 -0.351300 -2.726569 0.693454 -1.165485 1.582331 -1.612892 0.000166
2 0.313750 -2.514639 -2.804741 1.111838 0.013180 1.451372 0.000829
1 -0.542469 -2.695846 -2.500946 1.369672 -0.047690 0.083598 0.000276
2 -0.684062 -2.880192 -0.797847 0.499189 -0.180513 0.088548 0.005202
2 -0.610446 -2.659018 -2.343941 1.067238 1.225070 -0.665380 0.005276
1 0.005230 -2.745430 1.466293 -2.358275 0.422266 -0.997645 -8.436250
1 -0.093391 -2.554803 1.500185 0.891124 0.003491 -0.602334 -10.920969
2 0.214055 -2.995144 0.176744 -1.412096 -0.275238 1.368923 0.000121
1 0.375658 -2.468745 1.375668 -0.050041 0.738964 -0.279191 -11.005458
1 0.324159 -2.756536 -1.504821 -1.063503 -1.036371 2.213461 -0.002740
2 0.398139 -2.733826 -0.664240 -0.021608 0.400256 0.743312 0.323077
2 0.417389 -2.776711 -0.111612 -0.219094 -0.205584 0.539852 0.000665
1 0.341523 -3.038706 -2.853743 -0.609735 0.332270 -0.224175 -0.050890
2 0.133187 -2.477878 -2.890602 -0.262785 -0.626638 -1.099536 0.001127
1 -0.287455 -2.342155 1.384136 0.337992 0.770660 0.357421 -8.312494
2 0.262499 -2.527368 -0.008308 0.624876 -1.261356 0.242852 0.005973
1 -0.388034 -2.342352 1.231375 0.140454 1.031331 0.016350 -3.437287
2 0.384039 -2.968572 1.283605 -0.159710 0.232911 -0.616770 0.004474
1 -0.102655 -2.755582 1.543565 -0.325009 -0.586409 0.501988 -6.835669
1 -0.321925 -2.638808 1.496757 1.509914 -0.287749 -0.673389 -8.729006
1 0.398298 -3.076941 0.629853 -0.249618 -0.880134 -0.045499 0.002169
2 0.410121 -2.542847 -0.324011 -0.348959 -1.320153 -0.376784 0.009818
2 -0.741977 -2.766638 -2.530048 0.493136 0.141137 0.046307 0.001058
2 -0.730513 -2.403953 -0.867204 0.067234 -1.229553 -0.159116 0.927776
1 0.209977 -2.360354 -0.324756 -0.322541 -0.191540 -0.717467 -0.094124
1 0.024604 -2.406892 1.057824 -0.085828 -1.339599 -0.018948 -5.260427
1 -0.136244 -2.347148 1.525187 -0.234620 0.683535 0.599834 -13.503159
2 0.069776 -2.479494 0.837640 1.979825 -1.089495 -0.105456 0.004311
2 -0.032682 -2.964712 -0.806012 0.680131 1.193251 0.175835 0.000043
2 -0.474407 -2.429004 0.691594 0.321000 -1.183849 0.218475 0.015414
1 -0.331595 -2.977117 -1.090946 1.026606 1.273180 1.336337 -0.027009
2 -0.771280 -3.096184 -2.755910 0.386696 -0.253443 -0.794835 0.007387
1 -0.776869 -2.391915 1.465890 0.454180 0.026821 -0.036352 -0.077389
1 -0.246010 -2.308357 1.506921 0.893880 0.257186 0.770227 -14.689853
2 -0.638802 -2.460830 -1.650353 -0.763417 -1.772365 0.518618 0.000311
2 -0.144650 -3.074767 -2.892802 0.292532 0.055099 -0.723348 0.115531
2 0.229114 -2.356607 0.374298 -0.708802 -0.815229 0.465454 0.000527
1 0.311561 -2.982755 -2.569824 -1.603493 -1.371961 0.649126 -0.163010
2 0.417975 -2.782071 -1.704977 -0.217379 -0.417730 -0.002239 0.002777
2 -0.839400 -2.947530 0.107356 -0.147726 -0.642847 1.336063 0.833178
2 -0.523829 -3.075850 -1.211884 0.014960 0.659562 -0.519290 0.001711
2 0.297611 -3.092654 -2.284985 -0.965468 0.499353 0.628552 0.002573
2 0.417792 -2.546953 -0.122859 -0.817205 -0.361402 -0.162411 0.003635
1 0.430643 -2.355607 1.194517 0.191050 3.300126 -0.177676 -5.700119
2 -0.804638 -2.377339 -0.948283 0.183234 0.622933 -1.110945 0.920301
2 -0.816668 -3.049356 0.061499 0.749717 0.484421 -0.790327 0.833183
2 0.038088 -2.545059 -3.077682 -0.446611 -0.873284 1.164507 0.001603
2 0.427671 -2.697806 -1.874257 -1.031755 0.125299 -0.175449 0.001939
1 -0.044340 -2.673701 1.575576 -0.880150 -1.215046 0.150383 -11.780267
1 0.119844 -2.569273 1.555720 0.780949 -0.821941 0.063069 -12.602784
1 0.263015 -2.397194 1.562126 -0.534329 -0.567142 -0.476000 -11.216557
1 0.154276 -2.466764 1.554382 1.778601 -0.310101 0.558288 -12.343881
1 0.144232 -2.348855 1.552523 0.446418 -0.315973 -0.753996 -12.755315
1 -0.394810 -2.501426 1.561010 -0.500578 0.340496 -1.168741 -7.903707
1 -0.153979 -2.648485 1.545289 -0.616977 0.356655 -0.234083 -10.505242
1 -0.254253 -2.647749 1.582317 -0.892699 -1.974189 -1.806467 -8.235347
1 0.420762 -2.641938 1.592544 -1.540179 0.349040 0.453487 -9.190595
1 -0.218948 -2.414143 1.544391 -1.376598 0.085123 0.785506 -11.007730
1 0.262502 -2.701732 1.556675 0.207214 0.791466 -0.940633 -9.339299
1 0.072732 -2.659655 1.597282 0.335295 -0.507690 0.640650 -11.111325
1 -0.431006 -2.604648 1.573834 0.345833 -1.240664 -0.298019 -5.800229
1 0.414268 -2.453609 1.591328 0.491688 -0.165429 0.642949 -12.159291
1 0.016327 -2.579908 1.575272 0.133638 -0.362935 -0.353882 -11.055473
1 -0.317445 -2.373127 1.570862 1.066328 0.210197 -0.430887 -11.580059
1 -0.384430 -2.688346 1.607940 -1.132239 -0.211225 -0.018845 -4.762990
1 0.311443 -2.601375 1.613957 0.223038 1.053645 -0.601858 -11.842586
1 0.047443 -2.392501 1.568158 -0.146870 1.931965 -0.276169 -12.522989
1 -0.058917 -2.394743 1.592271 0.523373 -0.271726 -0.909303 -13.151958
1 -0.136204 -2.483485 1.570501 -2.432757 -2.067062 0.663478 -12.286447
1 -0.261442 -2.511673 1.600425 0.731841 -0.439717 0.648842 -10.619850
1 0.056200 -2.492917 1.602678 -0.819698 0.064556 0.453482 -12.596435
2 -0.611852 -3.108471 0.273405 -2.207421 0.647738 -2.210134 0.131453
2 -0.152687 -2.314473 -2.180197 -0.091168 -2.069515 -1.352202 0.000860
1 -0.133113 -2.285319 1.189281 0.046903 1.720994 0.444269 -10.471115
1 -0.302997 -2.319675 1.281325 0.131478 0.344122 1.086196 -8.818135
1 -0.106725 -2.299421 1.407111 0.266578 -0.879736 -1.687957 -12.047544
2 -0.269337 -2.269746 -2.780024 -2.090908 1.350954 -0.874911 0.000024
1 0.102612 -2.281398 -1.367710 -0.048749 0.153913 -1.020277 0.041495
2 -0.600203 -2.270466 0.092431 0.043255 0.740430 1.062280 0.000171
1 0.148641 -2.290825 1.165774 -1.209544 1.045339 0.784690 -11.542064
1 0.256001 -2.283463 1.462532 -1.734926 0.986899 0.438734 -10.903076
1 -0.137259 -2.293038 1.067703 -1.052922 -0.099653 0.350852 -5.432724
1 0.263852 -2.318415 1.323447 0.936364 -0.366316 0.713435 -11.968895
1 0.109379 -2.305199 1.426020 -0.747361 -1.291371 -1.104307 -11.920841
2 0.038428 -2.308570 -0.722886 -0.776223 -0.518317 -0.533637 0.006263
1 -0.470028 -2.286691 1.470907 0.845080 0.036013 -0.427497 -7.336601
1 -0.047352 -2.282159 1.506225 1.490884 1.353156 1.265115 -12.686209
1 -0.404708 -2.315886 1.392421 -0.121538 -1.096140 -0.370919 -8.615766
1 0.257941 -2.287573 1.572460 -0.472915 -0.908823 -1.505136 -13.372594
1 0.060054 -2.289273 1.559169 -0.776840 0.276075 0.101804 -10.901529
1 -0.120672 -2.273512 1.597305 0.091952 -0.848377 0.142120 -12.129200
1 -0.223700 -2.347054 1.621995 0.668817 0.228769 0.173800 -12.799868
1 0.303196 -2.485204 1.622336 -0.417927 0.930661 -0.355767 -12.263930
1 0.174413 -2.750390 1.613241 -2.012780 0.708470 -0.230833 -8.291781
2 0.460106 -3.073465 -0.675870 -2.246321 -0.247295 -1.126904 0.000784
2 0.459106 -2.594036 -0.853784 0.404174 -0.739873 -0.778446 0.001787
1 0.464231 -2.500034 1.473254 -0.960922 2.182395 0.498212 -11.177105
1 0.421475 -2.342346 1.584745 -0.216402 1.123374 0.626475 -10.784748
1 0.440505 -2.283209 1.477307 -0.812765 -0.225719 0.282096 -11.827711
2 0.450871 -2.275564 -2.738513 -0.710325 0.684780 -0.572044 0.000227
1 -0.839557 -2.314926 -2.322797 0.777961 -1.189846 0.175194 0.000204
2 -0.856525 -2.419581 0.949981 -1.145845 1.175557 0.488476 0.002929
2 -0.627558 -2.272461 -0.855468 1.270724 -1.650645 -0.487503 0.010753
1 -0.516871 -2.278593 1.372687 0.582519 -1.392770 0.024061 -4.731218
1 0.294126 -2.272788 1.108937 -0.635682 -0.358180 -0.293872 -7.130139
1 0.245349 -2.267492 1.220750 0.055503 0.256783 -0.664182 -11.414609
1 0.298001 -2.716950 1.973218 -0.297944 0.202306 1.104672 -11.591233
1 -0.045972 -2.611845 2.038987 -0.326590 -1.141118 -0.791955 -13.090203
1 -0.027332 -2.469713 2.256451 0.812334 -1.489129 -0.611562 -9.677739
1 0.086609 -2.443651 2.163526 0.321485 0.474861 -1.398661 -11.467959
1 0.221479 -2.601688 2.161782 -0.216952 0.605347 0.245878 -8.270967
1 -0.006411 -2.614001 2.259213 -1.094783 1.382056 -0.893808 -6.622215
1 0.018844 -2.695417 2.054599 0.105416 -2.139598 2.211903 -9.943596
1 -0.029570 -2.435262 2.108035 -0.082799 -0.542428 -1.156267 -10.902231
1 0.134788 -2.454914 2.360394 0.639142 0.470180 0.166455 -9.530257
1 -0.062125 -2.728340 1.862848 0.760463 -0.114744 1.081566 -8.250502
1 -0.238794 -2.523869 2.168667 -1.203462 1.539375 -0.070186 -7.903885
1 -0.152959 -2.531562 1.849835 -1.115769 -0.242042 0.813555 -11.419948
1 0.112192 -2.619390 2.201663 0.859384 -0.018395 -1.078037 -11.459099
1 -0.144068 -2.382665 2.299310 1.285649 1.186548 -0.311931 -11.489649
1 0.310876 -2.609495 2.222856 -0.039556 -0.415976 -0.447152 -8.468296
1 0.097497 -2.507236 2.447881 -0.792123 -1.697547 -0.579363 -5.351977
1 -0.297963 -2.420190 2.102817 1.707787 0.424009 0.617907 -10.547395
1 0.055147 -2.614339 1.900427 -0.555432 1.781223 0.141144 -13.028542
1 0.185004 -2.379607 1.918166 0.541353 2.117739 0.167992 -12.236834
1 -0.110357 -2.325251 2.411694 -0.421955 0.537779 -0.620232 -10.053907
1 0.296422 -2.472323 2.199278 1.141687 -0.173008 -0.433372 -9.733752
1 0.046052 -2.402722 2.286194 -0.314235 0.290195 0.841027 -10.973923
1 -0.129112 -2.832337 1.859737 -0.865865 -0.628377 0.975464 -3.801213
1 -0.250604 -2.395972 2.195416 -0.500263 1.854389 -2.401773 -10.349660
1 -0.013328 -2.507058 2.353947 -2.523261 -0.787781 0.806929 -7.727314
1 0.179803 -2.562504 2.663750 0.223612 0.241194 1.254606 -0.118503
1 -0.033833 -2.445920 1.989831 -0.545727 0.100690 0.504865 -13.878548
1 -0.061476 -2.630144 2.156929 -0.582311 1.177869 -1.130551 -6.814780
1 0.074320 -2.833250 2.045345 0.500467 -0.816896 -0.316261 -5.313731
1 -0.068784 -2.319043 2.117363 -0.757014 0.668066 -0.388629 -11.608265
1 -0.089173 -2.512761 2.169164 -0.216580 -1.461745 -1.237579 -10.320861
1 0.150727 -2.831469 1.827198 -0.313761 -0.583051 0.882478 -7.483838
1 0.261098 -2.358578 2.262079 -0.334624 -0.036792 -0.300943 -11.362279
1 0.029785 -2.625192 2.125929 0.754269 0.967879 1.229562 -9.075768
1 -0.023142 -2.398061 1.895068 0.546569 -0.480729 0.398510 -12.961032
1 0.304173 -2.505435 2.004482 0.098797 -0.413132 -0.495900 -13.794128
1 0.064784 -2.382388 2.400977 -0.123517 -0.095352 0.539779 -9.126827
1 -0.290336 -2.559506 2.025968 0.671928 0.639585 -0.219399 -7.793150
1 -0.152550 -2.646770 2.076596 -0.179055 -0.412449 1.300794 -8.060522
1 0.012080 -2.511011 2.067794 0.834326 0.107187 0.121493 -9.484264
1 -0.126697 -2.485045 2.359968 -1.141578 -0.248739 1.388557 -7.364649
1 0.128855 -2.521964 2.091455 0.452705 -0.958377 1.025740 -13.352626
1 0.235929 -2.675123 2.050015 -0.462939 -0.753617 0.824586 -12.318374
1 0.202082 -2.743449 1.959723 0.479248 -0.725175 -1.018444 -9.734073
1 0.314842 -2.555806 1.896283 0.156066 -0.347874 0.567360 -11.473715
1 -0.215600 -2.739731 2.080420 -0.052364 -1.257531 -0.836911 -3.566568
1 0.225510 -2.463667 2.292201 -2.016871 -0.924270 0.601527 -11.328683
1 -0.136344 -2.417732 2.162448 -0.670066 -1.258607 0.363952 -11.747634
1 0.200567 -2.570404 2.255175 -0.651419 0.960994 0.967049 -9.138726
1 0.191566 -2.479781 2.175091 -0.494745 0.551481 0.399869 -11.880063
1 0.166431 -2.407456 2.110875 0.383666 -0.809200 -0.944197 -10.507971
1 -0.007591 -2.545038 1.961217 -0.593032 0.011711 0.399284 -13.127710
1 0.115995 -2.563645 2.337895 0.499624 0.364011 0.390827 -6.897853
1 0.225492 -2.473431 2.398046 0.864946 -0.166794 -1.703309 -4.775712
1 0.061575 -2.605052 2.027886 0.275212 0.868827 0.063911 -11.895116
1 0.258363 -2.351134 1.838956 -0.769590 0.873197 0.852619 -13.129297
1 -0.140108 -2.725454 1.967711 -0.298391 0.928392 0.575400 -7.426952
1 0.004569 -2.776005 2.145031 0.932336 0.438958 1.408657 -5.044180
1 0.143924 -2.810792 2.141711 -1.022714 -0.215092 -1.876563 -7.059941
1 0.257209 -2.457173 2.084726 0.838092 -0.863406 -0.606352 -10.731918
1 -0.190528 -2.465976 2.090778 1.593429 1.453611 1.406684 -10.615589
1 -0.182042 -2.409979 2.419814 -0.970479 -0.945250 0.053183 -6.227510
1 -0.143864 -2.478638 1.958041 -0.265104 0.619153 0.455281 -13.188911
1 0.054403 -2.711930 1.932958 -0.337740 -0.636017 1.038603 -11.193389
1 0.377764 -2.483844 1.822837 -0.223218 0.736577 -0.497502 -11.201429
1 0.150948 -2.632262 2.092547 0.805482 0.890617 -0.191846 -12.114650
1 -0.056359 -2.786267 1.955261 -0.730401 0.382811 0.445892 -6.537169
1 0.063048 -2.427746 2.054750 -1.000896 -0.398580 0.025048 -12.115296
1 0.320091 -2.327874 2.048631 -0.047660 -0.742276 0.688953 -11.567555
1 0.013381 -2.534239 2.174252 -0.538048 0.438517 0.159339 -11.345696
1 0.251227 -2.643758 1.899582 1.108775 0.715249 0.372527 -7.275584
1 -0.491521 -2.444935 2.126790 1.313326 -0.615071 -1.999562 -6.675898
1 -0.176575 -2.480457 2.248344 -0.879851 -1.357358 -0.249498 -8.091937
1 -0.186818 -2.326005 2.097661 0.836235 1.978117 -0.221660 -11.839702
1 0.334190 -2.541987 2.105665 -0.192650 0.776918 -0.789435 -11.040112
1 0.236772 -2.552111 2.081572 0.663866 0.116741 -0.574920 -8.551561
1 0.177937 -2.484956 2.008209 0.776947 0.089268 -0.283289 -12.376136
1 0.203458 -2.711737 2.139561 0.832906 0.127391 0.104430 -11.613571
1 0.112058 -2.495165 2.250744 0.862154 -0.635641 1.064732 -11.286911
1 0.245077 -2.576710 1.962547 0.679819 -0.305110 -1.632741 -6.763388
1 0.167372 -2.334368 2.188217 -0.289497 0.807202 -0.190881 -11.481875
1 0.391697 -2.704575 2.017729 0.422208 1.049718 -0.959481 -11.636097
1 0.286030 -2.558579 2.313159 -0.682863 0.119116 0.262289 -6.710135
1 0.346645 -2.810570 1.984957 0.827217 -0.120541 -1.873997 -9.538287
1 0.019246 -2.806967 1.887846 -0.017980 0.315050 -0.804208 -7.039044
1 0.118512 -2.806161 1.936560 0.899510 0.755719 0.472105 -8.787530
1 0.096605 -2.535021 1.961223 -0.432025 0.852812 0.387123 -9.633786
1 -0.110078 -2.393998 2.055322 -0.042635 0.519481 -0.596524 -12.477275
1 0.325382 -2.616565 2.025159 0.014869 0.642193 -0.355373 -14.200140
1 0.311646 -2.668146 2.138330 -0.938197 0.921681 0.414893 -11.016842
1 -0.254720 -2.379426 2.339069 0.919128 -0.021237 0.029820 -6.619075
1 -0.202997 -2.621847 1.971073 0.819256 0.067889 -1.005439 -7.954082
1 -0.121841 -2.321944 1.925294 0.517979 0.102034 -0.209841 -12.104984
1 -0.359476 -2.434532 2.019082 -0.470839 -2.605088 -0.361470 -9.618972
1 0.347454 -2.402769 2.149098 -0.512474 -0.893386 0.318459 -10.372755
1 0.256286 -2.410999 1.992553 -0.870530 -0.257239 1.315498 -12.596397
1 0.222276 -2.814528 2.027674 0.888989 -0.492972 -0.236838 -5.349402
1 0.020084 -2.579560 2.467651 -0.493007 1.783639 0.106158 -2.469565
1 -0.041566 -2.661807 1.940455 0.395542 0.401540 0.385245 -11.920236
1 -0.199788 -2.364190 1.988664 -0.512931 0.531055 0.584779 -12.848524
1 0.094275 -2.711954 2.136400 -1.246349 -1.259399 0.079690 -11.403370
1 -0.252328 -2.639048 2.185896 -0.954318 1.203776 -0.297653 -2.885219
1 -0.051370 -2.402243 2.333566 1.742355 0.548232 0.587006 -10.420771
1 0.290733 -2.766895 2.077999 2.222345 1.295901 -0.041070 -8.791985
1 0.436868 -2.428456 2.249077 0.454601 -1.004271 -0.619871 -9.144817
1 -0.278080 -2.324769 2.056800 -0.273344 -1.064526 0.211275 -10.621277
1 -0.346960 -2.588801 1.911878 1.375346 0.040424 0.431401 -8.102972
1 -0.040987 -2.353875 2.238415 -0.267634 1.270066 1.749300 -12.570113
1 0.160534 -2.383021 2.289372 1.059733 1.142214 -0.776697 -10.413478
1 0.147927 -2.631661 1.982362 -0.682534 -0.435207 -1.681458 -13.453699
1 0.085073 -2.744716 1.815946 -1.039567 0.607393 0.439201 -10.225229
1 0.287991 -2.296377 1.946321 -1.265483 1.353214 -0.416988 -12.680520
1 0.317162 -2.434583 1.901465 -0.280784 0.410693 2.005579 -12.671315
1 0.355134 -2.651220 1.911040 0.239392 -1.000711 -0.758497 -9.377915
1 -0.123103 -2.425432 1.859044 2.318219 -1.321352 0.109172 -12.451774
1 -0.443027 -2.348266 2.179035 0.648148 0.394604 0.868446 -8.590766
1 -0.221021 -2.685350 1.732620 -1.456286 0.982509 -0.807377 -8.421094
1 0.080390 -2.385384 1.857180 -1.470398 0.767846 0.440577 -9.911414
1 0.370536 -2.828527 1.859272 -0.020948 -1.011860 1.331031 -6.647931
1 -0.333606 -2.532082 2.110729 0.517665 2.034275 -0.642267 -6.240093
1 0.139568 -2.950448 1.780304 -0.091096 1.324680 1.100497 -1.596269
1 0.232594 -2.484822 1.898718 0.979348 -1.301226 -0.996843 -12.595022
1 0.282563 -2.717321 1.771491 0.866711 0.816910 -0.942291 -8.048098
1 0.010369 -2.568596 1.793381 0.721500 1.012709 -0.903913 -11.416771
1 -0.321912 -2.360709 1.951443 -1.619847 0.047101 -0.178417 -12.617051
1 -0.187892 -2.463893 1.779404 0.968754 1.036605 1.012616 -12.346459
1 0.047064 -2.476071 1.897377 0.263587 -1.621360 -0.033489 -10.614072
1 -0.601232 -2.398408 2.457433 0.547613 1.147557 -0.084771 -0.055096
1 -0.242722 -2.522073 1.916260 -0.262226 1.743634 -1.450585 -11.242893
1 -0.091433 -2.506877 2.051893 -0.514010 0.235620 0.644752 -13.170359
1 0.057850 -2.358826 1.967074 -0.376383 1.136937 -1.163811 -12.032939
1 -0.259998 -2.453068 2.003434 0.085575 0.468730 1.004886 -12.089310
1 0.145821 -2.673102 1.878570 0.510522 -0.467081 -1.311662 -12.151057
1 0.155724 -2.439919 1.832647 -1.462139 -0.546666 0.230878 -10.757148
1 -0.053802 -2.499988 1.883525 0.948145 1.061934 0.340321 -12.898045
1 -0.187448 -2.591683 1.777459 0.785338 0.055266 0.800801 -9.265892
1 -0.216847 -2.332950 1.879178 -0.617912 0.599612 -1.565256 -11.053339
1 -0.256344 -2.535608 1.712026 0.281051 0.811414 -0.123296 -12.049644
1 -0.601625 -2.405602 2.101210 -1.334928 -0.230122 -0.108351 -3.902630
1 -0.521532 -2.333260 2.111426 0.838014 -0.037438 -0.126205 -8.968712
1 0.398004 -2.508453 1.937783 -0.531851 0.079292 1.715259 -13.288043
1 -0.454662 -2.371848 2.285794 0.685716 -0.015150 0.419290 -3.423795
1 0.145424 -2.715153 2.238375 -0.681749 0.403753 1.064952 -6.553756
1 0.293414 -2.765170 1.871586 -0.550761 -1.436908 0.296825 -9.372648
1 -0.332818 -2.471553 1.916581 -0.341776 0.901010 1.553370 -11.452539
1 -0.272413 -2.411030 1.859708 0.651493 -0.323941 -2.090289 -10.048556
1 -0.359722 -2.387932 2.243370 0.898163 -0.237761 -0.571093 -6.729243
1 0.410172 -2.791673 2.097006 -0.059787 -0.556422 -0.562083 -6.806653
1 0.181746 -2.396450 2.450435 0.313971 1.107431 0.272978 -6.992143
2 -0.797217 -2.916914 2.348514 -0.272625 0.508906 1.473663 0.002305
1 -0.374146 -3.042378 1.892636 0.775030 -0.128386 -1.197799 -0.013093
2 -0.483194 -2.792285 2.666971 -0.429078 -0.024112 0.360417 0.004304
1 -0.282192 -2.650900 1.819629 -0.826554 -0.580723 -1.365474 -7.391615
2 0.146126 -2.297577 2.835719 0.011423 0.496280 -0.447353 0.017775
1 0.145550 -2.720815 2.045944 0.259924 0.507869 -0.632086 -10.229988
1 -0.220503 -2.313246 2.260211 -0.300730 0.091214 0.550447 -9.918125
2 0.228895 -3.057912 3.065068 1.334919 -0.901968 -0.088144 0.017930
1 -0.083874 -2.488686 1.780473 -0.389718 -0.747392 0.586925 -13.407745
1 -0.306179 -2.513502 1.815439 1.572039 1.089432 -0.958926 -11.645651
1 -0.179773 -2.671959 1.836812 1.257004 0.525410 0.968631 -7.199557
1 -0.515669 -2.471072 1.977380 1.324024 0.115972 0.891242 -4.537563
2 -0.127602 -2.825471 2.370975 -0.472848 -0.552586 -0.606477 0.000566
1 -0.185675 -2.556346 2.047255 -0.022280 0.306772 -1.865173 -8.143724
1 0.351691 -2.481138 2.282323 -0.593443 0.472614 0.543856 -8.547717
1 -0.109793 -2.579566 1.950514 -0.035471 1.052144 -1.071258 -12.521641
1 0.252970 -2.801454 2.184558 -0.458052 0.490006 -0.607213 -5.131825
1 -0.740256 -2.841640 2.042320 0.238966 1.345721 -0.567858 -0.012968
1 -0.066922 -2.462578 2.448629 0.259682 -0.190451 0.205662 -5.123510
1 -0.404415 -2.615977 1.812746 0.106576 1.082363 -1.248209 -8.037728
1 0.403363 -2.629468 2.092340 1.988759 0.936016 -0.355709 -11.323644
1 -0.395759 -2.556628 2.011386 -0.021843 0.283022 0.952548 -6.004197
1 -0.032852 -2.358223 1.754611 0.931967 -0.570816 -0.709779 -13.249236
1 0.026697 -2.707751 2.214084 1.094074 -0.622695 -0.665791 -6.067488
1 0.382371 -2.737903 2.210449 -0.185074 -1.319196 0.104054 -6.300949
2 0.037853 -3.015402 2.807574 -0.249982 -0.702962 0.629087 0.034019
1 0.372051 -2.419443 1.995569 0.132468 -0.926624 -0.280879 -12.429680
2 0.282840 -2.829770 2.732651 0.191417 -0.140478 0.776042 0.000276
1 -0.532693 -2.676719 1.984321 -0.273019 0.028608 0.365020 -0.468332
1 -0.092404 -2.743494 2.073942 -0.122191 0.569398 1.894540 -7.140606
1 0.406570 -2.498684 2.160673 1.150677 -0.759252 0.729226 -9.032689
2 -0.511073 -2.863876 1.780324 -0.445861 -0.054759 -1.098536 0.000512
2 -0.709739 -2.368003 2.200168 -0.420115 1.101901 -0.634372 0.117032
1 -0.383792 -2.510800 1.748360 -0.097446 -0.925886 3.006057 -11.167845
1 0.227245 -2.851610 1.895189 0.309622 -0.152513 -0.468714 -6.711680
1 0.324376 -2.896606 1.918683 1.769071 -0.525691 -0.618746 -4.504818
2 -0.214678 -2.394571 2.763755 0.146578 1.828012 0.208185 0.022711
1 -0.438390 -2.545875 2.166490 -0.465693 0.149854 0.097852 -2.891945
2 0.122608 -2.373956 2.972012 1.323967 0.641519 -0.352596 0.016712
2 -0.276809 -2.896139 2.058510 1.048879 -0.472374 -0.468492 0.036743
1 -0.331906 -2.313247 2.155000 -0.931202 0.119467 -0.717563 -11.202973
2 -0.357141 -2.440125 2.516381 -2.084541 -0.380008 -0.451367 0.047819
1 0.267777 -2.339919 2.143114 0.225104 0.797504 -0.600999 -11.991059
1 0.246374 -2.321587 2.392065 0.423643 0.487835 -1.168406 -7.740955
1 0.087932 -2.713919 2.824171 1.263084 -0.085309 0.015168 -0.036279
2 -0.347540 -3.068923 2.361509 -0.081046 -0.750909 1.368562 0.038933
1 0.194182 -2.367472 1.759873 -1.192852 -0.669181 0.407725 -12.724692
1 -0.064094 -2.606415 1.851337 -1.069649 0.539443 -1.440812 -10.917534
1 0.154746 -2.572026 1.888042 -0.140550 -0.120236 0.466396 -11.273485
1 -0.010837 -2.528810 1.696101 -1.393470 1.799563 0.837916 -13.205369
1 0.233916 -2.572729 1.821663 0.113026 -0.212671 0.997913 -11.935925
1 0.017208 -2.406496 1.669291 1.664963 -0.179453 0.492012 -13.994837
1 0.299153 -2.347627 1.733085 0.128579 -0.544934 -1.324082 -13.634432
1 0.182140 -2.729150 1.785716 -0.048443 1.787831 -1.707966 -9.433596
1 -0.118577 -2.767476 1.763489 -0.194734 0.266914 0.801195 -5.999269
1 0.182123 -2.523819 1.746948 -0.414682 -1.057687 -0.128682 -12.357040
1 -0.092633 -2.613101 1.738656 0.756112 0.137685 0.470738 -12.054500
1 0.265284 -2.452801 1.795205 1.144108 -0.662524 0.527722 -14.270464
1 0.013981 -2.441266 1.801951 0.513263 -0.722684 0.573272 -12.546496
1 -0.370827 -2.387910 1.821152 -0.859939 -0.223397 0.878250 -10.875028
1 -0.147094 -2.532840 1.701608 -0.230744 -0.174114 -0.594003 -11.979254
1 -0.331356 -2.614698 1.732030 0.894150 0.264232 -1.157088 -9.292538
1 0.089732 -2.369640 1.742614 0.496763 -1.745678 -1.028789 -12.427842
1 0.096322 -2.683874 1.705112 -0.484958 -0.615375 -0.915071 -11.813485
1 -0.150578 -2.332815 1.792463 0.965779 -1.557855 0.111978 -12.621722
1 -0.184515 -2.435388 1.678013 -1.378383 -0.076859 -1.233478 -11.567786
1 0.121627 -2.611004 1.785398 0.741285 0.262592 0.615323 -12.557883
1 0.353100 -2.578296 1.787344 0.154142 -0.638613 0.526952 -10.164207
1 0.165652 -2.805354 1.706552 -1.243825 0.662267 0.463620 -7.730359
1 -0.429908 -2.506440 1.859064 -0.069817 0.275986 -0.203900 -8.923086
1 0.303166 -2.815059 1.693205 1.212629 0.766238 -0.725494 -5.672562
1 -0.513992 -2.644829 1.773987 -0.030116 -0.109758 -1.903977 -3.732095
1 -0.429966 -2.412450 1.909712 1.718132 1.354746 -0.654172 -10.832912
1 -0.467597 -2.422866 1.783759 -0.898308 -1.266327 0.619634 -10.907522
1 -0.009924 -2.672519 1.801785 0.287304 -0.441606 0.049369 -7.460297
2 -0.621502 -2.800019 2.794370 0.377378 0.970768 -0.612009 0.005589
1 0.033723 -2.355732 2.139687 0.604120 0.132643 2.024855 -11.256291
1 0.220042 -2.317565 2.042621 -0.260789 -0.633354 -0.309136 -12.052619
1 0.356843 -2.387041 1.812260 0.510855 -0.955289 1.329676 -11.067972
1 -0.453715 -2.334943 1.982084 0.057698 -0.549733 1.687144 -11.260092
1 0.350070 -2.376274 2.323756 0.418425 -0.284720 0.178335 -9.465390
2 -0.626839 -2.908634 2.425276 0.608098 -0.719831 0.316070 0.015794
2 -0.238802 -2.605263 2.699573 0.219688 -0.585415 -1.171250 0.715920
1 -0.134728 -2.586338 2.745772 0.631723 0.588003 -0.559345 0.684896
1 -0.307261 -2.440651 1.733003 -0.962801 -3.613345 -1.199339 -11.254459
1 -0.488975 -2.533874 1.780675 1.815440 -1.079960 2.041050 -7.882529
1 -0.415264 -2.361430 2.076887 1.937995 -0.273477 0.869115 -9.076811
1 -0.022328 -2.349028 2.032696 -0.395183 0.888256 0.187633 -11.297885
1 -0.547291 -2.380375 1.927644 0.284434 0.070821 0.876285 -5.998506
2 -0.639734 -2.432501 2.755354 0.636601 0.084343 -0.913711 0.000080
2 -0.423634 -3.069087 2.615089 1.488276 -0.588917 -0.085552 0.030383
2 -0.135649 -2.541141 2.991036 0.847436 0.807090 -0.567013 0.299006
2 -0.363955 -2.856222 2.795827 -0.745446 1.299936 0.690773 0.002488
1 -0.127259 -2.978668 3.070322 -0.369838 0.326296 -0.222498 0.005141
1 0.418948 -2.527415 2.043403 -0.943207 -0.685958 -0.260103 -11.457305
1 0.419767 -2.726021 1.916565 0.107691 0.578599 0.919264 -10.154207
1 0.387362 -2.584210 2.320027 -0.263501 -0.367491 0.042628 -4.604617
1 0.330431 -2.304176 2.443341 0.414573 -0.309029 1.244278 -5.596080
1 -0.572161 -2.371248 2.197114 -0.960803 0.652038 0.884737 -4.495689
2 -0.560294 -2.959249 2.850958 -0.623892 -0.276270 -1.411978 0.003800
1 0.273266 -3.015606 2.541376 -0.308506 0.222624 1.177787 -0.402942
2 -0.818014 -3.104028 1.776653 0.157803 -0.022645 -1.258514 0.279547
1 0.222094 -2.622969 1.731029 0.737325 0.037616 1.280239 -11.826918
1 0.056764 -2.797092 1.723975 -0.548354 -1.385223 0.795499 -6.604595
1 0.091090 -2.478822 1.735774 0.589574 1.370954 1.648094 -12.125086
1 0.284293 -2.690977 1.671710 0.786698 -0.359637 0.247885 -9.482967
1 0.287469 -2.530057 1.722452 0.025264 -0.027655 0.071078 -12.831677
1 -0.332280 -2.349936 1.680958 -0.783245 -0.793714 0.242644 -11.090112
1 -0.443111 -2.625820 1.683345 0.786530 1.961965 -0.401219 -7.306910
2 -0.669467 -2.514212 1.885615 1.007383 0.263241 -0.553918 0.041596
1 -0.607390 -3.061572 2.470291 0.131576 0.326676 -0.407696 -0.047005
1 0.417483 -2.653300 1.716921 1.573984 -0.235190 1.038017 -9.129440
1 0.240647 -2.439428 1.696393 0.420693 0.727775 -0.216282 -13.091351
1 0.373386 -2.455744 1.703627 -1.479439 0.262183 -0.960981 -11.798101
1 -0.578579 -2.461712 1.777527 -0.036553 0.605001 -0.090784 -4.668882
1 -0.438999 -2.348398 1.693754 -0.389086 -0.313599 -0.059268 -10.254121
2 -0.213400 -3.039131 2.938868 0.441529 0.562171 1.073112 0.007746
2 -0.080046 -2.984642 2.509730 -0.426017 1.022863 0.423611 0.000394
2 -0.208429 -3.009889 1.986868 -0.740069 0.964501 -0.834771 0.033940
1 0.430857 -2.354545 2.463199 0.371834 0.064748 0.176697 -4.830482
1 0.436604 -2.940934 1.845751 0.110493 2.401204 -0.618157 -2.377161
2 -0.674938 -2.527476 2.498699 0.624036 -1.230464 0.428157 0.022077
1 -0.088318 -2.444706 3.053247 0.245565 -1.531532 1.467614 0.292840
1 -0.252225 -2.356523 1.760672 0.605216 -1.136216 -0.587107 -12.629969
1 0.367674 -2.327560 2.230602 0.008536 -0.013846 -0.814976 -11.853462
1 -0.544523 -2.381827 1.698505 -0.747038 0.811944 0.076355 -7.210740
2 -0.321653 -2.421969 2.655840 1.511740 -1.598522 0.047498 0.068732
1 0.431190 -2.407350 1.904506 -0.021216 1.302975 -0.170054 -11.976104
1 0.427022 -2.615119 1.975453 1.618256 0.356393 0.544020 -11.614761
1 0.461535 -2.565664 1.757323 0.642661 -0.799412 0.674365 -10.280419
1 0.423323 -2.319734 2.046851 -1.101819 0.074560 0.873243 -11.642811
2 0.336292 -2.966002 1.686618 -1.715244 -1.348078 -0.050012 0.043543
1 0.435533 -2.624114 2.197192 -0.057146 -0.219069 -0.281458 -6.728139
1 0.454457 -2.321707 2.156964 0.848234 -0.344173 -0.503931 -8.810394
1 0.402579 -2.717580 1.805903 -0.709048 0.517734 1.175826 -9.431904
1 0.450554 -2.825689 1.965309 0.646165 0.646421 -0.535918 -6.817095
1 0.337001 -3.080077 2.653239 1.657415 1.128803 0.566953 -0.387334
2 -0.222007 -3.100294 2.142375 0.966980 0.518820 -1.434799 0.004086
2 -0.826385 -2.963583 2.965682 0.734530 0.636081 0.341166 0.003753
2 -0.792359 -2.621155 1.830905 1.368784 1.130049 -0.483942 0.007962
1 -0.116161 -2.349656 1.669433 1.941428 0.023371 -0.671804 -12.300506
1 -0.007263 -2.646823 1.674233 0.206982 1.391906 -0.249071 -12.324456
1 -0.471241 -2.489878 1.684903 1.162078 -1.218677 0.102457 -8.401606
1 0.097839 -2.574257 1.666035 0.568074 0.252104 -2.417653 -13.979177
2 -0.095029 -2.761516 3.077681 -1.687810 -0.612694 -1.513359 0.000484
1 -0.787611 -3.110445 2.548082 -0.070134 0.474239 -0.901590 -0.860027
1 0.138574 -2.283784 1.734270 0.820556 -0.101886 -1.718375 -11.330672
1 0.232439 -2.273187 2.490172 0.116374 -0.057007 0.493065 -5.985910
1 0.114772 -2.289534 2.467951 -1.891093 0.827002 1.256984 -7.788590
1 0.114905 -2.320690 2.084642 0.365473 -2.102411 -0.536243 -11.133063
1 -0.139117 -2.315208 2.192830 -0.545727 0.704121 0.815361 -11.424585
1 -0.564282 -2.293331 1.980463 -0.113654 -0.038630 -0.913926 -6.114708
1 0.404155 -2.313525 1.928757 -0.339124 -1.324646 -0.756713 -11.640465
1 0.149381 -2.307646 1.842419 -0.750205 -1.148527 0.042941 -13.814823
1 -0.002269 -2.290075 2.400790 0.196672 0.391766 0.443013 -10.896966
1 -0.517582 -2.298473 1.766543 -0.304003 0.058388 -1.442342 -8.019391
1 0.038915 -2.276424 2.285996 -0.460027 0.706197 -0.077265 -10.908147
1 -0.471415 -2.311299 1.881406 0.070980 -0.209842 -1.505877 -9.844890
1 -0.064556 -2.288976 1.829620 0.780196 0.121448 0.273873 -12.442775
1 0.215608 -2.270657 2.300154 0.891125 1.165368 -0.346445 -11.395935
1 0.048292 -2.289384 1.809020 -0.006991 0.228081 1.903233 -13.510770
1 -0.024255 -2.285339 1.931906 -0.167381 -0.628398 -0.174953 -12.376853
1 0.377842 -2.281767 1.770724 1.529890 1.771579 0.685746 -12.526660
1 -0.076440 -2.292670 2.320491 0.385801 -1.250120 0.400222 -12.342424
1 0.142634 -2.314692 2.367004 0.437434 -1.315988 0.097292 -10.702994
1 0.164444 -2.280831 1.954764 -0.374239 0.170151 1.099999 -13.014542
1 -0.199659 -2.286230 2.362444 0.500944 0.493172 0.572063 -10.446654
1 -0.308768 -2.281576 1.843849 0.199642 0.335928 0.497630 -11.009766
1 -0.396915 -2.297044 1.787309 -0.333918 -0.883755 -0.453876 -10.675318
1 0.451378 -2.358821 2.325306 -0.538455 -0.361142 -2.145987 -8.867952
1 0.438046 -2.433358 2.071416 0.050223 -0.785583 1.145194 -8.885040
1 0.437553 -2.465866 2.367361 -1.307696 0.693085 -0.295857 -5.348515
1 0.448811 -2.785880 1.726456 -0.586392 0.153252 0.555976 -5.230790
1 0.449272 -2.922445 2.877840 -0.487832 1.014246 -0.476597 -0.051971
1 0.433692 -2.376997 1.689425 -0.605991 0.505969 0.023823 -11.044813
1 0.459575 -2.301400 1.835839 0.047564 1.606215 0.014744 -12.308332
1 0.366546 -2.747058 1.624381 -0.903486 -0.071358 0.617249 -6.243342
1 0.176284 -2.639754 1.631370 -1.809722 -0.629173 -0.275087 -12.035145
1 -0.177318 -2.634285 1.648418 0.359349 0.367847 -0.502924 -9.911462
1 -0.349281 -2.568642 1.623653 0.997490 -1.670515 -0.642727 -9.025866
1 0.086553 -2.321194 1.653099 2.173172 -1.032498 -0.744989 -12.687901
1 -0.082749 -2.722285 1.659039 -0.588070 0.181599 0.785455 -8.504127
1 -0.384990 -2.445896 1.646734 -0.728299 -0.569410 -0.263373 -9.492173
1 0.202048 -2.341548 1.661580 0.820932 0.697671 1.310806 -13.803826
1 0.231196 -2.863006 1.627172 1.051768 2.239458 -0.272159 -3.787165
1 0.343112 -2.376242 1.637641 -1.361567 -0.140717 -0.008604 -11.689571
1 0.137641 -2.433951 1.650467 0.496990 0.243558 0.576575 -13.524529
1 0.202704 -2.532209 1.637228 -0.185071 0.497593 0.771871 -13.874768
1 -0.082448 -2.453259 1.678744 0.490236 -0.712192 2.088053 -11.923747
1 0.395836 -2.552091 1.661835 0.662671 -1.270711 0.579827 -12.235600
1 -0.232835 -2.750846 1.647884 -0.052484 -2.278618 -1.273040 -4.444102
1 0.014811 -2.755766 1.628261 -0.062444 -1.261076 0.119077 -8.478825
1 -0.082864 -2.588029 1.636222 0.092228 -0.488988 0.079083 -11.720249
1 -0.566756 -2.462836 1.629484 0.013075 0.557782 0.245799 -3.345672
1 -0.020723 -2.311027 1.640781 -0.217843 -0.225866 0.444343 -12.822227
1 -0.177846 -2.270787 1.685832 -0.181446 -0.970254 2.143015 -10.901258
1 -0.515390 -2.267287 1.661589 0.630120 0.292420 0.018590 -7.087865
1 -0.388394 -2.271566 2.043445 1.910405 -0.697613 1.165351 -10.159467
1 -0.058287 -2.267637 2.496134 1.445907 -0.824723 1.959786 -6.686679
1 0.369488 -2.276565 2.128576 0.626533 -0.880819 0.696104 -11.174825
1 -0.355199 -2.269769 2.262844 0.299332 0.215144 0.848829 -7.426115
1 0.284868 -2.269592 2.219773 0.772086 0.376748 0.008071 -10.416262
1 0.131061 -1.998110 1.493506 -0.598528 -0.872343 1.177353 -11.326174
1 -0.204722 -2.098601 1.249973 0.417717 -1.526697 1.343271 -7.777433
1 -0.250782 -2.039246 1.419553 -1.168795 -0.625952 -0.075807 -11.055681
1 -0.055595 -1.905187 1.380486 0.827093 1.255718 0.732619 -11.257706
1 0.074383 -2.053648 1.407674 -0.614488 0.254765 0.754074 -13.235033
1 -0.025610 -1.783150 1.293021 -0.428068 0.369113 -1.549274 -10.632659
1 -0.195713 -2.117793 1.486167 -1.495255 0.261927 1.386546 -13.929503
1 0.202998 -2.108337 1.232802 -0.819262 0.063348 -1.130669 -11.655544
1 0.010476 -2.067900 1.285299 0.164990 0.347553 -1.266927 -12.002405
1 -0.003156 -1.844852 1.143323 0.005388 -0.258095 -1.042217 -6.114050
1 0.068166 -2.198559 1.472922 0.131586 -0.750623 0.477157 -11.470220
1 -0.097817 -2.108292 1.328291 0.136902 1.223332 -1.213889 -13.040010
1 -0.147772 -2.044714 1.419352 -0.049730 0.710286 -0.782271 -11.206744
1 -0.032471 -2.214363 1.607396 -0.328500 -1.128874 1.298574 -11.987433
1 -0.275154 -2.027639 1.607241 -0.015991 -0.526766 -0.629657 -8.938852
1 -0.124879 -2.167487 1.407549 -1.574451 0.648331 1.177300 -12.718765
1 0.258423 -2.171935 1.168223 1.341810 0.246219 0.162046 -9.163771
1 0.283041 -2.098153 1.504977 0.103317 -1.385094 -0.811111 -13.611016
1 0.232778 -2.005193 1.474130 -0.960012 -1.395109 0.547535 -11.236581
1 0.283332 -2.048741 1.194451 -0.455050 0.663981 1.785128 -8.539365
1 -0.481635 -2.184848 1.442061 1.065789 -0.074606 0.713903 -6.590472
1 -0.308032 -2.080369 1.520648 -1.005703 0.389776 -0.526948 -11.978148
1 0.401581 -2.053954 1.250703 0.508686 0.199852 -0.335573 -9.467489
1 -0.294961 -2.141690 1.416712 0.364057 0.362011 -0.305004 -12.641112
1 -0.089472 -2.222915 1.020354 0.119077 0.145337 0.278955 -3.383747
1 -0.063561 -1.925394 1.178955 0.360322 -0.645952 0.400496 -7.181041
1 -0.384384 -2.048169 1.602646 -0.597426 0.734055 -0.651651 -11.609634
1 -0.341830 -1.829707 1.436348 -0.684981 -0.433910 0.645279 -6.359632
1 -0.397062 -1.926514 1.410844 0.012190 -0.369390 -0.502223 -5.421703
1 -0.191397 -1.903168 1.314086 -0.660532 0.116392 -0.875734 -6.691161
1 0.042746 -1.971633 1.335201 -0.587238 0.098944 -1.591799 -10.831726
1 -0.285885 -1.927545 1.487253 -0.041954 -0.436399 -2.300375 -10.957070
1 -0.062562 -1.961694 1.479512 -2.139973 0.034578 0.797898 -8.793716
1 0.153302 -2.110968 1.494656 -0.047009 0.332479 -1.222413 -12.655750
1 -0.035266 -2.105484 1.106451 -0.199528 0.543345 -0.593128 -6.183591
1 -0.275866 -1.792790 1.500587 -0.930721 0.449993 1.012150 -9.172695
1 -0.254350 -1.870470 1.392990 0.203578 0.289819 0.217299 -7.175980
1 -0.069504 -2.002611 1.303203 -1.025188 0.156413 -0.149203 -11.043629
1 0.080443 -1.936172 1.594695 0.599180 0.521719 -0.829751 -11.583769
1 0.129087 -1.952669 1.287823 -0.847138 -1.168296 1.156504 -11.051445
1 0.120487 -2.155776 1.026005 -0.715870 0.622506 0.338762 -4.020583
1 -0.144191 -1.821854 1.429444 1.005523 -0.965810 0.872495 -11.138382
1 0.021226 -2.094538 1.493226 -0.194307 1.321708 1.262683 -9.961693
1 -0.593349 -2.140396 1.303989 -0.843373 0.869385 0.576865 -1.913485
1 -0.036172 -1.909371 1.276071 -2.536790 -0.317566 0.693681 -9.233580
1 0.121116 -2.152132 1.398705 -0.314024 -0.210836 0.981855 -11.600707
1 0.217421 -2.086265 1.380504 1.428861 -0.546864 -0.289469 -12.501939
1 -0.390926 -1.945488 1.532703 0.780518 0.633786 0.051791 -9.984275
1 0.114829 -2.060297 1.301246 0.571774 -0.771425 -1.873538 -11.974644
1 -0.094900 -2.068155 1.219938 0.275857 2.045847 0.796379 -10.827801
1 -0.438321 -1.841614 1.491635 -0.240392 -1.703520 1.062797 -5.968632
1 -0.355917 -1.886137 1.181267 0.804853 1.003839 1.853000 -0.352201
1 0.077584 -2.114031 1.193244 -0.186099 0.453345 -0.907186 -9.913197
1 0.211116 -2.086966 1.126805 -0.412602 1.300580 0.531109 -6.230792
1 -0.378589 -2.205443 1.475233 -0.806182 -0.647743 -0.403710 -11.630151
1 -0.205269 -2.136818 1.350062 0.843131 -0.397418 0.043973 -13.205071
1 0.332442 -1.956878 1.271704 -0.045119 0.381221 0.083559 -10.432114
1 0.296258 -2.006566 1.383961 0.261656 -0.174838 -0.861733 -12.483026
1 0.263972 -1.853717 1.500984 2.126725 -1.135387 0.296190 -11.872128
1 -0.349958 -2.008470 1.459039 0.277279 0.537233 -0.091259 -7.745132
1 0.304395 -2.090818 1.309647 0.481565 -0.400374 -0.107318 -12.835814
1 0.133019 -2.029271 1.193475 1.329271 -0.278707 -1.370307 -9.596943
1 -0.390487 -2.137714 1.373331 -0.750645 -1.762179 -1.357540 -7.460670
1 -0.370768 -2.119024 1.271542 -1.279175 -0.210113 0.376187 -5.461206
1 -0.440829 -2.099085 1.532906 -0.701505 1.469089 -0.322046 -8.332309
1 -0.065343 -2.165084 1.498195 -0.030613 -1.397160 0.374670 -12.455635
1 0.019469 -1.893486 1.475084 0.749026 0.761447 0.367149 -12.195701
1 -0.192487 -2.023190 1.313811 -2.316375 -1.292827 -1.133551 -9.600390
2 0.216332 -2.207536 -1.428298 0.795855 0.055020 -0.194298 0.038351
1 -0.082949 -1.860085 1.516596 -0.481732 0.882173 -1.548855 -13.110232
1 -0.128619 -2.073529 1.618495 -0.875771 -0.445923 0.840147 -12.173176
1 0.207488 -2.080592 1.578401 0.704096 -1.243505 1.588286 -12.350101
1 -0.044114 -1.789026 1.401650 -0.237440 -0.090885 -0.201129 -11.078990
1 0.150666 -1.812081 1.241835 0.313779 0.517895 -1.387942 -9.256950
1 -0.183863 -1.956951 1.607080 0.381789 -0.528749 -0.413857 -12.217064
1 -0.143349 -1.929899 1.423023 0.195829 -0.389277 0.430232 -9.883747
1 0.157249 -1.959274 1.397539 -0.695991 -0.419047 0.959115 -12.445671
2 -0.281264 -2.231374 0.297709 -0.097280 -0.285009 0.589725 0.028898
2 0.400592 -2.090376 -0.444939 -0.181645 0.756986 -0.719038 0.005958
1 -0.109330 -1.874986 1.651439 -2.432540 1.238188 0.441374 -11.660477
1 0.212410 -2.023115 1.296516 0.436304 0.849581 0.891390 -11.387732
2 -0.348510 -2.134213 -0.609948 -0.230984 -0.399750 0.149437 0.000334
1 -0.183434 -1.897033 1.514913 -2.125089 -0.779956 -1.137549 -11.972514
1 0.121636 -1.871366 1.472219 -0.067952 -0.454654 -0.711834 -12.671863
2 0.293452 -2.179786 -2.584249 1.079495 -0.794640 -1.022321 0.000979
1 0.028695 -1.996983 1.496984 -0.339124 -1.283807 0.069445 -9.938452
2 -0.534368 -2.134308 1.130503 -0.504168 -0.527956 0.003967 0.206548
1 -0.360871 -1.836054 1.555442 -0.363725 0.807529 0.758740 -10.062631
1 -0.292223 -2.070285 1.328410 -0.544915 -0.166602 -1.264897 -9.694640
1 -0.016601 -2.060252 1.589213 1.114008 0.352817 0.503119 -10.072188
1 -0.027383 -2.009181 1.403406 1.420343 -0.839336 0.346175 -10.705256
2 -0.179854 -2.130070 -2.261362 -1.244002 -0.783395 0.071146 0.005293
2 -0.457227 -1.805312 -1.451279 -1.378990 -0.470741 0.147817 0.086505
1 0.247595 -2.176839 1.438760 -0.494749 0.653917 1.228486 -12.674042
1 0.222570 -1.878538 1.293918 0.924954 -1.096051 -1.491783 -11.936129
1 -0.829655 -2.029642 -1.266629 -1.107436 0.497851 0.276432 -0.018323
1 0.203426 -1.827553 1.584658 0.686129 0.020128 0.949509 -10.185463
1 -0.025962 -1.957984 1.594746 1.022902 -0.776964 0.060898 -11.002057
1 -0.103385 -2.065904 1.504711 -0.809441 0.612052 0.409932 -11.099807
1 -0.448480 -1.896847 1.606560 -0.855230 -1.403038 -0.857652 -9.021786
1 0.392088 -2.048805 1.364497 -1.274826 -0.899510 2.114001 -9.811608
1 0.116488 -2.164031 1.289007 1.275845 -0.218617 1.288227 -12.272620
1 0.059906 -2.190554 1.112615 0.881959 -0.858913 0.643033 -9.390053
1 0.062742 -1.876879 1.368252 -0.421733 -0.512572 1.402653 -11.785351
2 -0.783546 -1.883782 1.099580 -0.075745 -0.456599 0.891092 0.003374
1 -0.353659 -2.090348 -0.896574 0.203389 0.012522 0.507004 -0.177689
1 0.147080 -2.186298 1.185160 -1.173195 -0.470798 -0.336371 -10.698696
1 -0.130400 -2.135744 1.092123 -0.729443 -0.550800 -1.666225 -6.339039
1 0.436702 -1.924801 1.510135 0.812831 0.632777 -0.310055 -13.446405
1 0.268747 -1.901019 1.403176 -1.132727 0.178172 -1.095166 -11.412308
1 0.179817 -1.925323 1.555571 0.903944 0.079611 1.137940 -11.804555
2 0.044752 -1.795291 -3.070288 -0.411446 0.412410 -0.164979 0.062768
2 -0.255822 -1.899197 -0.926661 -0.937230 0.443012 -0.702762 0.000715
2 -0.164277 -2.050506 -1.166695 0.087200 -0.284444 0.685010 0.007624
1 0.173267 -1.847443 1.380446 -1.391651 -0.761843 -0.790657 -12.346686
1 -0.535545 -2.004834 -1.065754 -0.150742 0.383481 -0.022727 -0.090477
1 0.408322 -1.855074 1.408530 0.430663 -0.976856 -0.397905 -10.456218
1 0.355299 -1.939989 1.433691 0.376462 0.488649 -0.310293 -10.820209
1 -0.157625 -1.979794 1.211400 0.248794 1.560531 -0.453658 -6.833656
1 -0.020461 -2.124396 1.402603 -0.205563 0.470873 0.062338 -12.772417
1 -0.411921 -1.739822 -1.997446 -1.021628 0.234234 0.173800 0.000098
1 -0.424064 -1.752844 0.118252 -0.786975 0.132199 1.382685 -0.993958
1 -0.471056 -2.127531 1.242632 -0.781083 0.081313 0.600919 -2.413719
1 0.315657 -1.764838 1.119142 0.215801 -0.355651 -1.343163 -4.926832
1 -0.545545 -1.967719 -0.859923 0.405070 -0.356613 -0.086359 -0.083960
1 0.188846 -1.781749 1.461244 -0.578301 -0.050170 0.634192 -12.702717
1 -0.295587 -2.076304 -1.061108 -0.227913 -0.303140 -1.240496 -0.146895
1 -0.111934 -1.848584 1.236482 1.048579 -0.427963 0.380878 -6.770020
1 -0.273963 -2.197617 1.506261 -1.466213 -0.346104 -1.256385 -13.055993
1 0.010116 -2.021288 1.169591 -0.282328 0.277807 1.313008 -7.823674
1 -0.207020 -2.236245 1.394921 0.087794 0.201757 -0.596003 -12.303780
1 -0.516496 -2.123253 1.613773 -0.515543 -1.745287 0.045619 -6.894914
1 -0.197098 -2.017406 1.517985 -0.823869 -0.739168 -0.794154 -12.671756
1 0.231306 -2.185983 1.542305 0.259659 -1.411637 -0.410661 -11.817485
1 0.370033 -2.029862 1.498698 0.147551 0.468705 0.404712 -13.516588
1 0.098999 -2.036769 1.587598 -0.623017 1.050987 -1.070347 -12.596054
1 -0.237468 -2.116128 1.592010 -0.769981 0.616206 -0.477023 -11.630362
1 0.105515 -1.803916 1.560340 0.453333 -0.097798 0.280649 -12.083757
1 0.295850 -1.960083 1.537665 -0.722268 0.139365 0.461235 -11.524908
1 -0.472065 -1.951106 1.713192 -0.904518 0.394335 0.896063 -5.571847
2 -0.034037 -1.801172 -0.565513 -0.543336 0.625254 -0.128293 1.605559
1 -0.483838 -2.011927 1.610148 0.434278 -1.009072 -0.301356 -8.135422
2 -0.557618 -1.934243 0.672031 -0.348568 0.488023 -0.058314 0.000215
2 0.203058 -1.892573 -1.998428 0.541960 -0.429701 0.285578 0.006953
1 -0.061898 -2.172239 -0.764715 0.839560 -0.587962 0.047126 -0.006952
1 0.052909 -1.931622 1.155297 1.251880 -0.084674 -1.302218 -5.812257
1 -0.209999 -2.006547 0.606059 0.921501 -0.026176 -0.537671 -0.088146
2 -0.744035 -2.085179 -0.860089 -0.640570 -0.171768 0.692477 0.156263
2 -0.102759 -2.095203 -0.146284 -0.304164 -0.599018 -1.559162 0.000074
2 -0.311140 -1.755535 -2.422425 0.033518 0.786328 0.544389 0.000022
2 -0.612634 -2.228147 -0.407654 0.227940 -1.123306 -0.395780 0.000137
1 0.306722 -1.852117 1.223488 -0.027503 0.630764 0.650333 -10.180104
1 0.316693 -2.058437 1.602546 -0.392017 -0.202102 0.569237 -12.249427
1 0.325251 -2.116742 1.409112 1.630872 0.256109 -0.137370 -12.217999
2 -0.061280 -2.022672 0.777678 0.007531 -0.067825 -1.334903 0.001716
1 -0.282891 -2.158382 1.235986 -0.125576 0.395578 -0.240910 -5.935534
2 -0.098260 -2.222006 -1.430485 -0.060495 -0.935230 0.281355 0.045816
1 0.052977 -2.108475 -1.692067 -0.441448 -0.786500 -1.355970 -0.001124
2 0.020008 -2.021883 -1.381506 -0.212080 -0.307226 -0.045362 0.001732
2 -0.017407 -1.904079 0.924061 0.700839 0.250347 -0.224755 0.002001
1 -0.475985 -1.825107 1.679008 -0.879828 1.212184 0.885149 -7.785314
1 0.321300 -2.166653 1.585100 -0.847978 -0.784722 0.226167 -10.599383
1 0.038973 -1.978469 1.681012 -1.380909 -0.558621 -0.060003 -11.255368
1 0.007533 -1.858633 1.573798 0.151510 -1.035417 -0.021681 -12.414427
1 0.373213 -1.870779 1.609149 -0.196553 -1.913259 -0.165713 -8.720263
2 -0.710511 -2.128354 1.129563 -1.215506 -0.619677 -0.332080 0.005225
1 0.383593 -1.968555 1.597101 -0.103229 -0.626088 0.815227 -9.630295
2 -0.242293 -1.985700 -0.321157 -0.085068 0.556673 -0.701061 0.000076
2 0.198701 -2.218237 -0.652737 0.091096 0.477265 -0.631730 0.001256
1 0.348019 -1.755216 1.591874 1.233149 0.865912 -1.082224 -11.901433
1 -0.027782 -2.166442 1.203139 -0.499082 -0.546386 0.009916 -10.718598
2 -0.466789 -2.121329 0.970726 0.750423 -0.074618 0.082479 0.005484
2 0.412947 -2.049601 0.451088 0.804924 0.533947 0.297605 0.000021
2 0.056218 -1.819892 -1.951684 1.539513 0.990004 0.674913 0.006795
1 -0.128629 -2.176063 1.576621 -0.057188 -0.618697 1.623950 -11.195563
2 -0.417502 -1.755684 -1.326901 -0.876216 0.672818 1.314929 0.073553
1 0.441318 -2.203837 1.393518 0.495815 -1.264801 0.436673 -11.405117
1 -0.792318 -2.152139 0.041149 -0.586921 0.202034 -0.723899 0.000174
2 -0.412971 -1.848095 -0.047558 0.463805 1.042255 0.454991 0.001663
2 -0.438666 -2.055250 -1.305612 0.248442 0.424733 -0.568892 0.000081
1 0.002231 -1.766003 1.512466 0.139959 -0.041430 -0.816800 -11.796413
1 0.240424 -1.939595 1.199057 0.249986 -0.427699 0.169592 -8.415791
1 0.356282 -1.762847 1.335777 0.250984 -0.466232 -1.626521 -11.755314
2 0.231322 -2.092126 -2.773586 -2.039619 -0.480324 -0.038858 0.003166
2 0.430884 -2.178678 -2.278892 0.125535 -1.307143 0.536691 0.135067
2 -0.116395 -2.120719 -1.965205 1.251500 -1.209313 0.157298 0.000092
1 0.424690 -2.212420 -0.876621 0.732200 -1.926062 -0.506592 0.004056
2 0.223819 -2.097075 -2.273454 0.516536 -0.059359 0.861176 0.000510
1 0.361911 -1.827175 1.515609 0.380730 -0.634548 -0.366849 -11.427452
1 -0.219753 -1.839366 1.596982 -0.102807 -0.666344 1.564211 -10.685388
2 -0.302246 -1.781165 0.964122 1.665157 0.512874 0.814237 0.001467
1 -0.461345 -1.779965 0.219290 1.581242 0.007906 0.174139 -0.996730
2 0.214069 -2.032818 -1.386388 -0.124145 -1.042591 0.245249 0.004932
1 -0.168151 -1.778711 1.539382 0.353748 -0.937809 0.317216 -10.895917
2 -0.312594 -2.118535 0.403244 0.287765 -1.313741 0.258654 0.017193
1 0.269820 -1.795024 1.397019 1.388898 0.438204 0.691618 -11.811085
1 0.354229 -2.184455 1.484514 -0.406965 -0.708044 1.100004 -10.885834
1 0.041778 -2.138312 1.580352 -0.165360 -0.607808 0.695461 -9.496849
1 0.257204 -1.888745 1.649714 -0.964978 0.762068 -0.123052 -10.669662
1 0.374184 -2.185794 1.319687 0.734018 -0.948770 0.070009 -8.467160
1 0.290481 -1.780456 0.481651 -0.623939 0.019733 0.460564 -0.001998
1 0.343693 -1.867886 1.327765 -0.403937 0.649654 0.482159 -12.418931
1 -0.470908 -2.216189 1.557205 -0.085881 0.016866 -0.296435 -8.758522
1 -0.161290 -2.236283 1.485866 0.411115 0.238288 0.007744 -13.679602
1 0.266398 -2.207626 1.313446 1.145312 -0.338728 1.016070 -12.355618
1 -0.311657 -2.193053 1.324059 0.501361 0.534209 -2.438053 -9.461859
1 -0.132465 -2.180148 1.221273 -0.537572 -1.227125 0.775576 -11.537292
2 -0.246139 -1.929375 -2.068334 0.971175 1.102905 -0.084579 0.000112
1 -0.366186 -2.160706 1.581962 1.196645 -0.003686 -0.262256 -12.387303
2 0.030846 -2.134370 -1.118276 -0.412917 -1.628145 -0.427097 0.077518
2 -0.537939 -1.848369 -1.737342 1.093364 1.148363 -0.659669 0.003651
1 -0.391057 -1.849669 0.805147 -0.294321 1.598116 -0.459719 -0.015208
1 -0.343644 -2.260285 1.189896 0.713301 -1.244562 -0.219678 -5.151239
2 0.346392 -2.103006 -2.918811 0.220763 0.623600 0.576278 0.011697
1 -0.343089 -2.099672 0.704950 -0.014902 -0.071917 0.156570 -0.108941
2 -0.543020 -2.174353 -0.716743 0.185454 0.408467 0.926562 0.002198
1 0.024218 -2.094156 -0.495647 0.125489 -0.195303 0.733615 -0.014156
1 -0.016905 -2.180368 1.308907 -2.143508 -0.177423 -0.339786 -12.370323
2 -0.548554 -2.147728 -2.837282 1.328165 -0.225248 -0.008758 0.000128
1 0.375089 -2.156044 1.211554 1.174567 -1.299860 1.128006 -9.321882
1 0.424037 -2.064666 1.627588 -0.089475 1.162442 0.813732 -12.704443
1 0.417124 -1.929646 1.214067 -0.147725 0.035649 1.468635 -8.636996
1 0.153276 -1.974670 0.072135 -0.090212 -1.328476 1.386818 0.000017
2 0.182636 -1.993327 1.040957 -0.138596 0.473484 -0.586477 0.198364
1 0.171993 -2.237901 1.636920 0.614557 -0.182057 0.807190 -13.065994
2 0.303630 -1.962766 -2.566388 -0.941013 -0.693293 -0.750865 0.000411
1 -0.212345 -2.130688 0.968759 -0.629691 1.769163 0.158613 -1.654776
2 -0.090770 -2.219228 -1.575629 -0.282387 0.186550 -0.480615 0.045356
2 0.083260 -2.198222 -2.482687 -1.036455 -0.279240 -0.974059 0.008915
2 -0.780460 -2.069960 -0.354453 0.182032 -0.067708 0.742020 0.000359
2 -0.088454 -1.795024 -2.600030 -1.184351 -0.401862 -1.189261 0.024964
2 0.213943 -1.822924 -3.004176 0.089914 -0.354612 0.062597 0.012496
2 0.218908 -1.950515 -0.393119 0.064923 -1.257568 -0.030615 0.000256
1 -0.655301 -1.839691 -1.256439 -0.561572 -0.677601 0.186304 -0.041804
2 -0.670892 -1.971316 -2.735008 -0.815755 -1.468496 0.887674 0.000145
2 0.289307 -1.947291 -2.925963 0.037474 -1.501653 -0.288816 0.019238
1 0.142150 -1.898018 1.187156 -1.813516 -0.959796 -0.417648 -7.598558
1 0.259850 -1.769282 1.299593 0.223972 -0.029297 -1.707449 -11.129772
1 0.072006 -1.782362 1.421302 -0.488626 -2.094210 0.824887 -13.541969
1 -0.421806 -1.772347 1.606938 -0.043820 0.296631 -1.858151 -8.217426
1 -0.058072 -2.233987 1.135219 0.074853 -0.924667 0.040723 -9.921919
2 0.323621 -2.187239 -0.284262 0.371264 0.901422 0.142509 0.999850
2 0.179615 -2.171202 -3.071117 0.456698 0.822137 -0.055112 0.000171
2 -0.023225 -2.196346 -1.230325 1.410090 0.751974 0.458112 0.079107
1 -0.202761 -2.215295 1.059423 0.857873 -1.797944 0.726366 -4.765908
1 0.056970 -1.854631 1.246881 0.363418 -1.635008 0.194212 -11.484573
1 -0.074098 -1.784852 1.590974 1.092097 0.440155 0.811246 -12.315770
1 -0.430309 -2.124839 1.671956 -1.290502 0.740824 0.874767 -9.292959
1 0.028057 -1.776571 1.639462 0.076088 0.454580 1.099611 -10.822335
1 -0.542731 -2.095667 1.717232 0.500892 0.071440 0.458439 -4.994020
1 0.060039 -1.864111 1.675285 -0.224182 -1.628356 -0.606621 -10.462773
1 -0.133940 -1.966200 1.705348 -0.138057 -0.078549 0.951484 -10.204576
1 0.259869 -2.141352 1.656909 -1.117088 0.199410 -1.021008 -12.770824
1 -0.374857 -1.956356 1.673649 -0.161074 -0.333611 1.417230 -12.361094
1 -0.366286 -1.829465 1.688986 -0.419020 -1.879813 -0.612427 -11.522658
1 0.183657 -1.829248 1.711314 0.258307 -0.072685 0.606889 -10.475410
1 0.078235 -2.213346 1.672147 0.060508 1.075827 1.286258 -12.595971
1 -0.280953 -2.259622 1.703309 1.527319 -0.207055 0.607350 -12.227901
1 -0.190223 -2.170598 1.681165 -0.685071 -0.575014 -0.490654 -11.276054
1 0.398565 -2.232850 1.673781 1.188832 -1.979902 -1.038282 -12.827106
1 0.142245 -2.137832 1.631919 1.276261 0.225111 0.183047 -10.822082
1 -0.208953 -1.864810 1.706273 0.184006 -1.545533 -0.147012 -13.449404
1 -0.010216 -2.128502 1.672922 -1.390948 -0.710558 -0.204556 -11.672024
1 -0.292553 -2.145504 1.689852 0.051442 -0.619877 1.286920 -11.776621
1 0.362835 -2.127483 1.685103 0.177944 0.499675 -0.947891 -13.238353
1 -0.284323 -1.926458 1.590764 -1.864311 0.502541 -0.174429 -11.001338
1 0.258495 -1.997072 1.653162 -0.650954 -0.378425 0.336605 -10.385477
1 -0.158718 -1.764037 1.650825 -0.259809 0.690592 0.414688 -11.983586
2 -0.210133 -1.932724 0.271904 -0.100041 -2.110486 1.184199 0.000095
2 -0.225641 -2.180385 -2.423893 -0.170113 0.985127 -0.583004 0.004486
1 0.421645 -2.159699 1.548639 2.203606 0.030002 2.102083 -10.494380
1 0.443471 -2.102007 1.442632 0.892361 -1.940336 0.760993 -13.302273
1 0.450627 -1.746987 1.546142 0.496352 0.518987 0.369898 -13.311094
1 0.422587 -1.830024 1.266078 0.045678 -1.379660 0.485224 -11.178579
2 0.382824 -1.824256 0.222512 -0.942994 1.201902 0.118717 0.001464
2 -0.776004 -1.786316 -1.443513 0.903231 0.858564 -0.548946 0.000368
2 -0.163101 -1.857222 -1.535479 -0.168980 -1.713623 -0.542337 0.000468
2 0.195022 -1.772977 -1.747824 1.130189 -0.711097 0.050861 0.000177
1 0.075943 -1.748808 1.307614 0.856217 1.387461 -0.371650 -8.940427
2 -0.715172 -1.736444 -0.007220 0.232760 -0.083049 -0.046212 0.000250
2 -0.165025 -1.743716 -0.660036 0.282759 -0.173045 0.049219 0.018117
1 0.224844 -1.745669 1.196243 0.697139 -0.451784 -0.143734 -8.293236
1 -0.091503 -1.741805 1.479747 0.937297 0.060492 -0.309422 -11.367388
1 0.421502 -1.780391 1.178207 0.167993 0.097512 -0.070140 -6.036532
1 0.090887 -1.801349 1.154935 0.257808 -0.442808 -1.654266 -6.584480
1 0.275618 -2.196716 -0.385297 1.857475 0.731449 -1.105111 0.904212
1 -0.556664 -2.237720 1.272591 -0.848155 -1.543380 -0.702607 -2.805644
1 0.188455 -2.067111 1.705204 -0.550169 0.661799 1.531368 -13.152293
1 -0.276565 -1.776441 1.665158 -0.960938 1.173389 -0.762891 -11.568354
1 0.165807 -1.942743 1.657813 -0.702759 -0.185558 -1.207528 -10.783916
1 0.427266 -1.797663 1.643082 0.150632 -1.399129 -0.772548 -10.713478
1 -0.211083 -2.070852 1.693214 -0.979077 -0.814956 -0.561246 -12.311818
1 -0.257414 -1.969266 1.684378 -0.121526 0.456601 -0.358531 -10.314237
1 0.251536 -1.742057 1.556946 -0.827383 -0.324640 -1.338302 -12.053288
1 0.410208 -1.954619 1.337725 -0.608768 -0.634179 0.586884 -10.689327
1 -0.306821 -1.903587 1.744858 1.178249 -1.162183 1.548695 -11.779905
1 -0.446190 -2.041384 1.723890 -1.848938 -0.143145 -0.273370 -4.936306
1 -0.106319 -2.072972 1.728540 -0.485981 -1.396607 0.357245 -11.262041
1 0.087625 -2.105403 1.707417 0.362140 0.302814 0.225131 -10.875876
1 -0.340722 -2.046214 1.719113 0.754044 1.742402 0.148150 -11.649669
1 -0.010908 -1.897591 1.744807 -0.007433 0.523867 -0.040956 -9.563249
1 0.454929 -1.919627 1.684582 0.553064 0.942573 0.180654 -12.387671
1 -0.046426 -1.760856 1.743228 -0.001233 -1.314068 0.125766 -10.519025
1 0.337939 -1.859272 1.708026 1.050569 -0.325778 -0.089844 -11.103517
1 0.255720 -1.764391 1.665583 -1.107494 1.000999 0.385620 -11.267925
1 0.349015 -1.745423 1.442611 -0.140320 1.093087 -0.792101 -12.162755
1 0.232588 -2.224160 1.034076 -0.958784 1.299968 0.037846 -4.014754
1 0.290878 -2.251615 1.677003 -0.945651 -1.132080 0.061200 -13.302642
1 -0.117826 -2.228333 1.321053 -0.873328 0.798772 0.800394 -13.360235
1 -0.211385 -2.195028 1.158585 -1.229149 0.197559 -0.227924 -7.464024
1 0.160463 -2.180006 1.735535 -0.020825 0.040966 0.373834 -13.936086
2 -0.162327 -2.198506 -0.980969 1.115955 1.788635 -0.199949 0.001605
1 -0.305583 -2.255707 1.425873 -0.941905 -0.299802 -1.549106 -9.133897
1 0.078070 -2.248470 1.338812 -1.423318 -0.655519 -0.543958 -12.537045
1 -0.020848 -2.231816 1.401571 -1.181582 1.692389 -0.932863 -12.489972
1 -0.225886 -2.239621 1.593335 -1.204037 1.981574 -0.729003 -13.729078
1 0.168625 -2.252805 1.501478 0.439799 0.867279 0.829026 -10.960170
1 0.066396 -2.240869 1.231401 1.293984 1.680339 -0.065694 -12.811770
1 0.355200 -2.263339 1.198564 0.089346 0.150665 1.582797 -9.396812
2 -0.687119 -2.240074 -2.301496 -1.829098 0.929212 -0.194504 0.006331
1 0.118329 -2.266393 1.057668 0.081782 0.184509 -0.505176 -6.476414
1 -0.211757 -2.242968 1.260447 -2.230299 0.925969 0.181042 -12.095288
1 0.167390 -2.262863 1.284582 -1.408143 -0.444981 -1.679247 -12.292276
1 0.328273 -2.260190 1.396453 0.265137 -0.096827 0.010069 -12.364230
1 0.183209 -2.238374 1.382635 -1.343741 0.971738 1.085798 -12.834638
1 0.433706 -2.256743 1.277242 -0.157439 0.052084 0.224687 -8.897497
1 0.359823 -2.261231 1.575994 -0.062318 0.454453 0.437204 -10.797988
1 -0.327278 -2.260551 1.568879 0.807668 0.819814 -0.515872 -11.387652
1 -0.397129 -2.231462 1.665214 0.492074 0.253184 -1.340389 -10.612284
1 -0.078109 -2.262954 1.719118 -1.014753 0.849267 -0.985989 -12.256569
1 0.292715 -2.066868 1.740302 0.616160 -0.625470 -0.409937 -13.730686
1 -0.465787 -2.199285 1.736117 -0.730329 0.400649 1.500828 -8.521608
1 0.459242 -1.826821 1.742595 0.320350 -0.028367 -1.122652 -13.409339
1 0.080306 -1.765627 1.736439 0.071411 1.081357 -1.489427 -11.771527
1 0.442852 -2.119422 1.313806 -1.245795 0.934992 0.730140 -7.690168
1 0.454909 -2.244936 1.124501 -0.497011 -0.071560 0.079459 -3.286310
1 0.466152 -2.015312 1.723764 0.327465 0.572431 -1.212469 -11.424413
1 0.440099 -1.746834 1.400232 0.789548 0.315907 -0.404033 -11.541938
2 -0.852135 -1.773139 -2.060497 0.149029 -0.198688 -0.992174 0.000094
2 -0.836788 -2.165173 -0.813453 1.378290 0.147468 -0.463680 0.156305
2 -0.141530 -2.265527 0.222341 0.697321 0.811707 -0.532411 0.011904
1 0.008580 -1.735738 1.173205 -0.460482 -0.941933 0.733891 -5.625252
1 0.231622 -1.993324 1.940263 1.480663 -1.136954 -0.596121 -12.447164
1 -0.384883 -2.148793 2.302440 1.830618 1.405252 0.622547 -7.158191
1 -0.198517 -2.019780 1.987302 -0.438122 -0.011814 1.385605 -10.375329
1 -0.329453 -2.185169 1.976792 -0.309832 -1.195901 1.040413 -10.601515
1 -0.069527 -1.864998 2.218033 0.541733 -0.796476 -0.187885 -11.578588
1 -0.285980 -1.974330 1.945838 -0.281966 1.249802 0.992790 -11.752518
1 0.017395 -1.833341 2.454465 -0.763440 0.110056 -1.139926 -10.285622
1 -0.191637 -2.075948 2.083158 1.274067 -0.718078 -0.451432 -13.236721
1 0.016253 -1.794299 2.139847 0.134078 0.580578 0.946098 -12.939680
1 -0.125854 -1.974345 2.376500 -0.249986 0.606626 0.358484 -10.881002
1 -0.381318 -1.946231 2.006525 -0.414793 0.651666 1.007869 -10.318054
1 -0.084741 -2.066002 2.295796 0.276095 -0.402845 -0.278257 -10.768615
1 0.028885 -1.788511 2.024525 0.138182 0.102753 1.998836 -12.666450
1 -0.017225 -2.048450 2.211794 -0.581444 -1.207791 -0.511321 -13.972912
1 0.262802 -2.021832 2.063070 -0.438507 -0.528593 -1.345913 -11.154888
1 -0.043310 -1.860888 2.073385 0.949080 -0.454314 -0.482804 -12.484602
1 0.305815 -1.910092 2.350403 -0.558297 -0.555953 -0.584176 -9.980238
1 0.236112 -1.996110 2.338301 -0.812612 -0.601812 0.102174 -9.488235
1 0.342660 -1.978001 2.251181 0.215363 0.062757 1.514500 -10.962075
1 0.445360 -1.972756 2.215160 1.991191 1.274115 -1.275786 -12.064508
1 0.286044 -1.875178 2.034983 -0.068951 0.225848 1.059434 -10.757442
1 -0.245773 -1.901029 2.036000 -1.190046 0.843907 0.919793 -12.038473
1 -0.016226 -1.977459 2.070041 -0.774804 0.183200 -0.751149 -11.064934
1 0.171534 -1.842803 2.547747 0.137687 1.105631 -0.888247 -7.563164
1 -0.095039 -1.885281 1.910121 -0.018039 -1.123232 -0.182363 -11.631391
1 -0.121340 -2.074131 2.173502 -0.150972 -0.798716 0.673712 -11.412061
1 -0.412724 -2.099649 2.096542 -0.352032 -0.547949 -0.255455 -10.352334
1 -0.200749 -1.841894 2.407145 1.262070 0.664423 0.708841 -7.477302
1 0.284314 -2.029197 1.859090 -0.155145 0.157440 0.228415 -12.556334
1 0.125964 -1.987684 2.000756 0.164686 -0.390198 -0.796013 -10.918891
1 0.213889 -1.792698 1.983006 -1.199844 1.079143 0.157536 -11.260411
1 -0.183709 -2.135177 2.297708 -0.236547 -0.368545 -0.142770 -12.798979
1 0.170925 -1.992932 2.461264 0.939966 0.426214 0.498165 -8.871682
1 -0.494310 -1.923087 2.013009 -1.035142 -0.424854 -0.400852 -6.212907
1 0.294114 -2.092056 2.140090 2.406283 -0.192876 1.236998 -12.586321
1 -0.277000 -1.872598 2.148606 1.000237 0.157883 -0.814660 -10.300891
1 0.227623 -1.865750 2.255344 -1.148959 0.188424 0.074524 -9.582330
1 0.126311 -1.886085 2.247674 -0.054812 -1.212553 -0.021845 -10.579025
1 0.072938 -2.038153 2.282154 0.531620 -0.305292 -0.150070 -7.066110
1 -0.244829 -2.058463 2.182397 -0.278422 -1.399948 0.590075 -11.224328
1 -0.461147 -1.887854 1.867281 2.032937 1.778561 -0.555620 -9.721539
1 -0.089537 -2.093582 1.882636 -0.089205 -0.582578 -1.072049 -11.227597
1 0.185638 -2.035014 2.136025 -0.769893 1.157796 -0.875361 -11.495778
1 -0.178341 -2.013035 2.272759 -1.303115 -0.104455 -0.173813 -11.633996
1 -0.220572 -2.006685 2.594889 1.064021 0.239423 0.878957 -2.942854
1 0.121564 -1.860776 2.458230 -0.718831 -1.023788 -0.528242 -10.013208
1 -0.332209 -2.012125 2.262822 0.247624 0.340280 0.876271 -6.869941
1 -0.155630 -2.028132 1.832982 -0.626307 -0.676404 -1.171568 -12.279074
1 0.059359 -1.865980 2.608928 -0.268529 1.206531 0.044325 -4.855162
1 0.167575 -1.980606 1.862289 -0.961358 -1.866679 0.549089 -10.929339
1 -0.276002 -2.098721 1.993751 0.196931 -0.494459 -0.298302 -10.236089
1 -0.089325 -1.807157 1.985072 1.126724 -0.455326 -0.146274 -12.127517
1 0.192896 -1.977764 2.232860 -0.800035 0.786791 1.811092 -10.290878
1 -0.027213 -1.928773 1.836942 0.010697 0.685922 0.244450 -8.992863
1 0.164046 -1.934398 2.090312 1.255594 -1.367269 -0.337976 -10.742546
1 0.262608 -2.020993 2.430525 -1.367752 0.217915 0.510789 -9.511173
1 -0.398537 -1.844728 2.029840 0.889108 1.211866 0.890458 -9.628255
1 -0.096197 -2.010659 1.939335 0.590219 0.047807 -1.282807 -11.753290
1 -0.074574 -1.971681 2.261975 1.327554 1.008617 0.740403 -12.057322
1 0.059044 -1.802001 2.246973 -0.115123 0.296017 0.509135 -11.148858
1 -0.425950 -2.168906 2.006407 -0.327360 0.619212 -0.332673 -10.013211
1 -0.319450 -1.869891 1.947259 0.341087 -0.585022 -0.899707 -12.001531
1 0.287999 -1.812375 2.516101 -0.150269 -0.238628 -0.407322 -7.084619
1 0.002808 -1.778436 2.345654 -0.877647 1.345089 -0.164848 -10.678555
1 -0.249904 -1.933559 2.707471 0.164560 -0.357763 -1.324536 -1.859285
1 -0.392105 -2.087190 2.209886 -0.480008 0.891345 -0.257097 -9.979017
1 -0.254609 -1.976813 1.818923 -1.411849 0.268036 -0.023840 -12.467408
1 -0.045782 -2.192289 2.326357 0.531890 -0.545510 -0.466443 -12.382832
1 -0.168939 -1.860329 2.170505 -1.110064 0.253049 -0.982223 -10.642129
1 0.031410 -1.955972 2.259827 -1.435443 -0.631962 -1.376747 -9.038346
1 -0.076927 -1.925483 2.588388 1.981271 0.844133 -0.931095 -4.736894
1 0.095784 -1.936423 2.532363 -0.452041 0.613834 0.223277 -8.139979
1 -0.547240 -1.900495 2.146663 -1.127760 -0.849082 -0.849863 -4.184794
1 0.070159 -2.000622 2.166939 1.391862 0.984012 -0.177684 -11.372908
1 0.214126 -1.840541 2.114874 0.960042 0.937214 -0.229350 -10.642162
1 -0.291790 -2.109793 2.266499 0.270340 -0.202102 -0.599658 -11.254866
1 -0.449390 -1.975696 1.937306 -0.159641 -0.942872 1.522420 -7.114838
1 -0.203048 -2.050311 2.378863 -1.707369 -0.902009 -0.450117 -10.161655
1 0.218777 -2.118834 1.814572 -0.499441 -0.348148 -0.926848 -14.456347
1 0.215686 -1.755880 2.327642 0.137042 -0.693153 0.315719 -7.973162
1 -0.469786 -2.087274 1.917440 0.258073 -0.106836 -0.569301 -6.689964
1 -0.299639 -2.115852 2.090594 -0.341814 -0.685012 0.496884 -11.317404
1 -0.143405 -1.860223 2.070369 -2.656566 0.382352 0.534156 -9.699229
1 -0.181590 -1.945311 1.897144 0.613583 -1.523683 -1.266361 -12.749413
1 -0.116826 -2.111448 2.384955 -0.830364 -0.345293 -0.275685 -10.531687
1 -0.159135 -1.908107 2.265506 -0.337750 0.248098 -0.336732 -10.298358
1 -0.257730 -1.746130 2.175972 0.528694 0.448422 -0.126192 -8.421552
1 0.229273 -1.883474 1.882972 0.236944 0.605892 0.768227 -10.955776
1 0.081693 -2.082580 2.511044 0.339069 0.321356 0.958191 -7.490100
1 -0.240188 -1.953531 2.347287 -0.207890 1.239817 -2.003537 -8.779549
1 0.116005 -2.063513 2.388524 0.261887 0.644646 0.791772 -10.701860
1 0.050302 -2.039289 1.963986 -0.590251 0.600621 1.444257 -11.080148
1 0.133330 -1.862898 1.896629 0.133887 -0.772597 -0.251704 -12.178820
1 0.219548 -1.921873 2.407869 -0.431024 -0.314040 1.510768 -10.302691
1 0.391517 -2.082153 2.184121 -0.230911 0.319134 0.511454 -12.096760
1 -0.017295 -1.945305 2.167613 0.059302 0.511776 0.955213 -10.912398
1 0.383610 -1.886445 1.827497 -0.162138 2.160464 -0.550088 -10.201833
1 -0.107061 -1.788069 2.340392 -0.747745 -0.922431 -0.148567 -9.617022
1 -0.139337 -1.950361 2.019297 -0.102033 -1.482555 1.459521 -10.715214
1 0.066287 -1.946922 1.904361 -0.266375 0.868606 -0.278903 -13.167762
1 -0.327434 -1.892779 1.846349 -0.080435 1.005970 1.225989 -11.756508
1 -0.174716 -2.109217 1.953018 -0.049302 -1.911647 0.504246 -12.323118
1 0.353931 -1.957438 2.132098 -1.107955 0.854000 -0.011925 -11.442080
1 0.327493 -1.846746 2.137241 0.962863 -0.641661 -0.142670 -10.012964
1 -0.007495 -2.011147 2.349447 2.672164 -0.867895 0.688059 -11.502396
1 0.058486 -1.893528 2.099283 0.009864 0.220240 1.641444 -12.402103
1 -0.079674 -1.840831 2.421312 0.820282 -1.962839 0.883940 -7.570558
1 -0.135541 -1.911222 2.459850 -0.764671 -0.403996 0.785510 -7.637546
1 0.321738 -1.940803 1.914922 0.073650 -0.435128 1.081516 -12.782194
1 0.194355 -1.901738 1.990226 -0.704563 0.415345 0.075703 -12.652135
1 0.113258 -2.118924 2.163539 -0.549580 0.663168 0.215266 -10.185036
1 0.366205 -1.811190 2.304152 0.227035 -0.544569 -0.071500 -10.739090
1 -0.047800 -1.884407 2.327382 0.453975 1.292334 -0.530728 -11.697969
1 0.091837 -1.763158 1.952071 -0.046815 0.041272 -0.294290 -12.100569
1 -0.286326 -1.804402 2.026730 0.719311 1.546815 -1.349676 -9.748475
1 0.151730 -2.067106 1.907623 -0.451593 -0.510288 1.179013 -12.336723
1 -0.355851 -2.024894 1.894171 0.607623 1.001540 -0.058928 -9.743793
1 -0.251772 -2.058220 1.891266 1.450132 0.410670 0.433428 -13.034348
1 -0.278818 -1.896740 2.265525 -0.062516 1.032913 0.389899 -9.048618
1 -0.225428 -2.101304 2.465953 0.781270 0.212643 0.175619 -6.880507
1 -0.209049 -1.970377 2.103577 0.158684 0.072196 0.088054 -11.203472
1 -0.275573 -1.780053 1.878140 1.490851 1.270111 0.409769 -12.397962
1 -0.043777 -2.140014 2.133560 -0.645353 1.133516 0.441142 -13.345243
1 0.016310 -2.109059 2.318836 -0.512591 0.168217 -0.439738 -9.935787
1 -0.094014 -2.053336 2.076520 0.058605 0.454778 -0.578203 -10.705605
1 0.372149 -2.056520 2.072699 0.603487 -0.262071 -0.150014 -13.460559
1 0.002980 -2.047896 1.863373 -0.299561 0.476588 -0.504836 -11.228059
1 0.190699 -2.073108 2.014817 -0.001590 1.542008 -0.954360 -9.722130
1 -0.135000 -2.024112 2.469447 -1.279787 0.709986 -0.864240 -8.771624
1 0.326936 -2.041303 1.974059 -0.232599 1.231766 0.504588 -13.794300
1 0.320224 -1.916847 2.449666 -0.068858 -0.261283 -0.696204 -8.569036
1 -0.372367 -1.911969 2.104685 1.688779 -0.120940 -0.009435 -7.819331
1 0.011471 -2.167885 2.219392 -1.084870 -0.578480 -0.757334 -12.641585
1 0.129490 -1.800840 2.163104 0.820372 1.928689 -1.174467 -10.659118
1 0.112654 -2.128960 2.022424 0.530271 1.471603 1.272224 -9.668501
1 0.192430 -2.106370 2.221796 0.897216 -0.188970 0.246296 -10.648664
1 0.257939 -2.110136 1.920939 -0.198036 0.782706 -0.284606 -14.158341
1 0.066931 -1.899129 2.373517 -0.473351 0.003875 -0.686990 -10.761852
1 -0.112146 -1.938840 2.125673 -0.328385 0.513580 0.221135 -11.099261
1 0.031262 -2.065353 2.080071 -0.842042 1.118239 0.623854 -11.716910
1 -0.193791 -2.131005 1.821295 -1.195149 1.609203 0.540366 -7.647449
1 -0.290388 -2.010627 2.044307 -0.286426 0.205645 1.266339 -11.770720
1 -0.368927 -2.063498 1.994384 1.135663 0.845940 0.008051 -10.457773
1 0.252250 -2.212921 1.858533 -0.324150 -0.201529 -0.266782 -12.329209
1 -0.326440 -1.808096 2.226349 0.061481 1.200874 -0.984062 -6.430824
1 -0.361877 -2.000581 2.173955 0.172102 -0.765399 -0.971641 -5.136271
1 -0.366096 -1.954996 2.342538 -0.678634 2.231435 0.159179 -5.996755
1 -0.439934 -2.020016 2.296941 -1.858701 -1.482893 0.569602 -7.381345
1 -0.520350 -2.162105 2.108879 -0.423409 -0.389203 -0.697559 -8.160455
1 0.202613 -2.141074 2.110149 0.269946 -0.708148 -0.269610 -10.604068
1 0.152737 -1.842154 2.349712 0.455570 0.359195 -0.291115 -11.373995
1 -0.658129 -1.990341 2.098950 0.582366 1.967423 0.175935 -0.860820
2 -0.780401 -1.882842 2.240596 -0.827929 0.294182 -1.296742 0.000637
1 0.198545 -1.870575 2.657237 -1.718374 0.737883 2.745397 -2.477436
1 -0.023715 -1.933660 2.496305 0.202440 -0.189982 0.518463 -8.991326
1 0.241922 -1.913630 2.510341 0.203915 -2.156237 0.211473 -7.049011
1 -0.023943 -1.910534 1.974989 -0.458229 0.466487 0.006218 -11.587109
1 0.338704 -2.184234 2.187878 -1.170263 0.283341 -0.835695 -12.619946
1 0.224671 -2.098304 2.346808 0.449731 -0.525277 -0.150010 -10.847621
1 0.294721 -2.072717 2.267799 0.125446 0.526663 -0.527046 -11.952466
1 0.172042 -2.196406 2.365504 -0.274231 -0.182367 0.074947 -9.973059
1 0.367926 -1.793256 1.788182 1.771037 0.510180 1.234384 -10.980914
1 -0.260002 -1.790493 2.306152 -0.874955 0.603683 0.566279 -6.848420
1 -0.515651 -1.980503 2.218584 -0.069210 0.761643 1.166311 -5.602636
1 -0.248797 -2.167725 2.382868 -0.535939 1.002274 1.229953 -9.327816
1 0.335204 -2.120449 1.836894 0.462275 -1.510515 0.579547 -12.639875
1 0.136062 -1.964474 2.328758 0.605166 1.069130 -1.436031 -11.672964
1 0.437575 -2.060526 2.537751 -0.468563 -0.492842 -0.536981 -7.369479
1 0.111254 -2.156139 2.288088 1.695533 -2.241241 -1.152104 -11.148749
1 -0.414883 -1.920628 2.248170 0.621422 0.530133 1.036337 -7.362237
1 -0.175980 -1.762243 2.237155 -0.964886 -0.310736 0.893424 -9.980371
1 0.312174 -2.134299 2.412399 -0.903729 1.076618 2.079609 -9.973317
1 -0.463081 -1.954506 2.116871 -0.594729 -0.651588 0.050875 -7.334671
1 -0.331289 -2.072250 2.370557 -0.688550 -1.280749 -0.749061 -7.247608
1 -0.115296 -2.147201 2.040619 -0.536981 0.224270 -0.515309 -11.404254
1 0.167638 -2.214346 2.043330 -0.416684 0.308314 -1.167639 -11.525549
1 0.049048 -2.175400 2.104101 0.283510 -2.148879 0.768097 -11.617815
1 0.165022 -2.174586 1.898711 1.194016 -0.314289 1.031191 -12.782736
1 0.129249 -1.806544 2.049696 0.439424 -1.752379 -0.490237 -12.543743
2 -0.081155 -1.949646 2.757736 0.071588 -0.269752 1.911014 0.012299
1 0.355746 -2.036889 2.370741 -0.479422 1.134727 -0.586935 -9.552222
1 0.042486 -2.100406 2.626450 0.570097 0.507233 -0.910492 -2.517966
1 -0.392651 -2.260832 1.921661 0.755271 -1.589594 0.425156 -10.964015
1 0.246369 -2.081134 2.519057 -0.162740 -0.190096 -0.829786 -6.028090
2 0.014620 -2.093939 2.896935 0.208803 0.208399 -0.339217 0.000533
1 0.082820 -1.881897 1.994030 -0.298791 0.703302 0.816985 -13.182091
2 -0.781743 -1.891993 2.904296 -0.962149 0.555579 0.314388 0.002887
1 -0.129838 -2.212593 2.396276 0.245513 -0.061535 0.392446 -11.090472
1 -0.259069 -2.185213 1.883426 -0.166574 0.462374 -0.608369 -12.734933
1 0.378321 -1.880721 2.225592 0.719258 -0.299283 0.502138 -11.901423
1 0.050027 -1.986468 2.450361 -0.791891 0.572081 0.715292 -9.747880
1 0.386294 -2.165190 2.083279 -1.436054 -0.758416 -0.513133 -13.165195
1 0.291910 -2.002100 2.674508 0.451513 1.111430 -0.194907 -1.009097
1 -0.126216 -2.149715 2.501469 0.353153 -0.800673 0.668512 -7.264583
1 0.343289 -2.132470 2.540571 0.011888 -1.076136 0.350429 -6.369172
1 -0.178336 -1.801097 2.541227 1.313431 0.979660 0.004302 -5.318025
1 -0.455539 -1.804215 1.944132 -0.736690 0.492677 0.857639 -8.313478
1 0.425813 -1.964042 2.322555 -0.875522 1.154742 1.143817 -12.301916
1 0.438674 -1.860015 2.024302 0.533246 -0.593050 -0.640095 -10.897488
1 -0.228534 -1.850454 2.639225 -0.235330 0.673844 0.869355 -3.454766
1 0.254721 -2.175708 2.269699 0.665497 -0.408844 0.520632 -12.183723
1 0.338258 -2.030909 2.504836 1.243044 0.447211 1.752969 -9.052841
1 -0.479990 -2.159609 2.223085 -0.229527 1.165136 0.122627 -6.809672
1 -0.089157 -2.145405 2.236462 -0.067283 0.025696 0.096335 -11.084626
1 0.418774 -1.889704 2.416921 0.641956 -0.108547 0.952482 -11.313976
1 0.011676 -2.170773 1.986287 0.636528 1.118484 -2.205409 -10.804947
1 -0.361514 -2.123080 1.865228 0.056272 -0.692573 0.178708 -10.158839
1 0.104261 -1.977681 1.778216 0.005316 1.424381 0.465749 -11.166710
1 -0.581000 -1.897806 1.870214 -0.581995 1.425301 0.193552 -2.988809
1 -0.132345 -1.786009 1.879873 0.740521 0.635184 1.272960 -12.725888
1 0.110418 -2.079622 1.808561 0.171215 1.302265 -1.180058 -12.685961
1 -0.208847 -1.908113 2.549208 0.726567 0.253763 1.078697 -5.871012
1 0.319676 -1.829590 1.931336 -1.411036 0.056744 0.806505 -12.288862
1 0.285923 -1.808023 2.371782 0.358406 -0.735828 0.732567 -8.575998
1 -0.137356 -1.765739 2.126156 -0.387584 0.398022 0.810054 -11.308377
1 -0.195801 -1.838421 1.950299 -0.916814 -1.203620 0.358415 -12.479300
1 0.297014 -1.764805 2.224591 -0.344761 -0.018814 1.595217 -11.428233
1 -0.386059 -1.804087 1.859126 0.639982 -1.015082 0.826371 -12.155480
2 -0.661431 -1.800986 2.668335 -0.193280 1.243757 0.034299 0.000091
1 0.300666 -2.128346 2.027879 0.528317 -0.719055 0.066881 -13.961269
1 0.245356 -2.205700 1.973988 -0.063378 -0.707190 0.871742 -12.722734
1 -0.207081 -2.155492 2.164677 -0.242484 -0.563034 2.733178 -10.768785
1 -0.091556 -2.192605 1.955346 -0.355737 -0.318553 -0.296775 -12.318141
1 0.064832 -2.214276 2.362490 1.369627 1.704194 -0.128715 -10.712137
1 0.416714 -2.065689 2.303603 0.931915 -1.085890 1.186759 -8.546055
1 0.099441 -2.180449 2.468693 0.678426 -0.300331 0.650105 -7.538404
1 -0.259071 -2.215954 2.486490 0.333960 -0.478442 -0.083880 -2.719809
1 -0.333346 -2.174153 2.177403 1.400585 0.828657 0.913252 -10.889345
1 0.356626 -2.166245 2.320951 1.393899 -1.022291 0.607907 -11.172673
1 -0.217348 -2.181427 2.032185 1.499571 0.573812 0.093096 -12.372859
1 -0.032798 -2.057175 2.490307 0.405180 0.610566 0.565394 -7.707947
1 -0.001226 -2.179887 2.447727 -0.720205 1.904507 0.749771 -8.869112
1 -0.043794 -2.086641 1.992725 0.703816 1.338069 -0.099743 -11.611357
1 -0.146150 -2.238155 2.255637 0.239169 1.550280 -0.768505 -11.869252
1 -0.491878 -2.065507 2.166086 0.817309 1.239129 1.158840 -7.427885
2 0.025904 -1.903307 3.080224 0.490492 -0.313185 -0.419642 0.075349
1 0.351894 -2.240110 1.874414 0.353042 0.392312 0.070887 -11.994768
1 0.424624 -2.240270 2.426212 0.309786 -0.455142 -0.235751 -8.525963
1 -0.493708 -2.208493 1.936428 0.458011 0.261946 0.667209 -7.049929
1 0.388968 -2.134363 1.940613 0.120399 1.704221 -0.878390 -12.893429
1 0.424596 -2.129807 2.399572 -0.881081 1.452666 0.773018 -11.281129
1 0.401582 -2.015627 1.877373 1.063301 -0.227606 -0.355732 -11.459579
1 0.368233 -1.947837 2.017162 -0.317086 -0.831090 -1.565634 -12.327874
1 0.443376 -1.868589 2.128854 -0.141614 -0.273308 -0.654602 -13.043480
1 -0.148606 -2.229791 1.872724 -0.892978 1.900023 1.429637 -13.015764
1 -0.210123 -1.853349 1.816530 0.101945 -0.433920 0.371543 -12.456287
1 -0.003510 -2.110535 1.781156 -0.940112 0.834645 -0.176357 -12.275048
1 0.051183 -2.134408 1.898468 -0.001543 0.896288 0.615011 -12.291506
1 -0.389469 -1.985704 1.800581 -0.113700 0.493699 -1.130476 -10.516489
1 0.012312 -1.827837 1.900068 -1.192507 -1.032633 -0.107420 -13.258884
1 -0.222947 -2.242451 1.799062 -1.056648 -0.320819 0.098182 -13.049973
1 -0.446231 -2.211283 1.851114 -1.659194 -0.300913 0.005734 -7.270114
1 -0.029052 -2.193485 1.845203 0.596615 -0.362532 0.103130 -13.183748
2 0.236947 -2.123642 2.814884 -0.866669 0.705729 -0.090847 0.002776
1 0.411061 -1.935462 2.534116 -0.426159 -0.435257 -0.780617 -6.930081
1 0.084393 -2.245490 2.189137 -0.050683 -0.570758 1.809222 -10.766084
1 -0.128400 -2.216613 2.129747 0.679661 -1.635148 0.009014 -13.984686
1 0.072746 -2.207639 2.567408 0.454477 -0.949201 0.365741 -4.002983
1 0.204143 -2.212609 2.181609 -1.916646 0.412122 0.608010 -11.167181
1 -0.053469 -2.254842 2.196652 0.308335 -0.271729 0.372315 -12.309757
1 -0.275755 -2.087069 1.796740 0.344667 0.086384 1.525422 -8.909343
1 0.068731 -1.876621 1.807775 0.579735 0.045125 1.515982 -11.802611
1 -0.126497 -1.908520 1.785822 0.032553 0.437080 0.722992 -11.368519
1 -0.056828 -1.834940 1.820889 -0.157939 -0.437379 -0.784608 -11.080611
1 -0.035453 -1.766876 2.232454 0.355870 -1.362262 0.280232 -10.968897
2 -0.418270 -1.841903 2.452546 0.106410 -0.550068 -0.006607 0.010752
1 -0.062158 -1.826370 2.524576 -1.022967 -1.002485 -1.120879 -8.625271
1 0.403318 -1.764543 2.063796 0.988185 1.105552 -0.727989 -12.248953
1 0.387488 -1.779655 2.434165 0.118633 -0.609667 -0.098502 -8.157852
1 0.213841 -1.734354 2.137297 -0.256675 -0.299991 1.470847 -11.723396
1 -0.505310 -1.799649 2.096624 1.046262 -0.148044 0.092779 -3.304520
1 0.396000 -2.058434 1.783951 0.846423 -0.034831 1.200177 -10.457350
2 -0.667428 -2.098081 1.880033 -0.124697 -0.324466 0.762538 0.003187
1 -0.305013 -1.800410 1.774231 0.415272 0.907672 0.086119 -13.802395
1 0.268274 -1.814829 1.812104 0.276736 -1.041388 -1.177296 -11.472499
1 0.093982 -2.184564 1.820207 -0.730468 0.375738 -1.213114 -12.819758
1 0.401780 -1.772436 1.892395 0.184988 -0.016344 0.100462 -12.773987
1 0.268113 -2.213450 2.092526 0.921637 -1.049228 0.210474 -12.240931
1 0.182135 -1.742134 1.901535 0.198774 1.358320 0.319128 -11.499970
1 0.402927 -2.171817 1.772762 -1.619368 0.232804 -0.895518 -12.951480
1 0.444951 -2.215704 2.154841 -0.858851 0.950687 -0.971422 -9.826755
1 0.434632 -2.027786 1.980810 -1.827029 1.710510 -0.805785 -10.946685
1 0.417373 -1.878700 1.924371 -0.289727 -0.926818 -0.344400 -10.781600
1 0.168507 -1.893478 1.798508 -0.940410 -1.451257 -0.811400 -10.805614
1 -0.412952 -1.858999 1.774465 -0.653084 0.539401 0.079827 -10.637723
1 -0.339301 -1.766612 2.105309 -0.184643 -0.030051 1.373494 -6.897025
2 0.022450 -1.766104 3.014849 0.031150 -0.483831 0.818405 0.037320
1 0.382767 -1.770727 2.169392 -0.364531 -2.156564 -1.764109 -9.925204
1 -0.481782 -1.755879 1.860131 -0.197892 0.234718 0.766480 -7.155340
1 -0.171560 -1.739302 1.985080 -0.378414 1.476366 -0.392537 -10.296758
1 0.163396 -1.734887 2.247518 0.314264 0.517191 0.035399 -10.049807
1 0.162962 -1.769938 2.423154 0.838286 -1.733931 0.139292 -9.568943
1 -0.354425 -1.758248 1.951590 0.036013 -0.289214 -0.698646 -9.612490
1 -0.415274 -1.792835 2.752112 0.182180 -1.279453 -0.447721 -0.080931
1 0.035858 -1.771653 2.547380 -1.232077 -0.331112 -1.040541 -5.935022
1 -0.245929 -2.217099 2.264372 -0.044000 0.130925 -1.132624 -9.048676
1 0.430007 -1.995256 2.448196 -0.354170 -1.975175 0.796157 -11.939615
1 -0.043383 -2.218376 2.055551 -1.028907 -0.686544 -0.016239 -11.862446
1 0.065129 -2.247314 1.905242 -0.414656 -0.419000 0.869288 -11.976364
1 0.312087 -2.257535 2.354079 -1.255386 -0.370245 -0.672957 -9.321172
1 0.360338 -2.227168 1.993787 0.769828 -1.311986 -0.553103 -13.335388
1 0.162709 -1.789851 1.800645 -1.330799 -0.233293 1.040934 -10.900921
1 -0.623380 -2.222778 2.063082 1.955326 1.306487 -0.693940 -4.015341
1 -0.494831 -2.249629 2.042650 -0.470891 0.583924 0.282376 -10.730689
1 -0.422211 -2.220000 2.129248 -0.009273 0.614421 -1.168382 -10.113710
1 -0.342081 -2.205614 1.788517 0.949169 1.067142 1.210879 -10.385262
1 -0.564855 -2.248858 2.162249 0.582939 0.339679 -1.108519 -6.003831
1 -0.250764 -2.260008 1.967350 1.070276 -0.838895 -0.809246 -12.237944
1 -0.232458 -2.250377 2.169476 0.228286 -0.878104 0.833767 -10.173531
1 0.062572 -2.262869 2.005541 -0.035070 0.979991 -0.724093 -11.510249
1 0.414339 -2.248984 2.303563 -1.281944 1.848687 -1.788623 -9.360765
1 0.362572 -2.250626 2.520881 0.070675 0.913430 -1.543012 -4.577653
1 0.233425 -2.264570 1.762579 -0.434605 -0.369077 -0.993396 -12.253647
1 0.466321 -2.113641 2.023339 -1.105389 -0.681674 0.013903 -12.150232
1 0.460365 -2.020606 2.113877 0.762518 1.235974 -0.165139 -11.980571
1 0.462467 -2.192308 1.878641 0.022680 0.535062 1.849307 -12.239994
1 0.465591 -2.163791 2.306685 0.546596 -0.238083 0.571622 -9.307274
1 0.465856 -1.808456 2.215438 -1.203237 -1.201444 -1.080087 -12.191279
1 -0.147722 -2.265991 2.016664 -0.142124 1.173559 0.815057 -13.204502
1 -0.174302 -2.264012 2.482502 0.365988 0.727401 0.365687 -5.268386
1 -0.481102 -1.884754 3.115246 0.388697 0.083444 -0.922959 -0.001320
1 0.233254 -1.985348 1.776497 -0.994876 -0.160446 0.665549 -11.588720
1 -0.514420 -1.859937 1.774665 0.046125 0.710277 0.869420 -6.835548
1 0.294011 -2.179991 1.755984 0.044544 -0.323860 0.099191 -13.614681
1 -0.051877 -1.994147 1.766216 -0.787703 -1.005925 -0.374030 -9.714728
1 -0.124545 -2.179684 1.775244 0.860448 -1.396749 -0.190521 -10.288268
1 0.352866 -1.959714 1.760470 0.170618 1.720814 0.601660 -10.529578
1 0.007987 -2.215948 1.746858 1.846451 -1.445885 -0.321307 -11.530830
1 -0.484093 -1.743688 1.744958 1.530540 -1.110806 -0.075058 -6.956691
1 -0.150684 -1.786001 1.759800 0.443474 -2.165772 -1.203393 -12.856335
1 -0.135580 -1.736092 2.471685 0.487146 -0.377994 -0.126284 -6.138589
1 -0.060847 -1.735198 2.048940 -0.434568 0.188113 -0.940800 -11.617657
2 -0.630737 -0.580377 -2.866937 -0.179538 0.165613 -0.286659 0.007919
2 0.443886 -0.603481 -1.336391 0.859584 -0.995797 -0.559138 0.084889
1 -0.301767 -1.187856 -1.773975 0.055294 -1.558233 -0.681780 0.202135
2 0.397105 -0.608698 -0.939505 0.469067 -0.196329 1.591220 0.000835
1 -0.301624 -0.416289 -0.893572 -0.159935 0.907850 -0.339954 -1.595155
2 0.345392 -0.748237 0.626282 1.177912 1.075538 0.454904 0.000044
2 -0.825698 -1.026379 -0.903854 -0.628948 1.067007 0.996126 0.010761
2 -0.243936 -1.574141 0.702962 0.036287 -1.420113 0.090891 0.001255
2 -0.632557 -0.814836 -0.221393 -1.067436 0.697139 0.382532 0.001249
2 -0.196181 -1.098777 -1.146711 0.323932 -0.157203 -0.886816 0.009582
2 -0.766484 -0.777707 0.415668 -0.426784 -0.100656 -0.139029 0.001654
2 0.002893 -0.615696 -0.457156 -0.448661 0.691189 -0.712871 0.000107
2 -0.133231 -0.622632 0.351164 0.110367 0.183811 0.646907 0.000804
1 -0.622962 -0.833925 -0.023418 -0.557209 -0.187059 -0.565668 -0.002406
2 -0.540166 -1.244217 -0.253913 -1.328950 -0.458788 -0.137222 0.000288
2 -0.757433 -1.110290 -2.756189 0.573314 0.617320 0.415903 0.015030
2 -0.217657 -1.324100 -0.237755 0.201293 -0.147782 0.166397 0.002347
2 -0.663262 -0.809218 -2.436228 -1.228076 -0.594938 0.435017 0.240089
2 -0.781158 -0.735603 0.055512 -0.392117 0.166827 0.373547 0.000891
2 -0.019612 -1.665227 -2.558530 -0.784421 -1.305334 -0.584506 0.027035
2 0.304294 -1.187795 -0.315502 -0.272115 -1.095453 0.150344 0.001390
2 -0.692401 -0.638831 0.540546 -0.545766 1.626411 -0.408761 0.009189
2 0.391366 -0.456070 -2.418190 1.519183 0.037723 -0.600938 0.000871
2 -0.036810 -1.348524 -2.159891 -0.720443 -0.172055 -0.618454 0.008696
1 -0.576003 -1.080055 -0.595140 0.314084 0.334905 2.194385 0.000299
1 -0.157997 -1.697087 -0.818723 0.178204 -1.103047 -0.174665 0.014660
2 -0.097263 -1.224210 -2.065941 -0.687013 0.122804 0.455132 0.034233
2 -0.800251 -1.001331 -1.467400 -0.580136 -0.157279 0.115149 0.006084
2 0.238963 -0.903269 -0.531852 -0.071850 0.805335 0.495089 0.002288
2 -0.071600 -1.231599 -1.440224 -0.307131 -0.204941 -1.007344 0.042732
1 -0.258970 -0.538033 -1.753065 -0.198580 0.094647 0.113282 -0.021506
2 -0.154861 -0.879371 -1.667755 -1.326559 -0.198450 0.056172 0.002439
2 0.449645 -0.954396 -0.245467 0.440957 -0.862282 0.145124 0.001563
2 0.192991 -0.743996 -1.799218 1.284945 1.361252 0.468827 0.010323
2 -0.210749 -1.130674 -2.109522 0.668539 -0.867745 0.119895 0.028302
2 -0.096849 -0.404482 -0.953431 -0.337361 0.061124 0.417019 0.006454
1 0.004238 -1.317564 0.186652 -0.174057 1.260136 -1.152126 -0.023950
2 -0.563146 -0.450211 -2.572692 0.060871 0.277639 0.074224 0.000010
2 -0.406242 -0.832282 -0.644748 0.086825 1.420236 -0.616294 0.000044
2 0.072453 -1.245640 -1.459476 0.897979 -0.226895 0.498517 0.042611
2 -0.251451 -0.350454 -0.340089 -0.013954 1.038253 -0.489329 0.019859
1 -0.786057 -0.591247 -0.431907 -0.762140 0.801375 1.200506 0.002202
2 -0.035541 -1.050366 -2.833380 0.617345 -0.575539 -0.534299 0.000032
2 -0.355657 -1.363135 0.446185 -0.570846 -0.164185 1.278445 0.000068
2 0.457619 -0.467979 -2.873890 1.710147 0.134404 -0.950681 0.298824
2 -0.691830 -0.901512 -2.354308 -0.829591 -0.411211 -0.638668 0.236309
1 -0.080369 -1.182555 0.358571 0.246150 -0.791762 0.006823 -0.026895
1 -0.167502 -0.924346 0.554930 1.319304 -0.090266 -0.092322 -0.247716
1 -0.281358 -1.005321 0.548825 0.037823 -1.151325 0.539552 -0.306799
1 0.078060 -1.015686 1.331462 -0.253573 0.647283 1.490503 -0.023336
1 -0.547468 -1.306884 -2.244397 -0.014507 0.754602 0.419830 0.001991
2 -0.749926 -1.230095 -2.555161 -1.029604 -0.729159 -0.170429 0.000240
2 -0.257781 -1.372350 -1.380715 0.599889 -0.429214 0.768305 0.000189
2 -0.008184 -0.648832 -1.998430 -0.734750 0.387540 -0.537367 0.004929
1 -0.199726 -0.408173 -0.815299 0.629266 -0.790007 -0.803546 -1.167361
2 -0.250910 -0.680475 -2.880887 -0.325659 0.210023 0.208295 0.040059
2 -0.755772 -1.062565 0.329028 -0.505192 0.389719 0.197252 0.005863
2 -0.082757 -0.942063 -0.455729 0.220536 -1.046743 0.104926 0.003770
1 -0.512795 -0.317124 -1.023634 -0.474208 0.188666 -0.839153 -0.022096
2 0.440266 -1.009232 -0.480289 0.702860 0.538879 0.440530 0.007642
2 0.007158 -0.752048 -0.051304 -0.472153 -0.208730 0.544275 0.009955
2 -0.768593 -1.123742 -0.490004 -0.459649 0.490658 -0.451016 0.000268
2 -0.449245 -1.430620 -0.428439 -1.377188 0.165853 -0.105839 0.000077
2 0.447175 -0.835568 -1.569972 0.145801 0.368864 -0.557252 0.049778
2 -0.274908 -1.049550 -3.043236 -0.479009 -0.272556 -0.000301 0.000401
1 -0.154431 -1.165437 -0.831856 0.776677 -0.221836 -0.014289 -0.001440
2 0.143019 -0.488342 -0.161037 0.657753 -0.118363 0.490335 0.154642
2 -0.318685 -1.184781 -1.217116 -0.137012 -1.869711 -0.840333 0.013505
2 0.266366 -1.181885 0.145190 -0.147022 0.039129 1.253896 0.050945
1 -0.501712 -1.408910 0.809563 0.330893 -0.605508 0.114094 -0.012466
1 -0.387403 -0.421300 -0.448146 0.612204 0.910976 -0.072264 -0.679914
2 -0.154808 -1.202388 -1.769562 0.906016 -0.585324 0.316641 0.037099
2 -0.060427 -0.452055 0.098085 -0.205062 -0.541695 -0.265215 0.002991
2 -0.599213 -1.430071 0.460936 0.166599 0.096784 -0.178957 0.000064
2 -0.544983 -1.121192 -2.279097 -0.691153 -0.534460 -1.373437 0.001986
1 -0.704309 -1.516778 -0.839766 -2.025859 -0.496238 1.108986 0.001372
2 -0.687655 -0.475987 -1.502307 -0.938209 -1.052137 -1.064178 0.000155
2 -0.432919 -0.627078 -2.337849 -1.040063 0.717225 -0.669927 0.000298
1 -0.267003 -0.306475 -1.685439 -2.234016 -0.091785 -0.294313 -0.034504
2 0.157700 -0.863995 -1.425432 1.185445 0.603558 -1.355499 0.000127
2 0.433761 -1.468117 -2.227129 0.109184 -0.248979 -1.853059 0.000148
2 0.318321 -0.920263 -2.220247 0.707388 -0.382860 -1.050840 0.000467
1 -0.277714 -1.322901 0.928084 -1.122703 -0.048389 1.133231 -0.003368
2 -0.278023 -0.476641 0.928694 -0.991955 0.318747 0.215293 0.016345
2 -0.072347 -0.352934 0.748425 0.325433 -0.120265 -0.191241 0.002774
2 0.083767 -0.894264 -2.304905 -0.467070 1.825094 1.499761 0.000090
2 0.383332 -0.796776 -0.152487 0.310088 -0.971441 -1.736061 0.001381
2 0.138285 -0.385726 -1.750520 -0.162231 0.373167 0.887465 0.009981
2 -0.307173 -0.588838 -3.058636 -0.375529 0.127936 -0.220455 0.002956
2 -0.512528 -0.835526 -2.328847 0.835309 0.216964 0.764006 0.004002
2 -0.335622 -1.715324 -1.504713 -0.727182 -0.875601 1.009746 0.021146
2 0.294433 -1.178126 -1.192872 0.055360 -1.800569 0.593937 0.000001
2 -0.500938 -0.935877 -0.388090 0.258898 0.341858 0.169851 0.028368
2 0.251141 -0.615899 -2.420492 1.488196 0.418128 0.707737 0.049066
2 -0.589108 -1.026389 0.753744 0.678298 -0.092436 0.142044 0.000003
2 0.432523 -0.666956 -2.442719 0.555342 0.009556 -0.165392 0.015130
2 0.130752 -1.045306 0.669895 0.718671 -0.712704 2.328333 0.000288
1 -0.049173 -0.562436 -1.420577 -0.978371 -0.603483 -0.200983 -0.001677
2 0.325234 -1.677570 -2.306148 1.161697 0.039776 0.262931 0.000200
1 0.238795 -0.727733 -2.511774 1.023569 1.402142 -0.433848 0.045295
2 -0.334056 -1.444511 -2.104733 -0.857227 -0.837286 -1.027755 0.000348
2 -0.048132 -1.392989 -0.271203 -0.229715 -0.735622 -0.507749 0.002478
1 0.227641 -1.023446 -0.388096 0.302494 -0.950194 0.668520 0.001732
2 0.248349 -1.051581 -1.629634 -0.447732 -1.331476 0.430773 0.000035
2 -0.242958 -1.626637 -0.950167 0.572026 -1.942380 -0.940238 0.006149
2 -0.050889 -0.556351 -0.227439 0.229843 0.113228 0.633806 0.375691
2 0.118207 -1.233881 -1.817394 0.799166 0.550783 -0.810911 0.000036
2 0.100123 -0.918619 0.957678 0.919619 0.011320 0.067008 0.000405
2 0.096111 -0.485430 0.813586 0.202411 0.663778 -0.241796 0.009645
2 -0.290790 -0.452667 0.635101 -0.062302 0.214085 -0.540037 0.000773
2 -0.370957 -1.083499 -1.809929 0.429397 -0.599946 0.819078 0.168881
1 -0.086478 -0.801645 0.435731 0.803982 -0.999937 -0.677734 -0.090452
2 -0.226986 -0.790067 0.882582 0.348737 0.946552 0.674123 0.000008
2 0.037128 -1.194720 0.808923 -0.275111 -0.238625 0.438431 0.001007
2 -0.295567 -1.255212 -2.208484 -0.032984 0.188233 -0.902423 0.003879
2 -0.130299 -0.803122 0.024056 0.524223 -0.336602 -1.286413 0.009922
1 -0.531105 -1.152799 -1.128041 -0.875025 0.001530 -0.585682 0.000177
2 -0.347109 -0.798858 -2.758691 0.022760 -1.087934 0.960154 0.002041
2 -0.704731 -1.441496 -1.964186 0.018684 -0.230971 -0.034017 0.008212
2 -0.004169 -1.044568 0.275557 1.233042 0.535332 0.094292 0.003939
2 -0.628926 -1.400890 -2.814858 1.289674 -1.405607 -0.287569 0.007215
2 0.312583 -1.606351 0.535667 0.069000 -0.676253 -0.574968 0.002724
2 -0.645079 -0.406717 0.513200 -0.368638 0.865269 -0.203728 0.000709
2 -0.014205 -1.160355 -2.281218 1.296051 -1.134487 -0.101259 0.000419
1 -0.664441 -0.538347 -3.027103 0.333167 -0.528610 -1.373590 0.812361
2 -0.679868 -0.716936 -0.676719 -1.000566 -0.663429 0.461463 0.002273
2 -0.336407 -1.618955 -0.568038 -0.526587 -2.084422 0.279324 0.000264
1 0.012297 -1.607448 -1.738543 -0.084731 0.264040 0.727748 -0.000522
1 -0.072384 -1.051832 -1.994560 -0.190128 0.002267 -0.542013 0.000942
2 -0.630153 -1.713242 -2.640442 0.158736 -1.098182 0.480449 0.000027
2 0.174008 -0.725273 -3.012311 0.915375 0.002237 -0.229900 0.000205
2 0.105280 -0.559731 -2.869410 -1.189196 1.026495 0.014432 0.000625
2 0.245859 -0.627371 -1.414730 1.174458 -1.172573 -0.718554 0.001861
2 -0.762683 -0.613703 -1.248554 -0.910458 -0.068345 0.625506 0.043623
2 -0.517172 -0.959876 -2.016273 -0.685033 0.022752 0.549196 0.074869
2 0.026911 -0.817111 -0.749523 0.295461 -1.198401 -0.717658 0.015583
2 -0.622381 -1.449531 -0.716542 -1.311067 -2.142693 0.336155 0.027936
1 0.096981 -0.393982 0.675503 0.215637 -0.184352 0.941530 0.010791
1 -0.231181 -0.547965 1.255866 0.807759 -0.520493 1.157359 0.000200
2 -0.162592 -0.539557 -2.251023 0.757018 0.841614 -1.020446 0.000039
2 -0.090397 -1.544754 -2.433176 0.233976 -0.444825 -0.329769 0.002105
2 -0.156336 -1.397844 0.695223 -0.843066 0.204152 0.323146 0.001367
2 -0.599297 -0.272000 -1.276834 0.131694 1.377516 0.844035 0.000564
2 -0.043260 -1.397289 0.970166 0.226813 -0.323497 0.381285 0.478247
2 0.194718 -0.294804 0.389782 -0.731369 1.602447 0.611269 0.000932
2 0.033315 -0.712838 -1.841151 -0.688364 -0.661520 -0.043791 0.012965
2 -0.120643 -1.499677 -0.467169 0.539677 1.261526 0.234201 0.000385
1 0.335980 -1.044182 -2.645871 0.501151 1.029062 0.614626 0.001297
2 -0.015501 -1.279272 0.547724 -0.000106 0.308787 -1.503805 0.000440
2 -0.495843 -0.624843 -1.886859 -0.567562 -1.141814 -0.737156 0.024711
1 -0.644649 -0.523020 -0.045921 0.093597 -0.858843 0.287164 -0.005890
2 -0.613376 -0.580230 -0.480170 0.426756 -0.934707 -0.199056 0.003649
1 -0.046092 -0.879511 -0.623070 -0.071423 -1.441637 -0.869992 0.016964
2 0.366388 -1.283260 0.124756 -0.116969 0.451155 -0.127400 0.051568
2 0.139430 -0.704383 -1.626023 0.440587 1.326209 0.765395 0.002654
1 -0.247076 -0.583848 -0.950493 -1.911637 -0.183505 -0.872344 -0.146394
2 0.443639 -0.358431 -2.722496 -0.132755 1.194042 0.905164 0.330449
2 -0.384227 -0.647548 -0.138798 1.013461 1.008971 0.131101 0.000069
2 -0.628240 -0.617041 -0.826396 -0.055447 -0.489502 1.133172 0.020058
2 -0.579632 -0.499009 -1.861228 -0.334557 -0.669442 0.049845 0.023777
2 -0.315573 -1.112276 -1.380476 0.417507 1.656942 -1.076080 0.003856
2 -0.752758 -1.294554 -1.314104 -1.641668 0.797003 0.542595 0.000040
2 -0.773316 -1.178550 -0.934336 -0.120931 -0.365521 0.246932 0.010734
2 -0.052887 -1.476499 1.059488 -0.447221 0.427998 -0.347518 1.064110
2 -0.281682 -1.484618 0.933462 -0.590738 0.060685 1.343027 0.014618
2 -0.575478 -1.501188 -1.229675 1.499896 1.073516 0.102804 0.001419
2 -0.033649 -1.326383 -2.785066 -0.022508 0.681877 0.520322 0.000019
1 -0.630439 -1.464232 1.209040 0.357076 0.489527 0.759094 -0.008007
2 0.294393 -1.443794 -2.887747 0.499617 0.284357 -0.418222 0.000027
2 -0.295061 -0.799302 -1.153718 1.349415 -0.749477 -0.554725 0.000062
2 -0.280727 -0.877074 0.572695 -0.261979 0.584601 -0.727288 0.468168
1 -0.753823 -0.629531 0.696369 -1.673240 -0.069801 -0.933757 0.001267
2 -0.062707 -1.053668 -0.238284 -1.174963 -0.981509 0.619005 0.000096
2 -0.438382 -0.799991 -0.366763 1.223417 0.278400 -0.300343 0.028367
2 -0.644159 -1.633891 -2.031010 -0.408884 -0.561490 1.753876 0.011672
1 -0.722429 -0.483114 1.279362 -0.012505 0.726976 1.117427 -0.004719
2 -0.395683 -0.667851 -2.908079 -0.653503 0.027903 -0.412035 0.039130
2 -0.145121 -0.697712 -1.631953 0.362103 -1.708442 -0.365043 0.002666
1 0.164879 -1.164636 0.968379 -0.195101 -0.318061 -0.303875 -0.260342
2 -0.012328 -1.072306 -0.597664 -1.306151 1.844685 1.485450 0.001896
2 -0.516232 -1.329319 -2.710616 -1.363041 1.053865 0.394209 0.007187
2 -0.282792 -1.333468 -0.711808 1.253875 0.657842 -1.295319 0.000161
2 -0.478772 -0.865942 -1.321106 1.411751 -0.785004 -0.456061 0.022900
2 -0.627902 -0.808287 -2.613571 0.547282 0.001824 -0.403531 0.005913
1 -0.541550 -0.655476 -2.078745 0.899743 0.685289 -1.770482 -0.000370
1 -0.572895 -1.713824 -0.983530 0.740894 -0.681965 -0.476244 -0.031800
1 0.098396 -0.353449 -3.024837 -1.014779 0.808014 -0.033159 0.000115
2 -0.144580 -0.714583 -3.038608 -0.341029 -0.131121 0.111262 0.002237
2 -0.565806 -0.508769 1.099835 -1.062146 0.873209 0.062013 0.000117
2 0.280876 -0.895877 0.837155 0.308070 0.513533 -0.928349 0.000456
1 0.233733 -1.302396 0.938845 0.548496 1.178559 -0.644871 -0.264924
2 0.296437 -0.778047 1.188478 -0.513265 -0.828917 0.265360 0.000397
1 0.036697 -1.327733 1.193007 -0.656315 -0.098535 0.602039 -2.500740
2 -0.386249 -0.992610 -1.981692 0.876950 2.645127 0.149608 0.076231
2 0.080197 -1.374071 -0.785986 0.675099 1.989994 -1.744175 0.000009
2 -0.490674 -1.443778 -0.804165 0.116728 1.112279 0.301044 0.016422
2 -0.667717 -1.320531 -0.086353 0.800497 -0.337178 1.445597 0.001933
2 -0.624389 -0.866030 -1.271117 1.068025 -0.359745 -0.569027 0.301814
2 -0.676943 -1.193849 0.248985 0.691827 0.491959 0.196497 0.005682
2 -0.582477 -0.645550 -0.973803 1.337288 -0.840790 0.788295 0.017922
1 -0.775810 -0.318332 -1.164973 -0.348948 -0.078350 -0.731200 0.013148
2 -0.192837 -0.286577 -2.160653 -0.124247 -0.274686 0.034697 0.000032
2 0.273324 -0.382461 -2.706932 -0.810582 0.520207 1.045160 0.006818
1 -0.330832 -0.437725 -0.775191 -0.777419 -1.026185 -2.142140 -1.284724
2 -0.528275 -0.446613 -2.099515 -0.056647 -0.657849 -1.331177 0.000628
1 -0.357996 -0.465466 -0.330469 1.021807 -1.417466 0.354425 -0.661261
2 0.257186 -0.525731 -1.245979 -0.092833 -0.877081 0.431095 0.001579
2 0.016300 -0.464162 -0.184748 -0.034625 -0.584284 -1.463742 0.529435
2 0.287579 -0.446104 -2.898002 0.519708 -1.254316 0.867556 0.008173
2 -0.076231 -0.258822 0.970304 1.256871 0.050062 -0.158843 0.000144
2 -0.273962 -0.362914 0.818840 1.090673 -0.639263 -0.399100 0.017498
2 0.107500 -0.403051 0.149393 0.355457 -0.624337 -0.471706 0.003619
1 -0.476960 -0.284395 0.488094 1.409756 0.062744 0.833667 0.000884
2 0.368151 -1.233412 -0.074642 -0.505845 0.357594 0.683385 0.000900
1 0.365164 -0.380634 0.325887 -0.396504 0.588674 -0.180155 -0.003846
2 0.144969 -1.670031 -2.151835 0.233137 0.062193 0.081021 0.000207
2 -0.035479 -0.606408 1.360449 -0.959732 -0.304651 0.621002 0.135878
1 -0.154571 -1.251065 1.291462 0.583634 -0.892617 0.422871 -0.203451
1 -0.223407 -1.624779 1.322193 -0.125822 0.952424 -0.586551 -2.212058
2 -0.005968 -0.734812 1.344871 -0.315306 1.037169 0.565416 0.134552
2 -0.321555 -1.486185 1.280508 1.104089 0.556021 0.511117 0.005621
1 0.189523 -1.587844 1.204924 0.562752 -0.834913 -0.198816 -6.100875
1 -0.085069 -1.509861 1.292422 0.574745 -0.490725 0.685990 -5.297656
1 -0.053834 -1.395884 1.176736 0.399503 0.019174 0.140588 -2.561584
1 0.269705 -1.649938 1.137505 -0.578913 -0.743581 0.385981 -4.673894
1 0.290646 -1.594263 1.261665 -2.471281 0.093627 -0.131103 -9.200735
1 -0.001093 -1.465419 1.235658 -0.515358 -0.408822 1.541993 -4.876123
2 -0.688807 -1.110145 1.335025 0.364389 -0.782665 0.304030 0.000002
1 0.065534 -1.643337 1.271477 -0.531277 0.573777 -0.639092 -8.416403
1 0.193921 -1.505766 1.276176 -0.287161 0.442207 -1.226165 -4.897089
1 0.042204 -1.533932 1.334455 0.815155 0.264645 0.731415 -7.883497
1 0.394340 -1.580850 1.247193 0.493636 0.270358 0.267269 -7.155212
2 -0.299424 -1.273508 1.248429 0.244291 1.134102 -0.617091 0.025174
1 0.180139 -1.686698 1.277005 -0.060784 -0.282356 -0.263232 -10.577869
1 -0.027938 -1.426875 1.324955 -0.595282 0.347711 0.861013 -5.289796
1 0.073973 -1.399853 1.288258 0.487083 0.714078 -0.375118 -6.021931
1 0.311427 -1.491919 1.233244 0.793871 -1.229478 -0.513766 -5.006616
2 0.297806 -1.540591 -0.605875 -1.057638 -0.058718 -1.329299 0.000087
2 -0.124027 -0.227472 1.336481 -0.614109 0.297419 -0.863439 0.000008
1 0.194449 -1.368149 1.306328 1.184892 -1.800853 -1.714871 -2.816061
1 -0.040365 -1.600373 1.339230 -0.599238 -0.517093 0.517377 -8.931360
1 0.235721 -1.655363 1.367763 -0.621537 -0.329668 0.510460 -10.336345
1 0.358970 -1.546541 1.345071 -0.431646 -0.127296 -0.487217 -10.241043
1 0.249854 -1.502956 1.355006 -0.843616 -0.705622 -0.488615 -7.570487
1 0.035951 -1.580200 1.423325 -1.407352 0.567369 -1.019079 -10.227017
1 0.025058 -1.683126 1.357112 0.797202 -0.937495 1.785337 -9.465114
1 0.341838 -1.660608 1.328337 -1.020071 -0.454898 0.530484 -11.347977
1 0.146273 -1.510527 1.410619 -0.471945 -0.571950 0.344476 -11.225366
1 0.150432 -1.594696 1.328840 -1.069541 0.142833 -0.475631 -11.195818
1 0.030783 -1.384379 1.396877 -0.342837 0.491375 1.451020 -5.027162
2 0.366044 -0.329379 1.302630 -0.524899 0.714460 -0.572586 0.009575
2 0.145138 -0.365498 -1.587122 1.487232 -0.860001 0.657858 0.009985
2 -0.798673 -0.216614 -2.146198 -0.021491 -0.450341 -0.694569 0.093859
2 -0.389732 -0.233685 -0.003586 0.724613 -0.621932 -0.981038 0.004023
2 -0.294567 -1.534285 0.147231 0.231827 1.243438 0.192420 0.000060
1 -0.729055 -0.786940 -2.882920 -0.596195 -1.801147 1.599851 -0.699630
2 -0.686671 -0.934228 -1.355108 0.841360 0.603457 -0.688969 0.284991
2 -0.799846 -0.823667 -1.073216 0.013453 0.439402 0.433106 0.009024
1 -0.694634 -0.792333 -2.784655 1.121596 1.049399 0.835452 -0.690700
2 -0.741033 -0.426104 0.829055 0.617685 0.305515 0.768629 0.000130
1 -0.675042 -0.272885 -2.904717 -0.273693 -1.105544 0.372468 0.023991
2 0.215474 -0.249432 0.060660 0.748827 -0.950315 -0.416413 0.003704
2 -0.729340 -1.594046 -1.897456 -0.040933 0.889334 0.498685 0.018856
2 0.244362 -1.540852 -0.365189 -1.771324 0.059545 -0.019065 0.000087
2 -0.107008 -1.540252 0.976108 -0.117495 1.065488 -0.850668 0.564215
1 -0.752651 -1.579260 -1.215192 -0.535346 0.581961 -0.210513 -0.139157
1 0.346570 -1.722753 1.214500 0.191645 -0.682897 0.150401 -8.774956
1 0.340095 -1.444553 1.384022 0.009575 1.238204 0.288661 -5.654157
2 -0.830192 -0.669899 -1.128865 -0.190001 -0.042492 -0.525053 0.043870
2 0.271525 -1.129244 -2.188081 -2.002201 1.355165 0.010312 0.000388
2 -0.765290 -0.446999 -1.253684 0.715611 1.224262 -0.628523 0.027139
2 -0.826512 -1.005206 -0.224909 0.076403 0.607997 0.486127 0.000039
1 0.349525 -1.721284 -1.983349 -1.404701 -0.868946 0.488300 -0.022253
2 0.441261 -0.742299 -1.353104 -0.133584 -1.761941 -0.602586 0.071803
2 0.434861 -0.908030 1.046804 -0.239890 0.631465 0.047027 0.000775
1 -0.670660 -0.277432 -3.004388 2.150971 0.134512 0.422449 0.018244
2 -0.840263 -1.243288 -2.785478 -0.409458 -0.697825 0.324769 0.014981
1 -0.831380 -1.320294 1.021150 0.099646 0.466031 0.881581 -0.005382
2 -0.742949 -1.561353 -0.168184 1.438035 0.905391 0.703618 0.051644
1 -0.764789 -0.703703 -1.483579 1.405160 0.376619 0.952391 0.000209
2 -0.770369 -0.497674 -3.037435 0.323098 0.973887 -0.233448 0.836152
2 -0.783028 -1.426397 -0.197131 0.906034 -1.366926 -0.838949 0.053161
1 -0.045219 -1.653630 1.252616 -1.040903 0.183991 0.334879 -6.385180
1 0.445103 -1.632862 1.357189 -0.463156 0.750646 0.642024 -11.636124
2 0.440462 -1.017288 -2.901012 -0.476705 -1.366991 0.156945 0.000066
2 -0.829522 -1.427943 0.097113 0.563148 -0.240224 -0.817397 0.000368
2 -0.783573 -1.643887 -3.027477 -1.610209 1.964281 0.538270 0.000084
2 -0.266042 -1.702169 -1.665376 -0.257302 0.202625 0.383262 0.007782
1 -0.091248 -1.700896 1.365821 -1.405524 -0.368745 0.128174 -10.107132
1 0.437254 -1.714455 1.282093 -0.413151 -1.308824 -0.590715 -12.200042
1 0.143432 -1.402580 1.461169 -0.602660 0.185402 0.831286 -5.914515
1 -0.116998 -1.537720 1.426771 -0.827387 0.369045 0.713218 -8.194350
1 -0.019910 -1.475495 1.475927 0.542244 -0.335859 1.268482 -8.442863
1 0.235547 -1.447759 1.450932 -0.268542 -0.367334 0.193643 -9.827370
1 0.226565 -1.589362 1.444105 -0.274773 -1.315172 0.272779 -11.816453
1 -0.080470 -1.639830 1.461496 -0.000976 0.352337 -0.266375 -11.466120
1 0.243464 -1.692113 1.459189 1.877850 0.378424 1.711337 -12.232286
1 0.130283 -1.647050 1.437614 0.725377 0.037309 -1.088745 -11.674174
1 0.245306 -1.255630 1.466465 -1.975823 0.973092 0.319113 -3.338700
1 0.337388 -1.629520 1.427736 0.195785 -0.165580 -1.255339 -11.575957
1 -0.476640 -1.685037 1.463726 0.927212 0.157607 0.883783 -2.006048
2 0.016947 -0.466190 1.488732 0.637492 -0.360926 -1.113967 0.001173
1 0.396737 -1.428484 1.539711 0.620011 0.600124 -0.687889 -6.837501
1 0.335834 -1.665897 1.520853 -0.562097 1.006881 0.348773 -11.227530
1 -0.014872 -1.581996 1.521213 -0.826157 -0.907948 -1.210382 -12.631528
1 -0.151421 -1.559717 1.531670 0.147203 0.418409 -0.313583 -10.771367
1 0.193560 -1.520971 1.525497 -0.636541 -0.699062 -0.081413 -10.946673
1 -0.059256 -1.391569 1.448547 -0.332497 -0.644280 -1.316059 -3.110524
2 -0.806580 -0.717835 1.535103 -0.167042 -1.230404 -0.072632 0.000312
1 0.256655 -1.606836 1.540859 1.148621 0.091034 0.190033 -11.568588
1 0.277355 -1.353633 1.509259 0.547117 0.367352 1.332025 -8.373262
1 0.122404 -1.706651 1.520330 -1.286074 0.155556 0.302126 -11.490595
1 0.146774 -1.314486 1.532223 -0.341965 -1.455998 -0.660913 -4.977963
1 0.077403 -1.529448 1.500170 1.155020 -0.206144 -0.672151 -11.093171
1 0.424768 -1.670948 1.469383 0.409617 0.644505 -0.579207 -11.596313
1 0.139875 -1.602848 1.529624 0.492911 -0.049092 -0.720779 -9.175164
1 -0.125029 -1.449106 1.505123 -0.826623 1.712878 -0.154187 -7.024368
1 -0.284891 -1.662901 1.521309 -0.413179 1.059568 -0.026083 -8.829291
1 0.308231 -1.512410 1.499327 -0.932153 0.592287 0.128816 -11.002434
1 0.038973 -1.682441 1.467860 -1.176191 -2.284514 0.380414 -11.521982
1 0.410837 -1.551311 1.459760 -0.284681 -0.396299 -1.255254 -10.006054
1 0.405304 -1.383012 1.426055 1.421582 -1.282940 -1.764577 -4.135892
1 0.420390 -1.185939 1.482083 -0.583459 0.071708 -0.115250 -3.409986
1 -0.181010 -1.617691 1.445915 0.225921 0.341364 0.806077 -7.578232
2 0.429355 -0.210088 1.493466 0.304244 -0.214920 1.606503 0.020567
1 -0.118051 -1.730359 1.253446 -0.027635 0.187129 0.471620 -5.509041
1 -0.389668 -1.722176 1.518349 -1.323325 0.565168 -0.313957 -7.723562
1 0.157246 -1.729803 1.371646 -0.401481 -0.652545 -0.708160 -12.498950
1 -0.834132 -1.727015 0.304115 0.450057 0.558703 -0.237508 -0.001056
2 0.031759 -1.718601 -0.626482 -0.109261 -0.211929 -0.865905 0.385576
2 -0.062525 -1.719762 -0.496700 0.309453 -0.186575 0.112296 1.243829
2 -0.715889 -1.699937 1.062862 0.012773 0.664421 0.287488 0.001081
2 -0.374075 -1.731172 0.438220 -0.071562 -0.222658 -0.067445 0.000120
2 -0.448384 -1.713071 -1.661100 0.374588 0.215396 -0.341983 0.008228
2 0.212412 -1.727224 0.214495 0.776556 -0.340169 -1.147760 0.001251
1 -0.206252 -1.722531 1.454889 0.920849 0.248643 0.212052 -9.097625
2 -0.082763 -1.119915 -3.111927 1.893590 -0.810623 0.718083 0.000403
2 0.448636 -0.346659 -2.847750 -0.813386 0.381303 -1.233735 0.546315
2 0.453720 -1.033473 -0.647832 -0.941910 -0.325828 1.110846 0.022656
1 -0.854828 -0.846343 -2.153094 1.385023 0.042710 0.968599 -0.002420
2 -0.857031 -0.803713 0.778253 0.389146 -0.759563 0.677846 0.001355
2 0.459245 -0.626028 -3.121130 -0.148056 0.089111 0.638030 0.000034
2 0.415329 -0.175028 -1.336899 0.254810 -0.149464 -0.186253 0.011784
2 0.096229 -0.132683 -0.385427 0.436237 0.602698 -1.212597 0.006281
2 -0.156930 -0.114814 -1.601483 -0.418828 0.894672 1.085242 0.305034
2 0.063773 -0.135257 -0.759026 0.490219 0.172278 1.014302 0.000878
2 -0.078546 -0.198182 -0.555849 -1.589549 -0.847406 0.507410 0.010806
2 0.071319 -0.131561 -0.555119 -0.573433 -0.193280 -0.421619 0.021543
2 0.160385 -0.175674 -3.075966 0.435984 0.439635 0.813629 0.002215
2 -0.135555 -0.131100 -1.394504 0.482099 -2.586931 -0.369038 0.000625
2 -0.351604 -0.195902 0.329742 0.374571 0.380217 0.710566 0.000329
1 0.407876 -0.174076 1.343149 -0.155567 0.463137 -0.739032 0.022296
2 -0.716473 -0.136976 0.761092 0.231604 -0.652732 0.282296 0.000025
1 -0.177355 -1.328170 1.883050 -1.505907 0.425063 0.956623 -3.570007
1 0.100196 -1.462265 1.703563 -0.696560 0.182075 -0.779106 -11.410739
1 0.121564 -1.373939 1.749810 -0.221287 -1.350052 0.414028 -11.284781
1 0.008168 -1.194091 1.724042 0.645283 -0.968594 0.389935 -3.961378
1 0.119860 -1.259466 2.079857 0.653647 -0.074239 -0.339312 -6.027416
1 -0.121715 -1.398877 1.803617 0.320338 0.231919 -0.747233 -7.340809
1 0.258455 -1.533043 1.724969 -0.243815 1.742552 -0.745070 -11.988331
1 0.136592 -1.633401 2.161268 -0.902746 -0.281385 0.076916 -11.586398
1 0.113944 -1.279164 1.892447 1.235797 0.239786 -0.123007 -9.679471
1 0.136043 -1.385490 1.863420 -1.285444 0.633841 0.317100 -12.140188
1 0.268801 -1.497705 1.841346 -1.710432 -1.293514 0.299166 -11.862340
1 0.097825 -1.327252 2.258565 2.137339 -0.224559 -0.287281 -4.786774
1 -0.210080 -1.473252 2.082141 0.220156 0.981350 -0.467194 -6.337836
1 0.030885 -1.419444 2.189279 -0.645344 -0.900163 -0.373251 -8.114648
1 0.006268 -1.591711 2.138756 0.911035 -0.123712 -0.239015 -11.190928
1 0.287494 -1.543412 1.952554 0.802053 0.003277 0.824592 -12.143167
1 0.343831 -1.599569 2.403323 -0.131579 0.112683 0.397678 -8.323777
1 0.178941 -1.277485 1.792606 -0.045955 -0.739707 -1.468280 -9.178077
1 -0.019911 -1.633475 1.881116 0.871273 0.387250 -0.024898 -10.468152
1 0.014517 -1.555008 1.718212 1.074636 -0.735394 -0.486028 -10.539013
1 0.007475 -1.335705 2.105653 -1.333190 -0.487556 0.085139 -7.297372
1 0.078995 -1.456937 1.804597 0.920112 0.022092 -1.898489 -10.504845
1 -0.098330 -1.220918 2.277139 -1.555956 -0.011614 1.167211 -0.230112
1 -0.474372 -1.613455 1.862443 -0.769851 0.261166 0.236320 -5.176011
1 -0.026060 -1.567337 2.334325 1.021176 -0.190141 -1.525757 -7.845166
1 0.074171 -1.282390 1.989302 0.546184 -0.565035 0.650413 -6.809399
1 0.021242 -1.241197 1.829419 1.414038 1.050805 1.105536 -5.397873
1 0.033095 -1.544310 2.046307 0.721911 -0.005848 0.425909 -10.101320
1 0.044937 -1.341765 1.828861 -0.478485 0.311898 1.546908 -10.026937
1 -0.108772 -1.493549 2.013368 -0.588186 2.132705 0.065814 -10.408925
1 0.183364 -1.687836 1.706736 -0.222551 -2.454192 1.317433 -8.048362
1 0.105954 -1.356934 2.156746 -1.219298 0.404491 0.112680 -9.549063
1 -0.064206 -1.420137 2.108650 0.930356 -0.757415 -1.117176 -7.310361
1 0.204676 -1.457717 1.936380 -0.173095 -0.601426 0.425859 -12.768554
1 0.093887 -1.246551 1.686484 0.556509 0.402733 0.543037 -5.610251
1 0.025933 -1.415026 1.900698 0.111288 0.343521 -0.199843 -11.001586
1 0.344340 -1.385311 2.081622 -0.416361 -0.152750 0.628283 -11.680988
1 0.128810 -1.544337 1.797387 0.746149 0.538074 -0.215562 -9.134812
1 0.020595 -1.401761 1.740512 -0.389682 -0.263168 0.140758 -8.335591
1 0.172794 -1.441448 2.166702 0.168799 1.380967 -1.671770 -9.592287
1 0.105205 -1.403262 1.968270 -0.778141 -0.379125 -1.066282 -11.805791
1 0.088854 -1.153855 1.933922 0.525689 0.679778 -0.586854 -3.083488
1 0.183742 -1.456526 1.795069 -1.856384 -0.725843 -2.244948 -11.182365
1 0.149005 -1.184707 1.840266 -1.049834 0.647683 0.042789 -5.678267
1 -0.002165 -1.468027 1.988284 -0.264536 -1.001002 0.884493 -10.079141
1 -0.297283 -1.508347 1.880410 0.373958 -0.610517 -0.210194 -6.533129
1 0.216037 -1.531600 2.037323 0.416364 0.413434 0.006802 -11.911661
1 -0.028309 -1.501917 2.220147 0.553519 0.863448 0.822343 -8.487710
2 -0.141587 -0.602869 2.930688 -0.119371 0.077675 0.864850 0.000409
2 0.452865 -0.677043 2.843826 0.321857 0.508633 0.555645 0.000156
1 0.234038 -1.371325 2.098524 2.205812 0.544035 0.894022 -8.882904
1 0.308281 -1.464252 2.701323 1.026951 0.245595 -0.397867 -0.272335
1 0.186941 -1.375766 2.253959 0.894850 -1.387357 -1.207614 -8.239562
1 0.118097 -1.509689 2.126980 0.452626 -0.459523 0.324017 -8.502127
1 -0.007434 -1.368775 1.997951 -0.746854 0.097477 0.155143 -8.362775
1 -0.223940 -1.555929 2.289364 -0.332920 0.600685 0.940831 -4.902378
1 0.120101 -1.402337 2.343700 0.909990 -0.061838 0.337547 -6.794163
1 0.023088 -1.435088 2.535332 -0.548505 0.270597 -1.055632 -0.896903
1 0.273659 -1.303394 2.376101 0.385796 -0.785537 0.108498 -4.019888
2 -0.584859 -0.694440 2.209741 -0.171282 -0.544378 -0.484508 0.000037
1 -0.088738 -1.360823 1.695030 -0.343219 -0.118598 0.166006 -6.934144
1 0.227538 -1.254931 1.884565 0.265944 1.349238 -0.686793 -8.668935
1 -0.030478 -1.458739 1.799392 -0.130538 -0.152203 0.065062 -8.139768
1 -0.196285 -1.547696 1.875841 -0.067104 0.483915 -0.035687 -10.626773
2 -0.665360 -0.822785 2.998161 -0.709007 -0.349822 0.316360 0.008736
1 0.280167 -1.613152 1.848017 0.696513 -0.512549 0.661586 -12.298425
1 0.309336 -1.634803 1.734975 -0.527931 -1.239481 0.369338 -11.075919
1 0.249554 -1.476682 2.245509 -0.011035 0.386299 0.106407 -10.280375
1 0.288474 -1.426983 2.006253 -0.743452 -0.464081 -0.509179 -12.865522
1 0.362866 -0.266666 2.969470 1.392937 1.256916 1.015646 -0.001433
1 0.107982 -1.507885 1.984171 -0.112380 1.037093 0.254795 -11.510254
1 0.195050 -1.563199 1.887613 0.426063 0.377157 0.480304 -11.514731
1 0.321686 -1.378762 2.304407 -0.991383 0.092355 1.057716 -8.955303
1 0.343186 -1.552773 1.794992 0.082983 0.049743 0.003734 -11.036924
1 0.292929 -1.310244 1.981492 1.448523 0.202847 0.717079 -11.491353
1 0.329927 -1.227806 1.917679 0.948159 0.796025 -0.192388 -7.716358
1 -0.271057 -0.660602 2.044877 0.714005 -1.526914 0.811478 -0.609400
1 0.251341 -1.118509 2.172491 -0.715126 1.424493 -0.474544 -1.376665
1 0.426098 -1.668774 2.117739 0.104532 1.089257 -0.625513 -12.175345
2 0.179898 -0.971430 2.507969 -0.723529 0.023218 0.210879 0.000015
1 -0.293278 -1.530611 1.674060 -1.943820 -0.286822 0.658527 -6.859010
1 0.071267 -1.429176 2.078408 0.873251 -0.270771 1.067387 -12.074002
1 0.248719 -1.601149 2.332714 -1.343519 -0.387160 -0.408839 -9.250248
1 0.084538 -1.636992 1.792424 0.666031 -1.229396 1.339521 -10.712958
1 0.090452 -1.476265 2.255016 -0.194685 -0.816674 0.042223 -9.753729
2 0.151914 -0.492140 3.003928 -0.449705 1.568016 1.498757 0.000196
1 -0.104732 -1.690257 2.200989 0.123953 0.009951 0.769363 -10.307714
1 -0.089970 -1.281794 1.987394 0.394621 0.151769 0.039025 -2.822494
1 0.031796 -1.551604 2.431408 -0.798744 -1.568131 0.568381 -5.727774
1 0.291114 -1.344001 2.179626 -1.261051 -0.383822 0.082664 -9.884563
2 -0.781996 -1.151184 2.023646 -0.755546 -0.407167 0.417936 0.000035
1 -0.050766 -1.307443 1.804331 0.296519 0.617686 -0.445061 -6.388404
2 0.251214 -0.723344 1.681142 0.737493 1.155333 -0.466734 0.000244
2 0.295567 -0.443586 1.981201 0.231567 0.473471 -0.462392 0.000016
2 -0.406994 -0.996404 1.958237 0.175220 -0.651970 0.248322 0.000178
1 0.175473 -1.433892 2.051269 0.421965 1.075271 1.261460 -10.625262
1 0.023163 -1.459659 2.337046 -0.904861 -0.465777 0.577588 -5.970686
1 -0.078031 -1.455658 1.911258 1.889200 -0.345398 0.344930 -10.591887
1 0.320610 -1.591944 2.063520 0.754651 -0.050155 0.672550 -10.363055
1 0.332987 -1.384506 2.446921 0.396423 -0.499732 1.727854 -4.315288
1 0.211392 -1.334951 1.707823 -0.069355 0.507747 -1.107589 -10.921259
2 -0.764115 -1.164393 3.035798 -0.840593 -0.838962 1.339486 0.000399
2 -0.602211 -0.691146 3.105032 -1.112114 -0.258473 0.100121 0.006360
1 -0.300579 -1.598946 1.929870 -0.015300 0.369111 -0.242632 -8.014294
1 0.053670 -1.595253 2.274807 -1.748749 0.944619 -1.110305 -9.329966
1 0.133327 -1.686380 2.482529 1.372678 -0.881731 0.943480 -6.973150
1 -0.003435 -1.528417 1.874376 1.205917 -0.507285 -0.032186 -11.169747
1 0.239016 -1.658820 1.939808 -0.543168 1.635717 0.047480 -11.730239
1 0.180066 -1.340051 2.016205 1.229184 0.210022 -0.406400 -9.622473
1 -0.064090 -0.612710 2.606379 1.137277 0.951006 0.257100 0.003788
1 -0.221761 -1.511480 1.768879 -0.982528 -0.333748 0.270822 -8.755080
1 0.036784 -1.602139 1.956549 0.010274 -0.179396 -1.253998 -9.924229
2 0.042302 -1.013796 1.863324 0.573333 -1.018385 -0.020837 0.028349
1 0.199880 -1.017974 1.879224 -0.144227 -1.265130 -0.820489 -0.366181
1 0.399733 -1.381302 1.989591 0.262191 0.095890 -0.098359 -11.346187
1 0.103431 -1.564662 2.527301 -0.424879 -0.031396 -0.867593 -3.720525
1 0.308399 -1.435652 1.717519 0.610026 -0.430502 1.635920 -8.213778
1 0.246478 -1.363033 1.894357 0.967786 -0.310109 -0.797532 -11.393435
1 0.109259 -1.655653 1.910705 0.170784 0.620019 -0.479878 -11.412599
1 -0.339512 -1.545872 2.015737 -0.032645 0.297288 -0.810017 -6.929641
1 0.115155 -1.584810 1.690559 0.859582 -0.130610 0.371171 -11.813605
2 -0.558790 -1.206649 2.544361 0.406943 0.297194 0.566358 0.000655
1 0.190879 -1.292934 2.156129 -0.403438 0.443937 0.245681 -7.665826
2 0.240363 -0.858916 2.129213 0.656450 0.261852 -0.853922 0.008445
2 -0.139995 -1.141031 1.906433 0.681588 0.078894 -0.179871 0.010287
1 0.250419 -1.562781 2.162614 -0.594391 -1.133678 0.610932 -11.560855
1 -0.341250 -1.492718 1.774852 0.720755 -0.528280 0.422118 -6.926509
1 -0.171932 -1.422501 1.942024 1.069953 -0.522120 0.085730 -6.454209
2 -0.114842 -0.356850 2.940585 0.448441 1.183244 1.094309 0.000439
2 -0.504426 -0.372034 2.845450 0.378842 0.208848 -0.230978 0.000021
2 -0.837661 -1.093644 2.326081 -0.608695 0.367962 -0.095942 0.000107
1 0.351914 -1.350227 1.894829 0.466418 1.063413 -0.922220 -12.275568
1 0.220514 -1.450690 2.412572 -0.458349 -0.446180 0.455651 -5.597775
2 -0.371227 -0.772856 1.742423 -0.855329 1.551356 -0.854321 0.000869
1 0.306199 -1.286809 1.803382 0.293504 1.127658 -1.138482 -9.284578
1 -0.071306 -0.954576 2.275346 0.669437 -0.111521 -0.282529 -0.006372
1 -0.216598 -1.636362 2.214620 -1.292613 -0.541373 -0.491253 -9.416839
1 -0.535077 -1.238703 3.118669 0.443044 0.293707 0.540582 0.000057
2 -0.420958 -1.166939 2.395368 -0.149284 -0.715859 -1.040246 0.000679
1 0.269488 -1.466503 2.111627 0.876985 -0.941800 0.078307 -12.746674
1 0.255213 -1.271709 2.080027 -0.301361 0.370744 -0.845727 -8.199594
1 -0.387003 -1.642158 1.789364 1.558892 -1.132911 1.561993 -8.570095
2 -0.638131 -1.537105 2.756885 -0.185227 -0.407084 1.806033 0.000474
1 -0.324638 -0.676822 2.164651 -0.847390 -0.980296 -0.288996 -0.609653
2 -0.114197 -0.877825 1.656497 0.373883 -1.522186 -0.320593 0.000030
2 -0.170703 -0.830035 2.255098 -0.702630 -0.845246 -2.342990 0.013719
2 -0.156087 -0.916096 2.774752 -0.350547 -1.512321 0.029070 0.003486
1 0.071147 -1.641782 2.403629 -1.428161 -0.619954 -0.034685 -9.184778
1 -0.174253 -1.208512 2.513017 -1.591255 0.784575 -0.066779 -0.033239
2 -0.210623 -0.673517 2.522922 -0.331166 0.350197 -0.148033 0.003651
2 -0.547813 -1.188292 1.833039 -0.500627 1.601610 1.063181 0.005232
1 0.410175 -1.246644 1.702372 -0.577909 0.178419 0.365696 -6.551712
1 0.310454 -1.562199 2.247725 0.352269 -0.222140 0.486176 -10.589605
1 0.295153 -1.388002 1.800364 -0.649740 0.614374 -0.818887 -8.734234
1 0.415080 -1.206812 2.015154 -1.272603 -0.917774 -1.063274 -5.512865
1 0.252011 -1.234225 1.676943 0.401657 0.126116 -0.407876 -5.568174
1 0.338203 -1.333431 1.707727 1.173541 -1.641131 -0.953890 -11.774905
1 0.174864 -1.509538 2.334301 -0.302297 -0.010568 0.197961 -9.725525
2 0.373222 -1.090971 2.885363 0.144402 0.999440 -0.509823 0.027576
2 -0.440288 -1.305435 1.904782 -1.531058 -1.014217 0.270783 0.005982
1 0.336426 -1.447637 2.202719 1.515288 -0.313185 -0.224827 -11.189404
2 -0.019440 -0.843727 2.682819 -0.040535 -0.766288 -0.037689 0.003577
1 0.356799 -1.536373 2.147745 -0.929153 -0.706181 -0.795473 -12.347932
1 0.370740 -1.595226 1.899890 0.648151 0.879002 1.704817 -12.010018
1 -0.097472 -1.557131 1.832047 0.936588 1.060842 0.064509 -10.315010
1 -0.459135 -1.481190 1.784181 -0.821345 0.900063 0.439297 -2.586806
1 -0.179781 -1.617153 2.022558 -0.761272 -0.181807 0.024514 -10.791878
1 0.113776 -1.601585 2.060868 1.457159 0.912358 0.851745 -11.173311
1 0.384940 -1.514876 2.296914 0.005312 2.662524 -1.392439 -10.919463
1 0.216906 -1.646710 2.089497 -0.779327 -0.685864 -0.161802 -11.401422
1 -0.230637 -1.510514 1.983215 -0.095453 -0.860924 0.270184 -9.087597
1 0.149343 -1.553510 2.431073 0.382852 -0.729989 0.338671 -7.483896
1 0.160926 -1.589329 2.269077 -0.832081 -0.867960 0.413345 -9.811676
1 -0.100579 -1.568151 1.938259 -0.098687 0.036116 -0.945637 -11.403948
1 -0.057002 -1.606399 2.030086 1.819033 0.060801 -0.254222 -12.415198
1 -0.298307 -1.363583 2.120044 -0.954307 -0.089586 -1.126611 -1.526395
1 -0.097843 -1.590130 2.202221 -0.442986 0.645504 -0.439288 -9.494555
1 0.173242 -1.661798 2.363132 -0.099483 0.179107 0.007497 -9.412782
1 -0.359331 -1.548369 2.131273 -0.749865 1.145339 -0.382786 -4.893390
1 0.313091 -1.224963 2.160532 0.364655 0.441685 -0.377154 -5.641552
1 -0.107073 -1.669773 1.941908 -0.498641 0.199784 -0.602673 -11.572446
1 -0.295329 -1.668800 2.022274 0.249168 -0.342773 -0.265932 -10.127530
1 0.395178 -1.546127 2.497833 0.910820 -1.036849 -0.517178 -4.046170
1 -0.078739 -1.536112 2.104576 0.093626 0.557515 -0.411963 -10.520548
1 0.291817 -1.507679 2.357005 0.090755 -1.438669 0.139769 -9.398867
1 0.346928 -1.458683 1.918069 0.574881 -0.057052 0.467473 -12.015988
2 0.143663 -0.249487 2.453779 -1.576319 0.331743 0.734373 0.007171
1 -0.262867 -1.474183 2.175864 0.528586 -0.839451 -0.113902 -5.020587
1 -0.054650 -1.628138 1.756717 0.325721 1.104095 -2.193725 -10.904031
1 -0.171953 -1.614673 1.788920 -0.112175 0.839419 -0.978885 -11.124719
1 0.054298 -1.686276 2.210874 -1.090297 -0.630344 -0.384982 -12.236642
1 -0.325731 -1.611572 2.223897 -0.120890 -1.374463 0.927622 -4.719237
1 0.258828 -1.661188 2.205197 -0.049769 1.975150 -0.362939 -11.682251
2 0.212674 -0.739021 2.242379 -0.315411 -1.799827 0.611093 0.008396
1 0.370853 -1.520588 2.010000 -0.696700 -1.245104 0.705796 -9.859851
2 0.020126 -1.640474 2.699943 -0.422149 -0.089377 0.047979 0.005557
1 -0.258187 -1.614493 2.119898 -0.085891 1.105389 0.890791 -7.489454
1 0.375607 -1.661155 1.810607 0.715479 -0.760750 -1.713961 -13.250321
2 -0.457771 -0.967895 1.729060 -0.855872 0.743916 0.190932 0.000614
2 0.418608 -0.626627 1.795790 0.345806 0.276013 0.825437 0.000462
1 -0.274645 -1.599031 1.784933 0.290071 -0.162593 0.271204 -10.349642
1 -0.156825 -1.503384 2.199334 0.202427 1.030685 1.313547 -6.845421
1 0.186124 -1.662846 1.829639 0.337979 -1.011540 -0.399279 -12.346860
1 -0.529409 -1.258815 2.107905 1.313617 1.295499 1.193962 -0.032840
2 0.230384 -0.615420 2.789918 -0.742742 1.243946 -1.470944 0.000178
1 0.405567 -1.477940 1.759700 1.122987 0.217338 -0.478812 -10.351469
1 0.431036 -1.614594 1.711598 -0.346761 2.178746 -1.020868 -12.430429
1 0.369223 -1.276807 2.081072 2.076452 1.400702 -1.855597 -9.414967
1 0.382251 -1.300737 2.350608 -0.022393 0.113292 1.465479 -4.975692
2 0.408731 -1.331338 2.973181 -0.208802 0.494384 -0.420629 0.009159
2 0.354943 -1.236701 2.846480 -0.623362 0.319617 0.385615 0.041753
1 0.415627 -1.278550 1.947289 0.408128 -0.281123 -0.542551 -9.735216
2 -0.300263 -0.217982 2.551363 -0.275516 -0.065400 -1.261191 0.001069
2 0.267597 -0.318807 2.319276 -0.159133 -0.493683 0.068225 0.001394
2 -0.202108 -0.442983 2.728576 1.085451 -0.792222 -1.624965 0.000254
2 0.040654 -0.366456 2.729725 0.121918 -0.759009 -0.449036 0.000711
1 0.404668 -1.425816 2.367118 -0.120533 0.867267 -0.176527 -9.004231
1 0.395962 -1.617942 2.214869 1.961630 -1.188131 0.701374 -10.682393
2 0.393730 -0.998067 1.884422 -0.365090 -0.319443 -0.240915 0.003685
1 -0.305509 -1.695101 1.808830 -0.643657 -1.960529 0.401516 -9.771072
1 -0.391855 -1.628715 1.970003 -0.977791 0.202636 0.358525 -7.966008
1 0.307271 -1.586145 2.533547 -0.587118 0.354108 -0.224019 -2.531035
1 -0.117416 -1.638885 2.105231 -1.161829 0.965503 -1.173792 -11.488315
1 -0.468386 -1.586134 2.038624 0.047208 1.883478 -0.722456 -3.183846
1 -0.132323 -1.613508 2.303019 -0.956840 0.229345 1.221030 -8.033201
1 0.431270 -1.252390 1.829585 0.413452 0.052886 0.544987 -9.480368
1 -0.013075 -1.683528 2.302849 -0.345102 0.162452 -0.443850 -11.335440
2 -0.704697 -1.571474 2.956829 0.889627 -0.870807 -0.106021 0.000468
2 -0.471204 -0.820635 3.067662 0.354088 1.017607 -0.403323 0.002749
1 0.443596 -1.672811 1.892922 1.189119 -1.013728 -0.891786 -12.395988
1 0.410480 -1.337339 2.223340 0.211874 -1.451146 -1.179873 -8.074419
1 0.036601 -1.670267 1.693748 0.745738 0.227728 0.957536 -12.090003
2 -0.144567 -1.587657 2.746837 -0.287048 1.265871 -0.226816 0.003690
1 -0.081829 -1.668640 2.394504 -0.249779 0.500756 0.593732 -7.269863
1 -0.488705 -1.692945 1.961415 0.789361 -1.113163 -0.774758 -6.441975
1 0.447778 -1.475269 1.881618 0.246842 0.018020 -0.525673 -9.424894
1 -0.732190 -0.821952 2.836296 0.833904 -0.241125 -0.162361 0.004266
1 0.316283 -1.708877 2.119845 -0.110272 0.651614 -0.163911 -10.845017
1 0.202074 -1.445107 1.693665 -0.738609 0.186499 0.221386 -12.231030
1 0.134297 -1.370390 1.647929 0.249346 0.637192 -0.437427 -10.358492
1 0.019563 -1.436662 1.627263 -0.427258 -0.261577 -0.023160 -10.038186
1 0.317471 -1.443756 1.620538 0.641776 0.927276 -0.842619 -8.531638
1 0.274642 -1.354232 1.623272 -1.671530 -2.191346 -0.230559 -10.014675
1 0.210326 -1.275563 1.593646 0.869874 0.074470 -0.338801 -4.784149
1 0.328347 -1.579769 1.639684 1.197615 -2.140502 0.589653 -12.414645
1 0.243563 -1.519786 1.617636 -0.196044 0.501868 0.147099 -12.269778
1 0.410015 -1.501894 1.659218 0.688491 0.152788 -0.982849 -11.601660
1 -0.066870 -1.501334 1.576568 -1.383264 1.249880 -2.234236 -10.930470
1 -0.172418 -1.574095 1.676321 -1.975806 0.649015 0.471667 -11.064475
1 -0.137459 -1.464838 1.669906 0.788258 -0.677658 1.261119 -8.005347
1 -0.137005 -1.683938 1.710316 0.731252 -1.536418 -0.257194 -11.817331
1 0.420411 -1.378640 1.654982 0.084409 -0.945755 0.193966 -11.822117
1 -0.395058 -1.551679 1.689732 -1.120445 1.832432 0.556844 -7.793663
1 0.348450 -1.279792 1.604494 0.711476 0.136825 -1.589819 -7.911444
1 -0.232715 -1.665168 1.632842 0.144505 -0.840191 0.435804 -11.446278
1 0.048446 -1.639956 1.589251 -0.884898 0.204349 -0.317082 -12.432471
1 -0.082392 -1.606745 1.627679 -0.816636 -0.583353 -0.607263 -11.315752
1 -0.312807 -1.626146 1.684273 1.163007 -0.061119 -0.976629 -10.397589
1 -0.001115 -1.301181 1.697460 -0.349719 -1.173704 0.767099 -7.444641
1 0.028601 -1.541568 1.608100 -0.589504 -0.430451 0.501200 -10.723538
1 0.190982 -1.631022 1.613259 0.558803 -1.093648 1.110044 -11.229084
2 -0.629831 -1.372702 1.697942 0.211755 1.671897 0.197731 0.000615
2 0.378770 -0.353446 1.618155 0.350577 -0.253436 -0.142376 0.001702
1 0.392708 -1.666112 1.611108 -0.364460 0.984265 -0.306208 -12.425689
1 -0.228580 -1.390673 1.667689 1.476363 0.805346 0.924934 -3.211886
1 0.130474 -1.534452 1.603803 -0.108923 1.365677 0.222963 -10.333040
2 -0.309913 -0.640648 1.584509 -1.228368 1.278583 -0.173864 0.000420
1 0.413256 -1.573247 1.572531 -0.332047 0.432447 -1.569798 -11.883155
1 -0.460317 -1.654910 1.695787 0.341663 1.287254 1.575114 -6.684850
1 0.444682 -1.431171 2.262797 -0.095056 0.073799 0.903428 -10.794207
1 -0.500817 -1.568073 1.638704 -1.218373 -0.283729 0.710864 -3.843395
1 -0.357832 -1.609991 1.581783 0.296061 -0.613550 -0.073550 -8.015758
1 0.450652 -1.582516 1.835200 1.145394 -0.225137 0.079564 -12.238525
1 0.440765 -1.643944 1.994670 -0.185556 -0.220888 -0.660041 -11.753990
1 0.288203 -1.676718 1.634435 -0.070317 0.585251 -0.098162 -11.839673
1 -0.240036 -1.702988 1.729206 0.663270 -0.174093 1.772403 -12.370701
1 -0.223779 -1.662580 1.944037 0.465769 0.988278 1.342238 -7.780450
2 0.319858 -1.684463 2.639248 0.882715 0.315249 -1.140254 0.085584
1 0.417384 -1.348354 1.780197 -1.921772 1.144725 -0.550032 -11.383772
1 0.427453 -1.462466 2.116540 -0.827243 -0.247914 -0.729937 -10.997124
2 -0.837193 -0.412721 2.452446 0.369655 -1.145196 -1.324761 0.023391
1 -0.020459 -1.692273 2.133301 -0.309177 0.951682 -0.922876 -12.222869
1 -0.399868 -1.696713 1.889684 -0.592773 0.608091 -1.210355 -9.043271
1 -0.208296 -1.697488 2.100066 0.114827 -0.378069 0.010311 -8.504079
1 0.152917 -1.710453 2.027216 -1.285304 0.265365 -1.132857 -12.751491
2 -0.067299 -0.496716 3.111138 0.091959 0.211767 -0.279681 0.000788
2 -0.830664 -1.668936 1.771062 0.851890 -1.526458 1.013121 0.000041
1 0.309215 -1.685475 2.335080 -0.546902 0.466508 0.559670 -9.625658
1 0.038410 -1.673279 2.033418 0.053218 1.481590 -0.139845 -13.630072
1 0.124389 -1.707249 1.634694 -0.817402 0.356814 0.285111 -9.094325
1 0.380400 -1.729335 1.708473 -0.611393 -0.499743 -1.611142 -13.332464
1 -0.365307 -1.723647 1.718596 0.251814 0.266258 0.096255 -12.761420
1 -0.330130 -1.713952 1.606046 -0.087379 0.504372 2.642958 -10.698906
1 -0.197580 -1.721790 2.359543 1.414464 0.888294 0.116603 -6.526988
1 0.293299 -1.727306 1.880923 -1.000980 0.548692 0.161577 -12.972674
1 -0.003343 -1.723669 2.429747 1.470173 1.076687 0.168495 -7.655066
1 -0.188035 -1.714115 1.825427 0.017873 0.746016 1.912280 -11.679947
1 0.306355 -1.710415 2.447965 0.461361 0.080890 0.380947 -7.707041
1 0.390729 -1.710527 2.273719 -0.917071 0.556843 -1.689228 -10.928290
1 0.361432 -1.712368 1.969927 -1.706154 0.071453 1.780396 -11.878092
1 0.090204 -1.722540 2.118013 0.633821 0.226285 -1.877420 -11.865923
1 0.220881 -1.723714 2.532344 -0.994234 -0.425347 -0.147567 -5.564373
1 0.270390 -1.721977 2.030987 -0.043677 0.334844 -0.690859 -10.196827
1 -0.001750 -1.715900 1.941207 -0.088122 0.116857 0.874471 -12.720967
1 0.055921 -1.731109 1.835549 2.238665 -0.048000 0.518522 -11.667619
1 0.261328 -1.716323 1.763306 0.182950 0.684845 -1.297065 -10.286696
1 -0.076177 -1.707122 1.825836 -0.210879 -0.710353 -0.091876 -11.647714
1 0.097901 -1.725856 2.335214 1.677416 -1.868615 0.096619 -11.443782
1 -0.068016 -1.398476 1.571771 0.281558 -0.192049 0.337941 -6.120131
1 0.439507 -1.111590 1.565685 0.028768 0.253506 -0.169497 -3.397914
1 0.199971 -1.416742 1.563827 0.132226 -1.204433 1.213769 -12.128452
1 -0.041373 -1.681322 1.550862 -0.554100 -0.769177 -1.269891 -11.718931
1 -0.240051 -1.569963 1.592703 0.239343 0.557885 0.037244 -8.632471
1 -0.148014 -1.663514 1.559776 -1.574824 0.009142 0.070776 -12.405208
1 0.099380 -1.421797 1.545094 0.180322 1.388179 -0.496577 -7.451599
1 0.466216 -1.231825 1.610654 -0.857355 -0.126653 -1.156641 -7.757532
1 0.461626 -1.714839 1.779159 -2.497662 0.521700 -0.004634 -13.323532
1 0.457416 -1.388070 2.767968 -0.871830 -0.604148 -0.017367 -0.157991
1 0.463474 -1.601007 2.286275 -1.210597 0.472287 0.417317 -10.428056
1 0.457898 -1.375835 2.073198 0.037701 0.549786 -0.731659 -9.690772
1 0.461983 -1.571485 2.100871 0.179796 -0.258781 0.557349 -12.150725
1 0.457960 -1.372256 1.902454 -0.057489 -0.516751 -0.613766 -11.157500
1 0.456416 -1.520973 2.209282 -0.686029 -0.009496 -0.349025 -12.847928
1 0.442263 -1.180844 1.910601 -1.678857 -1.514733 0.927329 -7.477969
1 -0.216106 -1.480945 1.548956 -0.586034 0.561297 0.280874 -4.712201
1 -0.456757 -1.515432 1.543434 1.208346 -1.243229 0.069066 -2.081376
1 0.108312 -0.116109 1.653460 -0.511830 0.946735 -1.700593 -0.001926
2 -0.496911 -0.173915 2.553848 0.562581 -0.212981 0.260130 0.016542
2 -0.011511 -0.125408 2.347534 0.172282 -0.694068 0.343088 0.065945
2 -0.366896 -0.139350 1.625441 -0.073799 -0.232578 0.001835 0.001006
2 0.135785 -0.192693 2.794349 -0.892196 -0.408750 1.123070 0.000612
2 -0.471256 -0.127516 2.710863 -0.052212 0.096332 -0.481014 0.009710
2 -0.533639 -0.110532 2.306963 1.723178 -0.218045 -0.245488 0.012339
2 -0.203463 1.461179 -2.278760 0.785333 -0.379206 -0.245354 0.010511
2 0.029100 1.195731 -2.501864 0.279382 0.417590 -0.172268 0.012856
2 -0.432448 1.413904 -0.529598 0.038005 -0.799624 -0.359003 0.054837
2 -0.368547 2.093801 -2.759111 -0.111489 -0.282182 0.975582 0.069496
1 0.008348 0.628226 -2.405267 0.344195 -0.880459 -0.311332 -0.023649
2 -0.083391 0.906852 -1.474107 0.093385 0.290852 0.049081 0.000019
2 -0.130033 2.074553 -1.267904 0.056624 0.987369 -0.649956 0.000244
2 -0.547731 2.705522 -0.763562 -0.033234 -0.053757 1.339186 0.013860
1 -0.699788 0.706472 -2.192363 -0.671970 0.232232 0.192605 -0.003750
2 -0.648010 0.366299 -0.959601 0.032813 -0.292935 -0.904173 0.001396
1 -0.102363 1.691314 -2.648833 0.901141 1.292184 -0.489808 -0.526816
2 0.024552 1.386611 -1.788622 0.567692 0.460350 0.223675 0.000422
1 0.248651 3.116475 -2.562501 0.521632 1.311598 -1.996909 -0.338392
1 -0.191123 2.503608 -0.863822 0.664577 0.934190 1.388107 -0.067044
2 -0.561947 0.482890 -1.090449 1.267914 -1.504180 1.306741 0.025922
1 -0.004759 2.390627 -1.624717 -0.691444 0.223002 -0.341639 -0.516972
1 -0.158097 1.216486 -2.588718 0.511359 0.413546 0.364018 -0.955419
2 -0.302919 2.519395 -0.328605 0.308549 0.433581 1.763770 0.058395
2 -0.409662 2.300978 -1.873360 -0.506358 0.388895 -0.526751 0.000065
2 0.289918 0.632839 -0.744083 0.018047 0.466708 -0.550518 0.002830
2 -0.392977 1.432403 -1.297048 0.119417 -1.065557 0.315958 0.000111
2 -0.354702 2.352995 -0.910035 1.061804 1.110362 0.142820 0.001478
2 0.355362 2.821312 -2.079637 -0.069633 0.355870 0.406874 0.173068
1 0.169052 0.994948 -1.053679 0.850089 0.061259 -0.272083 0.000046
1 -0.091872 0.534676 -2.649979 0.626904 -1.995644 -0.851353 -0.035507
1 0.066499 1.575846 -2.419895 1.531311 0.885645 -0.456080 -0.005747
1 0.290172 2.603309 -1.890359 0.300870 -0.616385 -0.736019 0.002429
2 -0.682825 2.182923 -1.626968 -0.375880 0.767785 -0.032583 0.000114
2 0.092119 2.582700 -1.384827 -0.455108 -0.008115 0.242939 0.345964
2 0.209347 2.576347 -1.349040 0.786987 1.172910 0.722051 1.688915
2 -0.506776 0.270237 -2.577361 0.194828 -0.059673 -0.275024 0.000066
1 -0.216299 1.441974 -0.565981 0.170228 0.342223 0.536090 0.000556
1 0.107596 0.658478 -2.636165 0.071093 -0.082367 -0.675859 -0.020020
2 -0.158748 1.665237 -1.751407 0.017657 0.742325 0.356174 0.000013
2 0.054653 0.521786 -0.966371 -0.516293 -0.339657 1.231841 0.000687
1 0.057991 2.209954 -1.262866 -0.324529 0.981009 0.586624 -0.008189
1 -0.302890 1.020464 -1.217055 1.160358 0.444120 -0.181020 0.000073
2 0.407858 1.113748 -2.184366 0.496659 1.020866 -0.600290 0.037402
2 -0.240990 1.996976 -1.538974 1.616857 0.764839 -0.973352 0.003579
2 0.201411 2.203669 -1.894480 0.226470 -0.504430 0.680707 0.001060
2 -0.549743 0.976761 -1.317566 0.474684 -1.014566 0.001892 0.015608
2 -0.176551 2.098095 -0.686717 0.284698 0.040151 0.454496 0.000568
2 0.039518 2.925708 -1.762249 -0.130538 1.233837 0.312630 0.002429
2 -0.624219 1.938024 -2.408318 -0.286221 -1.655407 -0.706892 0.000030
2 0.400630 1.705899 -1.910865 -0.124458 -1.147334 1.051108 0.016818
2 -0.166341 0.967167 -0.873463 -0.054517 -1.014031 1.519899 0.000017
2 -0.384321 0.763717 -1.125487 0.501405 -0.877269 -0.675772 0.044412
2 0.293490 2.168285 -2.766495 2.034475 -0.792090 -0.357825 0.029329
1 0.099973 0.299359 -2.768414 0.675959 -0.639765 -0.053918 -0.010919
2 -0.003419 3.111240 -2.563008 1.488111 0.532812 0.712467 0.007688
2 0.045969 1.353053 -2.536930 1.030639 -0.586797 0.220978 0.012407
2 -0.190795 0.623955 -3.092423 -0.075460 0.974302 -0.632367 0.000006
2 0.210466 0.554022 -2.926947 -0.290550 -0.118582 -0.008168 0.126082
2 -0.034940 1.805279 -2.935502 -0.258378 0.237028 -0.807521 0.000261
2 -0.108077 0.634079 -1.883979 1.032752 -0.209321 -0.132714 0.000132
2 -0.080751 0.852662 -2.196119 -0.547412 -1.370908 0.318967 0.020968
2 -0.332501 0.318004 -2.764760 -0.152054 0.381834 -0.231646 0.456325
2 -0.414487 2.056163 -1.817522 -0.935563 0.009951 1.841411 0.000074
2 -0.082242 2.169455 -2.616397 -0.508334 0.395784 -0.039486 0.000234
2 -0.559118 1.306469 -0.489511 0.113923 2.496531 0.975018 0.011865
1 0.022310 1.885052 -2.131482 -0.299393 0.264783 -0.615979 -0.001206
2 -0.021437 1.177113 -1.795467 0.459218 0.478202 -0.226322 0.000449
2 -0.791612 1.700030 -1.595556 -1.893352 -1.432340 1.579692 0.004276
2 0.352507 2.480444 -0.463819 0.673364 0.037348 1.077232 0.000015
2 -0.092090 2.944276 -2.098435 0.064401 0.252277 0.619265 0.000132
2 0.278864 0.235552 -2.208790 0.268099 -0.808925 0.474274 0.000090
2 -0.390099 2.127785 -2.475924 0.265084 -0.202098 -0.415301 0.000028
2 0.446410 1.036444 -1.633855 0.559038 -1.017270 -0.398165 0.032160
2 -0.449347 0.316842 -2.113184 0.097878 -0.210935 -0.289412 0.017066
2 -0.042171 2.396087 -2.559282 1.429488 -1.363912 -0.919041 0.000286
1 0.269496 2.502947 -1.403683 -1.402010 -0.434906 -0.718761 1.348115
1 -0.353536 1.555810 -1.988595 -0.326187 0.035225 0.573266 0.016341
2 -0.182223 1.409663 -1.177832 -0.048787 0.871363 -0.437867 0.027964
1 -0.213524 1.299279 -2.639828 0.353661 -1.324337 -2.236893 -0.913619
2 -0.111078 2.029814 -1.811213 -0.554282 0.431351 -0.944734 0.000174
1 -0.707888 2.978345 -1.743879 0.441511 -0.141492 -0.928043 -1.971450
2 -0.107293 2.460872 -1.281202 -0.020185 -0.757709 1.053007 0.018785
1 -0.029099 2.288594 -1.536689 -0.019575 0.284851 0.165695 -0.521333
2 -0.671723 1.757405 -2.101357 -1.221593 0.113161 -1.170270 0.000088
2 0.045578 2.780238 -1.320106 -0.368333 0.852866 0.410462 0.000849
2 -0.603079 2.420717 -2.726752 0.305347 -0.704884 0.541904 0.011357
1 -0.476799 2.538387 -2.391647 0.164901 -0.271106 -0.536089 0.000098
2 -0.550870 0.403167 -1.731169 -0.037142 -0.519553 -0.921625 0.000541
2 -0.746736 0.906539 -1.175063 -0.213714 0.157907 1.502402 0.023607
2 0.102390 0.677736 -1.092465 0.716550 0.340430 0.123959 0.001054
2 -0.717187 1.292135 -2.281049 0.264680 -0.401558 -1.893554 0.000939
1 -0.304077 2.309161 -1.269500 -0.372649 0.558733 -0.280656 -0.002568
2 -0.777785 2.010476 -1.870904 -0.694505 0.497467 0.209032 0.016261
2 0.327888 0.514668 -2.230651 1.729041 0.742922 -1.475222 0.000741
2 -0.495052 1.750785 -1.604564 -0.863652 -0.430156 -0.289033 0.034351
2 -0.051780 2.644122 -2.200824 -0.062210 1.668271 -0.635580 0.000093
2 -0.103541 1.368230 -0.787538 -0.033584 0.422279 -0.246497 0.086226
2 0.319944 1.316803 -2.035131 0.245531 0.447645 -1.935922 0.000040
2 0.385810 2.659392 -1.642061 0.699761 1.166652 -0.016868 0.025971
1 -0.551188 2.770525 -1.061688 -0.899231 -0.241855 0.377520 -0.007172
2 0.110892 2.704751 -2.496982 0.201515 -0.298883 -0.942159 0.000025
1 -0.180887 0.335666 -1.775304 0.567022 -0.652933 1.618946 -0.959209
2 -0.595102 0.384625 -2.197335 -1.749631 1.728345 -0.274412 0.003202
1 -0.110826 0.242469 -1.773819 0.170704 -1.030257 0.507857 -0.946142
2 -0.326895 2.081596 -0.539504 0.815457 0.502128 0.831783 0.001032
2 0.275793 1.698485 -0.723209 -0.277538 -1.557484 0.214716 0.000307
2 0.234106 2.029302 -2.574327 1.162087 0.247875 0.500662 0.000195
1 -0.170545 1.724865 -2.762596 0.818010 1.289618 -0.918855 -0.526177
2 -0.585597 2.576828 -1.078797 -0.219875 -0.158751 0.065618 0.001150
2 -0.581586 0.906892 -1.084368 -0.544447 0.282883 1.215927 0.016284
2 0.369694 0.760235 -2.496117 0.419917 1.104809 -0.975738 0.000017
2 -0.104077 0.724899 -1.253301 0.500651 1.646464 0.603911 0.000156
2 -0.302482 1.200119 -2.599348 -0.606114 -0.095600 1.065084 0.144138
2 0.144035 0.683943 -2.230989 0.975653 0.671132 0.713378 0.002177
1 -0.391555 2.958370 -1.975590 -0.469562 0.304773 0.623801 -0.012996
2 0.008325 1.946278 -2.506327 0.283026 -0.304713 -0.128948 0.000151
2 0.216217 1.529894 -0.963619 1.795600 -0.544597 0.267645 0.000075
2 0.220760 0.528164 -1.224074 -0.011622 -0.531885 -0.481171 0.000441
2 -0.847341 2.119497 -1.362433 -0.664829 -0.425037 -1.076298 0.000198
2 -0.233207 0.406974 -2.018537 -2.185204 -1.389644 -1.132801 0.154541
2 -0.115946 1.721134 -2.314756 0.460079 0.818714 0.989243 0.203610
2 -0.519653 1.659888 -1.928594 -0.718428 -1.190752 0.673141 0.000809
2 0.127447 0.706248 -1.320282 0.078450 -0.578855 1.972535 0.000549
2 0.224576 2.554935 -1.703212 0.418632 -0.063053 -0.819123 0.003522
2 0.113490 2.026656 -1.874347 0.951549 -0.754709 -1.171239 0.001221
2 -0.447657 2.110553 -2.897021 0.359305 -0.384415 0.404569 0.198700
2 -0.005492 2.590076 -0.813580 0.007255 0.910031 0.095205 0.027945
2 -0.405843 1.589287 -0.881354 -0.268724 0.449879 0.367387 0.000031
2 -0.626940 1.021967 -1.186073 -0.797121 -1.262791 -0.450129 0.043542
2 -0.211582 0.810137 -2.124533 1.796120 0.370413 -0.033269 0.020728
2 -0.751946 1.956979 -1.069714 -0.747359 -0.521149 -0.130121 0.001215
2 0.265718 1.514293 -0.552253 0.985452 -0.529241 0.121427 0.017450
2 -0.130406 0.802545 -0.571568 -0.669292 -0.615512 1.010176 0.000812
2 -0.228042 1.271099 -1.138034 -0.890207 0.428901 1.324527 0.027946
2 0.389224 2.812284 -0.492821 -0.144550 0.653718 0.318013 0.000313
2 -0.582325 1.463258 -0.599223 0.028791 -0.488031 0.465825 0.638030
2 -0.010153 2.733546 -0.861953 -0.772825 -0.463459 -0.318470 0.027458
2 0.030981 1.704339 -0.848711 1.104131 -0.046606 -0.036871 0.001212
2 -0.070598 1.967657 -1.490472 -0.190349 -0.209908 0.226745 0.010208
2 0.283490 0.928895 -2.746493 -0.539647 -0.059357 -0.161402 0.000014
2 -0.438729 0.546663 -2.852049 0.404865 -1.019536 -0.562761 0.000040
2 -0.247000 3.016877 -2.654437 -0.082286 -0.637496 -0.612337 0.113239
2 -0.187196 1.345908 -0.894733 -0.583284 -1.851006 0.350439 0.085436
2 -0.511648 3.045448 -2.895901 0.351625 0.315280 -0.053170 0.000026
2 -0.450722 2.833296 -0.955775 -0.667475 0.357359 0.776851 0.016076
1 -0.345671 2.184274 -2.867475 -0.415431 1.784847 -0.989893 0.231889
2 -0.535167 1.384265 -0.754797 0.394357 -0.722454 0.411674 0.003437
1 0.189464 1.915471 -2.858171 0.539922 -0.135065 -1.002040 -0.002101
2 0.105599 2.159923 -1.474767 0.208296 1.015390 -2.119970 0.001654
2 -0.077438 2.193878 -2.301456 -1.312905 -0.931415 -0.420521 0.001575
2 0.162571 2.390530 -0.676896 0.543002 -0.506267 0.066367 0.015577
2 0.045203 1.429324 -2.229615 -0.567829 0.735980 0.518256 0.000188
2 -0.512846 2.555116 -3.082158 0.320273 0.988147 -1.724054 0.000039
2 -0.471195 0.722139 -1.234596 -1.620181 0.841481 -0.240946 0.044444
2 -0.330874 0.829648 -1.702832 1.869193 0.238091 -0.073224 0.000010
2 -0.243153 1.865095 -2.318746 -1.330044 -0.029802 -1.095187 0.001672
2 -0.458064 0.204520 -0.677316 0.209901 -0.456198 0.699663 0.000016
1 -0.641021 2.874021 -0.869999 0.267460 0.084440 0.559452 -0.003064
2 -0.120358 2.486408 -1.127216 0.606294 -0.343817 -2.040416 0.018397
2 0.213370 1.665759 -1.270642 1.466049 -0.758190 0.613339 0.569091
2 -0.356615 2.671954 -1.671501 -0.464849 -0.681418 -0.160281 0.001121
2 -0.262346 2.746424 -1.129473 -0.639054 -0.520849 0.867905 0.001059
2 0.345120 2.765607 -1.959950 0.646507 0.549702 0.743053 0.147124
2 -0.534108 2.300976 -0.849025 -0.386407 -0.225193 0.381304 0.001215
2 -0.829450 0.884330 -2.231206 -0.336939 -1.388796 -0.294643 0.000845
2 -0.400295 2.645832 -0.797982 1.204161 -0.010826 -0.389708 0.011790
2 -0.196640 3.007680 -2.847443 1.048693 -0.114953 0.361563 0.013076
2 -0.630371 2.827066 -2.202621 0.263938 0.417290 1.338601 0.005801
2 0.015322 3.111075 -1.028598 -0.701746 0.624418 0.125768 0.000760
2 -0.033398 1.687478 -2.033923 -0.979806 0.261743 0.548715 0.000232
2 0.081202 1.937123 -1.562267 0.977192 -0.505441 0.192478 0.006745
2 -0.197338 1.622093 -2.310826 -1.465983 0.363492 -1.796138 0.212447
2 0.114819 1.162047 -2.247636 -0.081627 -0.728541 0.108147 0.000063
2 0.401273 1.669518 -2.983159 1.023094 -0.510169 -0.096644 0.001627
2 0.026404 0.783225 -2.679188 1.508746 -1.119179 -0.208707 0.020938
2 -0.843211 0.844272 -2.460415 -0.888478 1.229593 0.112606 0.002869
2 -0.259809 1.120583 -1.688028 -0.430898 1.784862 0.788198 0.000039
2 -0.526683 0.720841 -0.735426 0.103335 -0.481959 -0.136111 0.000001
2 -0.806174 2.858579 -2.685266 -0.446458 0.714074 0.623575 0.004675
1 -0.430099 1.907722 -2.842965 -1.731591 1.614392 -0.153906 -0.017091
1 -0.741033 1.108538 -1.283516 -0.868933 0.553384 -0.515420 0.002074
2 0.322349 2.677230 -0.963909 1.904455 -1.273253 0.327691 0.000096
1 -0.396726 1.827030 -2.572526 0.428534 -0.188802 0.894969 -0.015869
2 -0.235252 2.733496 -2.335331 -0.078773 -0.753792 0.213463 0.000094
2 -0.414817 1.428921 -2.061716 0.694747 -0.684817 -0.983217 0.015629
2 0.004592 1.893207 -0.898995 -0.935972 -0.688096 0.065581 0.011062
2 -0.618522 2.657908 -2.233912 -0.489253 -0.405012 0.438392 0.006083
1 0.225769 2.732682 -2.995040 -0.393930 -0.283256 0.298063 0.009714
1 -0.633864 3.055294 -1.686840 -0.900931 0.333978 2.058438 -1.594044
2 -0.342687 1.500970 -2.832198 -0.295094 1.156162 0.616649 0.000025
2 0.136719 2.137751 -0.862993 -0.555774 -1.088638 -0.831387 0.005643
2 0.400554 0.543446 -0.628879 0.743927 0.306637 0.223575 0.002836
2 -0.470749 0.470665 -1.212529 0.334384 0.561560 -0.083372 0.024626
2 -0.644537 0.558932 -1.849329 -0.294976 0.760318 -0.442613 0.000429
1 -0.263978 0.523540 -2.071532 -0.131345 0.824698 1.444244 0.128344
2 0.210026 3.031476 -0.803448 -0.544721 -0.105320 -0.457466 0.000090
2 -0.179200 1.446379 -2.577318 0.564756 -0.589577 0.396172 0.011308
2 -0.631786 2.335949 -2.863224 -0.680173 -1.048068 0.347398 0.011232
1 -0.805490 3.000867 -1.800195 -0.917951 -0.430080 1.225575 -1.044312
1 -0.675068 1.035356 -0.445743 0.428031 0.499787 0.740125 0.014834
1 -0.271935 2.455380 -0.691085 -1.019739 -0.108452 -0.824457 -0.067732
2 0.106108 2.410261 -1.305026 -0.037423 1.287739 -2.209945 0.004044
1 -0.549753 3.059585 -1.784437 0.491535 2.134545 1.141673 -0.804051
2 -0.251486 2.368940 -1.543785 1.077687 0.895637 -1.273682 0.000192
2 0.273203 1.441078 -2.950133 0.466864 0.649046 0.421414 0.000094
2 -0.303738 1.160500 -2.746744 -1.443871 -0.412062 -1.897313 0.026468
2 0.062308 2.359629 -2.779819 -0.297650 0.833963 0.360598 0.000102
2 0.275377 1.566021 -1.277567 -0.340135 2.032163 -0.188678 0.569084
2 0.097368 1.047710 -0.790877 -0.952093 0.181272 0.820042 0.000033
2 0.076203 1.448933 -0.738100 -1.005440 -0.600417 -0.756995 0.000887
2 -0.230698 3.072845 -2.999430 0.391265 0.541145 -0.540227 0.017148
2 -0.218707 2.330845 -2.928217 1.725227 -0.360471 -0.886895 0.000846
2 -0.374409 1.902676 -0.815631 0.983133 -0.079267 1.920778 0.000013
2 0.350170 0.211255 -1.072754 -0.410322 -0.014176 -1.227601 0.002138
2 0.009721 0.675045 -2.097737 0.623406 1.520467 -0.550567 0.002285
2 -0.132317 0.284296 -2.795543 0.013776 -0.335812 0.924623 0.005816
2 -0.039918 0.476377 -1.445266 0.723517 0.480687 -0.364167 0.000044
2 0.112756 2.266953 -0.590498 0.394697 -1.198184 0.120631 0.015564
2 -0.701622 1.169228 -0.813538 -1.018039 -0.768908 -1.368210 0.000078
2 -0.014377 2.056284 -0.883460 -0.697061 -1.828311 -1.944090 0.015549
2 0.379239 1.019180 -2.294245 -0.308034 -0.349488 -1.203975 0.036930
2 0.110662 1.694098 -1.542657 -0.474359 -0.651840 -0.839225 0.000100
1 0.120939 2.285423 -2.402348 -1.555602 -0.401942 -0.877721 -1.163823
1 0.078382 2.184374 -2.415686 -0.339673 -1.065453 -0.742243 -1.011364
1 -0.397132 0.839787 -2.534859 1.207318 -0.193815 -0.054826 -0.000957
2 -0.606657 0.729708 -2.656713 0.606726 -2.143588 -0.367154 0.000039
2 -0.610363 1.768436 -1.512417 -0.348746 -0.314029 -0.693435 0.034863
2 -0.407697 2.886900 -1.415222 1.041997 0.174165 -0.670768 0.000030
2 0.122949 0.486285 -1.654312 -0.086823 -0.318730 1.833695 0.001658
1 0.073581 2.882694 -1.129760 -1.353766 -0.368004 1.716395 0.000700
2 0.199663 0.437008 -2.088288 1.521785 1.235323 0.328346 0.000767
2 -0.365316 0.311660 -1.627137 -0.217198 0.879908 0.098528 0.000304
1 0.275939 2.290722 -2.339438 -0.600881 0.031403 -0.443264 -0.196985
2 -0.566126 0.337711 -3.119451 0.934880 0.048233 -0.838990 0.000196
2 -0.722567 2.756243 -0.815628 -0.122657 -0.682841 0.791744 0.025824
1 -0.394270 3.052499 -0.759761 1.584698 1.011834 0.009200 -0.004943
2 -0.210791 2.811656 -0.694722 -0.026877 -0.197604 -1.196892 0.000062
2 -0.607501 2.772578 -1.894412 0.629922 0.532728 0.963923 0.000113
2 0.230398 2.744712 -1.701381 0.502538 -1.571818 0.455685 0.004238
1 -0.737554 1.788601 -0.969026 0.376744 -0.100425 0.677572 0.000081
2 0.305615 0.464971 -1.709786 -0.677889 -0.287825 -0.712241 0.003823
2 0.308862 0.595797 -1.886345 -0.658923 0.530756 -0.215415 0.000606
2 0.361936 1.486577 -0.675966 -0.576150 -1.071256 1.429297 0.015321
1 0.418161 2.240878 -2.723029 -0.199012 -0.803643 -0.053796 0.027299
1 0.328561 0.492227 -2.921685 -0.528080 -0.119834 -0.524070 0.120922
2 0.163540 0.721130 -1.772762 -1.724138 -0.667593 -0.380679 0.000311
2 0.122828 2.947849 -2.626408 -2.059546 0.416692 -0.327658 0.000729
2 -0.004247 0.356909 -2.913679 -0.367991 -0.346090 1.265519 0.004057
2 0.300969 3.030613 -0.560219 -1.381807 -0.255003 -0.594987 0.190014
2 0.398238 1.061534 -1.187594 -0.412171 -0.180825 -0.776894 0.000234
2 0.373032 2.932737 -1.932375 -0.663555 0.098339 0.743318 0.009745
1 -0.806038 0.545656 -1.045284 0.015883 -0.250939 -1.761637 0.000223
2 -0.720138 0.238550 -2.377720 0.140832 0.374031 -0.333601 0.002025
2 -0.758144 0.327564 -1.296447 0.641944 -0.171876 1.159699 0.000550
1 -0.722740 1.674576 -2.416834 0.838201 0.177492 0.883842 -0.001745
2 -0.459328 2.840848 -1.677952 0.063447 -1.942944 0.307270 0.001248
2 -0.141184 2.896581 -1.078956 1.074640 -1.623189 -0.134356 0.001356
2 -0.036134 1.387859 -3.089742 -0.721200 -0.624050 0.229176 0.000002
2 -0.727642 2.239385 -0.390840 -0.780235 -0.250048 0.493946 0.036343
2 0.277762 1.503747 -0.364614 1.022206 -0.172747 0.362676 0.016666
2 -0.061407 0.586439 -0.454376 0.273541 -0.225415 0.212124 0.000071
2 -0.403223 3.110152 -0.424186 0.549215 0.695716 0.328538 0.187396
2 -0.446394 2.971580 -0.504029 0.513387 0.993852 -0.198343 0.010169
1 0.354723 1.757389 -0.458245 -0.021255 -0.080301 -0.176130 0.000056
2 -0.183713 0.991415 -0.514836 -0.193870 -0.097890 -0.614222 0.000763
2 -0.767793 0.682992 -1.253072 0.344692 0.188155 -0.252848 0.000406
2 0.383771 3.043190 -2.160030 -0.665987 0.806032 -0.683526 0.002445
1 -0.297634 0.267205 -2.972896 0.054460 -0.188212 1.277779 0.001938
2 -0.392770 2.629294 -0.319750 -1.387598 0.387922 0.704582 0.063187
2 -0.376581 2.069622 -0.334919 -0.587516 -0.028764 0.232069 0.000547
2 -0.626388 3.038185 -0.356633 0.833922 0.082431 0.376261 0.000325
2 -0.476495 0.469009 -0.445981 -0.339044 1.138620 -0.397997 0.000256
2 -0.553421 1.484828 -0.488244 -0.419819 0.193262 -0.324445 0.673262
2 0.210201 2.745590 -0.352222 -0.195817 -0.005014 -0.144794 0.000186
2 -0.291409 1.276830 -0.429158 1.192253 0.391586 -0.837531 0.000535
2 -0.694036 1.886696 -0.656606 0.014769 -0.304373 -2.137738 0.000025
2 -0.814021 0.973029 -0.493082 -0.033430 -0.339644 1.029553 0.015609
2 -0.710707 1.023609 -2.005393 1.258394 -0.655043 -0.838488 0.000016
2 -0.793922 1.234866 -1.056063 0.505458 1.657415 0.437884 0.000668
1 -0.789051 2.120815 -0.769976 0.441537 -0.153777 0.597041 -0.005256
2 -0.755078 2.551581 -1.404647 0.755929 1.232753 -0.797297 0.000005
2 -0.818207 2.509376 -2.704325 0.198288 0.288457 -0.379847 0.000176
2 -0.824413 2.384925 -2.384579 0.130936 1.440130 0.197576 0.000041
2 0.181307 2.992261 -0.531382 0.741767 -1.557310 -0.267476 0.189763
2 0.403599 0.203448 -0.892594 -0.685597 -0.655943 0.055913 0.177359
1 0.394624 2.746998 -2.254628 -0.651699 -1.508155 -1.227398 0.017590
2 0.398567 1.066467 -1.845029 -0.724947 -1.097512 1.436683 0.000342
2 0.437078 2.547062 -1.429839 1.491766 0.182791 -0.061280 0.006599
1 -0.751701 2.741078 -1.659903 1.101138 -0.029709 -1.138348 -0.025169
2 -0.812347 2.550696 -2.178324 0.373200 1.102998 -0.584185 0.000324
2 -0.732486 1.195107 -1.654404 1.664740 0.202783 -0.507360 0.000102
2 -0.414545 0.097828 -3.079206 -0.813131 -0.303905 -1.038429 0.000597
2 -0.664020 0.059914 -2.401620 0.069455 -2.076542 -0.099840 0.002188
2 0.083115 0.102543 -1.895074 1.603141 -0.358163 0.600330 0.000084
2 -0.223584 0.187462 -1.870148 0.196705 0.290744 0.323377 0.019631
2 0.406003 0.117839 -2.768499 0.873827 -0.045493 -0.164967 0.000728
2 -0.537331 0.124163 -0.938321 -0.547998 -0.047434 -0.225130 0.000046
2 -0.603537 0.079518 -2.183522 -1.962744 -1.364349 0.821519 0.000501
2 -0.299206 0.209638 -2.803666 -0.163033 0.362000 0.347738 0.462002
2 -0.281952 0.229498 -1.181296 0.265881 1.539724 -0.222229 0.000007
1 -0.294236 0.276485 -2.106803 -1.437368 2.247041 1.939842 0.002191
2 -0.819237 0.210768 -2.919727 -0.652327 1.665468 -0.026368 0.000007
2 -0.182443 3.103380 -2.573869 -0.260899 0.108430 1.841537 0.115846
1 -0.182073 0.058747 -2.683387 -0.094894 -0.737466 0.695897 -0.874580
2 -0.413623 0.150185 -2.309224 0.930690 1.759434 1.631224 0.000220
2 -0.339791 0.128770 -0.325387 0.446529 0.698363 -0.574117 0.000059
1 -0.660805 1.605870 -0.273366 1.837674 -0.695085 0.408813 -0.003007
2 -0.393911 3.038962 -0.316264 1.247140 0.642584 -0.735577 0.178645
2 0.144808 0.739565 -0.317290 -0.082640 0.773471 -1.046860 0.000055
2 0.134755 1.434057 -0.382300 -0.820230 -0.198725 -1.558040 0.015013
2 -0.818089 1.881678 -2.896717 0.646649 -0.864891 -0.643368 0.000033
2 -0.562887 0.077793 -1.928414 -0.424316 0.104183 1.106844 0.000055
2 0.345332 2.680351 -3.113762 -0.491220 -0.057743 0.238304 0.005744
2 -0.404389 0.497333 -0.233341 -0.619030 -0.823665 0.640293 0.228707
2 0.302548 0.545905 -0.219967 -0.032158 -0.289599 0.661314 0.001651
2 0.047661 0.154617 -0.227298 0.660999 -1.666912 -0.527036 3.567252
2 -0.679139 2.496013 -0.262028 -0.036094 -0.183105 -0.513702 0.000065
2 -0.265244 0.477592 -0.262862 -0.007240 0.087136 -1.110384 0.052411
2 -0.750753 2.132734 -0.290908 -0.221910 -1.435868 -1.750253 0.037279
2 -0.819875 0.766813 -1.831397 1.397730 -0.866942 0.587042 0.000232
2 0.093709 3.094860 -1.708448 0.943820 -1.636325 -0.464838 0.005365
2 -0.145339 -0.071867 -1.940367 -0.802327 0.959574 -0.181843 0.000281
2 0.101449 -0.093402 -1.022983 1.287698 0.738563 -0.135656 0.000643
2 0.430407 -0.036390 -1.253320 0.424930 0.732080 0.931206 0.011750
2 -0.394140 -0.088209 -1.422630 1.010493 -0.302439 0.411987 0.000049
2 0.434139 -0.088947 -0.782888 1.214798 -0.611655 -1.461245 0.004726
1 -0.120626 -0.097973 -1.718789 0.785374 -0.972704 0.159385 0.287790
1 -0.007674 0.027473 -0.561033 -1.147678 -0.857270 -0.732826 0.004249
2 0.181517 0.018753 -3.026561 0.454903 -0.514374 -0.438218 0.007018
1 -0.080393 0.027149 -2.689806 -0.741854 -0.138977 0.445790 -0.875499
2 0.086602 0.069170 -1.151662 -0.864215 0.685567 -1.540063 0.000621
1 0.331900 0.044868 -2.948065 -0.357256 1.060392 -1.677911 0.004606
2 -0.823523 0.018900 -2.095680 1.354453 -0.218934 -0.653971 0.000270
2 0.315031 -0.015178 -1.930060 1.113179 -0.083907 -1.766236 0.000144
2 0.456609 0.084978 -0.891289 -0.702232 -0.972456 -1.531658 0.176973
1 0.456516 0.923734 -1.535992 -0.355615 0.092740 0.405884 0.036658
2 0.463836 1.359629 -2.499562 -1.718760 -0.463285 -0.148424 0.000028
2 0.457660 1.646566 -0.900125 0.346323 -0.431596 1.264426 0.004365
2 0.446309 2.371655 -0.872226 -0.390232 -0.428587 -0.682132 0.000345
2 0.450661 1.260479 -2.976000 -0.287857 1.097291 -1.830603 0.000096
2 0.453118 2.672129 -1.784488 -0.752322 0.312440 -1.762867 0.018047
2 -0.855872 2.113292 -1.779446 -0.787712 1.232558 0.337903 0.016360
2 -0.855719 2.424964 -0.804238 -0.474889 -1.399461 -0.175872 0.000188
1 -0.853326 2.726080 -2.012457 0.533223 -1.364710 0.312041 -0.004707
2 -0.853434 1.595331 -1.734005 0.707939 1.740376 -0.780848 0.002809
2 -0.528574 1.297452 0.236828 -0.957728 0.739910 -0.186525 0.100442
1 0.147961 2.050819 0.225987 -0.399085 -0.015806 -0.228382 -0.791253
1 0.025131 2.072600 0.232262 -0.869831 -0.313734 -0.086203 -0.804555
1 -0.537580 0.249726 0.199567 -0.015213 0.136300 -1.356479 -0.009971
1 -0.708962 1.303582 0.173873 0.205836 0.015819 -0.607541 -0.003264
2 0.038051 1.355147 0.189987 0.103357 0.814827 0.011586 0.000010
2 -0.516560 3.052702 0.232512 0.632438 0.771569 -0.007061 0.131428
2 -0.670201 1.070138 0.136148 -0.102041 -0.444754 0.096046 0.000132
2 -0.240360 0.594927 0.162118 0.482277 0.231192 0.536806 0.000002
2 -0.000749 2.662540 0.176362 2.054868 0.867640 0.898909 0.000006
2 -0.418571 1.241590 0.177451 0.238329 0.371949 1.355502 0.092911
1 0.357665 0.517666 0.142776 -0.884554 0.586072 0.692219 0.001617
2 -0.770092 0.457353 0.242291 0.394768 0.284097 0.618492 0.000535
2 0.446329 0.831236 0.221637 -0.035759 -0.653368 -0.654789 0.000035
2 -0.818724 1.947157 0.257391 0.792093 -0.824318 0.985973 0.000006
2 -0.837545 2.820015 0.111953 0.163126 -0.831671 -0.055042 0.000005
2 -0.528746 2.695789 0.076438 -0.788970 0.647015 -0.938530 0.000042
2 -0.319269 1.386301 0.071499 -0.786710 1.170377 -0.535037 0.000748
2 -0.375505 3.103697 -0.021031 0.677497 -0.027772 -0.983962 0.000136
1 -0.540132 1.607483 0.033713 -0.939647 -0.563072 0.722510 -0.004531
2 0.103824 1.991003 0.057296 -0.960962 1.338085 1.112018 0.003193
2 -0.624619 0.424567 0.055851 0.723083 0.007919 0.615434 0.000264
2 0.285210 -0.083114 0.037959 0.414227 1.137578 1.039876 0.003079
1 -0.322436 -0.076728 0.045796 -0.128175 1.053179 -1.773284 0.003922
2 -0.831543 -0.034136 -0.139841 0.160166 -0.266059 0.991573 0.270064
2 -0.220907 0.083431 -0.099443 0.317987 -1.006513 1.280533 0.000699
2 -0.254924 2.776656 -0.178516 0.426127 -1.191001 2.120001 0.000119
1 -0.072247 0.863212 -0.160975 0.010269 -0.753199 0.324987 0.000010
2 0.163458 1.492527 -0.186650 -0.087795 -1.388434 -0.080693 0.001168
2 -0.584399 2.139256 -0.179883 0.000624 -0.307573 -0.246898 0.001022
2 0.174400 2.412430 -0.142136 -0.594697 0.456848 0.724012 0.000002
2 -0.498948 2.661685 -0.184005 0.778790 0.435210 0.334318 0.004857
1 0.076949 2.977601 -0.094415 0.368233 0.590951 0.838186 0.012367
2 0.101808 2.822043 -0.131969 1.167028 0.439357 -0.418282 0.012342
2 -0.485777 0.421144 -0.167030 0.207872 0.912044 -0.298013 0.177276
2 -0.315254 0.332927 -0.104554 0.404609 -0.130921 -1.250437 0.001445
2 0.188583 0.554822 -0.065942 -0.004874 0.209020 -0.128258 0.001644
2 -0.804623 0.242426 -0.131887 0.069041 -0.125473 -1.036345 0.001034
2 0.085206 0.096111 -0.154086 1.366128 0.253528 -0.862508 3.567252
2 -0.422245 0.075292 -0.034972 -0.010095 0.848659 -1.005736 0.001564
2 0.425072 1.866537 0.230725 -1.745797 -0.640421 0.607800 0.001148
2 0.177853 1.259971 1.807339 0.770529 -0.504840 0.641721 0.000092
1 -0.354956 0.601063 1.296568 0.577749 -1.029596 -0.266961 0.014042
2 0.432306 3.022447 1.214797 0.652207 0.208751 0.758712 0.001462
2 -0.014227 0.558618 1.372416 0.627448 0.161991 -0.669240 0.009659
1 -0.639646 1.436878 3.111518 0.204597 -0.235133 -0.193304 -0.342008
1 -0.844931 0.677307 1.842509 -1.387476 0.635727 -0.295837 -0.003231
2 0.071567 1.030787 0.465532 -0.177082 0.001090 -0.503939 0.000012
2 0.162034 3.058501 2.876768 0.751789 0.526105 0.319729 0.001620
2 0.426221 1.806895 3.001836 0.570883 0.609288 1.280953 0.009675
2 -0.463666 2.046865 1.658493 0.677408 -0.035302 -0.641787 0.632762
2 0.008760 2.825476 1.117992 0.127726 0.516464 -0.303536 0.031330
2 -0.389855 2.518650 2.295577 -1.599611 -0.056349 0.251438 0.100147
2 0.266819 2.547544 2.980379 -0.173209 -0.045710 0.064479 0.000493
2 -0.237730 2.756039 1.049164 0.950941 0.219013 0.217526 0.001681
2 -0.598556 0.691459 2.422182 0.326615 -0.675529 1.403004 0.000986
2 -0.295917 1.999684 1.885312 0.085684 -0.017284 0.591995 0.000891
2 0.218421 0.901472 2.830723 -0.575765 1.030241 0.160464 0.280141
2 -0.345448 2.117866 0.617137 0.040283 0.716097 0.063456 0.338146
2 -0.286486 0.903763 1.587782 0.588494 -1.062249 -0.228979 0.000002
2 -0.813099 2.768652 2.407657 -0.191336 -1.163778 -0.432172 0.000322
2 -0.355482 0.453053 2.842795 0.966538 1.724014 0.780835 1.346638
2 0.250982 2.048895 1.680613 0.538757 0.033790 -1.107787 0.623032
2 -0.613079 2.997794 0.503911 0.582032 -0.939149 0.826461 0.001147
2 -0.214906 1.796462 1.801737 -2.212327 0.671314 -0.047827 0.035034
1 0.399621 2.970511 1.555638 0.099447 0.222785 1.086014 -0.007228
1 -0.055245 1.434837 1.750992 0.153456 -0.041870 0.209216 0.229128
2 -0.570472 1.872495 1.293195 -0.798297 -1.635751 -0.478762 0.000053
2 0.438376 2.330864 1.147776 0.644149 -1.270011 1.639723 0.000045
1 -0.543106 0.610956 1.940591 0.032168 -1.275274 -0.278942 0.112654
2 -0.687948 1.724629 0.884415 -0.548434 -0.695157 0.644273 0.002768
2 0.344021 0.313418 2.777496 0.313689 -1.656778 0.841473 0.000769
2 -0.102820 1.448753 1.635168 1.498423 0.568509 -0.409103 0.250536
2 -0.217334 1.976728 1.002261 0.472971 -0.456222 -1.722356 0.001332
2 0.016965 2.776478 2.309605 -0.197804 0.096793 1.896776 0.000148
2 0.089786 2.383076 1.406007 0.812564 1.243128 0.291658 0.005089
2 -0.045508 0.725139 1.367515 -0.778778 0.730859 0.987242 0.009109
1 0.271263 0.684707 2.000735 0.789840 -1.348305 0.495110 -0.008436
1 -0.638745 0.334672 0.913430 -0.273175 -0.389515 1.008206 0.000586
2 -0.071425 1.727943 1.414358 0.544650 -0.095344 -0.342186 0.000200
2 0.288912 0.933410 1.165642 0.689303 -0.215137 0.062801 0.000095
1 -0.484888 2.828319 1.593948 -0.079540 -0.140839 -0.903294 -0.149975
2 -0.470352 0.482217 2.268139 -1.137646 -0.351821 0.587987 0.000567
2 0.020582 1.791726 2.190878 0.319744 -1.049690 0.458206 0.067953
2 -0.194867 1.256470 1.727611 -0.918596 0.917756 0.735789 0.005744
2 -0.095634 2.978892 0.330203 -0.081274 -1.423863 -1.212845 0.000063
1 -0.419846 2.115780 2.427859 -0.317357 1.984150 0.406721 -0.105085
1 -0.423734 1.917626 2.291268 -0.590602 -0.252802 0.203083 -1.037701
1 -0.768845 1.186945 0.466018 -1.189337 0.563416 -1.943942 -0.006312
2 -0.103828 0.646379 1.764269 -0.283017 0.201872 -1.088392 0.000007
1 -0.354755 2.003488 2.279217 0.111915 -0.865194 0.612634 -1.087189
2 0.187932 1.133354 2.105848 -0.315370 -0.724419 -0.164324 0.000136
2 0.299361 0.840345 1.391524 -0.170214 -1.047032 -0.367987 0.000100
2 -0.415065 2.033591 1.061666 -0.533733 -0.573269 -1.183727 0.000472
2 -0.376568 0.292333 1.554386 -0.653714 -0.422905 -0.165963 0.284388
2 0.062204 0.293325 1.728095 0.286261 0.047620 -1.031174 0.002283
2 -0.317217 2.405899 1.738568 -1.157051 -0.282937 -0.300107 0.000786
2 0.016629 1.443492 0.753803 0.820916 0.238281 -1.227119 0.000656
1 -0.174482 1.643998 1.746102 -0.152545 1.514048 1.347888 -0.041708
2 -0.411926 1.044074 1.058835 -0.435617 -0.905733 -0.048213 0.000019
2 -0.644937 1.548525 2.838651 -0.424012 0.600329 0.390619 0.000058
2 0.249861 1.499610 1.978857 -0.441071 -0.249701 0.898554 0.000043
2 0.005988 3.091008 2.761446 0.367358 0.182264 0.898532 0.034904
2 -0.234796 1.698241 2.691640 0.464404 0.352445 -0.334977 0.000415
2 -0.746921 2.609073 1.520824 0.007649 -0.001557 -0.712169 0.008207
2 -0.019104 1.911392 2.252789 0.163153 0.354183 0.066699 0.068104
2 0.252626 1.702240 2.175467 -0.291090 -0.269603 0.253295 0.000150
2 -0.845146 1.523987 2.335594 -1.166207 0.495285 0.098167 0.000033
2 -0.025507 0.641010 0.782968 0.111827 0.398867 0.674752 0.010063
2 -0.447534 0.566931 2.024908 -0.003718 -0.478538 -0.106525 0.142191
2 -0.015226 1.282470 0.879656 0.010303 0.146470 -1.233573 0.013201
2 -0.389818 1.353951 1.734052 -0.052361 0.535424 0.375950 0.932317
2 0.168036 2.033481 1.599890 -0.311412 0.706984 -0.192106 0.622845
2 0.156927 1.491562 2.370403 -0.845139 -0.499563 -0.261803 0.000081
2 -0.289553 2.440459 3.079975 -0.750732 0.430629 0.148543 0.000559
2 -0.446621 1.772189 1.046971 0.366578 0.111360 0.684336 0.000350
1 -0.438433 3.002692 0.597137 0.059014 0.992611 -1.461139 -0.008273
2 -0.281816 0.922315 2.007816 1.150642 -0.001099 0.023897 0.000268
1 -0.425829 1.974165 2.058579 0.964268 0.446289 -0.831517 -0.055579
2 0.297269 2.131115 2.317247 0.262732 1.006055 -0.126584 0.000073
2 -0.370147 1.818621 2.467147 -0.050561 -0.724859 0.606813 0.001056
2 -0.434145 0.673448 2.536655 0.224632 -0.723628 -0.739898 0.009511
1 -0.079618 1.912637 0.494875 -0.366930 -0.708447 -0.967780 -0.282248
2 0.187208 3.101835 0.538848 0.633552 0.188684 0.004185 0.002377
1 -0.592748 0.686329 0.626477 -0.399227 -0.809054 0.365270 0.000608
2 -0.480563 1.597751 1.258565 -0.265479 -0.857114 0.695516 0.000055
2 0.150931 1.389586 0.461116 -0.239738 0.194152 -0.331852 0.000012
2 -0.102361 2.478594 2.716227 0.787262 -0.291505 -0.129279 0.000061
2 -0.383949 0.400247 0.882619 -0.452752 -0.285673 -0.118035 0.000377
2 -0.369355 2.572913 1.630033 0.136094 -0.325296 -0.715716 0.164416
2 -0.496268 2.502565 1.174780 -0.323109 -0.502323 0.620576 0.002547
2 -0.333916 2.533582 1.257964 1.503915 -0.459397 0.699550 0.002525
2 0.236223 2.299970 1.711830 -0.093145 0.594421 0.544304 0.709940
2 -0.331931 2.271386 1.505402 -0.178222 0.378475 -0.622272 0.000165
2 -0.491932 1.509210 1.517492 -0.017522 -0.288512 -0.488179 0.002432
1 -0.799412 2.970953 1.022116 -0.113934 0.286343 0.138869 -0.000641
2 -0.227462 1.075349 2.172914 -0.056714 1.068816 -0.152594 0.000235
2 0.022125 1.200225 1.013735 0.313613 0.552600 0.291724 0.012553
2 -0.785747 2.666603 1.745556 -1.541166 -0.266915 -0.183454 0.000276
1 0.353757 0.965278 0.622445 1.539967 0.662748 -0.011432 -0.069904
2 -0.671133 2.264101 3.069694 -0.344140 -0.716080 1.250371 0.000299
2 0.172611 2.431964 1.838846 1.147888 1.018711 -0.935907 0.008396
2 -0.593507 1.371081 1.740567 0.253217 -0.744513 0.689348 0.000828
1 0.450489 0.985851 0.456135 0.414003 0.298380 -0.637635 -0.069369
2 -0.564473 1.677209 2.556824 -0.454511 1.298997 0.662346 0.003899
2 -0.664503 1.818315 1.043364 -1.056042 0.489118 -1.154609 0.002681
2 -0.125124 1.944517 1.473737 0.651136 -0.679249 -0.587134 0.000311
1 -0.694431 2.314179 2.357950 0.304906 1.220647 -0.209476 -0.300887
1 0.031152 1.901696 0.388464 0.875052 -0.006305 0.289255 -0.319718
2 -0.268764 2.231710 2.696532 0.895674 0.738977 0.619645 0.000039
2 -0.142950 2.903775 1.597252 -0.001573 0.110639 0.140067 0.007793
2 0.350429 0.631291 1.007082 -0.303363 0.635750 0.770281 0.000101
2 -0.602296 1.886883 2.642927 -0.293655 1.511499 -0.105765 0.843881
2 -0.116331 2.167009 1.552549 -0.851710 -0.274118 -1.273758 0.000230
2 -0.807361 0.549147 0.673523 -0.297898 0.210088 -0.372742 0.000576
2 -0.099264 2.975038 2.097403 1.233781 1.425829 -0.648168 0.000657
2 -0.130053 2.246547 2.286884 0.530780 -0.511130 -0.233070 0.000016
1 0.156035 0.467050 2.146869 -0.600312 -0.261543 0.192506 0.011614
1 0.027706 1.479078 1.360176 -0.181999 0.537422 -0.150844 -0.000917
2 0.064991 0.847583 2.347967 0.426998 -0.373748 -0.852741 0.000430
2 -0.357216 0.581202 1.132043 -0.840657 0.359683 -0.496591 0.013312
2 -0.039815 2.493363 2.435956 -0.593778 1.254510 0.182563 0.698057
2 -0.222651 1.392900 2.452145 -0.839377 0.127431 0.501058 0.131667
2 0.070443 0.385572 2.050357 0.815565 -0.279447 -1.008414 0.030257
1 0.196513 1.010687 2.427951 0.271828 -0.304745 -0.537531 -0.002535
2 -0.028742 2.831998 1.933773 -0.260862 1.893371 0.299321 0.000588
2 -0.109387 0.469065 2.674232 0.363638 -1.224615 -0.605107 0.000054
2 0.191426 1.681698 1.662617 1.468360 1.021267 -0.459814 0.181789
2 0.142086 2.168945 0.560202 -0.523661 0.371397 -0.520520 0.000008
2 0.138216 1.589540 1.736206 0.460795 -0.510975 -0.716521 0.181887
1 -0.312258 1.010949 3.006644 0.946839 0.779991 0.744990 -0.044300
2 -0.371097 1.397050 1.603155 -0.894592 -1.926429 0.592827 0.340494
2 0.412523 1.931120 1.812238 1.089004 1.703016 2.490144 0.002583
2 -0.770926 2.344583 0.795667 -1.678999 0.707245 0.517087 0.000277
2 -0.771556 0.181516 2.041551 -0.286188 -0.210468 0.771335 0.009186
1 -0.263246 2.261061 2.970897 0.641024 -0.341615 1.750794 -0.000193
2 -0.124689 1.898865 2.454030 0.822313 0.375258 -0.774073 0.000746
2 -0.546209 2.590567 2.400060 -0.400036 0.861816 -1.456776 0.001531
1 -0.327887 2.611574 2.373327 1.484710 -0.364672 -0.357400 0.098419
2 -0.631603 2.516819 0.655205 0.275316 -0.137975 -0.898680 0.011155
2 -0.241187 1.541655 2.449076 1.146625 -1.007847 -0.770153 0.031249
2 -0.181803 0.607438 1.312010 0.145102 0.611939 -0.151280 0.009802
2 -0.350562 1.283924 1.653503 -1.050517 0.794781 0.583201 1.121462
1 -0.526627 1.344259 3.086605 0.325360 0.856925 0.398900 -0.343236
2 -0.063528 0.610945 0.625561 0.020367 -1.695813 0.145416 0.012265
2 -0.592099 2.000368 2.489647 -0.562104 -1.202091 -0.102017 0.002149
2 -0.137340 1.933886 2.018950 -0.075735 -1.529714 -1.575153 0.000457
2 -0.563277 0.931120 2.509744 -1.129006 0.816730 0.612790 0.035462
2 -0.132493 1.749965 0.940723 -0.087621 0.052663 -0.187100 0.000073
1 0.220814 0.802301 2.906454 0.716908 -0.064812 1.799916 0.277720
2 0.141002 0.515929 1.058481 0.371391 -0.064156 -0.860631 0.000090
2 0.154238 1.471640 2.622036 0.474819 -2.185748 -0.620499 0.038696
2 -0.494558 1.479979 2.515755 0.464439 -0.425048 -0.360685 0.960964
2 -0.614334 1.047380 2.778731 -1.635069 -0.401569 -0.339887 0.000379
1 0.082070 0.639147 2.464260 0.380144 -1.217104 -1.082569 -0.002604
2 -0.495307 2.512964 2.075431 -1.864202 -0.000708 0.028220 0.000098
2 -0.426170 1.115813 2.025942 0.542804 -0.234817 1.194511 0.000165
1 -0.651200 2.334684 1.666069 -0.273439 0.697179 -0.475101 -0.014636
2 0.053062 2.304123 1.254891 0.774731 -0.908843 -1.808352 0.016898
2 0.003593 2.690144 2.898989 -0.415598 0.751044 -0.365576 0.002349
2 0.342907 0.632655 0.477900 -0.193151 1.085252 0.204385 0.009534
2 -0.062083 2.754475 0.696614 0.579449 0.314412 0.693806 0.000918
2 -0.511738 2.506484 0.539467 0.060058 -0.201060 -0.027296 0.012559
2 -0.366385 0.367515 2.715066 -1.165733 -0.394809 -0.131811 0.266685
2 0.095789 2.996278 2.339314 -0.677546 1.818701 0.217450 0.000224
2 0.454781 2.214656 1.379048 0.635277 0.470481 0.084651 0.000066
2 0.062513 2.933070 1.001842 -0.524812 0.221764 0.323895 0.018096
2 0.040877 2.435377 2.495148 0.420700 -0.056532 0.134267 0.698068
2 -0.406788 2.590669 1.504815 -2.115110 0.260065 -0.363837 0.237408
2 -0.499832 1.960184 1.589341 0.474545 0.714716 -0.575549 0.633780
2 -0.696742 2.656203 1.166490 -0.084937 -0.640173 -0.725881 0.000074
2 -0.030412 2.055211 1.005954 -0.312549 0.595608 1.741264 0.000868
1 -0.463657 0.227080 2.613172 -0.045087 -1.164899 -0.963557 -0.075359
2 0.030857 0.743588 0.534079 0.523048 0.181425 -0.550187 0.002257
1 0.056572 0.406088 1.877466 -0.760833 -0.424112 0.493373 -0.001672
1 -0.241949 1.494253 2.825393 -1.684493 -0.973620 0.075475 -0.001543
2 0.230412 2.910423 1.217296 0.673344 0.302443 0.629661 0.000433
2 -0.289769 1.638666 1.903075 -1.984945 -0.371705 0.950742 0.002429
1 -0.075632 0.265701 1.402329 -1.514117 0.098232 0.223724 0.003833
2 -0.710790 2.328365 1.013879 -0.469957 -0.797017 -0.285857 0.002312
2 -0.564139 2.574462 1.736530 0.438298 1.657550 -0.271611 0.000854
1 -0.208941 2.852786 0.588207 -0.850011 -0.505064 -1.310998 -0.007202
2 0.003229 2.556946 1.715356 0.251309 -0.170017 -1.190280 0.000214
2 0.084489 2.364800 1.107513 -0.915846 -0.796930 0.650103 0.011970
2 0.374737 1.111775 0.722483 -0.221135 -0.142121 -0.368570 0.003803
2 -0.410986 0.602583 0.963631 0.716683 0.767532 -0.423471 0.004262
2 -0.250820 1.919086 2.623538 1.535135 -0.592550 -2.018325 0.009381
2 -0.080750 2.763630 0.475174 -1.215974 0.321740 0.133313 0.001989
2 -0.789387 0.672760 1.045625 -0.675905 0.972706 -0.131403 0.001104
1 -0.465038 1.815974 2.945860 -0.273442 0.670242 -0.569357 0.063194
2 0.105020 2.113200 2.693205 -0.812795 -0.776883 0.884089 0.000011
1 0.210813 2.418516 0.761088 -0.648165 -1.064342 -0.077778 -0.000635
2 -0.160911 2.786947 2.878890 0.326672 1.054696 -0.557282 0.001604
2 -0.362846 0.564626 2.641308 0.930800 -1.364992 -0.599433 0.009280
2 -0.105251 1.373633 2.517861 -1.394664 -0.282292 -1.007927 0.100918
2 0.192959 2.766444 2.880004 -0.673766 -0.650943 0.299343 0.001165
2 -0.052260 2.304401 0.920796 -1.374180 0.430363 0.887648 0.000153
2 -0.403468 1.615535 0.547055 -2.358257 -1.009398 0.446111 0.000150
1 -0.553829 2.292133 2.304713 0.174953 -2.421942 -0.215930 -0.318463
2 0.426766 0.488827 0.490786 0.132056 0.358036 -0.210252 0.019986
2 -0.364121 0.273335 1.431826 -1.927099 -0.103204 0.576519 0.284398
2 -0.363841 0.265044 3.039959 -0.097908 0.080624 1.680941 0.000933
1 -0.145534 0.884758 2.970779 0.405345 1.965239 -0.491545 -0.044698
2 -0.291182 0.220822 1.965503 0.445516 0.259422 -1.288768 0.000009
2 -0.692410 0.538197 1.384330 -0.088356 1.372282 -1.032549 0.000003
2 -0.070212 2.749911 1.590843 -0.956465 0.336138 -2.041913 0.012569
1 0.390126 2.745009 1.756990 0.177591 0.813013 0.518998 -0.007925
2 0.148436 2.370632 1.996148 -0.778828 -1.025171 0.226595 0.006613
1 -0.352059 1.780817 1.737344 1.426041 2.160605 -0.279974 -0.007782
2 -0.653463 2.553311 0.329358 0.366435 -0.961957 -0.912292 0.000811
2 -0.530442 3.118335 0.946487 0.275023 -0.022489 0.615275 0.818564
2 -0.207821 0.777208 2.496622 0.030401 0.321948 -1.945549 0.000076
2 -0.494531 0.594126 0.465118 1.115592 -0.006001 0.302752 0.000540
2 0.371935 2.071409 1.927009 0.777726 0.402006 0.774299 0.002409
1 0.152418 1.324873 2.610805 -1.058196 0.893173 -0.520039 0.036998
2 0.175871 2.775663 0.464848 1.236080 -1.153678 -0.979663 0.000060
2 0.249796 2.829343 0.769254 -0.128968 -1.038208 -0.624171 0.000313
2 -0.656205 0.590305 2.769151 -0.595845 1.982973 1.200778 0.000014
1 -0.478359 2.487121 1.558426 1.205484 -0.636084 1.262716 0.095396
2 -0.723954 2.620933 2.630317 0.018223 -0.476950 0.481854 0.000032
2 -0.711434 2.768695 0.886078 0.232593 0.727944 -0.041431 0.000069
2 -0.448496 2.050962 0.617413 1.198248 1.614751 -0.174854 0.342380
2 -0.445742 1.810433 2.806352 0.271469 -1.385561 -0.476674 0.065878
2 -0.577034 0.537903 2.094315 0.889830 -1.112086 0.405677 0.037274
2 -0.745427 3.060510 2.323092 0.225247 -0.043624 -0.379827 0.000304
2 -0.000180 2.840693 1.719783 -0.197718 -1.102145 -0.750048 0.007219
2 0.097052 0.913497 2.105907 -1.617518 0.736502 -1.132939 0.000217
2 -0.600630 0.922925 2.956092 -0.645905 -0.217202 -1.191050 0.776851
2 -0.306590 0.294857 0.601467 2.322042 -0.216425 -0.885423 0.000189
2 -0.267366 1.917957 2.789851 -1.019173 0.319632 -1.504621 0.009122
2 -0.617437 2.098011 1.554962 0.999485 1.728703 -0.065094 0.004190
1 -0.601923 1.509599 2.499035 -0.973715 0.164004 -0.669384 0.963676
1 -0.577889 1.733066 2.042243 1.162107 0.870462 1.123756 -0.011526
2 -0.573116 2.275489 2.871356 1.032946 -0.518334 0.456991 0.000294
2 -0.679369 1.408995 0.850960 0.776248 0.452921 -0.184388 0.000011
2 -0.695403 1.683758 1.661095 0.469697 -1.570106 -0.140244 0.000258
1 -0.624447 1.805878 0.646038 0.760749 -0.289768 -1.254130 0.000064
2 0.103157 2.631966 1.301237 -1.769836 -0.840890 -0.494200 0.000051
2 0.406805 2.898249 1.364221 -0.164626 -0.480242 0.571198 0.002170
2 0.388434 1.156424 1.889903 -0.344822 -0.462804 -0.688862 0.000083
2 -0.701154 0.957405 2.461921 0.640095 0.218899 0.566964 0.035409
2 -0.079525 2.848978 0.994282 -0.493316 -1.542977 -0.262571 0.034159
2 -0.047098 1.911049 3.083252 1.799685 0.776137 -0.080955 0.000071
2 0.071674 0.637541 2.093819 -2.382624 0.261783 0.412703 0.001452
2 -0.745617 1.719247 3.012376 -2.634721 -0.245833 -0.281907 0.000837
2 0.308500 0.348536 2.052840 -0.997014 -0.756550 0.679979 0.000534
2 0.264237 1.376635 1.123634 -1.379779 0.114547 0.558427 0.000008
2 0.190264 2.802524 3.094312 -1.751540 -0.282847 0.492837 0.006634
2 -0.412320 0.359842 2.832569 0.336895 -0.527994 1.807369 1.606243
1 -0.645747 1.113432 0.773557 1.328273 -1.356824 -0.777455 -0.002379
2 -0.675089 1.902072 2.729162 0.512548 -0.617653 0.186276 0.842360
2 -0.794583 2.753720 1.450372 0.111688 1.423002 0.926990 0.008061
1 -0.501489 2.991058 1.540194 -0.184340 -0.958087 0.606842 -0.148769
2 -0.594552 2.122503 0.547959 0.438708 1.313221 1.057419 0.004368
2 0.203548 0.511057 0.317879 -0.526286 -1.538793 -0.013573 0.450235
2 -0.282118 2.651652 0.404193 0.057590 -1.275206 0.768687 0.000128
2 -0.560667 1.663925 0.378847 0.845963 -0.707826 0.642737 0.000766
2 -0.536036 1.362554 0.396658 1.173395 0.125803 0.132981 0.075516
1 -0.537971 2.359053 0.635604 -0.806936 -0.072514 1.896773 0.006607
2 0.311766 0.468697 0.347668 0.447189 0.524840 1.022972 0.453429
2 -0.594757 1.466492 0.323283 0.553457 -1.250431 0.811072 0.071409
1 -0.208694 0.267782 0.300805 0.679803 -0.117920 1.112412 -0.002908
2 0.345476 0.799775 2.217184 -1.002436 0.873175 -0.103687 0.000080
1 0.405747 2.445510 2.742719 -0.380918 0.344249 1.820691 -0.005239
2 0.321799 2.295960 2.502772 -1.067559 0.454178 -0.095814 0.000088
2 -0.401379 3.109755 2.481683 0.373856 -0.138260 0.139761 0.069314
2 0.296768 2.041561 2.914144 -1.600711 -1.060590 0.424855 0.000166
2 -0.687356 1.005644 1.057759 1.363179 0.222193 -0.539292 0.000066
2 -0.777930 1.907560 3.084191 0.339806 -0.526079 1.509213 0.000826
2 -0.730011 1.911885 2.056962 0.905614 -0.666805 -0.386316 0.000149
1 0.237370 3.093737 2.162165 -0.194309 -0.260316 -0.226054 -0.019322
2 -0.669018 0.525413 0.830396 1.435284 2.451865 -0.524707 0.001117
2 -0.739485 2.588128 2.294881 0.918610 -0.495401 0.190048 0.000591
2 -0.676598 3.040035 2.770255 0.897361 -0.868779 0.597744 0.000114
2 0.436258 0.822177 0.512000 -0.218635 0.049246 1.094133 0.006889
1 0.344114 2.329860 1.740301 -0.912820 -0.704654 1.642236 0.534166
2 0.336426 1.680492 3.080520 -1.310744 -0.501744 0.475666 0.007047
1 -0.805400 0.322641 2.207079 0.536357 0.118586 -0.669662 -0.000996
2 0.281968 3.046948 0.713658 0.424225 -1.078959 -0.405798 0.003124
2 0.403539 1.930823 1.306965 -0.990117 -0.705578 -0.170236 0.000009
2 0.043035 0.091751 0.991263 0.956389 -0.506693 -1.045655 0.006915
2 0.038621 0.132178 1.359754 0.193551 -0.829525 -0.222088 0.008740
1 0.270891 0.106052 1.057979 -0.837138 0.056748 0.291972 -0.831005
1 -0.722787 0.133957 0.302500 -0.655078 -0.249923 0.973937 -0.017868
2 -0.501315 0.213379 0.693669 -0.131431 1.245797 -0.657052 0.000209
1 0.130221 0.038910 1.998775 -0.056209 -1.475703 -0.286465 -0.002418
2 0.017163 0.155524 1.539966 0.785885 0.245518 -0.356922 0.004001
1 -0.627546 0.198882 1.756506 -0.380153 0.712696 0.081545 0.000052
1 -0.435546 0.218277 2.803531 -0.154619 0.938841 0.367360 -0.033036
2 0.009188 0.191413 3.068360 -1.155678 0.870075 -0.302311 0.000020
2 -0.449931 0.190103 2.391655 -0.728553 1.492893 1.219036 0.044133
2 0.416779 2.932838 1.894597 -1.074544 0.455929 0.300341 0.000160
1 0.290271 0.117491 1.178640 -1.157210 0.658288 -1.988936 -0.828591
2 -0.237210 0.124353 2.536667 0.130393 1.010600 -0.638763 0.007621
2 -0.555682 0.134775 2.308083 0.896201 1.406745 2.111129 0.044038
2 -0.824142 0.826725 0.925611 0.471291 0.033361 0.865774 0.001143
2 0.434486 0.072903 0.385397 0.228678 -0.063686 -0.857930 0.000026
1 0.034709 0.072874 0.822353 0.366224 0.207519 0.797486 0.003426
2 -0.546516 0.142328 0.319269 0.483721 1.988530 0.932837 0.019897
2 0.315437 1.901882 3.115764 1.243785 -1.115057 -0.196447 0.003542
2 0.429521 0.482039 2.854187 -0.947049 0.912118 0.409123 0.000770
2 -0.828192 2.585881 0.430153 1.175505 0.642099 0.975620 0.000925
2 -0.763878 2.922955 3.098830 0.310789 0.095314 -0.963789 0.000017
2 0.426504 3.049187 2.594256 -1.478802 0.323574 -1.184002 0.017808
2 -0.612909 0.922690 3.070070 0.905302 0.168099 -1.952550 0.776487
2 -0.578701 -0.036332 0.350684 0.219843 1.106190 -1.235221 0.002855
2 0.351056 -0.087089 0.930018 -0.150495 0.301822 0.663431 0.000090
2 -0.452081 -0.077423 1.455697 -0.628268 0.561310 -1.806528 0.000993
2 0.203184 0.052759 1.336345 -0.415157 0.339893 0.343486 0.004299
2 -0.749528 0.067051 0.567077 -0.245318 0.887734 -0.525226 0.000055
2 -0.742838 -0.079610 1.734688 -0.117007 0.913597 -1.110340 0.002545
2 -0.419021 -0.074603 2.194416 1.443124 -0.021777 0.904673 0.010490
2 -0.258014 -0.073858 2.029470 -0.375377 -0.267040 -0.105711 0.000187
2 -0.782118 -0.040302 2.285049 -1.165863 0.835481 0.621507 0.000326
1 0.052952 -0.103436 2.470805 -0.193249 0.353402 0.703243 0.071368
2 -0.573805 -0.070812 1.808842 0.241344 -0.443931 -0.740755 0.002567
2 -0.500943 -0.024104 2.470834 0.650990 0.354054 0.876017 0.008729
2 -0.584879 0.038268 2.078484 -0.206006 -1.231682 -0.527529 0.000416
2 -0.314086 0.010574 2.634647 -1.116372 -0.319061 0.047940 0.008032
2 0.453070 2.696293 0.800106 -1.611380 0.044642 -1.330562 0.007199
1 0.449740 2.409441 1.842821 -0.272702 -0.355780 1.261759 -0.176477
1 0.448619 1.852541 2.244771 -0.514189 0.262887 0.073071 0.111035
2 -0.851196 0.294541 2.562234 -0.610198 0.436481 0.740717 0.000020
2 -0.851916 0.327251 1.888350 -0.147955 -0.923635 -0.130963 0.006094
2 -0.848309 0.388720 1.722158 0.971020 0.320074 -1.022187 0.004201
1 -0.851788 2.057293 2.813055 -0.266394 -0.556609 -0.493276 0.010074
2 0.731575 -3.060151 -3.058000 -0.352196 -0.102984 -0.163791 0.000218
2 0.886472 -2.585536 -0.980389 0.166205 -0.413466 0.778004 0.005467
2 1.205596 -2.159554 -1.027742 0.613766 0.090712 0.750704 0.002020
1 0.683929 -2.033251 -0.041287 -0.044895 0.113621 -0.733819 0.588438
2 1.687519 -2.581071 -1.878542 0.251360 0.384757 -0.034765 0.000031
2 1.402031 -2.904302 -0.424593 -0.025165 -0.710250 -0.104454 0.038280
2 0.899243 -2.318378 -2.600772 -0.605149 0.579322 0.489682 0.001600
2 0.983787 -2.571828 1.220223 0.795969 -0.008681 0.361310 0.004127
1 1.419903 -2.977430 -2.488551 0.929720 0.093526 -0.082343 -0.020083
1 0.619502 -2.933168 0.362900 -0.441729 -0.209691 1.083418 -0.058997
1 1.508444 -2.499747 -0.941414 0.462070 -0.767596 0.208123 -0.611483
2 1.097439 -2.454606 -1.977116 0.544525 -0.061963 -0.351490 0.000003
2 2.035493 -2.547982 0.845808 0.047785 0.078054 0.440609 0.000075
2 1.029482 -2.159778 -1.325065 0.275468 1.809224 0.769332 0.000017
2 1.490964 -2.562975 -1.246990 0.045907 0.365165 0.506466 0.121694
2 1.914501 -2.311389 -0.996438 0.318253 0.746559 -0.225564 0.000492
2 1.489309 -3.112184 -1.301742 -0.725202 -0.742084 -1.985265 0.026503
2 1.697887 -2.733757 -0.882143 0.244829 0.020979 0.947525 0.183089
2 1.223873 -2.077699 -0.155139 0.553937 0.413897 -0.108664 0.000009
1 0.968023 -2.156155 -2.699347 -0.385181 0.417588 -0.110983 -1.002523
2 1.434780 -2.378988 -0.698486 1.089935 -1.157575 -0.220737 0.002181
2 1.111257 -2.120844 -2.568257 -0.664587 0.420570 -0.117702 0.001245
2 1.540585 -2.185311 -1.745014 -1.186413 -0.263796 -0.709723 0.000415
2 0.927613 -3.050260 -2.776733 0.031634 -0.472790 -0.123748 0.000277
1 1.637745 -2.622458 -0.436811 1.179706 0.254121 -0.267614 -0.850998
1 1.008945 -2.139697 -2.803092 -0.659642 0.092790 0.924930 -1.008137
2 0.552234 -2.598999 -0.258004 -0.587146 -1.018688 -0.690157 0.018911
1 1.456555 -3.020311 -1.594840 0.299272 -0.376321 0.836834 0.000129
2 1.279162 -2.095825 1.367624 0.530277 -0.098928 1.436597 0.000057
2 1.292743 -2.626637 -0.350453 0.098764 -0.898575 0.256327 0.000098
1 1.568460 -2.695813 -0.368222 -1.197592 -0.133794 -0.017885 -0.856019
2 1.523950 -3.033681 0.689749 -0.024312 -0.005315 -1.074156 0.000223
2 1.229834 -2.635396 -2.522644 -0.335325 -0.240579 0.122055 0.000415
2 1.935508 -2.991215 -1.345784 0.410816 -0.708966 0.330921 0.015854
2 1.777508 -2.428323 0.177235 -0.413960 -0.264504 -0.796696 0.000197
2 1.759512 -2.780060 0.531681 -1.297881 0.197759 1.541830 0.000019
2 1.140170 -2.826828 -2.685692 -0.038749 -0.177147 0.226113 0.001541
2 1.559010 -2.673846 -0.887232 -0.682425 -2.001015 1.677827 0.051571
2 0.891646 -2.953474 -1.170882 -0.391319 0.160390 0.382755 0.000247
2 0.561306 -2.375886 -0.738434 -0.224177 -0.207463 0.089350 0.000098
2 1.984623 -2.306511 -2.079695 0.758244 -0.119480 0.315804 0.000703
1 0.679151 -2.529608 -1.000108 0.082611 -0.111851 0.250943 -0.014657
2 1.304289 -2.677950 0.349525 0.434866 -0.469191 0.322562 0.004987
2 1.189582 -2.875184 -1.777972 0.638023 0.629248 0.860826 0.000005
1 0.805653 -2.925851 -2.433136 -0.103147 -1.092910 0.394104 -0.469328
2 1.115845 -2.946694 -2.168702 -0.590474 -0.183061 0.078387 0.018391
1 1.664356 -3.025219 -0.546072 0.471238 -0.633186 -0.230354 -0.144040
1 0.677324 -2.875574 -0.481532 0.965650 0.522231 0.332152 0.157448
2 1.741120 -2.339047 -2.027335 0.744347 -0.619819 0.355360 0.000446
2 1.330214 -3.028843 -0.946974 -0.931528 -0.700843 -0.742006 0.000185
2 1.631415 -3.025472 -2.992918 0.634368 -1.007150 -0.709687 0.001021
2 0.925038 -2.349674 -0.024042 -0.205549 -0.286736 0.217891 0.000040
2 1.710577 -2.524848 -2.428062 0.403003 -0.352422 -0.356863 0.000538
2 1.670115 -2.388845 -2.612355 0.509651 0.040752 0.494741 0.165937
2 2.071238 -2.311684 0.346259 1.773153 0.346513 1.271461 0.150196
2 0.499814 -2.663320 -2.117750 -0.988641 0.265964 0.690628 0.000069
2 1.891236 -2.808684 -1.723711 1.275353 0.398797 0.749651 0.003129
2 0.800715 -2.687386 -2.188513 0.308427 0.074391 0.567712 0.000052
2 1.527767 -2.193564 -0.794096 -0.461418 0.013492 -1.133334 0.000609
2 1.678824 -2.731024 -0.099882 -0.258556 -0.683963 -0.926114 0.001343
2 1.032406 -2.315600 -1.039434 0.129131 -0.125510 0.217473 0.001904
2 1.243515 -2.816456 0.436776 -0.191352 -0.997828 0.081048 0.007799
2 0.488509 -2.826600 0.096131 -0.351871 0.054279 -1.796287 0.007899
2 1.535121 -3.110233 -2.345588 1.716288 -1.134570 0.663264 0.000420
1 0.813739 -2.952225 0.421893 0.207815 -0.003527 1.130554 -0.055595
2 1.237687 -2.350119 0.668142 0.902576 0.019620 -0.458221 0.000774
1 0.672578 -2.256820 1.259015 0.226915 0.072957 1.093241 -4.409306
2 0.972577 -2.431648 -0.367296 -0.326737 -0.695934 0.501543 0.004214
1 0.879308 -2.008278 -0.104491 -0.334096 0.976142 1.752908 -0.054661
2 1.839024 -2.792041 -0.895389 -0.025307 -0.248724 -0.524951 0.026003
2 0.712329 -2.826133 -0.365911 -0.140594 -0.030698 -0.006768 0.163599
2 1.166242 -2.931655 0.142105 0.571281 -0.560981 -0.506278 0.295827
2 0.857671 -2.412934 -0.980954 -0.447539 0.479971 0.972368 0.016292
2 1.817064 -2.252939 -2.244054 -0.232956 0.446379 2.007958 0.009906
2 1.297291 -2.683319 -1.464602 -0.456266 0.017255 1.389574 0.000357
2 0.948052 -3.001039 0.844068 -1.341052 -1.308802 0.607270 0.026122
2 1.806196 -2.212655 -1.773132 0.814570 -1.145796 -0.438165 0.195896
2 1.637863 -2.486053 1.144800 1.728005 0.669699 1.341519 0.002437
2 0.590495 -2.606256 -1.504037 -0.778075 -0.220279 1.333114 0.033757
1 1.810648 -2.544641 -0.791903 1.104867 -0.113252 2.278498 0.792906
2 1.663249 -2.234196 -1.573081 1.295652 0.176218 -0.607086 0.008398
1 1.169617 -2.282336 -0.488085 0.580545 0.499257 0.411200 -0.101724
2 1.194388 -2.871569 -0.445227 -0.097177 0.167523 -1.119728 0.002302
1 1.181817 -3.005445 -2.488415 0.910974 0.713500 1.935680 -0.014013
1 0.574777 -2.786935 -2.593698 -0.503215 -0.860911 0.300518 -0.069675
2 1.378675 -2.491309 -3.106615 -0.170200 0.088748 0.071749 0.195108
2 1.472706 -2.989502 0.066810 -0.389559 -0.817461 -0.096036 0.015174
2 1.731852 -2.232976 -2.502993 0.936853 -0.325673 0.468761 0.571043
2 1.481459 -2.609604 -1.013258 1.180869 0.618536 0.314439 0.136620
2 1.178955 -2.643879 -1.125002 1.085705 0.183841 0.283675 0.017552
1 1.998351 -2.335114 -2.452143 0.783751 1.458630 0.163342 -0.004162
1 1.541465 -2.134137 0.433303 -0.094843 -0.192185 -1.444915 0.009698
2 0.479366 -2.452896 0.182047 -1.443595 0.599253 -0.163507 0.000042
2 0.611936 -2.260739 -2.494691 -0.867244 0.291755 -0.219759 0.197881
2 0.829866 -2.588892 -0.625393 0.338311 0.522948 -0.730904 0.000017
2 1.691321 -3.026831 -1.957112 0.981212 -0.241601 -0.316581 0.001560
1 1.529302 -2.591797 -1.378954 -1.152004 0.904876 1.140736 0.106722
2 0.835340 -3.061360 -0.635335 -0.363941 -0.448073 -0.951957 0.000236
2 2.090962 -2.213319 -0.437870 0.108105 -0.430170 -1.334031 0.000523
1 1.597097 -2.477106 -1.029903 0.124345 -0.311977 -0.504648 -0.739336
2 1.092837 -2.540509 0.131777 -0.464000 -0.220332 -0.282126 0.000033
2 1.638208 -3.006598 0.964596 -0.850118 -0.358465 -0.146700 0.000359
2 1.056453 -3.016657 -0.071331 -1.325623 -0.280317 -1.098644 0.000383
2 0.798587 -2.363970 -1.840564 0.276210 0.651955 -0.378713 0.027848
2 1.919990 -2.174669 0.341671 0.490545 1.163354 -1.086859 0.005273
2 0.797930 -2.162592 -2.053705 0.187841 1.122580 -0.525076 0.000582
2 0.852569 -2.939085 -1.655560 -0.021685 -0.034346 0.159550 0.000008
2 1.409945 -2.302844 -2.084599 1.088001 -0.401455 0.891297 0.000100
1 1.657532 -2.708799 -0.757959 -0.439206 -0.985015 -0.921170 0.100348
2 1.536909 -2.326390 -2.884700 0.841214 1.234759 -0.135490 0.000835
2 1.465993 -2.367584 0.308993 0.622663 1.035655 0.103343 0.000059
2 0.992745 -2.672411 1.366053 -1.783970 0.060518 0.915077 0.004146
1 0.621240 -2.741120 -0.779466 0.174881 0.532467 0.460416 -0.582306
1 0.540602 -2.642307 0.371856 -0.381216 -0.886416 0.010473 0.063961
1 1.049508 -2.524910 0.757714 0.663575 0.462312 -0.213756 -0.001338
1 0.885852 -2.213155 0.774539 0.378484 0.213787 -0.212027 -0.002136
1 1.156155 -2.779483 -0.673582 -0.363915 -1.166862 1.394236 -0.000716
2 0.837977 -2.851613 -0.935226 0.245554 0.367441 -1.613771 0.000077
1 1.270077 -2.895261 0.599985 1.142461 -0.586443 -0.102873 0.003162
2 0.877632 -2.815731 0.619593 0.135808 -1.253767 0.426549 0.000239
2 1.669898 -2.364771 -2.236705 0.511645 -0.529654 1.346814 0.003396
1 1.633016 -2.200648 -3.012028 1.639805 0.613786 -1.008614 -0.464928
1 0.706041 -2.563538 -0.310674 0.055231 0.525588 0.130032 0.007003
2 1.104193 -2.484337 -3.081990 0.196716 -0.476472 -0.303927 0.000177
2 1.157018 -2.802879 -2.109859 -0.384161 -1.214212 -0.911924 0.013811
2 1.719764 -2.331002 0.579059 -0.218322 -0.465991 1.436143 0.010523
1 0.661542 -2.017692 1.288997 -0.355365 -0.371956 -0.338277 -8.675813
1 0.493944 -2.776952 -0.800589 -0.643310 0.565425 1.681406 -0.583007
2 1.440364 -2.463821 -2.266092 -0.486722 -0.441350 0.352765 0.585632
2 1.122196 -3.026343 -1.091709 0.262482 0.420129 -0.501979 0.001365
2 0.649562 -2.382547 -1.822226 -2.088929 -0.124377 0.283113 0.027994
2 1.329804 -3.067884 0.315492 1.378214 -0.317205 -0.826388 0.000627
2 1.761039 -3.017838 -0.110683 0.281863 0.213933 0.292416 0.000095
2 0.943784 -2.766826 0.178105 -0.715075 -0.442754 -1.902339 0.003378
2 1.633137 -3.072819 0.281359 -0.665841 -0.222710 0.351584 0.058291
1 0.866737 -2.369269 -1.139039 0.479274 1.480118 1.332001 0.002257
2 1.150793 -2.139856 -0.610030 -0.028916 0.045583 0.187808 0.093456
2 1.178266 -2.243991 0.502026 1.269894 -0.817717 0.687621 0.000712
2 0.843015 -2.372922 -2.837353 -0.341433 -0.070359 0.358737 0.006579
2 0.655604 -2.558832 -1.629288 -0.198589 -0.203858 -0.069936 0.033718
2 0.672888 -2.345063 -0.118027 0.957444 0.557685 -0.049943 0.000053
2 1.098007 -2.512678 -1.156325 1.013451 -0.847457 0.532842 0.051964
2 0.781947 -2.467220 -2.708680 -0.070386 -0.402672 0.938208 0.006840
2 1.117575 -2.402043 -0.619768 1.551748 -0.548196 -1.813035 0.002477
2 0.642532 -2.810886 -0.100201 0.408544 0.642501 -0.128688 0.000317
2 1.619361 -2.583407 -2.225391 -0.834302 -0.293524 0.770182 0.000781
2 1.073203 -2.504469 0.554787 -1.920944 0.869213 0.029056 0.000788
2 1.628224 -2.392012 -0.618484 -0.846473 -0.208528 -0.954763 0.002479
2 1.529039 -3.030036 0.368357 -1.169164 -0.773645 0.087587 0.058830
2 1.609201 -2.641272 -1.267516 0.481188 0.713880 -0.329091 0.096877
2 1.122090 -2.860887 0.756353 1.246953 -0.659442 0.667249 0.000692
2 1.396322 -2.775027 -2.522913 -0.153733 0.693538 0.352274 0.001034
2 1.954498 -2.408235 -1.183446 -0.299645 -0.827357 -0.878811 0.000474
2 2.102299 -2.920012 -2.259494 1.106791 -0.171168 0.392017 0.005361
2 2.100368 -3.045322 0.672371 1.063864 0.183442 -0.683120 0.007981
2 0.760625 -2.509399 0.914569 0.305784 -0.549275 0.638538 0.006362
2 1.436011 -2.982795 -1.360852 -2.363472 -0.786390 -1.002248 0.026614
2 0.572760 -2.951078 -2.346228 -0.877438 0.418693 -1.333042 0.002694
1 1.753502 -2.481371 -1.599691 -0.752989 1.245444 0.845890 -0.002705
2 0.684557 -2.220454 0.813392 -0.537222 -0.495029 -0.530635 0.047565
1 0.593808 -2.171147 1.188755 0.704842 0.843677 -1.091598 -4.779966
2 0.946474 -2.796610 0.885719 1.283088 0.653649 -0.634393 0.050853
1 1.472651 -2.609579 -0.008508 0.047422 1.468528 0.523827 -0.763182
2 1.842065 -2.636979 -0.046443 -0.775710 1.272392 -0.588272 0.001266
2 1.785480 -2.455060 -0.726007 -0.893061 0.538275 0.911873 0.829506
2 1.916251 -2.638854 -2.563036 -0.441042 -1.960565 0.383638 0.024792
2 1.786051 -2.883198 -1.196939 -0.984758 0.596162 0.093505 0.014150
2 0.530393 -2.266069 -2.286403 0.134611 -0.827286 -0.049383 0.135047
2 0.958937 -2.047097 0.552300 1.208762 -0.102823 0.177575 0.000027
2 1.359418 -2.542729 -2.297676 0.247970 1.099582 -1.522388 0.585198
1 1.428305 -2.596669 -0.125817 0.700591 0.910154 -0.007207 -0.789245
1 0.634501 -3.016363 1.311952 -0.091938 0.371854 0.381269 -0.081810
2 1.804269 -2.740894 -1.555576 -0.811332 0.794313 0.330339 0.000956
1 1.334815 -2.796775 -0.117562 -0.667954 0.980224 1.523754 -0.049821
2 0.733093 -2.217959 -2.494092 0.240506 -0.298061 0.227193 0.197836
2 1.610431 -2.290290 0.100426 -0.146297 -0.887675 0.049771 0.000219
2 1.233858 -2.131866 -2.799598 0.423294 -0.232479 0.021788 0.000290
1 1.718335 -2.825603 -3.010646 0.658075 0.245779 0.318584 0.000377
2 1.784261 -2.339416 -2.571526 -0.240532 -0.687396 1.780365 0.401922
2 2.040183 -2.232934 1.387272 1.327901 0.319233 0.518435 0.000021
2 2.102404 -2.137528 -1.412164 0.617921 -0.348148 1.224538 0.000037
2 1.668178 -1.992667 -2.322184 -1.273030 1.334930 0.791975 0.001977
1 1.822945 -2.390061 -2.686338 0.165798 2.371169 1.028312 0.152812
2 1.728461 -2.231588 -0.549518 -1.177437 0.248112 0.269093 0.000926
2 0.783220 -3.037350 -2.567556 -0.645027 -1.991842 1.666222 0.005900
2 1.065237 -2.968141 -0.547593 1.454557 0.643989 0.012742 0.004226
2 1.988564 -2.946383 -0.585196 0.457390 0.539318 1.131236 0.023731
1 0.821016 -2.554998 -1.426634 1.297502 1.915487 -0.642313 -0.002690
1 0.720067 -2.873312 -2.452997 -0.094346 1.028823 -0.357459 -0.530443
2 0.866568 -2.543282 -1.209959 0.967602 -0.518248 0.554990 0.002691
2 1.116159 -2.494261 -1.302742 -0.990425 -1.569657 1.011602 0.034438
2 1.601328 -2.240170 -2.413084 -0.585478 -0.751114 0.686856 0.017562
2 1.883083 -2.316779 0.572361 -0.390867 -1.077661 -0.637354 0.010554
1 0.623462 -2.162062 1.316723 1.201460 -1.478534 0.502327 -9.244429
1 0.821207 -2.047878 1.102021 -0.275028 -0.247780 -1.227938 -1.355756
1 0.518706 -2.191447 1.271138 1.471671 0.869852 0.873301 -10.864307
2 1.680085 -2.444410 1.335769 0.274011 -0.381715 -0.063884 0.724290
1 0.578330 -2.287189 1.314253 -0.108036 1.651808 -1.135146 -7.272309
1 0.545149 -2.556265 1.408543 0.234873 -1.285790 0.313826 -7.696408
1 0.755862 -2.162061 1.338707 -0.418748 -0.652882 -1.955042 -6.143463
1 0.825844 -2.062439 1.312118 -0.851208 0.071026 -1.614667 -4.975330
1 0.682589 -2.403086 1.340887 -0.654525 0.166064 -0.354441 -3.697167
2 1.460912 -2.560818 1.118484 -2.162333 1.501903 -0.718094 0.001420
2 2.073611 -3.073685 -2.956556 -0.131023 -0.129877 -0.393655 0.009008
2 0.930930 -2.260673 -0.346423 0.532525 1.300067 0.985921 0.004203
2 1.420893 -2.541006 -0.592670 -0.787912 2.095743 0.195072 0.001501
2 0.750666 -2.786421 -1.390652 1.485356 -0.070299 0.599551 0.000234
2 0.716172 -2.045859 -0.693581 -0.113960 -0.182810 1.851798 0.000116
2 1.732791 -2.134924 -0.835292 1.093167 -0.530152 0.395726 0.000388
1 1.560205 -2.235678 -1.059435 0.282368 0.062550 -0.551467 -0.024132
2 1.859017 -3.038461 -1.498586 -0.092751 0.305010 0.026161 0.004177
2 0.842978 -2.890865 0.851651 0.349002 0.660181 -0.086576 0.075556
2 2.107986 -2.848711 -1.826958 0.080780 -1.878202 -0.811832 0.012409
2 1.812873 -2.773186 -1.083543 -0.739927 0.246068 0.793015 0.071399
2 1.790477 -2.201860 -2.403394 -1.309196 1.781767 0.012242 0.472017
1 1.000511 -2.837325 -2.818892 -1.023435 0.420837 1.599965 0.002307
2 0.637211 -2.166174 -1.730973 -1.286755 -0.793372 0.027578 0.001706
2 1.871516 -2.376410 0.945409 -1.146538 0.757682 -1.278280 0.022997
2 0.605210 -2.694042 -3.025808 0.707094 -0.696657 0.090197 0.322985
2 1.484615 -2.904778 -2.913127 -0.494214 -0.794332 0.847384 0.000715
2 1.826225 -2.219966 -2.878790 0.888376 -0.451768 -1.269455 0.000196
2 1.120480 -2.767785 -1.364236 -1.077932 1.456125 0.365009 0.000353
2 1.799219 -2.855906 -1.880151 -1.176136 0.725287 -0.649665 0.002514
2 1.922015 -2.676588 -2.710963 0.123997 -1.226243 0.860659 0.024755
2 0.495826 -2.061138 -1.830455 -0.489796 -0.162233 0.577976 0.000864
2 1.026264 -2.778872 -2.281861 -0.114626 1.527266 0.031084 0.000711
2 1.520107 -2.878315 -0.509077 -0.341372 1.172112 -0.927767 0.038460
2 0.631862 -2.875117 0.680324 -0.598591 1.127731 -0.173868 0.000081
2 1.051042 -2.896155 0.112029 1.541790 1.189028 -0.363724 0.299380
2 1.864446 -2.171849 0.831099 1.450274 -1.108703 -0.207042 0.214319
1 0.484510 -2.102769 1.211344 -1.522016 0.729988 1.044274 -7.892524
2 1.809859 -2.087656 -1.743194 0.154236 0.577898 -1.441429 0.195874
2 1.802715 -2.307919 -1.515159 -1.053901 -1.637558 -0.208022 0.008943
1 1.988798 -2.384040 -0.234936 -0.688268 -0.093296 0.519540 0.002534
2 2.056731 -2.107853 -2.117855 -0.303255 0.089720 1.823750 0.002000
2 1.943509 -2.716978 -1.070538 -1.090204 -0.992992 -0.777807 0.056795
2 0.969328 -2.878960 -3.000026 -0.603748 0.529401 0.319148 0.002015
1 0.811548 -2.279582 1.453534 -0.751556 0.383361 0.403609 -5.844948
1 0.566370 -2.272988 1.422422 -0.660126 0.085026 1.591731 -11.064558
1 0.687337 -2.307043 1.387249 0.185985 0.308426 0.315269 -7.690854
1 0.900054 -2.059585 1.409583 0.429441 -0.459759 1.284548 -6.495993
1 1.793159 -2.424599 1.346719 0.116987 -0.645106 -0.019533 0.721822
1 0.488033 -2.030816 1.346621 1.132869 0.597471 -0.566159 -10.158260
1 0.526036 -2.372958 1.399311 -0.782879 -0.396239 0.584688 -10.163789
1 0.603362 -2.453161 1.388558 0.439772 -0.468571 1.029143 -7.338433
1 0.690560 -2.089722 1.380825 -1.045069 -0.763984 0.775137 -10.177491
1 0.657329 -2.541387 1.448893 0.414091 0.646362 -0.476506 -4.798855
1 0.787717 -2.012656 1.408490 -0.621407 0.269696 0.359146 -9.263545
1 0.498122 -2.695736 1.375669 0.838927 -1.220202 0.596344 -4.123096
1 0.672034 -2.195381 1.423602 0.558125 -0.049147 0.683739 -8.617676
1 0.756629 -2.365678 1.483811 1.026111 -1.032691 1.502594 -5.722558
1 0.577547 -3.051385 -1.955684 -1.569024 0.353509 1.041892 -0.005575
1 1.984691 -2.304057 1.020761 -0.667516 0.061328 -0.754406 0.026905
2 0.711132 -2.353104 0.865585 0.401458 1.618020 -0.378965 0.052748
1 0.520290 -2.137783 1.376330 0.796971 0.417177 -1.264140 -11.295429
1 0.634873 -2.353066 1.464285 -0.864148 -0.029986 0.220674 -10.912964
1 0.738166 -2.173489 1.490806 1.723610 0.353117 -0.778893 -8.856983
1 0.713666 -2.276120 1.505499 0.099310 1.232658 1.616126 -10.877880
2 0.576350 -2.173183 -1.479130 0.605785 0.640556 0.549660 0.000102
2 0.521327 -2.827422 -1.327101 -0.252805 -0.260101 0.556175 0.000136
2 0.485057 -2.917756 0.237965 0.021258 1.106644 0.069804 0.010372
1 0.517829 -2.190885 1.478340 -0.112335 -0.398332 -1.011771 -13.149986
2 0.810459 -2.060242 -1.691073 -0.353967 -0.478132 -1.158744 0.000677
2 0.807633 -2.051736 0.837006 0.818413 -0.402994 0.284564 0.002476
1 1.154491 -2.100956 -0.478712 -1.625768 -0.841962 -0.496948 -0.014739
1 0.568252 -2.083947 1.274603 0.264025 -0.463134 0.953437 -9.601257
2 0.495581 -2.467620 -2.574743 0.153192 0.329681 1.305687 0.001895
1 0.822447 -2.133023 1.428116 0.375413 -0.178955 0.167599 -8.003053
1 0.543478 -2.594622 1.534720 1.370808 -0.039882 0.235376 -7.792098
1 0.686716 -2.056762 1.490189 1.077067 -0.047574 -0.895773 -8.992188
2 1.175342 -3.086250 1.276411 2.499735 0.281165 -1.874108 0.045603
1 0.571765 -2.490454 1.492161 0.129371 0.292657 0.575647 -11.157642
1 0.999901 -2.030704 1.456659 1.402389 0.514172 1.202207 -4.180821
1 0.582508 -3.012103 -2.541393 0.807504 -0.240693 -0.927191 -0.089891
1 0.588219 -2.107284 1.461004 1.809470 -0.029433 0.114650 -10.971670
1 0.669662 -2.036253 1.041210 0.237091 -0.257831 1.286693 -1.872203
2 1.098755 -2.034726 -0.929301 1.393986 -0.535289 0.755033 0.070760
2 1.986538 -2.310330 -0.030202 0.959614 -2.435254 -0.478531 0.001715
2 0.791990 -2.013176 0.279564 0.072202 -0.312559 0.738035 0.000067
2 1.683435 -2.081321 0.371622 -1.079237 -0.739663 -0.865820 0.010977
2 2.033643 -2.515741 -2.294992 -0.695339 -0.571995 -0.553639 0.000191
2 0.919589 -2.980965 -0.433336 -0.032482 1.144599 -1.505143 0.002624
1 1.268487 -2.532743 1.425547 0.199736 -2.369925 -0.876935 -0.007000
2 1.972736 -2.189913 0.896189 -1.455610 -0.267722 -0.339381 0.222053
2 0.567657 -2.040571 -0.041976 0.298879 -0.812874 1.186128 0.639730
2 0.586617 -2.614201 -2.494234 1.215301 0.098482 -0.180300 0.002773
2 0.702452 -2.803121 1.475034 -0.316036 -0.979494 -0.518757 0.013460
2 1.495997 -3.023688 1.400709 0.694990 -0.370309 -1.281787 0.000074
2 2.074543 -2.209117 0.264007 -0.514506 -0.509569 1.314162 0.153898
2 0.521083 -2.769834 -2.976930 0.500029 0.512472 -0.277098 0.322958
1 0.506010 -2.328065 -1.289603 0.426787 0.459728 0.526520 -0.004313
1 0.541488 -2.618477 1.310383 -0.505680 -0.076360 0.085654 -3.880111
1 0.503265 -2.404563 1.497455 0.190176 -0.698933 1.336826 -10.241524
1 0.631362 -2.666828 1.523263 -0.736536 0.441119 -0.324925 -2.395310
1 0.845522 -2.017443 1.497565 1.726163 0.510194 0.215048 -9.677518
1 0.811735 -2.261495 1.565993 -0.267776 1.361317 1.457096 -8.949026
2 1.582971 -2.793728 1.551822 0.057534 1.288108 0.316990 0.000049
1 0.624470 -2.204225 1.528456 -0.704804 -0.827845 -0.678380 -12.008885
1 0.539032 -2.314470 1.524537 0.224159 1.667594 -0.101793 -10.487741
1 0.493881 -2.075859 1.530993 -1.897780 -1.255428 -0.151630 -12.294930
1 0.930610 -2.070947 1.571390 -0.878091 0.366273 -0.051944 -8.857937
1 0.582132 -2.400013 1.561412 -0.522901 -1.133139 0.026023 -11.290896
1 0.831832 -2.478641 1.582322 1.046478 0.949899 1.094337 -2.373865
2 1.884236 -3.025762 0.586639 1.038118 1.305139 0.572336 0.000223
1 2.068470 -2.527929 -2.037811 -0.887061 -0.138945 0.068287 -0.024855
1 0.606018 -2.832638 1.254630 1.853712 0.689453 0.199700 -0.214183
2 0.527590 -2.079158 -0.841182 1.176657 -0.004752 -0.700785 0.006081
1 1.058014 -2.078094 1.553145 0.347368 -0.969549 1.302664 -5.445343
1 0.687514 -2.409608 1.563638 0.397358 -0.510496 0.504776 -9.072428
1 0.862751 -2.167224 1.522343 0.025677 0.673765 -0.536382 -7.323219
2 0.959281 -3.009959 -2.120623 -0.513067 1.890927 -0.257960 0.004702
2 2.046867 -3.068565 -2.556240 -0.488091 1.056597 1.007856 0.259192
2 1.727311 -2.042756 1.355955 0.819222 -1.287298 -0.085829 0.004086
2 0.997276 -2.071680 -1.018769 0.423786 -1.881536 -0.318317 0.069404
2 0.506694 -2.581335 0.640785 0.927285 0.027546 -0.390266 0.002487
1 0.507683 -2.448371 0.511862 0.721860 -0.952047 0.369321 -0.017621
2 2.086826 -2.700764 0.614927 -1.011515 -0.785497 -0.451325 0.000119
1 2.080712 -2.031466 0.800991 0.388878 -1.463728 -0.493770 -0.001537
1 0.730897 -3.114751 -1.116164 1.696962 0.337586 0.237272 -0.024899
2 1.962321 -3.088391 -1.217832 -0.419644 1.928548 0.898774 0.015122
2 1.726847 -3.083348 0.780913 -1.030198 2.065980 -0.596110 0.000645
1 0.634652 -2.123692 1.595275 -2.145653 0.921242 -0.394183 -10.040006
1 0.606559 -2.516880 1.590582 0.493673 -0.761939 -1.831636 -8.923457
1 0.712510 -2.210457 1.592378 -0.390466 0.735961 -0.013018 -11.194999
1 0.639287 -2.307416 1.589581 -1.764234 -0.051281 0.739892 -12.658816
1 0.503689 -2.510229 1.581353 -0.704504 0.426047 0.581757 -10.705802
1 0.987659 -2.166278 1.583937 -2.071345 -0.224179 -0.018310 -6.312416
1 0.751628 -2.098987 1.579346 0.650054 -0.253711 -0.437693 -11.096470
[truncated: 351,182 more chars]
