# Supplementary material for: Dataflow programming for the analysis of molecular dynamics with AViS, an analysis and visualization software application
Source: PLoS One. 2020 Apr 21;15(4):e0231714. doi: 10.1371/journal.pone.0231714 (PMC7173788; doi:10.1371/journal.pone.0231714)
Supplement: S1 File — (ZIP) [file pone.0231714.s016.zip › scr/lj/data/0000378000.ssv]

#resid posx posy posz velx vely velz attr=potential
10976
2 -2.792109 -2.698923 -1.793197 0.067938 -0.420855 0.817544 0.000298
2 -1.892984 -2.748332 -1.256456 -0.720446 -0.069350 -0.129835 0.000094
2 -2.082486 -2.548912 -2.016864 -0.091318 -0.774047 0.219104 0.005682
2 -1.138099 -2.235922 -0.968382 0.631692 0.591846 0.547834 0.000247
1 -2.063412 -2.514545 -1.126673 -0.098451 0.115259 -0.401716 -0.025021
2 -1.719094 -2.115310 -2.369933 0.032405 0.025787 -0.873718 0.011135
2 -1.485891 -3.114638 -1.260957 -0.599793 -0.345735 -0.497935 0.000308
2 -1.405132 -1.918567 -0.133128 1.852051 0.159548 1.614526 0.037952
2 -1.157914 -3.081558 -1.942408 -0.043107 0.023226 -0.301262 0.015436
1 -1.915520 -2.478386 -2.663371 1.455007 -1.662291 0.316338 0.250339
2 -2.116772 -2.582707 -1.438361 0.258796 0.094888 0.089655 0.000090
2 -1.384677 -3.078863 -0.471142 0.328880 -1.130381 1.649827 0.001920
2 -2.393478 -2.664441 -1.641801 -0.478505 0.241015 -0.536234 0.086643
2 -2.095745 -3.065231 -2.944726 1.795969 -0.502019 -0.222909 0.000012
2 -2.092391 -1.804758 -0.608662 2.139161 0.224721 -0.639320 0.095600
2 -2.278576 -2.499941 -0.712157 1.285330 1.382066 -1.748247 0.440348
2 -3.117651 -2.154200 -1.829728 -0.360013 0.343711 0.381008 0.107447
2 -1.412975 -2.351533 -0.440339 0.288956 -0.147860 1.803969 0.000876
2 -1.857004 -3.048374 -1.627259 -0.042789 0.977459 0.157067 0.001522
2 -2.093214 -2.536325 -0.389756 0.096332 0.115702 0.008264 0.247165
2 -1.350411 -2.568076 -1.596680 -0.171309 -0.322182 0.074533 0.003551
2 -1.675713 -1.905637 -1.035960 -0.043022 0.383932 -0.033450 0.100474
2 -2.807860 -2.635099 -2.479998 0.098283 -0.606503 -0.810409 0.000044
2 -2.257394 -2.182466 -2.339909 -1.241097 0.460766 0.927205 0.000102
2 -1.530784 -2.767228 -0.806845 -1.450250 -0.010805 -0.342294 0.000388
1 -1.594776 -2.289596 -0.369012 -0.398873 -0.212480 1.093775 -0.017965
1 -2.797784 -2.423541 -2.237142 -0.266474 -0.228382 0.778749 -0.006618
1 -0.957701 -2.554004 -1.606106 0.282390 -0.156582 -0.552056 -0.018476
1 -0.905398 -2.960500 -2.107030 0.817172 -0.747210 0.084325 -0.000288
2 -1.340619 -2.534838 -2.809031 1.143351 -0.096154 -1.140345 0.000109
2 -2.763361 -2.599937 -2.128407 -0.483441 0.201746 0.568549 0.000572
2 -2.559006 -2.122011 -2.463338 -0.887844 0.675473 -0.875880 0.000622
2 -2.887430 -2.020712 -0.954709 0.215628 0.216105 -0.125077 0.000049
2 -1.737711 -2.926579 -1.341583 0.867654 -0.312999 1.062818 0.001627
2 -2.504687 -2.813544 -2.135285 0.065973 0.195823 0.646666 0.004476
2 -3.007179 -3.053989 -1.369650 -0.428315 0.255470 1.516073 0.053525
1 -3.007718 -2.463025 -2.899637 -0.361983 -0.339476 -0.784233 0.001932
2 -1.316674 -2.243888 -2.624661 0.458128 -0.134901 -0.011265 0.000672
2 -1.241579 -2.498573 -1.108296 0.604390 -0.213391 0.692705 0.006306
2 -2.346956 -2.677341 -0.969925 -0.582448 0.227005 -0.319988 0.000394
2 -2.600713 -2.789361 -1.906088 0.367108 -0.825527 -0.253821 0.000572
1 -1.770487 -2.468962 -0.398417 -1.159738 0.141274 0.376619 0.006261
2 -2.194519 -3.022798 -1.671515 -0.507531 0.524595 -1.345372 0.000020
1 -1.029274 -2.221065 -0.266768 0.615577 0.380727 0.710037 -0.024656
2 -1.255740 -2.375085 -0.836820 0.269400 -0.174889 0.564297 0.000663
2 -1.581850 -1.681343 -2.736605 -0.489306 1.411118 -2.015199 0.001257
2 -2.031013 -2.905570 -2.279861 -0.003434 1.331447 0.200840 0.000034
2 -2.106286 -2.282917 -1.043367 1.280649 -0.761281 -1.257132 0.000082
2 -2.051607 -1.792105 -2.698573 -0.260627 0.210800 -0.680776 0.014798
1 -1.681539 -1.975679 -2.293848 0.437813 0.211276 -1.156555 0.037513
2 -2.747613 -1.708004 -0.983381 0.071709 -0.001219 0.883816 0.008546
1 -2.498281 -2.380861 -2.244962 -0.866001 0.725766 0.199267 -0.006247
2 -1.424766 -2.816711 -1.463902 0.609701 0.912873 -0.092228 0.004506
1 -2.971548 -2.909569 -1.199978 -1.017563 0.124951 0.108681 -0.000608
2 -1.417150 -1.801988 -1.578816 1.281174 0.060045 0.328352 0.000045
2 -2.877358 -2.394588 -1.604511 -0.518659 -0.100625 1.092854 0.000178
2 -2.167492 -2.664781 -1.920881 -0.771222 0.333264 -0.740713 0.005780
2 -1.592210 -2.556333 -3.041331 0.164011 0.166648 0.202738 0.005518
2 -1.781898 -3.076536 -2.049519 -0.455406 -0.962116 -0.259596 0.002665
2 -2.385999 -2.084745 -3.103330 0.674064 -0.036001 -0.581499 0.000804
2 -1.560985 -2.399310 -2.265893 -0.272081 -0.596726 1.099088 0.000156
2 -2.564433 -2.061509 -1.894455 -1.139582 1.097351 -0.204572 0.000230
2 -0.926313 -2.335170 -2.569944 0.397423 0.975271 0.551526 0.000521
2 -1.230037 -1.793714 -1.987266 0.597567 1.323065 1.167868 0.013811
2 -2.641874 -2.287832 -3.106290 -0.202366 0.673628 -0.158213 0.000298
2 -2.053894 -1.957533 -1.277878 0.337053 0.802059 -0.600584 0.000019
2 -2.634604 -1.809937 -1.052362 -0.341116 -0.205098 1.962611 0.012884
2 -1.082175 -1.731180 -3.093527 -0.046734 0.916528 -0.564835 0.000012
2 -1.750354 -2.992580 -2.521160 0.052947 -0.434769 -0.693541 0.001329
2 -2.834785 -1.587950 -1.179469 0.288623 0.100100 1.131921 0.002578
2 -1.205256 -2.068934 -2.819076 -0.373109 0.344131 0.127606 0.000073
2 -0.966738 -2.323514 -0.146032 0.375830 -0.281792 1.355022 0.017005
2 -1.565070 -1.886977 -2.253205 0.389517 1.156347 0.898711 0.026769
1 -1.286062 -2.993472 -1.168905 0.410514 0.218355 -0.395620 0.011252
1 -1.766511 -2.884137 -2.212829 -0.795652 -0.695850 -0.194972 -0.026608
1 -1.489620 -2.394830 -0.778846 0.656673 -0.053833 -0.761788 -0.013038
2 -1.840241 -2.142792 -2.146302 -0.240077 0.498267 -0.058453 0.000077
2 -1.981628 -1.705466 -2.001836 0.658077 -0.496328 -1.120304 0.466645
2 -2.727316 -1.830224 -2.669363 -0.099481 0.040551 -0.194391 0.000005
2 -1.997993 -2.387520 -2.691959 0.608266 -1.400189 -1.117201 0.250045
2 -2.247875 -2.390546 -1.600674 -0.820506 0.415743 -0.213753 0.000066
2 -1.987042 -1.818418 -2.546166 -0.498421 0.996550 -1.418806 0.012154
2 -1.837914 -2.567649 -1.840138 0.361627 0.524716 0.422881 0.000078
2 -1.343369 -1.879491 -1.314526 0.075490 0.368052 0.500804 0.000177
2 -1.426393 -2.751228 -0.617577 0.174717 0.151710 0.480808 0.001213
2 -1.063180 -2.200889 -1.872775 -0.001686 0.667678 -0.110578 0.051517
2 -1.339528 -2.081979 -0.532964 -0.583045 -0.825387 1.032443 0.007568
2 -1.167807 -2.607139 -1.459879 1.493277 0.801267 0.890013 0.000235
2 -1.496678 -2.178902 -2.159300 0.046935 0.658252 -0.896003 0.000117
2 -2.263844 -2.495024 -0.832007 0.591527 0.684674 -0.226436 0.412854
2 -1.922046 -2.328028 -0.822728 -0.176623 -1.174101 0.285795 0.000015
2 -2.686175 -2.510800 -1.082661 -0.165819 0.943876 -0.745192 0.000012
2 -1.495008 -2.582096 -1.797696 1.088006 -0.399570 -0.861245 0.007903
1 -1.921923 -2.485622 -1.563269 -1.231548 1.068065 -0.655611 -0.046620
1 -3.044338 -2.600299 -1.079767 -1.211499 0.004688 -0.045414 -0.775520
1 -1.234702 -1.637540 -0.578314 -0.550478 0.240252 -0.318646 0.002622
2 -2.428729 -1.928928 -0.626424 -0.251513 -0.118562 -0.397009 0.001359
1 -2.425110 -2.547306 -1.706760 -0.305904 -0.658353 -1.432403 0.086796
1 -1.821043 -2.315483 -1.632439 -0.751039 0.594332 0.770450 -0.046656
2 -1.018464 -1.919831 -1.731535 0.060737 0.250842 -0.306690 0.000055
1 -1.553198 -2.328068 -1.205679 -0.898074 0.483590 0.897046 -0.011765
2 -2.219300 -2.126783 -0.462212 0.548755 -1.395300 0.120857 0.015843
2 -1.130101 -1.997768 -2.047013 0.786790 0.209583 0.719693 0.021618
2 -2.857691 -2.665463 -1.304302 0.099230 0.582931 0.063396 0.000101
2 -1.537232 -2.411976 -1.975328 -1.022080 0.606726 -0.950525 0.000107
2 -1.138337 -2.343807 -1.632281 1.288695 -1.372305 -0.567667 0.004355
2 -1.707380 -2.138567 -1.620393 -1.131953 -0.235412 0.325649 0.000529
2 -1.631921 -2.878797 -2.017199 0.284455 -0.496818 -2.744597 0.000324
2 -2.507728 -3.003325 -1.396311 0.120774 0.262046 -0.393340 0.000138
1 -2.217261 -2.686031 -1.158583 1.016944 -0.072721 0.229826 -0.010182
2 -2.310409 -2.380896 -2.956737 -0.892795 -0.363319 -1.149959 0.057989
2 -2.107046 -2.371498 -2.419420 -1.089085 0.827661 -0.367853 0.000076
2 -2.429955 -2.468162 -1.957238 0.634219 1.182360 0.667064 0.008209
2 -1.349684 -2.288832 -2.840451 0.490978 0.826258 -0.511113 0.036476
2 -2.199779 -1.837577 -0.531036 -0.239819 -1.134688 2.234063 0.119963
2 -1.924147 -2.176566 -2.549951 -0.039352 0.123857 0.409157 0.000613
2 -3.112728 -1.792694 -2.546308 -0.730326 0.634562 0.205253 0.183040
1 -1.025589 -2.638124 -2.587448 -0.663471 -0.493446 -0.644391 0.000490
1 -2.902068 -2.929583 -0.577465 -1.350776 0.450048 1.202733 -0.000048
2 -2.844242 -1.980946 -1.501704 -0.667263 -0.582368 -0.581553 0.000058
2 -1.364016 -1.951404 -2.192006 0.678619 -0.330606 -0.201257 0.057418
2 -2.094218 -1.987786 -0.396138 0.575251 -0.313571 0.429462 0.001506
1 -1.945702 -2.171593 -0.463667 1.215717 -0.158519 1.108911 -0.006408
2 -2.331992 -2.013194 -2.532278 0.723226 1.364585 2.154429 0.977281
2 -1.423958 -1.711240 -3.063675 1.241015 0.555653 -0.272185 0.001446
2 -2.550199 -2.584846 -1.954824 0.917514 -0.322989 -0.870230 0.008600
1 -1.394263 -2.181615 -1.596125 0.496092 1.406876 1.691854 -0.002333
2 -3.110139 -2.871849 -1.303842 -0.590036 0.054625 -1.539999 0.004503
2 -2.344049 -2.223726 -0.407191 -0.409856 -1.375948 0.671527 0.008625
2 -2.311262 -2.222773 -0.771486 0.123693 0.009306 0.177976 0.043340
2 -1.326108 -1.894805 -2.066840 -0.063320 0.546435 0.390244 0.070971
2 -0.954755 -2.545913 -1.951064 1.838473 0.402136 1.044437 0.000015
2 -1.446059 -2.186617 -2.887149 -1.113520 0.568450 -0.387739 0.036136
2 -1.437055 -1.642598 -2.071514 0.329312 0.246846 -1.653124 0.007356
1 -0.963466 -2.682463 -0.264550 0.632588 -0.114175 0.900910 -0.018984
2 -2.682955 -1.741873 -1.747276 -0.085231 0.290232 0.378070 0.005471
2 -2.829568 -3.005890 -2.973948 -0.004879 -1.251508 0.433413 0.092398
2 -2.370971 -2.922802 -2.061984 0.030390 -0.091453 1.657194 0.003276
2 -3.101440 -1.631764 -1.111989 -0.510991 0.959774 0.795358 0.019040
2 -2.234439 -2.731033 -2.137272 0.691052 0.557230 -0.970565 0.000278
2 -1.786325 -2.312528 -2.630939 1.659188 0.373850 -0.515796 0.001179
2 -1.950744 -2.823854 -0.669666 1.365729 0.570437 0.434781 0.000004
2 -1.815228 -2.715438 -2.044610 -1.754650 -0.611434 -0.287426 0.000235
2 -2.246060 -2.025240 -2.604887 -0.040239 -0.887357 0.884689 0.988312
2 -1.561713 -1.900743 -1.235660 -0.627080 0.612224 1.451019 0.000382
2 -2.464517 -2.445406 -0.799637 0.137330 -0.942906 -0.503600 0.001381
1 -2.930207 -3.074427 -2.160366 -0.132108 -0.118116 0.277960 -0.001008
1 -1.975660 -2.406884 -0.234346 0.444652 -0.412863 -0.105666 -0.013611
2 -2.664777 -2.331346 -0.752420 1.240184 -0.769346 0.254321 0.038858
2 -2.883628 -1.906796 -1.743429 0.150295 0.066443 0.743132 0.011189
2 -2.853125 -1.973442 -3.040538 -1.106366 1.398879 -0.432332 0.000106
2 -1.639334 -2.433332 -0.685398 -0.686510 0.320497 0.082270 0.003325
1 -1.308226 -2.610922 -0.390256 -0.871599 -0.112877 -0.024714 -0.007106
2 -2.525819 -1.879312 -1.172693 0.926100 1.848644 -0.020782 0.004416
2 -1.722701 -2.059521 -0.990108 2.578565 -0.417746 -1.170031 0.267599
1 -1.567395 -2.916292 -1.430534 0.293526 -0.771234 0.252666 -0.021856
2 -2.542988 -2.655457 -2.597850 -1.404901 -0.573477 0.818756 0.000356
2 -1.605004 -2.019609 -1.008333 -0.978382 0.830579 0.565886 0.351295
2 -1.254588 -2.429321 -1.265529 0.728240 1.077531 0.228198 0.005872
2 -1.709457 -2.562698 -2.820486 -1.440586 0.263754 -1.313798 0.004155
1 -1.301388 -2.458282 -1.831444 0.606509 -0.927913 -0.242162 -0.001771
2 -1.709289 -1.605648 -2.606606 0.684441 1.691010 0.760391 0.002158
1 -2.453500 -2.967312 -0.489456 1.104236 -0.098780 -0.241796 0.000526
2 -2.414771 -2.924052 -2.255486 -0.582016 0.428371 0.392130 0.004133
2 -1.824880 -1.708602 -0.564534 -1.819880 -0.005439 0.786690 0.003586
2 -2.224550 -1.804845 -2.660829 -0.112961 0.285011 0.745198 0.135061
2 -1.360695 -3.076961 -0.685262 -0.400590 -1.152212 0.107728 0.000448
2 -2.962968 -2.967123 -2.338954 0.052344 -0.410552 1.542690 0.008166
2 -1.476403 -2.680297 -1.661945 -0.169742 -0.394553 1.362491 0.010972
2 -1.417471 -2.415213 -2.464005 -1.404445 0.329017 -0.122648 0.016414
2 -1.004124 -2.111413 -2.368134 -0.712495 0.230223 -0.452202 0.013351
2 -2.267865 -1.765636 -0.413825 0.611325 -0.188345 0.616922 0.023940
2 -2.666154 -2.510226 -1.651150 0.021032 1.157920 0.728714 0.000196
2 -1.022492 -2.631673 -2.288163 -0.367546 0.841863 0.009104 0.000047
2 -3.018942 -2.727104 -3.090485 -0.644143 0.702776 -0.278663 0.000499
1 -1.430169 -2.468697 -1.013094 -0.007864 1.399564 0.229049 -0.025496
2 -1.302041 -2.518330 -2.496742 0.867514 0.476800 -1.588525 0.016362
2 -2.379985 -2.274038 -0.653536 0.173289 -1.222886 0.279545 0.043530
2 -2.302571 -1.898656 -2.607930 -0.449966 0.664412 -0.297518 0.278180
2 -2.544571 -2.219834 -1.587625 -0.881692 -1.430778 -0.468280 0.000008
2 -1.109164 -2.323252 -0.451841 0.950809 -0.084831 0.701988 0.000297
2 -2.874603 -2.281522 -0.939179 -0.233718 -1.112052 -1.099323 0.000899
2 -1.718766 -2.752087 -2.562363 0.133433 0.881462 0.602182 0.000087
2 -1.191660 -2.116068 -2.496857 -0.377241 1.083864 1.526217 0.000555
2 -1.216477 -2.377971 -2.035646 0.267527 1.932646 2.156116 0.000164
2 -1.730152 -2.677198 -2.954718 0.720830 0.975212 0.440109 0.026977
2 -2.831108 -3.079438 -2.858413 -0.824054 -0.803694 0.657888 0.091952
1 -2.688771 -2.214507 -0.415143 -0.882177 -0.533243 -0.239286 -0.005915
2 -1.688396 -2.460039 -0.274316 -1.338805 0.638874 -0.223915 0.101175
2 -2.009790 -2.709317 -0.254434 -0.921137 0.731365 0.170836 0.000483
2 -1.745621 -2.628813 -0.265920 0.147490 -0.335889 -0.036806 0.005774
2 -1.476459 -2.996302 -0.315253 -0.078659 0.071840 0.330921 0.002171
2 -2.544718 -2.743273 -0.406208 -0.710887 0.574836 -0.519035 0.000180
1 -1.053575 -2.463238 -0.144682 0.591901 0.480731 1.241129 -0.016561
2 -2.441338 -2.448579 -0.290251 -1.249126 -0.653962 -0.238297 0.008846
2 -1.776934 -2.464960 -0.163668 2.651243 -1.202214 0.774559 0.072358
2 -2.303117 -2.134599 -0.189316 0.048823 0.279772 0.314254 0.000385
2 -2.601215 -2.513085 -0.430760 0.799072 -0.846409 -0.412330 0.000408
2 -1.192144 -2.468689 -0.645888 0.172363 -1.083055 -1.492820 0.000340
2 -1.632786 -2.049951 -0.329366 -1.037747 0.348184 -0.433829 0.000327
1 -2.972980 -2.194455 -0.489660 -0.197597 2.040813 -0.367143 0.164927
2 -0.945915 -1.636828 -0.407927 0.865051 0.398028 -0.613998 0.001136
2 -1.404309 -2.861591 -0.447235 -0.438407 0.744036 -0.526481 0.002008
2 -2.601863 -2.119596 -0.223919 1.304605 0.605935 0.379330 0.000261
2 -2.896912 -2.085597 -2.757179 -0.019301 0.039408 0.953709 0.000014
2 -1.150929 -2.195671 -1.727952 -1.024638 0.015528 -0.461724 0.011790
2 -1.106031 -2.370484 -2.460224 -1.064024 1.389213 -0.430306 0.000580
2 -1.072167 -1.898748 -0.771897 -0.548161 -0.342435 -1.404736 0.006059
2 -1.189065 -2.460894 -3.034387 -0.795904 0.660069 0.414808 0.004056
2 -1.231921 -1.995637 -1.569816 -1.021191 0.347100 -0.285754 0.000159
2 -1.650156 -2.848795 -0.559122 0.183169 0.999756 -0.404793 0.000111
2 -2.794500 -2.781384 -2.711670 -0.148607 1.031729 -0.612385 0.000867
2 -3.012671 -2.807036 -2.321117 0.172848 0.346889 1.223658 0.007622
2 -2.682351 -2.847952 -1.323149 -0.175111 0.892522 -0.152342 0.000148
2 -2.485264 -2.481350 -2.716557 1.006326 -0.589036 1.217333 0.000375
2 -2.068749 -1.576985 -2.171781 0.088359 0.240038 0.729259 0.000453
2 -2.597387 -1.547426 -1.966410 -0.416407 0.412613 0.910599 0.000019
2 -1.313549 -1.663140 -2.633469 0.900298 -0.078556 0.260981 0.000024
2 -1.688931 -1.564179 -2.295349 0.156459 0.345460 1.103139 0.000038
2 -1.912821 -1.685729 -2.638649 -1.505833 -0.160446 0.683878 0.028055
2 -1.925141 -1.765496 -2.136313 0.030090 -0.490846 0.044905 0.017128
2 -2.095985 -2.095709 -1.857349 -0.188988 -1.514624 -0.139041 0.000332
2 -1.092994 -1.799812 -0.910813 -0.224056 -0.296670 0.202050 0.006091
2 -2.206954 -2.151040 -2.037658 0.404030 -1.522177 -0.757518 0.000338
1 -2.543105 -1.698294 -0.734777 0.254403 -0.022525 0.001631 -0.004557
2 -2.576438 -1.777267 -0.309577 0.230246 -0.862102 0.397138 0.648249
2 -1.431296 -1.782039 -0.608123 0.069227 0.521695 -2.106509 0.000096
2 -2.730118 -1.900055 -1.800557 0.872065 -1.377730 -0.798545 0.019263
2 -1.867279 -1.713155 -0.751879 0.821284 -0.057408 -0.973143 0.001683
2 -2.573504 -1.999615 -3.071684 1.305305 -1.350364 -0.424487 0.003413
2 -2.876112 -2.732558 -1.577544 0.291912 0.182481 -1.956494 0.000175
1 -1.466650 -2.960802 -1.634315 -0.375374 0.186501 0.984207 -0.026487
2 -3.105363 -2.593187 -2.825709 -1.811367 -0.166802 1.037006 0.003944
2 -1.786553 -3.063349 -0.225320 0.063377 0.204144 0.295012 0.000243
2 -3.046770 -1.914189 -0.359144 -0.072700 -1.289917 0.708787 0.000017
2 -2.558130 -2.735624 -0.862403 -0.312530 1.450193 0.379551 0.000104
2 -1.355230 -2.119994 -0.369395 -1.689203 -0.149131 -0.088224 0.007684
2 -2.865157 -2.955087 -2.634511 0.906700 -0.869990 0.964177 0.000890
1 -2.728921 -2.226557 -2.525586 1.477927 -0.198577 1.849805 -0.002442
2 -2.183087 -2.578334 -0.311826 -0.372180 -0.348578 -0.625501 0.507336
2 -2.892821 -2.969670 -0.372538 1.095844 0.684000 -0.658034 0.003875
2 -2.293977 -2.531136 -0.347000 0.544345 -0.636819 -1.221151 0.265570
2 -2.160960 -3.001592 -0.412529 1.001685 -0.643897 -0.783203 0.000028
1 -1.129802 -2.003862 -0.286333 -0.314756 -1.348264 -0.648044 -0.021230
2 -1.139895 -2.086957 -1.920883 -1.151353 -0.029243 -0.253844 0.065769
2 -1.187435 -2.791982 -2.877141 -1.383271 -0.672249 -0.508328 0.000682
2 -2.685485 -2.199191 -0.691020 1.803983 -0.976581 -0.343035 0.038728
2 -0.972504 -3.029032 -2.454724 0.442683 0.892850 0.327311 0.028890
2 -2.360554 -2.584712 -0.617296 -1.620585 -0.171830 1.056166 0.027854
2 -2.116385 -2.798131 -1.106537 0.294185 1.466542 0.983808 0.014780
1 -2.450172 -1.873492 -3.007491 1.252726 0.167939 0.584079 0.020831
2 -2.675226 -1.764140 -0.249216 -0.340236 0.867126 -0.582609 0.640731
2 -2.322631 -1.991038 -0.474503 -1.056865 0.473102 -1.793875 0.008733
2 -1.355422 -1.606333 -2.279048 0.287194 -0.001038 -0.136648 0.000245
2 -1.142256 -1.595837 -0.722063 0.376381 0.073926 0.484766 0.004578
2 -2.977606 -1.751747 -2.987135 0.369403 -0.955308 -0.658958 0.000359
2 -2.789561 -1.583054 -0.560114 -1.011677 0.668978 0.249799 0.012247
1 -2.478766 -1.705855 -0.424817 0.403812 -0.180435 -0.429710 -0.001069
2 -1.634259 -2.887668 -1.755287 -0.097484 0.293896 0.680554 0.000394
1 -2.613003 -2.768520 -2.956050 0.225445 -0.094637 0.895024 -0.000677
2 -2.287628 -2.936439 -1.277159 0.742346 1.024428 -0.357518 0.000077
2 -2.433589 -2.934068 -0.660841 -0.594277 1.057107 0.542533 0.004627
2 -2.528289 -2.207703 -2.932677 0.546265 -0.417297 1.081318 0.000405
2 -2.795317 -2.055583 -1.867020 1.917043 0.333152 0.923363 0.003836
2 -2.331731 -3.107279 -2.289598 1.010948 -2.142453 -0.482189 0.008956
1 -2.972864 -2.641509 -0.984397 1.114183 -0.616169 -0.569410 -0.754561
2 -2.720209 -1.706030 -1.279237 2.482052 0.583711 1.486808 0.001637
2 -2.332418 -1.562139 -2.976511 1.058099 0.132540 -0.308819 0.000015
2 -1.125271 -2.993041 -2.079296 -0.743706 0.859588 0.984386 0.009227
2 -0.991212 -2.347207 -3.042431 -0.577093 -0.692457 0.575429 0.000863
1 -3.040894 -2.775077 -2.012506 0.581245 -0.489272 -0.925100 -0.001994
2 -1.952637 -1.770749 -1.457877 -0.449195 -1.537783 -0.853458 0.000019
2 -2.311519 -1.624256 -0.776527 -0.124120 -0.545655 -0.037191 0.000088
2 -3.049441 -1.604759 -0.761982 -1.468698 -0.299240 1.906588 0.000550
1 -2.055591 -1.584837 -1.070728 2.152558 -0.254616 0.191943 0.004429
2 -2.366963 -2.511462 -2.954104 0.678182 -0.845468 1.368760 0.057999
1 -3.017469 -2.251530 -0.798579 0.868279 -0.909089 2.038165 -0.007094
2 -1.807966 -3.045756 -3.042426 1.523373 0.473300 0.678060 0.000157
2 -2.967690 -2.193756 -1.709541 1.345986 -0.345504 -1.184062 0.001368
2 -1.124402 -2.897739 -1.095504 -2.235378 -0.222445 0.760586 0.000893
1 -1.052806 -2.615810 -3.116698 -1.659923 0.882009 -0.361367 -0.000519
2 -1.392401 -3.045918 -1.063487 -0.509119 0.776180 -1.191327 0.015931
2 -1.863087 -1.608616 -2.763207 -1.105569 -0.606317 -0.310261 0.022149
1 -1.545048 -1.576280 -0.786746 -1.041894 -0.270630 1.190083 -0.003863
2 -1.324467 -2.760178 -3.028135 -0.614880 -0.039528 1.278115 0.000690
2 -2.223567 -1.620878 -1.110462 0.870515 -0.928877 -0.318027 0.004436
2 -0.963610 -1.980415 -2.279354 -1.367264 1.680539 0.360453 0.012235
1 -1.072830 -3.096432 -0.752842 0.369144 0.417001 1.601027 0.000020
2 -3.097953 -2.887522 -2.931584 0.424055 0.390879 -0.604458 0.000181
2 -2.446660 -2.603726 -0.051746 0.172995 -0.458329 0.986899 0.010757
2 -2.548093 -1.701489 -0.116940 -0.026625 0.796890 0.616119 0.002089
2 -2.943572 -2.594974 -0.171350 -0.501176 0.352822 -0.579813 0.001735
2 -1.683505 -2.303634 -0.085237 -0.277479 0.512600 0.718523 0.008056
2 -2.459848 -3.074066 -0.107211 0.212355 -0.073854 0.533124 0.000196
2 -2.880861 -3.086894 -0.054551 -0.794412 0.224533 0.259422 0.041558
2 -2.771582 -1.731152 -0.018898 1.268821 0.462860 0.308214 0.000149
2 -1.621775 -2.460271 -0.105179 0.417268 -1.049154 0.122461 0.019425
2 -1.282932 -2.734148 -0.168957 0.678622 -0.518175 -2.107713 0.032996
2 -2.413205 -2.431392 -0.117623 -1.680720 -0.323413 -0.162345 0.100831
1 -1.717650 -2.016737 -0.072185 -0.259917 -0.123079 -0.097473 0.001117
2 -2.453113 -2.113685 -0.023001 0.041840 0.336690 0.372119 0.000359
2 -1.664772 -2.974351 -0.043862 -0.191365 0.606970 0.778543 0.000216
2 -1.545099 -1.965434 -0.136744 -0.515373 -0.035233 -0.377884 0.047606
2 -1.564092 -1.840455 -0.027527 0.433877 -1.043333 -0.093496 0.009263
2 -2.948237 -1.525281 -0.176543 0.532787 1.227607 -0.784770 0.000086
2 -1.285239 -2.399009 -0.214716 0.945120 -1.563904 -1.240536 0.000172
2 -1.853868 -2.794698 -0.078783 -0.662946 -1.180531 -0.727785 0.000371
1 -1.325558 -2.620925 -0.073171 0.660705 -0.385578 -0.674233 0.075813
2 -2.100136 -1.607764 -0.084688 -1.012392 -0.875908 1.378043 0.000128
2 -1.479894 -1.590311 -1.915908 -0.925040 -0.009083 1.733912 0.007067
2 -3.075464 -2.977645 -1.887468 0.854711 -0.179605 0.897324 0.000112
2 -2.284515 -1.552804 -1.913897 -0.231639 -0.510399 -0.210100 0.000498
1 -1.941889 -1.595340 -1.975610 -0.011799 -0.663845 0.367228 0.444555
2 -1.186325 -1.537967 -1.155393 -1.101748 -0.256327 -0.900693 0.000113
1 -3.049674 -1.517455 -1.448978 0.816761 -0.155708 0.044596 -0.009039
2 -1.874538 -1.528507 -0.590928 -0.700761 -0.002736 -0.850459 0.002374
2 -1.811966 -1.565173 -0.270439 -0.996886 -0.628980 -0.291058 0.036853
2 -3.091202 -2.626589 -0.288310 0.950308 -0.056627 -1.369560 0.001700
2 -3.030453 -2.169027 -0.603226 2.309103 -0.387415 -0.439569 0.175441
2 -1.854976 -3.089056 -0.996078 -0.679893 1.204815 -0.078959 0.000475
2 -0.886297 -2.676101 -2.771045 -0.020831 1.258064 0.230479 0.000162
2 -0.882430 -2.890940 -1.642783 -0.468953 1.188686 -0.262613 0.000060
1 -3.099038 -1.783126 -0.660274 0.845872 -0.866724 -0.531989 0.085238
2 -1.710251 -2.668465 -3.107399 -1.559019 -0.929457 1.501007 0.026737
1 -2.993621 -1.525974 -1.071255 -0.048793 -1.249708 -0.697550 0.019141
1 -1.755960 -3.113336 -2.266314 1.191088 0.700327 -0.897150 -0.554537
2 -0.894211 -2.156823 -2.222462 -1.348513 -0.422428 -0.610434 0.003186
2 -0.927044 -2.001367 -3.120459 -0.340201 -2.175092 0.575803 0.006050
2 -2.562996 -2.900754 0.026172 0.255521 0.688235 0.603324 0.000930
2 -2.974814 -2.251031 -0.005913 0.137806 0.250607 0.526138 0.000007
2 -1.321157 -2.747768 -0.010604 -0.510148 -0.256685 0.025100 0.074152
1 -2.438337 -2.451196 0.015262 -1.558633 0.531848 0.667914 0.102722
2 -0.901622 -2.932248 0.012617 0.039051 -0.935202 -0.809244 0.001645
2 -1.888223 -3.120307 0.019694 0.754665 0.692679 1.539103 0.000251
2 -1.444669 -3.121206 -0.130171 -1.112637 0.677205 -0.109746 0.000258
2 -0.867568 -1.568156 -0.868927 0.459891 0.071578 -0.546144 0.000080
2 -3.108796 -1.946813 -2.268865 1.691899 -0.153408 -1.492871 0.000027
2 -1.998241 -2.539170 2.655629 -0.271963 -0.601938 0.886535 0.115379
2 -2.655241 -2.586450 1.647547 -1.201418 0.138746 -0.268030 0.592978
2 -2.488618 -2.474775 1.924422 -0.192995 0.181791 -0.363388 0.013758
2 -2.388784 -1.808626 0.635839 0.948535 0.503477 -0.212671 0.000845
2 -2.643936 -2.933397 2.145394 -0.183961 -1.410956 1.149590 0.000017
2 -1.750196 -2.535963 2.215630 0.955556 0.210404 -0.259726 0.000307
2 -2.549817 -1.831392 2.109768 0.257039 0.565633 -0.772534 0.000315
2 -1.348257 -2.929176 1.939251 1.287027 -0.167611 -0.235737 0.005276
2 -2.223154 -1.962771 1.627996 -0.376324 0.355691 1.738912 0.000121
2 -2.400948 -2.501904 2.461739 -1.740348 -1.078997 2.107668 0.002773
2 -1.267155 -2.350498 3.091765 0.319761 -0.114911 0.489624 0.003607
1 -1.475928 -2.121432 3.082902 0.943814 -0.186367 -0.329930 -0.769573
2 -2.054279 -3.076567 2.193519 0.063888 -0.051877 -0.159805 0.000016
2 -1.956730 -2.556971 2.096818 -0.093371 -0.587853 -0.894860 0.283525
1 -1.654064 -1.999846 1.720264 -0.143801 -0.137110 -1.147598 -0.035950
1 -2.553983 -2.894651 2.583011 -0.037472 0.091776 0.409883 -0.572378
2 -2.462144 -2.622075 2.212322 -0.777127 0.327945 0.070403 0.000130
2 -3.032153 -1.895578 1.854383 -0.501210 -0.035533 -0.137298 0.000175
2 -2.872668 -2.571863 2.260164 0.819838 0.468709 0.130361 0.002184
2 -1.347549 -2.588183 2.263274 1.398341 -1.776697 0.890120 0.004550
2 -2.714258 -2.615984 1.874523 0.547024 -0.537524 1.169538 0.000490
2 -1.607631 -2.640892 1.311644 -0.901467 -1.401038 -0.499931 0.000023
2 -1.197028 -1.772552 1.985232 1.255670 0.090107 -0.333455 0.000016
2 -2.574687 -2.692412 2.715715 1.405567 -0.967312 0.377938 0.062195
2 -2.763503 -2.489682 1.172471 -0.263253 0.180897 0.225734 0.001274
2 -2.071244 -2.397398 1.401072 0.458035 1.309550 1.409321 0.026871
2 -1.457790 -2.440279 2.301059 0.990605 -0.381994 -0.547855 0.004952
1 -2.533638 -1.640897 2.000682 -0.432519 0.483792 -0.274996 -0.004397
2 -2.651973 -2.842331 1.694402 0.011966 0.297513 -0.062398 0.011227
2 -2.543532 -2.667459 1.374162 -0.097163 -0.121897 -0.264929 0.026616
2 -1.360746 -2.567303 2.451316 0.584391 0.565380 0.525022 0.043314
2 -2.946162 -2.209335 2.121847 -0.355291 0.032409 0.599556 0.000314
2 -3.027028 -1.906665 2.704363 0.258643 0.663476 1.336252 0.000463
2 -1.975331 -1.698618 1.807236 0.438776 0.810155 1.785077 0.000186
2 -2.046494 -2.455252 1.106346 -0.293172 0.736738 0.109518 0.155560
2 -1.748265 -3.120222 0.506905 0.816888 -0.304981 -0.928241 0.000150
2 -2.912174 -1.830274 0.987694 -0.476951 -0.576644 -1.250761 0.015294
2 -2.917795 -2.338088 1.126379 -0.869434 0.154652 -2.065054 0.000319
2 -2.034372 -2.819941 2.466706 0.946242 0.544511 -0.235427 0.000959
2 -2.936569 -2.347256 1.574383 -0.460372 0.280568 -0.866277 0.001134
1 -2.505879 -1.673908 2.717557 0.032452 1.115564 -0.162154 0.001650
2 -2.420809 -1.810800 1.274915 -0.246139 -0.037160 0.576804 0.022699
2 -1.620203 -1.556547 2.070171 -0.166722 0.629800 0.021998 0.004388
2 -1.133187 -2.850791 2.898558 -0.219553 -0.686466 -0.198235 0.004786
2 -1.356823 -2.956880 2.862438 0.306781 -1.053451 -0.492578 0.000169
2 -2.934780 -1.534469 1.467381 -0.331734 1.615136 -1.781871 0.000056
1 -2.261441 -2.873413 1.668843 1.044572 -0.922393 0.700180 -0.327082
2 -2.717520 -3.016680 3.081980 -0.866922 -0.158920 0.522914 0.000479
2 -2.053158 -2.440690 2.363572 0.659424 -0.256097 -0.183917 0.002605
2 -2.957480 -2.380733 1.771940 -1.236178 -0.013116 0.628670 0.000904
2 -1.610534 -3.024165 1.196635 -0.282452 0.118749 -0.658485 0.000020
1 -2.371811 -2.676491 2.952212 -0.525180 0.459952 0.498008 -0.973675
1 -2.717531 -2.636033 2.353094 -0.808619 0.084873 -0.166514 -0.004639
2 -1.544093 -2.989031 2.006338 0.248193 0.092114 -0.083354 0.008558
2 -2.922182 -2.861227 2.500358 -0.597081 0.109338 -0.306575 0.000006
2 -2.318196 -3.051477 1.132527 -1.196400 -0.686624 -0.081724 0.002858
2 -1.444025 -1.797841 2.754478 -0.846248 0.487615 0.234522 0.000109
1 -1.530290 -2.871543 2.279849 -0.563065 0.115986 0.849249 -0.871530
2 -1.301857 -2.172991 0.757226 0.526945 -0.089239 -0.164174 0.000592
1 -2.515842 -2.670244 2.587646 -0.193529 -0.341402 -1.094152 -0.030435
2 -1.284766 -2.173757 2.022325 -0.390491 -0.855652 0.348742 0.033751
2 -2.313227 -2.978595 0.963424 1.186265 -0.014463 -0.338953 0.002693
2 -1.866119 -2.134276 1.852733 1.408447 0.700048 0.472269 0.000356
2 -2.045145 -2.420050 1.232617 -2.226789 -0.961359 -1.424445 0.168869
2 -1.417168 -2.203446 1.959806 0.634346 -0.864513 0.864132 0.033003
2 -2.020000 -2.913596 1.779047 0.175701 -1.012181 0.117766 0.000322
2 -2.206647 -1.980552 1.011057 -0.360934 0.166102 -1.047897 0.003096
2 -2.072071 -2.458014 1.546891 -0.754581 -0.473211 0.749364 0.022306
1 -2.012041 -2.472471 1.816289 -0.866702 1.339898 1.153279 -0.873803
1 -1.479000 -2.781528 2.342029 -0.781376 -0.303255 -0.332765 -0.871893
2 -1.811344 -1.586530 1.266524 0.945761 0.922422 1.351265 0.000327
2 -1.668808 -2.199234 1.320349 -0.115636 0.695040 0.803379 0.103638
2 -1.718858 -3.065589 2.039493 2.226863 -1.307325 0.176527 0.367578
2 -2.894939 -2.484677 1.397879 -1.070480 0.735363 0.106483 0.024273
2 -1.715940 -1.659400 2.933433 -0.629068 0.791315 0.049507 0.376399
2 -1.583019 -2.926817 1.770887 0.804966 -0.444288 0.489641 0.000138
1 -1.963065 -2.421408 1.736416 0.640058 0.298400 0.010155 -0.806677
2 -1.686569 -2.553140 1.711327 -0.528625 0.729045 -1.418920 0.000366
2 -2.847039 -2.861473 0.640795 -0.695448 -0.517526 -0.107932 0.000208
2 -1.485267 -2.105882 1.251466 1.071386 0.628179 0.254914 0.135481
2 -1.926191 -3.101821 1.505894 0.675890 -0.234329 0.405730 0.000214
2 -2.889890 -1.840351 2.326684 0.705408 -0.392451 1.425113 0.000033
1 -1.929794 -2.480728 2.780582 0.321069 -2.447628 -1.026769 0.021406
2 -2.094715 -2.106411 2.665564 -0.912390 0.447623 0.101397 0.000012
1 -0.991267 -2.919265 2.027428 -0.042035 -0.089218 0.417310 -0.000853
1 -2.175503 -2.759043 1.650715 -0.184360 0.686280 0.388312 -0.402813
2 -1.826373 -1.914666 2.751381 -0.508875 -0.261027 0.231439 0.000804
2 -1.478529 -2.820841 1.983866 0.867250 -0.632498 -0.869683 0.007879
2 -2.430780 -2.415505 2.061924 0.496011 0.782845 -0.362237 0.013749
2 -2.126944 -2.882709 1.169212 0.296157 -0.252082 -1.515266 0.002522
2 -1.583354 -2.218341 1.216106 -0.477259 1.089478 -0.660929 0.122990
1 -1.412364 -2.069045 2.988280 -0.648907 -0.329085 1.369506 -0.762401
1 -2.536847 -2.855950 2.676883 -0.404922 1.101194 -0.567856 -0.590359
2 -1.951948 -2.307253 1.654832 0.887856 -0.198060 0.175797 0.073607
2 -2.089624 -2.482832 2.087214 -0.005896 -0.459826 0.315239 0.026024
2 -1.339463 -1.898981 1.260170 -0.734813 -0.038076 -0.476049 0.000079
1 -2.132987 -2.807532 2.709675 -0.071380 -0.972474 0.448740 -0.004477
2 -1.295058 -2.352259 2.199502 1.006155 0.237333 -0.426806 0.000676
1 -1.468968 -2.099673 1.660565 0.079908 1.405396 -0.436010 -0.036250
2 -2.373781 -2.187666 1.202712 -0.549937 1.354347 -0.664231 0.000053
2 -1.056443 -2.624093 1.113735 0.663779 0.528250 -0.671136 0.006875
1 -0.948375 -1.653629 1.467894 1.362305 0.624106 -1.234908 -0.011874
2 -2.117534 -2.388033 0.853731 -0.001450 0.602217 0.085508 0.031418
2 -1.233910 -2.202423 1.834564 -0.579732 0.774895 -0.642023 0.006240
2 -1.366714 -1.520718 1.042589 -0.170914 0.919828 -0.847076 0.058555
2 -2.418620 -2.181925 1.671966 -0.455783 -0.023061 -1.626099 0.000769
2 -1.142425 -2.725481 1.496086 -0.202988 0.155276 0.298246 0.000037
2 -2.185173 -2.558906 1.431631 0.361245 0.683137 0.834438 0.234850
2 -2.005013 -1.733168 2.774251 0.307938 0.138453 0.313937 0.000736
2 -1.576409 -1.774241 2.514290 0.487290 1.342925 0.438719 0.226428
2 -1.525146 -2.581131 0.733873 1.070062 0.251424 -2.294066 0.150454
2 -2.475959 -2.377189 1.689289 0.188781 -0.334019 -1.078761 0.000881
2 -1.361669 -2.542006 2.785556 -0.407006 0.735434 0.508960 0.000033
2 -1.336738 -2.374868 1.496189 -0.481504 -0.672893 0.325862 0.000063
2 -2.158475 -1.586342 2.051257 0.855065 0.613003 -1.159945 0.007660
1 -2.360081 -1.595710 1.716098 -1.568887 0.644327 0.414137 -0.000868
1 -1.098943 -1.986418 2.947886 2.077252 -0.167874 0.051438 -0.004356
2 -2.666280 -2.395556 1.518185 0.816234 0.262048 0.080892 0.003303
2 -1.673798 -1.989744 1.455277 0.021134 0.947609 -0.120615 0.018123
2 -1.647814 -2.422944 2.739155 1.266481 -0.169655 0.546177 0.000088
2 -2.326037 -2.427774 2.310803 -0.591041 -0.442636 0.617198 0.002738
2 -1.794576 -2.247366 1.676707 0.706477 -0.068038 -0.490526 0.007741
2 -1.747486 -1.739600 2.847308 -1.232381 -0.185148 -0.600953 0.381067
1 -0.954236 -2.017466 2.535495 0.061525 0.060608 -0.262591 0.251492
2 -2.208473 -1.863557 2.972197 -0.577912 -0.557012 1.392661 0.002499
2 -1.305502 -3.009552 1.424768 -1.539086 -1.173240 -0.382111 2.460084
2 -2.244118 -3.082013 1.492084 -0.198723 -1.060041 0.244555 0.065884
2 -2.257197 -2.888374 2.845737 -0.906451 -0.088690 -0.377365 0.000981
2 -1.202172 -2.015635 2.414589 0.779831 0.238518 -0.485868 0.196450
2 -2.607718 -2.155494 1.060345 -0.537554 -0.789272 -0.196372 0.000043
2 -1.201009 -2.692030 1.054379 0.287644 -1.912425 -0.164385 0.007370
2 -2.158783 -2.021419 1.247552 -0.777587 1.200470 0.103581 0.022387
2 -2.385696 -3.044157 3.023063 -1.128639 -3.104827 -0.051521 0.000095
2 -1.571942 -1.890715 1.546571 0.838522 -0.226184 -0.492673 0.007922
2 -2.412567 -1.820948 1.121591 0.834759 0.170544 0.162742 0.022921
2 -2.502456 -2.171055 2.910271 0.151441 -0.092947 0.044478 0.000045
2 -1.556649 -2.178771 2.129264 1.089823 0.227896 -1.383643 0.000436
2 -2.919746 -2.355224 2.339595 0.224380 0.344544 0.990914 0.000479
2 -1.980247 -1.710873 1.182657 0.308295 2.048751 -0.636699 0.000310
2 -1.567450 -2.392395 2.025162 -0.625860 0.062330 0.643670 0.000208
2 -1.613704 -1.933270 0.767212 -1.516724 0.122699 -0.948520 0.000544
2 -1.649889 -1.694181 1.667568 -0.409880 0.629191 0.654719 0.178325
2 -1.803819 -2.148976 2.456312 -0.877234 -0.369160 0.626899 0.000057
2 -2.609977 -2.046049 2.376420 0.265072 0.010376 -1.097671 0.087849
2 -1.198714 -2.192529 1.388653 0.393270 -1.011201 1.385242 0.000067
2 -2.704464 -2.317600 2.593109 -0.257901 1.250025 -1.102560 0.000625
1 -3.042674 -1.823888 3.059536 -0.079995 0.447886 0.037452 -0.000122
2 -1.309590 -1.965599 2.364761 0.421618 1.385745 -0.925754 0.196466
2 -1.972961 -2.595417 2.215347 0.498380 0.858805 -0.845473 0.265120
2 -1.294310 -2.701513 2.432646 0.901215 0.911100 0.702542 0.029509
2 -1.648307 -3.040932 0.892325 2.034999 -0.818309 -0.152201 0.001772
2 -0.939722 -2.887989 2.370635 2.988483 -0.149703 -0.851497 0.000016
1 -0.931180 -1.910093 1.667979 0.964863 0.679075 0.208955 -0.063148
1 -2.115322 -1.749742 0.693931 0.120437 1.030245 0.243867 0.073345
2 -1.327407 -2.544595 1.125281 0.774748 -1.578633 0.766150 0.000678
2 -1.977719 -1.751721 0.756649 0.200489 0.410426 0.085213 0.028696
2 -2.456268 -2.736662 1.001904 -0.386157 1.176457 -0.212384 0.002438
1 -1.101353 -2.415022 0.517287 0.602145 -0.482771 -0.398915 0.000096
2 -2.194598 -2.023822 1.397879 0.304729 -0.395477 -0.068347 0.021670
2 -1.935876 -1.929007 1.325154 0.011207 2.039970 0.151982 0.014643
2 -1.825536 -2.592228 1.014903 -0.049003 0.927352 0.144149 1.865165
2 -2.794901 -2.765852 1.673296 -0.663172 -0.676642 1.642137 0.051529
2 -1.755186 -2.708167 1.075867 0.345031 -1.086192 0.308604 0.057214
1 -1.944591 -2.024512 2.111460 -0.165920 -0.558842 1.136544 -0.220304
2 -2.379335 -2.489836 0.693735 1.102911 1.448924 -0.168046 0.008356
2 -2.341704 -2.453885 2.807854 0.050043 0.097200 -0.480385 0.001717
2 -2.230252 -1.682174 0.636253 -0.609048 0.291716 -0.677035 0.046462
2 -1.709234 -2.403570 1.554794 0.977223 1.781898 -0.685952 0.000780
2 -1.065155 -2.420237 2.361452 -0.197845 -1.433753 1.065340 0.000737
2 -1.800187 -2.972891 2.852328 -0.362312 -0.754381 -0.664425 0.000017
2 -1.092836 -2.982719 1.078920 0.125655 -0.543188 -1.865048 0.002543
2 -2.640633 -1.913871 2.398469 0.123921 1.249605 0.852470 0.087895
2 -1.873261 -2.435785 1.271836 0.269507 -0.525063 0.031215 0.004486
2 -2.788436 -1.582822 2.676398 0.495597 0.823663 0.542264 0.000033
1 -2.073279 -2.025607 2.015011 0.197102 0.719693 0.316230 -0.218472
2 -2.365001 -2.827300 1.748764 -0.002253 0.631260 0.659456 0.079184
2 -2.076003 -2.655243 1.271996 0.168882 -0.432483 -0.429379 0.005218
2 -1.021702 -2.841729 1.180132 0.577339 0.537833 0.051055 0.002332
2 -1.499578 -2.777566 2.968045 -1.561775 0.122551 -0.583598 0.000083
2 -1.857759 -2.028898 1.422307 0.863144 -0.209320 0.064582 0.016226
2 -1.508303 -2.466455 2.480151 1.246008 0.086137 -1.208319 0.006355
2 -2.021148 -2.534385 2.520815 -0.993023 0.552690 0.406687 0.095271
2 -1.329287 -3.008808 0.986555 0.349250 0.931147 0.650043 0.014701
2 -2.782970 -2.680812 2.098941 -0.280689 0.641855 0.910593 0.000563
2 -1.497895 -2.224740 2.702977 -1.153512 0.713779 0.276730 0.000074
2 -1.324008 -1.721444 1.504727 -1.074738 -0.520266 -0.846884 0.000017
1 -2.429829 -2.581564 2.919534 0.119059 -0.178926 0.133643 -0.970908
2 -2.248759 -1.840066 2.585323 -0.097559 0.072832 -0.472477 0.020747
2 -2.928366 -2.643652 1.083303 0.504805 -0.349542 -0.557748 0.004765
2 -2.951360 -2.828003 1.612758 0.597385 -0.463608 -0.443919 0.005000
2 -2.835491 -2.437766 0.843658 0.287043 0.857934 0.835477 0.000315
2 -2.041800 -1.960646 1.089151 -0.057273 0.196840 1.662637 0.004254
1 -1.349198 -2.286637 0.941668 -0.671008 -0.473643 0.914510 -0.003401
2 -1.640959 -2.770582 0.481113 0.219130 0.719020 -0.249748 0.012917
1 -2.229879 -2.319827 0.925562 1.016457 0.428996 0.861122 0.031466
1 -1.575873 -2.334358 0.720214 -0.354700 -1.139871 0.206099 -0.083671
2 -2.175821 -2.516380 1.312549 -0.793163 0.840771 0.204926 0.242767
2 -3.002333 -1.630344 0.637060 -0.801621 1.358149 -0.041848 0.000118
2 -2.510692 -2.386522 0.707844 1.210300 0.694193 -0.302171 0.009694
2 -1.724549 -2.563444 1.033986 0.008020 1.890568 -1.165293 1.853819
1 -2.923499 -2.918761 0.869617 0.120520 0.413148 0.245458 0.422619
1 -2.588146 -3.042232 1.012921 -1.115394 -0.147893 -0.985568 -0.078473
1 -2.323458 -2.818802 1.396872 1.493820 0.715371 0.233515 -0.019201
2 -1.281143 -1.842889 0.891382 -0.713341 -0.214122 0.385523 0.002873
2 -2.766808 -2.622259 1.651874 0.617928 0.489246 -0.463182 0.629252
2 -3.080142 -2.535068 0.512922 -1.175844 -1.360571 -0.236098 0.000833
2 -3.063339 -2.586941 0.740704 -0.252161 1.940782 0.078575 0.004707
2 -2.691997 -2.279880 0.781669 0.219318 -1.498922 0.593774 0.000593
2 -1.954937 -2.122042 0.881900 0.399782 0.284819 1.102526 0.000106
2 -2.476191 -2.362729 0.897984 -1.043702 1.892256 0.490460 0.001509
2 -2.258347 -2.637552 0.572775 -0.379429 1.221528 0.235793 0.000243
2 -1.320789 -2.430545 2.536261 -1.387629 -0.391925 -0.641028 0.010325
1 -1.694603 -2.197271 0.659575 0.232932 -1.424649 0.770302 -0.080124
2 -1.228397 -1.965126 0.760724 1.024653 -0.538759 1.208324 0.003745
2 -1.119317 -2.674734 0.517604 -0.499647 -1.090136 0.392516 0.000475
1 -2.567745 -2.867826 0.932829 -0.108921 -0.307259 2.126170 -0.060469
2 -1.160910 -2.228285 2.881147 -0.732228 0.222888 0.629304 0.000132
2 -1.095305 -2.269567 1.918252 -0.406750 -0.897645 0.407352 0.004957
2 -1.519423 -1.886941 2.500493 0.155997 0.597496 -1.719012 0.226436
2 -1.574697 -2.800958 0.625209 0.056603 0.964487 -0.440793 0.012951
2 -2.026942 -2.751370 2.263149 -1.385102 -1.581109 0.353198 0.006502
2 -1.604777 -2.991430 2.464974 -1.536086 0.570494 1.410045 0.045464
2 -2.354860 -2.874055 2.039237 0.216299 0.832522 1.031991 0.027441
2 -2.458856 -2.896269 0.691919 1.653771 -0.698674 0.570091 0.007320
1 -2.897666 -2.454312 0.564362 1.018347 1.578981 1.053932 0.000718
1 -2.022773 -1.891210 2.416704 0.392314 -0.667164 1.376153 -0.003056
2 -1.811132 -1.593965 2.786790 0.860749 0.255616 0.623206 0.009241
2 -1.805482 -1.905025 2.531299 0.032474 -0.724910 -0.029668 0.000473
2 -2.493381 -1.825485 3.094378 0.456957 -0.818122 0.936635 0.019329
2 -1.537812 -1.692603 2.206474 -0.400321 -0.267885 0.312330 0.003233
2 -0.913525 -1.660592 2.731219 0.290073 0.016267 -0.051896 0.033507
2 -2.227655 -1.542630 0.819558 -1.675309 0.361348 -0.446188 0.007270
2 -2.341353 -1.636617 2.986971 0.281614 0.097077 -0.246453 0.000208
2 -1.928316 -1.529751 2.568370 0.526230 1.406850 -1.574942 0.000061
2 -2.799662 -1.942256 0.961902 0.107815 -0.957377 1.328699 0.013394
2 -2.035582 -1.888127 0.897869 -0.113224 -0.097718 -0.449701 0.001839
2 -1.573439 -2.052262 1.338148 1.501415 -1.391655 -1.514323 0.125491
1 -1.572584 -1.831714 0.946837 0.351677 -0.771857 0.635658 -0.014276
2 -2.621917 -1.815387 2.658511 0.675243 -0.872711 -0.174828 0.001602
2 -2.878181 -1.992566 1.685472 -0.594093 -1.863527 -0.207468 0.000074
2 -2.386310 -3.047248 1.487900 -0.192071 0.045774 0.867098 0.120555
2 -2.718160 -2.362246 2.795477 0.775531 0.192719 1.078381 0.000630
2 -1.337373 -1.916485 2.949257 -0.749889 -1.308836 0.227918 0.005202
2 -1.477863 -2.799288 0.900449 -0.823046 1.291048 0.973006 0.000468
2 -2.023716 -2.587793 1.663191 -1.725289 1.006954 -2.034894 0.006714
2 -2.712346 -2.391485 1.342106 1.046544 -0.429356 -1.682090 0.004344
1 -1.916529 -3.067356 1.171761 1.442266 -0.018543 0.536058 -0.822409
2 -1.014311 -2.159349 2.681215 -0.581375 0.783731 2.389877 0.000571
2 -0.919151 -2.527829 2.464087 -0.040205 0.833977 1.391283 0.000617
2 -1.040068 -2.506907 2.140962 -0.570938 0.135934 0.276935 0.000132
2 -1.037028 -1.741056 0.532731 -0.761410 0.276775 0.394832 0.000610
2 -0.967210 -1.945072 2.075528 -0.230089 -1.261698 -0.366141 0.000541
2 -2.629466 -1.542348 1.263816 1.748208 0.415639 0.303700 0.000056
2 -1.198785 -2.970108 2.184916 -1.101503 -0.230488 -0.182847 0.000227
2 -1.799668 -2.968372 0.777914 -1.276755 0.255892 1.990748 0.000836
2 -2.603259 -2.897630 0.780094 0.004102 0.568086 0.412829 0.022149
1 -2.037032 -1.892814 2.908412 -0.743014 0.056466 -1.031017 0.002331
1 -1.767933 -2.164963 3.094190 1.248084 -0.287767 0.768412 -0.007942
2 -2.493291 -1.606284 1.582010 -1.172235 -0.059841 0.191273 0.002051
2 -1.968665 -1.632962 1.444407 0.212285 -0.266563 -0.033468 0.000127
2 -1.547744 -1.659573 1.739427 0.232763 -0.212559 -0.872356 0.178237
2 -1.016761 -1.740811 2.544485 0.008851 -0.812830 0.269602 0.000241
2 -1.301908 -1.797169 0.689223 -0.731624 -0.618428 -1.048349 0.001798
2 -1.395181 -2.929556 0.749924 0.551448 1.042621 0.971655 0.000562
2 -2.920749 -2.744225 0.916285 1.082948 0.092900 -0.726361 0.080125
2 -1.573555 -2.554341 0.614635 -0.866525 0.883646 2.064559 0.150512
2 -1.127708 -2.168168 0.429603 -1.380485 0.154930 -1.063015 0.000538
2 -1.199876 -3.013868 0.892817 -1.734444 0.303086 -0.133651 0.014818
2 -2.201393 -3.092131 0.707172 -0.432036 0.173968 0.050067 0.000078
1 -1.994957 -2.995941 1.234247 0.201446 0.916046 -0.064071 -0.822538
2 -2.244934 -2.822005 2.488232 -0.905480 1.630853 -0.295873 0.000580
2 -3.071146 -2.025171 3.051133 -0.579298 2.370546 -0.471980 0.001264
1 -2.815821 -1.702925 1.088706 1.466173 -0.655987 -0.083630 0.003903
2 -2.807334 -2.950835 0.864590 -0.729030 1.136843 -1.571732 0.422347
2 -2.553003 -2.763574 1.491365 -1.475815 2.530109 -0.657518 0.026808
2 -2.367666 -1.673046 0.955095 -0.476752 -0.869974 -0.951687 0.000367
2 -2.320044 -1.714980 2.527770 0.461699 -1.063280 0.679168 0.020967
2 -0.912076 -1.767477 1.285924 0.219962 -1.439860 0.591661 0.000394
2 -1.619332 -3.051288 2.333410 -0.561008 0.158591 -0.113242 0.045918
2 -3.108119 -1.663101 2.474881 0.052562 -0.912721 0.426232 0.000167
2 -1.224264 -2.955278 1.388714 -0.474586 1.714250 0.733361 2.458399
2 -0.970423 -2.855089 2.833282 -0.735446 -0.937220 -0.855173 0.004819
1 -1.600872 -1.639156 3.115431 0.509531 -0.466933 1.169462 0.001701
1 -3.046615 -2.855781 2.981669 0.711505 0.143699 0.362847 -0.021923
2 -3.090623 -2.963734 1.636906 0.175478 -1.581202 -0.400719 0.002012
1 -2.967438 -2.306463 3.023103 1.696473 -1.200191 1.648950 -0.002771
2 -2.024886 -1.591626 2.154533 1.258574 -0.455012 -0.645114 0.026373
1 -1.064787 -1.583213 1.082661 -0.326549 -0.281000 -0.240501 -0.062075
2 -0.927875 -2.355747 1.421746 -0.755234 -0.376921 1.102861 0.000040
2 -3.002456 -3.106008 0.575852 0.034975 0.214629 1.678072 0.000053
2 -2.299937 -2.996349 1.968731 0.519083 1.730243 0.341398 0.027447
2 -3.001637 -3.054914 3.111244 1.714557 -0.160048 0.944753 0.004989
1 -1.494261 -1.591667 0.919100 0.604050 -1.004662 -0.060194 0.269517
2 -3.084415 -2.640236 1.233473 0.760790 0.192237 -0.030517 0.005743
2 -1.015023 -2.735471 0.252200 1.468418 -0.064635 -0.320092 0.000096
2 -1.942496 -2.397057 0.402636 0.424345 -0.486367 -1.142532 0.000168
1 -1.403450 -2.891456 0.397784 0.729611 0.268556 -1.349523 -0.018251
2 -2.148709 -2.188600 0.187206 -1.124211 0.433126 -0.924867 0.134134
2 -1.208169 -2.039026 0.282516 0.524646 0.718295 -0.477895 0.000639
2 -1.142565 -2.496892 0.351736 1.289094 -0.945545 -0.134636 0.002021
2 -2.195611 -1.907218 0.333171 0.484442 -0.747590 -0.511734 0.000005
2 -2.404674 -2.800838 0.379727 -1.278115 -0.609221 -0.141650 0.000443
1 -2.237529 -2.341607 0.444289 1.489718 -0.282623 -0.024514 0.001033
1 -1.324202 -2.685593 0.441884 0.196871 0.438950 0.819075 -0.032146
2 -1.427911 -3.044332 0.445644 0.073932 -0.505562 0.180425 0.012777
2 -2.833278 -2.084870 0.311273 -0.427305 0.788545 -0.106528 0.000010
2 -2.562071 -2.957834 0.260640 0.485204 0.483624 -0.299181 0.032901
2 -2.525583 -2.514526 0.302623 0.517330 -0.135776 0.292315 0.000012
2 -1.562845 -2.441509 0.237182 0.846289 -0.802846 -0.075937 0.000003
2 -2.707588 -3.025458 0.424973 0.960479 -0.444019 0.696726 0.001091
2 -2.143354 -2.285431 0.277788 0.153374 0.822956 0.734881 0.135184
2 -1.615792 -2.923372 0.303189 1.264130 0.878763 0.326211 0.000403
2 -1.875840 -2.207416 0.275102 -0.134142 0.214639 0.386252 0.000152
1 -2.271937 -2.950912 0.463713 -1.213502 0.866927 2.119966 0.000397
2 -1.175683 -1.833105 0.391936 -0.143976 -1.996348 0.116717 0.000507
2 -1.316138 -1.553551 0.353472 0.265813 -0.011034 0.040388 0.022675
2 -0.895631 -2.090673 0.193510 -0.128800 -0.429433 -0.906403 0.005585
2 -1.799081 -3.085488 0.278510 -0.268777 0.029633 -0.158637 0.089705
2 -0.943787 -2.995381 0.188808 -0.477196 0.486040 0.261313 0.012361
2 -1.105925 -2.973051 0.182260 0.123011 0.880255 0.410557 0.016665
2 -3.036153 -2.530511 1.359174 1.924781 -1.085382 0.402601 0.028831
2 -3.047703 -2.717156 0.966670 1.800246 -1.123868 -0.530605 0.088501
2 -3.113778 -1.708615 2.725230 0.191641 0.676657 -0.847787 0.000486
2 -1.501062 -1.568349 1.042864 0.494954 -0.643650 0.255018 0.303771
2 -1.128376 -1.575741 0.866427 -0.541820 -0.786079 1.632647 0.000249
2 -0.966167 -1.526192 2.363810 -0.577901 -0.203658 -0.611747 0.001691
2 -0.987322 -1.556795 2.821087 0.820664 -0.414548 -1.085391 0.034822
2 -2.289057 -1.518572 0.474340 0.428035 0.449898 -0.103236 0.000148
2 -2.278711 -1.516449 2.629800 0.588474 0.447627 -0.534776 0.000457
2 -2.731735 -1.546865 1.023517 -0.046673 -0.045819 -1.217729 0.001991
2 -1.577911 -1.545175 0.806033 0.238697 -0.128408 0.965779 0.035908
2 -1.449866 -1.539909 2.265815 0.696838 -0.128077 -0.348259 0.101663
1 -1.658540 -1.522713 2.279889 -0.299684 0.654289 0.722378 -0.008682
2 -0.947485 -3.099848 2.832345 0.785339 0.628176 0.905761 0.043612
2 -1.052175 -1.532913 1.875674 0.049986 -1.086069 -0.258712 0.000047
2 -1.344614 -3.087299 2.605230 0.041941 1.669151 1.173103 0.000051
2 -3.085136 -2.185785 0.430333 2.250184 0.268382 -0.356536 0.000120
2 -2.892890 -2.730370 0.049345 -0.049646 -0.342555 0.631247 0.000037
2 -0.949343 -2.490085 0.040753 1.380772 0.040416 0.045539 0.000494
2 -1.225871 -3.099844 0.090213 -0.554565 -0.417049 0.975124 0.001476
2 -2.023202 -2.877581 0.044294 -1.710455 -0.723005 -0.620472 0.000257
2 -2.471609 -3.024738 0.162400 0.437880 0.533324 0.090828 0.190430
1 -0.983021 -1.806543 0.179195 0.068190 -0.355920 1.200162 -0.233880
1 -0.922241 -1.938642 0.115381 -0.198175 -0.328465 0.810213 -0.228334
2 -1.232108 -2.870069 0.117240 -0.373059 -0.457779 0.708452 0.006019
2 -2.649747 -2.257101 0.057760 -1.817412 -0.379770 -0.874954 0.000070
1 -2.250963 -3.117715 1.343252 -0.086100 0.420413 0.065882 0.004472
2 -2.732558 -3.120443 2.606623 -0.188469 0.939002 0.021841 0.007045
1 -0.862016 -2.935976 1.475478 -0.624633 0.281427 -0.337325 0.009537
2 -0.866289 -2.309153 1.823473 -0.072041 -0.039614 -0.365137 0.000171
2 -3.107570 -3.068806 2.128835 2.410061 -0.325283 0.673039 0.005163
2 -2.834781 -0.104775 -2.167612 -0.036054 1.128356 -0.434539 0.000014
2 -2.454412 -0.533641 -3.078124 -0.183857 1.321952 -1.881612 0.000066
2 -1.209621 -1.095783 -0.689239 0.712545 0.663812 -0.031743 0.003300
2 -2.406086 -0.922911 -1.227696 -0.563725 1.610356 0.911261 0.000147
1 -1.604567 -0.431493 -2.662819 0.275275 0.839097 0.900738 -0.300586
2 -1.941357 -0.438272 -1.149136 -0.678176 0.374085 -0.951329 0.005241
2 -2.305652 -0.396825 -0.681823 0.641267 0.367690 0.986555 0.000430
2 -2.091283 -0.927188 -1.904327 1.518593 -0.923532 0.976670 0.001255
2 -1.862682 -0.423203 -1.644714 1.526845 0.368283 0.049169 0.099369
2 -1.515673 -0.684609 -0.605985 0.018777 0.156913 0.513647 0.000027
2 -3.111511 -1.088989 -1.620742 -1.900617 1.984206 -0.015799 0.000030
2 -2.520515 -0.541224 -1.991041 -0.071269 0.090102 -0.865051 0.022743
2 -2.251024 -0.762955 -2.080742 0.182794 -0.625702 -1.206206 0.001740
1 -2.172318 -0.727120 -2.272808 -1.658808 -0.191305 -0.326881 0.150628
1 -1.523981 -1.102073 -1.193955 0.480606 -0.921868 0.038944 -0.061452
2 -1.352921 -0.171055 -2.389088 1.580115 0.438593 0.133511 0.000075
2 -2.671223 -0.797509 -1.808814 -0.198067 0.143833 0.400994 0.006061
2 -1.484292 -1.445923 -1.555366 0.960667 -0.341789 -0.686668 0.000291
2 -2.032177 -0.674061 -1.138707 0.143332 0.120969 0.177245 0.000496
1 -1.453757 -0.049793 -1.644913 0.066203 0.624031 0.082292 0.281839
2 -2.524512 -0.639940 -1.526029 -1.423327 -0.080133 -0.253160 0.001160
2 -2.203460 -1.174481 -2.161380 0.881045 -0.161962 0.611397 0.028031
1 -1.710463 -1.141970 -1.286393 -0.049908 -0.167884 -0.248112 -0.060612
2 -2.004185 -0.099846 -3.103951 1.263002 0.023348 0.712166 0.023128
2 -2.436587 -1.172854 -3.111493 0.021104 -0.813019 -0.065169 0.000664
2 -1.672651 -0.659075 -2.566341 1.313205 0.061385 0.735069 0.004009
1 -2.027997 -1.317206 -1.897794 0.196805 -0.779787 0.248320 -0.005269
2 -2.472604 -1.275348 -1.825061 -0.926451 -0.298161 0.293437 0.013220
1 -1.116908 -0.238270 -0.722390 1.884147 0.835057 -0.445833 0.002410
2 -2.898759 -1.433816 -2.515098 -0.612549 -1.134702 -0.070665 0.000025
2 -2.549226 -0.041154 -1.036637 -0.186440 1.007493 1.192100 0.031575
2 -2.744197 -0.254020 -1.732899 -0.490661 -0.247565 -0.700117 0.000117
2 -2.612940 -0.854547 -2.433224 -0.275061 -0.496127 0.565940 0.001491
2 -2.692196 -0.676951 -0.695456 -0.604723 -0.023056 0.802557 0.000016
2 -1.242010 -0.106229 -1.377942 0.741548 0.642829 0.405609 0.000768
2 -1.127259 -0.245777 -1.887866 0.888580 -0.038498 0.410472 0.000120
2 -2.659653 -0.366355 -2.226779 0.041075 -0.377750 1.115536 0.000139
2 -1.392162 -0.535083 -1.877362 0.990919 -0.304118 -0.313345 0.000026
2 -1.388738 -0.702110 -1.425263 -0.120709 -0.617273 -0.175616 0.000467
2 -2.929509 -0.300957 -1.882572 -0.992316 0.528880 -0.717036 0.000135
2 -1.096424 -0.139398 -1.636998 0.922122 -0.915084 -0.055753 0.000437
2 -1.785651 -0.293449 -2.699231 -1.761128 0.382453 0.042210 0.009503
2 -2.689527 -0.034940 -1.108372 0.217364 0.112066 -0.197848 0.017715
2 -2.039699 -1.274596 -3.015368 -0.719536 -1.218938 0.372553 0.009275
2 -2.988443 -1.058846 -0.980173 -0.719331 0.027953 -0.038491 0.000250
2 -1.855582 -1.074360 -1.428239 0.176038 -0.603495 1.106826 0.002614
2 -1.869350 -1.223729 -1.316171 -0.757952 -0.879074 1.514228 0.005421
2 -2.213991 -0.914986 -1.005409 -0.633346 -0.032627 1.070167 0.000018
2 -1.088494 -0.788536 -1.016624 -0.192240 0.180701 0.350382 0.129674
1 -2.925183 -0.564539 -1.740920 -0.762400 -0.114199 0.456647 -0.580441
2 -1.167435 -1.110391 -2.884908 0.996593 0.217023 -0.421748 0.000914
2 -2.337337 -0.335967 -1.550946 -0.015046 1.071230 -0.321557 0.000005
2 -1.194056 -0.038612 -2.549062 0.879178 0.341397 0.039146 0.002533
1 -1.607529 -0.935878 -1.354916 0.099949 -0.607202 0.518921 -0.052223
1 -2.196376 -0.253440 -1.908211 0.837459 0.808902 0.335649 0.001741
2 -1.954343 -0.284593 -1.859294 -0.963283 1.444716 1.543357 0.000185
2 -2.358248 0.030398 -2.314491 -0.160707 0.437860 -1.921975 0.000039
2 -1.859592 -1.306912 -1.639898 -2.279469 0.041478 -0.351009 0.000249
2 -1.145600 -0.436991 -1.263308 0.150881 -0.290810 0.710137 0.000532
2 -1.539447 -0.089300 -1.727407 0.280473 1.206508 0.325589 0.269601
2 -2.700187 -0.611798 -3.110236 -0.322712 -0.205872 -1.054057 0.074295
2 -2.416828 -1.347998 -0.932321 0.183767 -1.375593 0.234263 0.000025
2 -2.662630 -0.999342 -1.498040 1.403713 0.270525 0.284932 0.296102
2 -2.664854 -0.492149 -2.013367 0.178025 0.029418 0.247527 0.022763
2 -1.137474 -0.055661 -2.109038 0.768768 -0.096780 0.097978 0.000038
2 -1.018711 -0.745980 -0.827264 0.582666 -0.714673 1.194238 0.025803
2 -1.797334 -0.961083 -3.026356 0.511077 -0.719461 -0.462409 0.002520
1 -2.482199 -0.671358 -2.716269 0.331732 -1.114077 -0.722480 -0.020274
2 -1.162216 -1.315666 -2.220461 0.916927 -0.216832 0.407124 0.000223
2 -1.840359 -1.338135 -2.139540 -0.069494 -0.098384 -0.335305 0.000019
1 -1.612122 -1.045732 -1.834138 -0.929545 0.121170 0.050470 0.001429
2 -1.076000 -0.519520 -1.889787 0.048687 -0.042726 0.430896 0.000074
2 -1.534800 -0.643353 -1.245546 0.412093 0.901540 1.640520 0.423321
2 -1.946626 -0.359952 -2.265400 -1.339739 0.398858 0.144846 0.009526
1 -1.307915 -1.287147 -2.784360 0.033851 -0.002112 0.243586 -0.001782
1 -2.227365 -0.764377 -1.878491 0.303654 0.747154 0.247493 -0.075537
2 -1.627201 -1.275217 -1.496845 0.086491 -0.199036 0.700944 0.000554
2 -1.902768 -0.173596 -1.609239 -1.230333 0.626393 -0.180148 0.015639
2 -1.611745 -1.251319 -2.980443 -1.666423 -0.934044 0.208472 0.000085
2 -2.968780 -0.825111 -1.097345 0.179641 -1.333765 0.601932 0.028057
2 -2.455328 -0.653423 -1.335667 -0.956704 -0.248892 -0.337918 0.001461
2 -2.447097 -0.901742 -1.708418 1.312628 -0.815535 0.322777 0.017978
2 -1.528996 -0.866249 -2.849859 0.730656 -0.110846 0.188562 0.005708
2 -2.839761 -0.222491 -2.505676 -0.452329 0.688408 -0.668150 0.008547
2 -2.608622 -1.156986 -1.845121 -1.221421 -0.228085 -0.814763 0.003790
2 -0.952062 -1.135784 -1.888350 0.323923 0.035840 -0.326371 0.002422
2 -1.029257 -0.558308 -1.043203 0.779021 -0.180366 0.739117 0.009793
1 -1.709915 -0.536929 -2.693297 -0.264803 -0.293571 -0.257249 0.041545
2 -1.655220 -0.287166 -1.790896 1.101213 -0.162389 -0.043187 0.000262
1 -1.853585 -0.454478 -2.166474 0.068026 1.056076 -0.344725 0.007943
1 -1.975517 -0.048395 -1.687924 -1.069120 0.015212 0.018709 0.151702
1 -2.542595 -0.118800 -2.487894 0.359875 0.948442 0.582356 0.000706
2 -1.197258 0.020518 -1.532086 -0.644114 0.236230 0.049748 0.001185
2 -1.738165 -0.677415 -1.508707 -0.211960 -0.514395 -0.743722 0.000372
2 -1.485003 -0.620990 -2.162086 -0.521523 0.356800 0.464121 0.055453
2 -2.992357 -0.222971 -2.428939 0.368503 1.037466 0.529021 0.006533
2 -2.324080 -0.768530 -1.689629 0.693318 0.767516 -0.037341 0.025637
1 -3.050444 -0.590938 -1.780842 0.060999 -0.451225 -0.067793 -0.572313
2 -2.364103 -0.225101 -1.964433 0.709034 0.795539 0.854716 0.004362
2 -2.577589 -1.021966 -3.115894 -0.038062 0.585845 -0.707290 0.000682
2 -2.397335 -0.182401 -0.640814 -1.091740 0.344005 0.511111 0.005025
1 -1.367105 -0.568542 -1.206890 0.874579 0.512142 1.289592 -0.020043
2 -1.961185 -1.074912 -1.828090 0.025606 -0.757332 0.410207 0.000567
2 -1.449018 -0.776756 -3.026453 -0.297964 0.589465 -1.752212 0.000498
2 -2.008806 -0.518549 -0.852365 -0.440315 0.004359 -0.501395 0.056958
1 -2.489547 -0.483346 -1.105430 -1.854450 -0.238275 0.253351 -0.169145
2 -1.288660 -1.065923 -1.213740 -0.107010 0.316436 -0.486202 0.000207
2 -1.458301 -1.218798 -1.635165 -0.312026 0.007040 -0.413139 0.000602
2 -0.991845 -0.735974 -2.156134 -0.062697 -0.016627 0.390158 0.009979
2 -1.799245 -0.613274 -2.729340 -0.573806 0.665239 -0.011001 0.336972
2 -1.452536 -0.144366 -2.773436 -0.760773 0.593951 0.289384 0.001120
1 -1.717700 0.014190 -0.752074 0.663566 1.069143 1.119769 -0.818631
2 -1.715712 -0.243968 -0.952845 0.331864 0.108748 -0.724495 0.001881
2 -1.653808 -0.969850 -2.784320 0.335406 0.146948 -0.218097 0.011947
2 -2.650689 -0.823757 -2.620058 1.576027 -0.428518 0.274312 0.001571
2 -2.551632 -0.308574 -1.952229 -0.032216 -0.129131 -1.272624 0.001098
2 -1.631372 -0.511840 -1.141701 1.328081 -0.788961 -0.259025 0.002087
2 -1.049347 -0.879334 -2.448554 1.636443 0.081087 -0.573798 0.003188
2 -2.269262 -0.564243 -1.310925 0.385388 0.111701 -0.076640 0.013715
2 -2.278784 -0.980850 -2.124174 -1.745610 0.175833 0.388074 0.001428
2 -2.916916 -0.491278 -1.033451 -0.537762 -1.286059 1.302790 0.092250
2 -1.091597 -0.976724 -2.054158 1.300364 0.552964 1.076082 0.008411
2 -2.106750 -1.302657 -2.402839 -0.355442 0.049765 -0.726405 0.020143
2 -2.331226 -1.352354 -1.863445 -0.163641 1.306425 0.607707 0.010102
2 -1.378248 -0.988473 -0.995496 -0.617617 0.503354 -0.312233 0.000703
2 -1.356974 -0.539101 -2.185872 -0.147246 0.601118 -1.595344 0.034664
2 -1.271642 -0.759579 -1.222776 0.121927 0.547039 0.356476 0.000582
2 -2.807210 -0.915730 -1.036099 -0.252007 0.428054 1.055567 0.001488
2 -1.759560 -0.131766 -2.665907 -0.208336 0.855123 -1.572599 0.010216
2 -2.281786 -0.876868 -1.790869 0.605060 -0.057573 -0.138557 0.049763
1 -2.618120 -0.924716 -1.407720 1.004541 -0.183382 -0.447234 0.262809
2 -2.472924 -1.270851 -2.291018 0.620843 0.091328 0.331906 0.053685
2 -1.639935 -0.968846 -2.404682 0.730225 0.408888 -1.273799 0.000413
2 -1.706614 -1.036301 -1.004356 1.779113 0.179635 0.081920 0.382359
2 -1.615779 -0.452121 -2.348530 1.286830 -0.121312 -1.553126 0.000074
2 -2.857771 -1.189568 -2.210137 -0.801446 -2.038304 -0.602942 0.000155
2 -2.769954 -0.945668 -0.594171 0.106180 -1.169070 0.965864 0.009238
1 -2.552236 -0.857322 -1.043473 -0.232000 0.716335 -0.287390 -0.002522
2 -1.916491 -0.466338 -1.319587 -0.398273 -0.633666 -0.020485 0.005172
2 -2.599274 -0.220764 -1.215830 0.539493 1.130897 -1.211427 0.000323
2 -2.445717 -0.763867 -1.935662 0.843499 -0.268594 -0.036298 0.000613
2 -0.934205 -1.331080 -1.609358 0.011098 -0.361282 1.242044 0.039253
2 -1.914741 -0.785349 -0.990549 1.446689 0.076020 0.051350 0.001236
2 -2.292350 0.098028 -2.856933 -0.515720 1.116220 0.501845 0.003195
1 -2.354759 -0.489867 -2.622443 0.021644 -0.807077 0.037787 -0.020179
2 -2.592544 -0.941124 -1.650150 -0.156777 -0.675860 0.761764 0.017129
2 -2.157534 -0.485669 -1.225495 0.559644 1.215003 -0.129447 0.013382
2 -2.319979 -1.143247 -2.254071 0.143126 -0.629250 0.852976 0.027553
1 -2.646532 -0.659380 -1.708437 -0.238294 -0.600079 0.232667 -0.379514
2 -2.467400 -0.214804 -2.306220 1.165692 0.966068 1.411435 0.000425
1 -2.894208 -0.099150 -2.638698 1.142471 0.113569 0.400299 -0.031618
2 -1.490426 -0.685127 -2.296785 -0.302219 0.378314 0.383920 0.033053
2 -2.103407 -0.833087 -2.308116 -0.103031 -0.078014 0.965141 0.153508
2 -2.665638 -1.267548 -1.013858 -1.463042 -0.164368 0.487813 0.000026
2 -1.087615 -0.935487 -2.950116 0.310714 0.425893 -0.647047 0.006017
2 -2.905874 -1.326617 -2.026941 -1.492657 -0.344927 0.538992 0.205325
2 -3.029967 -0.847239 -1.234559 0.471426 0.294650 -0.435227 0.026607
2 -1.653899 -0.065652 -1.880770 -1.194141 0.400941 -0.608445 0.001666
2 -1.727323 -0.226479 -2.171973 0.261676 0.782206 0.432358 0.000075
1 -2.313626 -0.365299 -0.996190 -0.251640 0.395098 1.306917 -0.086452
2 -2.264359 -0.356457 -2.447576 -0.536414 -0.805380 -0.759985 0.000142
1 -2.614757 -0.536564 -1.779569 -1.322842 -0.241197 0.048972 -0.382356
2 -2.937531 -0.475149 -1.167969 0.803094 0.616926 1.126516 0.091447
1 -1.162405 -1.075599 -2.213565 0.635773 -0.687230 0.130513 -0.046888
1 -1.108163 -0.119828 -2.833861 0.185400 0.685132 0.147330 -0.004925
1 -1.184719 -0.459045 -1.044166 0.702338 -1.101627 -0.206482 -0.011257
2 -1.053163 -1.342334 -1.212150 0.151365 -0.808186 0.697597 0.041897
2 -1.356884 -0.980897 -2.680787 -1.042022 -0.066540 0.305395 0.000045
2 -2.507767 -0.334908 -2.771828 0.115118 0.005081 0.512317 0.026247
2 -2.714010 -0.327762 -2.953034 0.182490 1.230869 0.199642 0.000050
2 -2.689147 -0.385260 -2.571619 0.093069 -0.056496 -0.846566 0.024190
2 -2.740490 -1.070211 -0.762726 -0.443444 0.541925 1.397064 0.000556
2 -1.705542 -1.141340 -1.692438 -0.268707 0.204229 0.397439 0.001668
1 -1.601329 -0.678751 -1.339791 0.077115 0.553525 -0.352037 0.398804
2 -2.018222 -0.279531 -0.901576 0.393286 -0.337259 0.540940 0.000130
1 -1.696072 -0.285844 -1.211273 1.216021 -0.509661 -1.086419 -0.009406
2 -1.897101 -0.317118 -1.510010 -0.369921 -0.633480 -1.267054 0.043222
1 -1.370630 -0.629438 -2.487513 0.244187 -0.378262 1.026551 -0.002761
2 -2.558543 -0.460572 -2.598789 0.363873 -0.211219 0.708549 0.024978
2 -2.497651 -1.223049 -2.586182 0.944180 -2.342548 0.772504 0.001049
2 -1.683319 -1.364128 -1.818264 0.613773 0.112105 0.288580 0.000114
2 -2.375140 -1.352743 -2.356657 0.502954 0.040336 0.878826 0.053032
2 -2.406460 -1.168881 -1.991706 1.038574 0.388879 -0.409010 0.000887
1 -2.323520 -1.149831 -1.364194 0.103790 -0.047505 -1.189022 -0.001414
2 -1.548928 -0.874330 -1.032225 0.269264 1.130902 0.476675 0.000829
2 -1.994814 -1.016798 -0.768712 0.382203 1.202371 0.772065 0.001385
2 -2.087166 -1.048064 -2.250949 0.553368 0.223141 1.745403 0.001998
2 -2.307941 -0.188348 -1.128451 -0.283686 -0.444862 -0.502066 0.000381
2 -2.109789 -0.912904 -2.735351 1.935651 -0.330228 0.530173 0.000683
2 -1.750687 -0.863031 -2.873639 -1.037850 0.310397 0.222544 0.009477
1 -2.069375 -0.679419 -1.917842 0.027517 -1.591652 -1.003744 -0.104426
1 -1.593200 -0.052777 -0.712759 -0.798570 0.310954 1.046981 -1.358255
2 -2.840663 -0.274631 -1.152112 0.168715 -0.447722 0.759252 0.000383
2 -1.945213 -1.270300 -0.877140 -0.233016 0.391346 0.197117 0.001235
2 -2.796860 -1.200439 -1.763902 0.130083 -0.723182 -0.554061 0.001297
1 -1.408366 -0.474206 -3.086806 0.657545 -0.287213 -1.882829 -0.288626
2 -1.756757 -0.048954 -0.987970 1.098379 0.088450 -0.368266 0.004477
2 -1.419155 -0.470465 -1.588933 -0.755673 1.383518 -0.729740 0.000028
2 -2.249049 -0.712970 -3.034874 0.120055 1.562585 -0.531709 0.000148
2 -2.796606 -1.018170 -2.861395 0.719859 0.339980 -1.238836 0.000005
2 -1.346085 0.046736 -2.918709 0.609592 -0.899136 -0.708560 0.126026
2 -1.254127 -0.419745 -2.145386 -2.670910 -0.130842 -0.156547 0.011839
1 -2.511665 -0.343638 -1.006759 0.945633 -1.287301 -0.077596 -0.212482
2 -1.633275 -0.199877 -1.393892 0.794704 -0.339057 -0.220751 0.000514
1 -1.397039 -0.352011 -2.995367 -0.954933 0.577465 0.312152 -0.299032
2 -3.107333 -0.609599 -2.826737 -1.241257 0.951511 -0.659478 0.036001
2 -1.985125 -0.368326 -1.618865 -0.868620 0.024198 1.900265 0.128174
1 -1.519240 -0.379398 -1.019131 -0.316309 -1.026565 0.272111 -0.015742
2 -1.475523 -1.034144 -3.015899 -0.496023 0.987130 -0.203674 0.000953
2 -2.303498 -1.399149 -1.295751 -0.456072 0.714053 -1.345685 0.000052
2 -1.136255 -1.129450 -1.860710 0.427417 0.521452 -1.413345 0.002387
2 -1.214843 -0.173608 -0.858996 0.766889 0.048713 -0.939808 0.003449
1 -2.021455 -1.195712 -0.696747 0.151588 -0.694788 0.374921 -0.003854
2 -1.883672 -0.705433 -0.808370 0.072317 -1.325424 0.265170 0.001252
2 -1.686904 -1.118718 -0.917123 -0.152304 -0.437458 -0.346413 0.382162
1 -1.750755 -1.313287 -0.715210 0.446508 -0.414925 -0.113425 -0.008411
2 -2.991157 -0.426582 -0.856333 -0.981389 0.025077 -0.453345 0.000939
2 -2.841791 -0.186369 -0.800622 -0.702763 -0.460923 0.524332 0.000026
2 -1.587202 -0.284667 -0.765760 2.077132 -1.075805 0.049745 0.086650
2 -2.028858 -0.900794 -2.924639 1.094188 -1.311290 0.541216 0.000963
2 -1.147974 -0.787986 -0.897488 -0.339527 1.847423 -0.620021 0.154235
2 -1.202287 -0.601412 -0.929131 -0.970590 -1.121010 -1.042200 0.004551
2 -3.094214 0.038655 -1.047775 -1.222363 0.215046 0.325189 0.019401
2 -1.536501 -0.412141 -0.778032 0.088960 -1.471753 -0.396149 0.085958
2 -1.097257 -0.484457 -1.548090 0.362445 -1.653544 1.022025 0.078222
2 -1.134749 -1.183823 -0.902944 -0.468400 -1.034789 -0.224805 0.012261
2 -2.858624 -1.371089 -1.601163 0.797327 -1.003765 -0.559340 0.000465
2 -1.338334 -0.326681 -1.207756 -1.459368 -2.231845 -0.534543 0.000370
2 -2.732125 -0.346957 -1.446621 1.290953 0.037604 -0.864571 0.000022
2 -1.989761 -1.007851 -2.465758 -1.035455 1.641426 1.323747 0.000303
1 -1.311580 -1.218284 -0.598803 -0.403077 -0.202600 0.367797 -0.001902
1 -1.939169 -1.147571 -3.112119 -0.483899 -0.205136 -0.071908 -1.145791
2 -2.041006 -0.049176 -2.080628 0.032361 -0.395094 0.754723 0.000010
2 -1.560292 0.063106 -1.615193 -0.475057 0.301248 1.197839 0.018388
2 -2.917838 -1.294391 -1.903556 0.033838 0.384976 -0.045219 0.205811
1 -1.788185 -1.122900 -2.428127 -0.318327 1.251912 0.100712 0.000551
2 -1.404623 -1.173585 -1.871544 0.751388 1.474375 -0.145820 0.000630
1 -1.918784 -1.141345 -2.967601 -0.284497 1.373056 -0.689099 -0.401495
2 -1.573366 -0.949093 -0.669712 -0.590145 -0.778791 -0.427088 0.000026
1 -1.901277 -0.202316 -2.560373 -0.210164 -1.095053 -0.315959 -0.001105
2 -0.889954 -0.617230 -0.921516 0.112949 1.107555 0.189509 0.005083
2 -1.031495 -1.154131 -1.035213 -0.399830 1.832401 0.935185 0.447332
2 -2.814413 -1.002218 -1.485710 0.129365 0.358608 0.126958 0.025921
1 -2.557115 -1.414435 -2.576175 -0.138548 -0.121804 -0.116470 -1.089840
2 -2.108131 -0.542884 -0.753003 0.272920 -0.542592 -1.068655 0.056727
2 -2.511563 -0.308334 -0.703125 -0.270126 0.151977 -1.137889 0.004653
1 -2.416960 -0.046161 -0.947391 1.955610 0.091672 0.108500 0.006876
2 -1.854951 -1.239295 -1.062193 1.219554 1.112098 -0.175816 0.000780
2 -0.994122 -1.123082 -2.181091 -0.510532 -0.467236 -0.508353 0.005205
2 -1.221937 -0.223392 -2.616920 -1.745096 0.116344 0.289319 0.001185
2 -1.009701 -0.094708 -2.572219 0.848462 -1.029628 -0.297208 0.002218
2 -1.775884 -0.140678 -0.785739 1.321571 -1.201885 -0.685725 0.009282
1 -1.014052 -1.229307 -1.127499 -0.088377 -1.590421 -0.991918 0.482923
1 -2.599474 -1.396556 -2.447525 -0.206790 0.066828 0.194637 -1.074091
2 -2.609227 -0.012408 -2.620743 -0.940247 -0.386710 0.726240 0.003185
2 -1.204426 0.043585 -1.825788 0.361904 0.098530 -0.596562 0.000127
2 -3.118397 0.009595 -2.726676 -0.463197 0.453024 -0.647890 0.001499
2 -1.309190 -1.336569 -1.771369 1.841273 0.443445 -0.089994 0.000627
2 -1.145796 -1.284830 -1.043370 0.362135 1.228105 0.896097 0.020858
2 -2.394244 -0.220415 -2.718234 -1.148997 -0.567194 2.251639 0.008205
1 -1.027900 -1.045111 -2.367136 -1.060379 0.553642 -1.788799 -0.050372
1 -2.876199 0.000701 -1.024701 -0.136400 -0.318220 -0.799953 -0.047769
2 -2.589031 -0.207224 -2.733147 0.310568 -1.925055 0.843527 0.020536
1 -2.329006 -0.015883 -0.576200 -0.112496 -0.596673 0.422362 0.000570
2 -3.020482 -0.662676 -0.922340 0.464844 0.328288 1.796480 0.000377
2 -1.595316 0.020352 -0.945010 0.211385 -0.364158 -0.315605 0.011934
2 -1.031230 -0.367425 -2.116339 -0.235853 0.185726 0.529121 0.000225
2 -0.974126 -0.544834 -1.526637 -0.767084 -0.158403 0.322708 0.078433
1 -0.940146 -0.507997 -2.910917 -0.060506 0.848844 -0.711173 -0.661940
1 -0.913516 -0.729208 -2.439611 -0.350480 1.044738 -0.484330 -0.001536
2 -0.957904 -0.113211 -1.045549 -1.565737 0.847731 0.707316 0.006102
2 -1.282982 -0.438234 -0.563913 -0.639926 0.775377 0.104367 0.000250
2 -1.931742 -0.978938 -0.387669 0.637616 0.129714 0.698183 0.000313
1 -1.105615 -0.952873 -0.467144 0.953786 0.589194 0.752088 -0.020363
2 -1.286811 -1.068029 -0.489965 -0.663043 1.169106 0.760507 0.004092
1 -2.871330 0.014632 -0.419442 -0.091909 2.071651 0.464700 -0.848705
2 -2.593924 -0.417852 -0.561950 0.424730 -1.384289 -0.069349 0.001224
2 -2.885175 -1.058525 -0.552321 -1.817495 0.931338 -0.269419 0.008793
2 -2.153346 -1.101037 -0.533068 -0.053647 0.887723 -0.339475 0.000255
2 -2.922992 -0.456923 -0.519392 -0.186144 1.132519 -0.305029 0.000855
2 -1.757890 -0.341880 -0.645591 -0.127200 -0.139562 -1.183632 0.090917
2 -1.455532 -0.315385 -0.487663 -0.634033 0.452985 0.768900 0.000273
1 -1.816989 -0.554016 -0.641515 0.032752 -0.560212 -0.980551 -0.006105
2 -1.933267 -1.191473 -0.446788 0.643498 -1.028740 -0.039046 0.000397
2 -1.181136 -0.698430 -0.392709 1.271162 -1.907799 -0.066630 0.001695
2 -0.939141 0.069699 -0.688430 0.769048 0.236848 -1.406091 0.000324
2 -1.891193 -0.309514 -0.645749 0.462672 0.027279 -2.061312 0.090258
1 -2.408345 -0.608219 -0.472216 -0.310291 1.690285 -1.181964 0.000023
2 -1.755433 -0.014605 -0.583776 0.318282 -0.776866 -0.558716 0.005574
2 -2.146075 0.052260 -0.448207 0.528166 -0.171075 -1.152380 0.000162
2 -3.018700 -1.426005 -0.403010 1.211351 0.181966 1.182693 0.010609
2 -0.964215 -0.649926 -0.507770 -1.356642 -0.411032 -0.895347 0.000073
2 -0.926065 -0.277682 -1.393566 -1.136489 -0.051638 0.109560 0.000204
2 -0.955297 -0.880618 -2.085887 -1.608059 -0.031489 -0.711148 0.016927
2 -3.054990 -0.258801 -2.917755 1.133641 -0.488409 -0.180692 0.000282
2 -2.729444 0.148609 -2.022752 0.078435 0.993030 0.841736 0.000032
1 -1.582697 0.036235 -0.778972 1.783100 -1.317778 0.120658 -1.462588
1 -1.790821 0.051884 -2.323479 0.295870 -0.521942 -0.157076 -0.001678
2 -1.916329 0.062724 -1.650393 -0.599916 -0.272832 -0.199606 0.154720
2 -0.989226 0.048131 -0.989515 -0.405486 -0.655454 -0.656115 0.006278
1 -2.809092 0.078657 -2.745326 0.143258 -0.262780 0.613469 -0.032643
2 -1.431797 0.019849 -2.663166 -0.239258 -1.295502 0.242406 0.001425
2 -0.948023 0.072825 -2.701394 1.067285 -0.482970 -1.094539 0.031133
2 -1.375162 0.103236 -0.768488 -1.021687 -0.152059 0.678932 0.000872
1 -1.007440 -1.399249 -3.060897 1.036593 0.169057 1.299698 -0.003608
1 -1.300495 -0.118835 -3.094573 -0.950974 -0.439025 0.634221 -0.016922
2 -1.429326 0.129740 -2.855586 -0.457107 0.932533 0.269532 0.158276
1 -3.087667 -1.173564 -1.358799 1.000706 0.636723 0.571378 -0.002834
2 -3.080223 -0.076126 -1.846284 1.218920 -0.186078 0.429653 0.023156
1 -2.654699 -1.486169 -1.660745 1.438146 -0.095416 -0.843134 -0.000342
2 -1.710806 -1.505359 -2.866503 -1.372625 -0.346875 0.608512 0.000604
2 -2.159601 -1.447723 -2.420921 -0.612779 0.273710 -0.166529 0.020192
2 -2.822963 -1.493670 -1.417298 0.888129 0.356565 -1.380223 0.000517
1 -1.319057 -1.411606 -2.048627 -0.572228 1.231166 -1.285718 -0.000746
1 -2.754214 -1.479821 -0.440361 -0.598832 -0.039614 0.591368 -0.059418
2 -1.773173 -1.499372 -0.396956 2.018847 -0.114641 -0.262352 0.037169
2 -2.391946 0.065292 -3.072276 0.002364 1.040421 1.612465 0.002377
2 -3.114164 0.111641 -2.019008 -0.665802 -1.615739 1.173332 0.000155
2 -1.669301 0.137585 -2.746549 0.568798 -0.260636 -0.404083 0.001142
2 -0.910492 0.150870 -1.144548 1.304008 0.061754 0.395384 0.001272
1 -1.318005 0.119601 -0.971721 0.222575 -0.305448 -0.693674 -0.002951
2 -0.969342 0.148331 -1.362186 0.087976 0.564364 -0.633769 0.006556
2 -0.910065 -0.627131 -1.208817 -0.770763 1.065572 -0.318997 0.027663
2 -0.902627 -1.095216 -2.637465 -1.546833 0.559011 -1.345744 0.017542
2 -3.117422 -0.200710 -2.712027 0.187126 0.858518 -0.258227 0.000850
2 -1.723527 -1.499637 -1.208353 -0.601260 0.976155 0.625561 0.000007
2 -1.444124 -1.503335 -3.076820 0.232161 1.031418 0.420335 0.001019
1 -2.628388 -1.509901 -2.514692 2.231361 0.209505 -0.470291 -1.124064
2 -1.534693 -1.513738 -2.515541 -0.674005 -0.124481 0.812867 0.000416
2 -1.061421 -0.969774 -3.118674 0.950567 -1.260575 0.301037 0.005372
1 -1.198159 -1.126794 -0.323605 0.001859 -0.035570 -0.288861 -0.022713
2 -3.053623 -1.495755 -3.117410 -0.714454 -0.538640 0.585759 0.000081
1 -1.774324 -0.478123 -0.364232 -0.174135 -0.823869 -0.039786 -0.007951
2 -3.047996 -0.403682 -0.369431 0.035098 0.521555 0.300915 0.001160
1 -2.863436 0.116434 -0.352912 0.533433 -0.503783 0.764626 -0.848609
1 -1.790000 0.146205 -1.769040 0.527481 -0.999213 0.794699 -0.007259
2 -1.388810 0.153754 -2.411040 0.211123 -0.966066 -0.604884 0.000048
2 -2.197502 -0.640992 -0.163070 0.567910 -0.358233 -0.810315 0.000016
2 -2.656317 -0.391469 -0.235291 1.565649 -0.258299 1.011947 0.009491
2 -2.684739 0.007435 -0.291017 0.015612 0.297420 0.350080 0.000854
2 -3.001773 -0.197444 -0.303531 0.158256 0.081521 0.181869 0.000488
2 -2.099680 -0.259312 -0.215509 -0.543897 0.276521 0.921309 0.000343
2 -1.612303 -1.178112 -0.292436 -0.791078 0.322170 -0.132492 0.000073
2 -1.609512 -0.114101 -0.194747 -0.470361 -0.327232 1.134618 0.000083
2 -1.238223 -0.638466 -0.219592 0.285604 0.124759 0.224855 0.001606
2 -1.124257 0.111268 -0.165965 0.479972 1.529156 0.130947 0.001068
2 -0.930408 -0.011273 -0.282860 0.487901 -0.342660 -0.500687 0.002596
2 -2.796348 -0.244335 -0.146332 0.643779 -0.687011 0.756648 0.228393
2 -1.385075 -0.283134 -0.226668 0.035802 0.357904 -0.950682 0.002888
2 -1.544701 -0.805404 -0.240613 -0.061106 -1.099579 -0.680748 0.000002
2 -3.078333 -1.315197 -0.297629 1.251041 0.707864 -0.127643 0.010503
1 -2.629213 -1.461994 -0.290282 0.369740 0.202760 -0.070462 -0.072994
2 -0.874171 -0.284719 -1.812079 -2.141680 -2.202678 0.021460 0.000512
2 -0.866240 -1.433315 -2.245189 0.022496 -0.585307 0.083719 0.000016
1 -0.860167 -0.549674 -1.088478 0.054942 -0.558582 1.265260 0.021617
2 -0.872105 0.095706 -3.084936 -0.076915 0.583092 0.082492 0.001410
2 -0.861033 -0.311690 -0.488881 1.097862 -1.164346 0.427592 0.001627
2 -0.866413 -0.128661 -1.959593 0.411778 1.037669 -0.152874 0.000437
2 -1.898972 -0.026293 0.180887 0.955728 -0.173601 -1.363118 0.033585
2 -0.995418 -1.183207 2.402340 -0.522804 0.198310 1.131509 0.221123
2 -3.120928 -1.352147 2.221448 -0.450640 -0.413996 0.043249 0.002385
1 -1.325536 -0.647609 1.929044 -0.278443 -0.052641 1.735368 -1.316320
2 -2.316727 -0.193891 2.545132 0.587686 -0.011137 0.267282 0.432050
2 -2.887126 -0.472794 1.033514 0.251206 -0.457619 -0.004219 0.000053
2 -2.333466 -0.087646 3.082176 -0.347151 0.730380 0.504930 0.003355
2 -1.586030 -0.896903 0.878726 0.818661 -0.305861 -1.026235 0.001215
1 -2.740050 -0.469197 1.806016 -0.729146 0.705024 2.154554 -0.001625
2 -1.391756 -0.999555 2.417553 0.531187 -0.100515 0.177366 0.001451
1 -1.233529 -0.716180 1.929887 1.102108 0.278677 0.242737 -1.180076
2 -1.012138 -0.679245 0.233100 0.128476 0.355294 -0.400196 0.000632
1 -2.519727 -0.163396 1.580649 0.600664 -0.819832 -0.018022 -0.006575
2 -2.706725 -0.932397 1.644778 -0.234381 0.280370 -0.632796 0.010845
2 -1.353149 -0.125105 0.591649 0.689171 -0.314307 -0.382778 0.000744
1 -2.048987 -0.942405 1.898222 -0.613674 0.747339 0.760787 0.030468
2 -2.661311 -0.579274 0.963436 -0.698235 0.816465 0.184679 0.000450
2 -2.591395 -0.402996 2.412994 -0.692757 0.109569 0.238389 0.026266
2 -2.120665 -1.253526 1.729432 -1.860592 0.281660 -0.924124 0.731755
2 -1.463110 -0.166454 1.635388 1.323652 1.748698 0.384559 0.046392
2 -1.450954 -0.872062 1.040433 0.156762 0.443329 -0.611687 0.002219
2 -2.243895 -1.292794 2.475424 -1.226241 -0.006587 0.178781 0.002445
2 -2.047583 -0.072358 2.401766 -0.532339 -0.165075 -0.233418 0.000511
1 -1.306142 -0.681572 2.075453 0.593218 -0.727654 0.755595 -0.488036
1 -1.455112 -0.752651 1.765926 0.834251 -0.728627 -0.205134 -0.035361
1 -1.935183 -0.761449 3.041292 -0.041460 -0.276169 0.329764 -0.088039
1 -2.961426 -1.232258 0.824524 -0.618649 0.015739 -0.207322 -0.075199
2 -2.748954 -1.288306 1.396517 -1.112247 -1.190953 -1.078798 0.000057
2 -1.222638 -1.267166 2.159337 -0.534168 -0.345324 -1.051377 0.073965
2 -1.422512 -0.970740 0.768711 1.159548 0.267154 -0.534615 0.001836
2 -2.199844 -1.217495 0.919914 0.183608 -0.822734 0.910879 0.007996
2 -2.872359 -0.611965 0.293742 -0.090564 -0.250066 -0.855339 0.006024
2 -2.047973 -0.522950 1.653502 -1.015592 0.372558 -0.213554 0.010671
2 -2.164924 -0.305667 2.917163 -0.367050 0.483017 0.135160 0.000256
1 -2.684293 -0.390960 1.345080 0.525259 1.113778 0.551315 -0.111805
2 -0.960786 -1.078930 0.118765 0.703750 0.151536 -1.438847 0.001068
2 -2.769714 -1.332545 2.133595 -0.268010 -0.150977 -0.088782 0.220184
2 -1.230239 -0.749680 2.384439 0.368946 0.973416 -0.339083 0.001081
2 -3.107345 -0.330058 0.886196 -0.790785 -0.266287 0.687211 0.200633
2 -2.917810 -0.960296 1.501902 -0.324880 -0.171702 0.051405 0.004158
2 -1.727164 -0.097725 1.858582 -0.285646 0.320893 0.130319 0.000305
2 -1.922252 -1.036551 1.427836 -0.365262 0.054525 -0.040877 0.000318
2 -2.867856 -0.501077 2.838236 -0.952907 -0.581526 -0.277476 0.000825
1 -2.369559 -0.376644 1.900076 0.003168 0.586388 -0.435684 -0.364762
1 -2.064282 -0.887676 3.093613 0.924467 -0.847359 0.320353 -0.098835
2 -1.102891 -0.385535 2.513163 0.028470 -0.038392 0.180567 0.024399
2 -1.683814 -0.784073 2.739036 -0.027795 0.854492 -0.693494 0.000021
2 -1.806442 -0.998477 2.003454 -0.497759 -0.077196 0.232009 0.000041
1 -2.290167 -0.335252 1.947441 0.120741 0.069753 -0.563511 -0.489834
2 -0.958925 -0.690479 1.295960 0.638009 0.481519 0.053697 0.000138
2 -1.076482 -0.691339 2.762803 0.467389 -0.356760 0.075266 0.002550
2 -2.302475 -0.834638 3.008312 -0.190585 -0.149945 0.508449 0.000153
2 -2.626558 -0.819544 0.546952 -0.619914 -0.011831 -2.064605 0.025600
2 -2.191053 -0.861737 1.983001 0.070767 -0.034604 0.802314 0.027219
2 -1.935743 -0.116365 0.293663 -0.096142 -0.146463 -1.163548 0.033679
1 -1.818667 -0.400560 2.648887 0.448574 1.542051 -0.103401 -0.016705
2 -2.424677 -0.400245 2.420854 -0.932158 0.565965 1.694018 0.008626
2 -1.312750 -1.143637 0.467791 0.090298 -0.211554 0.455757 0.008285
2 -2.887052 0.071307 2.639792 -0.309702 0.273545 -0.483507 0.000899
2 -2.485433 -0.637528 1.206425 0.327216 -0.664358 -1.448058 0.000240
2 -2.877006 -0.878997 1.750144 -0.286118 0.309738 -0.920918 0.000714
1 -2.342872 -0.404910 2.085120 -1.516102 -0.037189 -0.324693 -0.290714
2 -2.668625 -0.686691 0.776704 -0.202595 0.229243 -0.222971 0.000504
2 -3.022259 -0.858133 2.088916 -0.969823 -0.855357 -0.062235 0.000072
2 -2.541970 -0.278442 1.886834 -0.605992 -0.431028 -0.428849 0.001238
2 -2.588904 -1.243401 0.995483 -0.939010 0.296902 -0.960165 0.000331
2 -1.546468 -1.068150 2.299945 -1.057090 0.272701 -0.668752 0.128361
1 -1.960402 -1.235439 3.078486 1.377535 -0.650257 -0.199014 -0.799658
2 -1.001868 -0.600747 1.050271 0.536351 -1.347443 0.332820 0.003762
2 -1.174841 -0.793430 1.222039 0.422088 0.213363 -1.105295 0.139127
1 -2.547070 -0.447590 1.448816 -1.075137 -0.061809 0.516381 -0.115140
2 -1.123224 -0.944568 2.079333 -0.126851 -0.914626 1.038475 0.007973
2 -1.934047 -0.612747 0.992865 0.664495 -1.024316 -1.608670 0.054979
2 -2.297236 -0.785629 2.584974 -1.461540 -0.994978 0.424003 0.000140
2 -1.459508 -1.360144 2.269846 0.183387 -0.773631 1.296989 0.265029
2 -2.882012 -1.370466 0.708968 1.366762 -1.254023 -0.093675 0.001247
2 -2.303705 -0.319858 1.639874 0.395841 0.287033 0.734505 0.000070
2 -2.263078 -0.989903 2.282654 -0.751536 -0.067254 -0.885231 0.024022
2 -2.267802 -0.769496 0.617735 0.273753 0.414647 -1.569756 0.000154
2 -1.611363 -0.468682 1.713084 -0.191020 0.632709 0.188996 0.000447
1 -1.885298 -0.028207 1.216234 0.578410 0.011997 0.655265 0.000023
2 -1.546047 -0.208049 1.746906 0.381751 -0.095462 -0.778491 0.063519
2 -1.865950 -0.989596 1.007956 0.812714 0.259948 -0.425637 0.009252
2 -3.088910 -0.345027 0.639275 -0.485260 -0.160486 -0.134843 0.000443
2 -1.183145 -0.559936 2.526529 -0.099798 0.802438 1.244300 0.001671
1 -1.100878 -0.437035 1.992381 0.167415 0.878441 0.047965 0.001085
1 -2.838295 -0.343537 2.095859 -0.443653 0.774705 0.205948 -0.005893
1 -1.639831 -0.524820 1.260045 -0.879414 -0.066658 0.359925 0.016430
2 -1.356040 -1.258261 3.016717 -0.053128 -0.499518 -0.093259 0.263070
2 -0.939795 -1.051774 2.871025 1.879462 0.202192 0.540145 0.001068
2 -2.036096 -0.490393 1.900235 -0.038981 0.077864 0.686196 0.000084
2 -2.953765 -0.814165 2.680112 -0.678411 0.358168 -0.746725 0.000018
2 -1.364964 -0.873330 1.357366 0.257983 -0.944565 -0.643616 0.075291
2 -1.544669 -0.778916 1.517109 -0.025925 -1.763949 -0.113174 0.000546
2 -1.180086 0.078699 2.735793 1.794199 0.145040 0.520139 0.014799
1 -2.838357 0.032010 0.714433 0.223631 0.302999 -0.087347 -0.000449
1 -1.934426 -0.545870 0.866535 -1.183309 -0.908785 -0.275604 0.054977
2 -2.827210 -0.099196 1.790494 -0.222992 1.089741 0.278450 0.000329
1 -1.908336 -0.369257 2.418737 -1.374468 0.691514 0.329579 -0.018542
2 -1.907681 0.025067 1.499229 -0.326979 0.934243 1.046284 0.039061
2 -1.255977 -0.874878 2.229073 -1.032591 -0.149549 -0.241179 0.001503
1 -1.515750 -0.724338 0.702896 0.561164 0.654051 -0.163219 0.000077
2 -2.299011 -1.036602 2.141279 -0.405754 0.185813 0.126153 0.024086
2 -2.594400 -0.856779 1.160285 0.986605 0.660776 -0.642897 0.000468
2 -3.055658 -0.205386 1.596905 -1.284457 -0.236328 0.486943 0.001729
1 -2.785953 -0.669447 3.040531 -0.710438 0.008966 0.063952 0.076032
2 -1.801672 -1.177648 2.653856 -0.019020 -1.337661 0.146275 0.000033
2 -1.789114 -1.215809 1.447256 -0.303199 0.184111 0.178164 0.000271
2 -1.222392 -0.289633 1.113795 0.187424 0.343393 0.712561 0.152994
2 -1.975735 -0.586797 1.516821 -0.764376 0.476601 -0.157557 0.015159
2 -1.092573 -0.893014 1.191841 2.305400 0.194966 1.376791 0.134788
2 -0.969709 -0.877480 2.699031 0.122659 -0.312928 -0.426052 0.000766
1 -1.482863 -0.123556 2.823351 -0.591896 -0.292476 -0.258579 0.222134
2 -1.970401 0.089309 1.702594 0.951042 0.308335 0.626226 0.000909
1 -2.113190 -0.281354 2.135500 -0.211567 0.367631 0.082449 -0.018518
2 -1.646246 -1.005314 0.465952 -0.613562 0.467334 -0.330816 0.253533
2 -1.891729 -1.322079 2.184881 -0.296980 -0.080780 0.080523 0.000545
2 -2.315727 -0.779733 1.948946 0.178167 0.683124 -1.138497 0.024203
2 -2.509225 0.110839 1.776528 -0.733942 0.927553 0.523603 0.000024
1 -1.073493 -1.408643 1.179947 -0.135913 -2.089360 -1.272836 -0.062446
2 -2.653843 -0.514785 2.321995 -1.285433 0.452836 0.004549 0.017739
2 -2.076757 -0.788756 2.154549 1.081535 -0.894646 -0.830563 0.000357
2 -1.201535 -0.414896 0.892246 0.660446 -0.620903 0.156437 0.000160
2 -1.428996 -0.419953 1.815688 0.175796 0.336301 0.286541 0.000519
2 -1.196784 0.099398 1.478939 0.459404 0.548692 -0.110620 0.000550
2 -2.850541 -0.277843 0.246073 -0.246412 0.438727 -0.458668 0.000158
2 -2.616749 -0.355563 0.143657 0.039291 0.892009 -0.768880 0.001083
2 -1.931735 -0.865256 0.154307 0.779647 -0.111726 -0.611666 0.004970
2 -2.683031 -0.961127 0.559773 -0.340719 0.389793 0.208889 0.024393
1 -0.884803 -0.787754 1.829456 0.284607 0.734537 -0.286368 -0.179169
2 -1.853336 -0.345344 1.168890 -0.806871 1.033474 -0.035024 0.000125
2 -1.826481 -0.220422 0.707868 -0.935200 1.336043 1.672069 0.192001
2 -1.789125 -0.527743 1.311961 0.366653 -0.173830 -1.273819 0.018282
2 -2.642901 -1.432187 1.618429 -1.371714 -0.182266 0.225722 0.000183
2 -1.362431 -1.052773 0.599279 0.084796 0.773107 -1.262677 0.009428
2 -1.701172 -0.966268 1.536557 -0.174025 0.578288 -0.253761 0.000159
2 -2.518926 -1.139100 1.387754 0.267242 -0.914033 1.654044 0.000028
2 -2.045125 -0.142977 2.072641 -0.728415 0.911030 -1.283298 0.008799
1 -1.903731 -1.066012 1.150200 -1.412208 0.407712 0.059042 0.009266
2 -2.230952 -0.365145 2.710448 -1.374387 0.604602 1.194116 0.000300
2 -2.262573 -0.301065 0.923836 1.091614 0.927826 0.662041 0.000161
2 -1.552875 -1.214530 2.564549 -1.048301 0.080159 0.461248 0.017010
2 -2.491255 -0.828521 2.720939 0.053514 1.155743 0.407970 0.000162
2 -2.749211 -0.603185 2.667397 -0.271742 1.066021 1.411608 0.063792
2 -2.792399 -0.232504 2.779127 -0.119682 -0.323614 -0.407202 0.000059
2 -2.897519 -0.207625 2.343742 -0.710184 -0.306649 0.592276 0.000015
2 -2.262801 -0.475342 2.205447 0.281202 -0.889255 0.408760 0.013488
1 -1.709797 -0.171693 0.683407 -0.487874 -0.189580 0.332676 0.192136
2 -0.991765 -0.487004 0.430661 -0.225196 0.568128 0.398337 0.030753
1 -3.054923 -0.576470 0.595928 -1.047383 0.678567 0.856624 -0.015529
2 -2.311485 -1.342905 0.922289 -0.973283 -1.259083 0.689551 0.015811
2 -1.641471 -0.393287 0.313516 0.210164 -0.048972 0.319211 0.055940
2 -1.944624 -1.377079 0.459336 0.452699 -0.187596 0.504788 0.000005
2 -2.996612 -1.375211 0.078361 -0.573017 -0.896983 -0.469418 0.000009
2 -1.618973 -1.100875 0.769513 1.154722 -0.324104 1.314289 0.000303
2 -2.630354 -0.622545 0.526031 0.954336 0.289662 -0.292409 0.001199
1 -2.651804 -1.310941 2.065182 -0.731552 0.383247 0.467299 0.073389
2 -2.406065 -0.806833 1.067745 -0.688906 0.940004 0.158164 0.008907
2 -2.489193 -0.501728 0.195775 -0.406928 1.465396 -0.443313 0.006799
1 -1.398431 -0.092713 2.101304 0.577859 -0.723356 0.564529 0.150484
2 -1.416857 -1.190593 2.488474 0.169195 -0.717484 0.440383 0.017777
2 -0.882121 -0.255827 2.240492 1.995591 -0.446731 -0.693756 0.045705
2 -0.976063 -0.327867 1.996994 1.414854 -0.668726 -0.758735 0.011204
2 -1.040805 -0.124917 1.700172 1.563531 -0.270298 -0.066938 0.000353
2 -2.586759 -0.442203 1.713669 -0.238035 -0.535977 -0.423949 0.003429
2 -1.350782 -0.109844 1.326892 0.064533 1.684021 0.834784 0.005494
2 -2.460610 -0.840430 0.728774 -1.165413 0.447908 0.026596 0.000298
2 -2.504697 -0.912959 2.481188 -1.562641 0.673068 -0.158668 0.000092
2 -1.340807 -0.776120 1.163140 0.040198 0.649472 1.453779 0.006327
2 -1.282308 -0.244560 1.419812 -0.287007 -0.572168 0.113387 0.056146
2 -1.939252 -0.885968 2.900673 -1.710154 -1.623894 1.245742 0.002259
2 -2.768814 -1.212547 2.248856 0.525717 -0.385134 0.853208 0.009897
2 -2.373770 -0.173688 0.704267 0.811383 -0.497329 0.251924 0.011829
2 -1.872313 -0.356858 0.375317 -0.645117 -0.038931 -1.323396 0.000172
2 -1.803818 -0.910683 0.293738 0.714561 -0.416823 -0.089639 0.001574
2 -0.890833 -0.128901 0.698038 0.112151 -0.080298 0.122886 0.006638
2 -0.914118 -0.590242 2.193872 -0.009262 0.213254 -0.378387 0.005009
2 -1.077604 -1.304274 2.879034 0.467693 0.206669 0.422622 0.000709
2 -1.096715 -0.781132 0.394190 0.766973 1.244033 -1.202076 0.000827
2 -1.183107 -1.076480 1.992661 0.150318 1.117947 1.526045 0.007522
2 -0.880937 -0.546387 0.930132 0.714525 1.625723 -0.667968 0.003911
2 -1.843304 -0.461959 1.482384 -0.027898 -0.258218 0.332074 0.004255
2 -2.116111 -0.484822 1.483931 -0.719781 -1.022268 0.708838 0.006614
2 -2.512433 -0.722717 0.326666 -0.878396 1.468905 -0.255687 0.000140
2 -1.477272 -0.977111 2.750287 -0.107971 0.755198 -0.657776 0.000129
2 -2.940344 -0.468633 0.487008 -0.011152 -1.071619 0.477490 0.001830
2 -2.274429 0.064358 1.588892 0.025840 0.122706 0.324668 0.000027
1 -1.462004 -0.124672 1.850683 1.902641 0.879391 0.662568 0.008334
2 -1.534133 -0.109518 2.017515 -0.281452 -0.470272 -0.298048 0.192446
2 -2.748684 -1.037156 0.828388 0.567667 -1.123098 0.703299 0.000135
2 -1.271031 -1.247316 0.885047 -0.042380 -0.517880 0.784498 0.204585
2 -1.670818 -1.106268 2.328937 0.089721 0.726063 -0.189053 0.127651
2 -2.102622 -1.253457 1.860265 -1.868369 -0.065443 0.541401 0.148982
2 -1.997101 -1.001737 1.769064 2.016341 0.278527 0.026471 0.027830
2 -2.377613 -0.875793 1.524081 0.826106 1.234114 0.475057 0.000004
2 -0.990259 -0.362486 0.514366 -0.050467 -0.863569 -0.058587 0.030725
2 -1.401760 -0.295028 1.358120 0.503090 0.011644 -0.593401 0.053383
2 -1.742559 -1.226000 1.806480 0.983693 0.458902 0.621785 0.000025
2 -1.146103 -0.238226 2.503872 -0.526566 -0.159051 0.427953 0.022860
2 -2.786985 -1.057004 1.573314 0.213680 -0.441917 1.615810 0.014245
2 -2.273116 -0.019187 0.848856 -2.316267 0.866224 0.127542 0.000640
2 -0.963845 -0.117196 2.691287 0.572631 -0.743012 0.647897 0.000100
2 -1.208622 -1.222094 0.776040 0.744862 -1.730780 -0.593247 0.204595
2 -1.078416 -0.604777 2.043505 0.003276 -0.549814 0.702652 0.004961
2 -2.865592 -1.289677 2.855899 -0.278167 -1.103119 -0.342699 0.004740
2 -2.147673 -0.130970 1.069058 0.176608 -0.609593 0.730799 0.013745
2 -1.144200 -0.221185 1.033606 0.460047 0.436234 -0.176793 0.153957
1 -2.114056 -0.486772 0.228365 0.831033 -1.644934 -0.507024 0.008754
2 -2.398437 -1.254493 2.250560 0.178192 1.178092 -1.288084 0.000084
2 -1.762944 -1.031776 0.504925 0.179910 0.765779 -0.000028 0.253548
1 -0.879991 -1.244396 2.879864 0.545420 0.560478 -0.419940 -0.000132
1 -2.955205 -1.386627 1.675809 -0.291243 0.220944 0.253493 0.000463
1 -2.665320 -1.085830 1.947916 -0.359051 0.759169 0.729856 -0.014769
2 -2.923693 -1.130803 0.389084 0.518168 -0.695420 -0.225679 0.000008
2 -1.185339 -1.282837 2.292809 -0.245389 -0.220024 0.904864 0.074146
2 -2.670226 -0.662299 1.819350 0.008624 2.353488 -0.351867 0.000749
2 -2.664871 -0.300128 0.709033 1.076796 0.653470 1.517651 0.005145
2 -2.091784 -0.119025 0.919046 2.851402 -0.530422 -0.622210 0.014066
2 -2.799413 -0.853907 3.084775 -0.165403 -1.314108 0.147618 0.001841
1 -2.544084 -0.189991 2.135970 0.471768 -0.977149 0.463091 -0.013484
2 -1.438305 -0.488500 2.115053 -0.433492 -1.678886 0.178370 0.000161
2 -2.755530 -1.204106 2.451400 -0.224447 0.869891 -0.859661 0.000871
2 -1.334719 -0.817449 1.481354 -1.101087 0.005032 0.349899 0.076565
2 -2.323009 -0.901866 0.958012 -0.754154 2.194580 0.305065 0.008379
2 -2.984728 -0.576617 0.168358 -0.532621 0.519086 -0.089394 0.005978
2 -1.608625 -0.424498 0.178141 -0.706155 1.449341 -0.105707 0.055909
2 -1.442164 -0.124126 0.099068 0.252186 0.422852 0.168654 0.007488
2 -1.279539 -1.155964 0.117474 1.548018 -0.499177 0.010906 0.000681
2 -2.529451 -0.199846 0.665047 0.137720 -0.307434 1.501166 0.016798
2 -2.103270 -0.287417 0.211659 0.896396 -0.740891 0.157171 0.004499
2 -2.155120 -1.185931 0.316286 0.182259 -0.980457 1.469850 0.000057
2 -2.002951 -0.410926 0.127172 -0.623936 -1.320849 0.145018 0.011171
2 -2.779183 -0.005213 2.920671 0.267761 -0.228246 -0.098734 0.000135
2 -2.408087 -1.371856 2.510393 -2.030245 0.262226 1.076647 0.002620
2 -3.024774 -1.078682 2.930194 -1.393165 -0.431512 -0.618786 0.000057
2 -2.649623 -0.105496 0.146180 0.324931 -0.642769 0.398777 0.000110
2 -1.515433 -0.010197 0.542934 -0.128860 0.467898 -0.924666 0.000768
2 -2.233058 -0.138845 2.478344 -0.343655 -0.622138 0.041438 0.432462
2 -2.807195 -1.221269 2.698456 -0.006554 0.905563 -0.772747 0.003230
2 -3.076292 -1.233053 1.766326 -0.040136 0.899118 -0.924276 0.020483
2 -1.627722 -0.441958 2.851687 1.248969 0.845552 -0.999642 0.000023
2 -1.164492 -0.148001 0.848211 -0.956944 -0.144600 -0.708504 0.000997
2 -1.025632 -0.851293 2.492876 -0.551811 0.013354 -0.033019 0.000476
2 -2.828444 -0.497629 2.617183 1.151155 -0.096468 1.377618 0.063865
2 -2.309083 -1.403478 0.765207 -0.088146 0.386792 0.174649 0.014616
2 -2.523756 -1.380038 0.400744 0.670507 0.351586 -0.114500 0.000027
2 -1.541069 -1.041950 2.973271 -0.071815 -1.758215 -0.601483 0.000323
2 -2.044284 -0.955269 0.328133 0.013240 -0.052524 2.204720 0.000360
2 -1.475181 -1.118323 1.365140 -2.714450 0.666713 0.968022 0.000092
2 -1.451711 -0.192637 2.925335 -0.009319 -0.180499 -0.586300 0.226018
2 -2.859937 -0.384742 3.020881 1.197863 0.063425 0.633552 0.000722
2 -1.630968 -0.119607 2.331097 -0.001705 -0.899489 1.045982 0.000046
2 -3.028341 -1.111022 1.256470 0.471348 1.179883 -0.438645 0.002601
2 -1.379675 -1.404892 2.355809 0.316819 0.449433 -1.876845 0.265903
1 -2.552759 -1.399673 0.817680 1.847834 0.630251 -1.121356 -0.002196
2 -1.309699 -1.310636 1.327906 0.504468 1.125810 1.047691 0.003107
1 -2.814305 -1.214241 0.978643 0.250153 1.936825 0.591330 -0.044938
2 -2.750973 -0.062971 1.996209 -0.376788 -1.470082 0.331300 0.029942
2 -2.009268 -1.289675 1.722915 0.201317 0.900861 0.551834 0.596874
2 -1.106699 -0.796738 2.975765 0.087419 -0.275564 -1.161378 0.000291
2 -1.169770 -0.553305 2.848013 -1.809369 -0.283595 -0.333465 0.002190
2 -1.229098 -0.824571 1.644316 -2.329753 0.921369 0.228696 0.001445
1 -1.257979 -0.864391 0.260078 0.635939 -1.158369 2.021343 -0.013266
2 -2.634043 0.003558 1.524206 -0.261360 -0.154907 -0.142616 0.000552
1 -1.017423 -0.106585 0.116205 -0.097162 -1.372784 0.134270 -0.002977
1 -2.137114 -0.066010 3.071185 -1.452177 -0.391739 0.508909 0.024261
1 -3.101745 -1.261047 0.626284 -1.180872 0.416724 -0.529299 -0.048707
2 -1.510482 -0.024851 2.112968 -1.389205 0.046191 -0.082307 0.325367
2 -1.255268 0.027810 2.299584 0.657757 -0.516461 -0.948838 0.007704
2 -1.300031 -1.316832 1.509451 -0.658977 1.572265 -0.513563 0.003054
1 -0.959928 -0.784729 1.680565 -0.939611 0.711023 0.606702 -0.177103
2 -1.611487 -0.136803 0.087460 1.252401 -2.887867 -1.027623 0.006863
2 -0.928393 -1.258083 2.324207 -0.045446 -0.260647 -0.146756 0.222596
2 -3.070087 -0.021825 1.646967 0.638011 -1.080826 -0.782277 0.001752
2 -2.702533 -0.313723 -0.096217 -0.099980 0.752201 -1.102510 0.236598
2 -2.094413 -0.159398 -0.021440 -0.205145 -0.676440 0.070084 0.000393
2 -3.022211 -0.598275 -0.106371 -0.053239 0.639001 -0.575297 0.000027
1 -2.562696 -1.059449 0.003661 -0.780582 0.008465 0.190191 -0.002657
2 -2.343843 -0.418218 0.155742 -2.619481 -1.011883 1.054498 0.005927
2 -2.527286 -1.208367 0.166966 -0.736851 0.635091 1.245839 0.000264
2 -1.360662 -0.171769 -0.083440 0.371074 1.406262 0.780257 0.003567
2 -2.240071 -0.897367 -0.027853 0.594718 0.506626 0.224157 0.004497
2 -2.349052 -0.028095 -0.105031 0.754181 -0.219189 -0.132039 0.000014
1 -2.125493 -1.031125 -0.050481 0.582818 -1.274171 0.210605 0.004019
2 -2.012883 -1.399396 0.006568 -0.440108 0.020278 0.527329 0.112225
1 -1.099885 -0.941435 0.071261 -0.177200 0.208875 1.372876 -0.010411
1 -2.920115 -0.143554 0.058062 -0.230835 0.187716 0.989974 0.000353
1 -2.772184 -0.816037 -0.122444 -0.096071 -0.370293 0.174078 -0.002368
2 -2.034312 -0.846683 0.007157 -0.915611 -0.587063 0.994164 0.004246
2 -1.159555 -1.080691 -0.033004 0.141947 -1.388071 0.217781 0.003406
2 -3.097547 -0.982875 0.054239 -0.656144 0.467387 1.307553 0.000116
2 -2.023310 -1.268286 -0.032928 -0.759495 0.462647 1.223133 0.089016
2 -2.776656 -0.023956 -0.091554 -0.084325 -0.600393 1.128658 0.000634
2 -2.991495 -0.271332 -0.069093 1.326567 -0.119499 -0.011981 0.002023
2 -3.060283 -0.453664 3.078985 -0.988894 0.499758 -0.748953 0.000328
1 -2.142578 0.077684 0.320032 -1.344350 -0.035194 -0.212005 0.001056
1 -1.820164 0.095243 2.726922 0.587402 0.750843 -0.088785 -0.683355
2 -1.177285 0.079726 2.439902 -0.230005 -0.076803 -1.387501 0.008127
2 -1.689386 0.088285 2.130759 0.707384 -0.069363 -0.144422 0.000516
2 -1.695765 0.045857 0.774826 0.358508 -1.180320 -1.858971 0.000150
2 -2.766106 0.084344 1.969418 0.155927 -0.203111 0.432563 0.029992
1 -1.592975 -0.342462 -0.059278 0.965268 0.586172 2.400710 -0.001140
2 -1.524820 -1.339773 -0.124169 0.403701 -0.757835 0.956276 0.000071
1 -3.087289 -0.838752 0.503569 0.795033 -1.017564 1.235146 -0.744000
2 -0.868295 -1.478063 2.053028 0.889916 -0.443095 0.146679 0.000164
2 -2.505871 -1.483467 2.906875 -0.474782 -1.000290 1.778527 0.000148
2 -1.486235 -1.472472 2.725053 0.259932 -0.753905 -0.391457 0.000011
1 -1.789926 -1.501831 2.043296 0.763473 -0.511047 0.517923 -0.000502
2 -2.077459 -1.458577 0.132733 -0.011968 -0.077896 -0.591918 0.023291
2 -2.694640 -1.434066 2.176189 0.038845 0.263159 0.047057 0.133989
2 -1.959671 -1.482882 2.063292 -0.215462 0.730601 0.610555 0.026001
2 -1.348310 -1.501732 2.182058 1.286437 -0.095687 0.598205 0.092931
2 -1.976822 -1.471532 1.847172 0.193822 0.292620 -0.878136 0.000923
2 -1.429749 -1.449868 0.348447 0.429578 0.752670 0.281178 0.022671
2 -3.083458 -1.472274 2.619591 -2.188642 0.376626 0.625713 0.000402
2 -2.976712 -1.444113 2.884875 -0.248866 0.947467 0.228149 0.001617
2 -2.059113 -1.512377 2.976006 -0.925835 -1.338996 -1.548221 0.000023
2 -3.084998 -1.487477 2.083462 -0.133445 0.713996 0.074299 0.001213
2 -1.547881 0.068245 1.862089 1.219779 -1.877895 -0.466095 0.000764
2 -2.974413 0.129110 0.882684 -0.532911 -1.377509 -0.165855 0.000256
2 -1.067302 0.098084 0.555483 -0.020573 -1.243338 -0.189878 0.000301
2 -2.886227 0.151106 2.438200 -0.218705 0.050962 0.058786 0.000425
2 -2.321283 0.142249 2.926903 -0.062571 0.107478 0.193441 0.000059
2 -1.365346 0.148436 0.832739 -0.274077 -0.005502 0.311551 0.000039
2 -2.658768 0.143410 3.072688 0.269870 0.700952 1.886099 0.000114
2 -3.089077 0.113324 2.590635 1.138708 -0.793590 0.540212 0.000993
2 -3.070442 -1.116831 1.662328 2.454414 1.176511 -0.569922 0.019213
1 -1.400353 -1.175509 3.099954 -1.082795 0.623151 -1.744473 0.262775
2 -2.976397 0.148424 1.984290 -0.681133 -1.033614 0.539677 0.000503
2 -2.485485 0.138708 2.437187 1.009780 -1.263851 -1.138159 0.000013
1 -2.936700 0.171657 1.284587 1.312128 0.137540 0.596977 -0.002544
2 -1.845440 0.156291 1.475499 1.253280 0.142829 -0.042366 0.041934
2 -0.861954 -0.578855 1.587383 -0.464594 -1.021809 1.300887 0.000107
2 -1.102219 0.553703 -0.173694 -0.336552 -0.968576 0.807528 0.027851
2 -2.093428 0.740771 -1.964588 0.247995 -0.265687 -1.091223 0.005631
2 -2.615041 0.677465 -2.085198 -0.855577 -0.550529 0.763936 0.026894
2 -1.928267 1.190114 -0.489604 0.846124 0.071314 -0.034828 0.002921
1 -2.525986 0.970770 -0.970836 0.306098 -0.555247 0.354976 -0.267546
2 -1.679912 1.077601 -1.052372 -0.167292 -0.835292 -1.909412 0.020756
2 -1.794990 1.451872 -1.964572 0.946034 0.267132 0.984900 0.001087
2 -1.740674 0.798621 -1.213422 0.364644 -0.173454 0.640529 0.000560
2 -2.095163 0.365197 -1.030643 -0.092513 0.067079 -0.821611 0.000044
1 -2.221432 1.172697 -2.541397 -0.273311 0.444477 -0.374110 -0.911901
1 -3.007424 1.085145 -1.733271 -0.308845 0.559920 -0.287696 -0.011911
2 -1.218986 0.556764 -1.146286 0.962881 -0.118848 1.577725 0.013177
2 -2.389181 0.956454 -0.342358 -0.239240 0.281102 0.837072 0.000685
2 -1.296255 0.783543 -3.023880 2.553177 0.122397 -0.744444 0.001282
2 -2.294011 1.268385 -1.494504 -0.314017 -0.694785 -1.252331 0.001395
2 -1.931927 0.378889 -0.535696 -0.169604 -0.634840 0.067877 0.124484
1 -2.607763 0.951373 -1.063043 0.513641 0.631472 0.992048 -0.780569
2 -1.634699 0.196999 -2.519567 -0.603096 -1.356611 -1.523939 0.000530
2 -2.690029 0.243611 -0.807770 -0.082599 -0.608933 0.181610 0.001609
2 -2.454036 1.034246 -3.100063 0.330145 0.815217 -0.676028 0.005118
1 -2.018690 0.439082 -2.456931 -0.225245 0.187324 -0.377550 -0.003226
2 -1.146171 1.053622 -2.469926 0.537213 0.076119 -0.118759 0.002622
2 -2.791092 0.375191 -1.167690 -0.231170 -0.118528 -0.545390 0.000055
2 -2.747703 0.615709 -2.309903 -0.187135 0.419280 -0.910066 0.001805
2 -1.165462 0.672938 -0.105316 1.624591 -0.676827 1.684570 0.028692
2 -2.246470 1.287642 -0.699128 -0.410205 0.229327 0.501074 0.000260
2 -2.848165 1.347278 -1.114541 -1.314637 0.438062 0.430233 0.003634
2 -2.065928 0.962684 -2.645226 -1.436849 1.128764 -1.844498 0.000441
2 -2.978258 0.677879 -2.621821 0.045148 -0.782843 0.275098 0.002596
1 -2.192079 1.221039 -2.646614 0.227963 0.665390 -1.099313 -0.922625
2 -1.364758 1.057843 -1.012684 -0.082280 0.341594 1.027257 0.017600
2 -0.952616 1.248431 -2.559341 0.760304 -0.121814 -0.498095 0.000081
2 -2.487022 1.243671 -0.531554 -0.600460 -0.348954 -0.743823 0.001414
1 -2.202071 1.451878 -2.714654 1.544969 0.933582 -0.811709 -0.009262
2 -2.316530 0.355278 -0.762069 -0.181118 0.220981 -0.980358 0.008185
2 -1.292259 1.222950 -1.940423 0.864274 0.388322 -0.985429 0.004222
2 -1.341706 0.632955 -0.298919 0.162710 0.290272 -0.103633 0.000175
2 -2.305986 1.416292 -2.588396 0.206966 0.593023 -0.453012 0.009516
2 -1.736613 0.758147 -1.965840 0.487947 -0.508297 0.794088 0.001642
1 -3.110498 0.520852 -2.826748 -0.587778 0.392570 0.012587 -0.010335
2 -1.480989 0.905696 -1.099117 0.141909 0.211931 0.250648 0.001056
2 -1.842355 1.010966 -0.569118 1.911206 -0.175545 0.940526 0.001811
2 -1.563009 0.549344 -2.353753 1.122802 1.180561 1.124740 0.000111
1 -2.067979 0.591535 -2.825543 0.275227 0.474497 0.215954 -0.886067
2 -2.634138 0.374919 -1.903768 -1.369909 -0.782994 0.866257 0.017324
1 -2.129966 0.656231 -2.767235 0.519248 -0.749551 -0.040452 -0.888165
2 -1.099772 0.485962 -1.030248 0.887392 0.126349 -0.078997 0.022224
2 -1.579038 0.452376 -0.363109 -0.060926 -0.199052 0.425786 0.000170
2 -1.173947 0.512626 -2.309531 0.468374 -1.284898 0.751079 0.037607
1 -3.019005 0.796363 -2.137440 0.087017 0.735490 0.327560 0.003830
2 -2.363783 0.986959 -1.728245 -0.140301 -0.056258 0.961468 0.125795
2 -2.306495 0.778363 -1.944800 -0.648114 -0.447769 0.112902 0.001286
2 -1.614142 1.181540 -0.329018 1.292832 0.617452 0.389712 0.010668
2 -3.097927 1.097832 -1.130495 -0.193227 -0.014648 -0.765090 0.046997
2 -1.980281 0.501630 -0.513079 1.456499 -0.727179 0.067962 0.123746
2 -1.972736 0.834956 -2.050506 0.194139 0.425937 0.461820 0.004885
2 -3.012045 0.629981 -2.261147 -1.511951 0.402041 -2.089722 0.051522
2 -1.457199 0.399701 -1.824317 -0.283422 0.079932 -2.127273 0.005006
2 -1.524784 1.003708 -0.913952 0.716912 -0.912215 0.704989 0.002144
2 -2.883028 1.126966 -0.356933 0.231766 0.495856 1.007549 0.014694
2 -1.192206 1.087485 -0.569313 -0.178298 -0.195565 -0.231067 0.020345
2 -1.236265 0.945356 -2.600884 1.139173 0.302255 -1.473329 0.001589
2 -1.953398 0.515609 -0.284235 -1.130250 -0.609412 -0.236961 0.000330
2 -2.669725 1.091617 -2.256401 0.146835 -0.350250 -0.057074 0.003391
2 -2.199186 1.465263 -0.485347 0.859635 0.948750 0.474880 0.000036
2 -2.209032 0.381646 -2.961876 -1.276792 -0.957154 0.209211 0.002550
2 -1.516064 1.152848 -1.733538 -0.234630 1.206348 -0.458339 0.002520
2 -1.696816 0.676874 -1.582614 -0.037732 -0.865080 0.911683 0.000016
2 -1.034514 1.536590 -1.981067 0.786559 1.770177 0.341447 0.000004
1 -1.520115 1.183799 -1.251914 0.619907 -1.311985 -0.323093 -0.371917
2 -1.676416 0.771939 -2.355053 0.650590 -0.970434 0.334161 0.001478
2 -2.206815 0.246436 -2.796138 -0.272691 -0.753349 -0.497862 0.003527
2 -2.627279 1.014459 -2.091977 1.061581 0.068706 1.423164 0.041361
2 -2.270710 0.444149 -0.601995 0.232349 -0.018249 -0.556615 0.002583
2 -2.009950 1.429405 -2.082905 -0.624051 0.811985 1.050013 0.000115
2 -2.101182 0.629144 -1.741915 -0.560653 -1.103107 -0.237736 0.000170
2 -2.586263 0.866211 -2.309827 -0.371389 0.733168 -0.632310 0.005219
2 -1.226371 0.673117 -0.721962 -0.228217 -0.231354 0.941580 0.002959
2 -2.145787 1.036777 -1.173022 0.051402 -0.058347 0.826037 0.000324
2 -1.618614 0.264250 -0.560635 -0.216206 -0.601294 0.641191 0.000043
2 -2.029736 1.413064 -2.589771 0.072545 0.198783 -1.099790 0.170848
2 -2.686026 0.544913 -1.396953 0.452744 -0.580084 0.772346 0.006254
2 -1.372703 0.632785 -0.592495 0.153233 -0.688417 0.202783 0.001025
2 -2.322206 0.845221 -2.866773 -0.090592 -0.527339 -0.155750 0.006004
2 -1.185682 0.327599 -1.281774 1.014487 -0.157208 -1.193268 0.016143
2 -1.012767 0.581484 -0.942333 -0.734227 -0.281859 -1.147887 0.019666
1 -2.084632 0.825800 -1.191663 0.130343 0.180995 -0.075290 -0.000934
1 -1.459427 1.110749 -2.073219 0.868602 0.190268 -1.081001 0.000459
2 -1.786073 1.080156 -1.519895 -2.109210 0.320687 2.440929 0.018425
2 -1.566888 1.158312 -2.862658 -0.332061 0.152277 -0.070460 0.001314
2 -2.205090 0.857436 -2.099939 -0.267949 -0.954396 -0.093614 0.001625
2 -1.818597 0.261599 -2.683135 0.547521 -0.909776 -0.780863 0.014386
1 -2.365963 0.683590 -1.688977 -0.679215 -0.314345 0.286581 0.000970
2 -2.512294 0.245497 -0.061619 -0.023044 -0.924094 0.958072 0.000071
2 -2.880014 0.718632 -0.736636 -0.138577 0.985056 0.767911 0.490273
2 -1.372170 1.243254 -2.830513 0.025053 -0.657488 -0.217422 0.000425
2 -2.281830 1.137904 -2.012261 -0.907415 0.103279 -1.094521 0.000098
2 -1.471205 0.226466 -1.905791 1.416477 -1.311934 -0.465249 0.006345
2 -1.702891 1.213627 -1.514403 1.366486 0.387210 -0.426298 0.018167
2 -1.680088 0.527515 -2.030127 1.484230 -0.960427 -1.350791 0.000099
2 -2.402304 0.524184 -1.546932 -1.580626 0.062440 1.169067 0.000470
2 -1.907512 0.740016 -1.080302 0.919823 0.603665 1.123958 0.000516
2 -1.106320 0.338484 -0.342194 0.915762 -2.048220 0.010255 0.000451
2 -2.820259 0.993444 -1.401669 -0.831812 -0.037434 -0.997940 0.000149
2 -3.109688 1.193420 -2.139790 -0.512977 0.715005 0.026555 0.000011
1 -1.476391 1.267373 -1.224257 -0.115820 0.611606 -1.550686 0.388480
2 -2.054956 1.130087 -1.886406 0.953887 0.285980 1.235086 0.000047
2 -2.508829 1.106478 -2.135160 0.295694 -1.104657 -0.048956 0.020087
2 -1.720826 0.941965 -2.679947 -1.283386 0.935429 0.770444 0.051865
2 -2.272246 1.395599 -0.985312 1.322016 1.004657 -1.275493 0.000120
2 -1.286759 1.238110 -2.117117 0.043967 0.970012 0.580708 0.004533
1 -1.912428 0.808198 -2.463839 0.431726 0.342745 -1.900503 -0.049950
2 -2.505974 0.388871 -1.995893 -0.261871 0.132249 0.243656 0.016111
2 -2.465826 0.883887 -2.775334 -0.391306 0.913741 -0.403385 0.005624
1 -2.216667 0.878551 -2.515660 -0.757502 0.041679 0.783746 -0.017134
2 -2.525462 0.879439 -0.895919 -0.860034 -0.669470 0.296020 0.542825
2 -2.640820 0.580095 -1.935541 -0.433551 0.112180 1.498137 0.004144
2 -1.087054 0.646788 -2.604278 0.198164 -0.350335 0.456079 0.000920
2 -2.667416 0.735929 -0.548456 -0.672146 -0.747473 -0.665125 0.000027
1 -2.484455 0.960943 -0.615970 0.442079 0.044758 0.124159 -0.031918
2 -2.124322 1.149989 -0.276990 -0.421010 1.129530 -0.644507 0.000108
2 -2.045623 0.559348 -0.823630 -0.019537 -0.192720 -1.405729 0.000029
2 -1.779527 0.878327 -0.175476 -0.632151 -0.221831 -0.665242 0.000115
1 -2.921929 1.253517 -0.267878 -1.633078 0.014370 -0.521248 0.010303
1 -2.574806 1.022920 -0.418398 -0.498427 -0.243119 -1.457432 -0.029828
2 -1.768209 0.775014 -3.005149 -0.227365 -0.111104 -0.831120 0.000153
2 -2.031787 1.200045 -2.349841 0.438473 -0.297491 -0.373343 0.000045
2 -1.352462 1.342629 -1.629302 0.534181 -0.253202 -1.147182 0.012298
2 -2.904647 0.525468 -2.698453 -0.581717 -0.743021 -0.445149 0.197739
2 -1.158364 0.528227 -2.455418 1.457165 -1.206274 -0.540051 0.039320
2 -2.358210 1.088329 -0.693184 -0.168794 0.257420 -0.052800 0.002172
1 -1.786233 0.503097 -0.484537 -0.096484 -1.233225 0.462774 0.002456
2 -2.335511 1.269367 -2.325115 -0.133345 0.038251 -0.852365 0.000144
1 -1.912707 0.924947 -2.286178 -0.509893 -0.285521 -0.756748 -0.043960
2 -1.978010 0.745650 -0.211241 -1.693710 -0.800390 1.285177 0.000199
2 -2.952593 1.384858 -1.255653 -1.767719 0.729117 -0.843160 0.008503
2 -2.290645 1.103983 -0.496501 -0.664506 -0.782637 -0.530644 0.016095
2 -1.325736 1.066504 -0.280433 0.230211 -0.027612 -1.027767 0.032963
2 -1.544961 0.886339 -0.433593 -0.573565 -0.085202 0.223329 0.000042
2 -2.525063 0.975049 -1.250291 -0.085162 -0.790076 0.281154 0.000710
1 -3.007095 0.625781 -0.626270 0.063423 -1.402211 0.366908 -0.242071
1 -2.971060 0.653492 -0.777427 -1.353043 -0.272658 -2.147006 0.246164
2 -1.526509 0.579622 -2.953956 1.763369 -1.354272 -0.203920 0.067930
2 -0.884445 1.140635 -0.163858 0.056197 0.477010 0.591558 0.016109
1 -2.301327 0.994511 -0.937914 0.148340 -0.455409 -1.266275 -0.033819
2 -1.288900 0.994636 -0.888537 -0.626887 -0.536526 0.644367 0.016414
2 -1.407198 0.608309 -2.807045 -0.735796 0.452991 -1.373760 0.046557
2 -1.483059 1.406567 -1.131206 0.694341 0.720151 0.504531 0.015126
2 -2.414731 1.009784 -2.932083 -0.560083 -0.389613 -0.334587 0.006798
2 -1.279831 0.537655 -1.669654 0.713792 -1.726484 0.838580 0.001044
2 -2.112213 0.359184 -0.495705 0.584468 -0.163152 -1.397557 0.004307
2 -1.138337 0.342213 -2.528366 2.280784 -0.630960 -1.697094 0.000957
2 -1.740311 0.944349 -1.382729 0.655341 -1.352226 1.396659 0.001350
2 -1.514585 0.341661 -0.956452 1.823563 -1.521502 1.825544 0.000014
2 -1.913233 1.231627 -0.126676 -0.867091 -0.381631 -0.095300 0.000290
2 -3.009124 0.896383 -3.118634 1.260298 -0.218180 -1.392380 0.123087
2 -2.223330 0.703828 -1.536322 -0.192034 -0.834440 0.723822 0.000670
1 -1.606416 1.025909 -2.704306 -1.256908 0.698926 -0.924554 0.048477
2 -1.651570 0.787302 -2.773565 -0.511811 0.888260 -2.096177 0.002163
2 -2.306811 0.808145 -2.317854 0.560169 1.110747 1.029229 0.000305
2 -1.435141 0.886147 -0.156651 0.403314 0.999050 -0.168045 0.001690
2 -1.408108 0.754076 -2.188581 -1.772657 -0.837143 -0.299255 0.327322
2 -1.970208 0.516924 -3.039822 -0.196938 -0.980134 -0.612941 0.009102
2 -2.380973 0.506093 -2.684505 -0.090229 0.260528 0.476213 0.083487
2 -1.588624 0.765271 -2.180809 -0.337143 -0.828098 0.224248 0.005292
2 -1.729819 1.106501 -2.998476 0.370670 -0.648894 -0.199305 0.000356
2 -1.836897 0.791840 -1.804198 -0.964881 -0.658070 -0.410971 0.001518
2 -1.732690 1.081161 -2.239461 -0.888450 -0.344902 0.625671 0.000109
2 -1.304464 1.534937 -0.367062 -0.285016 2.150310 0.208478 0.000483
1 -1.592943 1.138648 -1.165650 -1.282362 1.904753 0.211894 -0.936958
2 -1.349880 0.815223 -2.098656 0.372877 0.248108 0.570062 0.322494
1 -2.578004 0.808042 -2.484092 1.304955 1.055229 -0.911861 -0.137916
2 -1.964883 0.492305 -2.172960 0.464666 0.563266 0.302317 0.000017
2 -2.302946 0.560873 -2.584649 0.338515 0.893182 0.247845 0.083466
2 -2.967575 0.437179 -2.629267 0.239132 0.185684 -0.391275 0.213160
2 -2.705676 0.847266 -2.165057 1.056746 1.287121 0.419455 0.004114
1 -1.533082 0.776543 -2.944726 0.461747 -1.127069 -0.743749 0.000204
2 -2.344066 1.218158 -0.399417 -0.698495 -0.931972 0.679925 0.016506
2 -2.516194 1.190695 -1.532552 0.084593 -0.637679 -1.058298 0.000605
2 -2.319255 0.294118 -1.671049 2.053423 -0.880802 0.181448 0.000092
2 -1.681397 1.239754 -1.883154 -1.182565 0.727987 0.244836 0.000189
2 -2.836030 0.818035 -1.246942 0.902466 0.212317 -0.219346 0.001129
1 -2.566903 0.626353 -2.391943 0.606176 0.029308 -0.895774 -0.055064
2 -2.925570 0.870416 -0.942492 0.198015 -0.219382 -0.710600 0.003612
2 -1.748683 0.338819 -2.395408 -0.387303 0.341217 -0.171236 0.000346
2 -1.266099 1.025898 -1.676736 -0.164161 1.941776 0.675080 0.000019
2 -1.172572 1.188133 -2.325794 -0.621055 0.095345 -0.247986 0.001141
2 -0.912803 1.282993 -0.712473 0.428308 -0.244148 -1.738037 0.026313
2 -1.474491 0.909555 -2.276007 0.112805 -1.379828 0.446892 0.002611
2 -1.073084 1.043707 -0.658882 0.264050 -0.614426 -0.047978 0.022100
1 -2.961130 0.689071 -2.383306 0.156018 -0.558852 0.730106 0.031999
2 -0.950190 1.165316 -0.576092 1.484821 -0.938435 0.732540 0.005377
2 -2.888950 1.161059 0.118766 -0.455591 -0.754290 1.130497 0.000095
2 -2.616137 1.294279 -1.361190 0.049346 -0.158755 -0.265562 0.000266
2 -2.721565 0.537016 -3.068031 0.916491 -1.365562 -1.081192 0.000460
2 -2.284480 0.552156 -1.004306 1.336149 1.041318 0.263903 0.000043
2 -1.024742 0.585154 -1.918320 0.092280 0.836250 -1.114793 0.003837
2 -2.487349 0.314982 -0.340725 1.590923 0.391584 -1.208810 0.000069
2 -2.793793 0.428451 -1.786230 0.363581 -0.641795 -0.280747 0.000960
2 -1.083689 1.401340 0.003141 0.861152 0.390076 0.276627 0.000022
2 -2.468072 1.069390 -1.716908 1.502873 1.111714 0.812283 0.126005
2 -1.789895 1.192997 -0.612671 0.016477 -0.578270 0.072134 0.003842
2 -1.627185 1.295352 -0.949003 0.226422 -0.682768 -0.127002 0.005407
2 -1.386320 1.156683 -0.178097 -0.726996 -1.213125 -0.964219 0.035301
2 -2.565091 0.597905 -2.206943 0.174507 1.105336 0.791199 0.025622
1 -2.721701 0.931037 -2.467516 -0.570071 1.680772 0.981378 -0.087458
2 -2.260153 0.554364 -2.908375 -0.306055 0.562817 0.778258 0.003109
1 -3.068002 0.347277 -2.548277 -1.865797 -1.198481 0.439056 -0.766314
2 -1.480952 0.523655 -2.714332 1.240466 1.213487 1.054086 0.044120
2 -2.263764 0.412223 -1.883768 0.514543 0.819086 0.795732 0.000107
2 -2.885140 0.432217 -0.599549 0.593600 0.518391 0.079966 0.016907
2 -2.607679 0.392576 -1.392687 -0.050429 1.000712 0.147042 0.006473
2 -2.752759 1.084266 -2.030345 0.997040 0.863670 1.351102 0.019037
2 -2.940017 1.234814 -0.718400 0.401133 -1.259626 -0.833170 0.004097
2 -1.525343 1.162210 -0.465692 0.473684 -0.788398 0.517381 0.010511
2 -2.377296 1.237999 -1.140425 0.578511 -0.517534 -0.600797 0.000112
2 -1.188621 0.851859 -0.769921 -1.184610 -0.115668 -0.609941 0.002544
2 -0.938414 1.288447 -1.043945 -0.266625 0.138659 -0.048919 0.001712
2 -1.137543 0.622000 -1.780884 -1.052199 -0.291721 0.174458 0.004132
2 -1.214957 0.712538 -1.200390 -1.215579 -0.885688 -0.639866 0.009867
2 -1.140355 0.717496 -2.910419 -0.630333 -0.045920 -0.890274 0.000882
2 -3.047078 1.258723 -2.625843 0.276553 2.005408 0.155603 0.003935
2 -1.607209 0.481222 -3.014572 -0.484064 -1.017464 1.195756 0.065662
2 -1.209697 0.826357 -0.234410 -1.282593 0.060630 0.612911 0.000926
2 -1.350664 0.803924 -2.817418 -2.374121 -0.091636 0.904382 0.001559
2 -1.115373 0.480293 -0.504578 -1.147864 0.507541 -0.175415 0.000406
2 -2.084330 0.637810 -3.037342 -0.346792 0.914033 -0.052985 0.009510
2 -1.536134 1.051095 -0.153884 -1.131931 -0.614678 -1.330379 0.004232
2 -1.113392 0.298392 0.084118 -0.794028 -0.171337 0.906663 0.003009
2 -2.144318 1.162322 0.013935 -0.885068 0.271627 -0.593811 0.000327
2 -2.785972 0.556352 -0.132485 0.368560 -1.563050 -1.202725 0.000571
2 -2.965052 0.521970 -0.028680 -1.129451 0.021645 -1.053234 0.000559
2 -2.747262 1.344631 -0.015278 -0.602892 -0.806959 -0.600519 0.056404
1 -2.055491 1.375755 -0.029377 -0.444620 -0.479931 1.030259 0.000446
2 -2.585892 1.284993 0.001600 -0.585563 -0.624124 -0.578396 0.007569
2 -2.759724 1.357642 -2.232949 -1.569433 0.075451 -0.968429 0.000605
1 -1.511483 1.288890 -3.104043 1.184191 -0.889707 -0.383202 -0.000589
2 -1.543736 1.292142 -1.613614 -0.578457 -0.901481 -0.302857 0.004309
2 -2.314936 1.183579 -2.783839 0.442510 -1.842578 -0.202632 0.002189
2 -1.065410 1.326666 -0.829484 -0.562191 -0.901080 0.795579 0.010291
2 -1.022479 0.846519 -0.536099 -0.933918 0.959310 1.875920 0.000151
2 -2.945129 0.764051 -1.088209 0.969475 0.179916 1.536684 0.004127
2 -0.930720 1.095404 -1.402179 -0.363781 0.949705 0.675790 0.000134
2 -2.957527 0.574010 -1.719254 1.327826 -0.162161 -1.217513 0.000218
2 -2.893855 0.875385 -2.268132 1.859484 -0.793726 0.972761 0.001786
2 -2.970034 1.214352 -2.936631 1.213488 -0.404166 1.035221 0.000010
2 -2.533848 1.334744 -3.086882 1.117646 0.432069 0.325395 0.000836
2 -3.028081 1.347644 -0.613429 -0.634815 -1.228858 0.431832 0.004162
2 -1.854275 1.439490 -0.387344 -0.000559 -0.024691 -0.445783 0.000040
2 -2.607820 1.489100 -2.290574 1.057471 0.451444 0.034226 0.001237
2 -2.317709 1.417185 -1.369678 0.285778 -0.202886 0.102990 0.001294
2 -1.653032 1.431088 -2.106742 -1.779622 -0.494761 -1.612546 0.001008
2 -1.042692 1.464295 -1.517616 -0.678108 -0.154098 0.256256 0.000286
2 -1.643753 1.353570 -1.111996 0.518872 -1.061192 -1.130867 0.012579
1 -0.996778 1.357907 -0.556065 0.234255 -0.868964 0.278865 0.002660
2 -0.966200 0.838543 -2.688091 -0.830441 -0.190854 -1.176151 0.001000
2 -1.041158 0.271534 -0.080903 -0.868949 -0.427036 -1.503152 0.004034
2 -2.802884 1.458244 -0.455728 -0.005010 -0.667341 0.296771 0.021413
2 -1.397611 1.487383 -1.568903 -0.745521 -0.167721 0.058295 0.023068
2 -2.438737 1.439597 -2.182077 -0.031649 -0.802444 -2.241034 0.000739
2 -0.946849 0.256345 -1.801535 -1.109850 -0.707559 1.385437 0.000041
2 -0.920418 0.535614 -2.087868 -0.663206 -0.797085 0.014200 0.000725
1 -2.817191 0.184853 -0.939163 -0.076456 -0.888435 -0.190703 -0.044829
2 -1.541753 0.259432 -1.748610 0.043154 0.105747 -0.555748 0.008339
2 -1.420751 0.257317 -2.932878 -0.609734 0.029584 0.059453 0.032588
2 -2.964828 0.223061 -3.008904 0.162075 -0.324210 -0.302525 0.005823
2 -2.724816 0.314137 -0.249660 -0.052048 0.582860 0.398290 0.000129
2 -2.980475 0.266596 -1.432374 -0.501893 0.476183 -0.451362 0.000031
2 -2.274933 0.337627 -0.009846 0.815905 0.819275 0.421635 0.000044
2 -1.621322 0.319362 0.077516 -0.030020 0.680414 0.993477 0.084267
2 -2.584772 0.295641 -2.595502 1.195212 0.729946 0.523519 0.000014
2 -1.918528 0.317257 -2.800319 -0.024193 1.192485 0.586148 0.213970
1 -1.830698 0.250462 -2.865560 -0.184947 0.338176 0.566378 0.205423
2 -3.044526 0.335893 -1.870823 -0.607007 1.062649 -0.295316 0.000046
2 -1.031887 0.291158 -1.291416 -0.913575 1.477271 -0.212434 0.022528
2 -1.318368 0.207896 -1.682945 -2.080890 -0.000715 1.058800 0.000299
2 -1.417141 0.350932 -0.197185 -0.294673 1.844048 1.723767 0.000072
2 -1.076760 0.217307 -2.154085 -1.855471 0.504331 -0.444207 0.000019
2 -0.987682 0.270493 -0.874368 -0.874021 0.946416 0.320036 0.002150
2 -2.922184 0.291818 -0.661464 -1.692859 1.281286 1.010308 0.016739
2 -2.659651 1.446327 -0.067133 -1.023268 0.140564 -2.992854 0.052530
2 -3.058683 0.249544 -2.242092 0.796979 -0.698598 -0.636875 0.000051
1 -1.906697 1.385700 -3.047025 -0.227175 -0.662329 1.282479 -0.001653
2 -2.785392 1.487543 -1.922548 0.450145 -0.486739 -0.060669 0.000055
2 -1.217540 1.470204 -0.804397 0.391409 -1.399304 0.153618 0.076824
2 -3.102421 0.986462 -0.982076 0.601102 1.499955 -0.435153 0.003162
2 -0.901190 1.330797 -0.859359 -0.683815 0.448311 -0.807959 0.030985
2 -0.895724 1.027051 -2.671785 -1.071501 -0.058134 0.531713 0.001011
2 -0.895200 1.328252 -1.423143 -1.056470 0.288224 1.574165 0.000487
1 -0.886796 0.423226 -0.919345 -0.721211 0.268310 -0.200242 -0.254101
2 -2.728922 0.202201 -1.364591 0.778013 0.235314 -1.075138 0.000267
2 -2.240657 0.208706 -0.715793 -0.826108 0.409890 -2.129947 0.006285
2 -2.512840 0.187651 0.362906 -0.187531 0.220320 0.376051 0.639925
2 -2.788819 0.799474 0.392227 0.290922 1.417467 -1.907529 0.018237
2 -2.130028 0.270787 0.366833 0.201454 -0.025932 1.442794 0.001200
2 -1.551450 0.639042 0.224701 -0.743616 -1.651108 0.934853 0.027456
2 -3.077770 1.314102 0.266689 -0.120078 0.749777 0.997556 0.001027
2 -1.358025 0.975577 0.202927 -0.796260 -0.034781 0.799100 0.032051
2 -2.508202 0.276889 0.288116 -1.171879 -1.025902 -0.041855 0.638263
1 -1.687055 0.618348 0.160204 0.509098 -0.064894 -0.583963 0.027391
2 -2.293228 1.047112 0.299946 0.985152 -0.276446 1.115369 0.003602
2 -2.406676 0.861975 0.274450 1.627534 -0.054640 0.417627 0.001443
2 -1.793676 1.145481 0.183146 -1.133732 0.276205 0.109990 0.000116
2 -2.539409 1.128269 0.165552 -1.362484 -0.062942 -0.130555 0.000190
2 -2.453405 0.701892 0.166941 0.058578 0.905961 -0.428868 0.001077
2 -1.335906 0.898493 0.338736 -2.050081 0.280877 0.768635 0.222448
2 -1.909882 0.319868 0.313056 0.494879 -1.580455 0.058749 0.000175
2 -2.189685 1.183485 0.241436 1.417365 -0.300041 -0.898022 0.003407
1 -2.763089 0.220689 0.295106 0.260738 -1.233918 -0.232775 0.001163
1 -1.110669 0.880932 0.241171 -1.264285 1.160777 -0.733387 -0.014956
2 -2.878566 1.455453 0.274161 -0.714971 -0.608275 0.932446 0.114642
2 -2.674188 0.892996 0.340350 -0.908554 0.466882 -1.664210 0.018245
2 -3.053702 1.181065 0.415731 0.244666 -0.151964 0.569507 0.002810
2 -1.356552 0.693994 0.372229 2.047674 0.100282 0.484039 0.000730
2 -1.960122 0.899007 0.293576 -1.479568 -1.440760 -0.731516 0.000027
1 -2.892486 1.014555 0.331788 -1.555880 -0.676280 -0.193501 -0.001467
2 -2.012190 0.652247 0.419657 1.136815 0.396310 0.564226 0.000100
1 -1.601075 0.220535 0.381598 -1.848065 -1.037834 0.263132 0.000017
2 -1.670962 1.021925 0.348689 0.819465 -0.172807 -0.194229 0.000142
2 -2.033794 0.580634 0.144154 -0.179012 0.195096 0.711889 0.000019
2 -1.611920 0.850567 0.134208 -0.478294 0.397763 0.867119 0.022307
2 -1.141599 0.689145 0.126408 -0.549784 -0.389915 -0.044843 0.000404
2 -2.831000 0.311722 0.132519 0.151455 -0.793952 -0.361473 0.001091
2 -1.467680 0.901489 0.114425 0.082530 -0.322616 -0.722087 0.037238
2 -1.552744 0.439052 0.077528 0.137013 0.507658 -1.804361 0.084450
1 -0.887282 0.840984 0.130069 -0.095320 0.109682 0.484192 -0.012288
2 -0.892460 0.679807 0.304309 -0.492466 0.042191 0.598035 0.471590
2 -1.430578 1.527148 -2.718424 -0.162189 0.501208 -0.595904 0.000011
2 -2.492345 1.526231 -2.750487 0.297475 0.297701 -0.404313 0.001190
2 -2.963405 1.497405 -3.068708 -0.433010 -0.442524 0.470200 0.000158
2 -2.106660 1.517951 -2.591579 -0.249657 -0.228859 0.295145 0.177971
2 -2.507909 1.501959 -0.865307 0.483428 -0.917249 -0.159348 0.006995
2 -2.737257 1.478625 -0.675710 -0.102334 -1.449371 -1.517130 0.002807
2 -1.961927 1.483189 -1.039455 -0.325606 -1.182816 -0.758480 0.000323
2 -2.119761 1.517315 -2.909671 0.713105 -0.169858 1.024090 0.000487
2 -3.108326 1.162897 -2.488410 1.322703 -0.395614 0.670122 0.004298
2 -2.818350 0.173248 -2.932918 0.641940 -0.376291 -0.749940 0.006363
2 -1.824755 0.185996 -1.537225 -0.407623 1.035541 -0.079233 0.001858
1 -1.958634 1.106620 0.587247 0.118202 1.517909 -1.719005 -0.021605
2 -1.267460 0.985317 0.598288 -0.248252 1.507007 0.182135 0.019745
2 -2.650780 0.390302 0.569967 -0.246465 -0.045945 0.340883 0.001922
1 -2.897841 0.591740 0.572035 -1.055301 0.120130 0.374329 0.017553
2 -2.294175 0.866096 0.546944 1.089688 -0.405038 0.521738 0.000059
2 -2.575752 1.110084 0.529741 -1.201899 -0.150554 0.353324 0.000130
2 -2.513317 0.251483 0.542762 -0.916823 -0.255358 -0.280526 0.004250
2 -1.067171 0.356777 0.473728 0.166664 -0.556609 0.182926 0.001265
2 -1.318173 0.931795 0.461156 -1.530201 1.135023 -0.208550 0.224622
2 -2.910632 1.437318 0.479527 -0.657191 -0.239412 0.171939 0.003922
2 -1.475152 1.450896 0.536774 1.091093 -1.197747 1.239212 0.000006
2 -0.877738 1.257517 0.470701 -0.030735 -0.021154 0.956519 0.013874
2 -0.889954 0.437425 0.446525 -1.905464 -0.739018 -0.348204 0.001232
2 -2.403913 1.536408 -0.735583 0.582853 -0.694103 1.383959 0.007091
2 -2.909110 1.551443 -0.518841 0.389749 -0.998639 0.567013 0.032850
1 -2.893686 1.541917 -1.305254 0.789484 1.743553 0.116744 -0.790498
2 -2.889293 1.541285 -1.497167 -0.060100 -0.351388 0.489923 0.021186
2 -1.293610 1.532527 -0.902774 1.108287 0.808108 0.993778 0.126341
2 -2.846628 1.538560 -2.471681 1.758501 0.919107 -0.601484 0.000012
2 -1.096047 1.528581 -0.409612 -1.162912 -0.144687 0.772510 0.000554
2 -2.293607 1.539644 0.193017 0.643759 0.561361 1.393691 0.007641
2 -2.131783 1.540758 0.146085 -1.218195 0.372580 -0.144894 0.007705
1 -2.994868 1.221040 1.508372 -1.024653 0.769896 -1.561406 -12.205917
1 -3.059030 1.026843 1.278620 -0.579304 -1.055232 -0.810560 -10.543775
1 -2.961736 1.389647 1.643007 -0.437454 0.410569 -0.835574 -7.770177
1 -2.960513 1.232849 1.306560 0.385282 -1.223021 -0.617379 -7.295658
1 -2.924789 1.216996 1.592371 0.678514 -0.249781 -0.905352 -7.164862
1 -2.991723 0.768783 1.761766 -0.065765 0.043912 0.923781 -2.033090
1 -3.071034 1.231614 1.438177 0.715349 1.710168 0.240141 -10.727579
1 -2.982360 1.081623 1.698981 0.733636 0.524220 0.842110 -8.792550
1 -2.763802 0.317255 1.783938 0.766315 -1.014330 0.316122 0.084334
1 -2.961792 1.188256 1.710812 -0.567039 0.635826 0.508628 -7.366512
1 -2.899826 1.149263 1.780913 -0.750638 -0.563034 -1.226188 -2.797976
1 -3.035973 1.269271 1.679568 0.651025 -0.244399 -0.405593 -9.996000
1 -2.884654 1.417247 1.200286 1.637265 0.094292 -1.882271 -1.285141
1 -2.946699 1.123891 1.530269 0.154603 -1.350847 1.158871 -10.323050
1 -3.062643 1.019150 1.668687 0.604000 0.581074 -2.189028 -10.527442
1 -3.024068 1.177190 1.611272 -0.831402 1.262223 0.044342 -11.144135
1 -2.954203 1.139587 1.226362 0.720663 0.603638 -0.365784 -7.174396
1 -2.827929 0.858234 1.645504 0.621538 -0.059323 1.360314 -1.477151
1 -2.878491 1.185235 1.409157 -1.898168 -0.337652 -0.435148 -5.972676
1 -3.001333 1.150243 1.425978 -1.163069 -0.137007 0.613056 -11.005460
1 -3.042539 1.331574 1.309202 -1.029426 -0.009094 -0.121541 -11.433157
1 -1.756623 1.009107 1.538755 -0.094106 0.165126 -0.385550 -0.002757
1 -3.112384 1.313870 1.399859 0.129280 -0.538971 -1.623473 -10.702161
2 -3.020249 1.461606 2.301640 -0.419758 0.710569 -0.126118 0.000292
1 -2.964017 0.737652 1.252502 0.487891 0.330542 -0.936675 -3.871746
1 -2.986326 0.944868 1.628630 -0.456545 -0.376618 -0.762967 -9.848741
2 -2.011872 0.304668 1.992161 0.140555 0.061858 -0.099870 0.046246
2 -2.686769 0.572180 1.554291 -0.359129 0.919110 -2.776743 0.000014
1 -3.082380 1.267195 1.775977 0.631232 0.343971 0.583708 -11.891807
2 -1.790779 0.728914 2.284381 0.450798 0.444068 1.267518 0.002064
2 -2.623460 0.763878 2.733457 0.031333 0.955329 0.815259 0.000336
2 -2.006256 0.264753 3.000144 -0.861576 -1.568055 0.440869 0.000014
2 -2.315145 0.905190 1.236520 -0.758769 0.496038 -0.413242 0.000033
2 -1.195988 0.372824 2.600128 0.830845 -0.909517 0.630676 0.076859
1 -2.843207 1.014456 1.331731 -0.108337 1.117060 -0.192868 -4.780766
2 -1.951270 1.092130 2.698180 0.981149 1.473045 -0.321893 0.021055
2 -2.107347 0.944322 1.768417 0.209889 -1.089197 0.014500 0.000010
2 -2.942205 0.535843 2.574015 -1.270711 0.218320 0.015583 0.006523
2 -1.354332 0.692649 2.392340 0.191822 -0.580676 -0.355271 0.000140
2 -1.113585 0.769594 2.021981 0.241233 0.226588 -0.127633 0.000040
1 -3.035308 0.949205 1.755229 0.412238 -0.468343 0.615099 -7.730319
2 -2.878486 1.062160 2.028420 -0.708700 0.428976 0.555153 0.014806
1 -3.082298 0.825303 1.784378 0.762511 0.762690 -0.346221 -6.142108
1 -2.915585 1.424913 1.735387 -0.227567 0.274446 0.136924 -6.063565
1 -3.067269 0.810640 1.422399 -0.257223 0.784061 0.933187 -7.677815
2 -1.717758 0.911459 2.646956 -0.504254 1.707140 -0.392953 0.000516
1 -2.932782 1.304965 1.531023 1.496164 -0.330879 -0.805681 -7.659283
1 -3.001483 1.042908 1.836676 -1.344694 0.953554 1.097375 -4.478197
1 -3.064829 1.133326 1.787560 -0.779904 -1.487222 -0.047947 -9.732559
2 -1.791585 0.482784 1.983059 1.881958 0.067291 -0.229487 0.001074
2 -2.554464 0.512918 1.862368 1.092438 -0.755307 0.667105 0.035699
1 -3.087813 1.119329 1.256672 -1.184119 0.277027 -0.209552 -10.205051
2 -1.450666 0.868387 1.340851 0.970370 0.429195 -1.869655 0.001262
1 -2.855190 1.148126 1.201319 0.312234 1.278833 0.173586 -1.913735
2 -2.773444 0.586725 2.490716 -0.659871 -1.349787 0.267511 0.012282
1 -2.306032 1.251608 2.919851 -1.001490 0.660475 1.868234 -0.006756
1 -3.049502 1.186139 1.328558 -0.077751 1.086595 0.492077 -11.297855
2 -1.393096 1.207294 1.353051 0.135321 1.534989 -1.488368 0.000015
1 -2.808924 1.038973 1.674026 0.597950 -0.810957 -0.062018 -1.693915
1 -3.086291 0.923585 1.641037 -0.208980 -0.226205 0.415595 -9.785472
2 -1.705864 1.286458 2.026560 1.626488 0.302911 -0.519866 0.000005
2 -2.409833 0.812995 2.702827 -1.125626 0.815093 0.784027 0.000292
2 -1.598498 0.699640 2.230700 0.483263 0.444216 0.388051 0.004659
1 -2.969879 0.999897 1.537148 -0.804926 0.472032 -1.163485 -7.769771
1 -3.032343 1.071063 1.478838 1.355016 -0.192718 0.179360 -10.919181
1 -3.023928 0.999663 1.378747 1.743082 -0.373124 -0.023964 -10.563350
1 -2.955517 0.839559 1.701841 -0.280660 -0.929966 -0.002019 -3.514018
1 -3.031594 1.326092 1.518470 -0.667712 0.273218 -0.463697 -11.540486
1 -3.094862 0.858088 1.052877 -0.213969 0.128374 0.130209 -5.530955
2 -2.854792 0.255333 2.825663 0.785413 -0.701324 1.258050 0.000553
1 -2.918214 1.327896 1.358682 -0.831420 1.045506 0.707069 -5.983070
1 -1.842654 0.320921 1.764772 0.295153 0.332351 -1.331514 0.003781
1 -2.986531 0.904070 1.404417 -0.356990 -0.723963 -0.517489 -7.125924
1 -2.918584 1.053481 1.612874 0.376229 0.244984 0.316078 -6.892350
1 -2.859598 0.920901 1.263333 1.431077 -1.130765 -0.840952 -4.057586
1 -1.895170 1.429798 1.464166 0.668780 0.621476 0.478820 -1.928875
2 -1.544223 0.948108 1.495959 0.935360 0.530069 -0.122289 0.001480
1 -1.907920 1.401935 1.571813 0.699628 1.129558 0.021456 -1.090771
2 -1.992160 0.615919 1.900632 0.252160 0.044118 0.436022 0.004152
1 -2.045593 0.846920 1.316296 -0.643374 -0.286156 -0.554199 0.180270
1 -2.162588 0.484341 2.094641 0.430864 1.400716 0.899870 0.283079
2 -2.104111 0.589360 2.445024 0.589895 -0.897313 -0.061752 0.013692
2 -1.203375 0.579905 1.714984 0.452172 0.349700 -1.374151 0.000002
1 -2.985643 1.319008 1.759162 0.624678 -0.297211 1.466228 -9.238248
2 -1.911037 0.544803 2.321707 -0.347096 0.301183 -1.353667 0.116409
1 -3.070759 1.219183 1.231014 0.283875 0.333850 0.390061 -10.133958
2 -2.681270 0.425022 1.983922 -0.754747 -0.663490 0.607411 0.068206
1 -3.077371 1.256090 1.584349 0.609167 0.318777 0.883356 -11.441776
2 -1.744321 0.466053 3.072036 -0.292167 -1.149763 1.078431 0.000740
2 -1.907566 0.648062 2.056042 0.958899 0.403464 -0.183310 0.048568
1 -2.315570 0.478787 2.993472 -0.596535 -0.087044 -0.098055 0.065734
2 -1.547195 0.602894 3.021898 -0.214434 0.465075 -0.044246 0.001525
1 -3.017087 0.455624 0.864131 -1.467983 -0.426527 0.062132 -0.730579
2 -2.061740 0.397960 1.223061 -1.033299 -0.701631 -0.200436 0.001441
2 -0.881833 1.411447 3.000437 0.466438 0.130181 -0.088300 0.000413
2 -2.605210 0.778341 1.276743 0.389167 0.612612 -0.379446 0.046895
2 -2.046860 0.487017 2.056388 -1.072399 0.332727 -0.059197 0.375480
2 -1.930329 0.724937 1.108398 -0.861151 -0.094326 -1.395712 0.000369
1 -2.961199 1.152607 1.923807 0.905928 -1.044882 0.249668 -3.229173
2 -2.748708 1.260493 2.110806 0.849115 -0.170212 0.654206 0.000137
1 -3.084079 1.300165 1.872065 -0.510716 0.681166 1.930881 -7.266906
2 -2.647487 0.763828 1.138955 -0.415197 0.387470 -0.777551 0.046888
2 -1.419555 1.118270 3.022076 0.539800 0.462191 0.956425 0.000214
1 -1.428468 0.365555 1.267859 0.126211 -1.068163 -1.814372 0.017870
2 -2.055534 0.609642 1.591895 -0.830547 0.276288 -0.427244 0.018584
1 -2.936844 1.020841 1.267449 1.330999 -0.517882 0.561802 -8.651741
2 -2.941085 0.512254 1.388028 0.529370 -0.789630 0.252956 0.014701
2 -1.952401 1.204395 2.423850 0.169531 -0.489082 -0.995646 0.000113
2 -1.238341 1.094355 2.521185 -0.919784 0.906143 -0.015228 0.188629
2 -1.906543 0.628653 2.437528 -0.264506 -0.193972 1.101393 0.064555
2 -1.302732 0.848314 2.609761 -0.266448 -0.386898 -0.293695 0.000076
2 -2.066062 0.495435 2.305127 -3.140886 -0.101749 -0.191249 0.025299
1 -2.939381 1.023736 1.138953 0.123780 -0.050027 -1.342023 -4.326751
2 -2.242575 0.540404 1.175442 -0.597082 -0.401402 -0.030402 0.009016
1 -3.097448 0.481348 1.356607 -1.207446 -0.238430 0.460123 -2.226950
2 -1.729865 1.232060 1.247556 -0.382531 0.569642 -0.044356 0.000607
1 -2.922577 1.071333 1.413052 0.078609 0.087022 -0.137397 -8.675848
1 -3.024830 1.074779 1.189846 0.275916 -0.177293 -0.459299 -8.701545
2 -1.497381 1.118192 1.684214 1.348051 -0.067617 -0.261517 0.000061
1 -3.039800 1.400865 1.091883 1.147086 0.085825 1.204124 -4.847427
1 -3.047814 0.813635 1.229775 -0.373025 0.364481 -0.211571 -7.598726
2 -1.124117 0.453458 2.841781 0.929727 -0.884434 0.010661 0.000067
1 -2.956822 1.327949 1.872655 0.994824 -0.462647 0.491734 -5.799180
1 -2.935779 0.936277 1.722798 1.729003 -0.784641 1.028378 -4.305826
1 -3.054039 1.432950 1.264799 0.330693 -0.480907 0.036072 -9.248190
2 -0.952478 1.093957 3.091364 1.321155 1.243235 0.139671 0.000016
2 -2.358281 0.496372 2.860432 -0.247396 -1.140565 -0.567053 0.065728
2 -1.131111 0.327735 1.481632 0.835300 0.295010 0.512434 0.000161
1 -2.965032 1.416779 1.332523 1.123194 -0.205916 0.955554 -7.500572
1 -2.973738 1.261218 1.173605 0.095777 -0.262121 -0.064503 -4.865387
1 -1.737262 0.957314 2.415929 0.099703 -0.733479 -0.507164 -0.004861
2 -1.776816 0.673175 1.653959 0.549542 -1.057144 -0.454530 0.037311
2 -1.685622 0.252062 2.924033 0.170135 -0.580846 2.021065 0.000314
2 -2.327579 0.925955 2.359849 0.275727 -0.389103 -1.097985 0.234043
2 -2.029147 0.940171 1.448023 0.659304 -0.325229 -0.327126 0.013737
1 -3.017448 1.067019 1.591836 0.045351 0.073627 1.598469 -9.489320
2 -1.896068 0.542831 2.155984 -0.590450 0.177091 0.361194 0.073124
1 -1.026649 0.847684 2.482005 0.526074 -0.315845 -0.643634 0.012054
2 -1.572730 0.487692 2.866838 0.148840 -1.293851 1.073496 0.001522
1 -2.518031 0.846361 2.358043 0.218996 0.459626 -1.135888 -0.014462
2 -2.619040 1.279678 1.757749 -0.085494 0.713823 0.948595 0.003091
1 -2.971589 1.283855 1.983885 0.706970 -0.399161 1.136941 -3.479417
2 -1.811015 1.098475 2.589246 -1.419057 0.677075 -0.672709 0.004966
2 -2.392500 1.280759 1.366234 -0.550837 -0.001285 0.498721 0.000120
2 -1.323649 0.814765 1.136871 -0.263854 0.900819 0.723906 0.000482
1 -2.944697 0.850799 1.242874 -1.917560 -0.426252 1.076694 -5.450993
1 -2.974125 0.944257 1.194238 1.594952 -0.276385 0.707026 -6.692374
1 -3.053281 1.157145 1.030201 0.344666 2.469565 0.389305 -5.437096
2 -1.910415 0.668159 1.591290 0.587790 0.202450 1.067324 0.055830
2 -2.403167 1.066753 1.474511 0.658881 -0.789173 0.423855 0.001646
2 -1.959706 0.933112 1.270080 0.508747 -0.223486 0.232528 0.170976
2 -1.960185 0.935813 0.818602 0.852554 1.185615 -0.813558 0.006792
1 -1.048998 1.270184 1.090485 0.836830 0.958266 0.332535 0.000029
2 -2.826846 1.303042 1.182093 -0.149545 0.229181 -0.281637 0.227232
2 -1.194999 0.892687 1.293651 -0.372790 -1.111616 0.442842 0.162948
1 -3.093908 1.141282 1.150936 -0.167247 0.645844 0.653989 -10.286053
2 -2.015377 1.321180 1.990203 -0.823843 -0.163621 0.084736 0.000044
1 -2.977106 1.253735 1.403008 -0.107126 -0.439901 -0.639346 -9.836645
2 -1.716083 0.915445 1.320113 0.561893 -0.869205 0.048796 0.001437
1 -1.985887 0.805287 2.333045 -0.391390 -0.509798 -0.385361 -0.007167
2 -2.583169 1.106264 1.715820 1.089521 1.126426 -0.681137 0.003323
1 -3.074246 1.323025 2.013811 0.645807 1.726507 1.796671 -3.826038
2 -1.655186 0.880505 1.752001 0.544964 -2.171395 0.021878 0.000095
2 -2.358640 1.083276 1.661303 1.013101 -0.125046 -0.598264 0.001710
2 -2.863319 0.880763 2.754604 -0.930131 -0.411158 1.599228 0.000034
2 -2.872318 0.565341 1.091738 -2.070725 -0.457796 -0.555458 0.000250
2 -0.885693 0.388950 2.151260 1.965904 -0.498977 0.954193 0.000218
2 -2.415743 0.377764 1.131726 0.786156 0.961004 0.702519 0.000494
2 -3.043573 0.434319 2.472015 -0.194906 0.399909 0.430681 0.008179
2 -1.575777 0.826149 2.106503 0.267439 1.003243 1.236930 0.003775
1 -1.976448 0.477676 2.453194 1.265885 -0.507847 -1.159194 0.028440
1 -2.874986 1.296759 1.444760 0.540527 -0.499825 -1.205174 -5.261345
2 -1.117449 0.708271 2.312195 -0.356702 0.395510 -0.735647 0.000214
2 -0.889750 0.932021 1.879857 0.405950 -1.075772 0.624867 0.445939
2 -1.089565 1.100053 2.059533 0.442625 -1.055638 -0.841835 0.005216
2 -2.767747 0.497540 2.681289 0.372791 1.109848 1.098777 0.001157
1 -2.984881 1.096792 1.321749 1.635359 0.350930 -1.802672 -11.074373
1 -3.052786 1.354398 1.630229 -1.336125 0.861132 0.243179 -8.794078
2 -1.355592 1.140549 2.429059 -0.827764 0.015703 -1.600093 0.019197
2 -1.134845 1.172467 2.534892 -0.422101 -0.548603 0.244848 0.166310
2 -1.517371 0.527780 2.523447 -0.655820 0.555274 -1.549656 0.000335
2 -1.823735 0.691835 0.913781 1.479290 1.030709 0.082155 0.000283
2 -2.389149 0.653928 0.952106 -0.363297 -1.073403 0.193189 0.000049
2 -2.385513 1.470213 1.135571 -1.226079 -0.076909 1.260267 0.089155
2 -1.712837 0.996312 1.140289 0.254477 -0.222541 0.754883 0.001217
2 -2.388650 0.606876 1.221182 -0.196681 0.256795 1.136758 0.008702
2 -1.830707 0.366609 1.091908 0.283988 0.451507 0.500618 0.019429
1 -2.228907 1.448625 1.707363 0.247452 0.163296 -0.647494 -0.819653
2 -1.113593 1.144232 1.862101 -0.431313 -0.718547 0.206031 0.000831
2 -1.693934 0.240971 2.590766 -1.047393 -1.029900 -0.390558 0.138900
1 -3.045517 1.351905 1.197887 0.068077 -0.033007 -0.115736 -8.323854
1 -3.072023 0.344159 0.909773 0.219655 -0.809807 -0.978830 -0.652139
1 -2.725300 0.740056 2.457019 -0.050348 -1.869946 0.314276 -0.004734
2 -2.248717 1.212571 2.101007 -0.489744 -0.521545 0.883726 0.000025
1 -1.651028 1.435201 1.411287 -2.166502 1.186120 -0.588210 -0.136410
1 -2.878383 0.974018 1.431878 1.212901 -0.471718 -1.285208 -5.280177
1 -2.937122 0.899670 1.506114 -0.448655 -1.199549 1.465461 -6.374803
2 -1.845609 1.150724 2.799413 -0.004263 0.910797 -0.950657 0.017342
2 -1.461270 0.386162 2.683378 -0.577915 0.179871 -1.107899 0.000475
2 -2.982505 0.340682 1.859246 0.071485 0.472195 -0.137681 0.000532
1 -3.044858 0.732060 1.480246 0.752846 0.315379 -0.071217 -6.280003
2 -2.805546 1.057950 2.312249 1.149076 -0.358807 0.454629 0.000023
2 -2.435895 0.435953 1.908510 -0.543948 0.893968 0.667411 0.034286
1 -1.328476 0.393725 0.933112 0.649703 0.868418 -0.364298 -0.002011
2 -2.538878 0.419954 2.400317 -1.335395 0.958705 -1.269420 0.000020
1 -3.100371 1.177319 1.690415 0.322583 0.813608 -0.711818 -11.995048
2 -1.184916 0.445398 2.424866 -0.032359 1.218179 -0.731556 0.004202
2 -2.882063 0.482263 3.047307 0.775568 -0.575523 0.032966 0.211635
2 -2.342214 1.049304 2.334790 2.521477 0.543911 0.935539 0.233408
2 -1.708270 1.412344 2.827610 1.043267 -0.256068 0.281259 0.032948
2 -1.171774 1.279614 2.145395 0.615900 -0.492728 0.103297 2.710739
2 -2.786152 1.298649 2.694247 -0.063255 -0.618460 0.194073 0.000035
1 -2.995629 0.838448 1.605199 0.165915 0.121277 0.466378 -6.599715
1 -3.079253 0.719104 1.233245 0.453048 -0.858172 0.174839 -7.611279
2 -1.122308 0.985823 2.439872 -0.928591 -1.103999 1.196808 0.010039
2 -0.948400 0.761226 1.020248 -0.206098 -0.782372 -0.715118 0.000151
1 -3.009849 1.226205 1.849595 -0.391716 0.313661 0.632519 -8.630548
1 -3.096810 0.638657 1.436467 -2.163553 -0.312101 -1.635157 -8.281180
2 -1.914053 0.414720 2.245522 1.411689 -0.183610 -0.095880 0.049959
1 -2.206308 0.298102 2.071006 0.528601 -0.848975 0.318457 -0.145009
1 -2.972056 1.385184 1.438408 1.436697 -1.548497 0.983053 -9.512621
1 -3.117736 1.522521 1.871137 -0.224643 0.794627 -0.933459 -7.380095
1 -2.919820 1.420235 1.516896 0.254673 -0.765215 0.741377 -7.241242
2 -1.189136 1.013564 1.244561 -0.956296 -2.149947 0.321461 0.162573
2 -1.042093 0.674271 1.232217 -1.008881 0.486823 -0.251627 0.000102
2 -3.017913 0.352889 2.731443 0.007112 0.868927 0.280129 0.000798
1 -3.065018 0.889338 1.341299 0.435561 -0.179837 0.198204 -9.968166
1 -3.054399 0.731518 1.615799 0.558329 0.709102 0.277967 -5.605937
1 -3.051287 1.126949 1.962544 0.606000 0.735440 0.962202 -4.525970
1 -3.049837 0.834937 1.518374 1.034393 -0.559711 -0.502653 -7.651549
2 -2.761133 0.426408 1.868175 1.862384 -0.231482 0.331105 0.151777
1 -3.086019 0.616938 1.324359 -0.401677 0.637151 0.429769 -5.978106
1 -3.119304 0.795533 1.138599 -0.804300 -0.091568 0.907995 -8.831731
1 -2.864379 1.423380 1.616691 -0.543405 -0.435235 1.553785 -4.723696
2 -1.763849 0.352410 0.680852 -0.729339 -0.744003 -1.239568 0.000011
2 -2.877642 0.338101 0.656814 -1.606902 -0.046781 -1.261294 0.000306
2 -2.905892 1.397544 0.886887 -0.684782 0.854823 0.403423 0.015844
2 -2.257157 1.124489 0.923023 -0.901961 0.446994 0.907543 0.125173
2 -1.412877 0.433569 0.711845 -0.256505 -0.894988 -0.289756 0.005391
1 -1.142121 0.807284 0.774159 0.285342 0.719208 0.044418 -0.028658
1 -2.424388 0.402937 0.629197 0.184465 1.600681 -0.460924 0.001573
2 -2.092977 0.602574 0.951623 1.424004 -0.388589 0.718695 0.000232
1 -2.576507 1.050220 0.760292 0.265475 -0.841844 -0.119098 0.000237
2 -0.909151 1.328134 0.843080 0.963318 -0.307607 0.251267 0.000199
2 -1.968436 0.427934 1.052203 -0.835893 -0.364818 1.012392 0.020755
2 -2.183819 1.017374 0.891805 0.366385 1.191982 0.364955 0.126250
2 -3.014184 1.391639 0.770665 -1.496608 0.036312 -0.187499 0.019592
2 -2.782792 0.549264 0.667713 1.471094 0.887370 -0.691481 0.020313
2 -1.081609 1.273967 2.095310 -0.078996 0.499269 -0.578135 2.714392
2 -2.944360 1.231529 0.713983 1.199856 0.907419 -0.367976 0.002884
2 -1.468841 0.579587 0.636065 -0.786825 -0.575734 -0.811579 0.005315
2 -1.856554 1.094852 0.749321 0.529448 -0.222366 0.183114 0.002543
1 -2.081251 0.937296 0.695979 0.659249 -2.237431 0.065229 -0.017195
2 -2.025064 0.498252 0.615714 1.500570 -0.878153 0.039479 0.000077
2 -1.616295 0.780613 0.728814 -1.238450 0.089681 0.749720 0.000520
2 -2.350750 0.982564 0.799111 -1.484592 -1.597909 0.289277 0.002075
1 -1.875165 1.448844 1.300251 -0.257084 -0.305793 -1.596347 -1.065792
2 -2.865853 1.466300 2.464113 0.042996 -0.047578 1.014314 0.000479
1 -3.043459 1.413950 1.736302 -0.720212 -0.092916 0.147118 -8.040998
2 -2.520031 1.496939 3.036216 0.269960 0.538189 -0.249211 0.001318
1 -3.023747 1.442376 1.543846 -0.946300 0.438845 -0.076593 -11.312771
1 -1.824123 1.370002 1.377156 -0.375030 -0.935286 -1.438965 -1.711601
1 -3.073472 1.420803 1.359923 -0.773176 -0.266218 0.295210 -10.576238
1 -2.963740 1.478500 1.185605 -0.497574 0.388262 1.181559 -4.260246
2 -1.642922 1.476137 2.619608 0.401860 0.048241 -1.253941 0.010212
1 -2.950377 1.497748 1.609945 -1.175009 -0.744715 -1.357071 -7.182563
1 -2.310499 1.356531 1.708440 0.194464 -1.415973 0.894747 -0.820995
2 -1.196278 1.422379 1.881265 1.005883 -0.480654 0.036737 0.000033
1 -2.992570 1.486509 2.891223 0.851911 0.416951 0.236443 0.385694
1 -3.070095 0.981487 1.549222 1.592149 -0.870056 0.351825 -11.336062
2 -2.997796 0.477686 2.993335 0.774682 -0.394172 -0.729333 0.213071
1 -3.112648 0.798568 1.313621 -0.983730 0.325150 0.803407 -11.210243
1 -3.104754 1.163282 1.514268 -1.361386 -0.784947 1.911148 -13.655581
2 -1.666708 0.967256 0.641069 -0.844097 0.157988 0.536357 0.000548
1 -0.994127 0.658834 0.685875 1.579911 0.760709 1.287944 -0.028676
2 -3.022855 0.659957 2.951380 1.094692 0.170868 -0.360881 0.002071
1 -1.213153 0.299736 3.044231 0.354895 -0.390705 -0.927974 -0.000518
2 -2.644420 1.431887 2.498697 -0.733618 -0.731322 0.288674 0.000238
1 -3.050185 1.379358 1.826067 1.459522 0.845082 -1.020487 -5.731937
1 -3.103886 0.920212 1.245100 1.153713 -1.090968 0.071529 -10.855257
2 -1.483340 0.264229 1.163256 -0.150816 0.200011 -0.540612 0.019873
1 -1.244367 0.286998 2.501483 -0.028171 0.018360 -0.800372 0.072368
2 -2.411340 0.262989 1.438755 0.131302 0.376235 -0.748493 0.000019
2 -2.215508 0.353598 1.040108 -0.313771 0.943687 -0.909799 0.000607
1 -2.024383 0.254556 2.129727 -0.661537 0.612885 0.303487 -0.041411
2 -1.749474 0.309734 1.489341 -0.152746 0.950567 0.636415 0.003143
2 -2.513241 0.286706 0.894815 -0.117068 0.517802 -0.762170 0.023422
1 -1.826465 0.228267 2.730789 -0.041761 0.053804 0.569129 -0.699185
2 -2.594363 0.321883 0.769340 -0.420842 1.930797 0.269623 0.023939
2 -3.036152 0.510095 2.309616 1.158884 -0.340144 -1.494838 0.003628
1 -3.094832 1.062548 1.071875 -1.587651 -0.581367 0.213982 -8.749252
2 -0.966706 0.248240 0.689590 -0.495749 1.498302 1.341192 0.000371
1 -3.094934 1.112257 1.408848 0.080846 -0.880984 0.668136 -11.509226
2 -0.970355 0.806486 3.089363 -1.166125 -0.399302 -0.521778 0.000055
1 -3.106119 1.388433 1.463706 -1.206122 0.203213 1.270047 -9.116644
2 -2.887230 1.477744 2.953833 -0.192115 -0.834650 1.080165 0.338505
1 -3.086684 1.512097 1.670306 -0.563488 0.750349 -1.047210 -10.002681
1 -3.071198 0.981932 1.159873 1.275882 -0.459702 -0.352788 -9.236520
1 -3.117981 1.097193 1.598741 -1.324192 0.568754 -1.856999 -12.230015
1 -3.121721 0.582376 1.809115 -0.871269 0.028811 -0.659837 -3.587876
1 -3.111900 0.755099 0.978780 -0.715134 -0.889607 -0.097375 -4.346838
1 -3.069706 1.436089 1.953060 2.271681 0.968727 1.931781 -4.781115
2 -0.938621 0.954350 2.582424 -1.679274 -0.134688 -0.288164 0.006691
1 -3.091338 0.920519 1.440998 0.377974 -1.039388 0.640874 -11.297862
2 -1.281672 0.196195 1.307080 0.483789 0.322160 0.372950 0.000710
2 -2.266636 0.203572 0.767766 0.453965 0.459405 -0.519258 0.000158
2 -1.931930 0.210304 1.868643 1.759708 0.360671 -1.729660 0.010028
2 -1.109997 0.198151 2.656712 -0.610905 1.439881 -0.567659 0.015915
2 -2.602257 1.515237 1.634308 -0.577826 -1.038583 0.434597 0.013347
1 -3.073444 1.483635 1.443580 0.782332 -0.134263 -0.757562 -10.344640
1 -2.960160 1.522351 1.810459 -1.356448 0.114283 -0.565344 -3.439759
1 -2.972762 1.514265 1.476643 -0.837808 -0.307689 -0.249095 -6.992401
1 -2.977575 1.511165 1.704670 1.288538 0.413452 0.432962 -6.751794
2 -2.461114 1.513872 1.029603 -1.194927 -0.691910 -1.144391 0.089144
1 -1.806916 1.500580 2.493283 0.642513 -0.760834 0.025247 0.000690
1 -3.066475 1.500139 1.102244 -0.663007 -0.746744 0.030553 -5.423998
1 -3.106142 0.603782 1.181903 0.320961 0.323475 -0.042285 -4.747084
2 -3.096148 1.499752 2.790998 1.520150 0.777768 0.468094 0.058824
1 -3.102708 0.551956 1.001988 1.920416 -0.355218 -0.361385 -1.209818
1 -1.655894 0.177634 2.700690 0.696153 -0.660334 -0.708649 -0.072022
1 -1.075715 0.173761 2.269720 -0.102181 0.663631 1.015886 -0.004179
2 -1.122451 1.549335 1.089450 0.353355 -0.191864 -0.240450 0.002823
2 -1.746221 1.526542 2.739309 -0.229477 -1.318450 -1.669496 0.042060
1 -3.070569 1.550071 1.531662 1.252383 -0.374711 1.148321 -9.162001
2 -2.008148 1.529914 2.175476 -1.646958 -0.665420 0.037823 0.000030
2 -1.013815 1.529719 2.878563 -0.699646 0.384657 0.253828 0.000411
1 -2.345520 1.552003 2.882845 0.338395 0.754000 0.735433 -0.980593
1 -3.003614 1.546907 1.314993 -0.841880 -0.160171 -1.327195 -5.497863
1 -3.065044 1.536653 1.224846 -0.191315 0.074409 -1.002414 -9.819142
1 -3.108288 1.525599 1.342959 0.127609 -0.936238 -0.403175 -11.923986
1 -0.877246 1.284529 2.688989 -0.711478 -0.545643 -1.050173 0.000055
1 -1.020382 1.883281 -2.876487 0.399565 -0.487390 0.197977 -0.003231
2 -2.311708 2.706240 -2.926049 -1.710583 -0.162893 -0.054191 0.063410
1 -2.326450 3.009326 -1.809442 -1.377388 0.622742 -0.542914 -0.000831
2 -2.871113 2.344169 -1.851326 0.054368 -0.669835 -0.576137 0.002019
2 -2.787484 1.945759 -2.401847 0.062660 -0.523880 -0.699470 0.000355
2 -0.889990 2.999815 -1.976937 0.762124 0.121374 -0.241776 0.000027
2 -2.549747 2.852312 -1.669379 -1.292626 0.426453 0.296958 0.449263
2 -2.418932 2.023108 -2.030929 -0.656395 -0.151570 0.126647 0.000022
2 -1.149700 2.501064 -2.347582 1.374777 0.295354 0.412059 0.000061
2 -2.639413 2.780859 -2.262873 -2.096688 0.105088 1.688834 0.003708
2 -2.493241 2.261890 -1.784879 -0.685223 -0.896720 -0.760194 0.059549
2 -1.910513 1.667765 -1.986308 -1.412637 -1.553378 1.586470 0.007222
2 -3.006729 3.083457 -1.465212 -1.477598 0.676307 -1.376132 0.053350
2 -1.404817 2.174574 -2.284056 -0.280051 -0.015921 -0.622813 0.012271
2 -2.532086 2.316502 -1.412729 -1.031679 0.478021 0.361835 0.002173
2 -2.849121 2.312885 -1.197820 -0.702687 -0.127533 -0.724431 0.000382
2 -1.254962 2.152049 -2.226500 -0.400063 0.073207 0.049930 0.067089
2 -2.544528 1.900328 -0.788379 -1.033577 -1.288296 1.632132 0.002051
2 -1.313583 2.858425 -2.005367 -0.567847 0.017330 -0.105454 0.067782
2 -2.464015 2.017640 -1.257779 0.404489 -0.138070 0.356878 0.121555
2 -3.091230 2.665293 -0.863894 -0.223010 -0.053641 0.001900 0.000050
2 -2.386402 2.697872 -1.539239 0.061423 0.444486 0.233988 0.078141
2 -1.928396 1.804819 -0.640605 -1.475327 -0.296221 -0.996135 0.073791
2 -1.472861 2.256895 -0.792411 -0.551339 -0.287764 1.899351 0.427425
2 -1.874859 1.916149 -2.052833 0.504437 -0.956878 -0.713999 0.000076
2 -2.118977 2.227646 -2.253434 -1.236942 -0.786908 0.867825 0.000103
2 -1.943567 2.653104 -0.617120 -1.057855 0.405531 0.172138 0.000291
1 -1.624874 1.701774 -0.616999 -0.418009 -0.734547 1.587143 0.018469
2 -1.680680 2.044900 -2.603491 1.341149 0.538288 -1.543880 0.090722
2 -2.511372 2.896754 -1.225595 -1.216914 -0.555950 0.306707 0.063096
1 -1.373184 1.802370 -1.858880 -0.059587 1.493589 0.235072 -0.000335
2 -2.880780 2.124354 -1.867956 -0.609141 -0.125948 -0.646373 0.014411
2 -1.582275 2.202235 -2.506745 -0.261706 -0.092806 -0.217460 0.001767
2 -2.216823 1.822440 -0.635777 0.318799 -1.883650 -0.174630 0.000331
2 -2.533856 2.652461 -1.302060 0.142342 -0.713365 0.517100 0.013089
1 -2.398634 2.811833 -0.561791 0.150048 1.182693 0.379148 -0.405895
2 -2.247681 2.726141 -1.490957 0.709851 -0.205885 -0.471631 0.032231
2 -2.965728 2.962374 -0.356094 0.268982 0.218653 1.022563 1.265044
2 -1.080772 1.908923 -0.457827 -0.756804 0.345483 0.345117 0.010065
2 -2.119002 2.104455 -1.606345 0.346168 0.201414 0.504077 0.000493
2 -2.561672 2.307838 -0.927687 -0.104738 -0.016213 0.847390 0.000105
2 -2.312496 1.767811 -2.498070 -0.317988 -0.674211 -0.227338 0.007559
2 -2.478236 2.299050 -2.105609 0.257379 -0.100927 0.301987 0.003036
2 -2.831492 2.600211 -1.030769 -1.258056 -0.003525 0.944413 0.518867
2 -1.811824 1.641415 -1.013683 -0.364311 -0.021055 -0.008948 0.000409
2 -2.386320 2.275092 -1.522541 -0.339570 0.364288 -0.150948 0.002190
2 -2.570138 2.356239 -0.367498 -1.008222 0.496123 0.644398 0.128239
2 -0.950484 1.843165 -1.712864 1.534791 -1.038254 1.037670 0.000017
1 -1.569769 3.017557 -0.452004 0.185194 -0.433525 -0.111350 0.000166
2 -1.588030 2.572430 -2.769404 -0.274129 0.431740 0.217534 0.000083
2 -2.217816 1.805404 -2.633759 0.013939 0.298212 0.652333 0.531088
2 -1.228414 2.081704 -2.618534 -0.033414 -0.143382 -1.152405 0.002365
2 -1.056250 1.967532 -1.086784 0.914370 -0.847088 0.567076 0.000245
2 -2.076559 2.553799 -3.009382 0.671724 -0.128435 -1.096186 0.228663
2 -2.792168 2.507327 -0.968346 -0.366728 -0.797964 0.474366 0.516051
2 -2.425877 2.174618 -2.487893 -1.131512 0.698324 0.742587 0.026981
1 -1.932697 2.409614 -2.137031 -0.683001 0.398260 0.028100 0.000017
2 -2.108134 2.611785 -1.912710 -1.026098 -1.022585 -0.582586 0.000009
2 -1.125782 2.172750 -1.228988 0.693767 -0.213226 0.165390 0.000045
2 -1.776340 2.614812 -1.572103 0.212246 -0.587482 0.498328 0.000061
2 -0.975384 2.246664 -2.180664 0.962117 -1.500594 -1.900645 0.018287
2 -1.921799 2.430082 -1.324742 0.163319 0.963268 0.490843 0.000011
1 -2.454614 2.781861 -2.253364 -0.070067 -0.826638 1.084581 -0.578095
2 -2.754110 2.257559 -1.975064 1.067717 -0.574463 0.539615 0.005590
2 -0.967368 2.922558 -2.444337 1.119718 -0.987289 0.352068 0.000426
2 -1.559871 2.170033 -2.797917 0.175018 -0.424648 -0.334161 0.016403
2 -2.054044 2.305240 -1.632571 0.820130 0.978867 -1.004386 0.000471
2 -2.084340 2.053718 -2.849174 -0.040699 0.693206 0.227759 0.000026
2 -1.561606 2.069405 -2.669809 -0.494731 -0.581388 -1.711643 0.092912
2 -2.227039 1.702422 -1.821242 -0.819942 -0.760787 -0.027983 0.000090
2 -2.849273 1.623667 -0.651929 -0.509175 -0.043808 -0.818569 0.014092
2 -1.837324 1.757084 -0.799834 0.549682 0.245202 0.742224 0.006629
1 -2.064861 2.284931 -0.559749 -0.991177 -0.337890 0.984474 -0.000979
1 -2.346834 2.500396 -0.975272 -1.568754 -0.992158 0.075351 -0.007539
2 -2.534859 2.619227 -2.319177 0.338311 0.664671 0.845024 0.002498
2 -2.618928 2.207818 -1.746905 -0.903293 -0.872960 -1.095340 0.059575
2 -2.912279 2.399146 -0.484062 -1.509449 0.715706 -0.345083 0.000095
2 -1.114174 1.969205 -2.300748 0.227993 -0.287516 0.390029 0.004324
2 -2.831506 2.206583 -0.310134 0.071608 -0.028191 0.745586 0.001199
2 -2.635017 2.972858 -2.825999 0.575509 0.055357 -0.208928 0.000042
2 -1.172404 1.825496 -1.974797 -0.047521 0.502136 -1.020198 0.000287
1 -1.743715 2.018871 -0.466151 0.076491 -0.686287 1.434346 -0.005198
1 -1.901727 1.906324 -0.733323 -0.983364 -0.561402 0.462522 0.065315
2 -1.541505 1.609768 -2.214912 0.214486 -0.934197 -1.061808 0.000130
1 -2.308943 1.952507 -0.196091 0.136360 -0.723526 0.537799 -0.999521
2 -1.260487 2.941129 -0.558457 -0.259935 0.550291 0.443320 0.158140
1 -2.139903 2.922160 -1.288419 -0.479765 -0.856666 1.123277 -0.008688
2 -2.662758 2.745511 -1.340415 -0.648865 0.417944 0.266876 0.011176
1 -1.525567 2.745645 -3.012441 -0.022307 0.436502 -0.929730 -0.000675
1 -2.406586 2.572936 -0.698549 0.055486 0.458373 -0.136117 -0.120496
2 -1.170951 2.443476 -1.963274 1.873706 0.365357 -0.362690 0.023839
2 -2.668264 2.919027 -1.738613 0.395623 -1.338297 1.222021 0.046824
2 -2.559440 3.010756 -0.402276 0.434591 1.659325 0.611050 0.003143
2 -2.567434 3.089808 -1.756186 -0.651958 0.340760 -0.318341 0.178824
2 -2.478166 2.984455 -3.078459 0.608188 -0.050106 -0.120615 0.001577
1 -1.427378 2.065690 -2.503204 0.612796 -0.595273 0.593914 0.000653
2 -2.946623 2.483994 -1.106284 0.023601 0.602371 1.086840 0.005829
2 -2.944018 2.140116 -2.414292 -0.005002 -0.092497 -0.352607 0.013080
2 -2.339479 2.223608 -2.371393 0.563581 -0.446707 -0.411404 0.232266
2 -2.164829 2.549320 -0.477147 -1.351345 0.353831 -0.154180 0.000252
2 -1.323629 2.843423 -2.144682 -1.029759 0.280989 -0.178341 0.067895
2 -1.916108 2.939573 -3.047107 0.074452 0.623075 -0.390409 0.017199
1 -1.633541 2.855618 -2.316642 0.322545 0.921111 0.637683 -0.011965
1 -2.418600 3.007931 -2.351999 0.597849 1.188138 -0.019167 -0.724766
2 -2.138332 2.236729 -1.248988 1.135789 -1.385222 -0.973299 0.000011
2 -1.918880 2.456637 -2.795006 -0.206330 -0.076211 0.513764 0.000018
2 -2.481713 2.904069 -0.671203 -0.848907 0.275732 0.172526 0.009999
2 -1.727445 2.096769 -1.392731 0.541768 0.099652 -0.220202 0.000021
1 -2.443038 2.814920 -2.121000 0.224405 1.600115 -1.211907 -0.541736
2 -1.999070 1.891055 -1.481937 0.600452 0.118262 -1.824865 0.019740
2 -2.081774 2.821753 -0.842375 -0.280551 1.014831 0.334436 0.000035
2 -1.369288 1.867906 -1.543996 2.432047 -0.744689 -0.258599 0.000910
2 -1.599654 2.442100 -0.878706 -0.182726 -0.771816 -0.644484 0.085756
2 -1.695086 2.343668 -0.865084 -0.730472 -1.724023 0.286792 0.085601
2 -1.738514 2.467119 -1.773733 0.267872 1.061189 0.312114 0.000147
2 -2.547742 1.928859 -1.312644 -0.549548 -0.862533 -0.016110 0.121615
2 -2.014937 2.794366 -1.174110 1.769113 0.551501 0.429406 0.008835
2 -2.507965 2.911406 -1.917570 -0.226490 -0.102345 0.684488 0.013375
2 -2.141056 2.717816 -2.970226 -1.058694 -0.583464 -0.644346 0.009491
2 -2.424038 2.785655 -1.228351 0.518989 0.178903 0.864298 0.066512
2 -1.351633 2.800694 -0.929272 -0.409335 0.309812 0.094015 0.001675
1 -2.520453 2.975747 -2.282125 0.079991 -0.361788 -0.894914 -0.781901
2 -2.538399 1.737251 -1.945017 -0.523537 0.042940 1.692458 0.003418
1 -1.768211 2.222763 -3.019028 -1.000152 -0.193671 -0.756241 -0.052377
1 -2.061596 3.099747 -1.093282 -0.694734 1.571165 0.151643 -0.011672
2 -1.918476 1.890642 -1.348727 -0.913311 -0.979803 0.715561 0.019732
2 -2.997253 2.022698 -2.939546 -0.761529 -1.426453 -0.785065 0.000052
2 -1.401204 2.232068 -2.837473 -0.032326 1.898110 -0.139854 0.004913
2 -1.718931 2.597391 -0.740230 -0.550371 -0.588224 0.747374 0.000449
1 -1.497537 2.283710 -1.497126 -0.953349 0.102334 0.328455 -0.024190
1 -1.438424 2.216949 -1.868255 0.031613 -0.293928 -0.313943 -0.014527
2 -1.751097 2.865110 -2.819667 -0.311203 0.794486 -0.227200 0.017736
2 -2.780298 2.079436 -1.987198 -0.287610 0.700855 0.796722 0.017011
2 -2.383072 2.791255 -1.650156 -0.144055 -0.654836 -0.066529 0.050443
1 -3.028277 2.517451 -0.250711 -0.078948 -0.147989 0.127091 -0.030522
2 -2.330415 2.767129 -1.060151 -0.222961 0.905575 -0.607517 0.001506
2 -2.426239 1.833483 -0.548069 0.584700 -0.779723 -0.384925 0.014534
2 -1.378791 1.971883 -0.619047 0.653895 -0.330505 1.191479 0.000038
2 -1.231194 2.629029 -2.134955 -0.241209 0.657677 -1.938449 0.003180
2 -1.124900 2.317064 -1.745970 0.283558 -0.287685 0.016052 0.001127
2 -2.900214 2.152695 -1.490122 0.196825 0.837869 0.548445 0.001018
1 -2.804412 1.590684 -1.376207 -0.188412 -0.956875 -1.117956 -0.777463
2 -1.177017 2.587159 -0.173270 -0.097808 -0.537142 0.553916 0.011503
1 -1.627069 2.263681 -1.693624 -1.009717 -0.471957 0.951269 -0.035348
2 -2.343250 2.952913 -2.590023 -2.217616 -0.635018 -1.856855 0.000054
2 -2.159457 1.765178 -0.199247 -1.534825 0.183969 1.294453 0.088338
2 -2.857869 2.024735 -1.342821 -0.280487 -1.299927 0.080745 0.001010
2 -1.100878 2.851567 -1.742253 1.287652 0.441051 0.837115 0.007402
2 -1.512298 1.854080 -1.689318 -0.768855 0.422026 0.314874 0.000993
2 -2.580620 1.770031 -2.749095 -0.705301 0.379758 0.386829 0.052912
2 -2.331927 2.235036 -0.968465 -1.601412 0.385335 0.016594 0.000227
2 -2.194427 2.388570 -0.843775 0.866408 1.095072 -0.025608 0.000292
2 -1.874268 1.946078 -2.503963 -0.557104 0.022489 -0.132942 0.000219
2 -2.692629 2.384625 -2.691081 -0.817114 -1.229459 0.134700 0.006669
2 -2.960087 2.033654 -2.294272 -0.396033 0.653133 -0.346479 0.013267
2 -1.272621 1.861671 -1.072964 0.147426 0.587735 -0.206646 0.000281
2 -1.036297 2.401674 -1.903068 0.654022 1.404958 -1.433164 0.024888
2 -2.076062 2.165723 -2.588052 -0.210889 0.907628 0.178439 0.000170
2 -1.974103 2.109276 -0.437885 0.451235 -0.714283 -0.500618 0.000235
2 -2.427745 2.484366 -0.207963 0.245300 -1.140347 1.406349 0.003489
2 -0.906200 2.527751 -0.204242 0.331308 0.137766 1.451946 0.018793
2 -0.986084 2.687213 -1.595744 0.035145 -0.674659 0.237610 0.007791
2 -2.488609 1.804756 -1.115523 0.824732 -0.162633 -0.123213 0.000357
2 -2.407512 2.251908 -2.266648 -0.464492 -1.235282 0.854559 0.208700
2 -3.012626 2.985347 -2.369277 -1.247467 0.586988 1.644203 0.047580
1 -1.112872 2.135423 -2.234969 0.518959 -0.434202 2.020507 0.059002
2 -2.832979 2.884484 -1.434761 -0.915276 -0.334256 0.622772 0.000334
2 -1.383397 1.637527 -1.508359 -0.874467 -0.861463 -0.547648 0.012162
2 -2.789747 2.586353 -1.619875 -0.062829 -0.794090 -0.017920 0.000088
2 -2.854503 2.604865 -2.747643 0.617677 -0.938174 0.485838 0.001343
2 -2.256573 2.975159 -2.032527 -2.561105 0.320463 1.149244 0.000195
2 -3.043958 2.622891 -0.462720 -0.779742 -0.461170 0.347871 0.029076
2 -2.264780 2.087749 -2.471859 0.084940 -0.225643 1.094369 0.005399
2 -1.081059 2.701094 -1.851549 0.176964 -0.648630 0.890647 0.002302
2 -1.610797 2.340402 -2.035512 -1.268808 -1.665363 -0.316238 0.000034
2 -1.153797 1.939449 -0.276083 -0.499372 -0.940864 0.644399 0.001411
1 -2.663175 3.107991 -0.289267 -0.079544 0.699024 0.657790 -0.000297
2 -2.714832 1.860175 -1.699276 -0.901932 0.818737 0.216947 0.000018
2 -1.084032 3.054945 -2.625292 0.151460 0.417391 0.737020 0.016812
1 -2.303280 1.671644 -1.104844 1.549474 -0.372333 -0.118825 0.000211
2 -2.487793 1.653256 -1.793663 -1.005239 0.326704 -1.761241 0.003415
2 -1.435023 2.446600 -2.619676 -1.031986 -0.672172 -0.381118 0.000089
2 -3.106426 1.602589 -1.142905 -0.025754 -0.147219 1.751394 0.000348
2 -1.846449 2.887432 -0.259491 1.000474 -0.199328 1.625751 0.000057
2 -1.779850 2.514808 -0.543262 -0.756255 -1.209084 0.609631 0.015450
2 -2.444823 2.672462 -2.889590 -0.521310 0.085487 -0.361235 0.059090
2 -1.944747 3.024816 -1.641488 -2.489711 -1.361706 -0.768881 0.001802
2 -1.483505 2.907525 -0.689275 -1.404235 0.278212 0.365281 0.000090
2 -1.412355 2.643439 -0.838317 0.655321 0.907710 0.104027 0.001667
2 -1.821450 2.946294 -2.312878 -0.539207 -0.329973 1.103563 0.003666
2 -2.750653 2.478700 -2.368274 0.834338 -0.418161 1.234919 0.000043
2 -2.595395 2.534147 -2.708636 1.091542 1.064200 0.031139 0.003730
2 -1.995897 2.847024 -1.763235 -0.527779 0.162319 0.149898 0.000297
2 -1.782293 2.904646 -2.971473 -0.243556 0.432521 0.506410 0.031864
2 -1.803822 2.052618 -2.713609 -2.104571 0.434716 -0.349378 0.009747
2 -1.216025 1.828430 -2.869891 -0.604839 -1.662568 0.278084 0.003140
2 -1.877462 1.702307 -0.486465 -0.254336 0.090518 1.189056 0.001635
1 -2.101352 1.826514 -2.628416 -0.293634 0.217149 -0.821339 0.521227
1 -1.884899 2.046457 -1.011397 0.539673 1.245258 0.854374 -0.004342
1 -2.507055 1.622891 -3.032673 1.063526 -1.153655 -0.141620 -0.003628
2 -1.075493 2.724273 -2.139565 -0.170394 0.074504 0.204458 0.003023
2 -2.689085 2.601777 -1.896431 1.293826 -0.715716 -0.086814 0.048987
2 -1.928486 2.898631 -2.818472 -0.496509 1.584337 0.497783 0.003998
1 -2.477522 2.570386 -0.627470 -1.890267 -1.193030 -0.230596 -0.118490
2 -1.058077 2.256769 -0.443275 0.881849 -0.467577 -0.698156 0.000010
2 -2.664028 2.266004 -0.395551 0.140549 0.280157 -0.314678 0.129299
2 -2.624349 2.639517 -0.233449 0.989909 -1.912490 0.377765 0.032554
2 -2.611715 2.772621 -1.735466 1.325641 -0.687885 1.523936 0.438359
2 -3.044003 2.630507 -2.676871 -0.064741 -0.267955 0.855216 0.000886
2 -1.122392 1.961883 -2.521544 1.873085 1.192611 -0.354056 0.003103
2 -1.316657 2.218531 -0.909405 0.684811 1.908218 -0.574760 0.012274
2 -2.797604 1.670845 -2.100906 0.975572 -0.299943 -0.392370 0.000128
2 -1.217302 1.814154 -0.470598 1.639909 0.876646 -0.687039 0.008886
1 -2.194878 1.730131 -3.034933 0.240728 0.010552 0.092364 0.056290
2 -1.357641 2.261295 -0.757361 -1.492506 -0.954806 -0.533125 0.437439
2 -2.964742 1.798035 -1.522355 0.495953 0.719130 0.850641 0.002364
1 -2.717668 1.904793 -2.062673 0.165177 1.401150 0.549369 -0.001424
2 -1.379478 1.804019 -2.955406 0.161548 -1.838100 0.500219 0.003192
1 -2.974158 2.129856 -2.035151 0.496394 1.835597 0.891374 -0.000075
2 -2.208015 1.709891 -2.804719 0.494683 0.112161 -0.641535 0.001800
2 -2.451158 1.768398 -0.692000 0.701321 0.995642 0.297273 0.016516
2 -1.071680 1.784225 -1.244827 -0.751581 0.196202 0.361411 0.000143
2 -0.934317 2.013477 -2.450693 -0.098875 -0.385994 -0.224351 0.000769
2 -1.067328 1.558222 -1.055382 -0.698309 -0.981467 1.023651 0.001336
2 -2.814762 2.663180 -1.860786 0.664238 1.214457 -0.956636 0.048994
1 -1.251998 2.942017 -1.138501 1.717698 -0.594992 0.407827 -0.004279
2 -2.303146 2.412584 -0.341764 -1.689843 -0.968804 -0.754089 0.002295
1 -2.315819 2.928329 -0.541989 0.122830 -0.218852 -1.486284 -0.396813
2 -2.906518 2.744175 -0.197969 -1.231582 0.059479 -0.211671 0.004482
2 -2.961295 3.067163 -0.255815 0.364967 -0.089292 -0.476824 0.077511
2 -1.677354 1.945202 -0.189441 -1.400253 -0.822965 -0.492440 0.000045
2 -1.130501 2.944363 -0.543357 -0.554138 -0.495072 -1.648083 0.158070
2 -1.328448 2.465416 -0.196544 -1.723801 1.350074 -0.009759 0.003086
2 -1.673558 2.559439 -0.433290 0.453906 0.664763 -1.863596 0.014961
2 -1.857661 2.742983 -1.149647 -1.550828 -1.766409 0.014048 0.008350
2 -1.488097 1.822302 -2.785805 0.100035 0.390485 1.497139 0.000894
2 -1.293711 1.671939 -0.939060 -1.825087 0.808565 -0.613088 0.050304
2 -2.593705 1.698416 -2.872653 2.330299 0.185004 0.241023 0.054176
2 -2.666618 3.001728 -3.116131 2.027032 0.301780 -0.701853 0.002874
2 -2.202313 1.724169 -0.323653 -0.046245 0.746074 -0.667453 0.087094
2 -1.425189 1.791882 -0.317830 1.285936 1.162343 -0.804927 0.000068
1 -1.899516 1.754885 -1.840310 -0.198628 1.014892 0.697643 0.006727
2 -1.258951 2.011241 -2.094996 -1.973931 0.431777 -0.033134 0.001843
2 -3.066644 1.847284 -0.874515 0.263200 0.160878 -1.992954 0.004970
1 -2.981314 2.690728 -2.904073 -0.944366 -0.302027 1.115661 0.000426
2 -1.391754 2.661115 -2.383935 -2.771867 -0.549872 -0.234235 0.000031
2 -2.781809 2.412286 -2.847434 -0.311248 1.334981 1.789298 0.003241
2 -1.077371 3.109229 -2.477122 -1.315371 0.855112 0.969834 0.045761
2 -2.683439 2.774142 -0.205946 -0.306229 -1.311296 0.347803 0.032356
2 -1.933783 3.082694 -0.401991 0.737990 -0.024817 1.033610 0.000162
2 -2.601449 2.146037 -3.064410 1.095829 -0.318888 0.068736 0.000305
1 -1.243283 3.054980 -1.840947 1.293402 -0.377335 -0.217095 0.005265
2 -2.110266 1.800072 -0.884771 0.302581 1.701961 -0.944222 0.000067
2 -1.869042 1.759201 -3.067756 0.862468 0.106238 0.363613 0.003901
2 -2.230854 2.572547 -0.244148 1.186764 -1.181811 -1.040830 0.001359
1 -0.921359 1.983526 -0.305500 0.197171 0.001305 -1.631306 0.009533
2 -2.906031 3.004333 -0.439102 0.380527 -0.509951 0.770582 1.280559
2 -2.109350 1.701945 -2.063609 -0.567642 1.121642 0.524654 0.000434
2 -0.977763 2.958384 -1.680556 0.350332 -1.332416 -0.872213 0.006105
1 -1.729375 3.068457 -1.152706 -0.481024 -0.438111 1.500759 -0.003076
2 -2.761980 2.980276 -1.112451 1.190534 -1.213332 0.118530 0.000092
2 -1.022116 2.611427 -0.505080 -1.221830 -0.631828 0.128537 0.000007
2 -1.073127 2.056712 -0.706558 -1.586559 0.594117 0.992100 0.000625
2 -0.900346 1.660284 -1.056559 -0.096666 -0.827068 0.126659 0.001286
2 -0.959588 2.283155 -2.632133 -0.654053 -0.879346 1.439848 0.000107
2 -1.002163 2.532878 -1.661227 -0.927224 -0.878353 0.993714 0.007772
2 -1.027278 2.188130 -3.037096 -1.124364 1.443335 0.608615 0.144082
2 -2.855568 2.964981 -1.649442 -1.958002 -1.449815 -0.125977 0.000796
2 -1.964389 2.939092 -0.628162 -0.087879 -1.726748 -0.721287 0.000067
2 -2.911845 3.053845 -0.929570 -0.192651 -0.538569 0.939689 0.000076
2 -2.983790 3.058442 -2.490934 -1.313066 -0.259391 -0.407533 0.047028
2 -2.599501 3.035600 -1.870023 0.834750 0.043788 -1.012468 0.184927
2 -0.901650 1.971018 -0.625535 -0.164310 -0.003038 -0.774446 0.000672
2 -3.035967 1.969871 -0.309750 0.779675 -0.086542 0.281427 0.000006
2 -2.956141 3.055072 -3.030048 0.285701 -0.724555 0.028081 0.005051
2 -1.145729 2.144740 -3.075708 -0.206223 -1.254810 0.513355 0.144092
2 -0.980620 2.203988 -2.027994 -1.344299 -1.019379 -0.298343 0.015953
2 -3.038396 1.850790 -1.684966 1.353081 -0.821741 -0.297561 0.002357
2 -1.267920 3.063449 -2.779055 0.397521 -1.180835 -0.888976 0.000112
1 -1.635354 3.074916 -2.840041 -0.350187 -0.922468 0.797566 -0.000954
2 -3.101835 2.398759 -1.028175 0.364017 -0.073235 1.371765 0.002156
2 -3.096618 1.797069 -1.039917 0.470958 -0.670650 -1.901042 0.005054
2 -1.604457 3.082123 -3.088642 -0.036473 -0.880380 -0.314445 0.000204
2 -1.620613 1.565333 -0.689242 0.654201 -0.702861 -0.234681 0.021722
2 -2.194163 1.574954 -1.585592 1.418424 -0.522772 0.716569 0.000039
2 -2.351488 1.610657 -2.635708 0.451616 0.701772 0.102138 0.002585
2 -2.301258 1.652254 -0.179469 0.932462 1.982213 0.325404 0.004891
2 -3.113452 3.071128 -2.181482 0.193114 0.082974 -0.398437 0.001088
2 -1.414276 1.562223 -1.296599 -0.308788 0.388196 -1.048905 0.000364
2 -0.884632 2.452245 -3.087011 1.128021 -0.917607 1.076578 0.027970
2 -2.656441 3.099459 -1.613116 1.074582 -0.716486 2.222022 0.007953
2 -2.760166 1.588003 -1.065952 -0.346590 1.479955 -0.851926 0.000070
2 -1.844568 1.569392 -2.471173 -0.721511 1.122784 0.513972 0.000038
2 -1.030401 2.415434 -3.103403 0.371913 -0.533123 0.751954 0.028080
1 -1.754785 3.098781 -2.398361 -0.244828 -1.640365 0.452440 -0.541536
1 -2.735746 1.978371 -3.114226 1.655910 0.926071 0.749318 0.000415
2 -3.113064 2.319475 -2.350971 1.103587 0.390729 2.497693 0.000098
2 -1.096341 3.118314 -1.648039 0.533342 -0.943154 0.114775 0.000979
2 -1.631932 3.117170 -2.148291 -0.694250 -1.553693 -0.690894 0.008373
2 -2.977329 3.116226 -0.396803 -0.166198 -1.227985 0.526415 0.123590
2 -2.110001 2.605778 -3.120429 -0.683791 -0.475320 1.270618 0.227129
2 -0.874885 2.180949 -1.688298 -1.795269 -0.966412 -0.346559 0.000020
2 -0.869034 2.891588 -0.398184 -0.045816 0.538604 0.433117 0.000014
2 -0.858319 2.659175 -2.251629 -0.344251 -1.065987 1.301736 0.312231
2 -0.866965 1.831002 -0.343142 0.664781 -0.934511 1.407472 0.009055
2 -1.612212 2.112754 2.200797 0.519079 0.014503 -0.894098 0.000064
1 -2.864484 2.266307 0.923931 -0.483064 0.276307 -0.202392 -0.014360
2 -2.128087 2.375701 2.348902 0.708317 1.301742 -0.381844 0.000571
1 -1.460126 2.778411 0.842862 -0.605826 -0.122554 -0.074059 -0.002117
2 -1.742677 2.738049 0.857519 0.408751 -0.682013 1.168186 0.000487
2 -2.649798 2.812206 3.063104 -0.754417 0.092479 1.173206 0.001533
1 -2.673582 2.058815 1.327731 0.016644 0.377926 -0.316342 0.043845
1 -1.781716 2.144071 0.783929 0.402636 0.101592 0.006389 -0.975712
2 -2.260065 2.072603 2.567924 -0.193401 -0.412037 0.268680 0.001656
2 -1.917599 2.655839 1.535166 0.316949 -0.089384 1.374406 0.002504
2 -2.431312 2.569994 0.913101 -0.211658 0.944412 0.662199 0.009405
2 -2.241395 2.837895 0.934967 1.363131 0.999247 0.531392 0.000719
2 -2.467849 2.686605 1.219151 -1.094435 -0.201314 0.536712 0.101857
2 -2.351827 2.953766 1.513417 0.795203 -0.284245 0.053618 0.023646
2 -2.202723 2.411364 1.798765 0.375690 -0.449316 -0.892433 0.000940
2 -1.936170 3.024366 1.911373 -0.240238 0.922150 -0.180548 0.000611
2 -1.832479 2.125001 1.037254 1.023644 0.005493 -1.350908 0.002960
2 -2.288988 1.942843 2.427775 0.002241 0.021895 0.198091 0.001929
1 -1.248939 1.714410 2.609330 0.919591 -0.142515 0.639741 -0.000814
2 -0.942802 1.941338 2.072059 0.423133 -0.515782 0.479508 0.006821
1 -2.117871 1.835394 1.081098 -0.873464 -1.117581 0.933101 -0.008183
2 -1.562941 2.615588 1.222670 -0.073702 0.683350 -0.133938 0.001393
2 -1.815218 2.662485 2.950605 -0.241574 -0.301975 1.936674 0.001625
2 -2.409577 1.803499 2.536140 -0.612946 -0.064546 0.722800 0.000464
2 -2.799460 2.336795 1.895879 0.771294 0.516135 0.115407 0.056536
2 -1.134522 2.330473 2.017339 -0.833571 0.904036 1.129672 0.016077
2 -2.428333 2.968282 2.304188 1.008123 0.237143 -0.233736 0.003479
2 -2.520334 1.653544 1.627242 -0.768667 -0.275613 -0.013259 0.013302
2 -1.450208 1.899440 1.664608 -0.493599 -0.476806 -1.092891 0.001283
2 -1.909315 1.602005 3.102499 -0.962040 -0.369448 2.063434 0.005034
1 -1.975259 2.067306 0.937778 0.306072 0.231706 -0.050362 -0.095370
1 -1.403354 2.170113 1.873100 -0.054908 0.417921 0.110047 0.003676
2 -1.285194 2.252572 1.758588 -1.397793 -1.224868 0.176508 0.003882
1 -1.409654 2.713976 1.318601 0.757390 0.053217 -0.266834 0.000973
2 -2.644522 2.766069 2.208544 -0.748174 -0.238436 1.095323 0.174541
1 -2.197589 2.150272 1.044088 -0.679770 -1.482333 0.242299 0.459516
2 -1.580681 2.249514 2.967343 -0.436356 0.482177 0.138765 0.002160
2 -2.921021 1.615210 1.008932 0.154805 -1.145924 0.486877 0.001760
2 -1.472202 2.356644 1.888189 1.339391 0.871025 0.110822 0.001118
2 -2.464670 2.540005 0.428120 -0.343385 1.515189 0.193298 0.011849
2 -1.151440 2.961526 1.200821 1.020415 1.427827 -1.526096 0.185099
2 -2.074187 3.111820 1.781467 0.839472 0.252784 -0.034717 0.000830
2 -2.313540 2.403807 2.582654 -0.486513 0.131728 -0.221753 0.000296
2 -0.981383 2.585922 1.977726 1.268514 0.854435 -0.140009 0.003474
2 -1.688811 2.479461 1.126550 0.505647 -0.759156 -0.577328 0.003554
2 -2.875529 2.451181 2.268333 0.285027 -0.686745 -1.336886 0.000015
1 -2.219877 2.151754 1.563114 0.175513 0.204426 -0.889244 -0.000854
2 -2.130257 2.178056 2.275592 0.133206 0.072793 -0.748086 0.001432
2 -3.081906 3.033478 0.840930 -0.142267 0.791401 -0.021349 0.000066
1 -1.986379 2.802706 1.147838 0.585973 -0.717072 -0.117980 -0.000062
2 -1.579272 1.690287 2.647943 -0.965406 -0.976848 0.351899 0.000307
1 -2.827310 2.734134 2.259787 0.875524 -0.232459 0.253733 -0.574538
2 -2.429013 1.707213 0.683841 -1.872979 -0.926139 -0.317756 0.012959
2 -1.724526 2.350691 1.580954 1.026971 0.188474 -0.370429 0.000255
2 -2.495726 2.554642 1.237646 -0.810057 0.387443 -0.495435 0.102503
2 -2.310556 2.905190 1.702949 -0.494248 0.854524 -0.130850 0.001043
2 -1.870766 2.742015 1.727947 -0.712200 0.091684 0.585621 0.000430
2 -2.351973 2.957796 2.468255 0.571138 -0.600561 -0.852522 0.003375
1 -2.951036 2.783047 2.244691 -0.662475 0.117765 -0.945023 -0.573638
2 -1.770378 2.569514 2.409233 -0.360358 -0.071273 -1.041125 0.000963
2 -2.974652 2.065864 1.096439 -0.057952 0.291972 0.196646 0.000433
2 -2.767265 1.989907 1.137875 -0.546258 0.371908 -0.156774 0.046633
2 -2.345852 2.614738 2.521879 0.214142 1.184505 -0.575616 0.000401
2 -0.997954 1.792104 1.280154 0.516697 0.143237 -0.788028 0.022820
2 -1.450689 2.358601 2.712536 0.685278 -0.155138 -0.585045 0.042825
2 -2.270860 2.446004 0.860176 -1.086988 0.555435 0.446581 0.209417
1 -2.421762 2.902498 0.857279 0.079285 -0.172107 -0.174606 -0.011155
2 -2.843003 1.856648 0.905692 -0.853185 0.478082 -0.012851 0.000185
2 -2.415043 2.510500 2.301093 0.292016 -0.203714 -0.520917 0.000104
1 -1.786436 2.224047 2.961555 1.217148 -0.785005 0.421302 -0.064044
2 -2.727294 2.288251 1.395366 -0.906957 0.441376 0.125689 0.038516
2 -2.807522 1.616116 0.832398 -0.144702 -1.035351 -0.032293 0.001201
2 -2.008512 1.969890 0.832736 -0.139590 -0.274536 -1.153551 0.044375
2 -1.084780 2.186413 1.564879 1.479847 -0.740645 1.334320 0.004505
2 -2.419576 2.658493 1.465357 -1.343257 0.164820 -1.445072 0.121123
2 -2.576580 2.442395 1.729587 0.253785 0.330944 0.916076 0.137046
1 -2.507582 2.741968 1.408775 -0.625686 1.041437 0.597828 0.113888
1 -2.839253 1.885888 2.402067 0.129522 -0.188924 -0.177941 -0.107678
2 -1.772742 2.667614 1.963637 0.286082 -0.114302 -0.416807 0.000280
1 -1.689618 2.175709 0.817576 -0.318746 0.396956 0.164553 -0.585231
2 -2.743710 1.822675 2.732678 -0.180361 -0.961565 -0.547383 0.008244
1 -2.233660 2.845747 2.172828 0.131152 -0.522392 0.978540 -0.072225
2 -3.103686 1.886115 2.919200 -0.983639 -0.060655 0.954758 0.055086
1 -1.031440 2.707529 0.780590 0.110733 0.343036 -0.252313 -0.409458
2 -1.919500 2.733852 2.121301 0.916825 -0.631737 1.586547 0.001289
2 -1.992721 2.606274 0.814678 -0.729503 1.198489 -0.045101 0.000567
2 -2.334880 1.965075 2.759396 0.475998 -1.008765 1.773580 0.000182
2 -1.357198 3.091250 1.311059 -0.053858 1.674470 0.700900 0.034085
2 -1.131767 2.328568 1.659808 0.095756 0.602165 -0.950164 0.005322
2 -1.927753 2.537158 2.724508 0.050449 0.480949 -0.126900 0.005152
2 -0.935843 2.193665 2.238757 0.945416 0.154888 -0.569996 0.008898
2 -1.864354 2.125918 2.206365 0.243891 -1.056005 -0.937181 0.000161
1 -2.804691 2.280725 1.520478 -0.170093 0.737359 0.549779 0.038684
2 -3.084451 2.083195 1.698657 -0.239773 2.381564 0.194967 0.004358
2 -2.455746 2.575806 0.708753 0.852488 -0.028625 -0.020818 0.010186
2 -2.018428 2.196402 1.991531 -0.286376 0.645172 0.807164 0.000066
2 -2.117935 2.015862 2.155960 -0.179230 0.782325 -0.627196 0.000927
2 -1.436660 2.596301 1.505554 1.614515 0.814505 0.256103 0.000725
2 -2.767184 2.612864 0.843574 -1.526855 1.264640 0.186737 0.025749
2 -1.198943 3.078813 2.318181 0.421532 1.396956 0.831710 0.006272
2 -1.118938 2.748330 1.810088 -0.040793 0.090705 1.294480 0.004738
1 -2.403384 2.341144 1.250530 -0.330053 -0.529069 -2.275728 -0.004394
2 -2.370226 2.573694 1.106421 -1.714723 0.370970 -0.726814 0.016021
2 -1.380780 2.497003 1.686031 -0.100235 -0.307404 -1.214016 0.000518
2 -1.994344 1.765829 1.721373 0.893527 -0.943533 -0.319309 0.000331
2 -2.526034 2.384434 0.756546 0.397212 -0.398364 -1.266067 0.011678
2 -2.340842 2.597511 1.930786 -0.916750 0.779066 0.608937 0.137919
2 -2.965740 1.834976 1.435276 -1.368578 0.077820 -1.184214 0.001394
2 -1.650204 2.507027 2.261534 -0.138566 0.434424 0.164293 0.000956
2 -2.643868 2.223253 1.152800 0.489858 0.307658 -0.025639 0.001080
2 -2.100898 2.645649 1.573200 -0.831647 -0.594554 -0.109044 0.002136
1 -2.544120 2.861901 2.043013 0.683232 0.309384 -0.207115 -0.626352
2 -2.822792 2.869388 1.061296 -0.822272 -1.184965 0.363150 0.000024
1 -2.337391 2.884173 2.009662 -1.192806 0.249556 -1.267022 -0.133119
2 -1.328629 1.993361 1.378080 0.317752 -1.283840 0.848800 0.006856
2 -1.663229 1.778048 1.619078 0.445668 -0.010635 1.737091 0.007736
2 -1.899784 2.250068 2.430703 -0.041008 0.666083 0.663182 0.000083
2 -2.121060 2.893789 2.655873 1.145453 0.279449 1.304940 0.002441
1 -1.032423 1.598183 2.278576 0.053045 -0.517852 -1.037212 -0.000811
2 -1.922868 2.989731 1.335594 1.496947 2.099180 -0.132280 0.000305
2 -1.950521 2.660733 1.013227 -0.494835 1.375500 -0.458358 0.001908
2 -2.976231 3.109525 1.659704 0.353357 0.210393 0.713023 0.000820
2 -1.845653 2.427718 2.832482 -1.043835 -0.156114 0.218799 0.005535
2 -2.576829 2.455067 1.074626 0.673317 -0.620675 -1.680007 0.000919
2 -1.680322 2.169609 1.457012 0.423637 0.416771 -1.289414 0.000253
2 -1.659230 1.888479 1.910332 -0.655404 -0.545995 0.564682 0.000117
2 -2.374176 2.509335 1.837809 -0.243333 0.628757 0.243368 0.138821
2 -0.892929 2.825147 1.236545 0.436256 -0.382027 0.646337 0.116230
1 -2.519653 2.730551 2.037342 0.935300 -0.084928 0.468231 -0.599911
2 -2.113934 2.645414 2.427154 1.087995 0.413227 -1.014132 0.000085
2 -1.730709 2.641090 1.053376 1.242399 -0.267222 0.929322 0.006078
2 -2.442208 3.021866 0.641916 0.885803 -0.111965 -0.166276 0.000124
2 -2.422689 1.905292 1.921471 1.132760 0.320225 -1.274504 0.000140
2 -1.000192 2.001323 2.432002 -0.718967 1.163657 -0.053750 0.001198
2 -2.725183 1.886733 1.337979 -0.601054 0.659463 -1.564173 0.005139
2 -1.212217 1.846948 2.938854 0.351650 -0.109843 1.644813 0.000737
2 -1.124969 2.184493 1.051266 1.321265 1.248217 -2.593314 0.000001
2 -2.544119 1.956874 0.955094 -0.134212 0.623363 0.934050 0.075071
2 -1.118901 2.670013 1.266474 -0.250570 -0.551908 0.253324 0.000038
2 -1.247129 2.852317 1.869488 -0.023045 0.590482 -0.427094 0.004794
2 -2.906278 2.192074 2.974269 -0.149459 0.629762 -0.117136 0.000689
2 -1.857932 2.938956 2.185956 -0.756451 0.253452 0.278448 1.217048
2 -1.801647 2.757382 2.654987 -0.400521 -0.171051 -0.572419 0.098394
2 -1.182469 2.081849 1.382549 -0.303371 0.769302 -0.029520 0.006990
2 -2.578941 2.561068 2.836395 -0.160542 0.900843 -0.464699 0.000007
2 -1.362372 2.342337 2.827588 0.852256 -1.242132 0.047814 0.042887
1 -1.910695 2.194344 0.820217 -1.727831 -1.171774 0.403922 -0.548647
2 -2.439010 2.755634 2.209798 -0.594500 -0.488679 -0.473570 0.003065
2 -2.702398 2.471968 0.783864 -0.050338 0.077301 0.613377 0.011848
1 -2.423316 3.082918 1.557464 1.170422 1.425495 0.908951 0.088638
2 -1.410414 1.943300 0.783664 -0.916653 -0.708068 -0.274849 0.000960
2 -2.870725 2.246148 1.668906 0.191564 -1.103870 0.064393 0.027841
1 -1.813040 3.058751 2.651235 -1.566650 0.248374 0.025058 -0.123732
1 -1.252042 1.872933 1.540328 -0.835532 -0.492540 -1.231972 0.006323
1 -1.577428 1.917687 3.120400 1.887913 0.950092 0.099577 -0.048616
2 -1.533113 1.747427 1.762108 -0.096262 0.281152 -0.668610 0.002820
2 -2.658051 1.961603 1.043917 0.063258 0.004691 -0.982113 0.116763
1 -2.711057 1.939596 0.644654 -0.111856 0.001609 0.624013 0.000311
2 -2.816924 2.056841 1.352499 -0.710813 0.976934 0.398573 0.046219
2 -0.978432 2.053717 1.725325 0.473850 -0.769482 -0.133165 0.000175
1 -1.774988 2.867093 2.173709 -1.166066 0.788400 -1.158486 1.217578
2 -1.659659 2.534673 2.913653 -0.655271 -1.100230 -0.109035 0.000984
2 -2.211656 2.577188 1.151240 0.891360 0.682014 1.201126 0.009996
1 -2.715043 2.981410 2.697075 0.398654 -0.979322 0.699557 -0.037046
2 -1.203803 2.662833 2.963910 -0.527883 2.017220 0.419424 0.000009
2 -1.337470 1.957620 2.266599 0.833419 0.937659 -0.347920 0.000058
1 -1.541320 3.105746 2.793580 0.111543 0.420610 -0.793388 -0.005301
2 -1.217575 2.069293 2.071347 -0.312103 -0.532801 -2.080146 0.000110
2 -2.878440 2.074885 2.602200 0.524924 0.080054 0.273401 0.000034
1 -2.695807 2.562501 1.544720 -0.082298 -1.120848 -0.154851 -0.004606
2 -1.285616 2.957427 2.403042 -0.946160 0.135592 -1.139463 0.006145
2 -1.713482 2.596980 0.596266 0.295100 -0.999028 -0.066701 0.000112
2 -2.767141 2.753992 2.678252 0.830250 -0.776598 0.557527 0.001933
1 -1.469599 1.722712 1.090983 1.155784 -0.094343 0.685281 0.000076
2 -2.959438 2.170937 1.790488 -2.184289 -0.962107 0.128194 0.014661
2 -2.076255 3.061516 0.941926 1.268067 0.189450 0.100640 0.004866
2 -1.096619 1.908123 1.481243 -0.407411 -1.082050 -0.070788 0.007354
2 -2.581280 2.431969 1.597595 1.603551 -0.066530 0.599994 0.139962
2 -1.825736 2.984830 2.472297 -0.578347 0.260790 -1.632167 0.001560
2 -2.781919 2.228177 1.805110 1.844849 -0.753984 0.818869 0.069499
1 -3.087105 2.130367 0.900062 0.160491 0.628948 0.580303 -0.026604
1 -1.573283 2.832127 1.728556 0.663346 -0.768638 -0.441852 0.000009
2 -2.400463 2.955523 2.861712 -1.519239 -0.405647 -0.413072 0.002588
2 -2.259282 2.048162 1.047027 2.466896 0.246630 0.075600 0.518444
2 -2.717370 2.096674 1.012120 0.450584 -0.381455 -1.759465 0.035643
1 -2.908413 2.929570 1.792787 0.382380 -0.136473 0.781425 0.006454
2 -1.242737 2.998976 1.284206 -0.221327 -0.109966 -0.449534 0.217258
1 -1.668139 2.101947 3.077213 1.048753 0.709952 -0.028450 -0.136977
2 -3.070099 2.869645 2.528683 -0.211242 -0.293656 0.852565 0.001226
2 -2.325416 1.917831 1.064040 -0.600147 0.952638 0.999097 0.039214
2 -2.797369 3.008051 1.381287 0.658161 0.547695 -0.114069 0.001656
1 -1.971385 2.955797 2.762304 0.173590 -0.314646 -1.360237 -0.271736
2 -2.840155 1.756363 2.852438 -0.927086 0.924002 0.082642 0.008252
2 -1.081153 1.717017 1.026396 -0.532953 0.726922 0.344542 0.002743
2 -2.248279 1.815310 3.109928 -0.324822 1.599854 -0.443006 0.062435
2 -2.968817 2.654556 2.959982 0.790816 0.418239 -0.580068 0.001832
1 -2.028948 1.954929 0.660599 -0.274948 -0.254145 0.180044 -0.008202
2 -2.382694 2.454877 0.798758 -0.149534 -0.285531 -0.548235 0.233866
2 -2.005628 2.603569 0.496294 -1.977238 -2.195682 -0.281506 0.080663
2 -1.972893 2.241363 0.563410 -0.919717 -0.136235 -0.059847 0.002771
2 -1.088152 2.474746 0.714861 0.415962 -1.574640 0.887112 0.038404
2 -3.100577 2.555797 0.742665 -0.013245 0.581356 0.656555 0.001068
2 -1.197380 2.438181 0.622912 0.680886 0.116080 0.151906 0.039841
2 -2.777835 2.539013 0.621238 -1.119891 -1.268328 0.894518 0.001977
1 -1.454389 1.822286 0.466562 -1.099629 0.190562 -0.248664 -0.038824
1 -2.563162 2.755178 0.616926 0.397291 1.393243 -0.078591 -0.029172
1 -2.725331 3.043293 0.522163 -0.475439 0.660452 0.238464 -0.001505
2 -1.080976 2.495753 0.483633 0.485809 1.021136 0.471759 0.002651
2 -2.123978 2.506223 0.505369 -0.470320 -0.047241 0.104073 0.036298
2 -2.020256 2.941964 0.826884 0.465788 0.111003 1.690340 0.005027
2 -2.118867 3.011399 0.438229 -0.104555 1.013142 0.185656 0.004933
2 -2.560689 1.928391 0.806899 0.102935 -0.386605 -0.576722 0.027047
2 -1.416582 2.033812 0.517158 0.862873 0.977201 0.394725 0.007446
2 -3.056845 1.817798 0.521778 -0.554050 -0.129861 0.660848 0.000073
1 -2.651602 2.723765 0.833567 -1.406019 0.529212 0.259380 -0.019515
2 -1.262317 3.073590 0.484109 0.741214 1.167037 0.417686 0.000504
1 -1.716919 3.018408 0.855498 -0.985779 1.178782 1.217736 -0.002008
1 -1.075279 2.697199 0.521350 0.155014 -0.525487 0.203454 -0.061552
1 -1.295548 1.980869 0.623465 2.596014 0.415348 0.166442 -0.009225
2 -2.563387 2.470580 0.557943 0.671701 0.795957 -0.016031 0.005160
2 -1.301087 3.011255 0.978222 -0.058417 -0.927617 1.017305 0.000546
2 -1.761177 2.820348 1.089936 -0.094633 -0.617981 1.733808 0.002703
2 -2.127537 2.881776 0.630527 0.120276 -0.825477 -0.625541 0.000357
1 -3.031868 1.652049 1.489340 -1.400674 0.016411 -0.263687 -4.068868
2 -2.645799 2.859953 2.298474 1.207477 -0.788782 1.110728 0.171937
2 -2.926125 1.998114 3.056859 0.412136 -0.499109 0.629919 0.002695
1 -1.043203 2.838336 0.840249 0.051003 -1.298766 -0.779574 -0.397762
1 -3.094514 1.654658 1.242434 -0.453965 0.623785 0.951421 -4.729970
2 -2.749592 2.617370 1.704572 1.376464 0.086527 0.039937 0.004327
2 -1.074909 2.917729 3.058867 -0.630337 0.252169 0.422358 0.000056
1 -2.475728 2.946424 2.673963 0.703962 -0.520304 2.152355 -0.019616
2 -1.008177 2.259290 2.081090 -0.354881 -0.640700 1.206161 0.020835
2 -1.893170 1.722117 2.371030 0.466635 0.891065 -0.150884 0.000050
2 -2.484026 1.715934 1.289619 0.849020 0.836188 -0.192144 0.000021
2 -1.696505 1.745975 0.870290 0.100049 1.066527 1.175416 0.000020
2 -2.266423 1.734877 1.965371 1.026417 0.947533 -0.262750 0.000279
2 -1.896353 2.690157 0.466874 -0.198275 0.801166 -2.283797 0.057220
2 -2.916905 1.561190 0.347950 0.961327 -1.176483 -0.830902 0.117461
1 -1.859281 2.877739 2.682155 0.886359 -1.000050 -0.219927 -0.224646
2 -1.804439 1.662037 2.944516 -0.315743 0.654255 -0.877663 0.001157
2 -1.442214 2.970284 0.807545 0.156181 -0.902547 0.657243 0.001508
1 -2.919676 2.866962 2.691794 1.105330 0.091492 -0.015733 -0.021836
2 -2.843121 2.786850 1.851850 -0.191328 -2.021463 0.542532 0.008188
2 -0.874421 2.319747 1.720767 0.598329 0.437067 0.351200 0.000065
2 -2.287749 1.711909 0.606113 0.114416 -0.560537 1.488805 0.020518
2 -2.678204 2.954765 2.913066 -1.074241 -1.113781 0.186684 0.001213
1 -2.969230 1.608489 1.618008 0.507855 -1.015397 -1.296569 -3.914577
2 -2.121777 1.765123 1.391836 0.582869 1.421068 -1.101404 0.000006
2 -2.682554 2.093140 2.828620 0.338354 0.859038 -1.930292 0.000037
1 -1.288869 1.700203 0.560582 -0.345171 1.163343 0.248701 -0.037288
2 -2.185847 1.632877 0.714599 1.574937 0.579473 -0.560816 0.007698
2 -2.287953 3.003918 0.392640 -0.053007 -0.345897 0.454840 0.004783
2 -1.614252 1.661668 2.318779 0.343672 0.938764 0.592850 0.000021
2 -1.580216 1.690215 1.497491 0.103807 1.210023 -0.707958 0.021080
2 -2.226833 3.024400 2.900935 -1.082422 1.079569 -1.789390 0.001764
2 -0.986238 1.911258 2.233787 -0.806703 0.309094 0.581907 0.008636
2 -2.783798 1.728697 0.465069 -0.415116 1.648210 0.525707 0.001009
1 -2.996768 1.914657 2.315656 1.117915 -0.802384 0.506782 -0.116348
2 -0.980081 1.641231 1.255780 -1.053463 -0.867206 1.506914 0.022875
2 -1.013868 2.543505 2.149762 -1.322391 0.224941 -0.460189 0.004468
2 -3.009686 2.683218 0.962808 0.994116 -0.890956 0.329488 0.094548
1 -2.949299 2.616867 0.859755 1.942009 -0.085060 -0.363837 0.092728
1 -1.080260 1.988550 3.005784 -0.567203 -0.278881 -1.413378 -0.006094
2 -1.406359 2.278002 3.072359 -0.034441 -0.299092 -0.679761 0.000768
2 -3.008287 2.568570 1.356144 1.534706 -0.024796 0.898881 0.000082
2 -1.963758 2.381390 3.029618 -0.160967 -0.317522 -1.327969 0.000259
2 -1.689343 2.713272 3.101359 -0.116856 -1.630172 -0.298709 0.001378
1 -3.063630 2.468185 0.440366 0.817436 0.292149 1.491543 -0.004600
2 -3.069824 2.242095 0.708594 0.750340 1.054493 -1.158577 0.002072
2 -3.047265 2.344083 2.781543 1.133947 -1.040152 -0.599589 0.006897
2 -3.071170 2.024950 2.929976 0.752440 -0.340721 0.607766 0.056485
2 -1.329417 3.067047 1.961782 0.437225 -1.165817 0.207624 0.001767
2 -2.762409 1.632557 2.157221 0.617342 0.675520 -1.388477 0.000005
2 -1.936116 1.559930 0.802814 0.241100 -0.840173 -0.661021 0.000027
2 -1.942364 1.599700 1.855237 0.257846 0.002938 -0.516121 0.000444
1 -3.043956 1.562043 1.766301 -0.509760 0.126382 0.395321 -5.993172
2 -2.747049 1.582635 0.632836 -0.472451 0.185280 -0.900968 0.000778
1 -2.292011 1.589572 2.795067 -0.049955 0.021039 -0.404627 -0.974712
2 -1.676404 1.578488 1.124455 0.309519 0.322572 -0.506325 0.000076
2 -2.850540 1.636850 1.486787 -0.890562 1.026758 0.300688 0.013361
2 -2.159824 1.666689 2.665207 0.214539 2.095212 0.195081 0.000948
1 -3.102177 1.632438 1.671247 0.862476 0.142013 -0.321613 -6.558939
2 -2.726053 3.064328 1.549776 -0.628353 -1.632478 -0.577538 0.001683
2 -2.157622 3.071392 2.570886 -0.995941 -1.542620 -0.672519 0.001056
2 -2.316404 1.570882 1.803974 0.005732 0.716963 0.189935 0.004070
1 -1.518197 1.594616 1.609013 -0.546355 1.084070 -0.261865 -0.002674
2 -1.421744 1.578162 0.854448 0.097630 0.963841 0.300493 0.000024
2 -2.584183 2.699121 0.354876 0.515135 -0.558088 0.788828 0.001187
2 -2.009118 1.896835 0.364129 -0.811555 -0.061658 0.167894 0.001969
2 -2.373457 2.075031 0.350062 -0.571674 0.780059 0.286890 0.000022
2 -1.944332 2.115164 0.427322 0.747081 0.186830 1.505180 0.002661
2 -2.045207 2.385341 0.433280 -1.562755 0.021350 1.667645 0.013758
1 -0.981959 1.929820 0.350582 -1.371510 0.618486 0.120302 -0.027204
2 -3.084113 2.135550 0.522518 1.186464 -0.673125 -0.369749 0.011076
2 -1.145096 3.092584 2.008690 0.142059 -1.224333 -1.774121 0.001687
1 -1.788922 1.558122 1.677068 0.681677 0.495250 0.210653 -0.056909
1 -0.915054 2.793104 0.427590 -1.233595 -0.584999 0.767868 -0.049373
1 -3.115665 1.620864 1.139812 -0.132955 -0.436172 0.434136 -5.376784
2 -1.629430 3.097992 2.020097 -0.192104 -1.295583 0.790891 0.369711
1 -3.118048 1.608366 1.431508 0.092037 -0.170983 -0.241334 -8.414454
2 -0.890610 2.441350 2.843761 -1.317726 0.171586 0.655890 0.000050
2 -2.593952 1.829388 -0.119091 0.664188 -0.345360 1.892567 0.000385
2 -1.083545 1.671528 -0.117585 0.023421 0.084122 0.424339 0.024783
1 -2.552763 2.434167 -0.073550 -1.038891 -0.035188 0.204246 0.003313
2 -1.429613 2.301529 -0.140866 0.898363 0.540679 1.153962 0.000984
1 -2.281139 1.953590 -0.086995 0.175463 -1.300887 0.690741 -1.000201
2 -1.299131 2.617545 -0.066926 1.433588 -0.007389 0.571113 0.010871
2 -2.662075 2.034717 -0.108885 1.686252 -0.376463 0.178629 0.000419
2 -1.199950 1.675503 -0.018736 1.585291 -1.149551 0.260919 0.024784
2 -1.962227 1.695234 -0.053408 0.041968 -0.703032 0.065483 0.000098
2 -1.963455 2.387124 -0.165758 -0.488501 -0.770095 -0.449382 0.001440
2 -1.123792 2.143627 -0.127793 -0.954298 0.416717 -0.389151 0.000168
2 -1.792220 2.472235 -0.130877 -1.598053 -0.664019 -0.110481 0.001387
2 -1.000433 2.468464 -0.094494 0.989195 0.606062 -0.509639 0.018994
2 -2.497705 2.719827 -0.086738 -0.294469 0.790687 -0.784455 0.000832
2 -2.440207 2.163824 -0.050460 -0.093886 0.194987 -0.377517 0.023142
2 -1.664826 2.191113 -0.083091 0.084467 -0.147612 -1.104653 0.000131
2 -2.968988 2.629271 -0.078416 -0.420034 -0.375020 -0.909801 0.004625
2 -1.056639 2.989797 0.001380 -0.023373 1.817680 -0.568266 0.000087
1 -1.262281 1.964827 -0.029810 0.552260 -0.181563 -1.399367 -0.000407
2 -2.765473 3.103749 0.017717 -0.377034 -0.566606 0.533068 0.041433
2 -2.487314 2.367491 0.292961 -0.552736 -0.335059 -2.609417 0.098626
2 -1.363379 1.994829 0.265474 1.418729 -0.573421 1.086275 0.000290
2 -2.024565 2.065373 0.233995 0.396518 0.576101 0.305073 0.008220
2 -2.990345 2.927214 0.299204 0.241269 -0.323874 -0.844209 0.000007
2 -2.895535 2.050479 0.303996 -1.091384 0.454604 -1.262811 0.000010
1 -0.925313 2.262735 0.202749 0.650353 1.018008 -0.964066 0.034207
2 -2.764056 1.716235 0.259670 0.235145 -0.281290 -0.358170 0.000909
2 -1.543462 2.691608 0.215373 -1.484547 0.238517 -0.598964 0.001309
2 -1.729972 2.534361 0.226151 -0.219557 1.327500 -0.303961 0.001692
2 -2.372974 2.423802 0.340938 1.117885 -0.989613 -0.581233 0.104410
2 -1.439490 2.207245 0.283893 0.171408 0.021837 1.266191 0.000232
1 -2.539533 1.799983 0.220368 0.677548 -1.478283 -0.175001 -0.000533
2 -1.410167 3.055139 0.233661 -0.472878 0.436683 0.012749 0.000130
2 -1.879479 3.054127 0.240995 0.477910 -0.000591 0.246406 0.089652
2 -2.378041 2.688745 0.320579 -0.607754 -0.474983 1.004536 0.001834
2 -1.848067 1.887566 0.253855 0.585398 0.247776 1.109160 0.260120
2 -1.773219 1.869684 0.118892 -0.192327 -0.354909 1.064418 0.112259
2 -0.924558 2.171667 0.058163 0.641711 -0.801314 -1.052358 0.006529
2 -2.374230 2.609595 0.120439 1.162903 0.066844 0.064070 0.000470
1 -3.118857 2.371560 0.107056 -0.891675 -0.015108 -0.367286 -0.006563
2 -1.733397 2.719272 0.174025 -0.174049 -0.356068 1.142324 0.002924
2 -2.498774 3.094857 0.133263 -0.436776 0.637951 0.678754 0.157480
1 -1.776275 2.276891 0.124520 0.895020 -0.751271 0.470762 0.000096
2 -1.907811 1.868177 0.144067 1.295991 -0.850900 -0.432381 0.330750
2 -2.653796 2.849613 0.165688 0.105463 1.132197 -0.622749 0.000725
2 -1.964878 2.769033 0.195030 -0.527227 0.235712 0.410772 0.001570
2 -2.782686 2.687918 0.177840 0.419837 -1.101269 -0.304698 0.007834
2 -1.073634 1.952530 0.158026 -0.721915 0.514620 -0.574058 0.000481
2 -2.076348 2.615668 0.235240 -0.040251 -0.120459 0.513408 0.001485
2 -2.141305 2.187931 0.230537 0.024895 -1.021824 0.488083 0.007331
2 -2.846634 2.531980 0.195023 0.943619 0.598797 -0.686967 0.007167
2 -1.499089 1.644735 0.084054 0.212290 -1.121328 0.559104 0.000005
2 -2.440784 2.303330 0.014000 0.237559 -1.007151 0.046323 0.024559
2 -2.061770 2.353548 0.064111 1.235713 -1.372178 -0.291350 0.000151
2 -0.860118 1.833503 0.740577 0.254535 1.626978 -0.586887 0.000013
2 -0.873020 3.072822 3.012234 -0.117637 -0.186782 -0.265038 0.015775
2 -0.873964 2.924977 1.945911 -0.448735 0.452501 -1.182342 0.000009
1 -3.120621 2.671125 1.608513 0.232049 -0.209475 -0.411301 -0.002337
1 0.289442 -2.624175 1.180522 0.414787 1.148007 0.583948 -4.832352
1 0.075186 -2.548032 1.464927 0.399090 -0.375327 1.595733 -10.677190
1 0.090524 -2.391319 1.209813 0.130550 -0.970865 -0.182157 -9.536835
1 0.173323 -2.609125 1.241287 -1.028852 1.399421 0.429053 -7.834072
1 0.048938 -2.631089 1.397252 0.580799 1.635586 -0.166849 -9.413233
1 -0.142330 -2.595759 1.391658 1.876349 0.655892 -0.141971 -7.442900
1 -0.111068 -2.395813 1.229433 0.649025 -0.191788 -1.379685 -9.729454
1 0.015928 -2.316953 1.386851 0.269336 0.805386 -0.414859 -11.668703
1 -0.187720 -2.516491 1.232468 1.457065 -0.980137 -0.919343 -5.682659
1 0.030601 -2.682001 1.280241 -0.862474 1.022090 -0.733671 -5.287882
1 0.160923 -2.614989 1.453858 -0.321273 0.602446 0.460402 -10.671123
1 0.017832 -2.748026 1.492254 0.088899 0.559709 -0.162397 -8.552088
1 0.060115 -2.481388 1.330570 0.927033 0.676937 0.795570 -10.135026
1 -0.102586 -2.337698 1.317394 0.239185 -0.774046 -0.184445 -11.092756
1 0.031446 -2.459292 1.445296 -1.204726 0.546357 -0.117655 -9.485640
1 0.122348 -2.591720 1.155928 -0.221435 -0.473607 -0.950919 -3.458181
1 0.292917 -2.725597 1.356376 0.247379 -0.001995 1.649473 -6.085693
1 0.220179 -2.702794 1.246551 0.850238 -0.835371 -0.295068 -5.789206
1 0.244445 -2.527101 1.179849 -0.960448 0.851578 0.540386 -8.862884
1 -0.020745 -2.564747 1.403480 0.201485 -1.987729 -1.030201 -9.210482
1 0.160274 -2.500717 1.421954 0.362956 -0.295799 0.214547 -11.353502
1 -0.334647 -2.371149 1.348472 -2.317529 -1.218428 -0.082818 -11.130415
1 0.297679 -2.841814 1.477214 0.635741 0.872627 2.231270 -5.368529
1 -0.152499 -2.487376 1.323115 -0.932284 1.198978 -1.170171 -8.606851
1 0.078150 -2.644555 1.499552 -0.575127 0.857291 -0.464613 -8.490417
1 -0.449241 -2.360845 1.451212 -0.313039 0.029093 -0.503728 -8.287334
1 -0.217796 -2.418401 1.362096 -0.471619 -2.070326 1.027915 -10.588234
1 -0.384840 -2.296790 1.401968 -0.823361 1.208550 -1.114128 -12.534054
2 0.143862 -2.744325 0.491869 0.787974 -0.218466 -0.496463 0.002584
2 0.155699 -2.618219 0.356518 0.731947 -0.176618 0.076223 0.004093
1 -0.062605 -2.487004 1.261142 -1.407105 0.576523 -0.765051 -8.796187
1 -0.171969 -2.802653 1.362067 -0.126869 -0.443641 -0.159667 -1.055451
1 -0.635639 -2.636323 -2.234035 0.017393 0.209632 -0.400322 -0.024123
1 -0.562783 -2.409550 -2.389730 -0.368264 -0.349904 -0.377290 -0.007558
1 -0.272235 -2.598476 1.411287 -0.596049 -1.233984 -0.401824 -4.235969
1 -0.260807 -2.500408 1.305527 -1.044053 -1.615148 0.350847 -6.858546
2 0.066477 -2.629226 -0.190816 0.561295 -0.010383 0.977573 0.053774
2 -0.213338 -2.914783 1.100445 0.381120 0.408275 0.396133 0.000357
1 0.146390 -2.544391 1.540035 -0.548061 0.121761 -0.280924 -12.846606
1 -0.266426 -2.306593 1.405107 -0.018422 -0.513206 -0.063149 -11.515293
1 -0.196460 -2.458850 1.486564 1.423982 1.757610 0.276856 -9.335986
1 0.108380 -2.454373 1.513043 -1.835120 -0.899860 1.534476 -10.857913
1 -0.381155 -2.443227 1.483634 -0.822622 -0.619004 -0.030863 -9.016109
1 -0.054125 -2.413209 1.380647 -1.060676 -0.776124 1.613477 -11.218255
1 0.066940 -2.476443 1.096475 0.255401 0.783431 1.350587 -3.274241
1 -0.577689 -2.388094 -1.444328 1.615135 0.184470 0.925053 -0.565367
1 -0.215673 -2.235919 1.155119 0.269938 0.166538 0.759535 -9.150782
2 -0.727124 -2.873484 -0.611643 -0.801821 -0.062742 0.304290 0.000025
2 0.217754 -2.853445 -2.334702 0.069727 -1.248768 0.003751 0.000414
1 -0.350614 -2.401949 1.200415 0.711325 0.221045 -1.711730 -4.032465
1 0.196665 -2.561792 1.338086 1.675016 0.376092 1.330914 -11.472712
1 0.074789 -2.585187 1.296768 1.001840 0.140778 -1.404884 -9.712312
1 -0.283896 -2.286106 1.216725 -0.539416 -1.491831 0.419023 -9.469689
1 -0.076896 -2.512768 1.154756 0.282265 0.229028 0.321089 -5.213366
1 -0.216635 -2.416716 1.251867 -1.230520 -0.063679 -2.154096 -10.078016
1 -0.335515 -2.547602 1.594085 0.032738 0.363711 1.648563 -8.663883
1 0.363590 -2.641518 1.365693 0.689867 -0.918543 -0.472504 -10.899015
1 -0.050107 -2.668143 1.391871 0.457380 -0.023901 -0.608797 -7.982208
2 -0.101182 -2.446583 -3.094153 0.246805 0.157757 -0.877920 0.000099
1 -0.000152 -2.399150 1.282597 1.293594 -0.055172 0.725485 -11.020904
1 0.266457 -2.644722 1.426310 0.587622 -1.038472 -0.485585 -11.547138
1 0.154583 -2.505045 1.249917 0.078950 0.651056 0.323527 -8.479001
2 0.058264 -2.654720 -0.332671 -0.127302 0.306344 -0.328630 0.050019
1 -0.269868 -2.982655 -0.281116 -0.231438 0.580950 0.689930 -0.001614
2 -0.086430 -2.443839 -1.762841 0.848406 -0.571272 -0.972773 0.000448
2 -0.447124 -2.872862 -0.219200 -0.064049 -0.745390 -0.469188 0.000939
1 0.304156 -2.441023 1.152514 0.568287 0.409549 0.128965 -8.443758
1 -0.277432 -2.404050 1.457100 1.670976 -0.720996 -0.119046 -10.713541
1 -0.015959 -2.534640 1.509037 0.485389 -1.431488 0.205812 -11.377717
1 -0.026341 -2.369939 1.484359 0.206013 -1.034300 0.253855 -11.915674
1 -0.040374 -2.585513 1.300799 -0.268169 1.704011 0.127610 -7.781315
1 -0.216994 -2.227918 1.513192 1.526042 0.798513 0.900923 -12.864834
2 -0.410479 -2.432323 -0.280079 -0.609723 0.352933 1.055832 0.003602
1 -0.063213 -3.074230 1.104953 0.041172 -0.079921 -0.588813 -0.843703
1 0.348748 -2.677040 1.251127 0.124869 -0.264180 1.289817 -6.133870
2 -0.385518 -2.862646 -2.206794 -0.086382 -1.308913 0.167690 0.000288
1 -0.179787 -2.705218 1.528571 0.889770 -0.956261 0.136996 -3.822511
1 -0.333128 -2.475150 1.386238 -0.322133 -0.337851 -0.144186 -8.074286
2 -0.375655 -2.613903 0.221979 -0.504306 0.019007 0.351734 0.005701
1 0.136730 -2.667620 1.314854 0.603816 -0.395620 -0.775945 -7.353492
1 -0.167398 -2.260648 1.024875 -0.406264 1.048914 -0.548201 -4.208962
2 -0.379924 -3.058670 -2.985443 0.409279 -0.705734 -0.266444 0.027368
2 -0.542698 -2.648907 0.181647 0.084211 -0.518769 -0.866983 0.006745
1 0.299364 -2.372767 1.524247 0.247816 -0.039662 -0.138493 -10.774282
2 -0.334363 -2.585007 -1.723647 -0.747918 -1.154413 -0.656308 0.023265
1 0.310885 -2.475246 1.565793 0.668995 0.887690 -0.109329 -13.159023
2 0.410710 -2.739418 -0.774368 1.551725 -0.305183 0.081822 0.000065
1 0.290847 -2.544344 1.384355 -1.210412 1.861180 -0.436651 -13.482347
1 0.365220 -2.699379 1.485412 -0.585333 0.350902 -0.976222 -9.774428
2 -0.790119 -2.788206 1.456605 -1.087461 0.360555 0.317091 0.009544
2 -0.298193 -2.628927 0.752581 0.079278 0.012215 0.056495 0.000920
1 0.210169 -2.438539 1.516323 -1.741563 1.465920 1.038183 -13.041385
2 -0.444147 -2.258677 -2.485257 -0.173139 0.578762 -0.554787 0.011608
2 -0.580464 -2.603957 -2.921290 -0.061572 -0.616360 -0.111657 0.002125
1 0.192290 -2.816480 1.542903 -0.407624 -1.643376 -0.945777 -6.103110
1 -0.100813 -2.509926 1.440560 -2.420088 -0.581317 -1.573059 -10.289018
2 0.156926 -2.724701 -1.420353 1.214092 -0.893972 0.570871 0.000953
2 0.013579 -2.411065 -2.050419 1.113735 0.236772 0.912209 0.000036
1 0.356554 -2.584943 1.469839 -0.475657 -1.284218 -0.498672 -12.337690
2 -0.366180 -2.927840 -1.989785 -0.870860 -0.793321 0.523092 0.005353
1 -0.086663 -2.778326 0.794412 0.487298 0.686370 -1.017529 -0.024021
1 -0.449034 -2.390037 1.355262 -0.182061 0.121778 -0.791166 -5.272944
1 -0.499364 -2.292296 1.367207 0.053077 0.205350 -0.043378 -7.673621
1 0.249913 -2.367198 1.437053 -0.114301 0.211750 0.853892 -11.813261
2 -0.737518 -2.522623 0.404717 -0.428636 0.510633 -0.919522 0.002553
2 -0.578521 -2.517886 -0.974809 -0.130882 0.206857 -0.411875 0.000037
2 0.094957 -2.540426 -1.823899 -0.339300 0.652641 0.511069 0.000465
2 -0.475361 -2.390784 0.418257 -0.604734 0.182222 0.132222 0.000302
1 0.108767 -2.718856 1.432969 -0.861502 -0.099445 0.644479 -8.642003
1 -0.380521 -2.307833 1.262429 0.275190 0.123065 -1.204698 -7.922122
2 -0.526767 -2.398792 1.014626 -0.221027 0.640484 0.176287 0.000223
1 0.192821 -2.414567 1.244802 0.752501 -0.949863 -0.936302 -8.569873
1 0.008120 -2.286489 1.265277 0.382547 0.482070 -0.803990 -11.925653
1 0.321708 -2.388847 1.342997 -0.967501 -0.060666 -0.512305 -11.759411
2 -0.614279 -2.356330 -0.162140 -0.067147 0.729954 0.862174 0.003103
2 -0.182203 -2.766572 0.339407 0.064685 0.678754 1.661476 0.003730
1 0.235706 -2.491659 1.064937 0.444356 -0.760283 0.098665 -3.558048
1 -0.521454 -2.575802 -1.833735 0.435574 0.138878 -0.245158 -0.004916
1 0.304586 -2.456119 1.446639 0.672049 1.664624 0.803612 -11.583215
1 0.275415 -2.597068 1.276479 0.339387 -0.400371 0.224261 -10.155659
1 -0.169522 -2.560570 1.139555 -0.984176 0.295674 0.833997 -2.565093
2 -0.135430 -3.056552 -0.597820 -0.339626 -0.889095 0.611552 0.000027
1 0.220682 -2.730796 1.475305 -1.561336 0.149903 0.539392 -8.788568
2 -0.129177 -2.977286 0.172852 0.139253 -0.982501 0.389128 0.000026
1 0.298610 -2.491481 1.279887 0.405745 -0.223450 -0.278928 -9.300939
1 0.000461 -2.404173 1.135829 0.218425 -0.545681 0.567753 -6.889867
1 0.252738 -2.253619 1.068219 1.604455 0.499099 0.460451 -7.404732
1 0.159940 -2.735374 -0.973034 -0.406204 0.627808 0.755914 -0.001858
1 -0.086788 -2.271206 1.215323 0.311222 -0.693794 0.242634 -10.418025
2 -0.130721 -2.584546 0.578558 -0.964639 -0.557447 -0.757996 0.011227
1 -0.273315 -2.859303 -0.989074 1.679925 0.383307 0.155728 0.024212
1 -0.316648 -2.258259 1.325325 -0.580975 -1.214447 0.157457 -11.191093
2 -0.499095 -2.467215 0.157082 0.117786 1.006697 0.315982 0.002915
2 0.275105 -2.666888 0.032706 0.846121 -0.842277 -0.095276 0.005091
2 -0.800224 -3.048010 -1.098078 -0.104832 -1.423798 0.016376 0.000071
1 0.050723 -2.308233 1.167456 0.794526 0.191148 0.207181 -8.654688
2 0.143325 -2.591065 -1.270829 0.056258 -0.568962 -0.005266 0.000932
1 0.279533 -2.360906 1.088339 -0.354555 0.895140 -0.118241 -7.190056
1 0.226321 -2.461664 1.358806 0.165799 -0.792124 0.105618 -10.988651
2 0.008623 -2.428816 -0.611838 -0.075342 -0.370805 -0.320686 0.052384
2 -0.049512 -2.686677 -1.006166 0.869939 0.747147 -0.850357 0.014681
1 0.191502 -2.381981 1.150927 -1.483720 -0.239276 -0.192940 -7.993565
1 0.226546 -2.344808 1.327816 -1.137199 0.865018 -0.975210 -11.819551
1 -0.177956 -2.318105 1.221731 -1.073732 -1.280332 -0.752892 -10.136907
1 -0.145969 -2.364772 1.440537 -0.032130 -0.151659 1.298755 -11.012561
1 -0.235247 -2.326825 1.312452 -0.974485 -0.572325 -0.050137 -10.496376
2 -0.263214 -3.024253 -3.078271 0.113049 -1.666409 -0.306749 0.024998
1 0.109089 -2.358191 1.315744 1.238929 0.131527 -0.010367 -11.874660
2 0.281581 -2.780732 0.839212 0.966978 0.968491 0.831950 0.021633
2 -0.357722 -2.575161 -2.622098 0.092622 -0.110082 0.606949 0.002103
2 -0.362214 -2.592428 -0.019789 0.687164 0.281746 0.232697 0.000173
2 0.334276 -2.642540 -2.324316 0.502959 -0.315273 0.082343 0.000196
2 -0.271593 -2.712548 -1.782282 -0.138848 -0.984100 -0.353620 0.023399
1 0.070571 -2.920345 -0.199172 0.555140 -1.324818 -1.203523 -0.002820
1 0.350645 -2.959477 1.466136 -0.356300 -0.182384 0.996140 -1.166113
2 -0.492572 -2.894976 1.013043 0.738139 0.515525 -0.117363 0.000110
2 -0.716091 -2.742767 -0.976907 -0.759332 0.560423 1.377667 0.030256
1 0.289508 -2.746362 1.548373 0.568253 0.414709 -0.631036 -10.736379
2 -0.303896 -2.368952 -2.507471 0.860500 -0.437701 0.308219 0.004870
1 0.186931 -2.307774 1.231203 0.826981 -0.569944 1.045017 -12.388319
1 -0.079827 -2.285335 1.105146 -0.265458 -0.268585 -0.255460 -8.643964
1 0.251434 -2.541860 1.493009 -0.589360 0.696876 0.530355 -13.261977
1 -0.095383 -2.780330 1.469938 1.099706 -0.070529 -1.731210 -4.743426
1 -0.195614 -2.407921 1.595412 1.733100 0.494845 0.517442 -10.416300
1 -0.017725 -2.643152 1.500218 2.009212 1.877723 0.924610 -10.405499
1 -0.121554 -2.606578 1.498750 -0.866345 -0.065395 0.394206 -11.403004
1 0.390024 -2.644501 1.577079 -0.249637 -0.588905 -0.000798 -10.603338
1 -0.244604 -2.528177 1.540261 0.656114 0.013679 -0.427916 -8.912211
2 -0.267197 -2.723883 -0.490946 -0.398817 -1.229864 1.911095 0.000101
1 -0.164105 -2.409097 1.135641 -0.448901 0.124426 -0.840539 -6.227958
1 0.161861 -2.300287 1.423007 -1.550927 1.502391 0.660856 -12.311203
1 0.097231 -2.390298 1.419492 0.172995 -1.259775 -0.268902 -10.965699
1 0.262881 -2.262664 1.373538 -1.118079 0.034062 -0.761143 -10.689143
2 0.278490 -2.778032 -2.627555 -0.028687 -0.434755 1.030133 0.004340
1 0.286500 -2.362376 1.242945 0.194842 -0.844101 0.461867 -12.340929
1 0.367965 -2.555315 1.303660 1.036058 -0.678887 0.015785 -8.048496
2 0.242400 -2.735038 -2.908335 2.216771 -1.037100 -0.547077 0.000046
2 -0.221248 -2.879508 -1.902801 0.556184 0.529115 0.074901 0.005160
1 0.142376 -2.844492 0.818281 2.022820 0.286525 0.751972 -0.004735
2 -0.707375 -2.369399 1.270352 -1.295956 2.039186 0.491181 0.001300
2 0.002496 -2.759187 -1.976654 -1.088372 0.508186 0.131557 0.000053
2 -0.500830 -2.709856 -2.618688 -2.314396 0.075373 -0.283633 0.001269
1 -0.021223 -2.688115 0.335758 -1.303705 0.643618 0.649725 0.004676
1 0.394966 -2.387009 1.470363 0.783086 -0.555236 1.274403 -11.599882
2 0.293970 -2.412730 -2.207988 -0.057421 -1.395185 -0.333658 0.000583
2 0.283876 -2.853754 -1.215085 -0.363620 -0.955125 0.247966 0.000100
2 -0.300114 -2.835541 -0.831992 0.337365 0.777926 -0.399836 0.013293
1 0.426320 -2.473979 0.537953 0.646950 0.251898 -0.337186 -0.100269
1 0.369339 -2.290809 1.092534 -0.633510 -0.913871 -0.514672 -9.520343
1 -0.794371 -2.331533 -1.378762 0.092906 -0.392018 -0.804348 -0.035785
2 -0.209276 -2.300193 0.512121 1.119166 0.115348 0.433464 0.001248
1 0.289106 -2.296224 -2.701942 0.133209 0.337701 0.011190 -0.046759
2 -0.322821 -3.116171 -1.907184 1.601365 -0.177486 -0.584540 0.000984
2 -0.372944 -2.955171 -2.835809 1.246461 -0.021166 0.443641 0.003081
2 -0.619177 -2.375432 -0.530204 0.713981 0.138830 0.829735 0.000060
2 0.113961 -2.629710 -0.022397 -0.575038 1.494905 0.531622 0.009942
2 0.179776 -2.418758 0.728485 0.217534 -0.689867 -0.533584 0.007866
2 0.128727 -2.370328 -2.880918 -0.960123 1.027586 -0.502064 0.000071
2 -0.202721 -2.768417 -2.347543 2.118432 0.242548 1.012321 0.000074
1 -0.699611 -2.537770 -0.271259 -0.236800 -0.786974 -0.608083 -0.006417
2 -0.708710 -2.950976 -2.901416 -0.034702 -0.793644 0.931781 0.000978
1 -0.571218 -2.350530 -3.006166 -0.218987 -0.069770 -0.030417 -0.004444
1 -0.322239 -2.281370 1.125801 -0.085179 -0.610862 -0.722761 -4.867629
1 -0.088259 -2.386533 1.041693 0.171979 -0.673866 0.558338 -3.933594
1 0.064159 -2.303543 1.478161 0.706572 0.549647 -1.253176 -12.596040
2 -0.428167 -2.541319 -0.422112 -0.362011 -1.276667 0.540719 0.003565
2 -0.374351 -2.910108 -1.547631 1.703429 -0.267669 1.471836 0.000218
1 -0.274097 -2.497995 0.598778 0.032605 2.253168 0.220029 0.014261
1 0.166070 -2.273726 1.127135 0.944524 -0.482612 -0.807517 -9.142204
2 -0.507652 -3.029869 1.213350 -0.527795 0.305231 1.148062 0.000103
1 0.394448 -2.387052 1.271758 0.788233 0.555392 -0.654900 -9.172596
1 0.351607 -2.295031 1.419413 -0.141859 0.077878 0.841831 -10.362200
2 -0.063631 -2.747808 -0.656101 -1.835891 -0.069440 -0.938503 0.000264
2 -0.778185 -2.565641 1.226504 -0.436988 -1.883996 0.171954 0.000508
1 -0.482581 -2.294381 -1.444999 -0.530166 -0.485070 -0.300940 -0.590029
2 -0.477178 -2.938795 -0.700144 1.205605 0.684931 -0.875279 0.000128
1 0.348442 -2.285272 1.296218 -0.490457 0.290504 -2.203408 -12.202938
1 0.373289 -2.354087 1.175190 1.281353 1.228849 0.523509 -10.694677
1 -0.448927 -2.544346 -2.801275 0.234367 -0.329952 1.432761 -0.002288
1 -0.540776 -2.245021 1.267997 0.346552 -0.262969 -1.145030 -3.282373
2 -0.205356 -2.488976 0.446187 -0.898022 -1.300097 1.299927 0.012726
1 0.328332 -2.460929 -0.698855 -0.314070 -0.426045 0.737267 0.005227
2 0.320791 -2.452300 0.814050 -0.530019 0.253753 -1.019335 0.132303
2 -0.563372 -2.786531 -1.521655 0.733990 1.549271 0.126416 0.000215
1 0.234787 -2.921928 1.184520 -0.269044 0.988725 0.212914 -0.112706
2 -0.583876 -2.913737 -0.066653 1.107344 0.582675 1.028643 0.000598
2 -0.105448 -2.922311 -2.988139 0.758725 -0.524163 0.757601 0.000621
1 -0.001222 -2.260418 1.028382 -0.423740 0.747401 -0.067770 -4.798765
2 0.059368 -2.461731 -0.371635 -0.787573 -1.202224 -1.518267 0.001369
2 0.004015 -2.874304 -1.115267 0.326327 1.259104 -0.390665 0.000350
2 -0.677695 -2.484733 -1.482631 0.550751 -0.020931 0.077773 0.049708
2 -0.206818 -2.715097 -1.015965 0.343905 2.218066 0.333945 0.027310
1 -0.690436 -2.439067 -2.103481 0.907357 -0.981483 -0.894204 0.032037
2 -0.598951 -3.028178 0.376046 1.377165 -0.278968 0.754647 0.000001
1 0.059339 -2.381733 1.566795 -0.174607 -0.354896 -0.012338 -11.549398
1 -0.320824 -2.242665 1.481651 0.107530 0.586409 -0.406158 -11.431507
1 -0.356301 -2.551243 1.475553 -1.240033 -0.758125 0.205474 -5.822488
1 0.277248 -2.857529 1.582639 -0.299711 -0.038180 -0.214903 -7.187536
1 -0.046878 -2.604279 1.599146 1.375987 0.044388 0.008391 -10.552076
1 -0.132092 -2.321890 1.539095 1.471138 1.108042 -0.622990 -12.078930
1 0.401135 -2.838620 1.583411 -0.220717 -0.951104 -0.931468 -4.429187
1 -0.095581 -2.427762 1.557168 0.767957 -2.123723 0.748264 -11.519497
1 0.254343 -2.268128 1.518996 -0.227891 -2.307816 -0.728986 -11.762157
1 -0.350936 -2.339874 1.502253 -0.143073 -0.717744 0.992820 -12.774362
1 0.148907 -2.342040 1.529277 -0.033088 -0.011724 1.218948 -10.994008
1 -0.041911 -2.260993 1.574150 0.201989 0.175193 0.735876 -11.699350
1 -0.522131 -2.307570 1.536750 -1.792960 1.273970 0.502202 -7.182164
2 -0.563137 -2.593812 1.371895 0.820514 0.227504 -1.235403 0.000501
1 0.302452 -2.256229 1.187014 -1.671994 -0.242692 0.375820 -12.161252
2 -0.574771 -2.370320 0.619807 0.130446 -1.116406 -0.229486 0.000270
1 0.150474 -2.241443 1.522816 1.191077 -0.901434 2.305231 -11.451727
1 -0.803845 -2.363489 -1.667311 -0.555100 -0.506731 -0.785188 -0.063241
1 0.097097 -2.908004 -0.659320 1.200760 1.365331 0.025609 -0.001493
2 0.305429 -2.919559 -0.968713 -0.944423 0.521971 1.164053 0.001702
2 -0.463690 -2.372994 -2.257699 0.514892 -0.898430 1.041026 0.007435
1 0.139948 -2.257930 1.334599 0.500684 0.234322 -0.309893 -11.472831
1 -0.073690 -2.262724 1.417528 0.726926 0.769605 0.362850 -10.582489
2 -0.070870 -2.980448 -1.615534 0.848536 1.159064 -0.857644 0.000015
1 -0.293038 -2.420325 1.573228 1.501337 -1.396822 -1.029816 -9.972355
2 0.202889 -2.950698 1.514451 1.115677 0.063856 -1.100665 0.245437
1 0.187494 -2.656627 1.540613 0.283975 -0.575409 1.084510 -12.546081
1 0.397158 -2.370688 1.576685 0.086015 -0.525918 -1.578110 -9.925506
1 -0.244352 -2.344709 1.531407 0.414380 -0.354623 -0.504384 -10.114675
1 0.289806 -2.610233 1.559358 0.134037 0.122806 -0.103155 -11.940291
1 0.108786 -2.730639 1.549169 -1.063607 -1.599808 -0.212337 -11.648604
1 -0.400126 -2.260075 1.578893 -0.210712 0.502849 -0.760061 -11.208324
2 -0.730052 -2.973066 0.718648 -0.880863 1.388160 -1.809761 0.000001
1 0.369741 -2.561290 0.754350 -0.008224 -1.294823 -1.698145 0.044228
2 -0.763423 -2.519184 -2.195746 0.928364 -0.908864 -0.163678 0.061970
2 -0.751264 -2.282041 -1.207587 0.932923 -0.827834 -0.222723 0.002783
1 -0.457474 -2.246386 1.486081 -0.049585 -0.050004 -1.721016 -11.370512
1 -0.310905 -2.241839 -0.768221 -0.263092 -0.331932 -0.459180 -0.001218
2 0.124079 -2.243749 -0.512782 -2.288185 -0.345390 -0.641266 0.016464
1 0.389705 -2.257240 1.508827 -1.207947 -0.819310 -0.752394 -11.544643
2 -0.192786 -2.337844 -0.160905 0.052391 -1.766464 0.322874 0.000036
2 0.208774 -3.071159 -2.295116 -0.200413 0.648269 0.048667 0.000300
1 -0.714186 -2.834014 -3.063646 -1.227008 -0.332191 1.166563 0.000125
2 0.401440 -3.092261 -2.073842 -0.829696 -0.852120 0.800346 0.002105
1 -0.421212 -2.255638 1.185068 -0.719512 -1.524662 -0.761508 -5.102810
2 0.033959 -2.289477 -0.635393 -0.304579 -1.975073 0.995254 0.136897
2 0.389351 -2.299086 -0.619265 -0.286274 -1.831695 -0.937407 0.002076
2 0.396676 -2.806696 -1.571961 -1.122584 0.875258 -0.538831 0.000014
2 0.390586 -3.091185 -0.995049 0.455287 0.842394 0.492441 0.001672
1 0.385901 -2.483133 1.397328 -0.975233 -0.796819 1.107444 -7.447047
1 -0.132431 -2.526747 1.578623 0.294365 0.006797 -0.317352 -12.968056
1 -0.090643 -2.718990 1.560982 0.337059 0.834510 -1.316615 -7.864225
1 0.240941 -2.386828 1.601550 0.302513 0.389962 -0.478213 -8.800771
1 0.020103 -2.685830 1.594357 0.013430 0.201074 -0.224014 -12.754721
1 -0.228244 -2.626723 1.578763 -0.265958 0.925426 0.391259 -7.346413
1 0.064579 -2.269308 1.581144 0.492804 -0.335535 -1.593163 -12.509377
1 -0.434648 -2.357110 1.566035 -0.110005 -0.595651 -0.002052 -9.691542
1 -0.274948 -2.264398 1.594285 -0.426033 -0.009934 0.899859 -13.439128
1 0.194006 -2.294827 1.601936 0.943234 0.635366 -0.514461 -11.028147
1 0.090466 -2.478973 1.617140 -1.307666 0.005048 0.742763 -12.419019
1 -0.183010 -2.222807 1.410997 -0.662179 0.064562 -0.524045 -12.322340
1 -0.275225 -3.083613 -2.389807 0.686394 1.235724 1.073745 0.001468
2 -0.851055 -2.746843 -1.042810 0.570515 0.387460 0.036745 0.030228
2 -0.807191 -2.354875 0.371078 1.011546 0.194925 1.216750 0.002543
1 -0.138117 -2.629244 1.617959 0.549394 1.066624 0.262129 -8.499713
1 0.105973 -2.625174 1.600566 0.114206 -0.197321 -0.534238 -12.517949
1 -0.163349 -2.226326 1.612809 -0.095658 -0.196853 -1.238811 -11.574551
1 -0.021138 -2.375145 1.635560 1.992417 -1.251518 -0.808486 -10.662994
1 -0.024147 -2.490417 1.601184 0.125305 0.534856 0.374083 -11.529531
1 0.307905 -2.273510 1.608241 0.401954 0.616673 -1.441495 -11.166872
1 0.200548 -2.745236 1.618513 0.441230 0.120141 0.006572 -12.369652
1 0.215155 -2.562301 1.618964 0.416511 -0.597121 0.307831 -10.591463
1 -0.406725 -2.478666 1.633527 -1.351012 0.164098 -0.104456 -6.280815
1 -0.428437 -2.229164 1.320608 -1.233767 -0.036426 0.610081 -9.133339
1 -0.131840 -2.213420 1.299932 -0.256062 0.635598 -0.608198 -8.205016
1 0.104287 -2.235961 1.217552 -0.702174 -0.888640 0.253590 -11.779181
2 0.175022 -2.227304 -1.711655 -0.928982 -0.136330 -0.740596 0.006402
1 -0.592369 -2.253678 1.604411 0.309949 -0.231192 -0.897022 -5.758328
2 -0.849359 -2.557747 -2.483733 1.766454 0.746439 0.730383 0.000425
1 0.425820 -2.749275 1.630006 1.155954 0.352545 -0.276002 -7.076944
1 -0.347034 -2.342208 1.629389 -0.388417 0.057150 -0.409422 -11.162677
1 0.356040 -2.549953 1.640562 0.134741 0.222144 -0.298754 -12.202900
1 0.285516 -2.682893 1.637317 -0.457575 1.074376 -1.088532 -9.455877
1 -0.495404 -2.394141 1.648386 0.132665 -0.436148 0.812773 -7.223816
1 0.420839 -2.247784 0.996739 -0.663424 -0.240316 0.750619 -4.980070
2 0.420958 -2.330104 -2.551918 -0.049570 -0.505220 0.864160 0.005854
2 0.418106 -3.024302 -2.664640 -0.282075 -0.235865 0.263389 0.020332
1 0.409523 -2.532813 1.539571 -1.284359 -0.284067 0.520248 -11.071757
1 0.432454 -2.449380 1.145626 -0.438516 0.742509 0.279104 -5.341437
2 0.418083 -2.824756 -2.529535 -0.636167 0.876423 0.644694 0.005268
1 -0.027841 -2.781450 1.653984 -0.986310 1.355854 0.052354 -7.961154
1 0.096324 -2.779115 1.647518 -0.064707 0.353117 -2.087093 -9.909443
1 0.128069 -2.380081 1.653948 -0.010385 0.469738 -0.525502 -9.209401
1 0.326533 -2.380688 1.648652 0.736699 0.359998 0.893290 -10.268970
1 0.189554 -2.470539 1.646662 0.690849 -1.000960 -0.358142 -12.411168
1 0.175680 -2.849388 1.634022 -0.233123 -0.029624 -0.669456 -5.810550
1 -0.232480 -2.538916 1.652170 0.484101 -1.763139 0.166877 -12.042634
1 -0.308116 -2.203312 -2.402564 -1.096186 -0.893229 -1.504393 0.006866
1 -0.122074 -2.201687 1.150710 -0.884205 -1.540450 0.025388 -9.389038
1 0.116429 -2.205523 -0.711616 -0.691844 -0.430157 0.414427 0.065651
1 -0.238456 -2.206848 1.282022 0.390405 -0.478000 0.010022 -11.693446
1 0.078054 -2.205224 1.106528 1.205843 0.674861 0.633773 -7.895476
1 0.414921 -2.216424 1.409983 0.227089 -1.039045 1.007953 -10.690554
1 0.094373 -2.210635 1.418969 -2.420727 -0.528920 -0.207733 -12.548347
2 0.107643 -2.206722 -0.949274 -1.096540 0.139769 -1.455880 0.000479
2 -0.700864 -2.205460 -0.105048 -0.570388 0.063904 -1.153411 0.002841
1 -0.013467 -2.225775 1.156548 -0.557602 -0.087721 1.194755 -10.684513
1 0.399922 -2.214778 1.168495 0.187681 -0.354912 -0.668725 -12.078037
2 0.306098 -2.216897 -1.042319 0.296622 0.798564 -0.460996 0.001078
1 -0.116327 -2.201507 1.494760 -0.013103 1.163911 0.915300 -11.637852
2 0.045174 -2.222622 0.205118 -0.103853 -0.344132 -0.094190 0.000060
2 -0.051279 -2.207744 -2.625607 1.636466 0.620184 1.191132 0.002137
1 -0.567271 -2.214530 1.508042 -1.597651 -0.008607 -1.411139 -8.153480
2 0.257299 -2.206946 -2.176989 -0.552135 0.742986 -0.339152 0.000524
1 0.386670 -2.215334 1.650879 -0.085639 0.937756 -0.286337 -11.237406
1 0.102600 -2.632518 2.144353 -0.289986 -0.873796 0.569818 -11.266052
1 -0.102634 -2.620973 2.133239 0.912287 -0.520221 0.876033 -10.027694
1 -0.140092 -2.310480 2.112078 0.999289 0.351574 0.827811 -11.577530
1 0.244633 -2.388933 2.168157 -0.221491 0.978904 -0.143300 -11.869315
1 0.144536 -2.387958 1.975179 -0.198125 -0.891452 -0.146386 -12.229490
1 0.099738 -2.541491 2.324252 -0.246340 1.582521 -0.287092 -7.879089
1 0.275819 -2.274744 2.037927 -0.427079 -1.056290 0.342576 -13.242778
1 -0.159259 -2.514349 1.874572 1.089449 1.209005 2.007300 -11.794808
1 0.146186 -2.357814 2.218880 0.799699 1.034111 -1.554137 -10.619312
1 0.273004 -2.626668 2.380735 1.179103 -0.690649 0.103959 -4.512294
1 -0.073048 -2.718908 2.112492 -0.131469 -0.012118 0.691898 -6.644035
1 -0.393728 -2.546774 1.730333 0.746102 -0.499366 0.171246 -4.973460
1 -0.145131 -2.598819 1.949065 -1.470039 -0.131122 0.331509 -10.623364
1 -0.233104 -2.276496 1.991339 -0.153754 -0.011148 1.418296 -12.007751
1 -0.158186 -2.268453 2.207959 -0.586307 -0.663700 0.970143 -12.159118
1 -0.164325 -2.530014 2.132715 2.370023 -1.329836 0.281780 -10.041392
1 -0.073171 -2.296525 1.923709 0.288313 -0.272535 -0.751364 -13.404400
1 0.285861 -2.711773 1.932751 0.736380 -1.211107 1.420890 -10.230972
1 0.001431 -2.647417 2.113024 -2.124051 0.238046 -0.317128 -11.144387
1 0.075082 -2.305578 2.142398 0.308604 1.414758 1.351831 -10.868524
1 -0.040163 -2.367058 2.156013 0.133306 -0.475796 0.916349 -12.930129
1 0.171231 -2.378997 2.077011 0.624116 -0.053361 -0.095212 -11.058343
1 0.292730 -2.438074 2.309730 0.027124 -0.651232 -0.362198 -10.401640
1 -0.310518 -2.455925 2.042518 -0.233883 0.526974 0.736152 -7.899557
1 -0.023470 -2.561232 2.173896 0.043633 -0.540856 0.712981 -10.833678
1 0.180692 -2.642346 2.222499 -0.227262 -0.655325 1.295213 -10.779161
1 0.119959 -2.744691 2.198967 0.239527 -0.716821 -0.770006 -6.475651
1 0.076516 -2.427274 1.897946 -0.637495 -0.665118 -0.994384 -13.311844
1 -0.342459 -2.333104 2.230903 -0.317586 0.675588 1.089504 -7.086681
1 -0.127248 -2.414688 2.120685 0.996399 -1.566267 -1.641620 -10.719380
1 0.193885 -2.679346 2.114009 -0.261926 -0.039941 -1.016218 -10.847586
1 0.200822 -2.476441 2.353270 -1.142764 -1.297904 0.715430 -8.337899
1 0.339575 -2.358754 2.098434 -0.740893 -0.987109 1.528635 -12.429387
1 -0.237496 -2.378543 2.008156 -1.855018 0.754199 0.553561 -11.215173
1 0.071478 -2.531435 2.105433 -1.511860 -0.074263 0.111053 -12.082010
1 0.147552 -2.679459 2.341363 0.370981 -0.537290 -0.496554 -3.766194
1 0.112174 -2.270182 2.526939 0.399671 0.251899 -0.962679 -7.668535
1 0.348769 -2.576672 1.827509 1.577764 -0.199566 -0.659667 -10.858594
1 -0.073915 -2.636196 2.029748 0.012788 -0.121594 -0.249916 -9.767653
1 0.175396 -2.785691 2.121791 -0.447152 0.142389 0.075624 -6.969119
1 0.005704 -2.537549 2.274386 0.431574 -0.672474 -0.832610 -9.166340
1 -0.081643 -2.483431 2.194618 -1.298102 -1.158793 -0.367679 -10.375645
1 -0.257803 -2.498260 1.833432 -0.262699 0.536423 0.124829 -10.635426
1 -0.147979 -2.235681 2.506053 -0.422949 0.385551 0.158278 -2.273908
1 0.211757 -2.559056 1.992915 0.446818 1.577852 -0.109475 -11.679811
1 0.371951 -2.612789 2.198985 0.086439 -0.183375 -0.738086 -10.672786
1 0.250879 -2.377461 2.011146 -0.255590 -1.244371 -0.094433 -11.072622
1 0.390698 -2.457384 2.098947 -0.113401 1.392166 -0.790603 -12.796812
1 0.311634 -2.616494 1.965045 0.287603 1.583566 -0.773501 -11.819091
1 -0.101604 -2.486612 2.332530 -0.652404 -0.447807 1.677807 -6.726592
1 0.205916 -2.569499 2.144798 -0.090147 -0.383521 -0.474483 -11.886152
1 0.362374 -2.314436 1.967686 2.293994 -1.287132 1.122114 -11.495811
1 0.254950 -2.613371 1.876600 1.877415 -0.900209 1.466606 -10.215682
1 0.072414 -2.655872 2.271509 -0.863040 -0.932196 0.979256 -7.199949
1 0.236070 -2.332908 2.395454 -0.305206 -1.046534 -1.192498 -9.881815
1 -0.157328 -2.687489 2.389771 -0.074587 0.658017 1.365174 -0.738895
1 -0.309406 -2.466190 2.204546 0.820880 0.644626 0.377371 -4.667578
1 -0.122426 -2.710325 2.238731 -1.109964 1.411205 0.480293 -4.909581
1 0.151191 -2.481614 2.040996 -0.644200 -0.101331 -1.258745 -13.139711
1 -0.039326 -2.305886 2.051156 0.531393 -0.500667 -1.485499 -13.555221
1 0.085217 -2.690454 2.060870 0.553457 2.249055 0.578535 -10.575271
1 0.276436 -2.642665 2.169361 -1.009246 0.066603 -0.935698 -10.600757
1 -0.238747 -2.376840 2.220796 -0.217068 0.076872 0.430391 -9.251678
1 -0.041238 -2.669127 1.920161 -0.290121 1.064503 0.873301 -6.048834
1 0.257650 -2.474830 2.106854 -0.558969 0.481833 -0.612182 -12.031414
1 0.080646 -2.432504 2.263005 -1.259276 -0.435327 0.580628 -11.576035
1 0.305532 -2.506103 2.217994 -0.171506 -0.194360 -0.673007 -11.463985
1 0.034726 -2.386378 2.075159 0.416999 -0.516477 -0.135768 -11.344804
1 -0.140749 -2.329148 2.008475 -1.895496 0.880886 0.541773 -10.829498
1 0.032991 -2.457438 2.163920 0.528076 0.865702 1.337162 -12.605885
1 -0.236019 -2.565531 2.055003 -0.835136 0.710800 0.178532 -7.239437
1 -0.191997 -2.491785 2.253576 0.676300 -1.253231 0.237803 -8.936567
1 0.193540 -2.530115 2.248562 0.481845 0.814242 0.438212 -10.976288
1 0.358816 -2.387028 2.449179 -0.498385 0.854556 0.256967 -8.495131
1 0.085345 -2.664387 1.934489 1.304816 -0.723549 -0.035434 -11.393093
1 0.197765 -2.662249 1.980324 1.608694 0.005581 0.427018 -10.895793
1 -0.026617 -2.425322 2.375411 0.873771 0.679304 -0.985407 -6.531545
1 0.140275 -2.271026 2.011540 0.561556 0.606402 -0.947313 -11.987430
1 -0.155847 -2.225461 1.926693 0.511535 0.137171 -0.640405 -12.448811
1 -0.163024 -2.421817 1.933479 0.499521 -0.380212 1.664487 -11.513309
1 -0.326964 -2.321096 1.993983 -0.260277 0.632775 -0.122746 -9.898671
1 -0.005789 -2.563136 2.043819 -0.715183 0.632997 -1.120088 -10.377083
1 0.019696 -2.322875 1.880866 0.275268 -0.383451 0.695412 -13.035729
1 -0.066841 -2.515801 1.950426 -1.120481 0.697762 -1.008159 -11.987661
1 0.308122 -2.514835 2.011439 -0.057524 0.563992 1.896057 -12.862399
1 -0.181008 -2.401047 2.319852 -0.198949 -1.580290 0.223306 -8.163549
1 -0.468377 -2.306741 2.118181 1.222709 1.675587 -0.276172 -3.860408
1 -0.365988 -2.519397 1.828025 0.627001 0.206286 -1.010095 -6.977105
1 0.272660 -2.825828 2.014540 -0.569371 -0.996611 -0.694133 -5.812723
1 -0.265629 -2.370567 1.796197 -0.915761 -1.037060 -0.774491 -10.599336
1 -0.241768 -2.293086 2.109995 1.111073 -0.383156 -0.748659 -10.526731
1 0.033511 -2.362486 1.977259 1.266564 -0.031980 -1.297870 -11.797538
1 -0.038156 -2.474672 2.082340 -0.396705 -0.036656 0.928940 -12.356110
1 0.113538 -2.824955 1.773415 -0.820188 -1.450880 -0.382461 -6.462409
1 -0.268207 -2.251894 2.225046 0.745511 0.439438 0.666426 -11.887983
1 -0.508483 -2.301548 2.011097 -0.020667 -0.137073 -0.366800 -5.431458
1 0.025914 -2.246342 1.965244 0.179119 -0.552817 -0.998865 -11.878988
1 0.151587 -2.454455 2.160407 -0.708709 -0.517296 0.695919 -12.562408
1 -0.093326 -2.599488 2.242901 -1.362242 -0.490926 -0.549307 -8.471210
1 0.214022 -2.362848 2.297706 1.743814 0.624100 -0.227431 -9.668639
1 -0.453069 -2.432445 1.775006 0.391163 1.105692 -0.397505 -7.151442
1 -0.283703 -2.406104 1.904542 -0.359281 0.177264 -0.597810 -10.435345
1 0.031850 -2.479071 1.994892 -0.681492 0.760286 -0.738682 -13.023736
1 0.106281 -2.352634 1.797199 0.113374 1.369528 -0.631613 -13.002679
1 -0.265725 -2.577016 2.275222 -0.148191 -1.562292 1.638442 -3.398563
1 -0.522845 -2.344790 1.793677 -0.802854 -0.792519 -0.667855 -9.662131
1 -0.560431 -2.445865 1.726323 0.782172 0.287253 -0.123862 -4.610208
1 -0.083655 -2.408045 2.005057 -0.515368 -0.299234 -0.110680 -10.639446
1 0.050387 -2.234030 2.065209 -0.246308 -0.035350 0.596160 -12.084451
1 -0.038603 -2.419969 2.259911 0.565260 0.508213 -0.070401 -10.329863
1 0.180684 -2.742333 1.914344 0.874206 0.285979 0.255026 -9.084531
1 -0.158034 -2.498917 2.012391 0.202136 -0.321711 -0.869298 -10.593817
1 0.016283 -2.580132 1.936138 -0.564133 -0.284939 -0.817706 -11.218920
1 0.323197 -2.297397 2.557591 1.273088 0.297057 1.628161 -8.164044
1 0.082435 -2.429437 2.404162 0.459441 0.596803 -0.286481 -5.411458
1 0.348530 -2.269616 2.445473 -0.156375 1.367441 -0.398485 -11.629017
1 -0.319241 -2.662511 1.966048 -1.034036 0.013403 0.359398 -3.508551
1 0.219370 -2.455485 1.960511 1.200612 -1.064763 -0.049158 -10.662421
1 0.352626 -2.408080 2.188655 0.236664 1.432581 1.998565 -11.380926
1 0.224981 -2.651364 1.778955 -1.107468 -0.371528 -1.058635 -12.039447
1 0.225932 -2.291383 1.949066 -0.284372 1.487773 -0.628535 -11.552520
1 0.356070 -2.677025 2.096287 -0.406706 -1.831253 1.587260 -10.797256
1 0.325829 -2.347031 1.769489 0.149191 -0.204728 0.155220 -12.272575
1 -0.129354 -2.313401 2.440098 -0.243104 -0.496349 1.717886 -6.388050
1 0.199568 -2.253630 2.283751 0.078484 0.255027 -1.795795 -12.618952
1 0.249210 -2.720247 2.040616 -0.641961 2.614101 -0.316411 -9.066716
1 -0.409944 -2.273476 1.953591 -0.948096 0.275112 -0.980599 -9.207732
1 0.361835 -2.311464 1.861800 -0.454866 0.343821 -0.116713 -10.937213
1 -0.437916 -2.402968 2.015879 0.421798 -0.235723 -0.166186 -7.217769
1 -0.382614 -2.436559 1.905131 -1.145865 -0.998917 0.421227 -9.180133
1 -0.368910 -2.337672 1.844754 0.248794 0.648381 0.634560 -10.911071
1 -0.092736 -2.740739 1.879433 -0.006985 -1.034044 0.757764 -5.127508
1 -0.014401 -2.694953 2.230037 -0.152763 2.383316 1.292805 -6.367348
1 -0.617937 -2.283791 1.771564 0.349890 -1.091258 -0.530097 -6.481879
1 0.023450 -2.416269 1.799114 -1.176966 1.069368 0.704108 -12.578747
1 -0.188704 -2.606769 2.204414 0.211179 0.807361 -0.080387 -7.293565
1 -0.166427 -2.335755 1.873155 -0.450794 -0.562976 1.336452 -12.215068
1 -0.350513 -2.347976 2.095627 -0.105234 -0.548892 0.027647 -8.004718
1 -0.203456 -2.693364 1.985753 0.354783 1.097574 1.186748 -6.872272
1 -0.477049 -2.469470 1.932649 0.000760 -1.458475 0.033573 -4.897203
1 0.104741 -2.580535 2.008071 0.814440 0.886820 -0.472650 -12.460219
1 -0.261413 -2.691711 1.789453 -0.412692 0.533078 -2.354151 -6.317726
1 0.201332 -2.553882 2.426189 0.186564 -0.016173 0.681606 -4.296132
1 0.286915 -2.459005 2.426761 -0.809349 -0.536083 -0.865013 -6.249011
2 -0.411591 -3.065405 2.475517 -0.209804 -0.051435 0.265270 0.000075
1 -0.290654 -2.506571 1.941964 0.134081 -1.981552 -0.198549 -9.430335
1 -0.001328 -2.703628 2.003614 -1.559279 0.134106 -1.132622 -7.158702
1 0.040761 -2.729739 1.802447 1.734884 1.407262 -0.264886 -9.006606
1 0.130130 -2.290713 2.417291 -0.781559 -0.658311 1.465185 -10.434712
1 0.117239 -2.335099 2.310522 -0.310960 0.180747 -0.576508 -9.660568
1 0.229985 -2.510268 1.853053 2.067622 0.431212 0.018321 -12.775280
1 0.344972 -2.683691 1.813900 -0.635954 -0.281867 -0.406460 -9.116753
1 0.078779 -2.825319 2.011733 -0.659543 -0.289896 -1.042016 -4.714234
1 -0.137512 -2.375905 2.226379 0.115784 -0.661255 -1.291376 -11.700213
2 -0.734211 -2.984933 2.553682 -1.435325 0.111937 -0.007617 0.000015
1 -0.311938 -2.333532 2.345526 -0.344918 -0.345482 0.001745 -5.438879
1 0.368259 -2.802459 1.911467 0.129410 -0.975370 -0.388489 -6.321914
1 -0.605894 -3.034481 2.064546 -0.106715 -1.377202 -0.547202 0.405992
2 0.373021 -2.593456 2.963826 -0.346434 0.509518 -0.340637 0.052088
1 0.132592 -2.316083 1.904943 -0.607754 -1.018539 -0.180384 -11.560640
1 0.133210 -2.510787 1.938773 -1.020909 0.741742 -0.475415 -12.399735
1 0.177882 -2.406489 1.874174 -0.714507 0.460079 -0.122433 -13.431746
1 -0.184478 -2.659659 2.088881 0.947774 1.212659 0.561915 -6.959812
1 -0.468374 -2.367320 1.905403 -1.372342 -0.342009 0.045026 -8.681228
2 0.112808 -2.622783 3.064097 0.038675 0.476974 0.939956 0.000946
1 0.342898 -2.494780 1.899537 -0.137940 0.223840 0.130958 -13.107154
2 0.397308 -2.737403 2.726331 -0.137565 0.261452 -1.418179 0.000094
2 -0.106617 -2.652128 2.994526 1.266995 0.324043 0.506263 0.001853
1 -0.225417 -2.265712 2.415113 1.057075 0.701665 -0.120358 -7.314276
1 -0.202648 -2.295026 2.295763 0.120928 3.781983 0.272946 -10.653059
1 -0.594106 -2.325135 1.891414 0.258339 0.151924 0.198601 -4.281308
1 0.291008 -2.398131 1.902900 2.692826 1.223181 -0.193235 -13.238034
1 -0.128152 -2.698758 1.764449 0.331660 0.546340 0.360002 -10.820932
2 -0.690812 -2.515829 2.771435 -0.853692 0.791894 -0.150074 0.000165
2 -0.321275 -2.490689 2.435213 -0.355984 1.097264 -0.451353 0.006733
1 0.022363 -2.268217 2.451856 1.541602 0.055424 0.814925 -8.164611
1 -0.008780 -2.269334 2.180956 0.137130 1.109154 -0.039002 -10.195803
1 0.319437 -2.317219 2.252435 -0.287103 0.530461 -0.198882 -11.817897
1 -0.279181 -2.305465 1.887157 -0.491168 0.988785 0.935150 -11.636691
1 -0.224928 -2.391194 2.121360 -0.604729 0.175687 -0.167872 -7.741844
2 -0.367628 -3.087224 2.897802 0.820069 -0.916309 -0.477634 0.000013
1 0.019950 -2.337243 2.257524 2.478770 -2.487276 -0.366605 -12.053949
1 0.066450 -2.784962 2.117756 -0.472850 -0.211477 0.535700 -6.449419
1 -0.236703 -2.605847 1.898746 -0.399130 1.107367 -0.736224 -7.488637
1 0.348717 -2.571085 2.095591 -0.448551 -1.386096 -0.675225 -11.502252
1 0.090581 -2.543691 2.212712 -0.467573 0.371041 1.091117 -12.338143
1 -0.234144 -2.749585 2.099649 -0.804816 0.106463 0.877260 -2.282737
1 -0.398371 -2.528354 1.989186 1.682572 -0.435295 0.075121 -5.339828
2 -0.803969 -3.000334 2.994856 -0.064710 -0.972165 0.257336 0.002714
1 0.050265 -2.497776 2.706728 0.571830 -0.018326 -0.098174 -0.115661
2 -0.699914 -2.704560 1.904664 -0.474597 -0.575218 -1.010784 0.270775
1 -0.143614 -2.232797 2.351170 0.533434 0.313515 -1.718041 -12.124019
2 -0.025220 -2.620298 2.506759 -0.190910 -2.026012 -0.418524 0.002936
1 -0.084962 -2.320461 2.335588 -0.108583 1.000190 0.154372 -9.896792
1 0.386477 -2.430949 1.730314 0.953976 -0.246072 0.205093 -12.136121
1 0.409562 -2.249237 2.331973 -1.667427 -0.263504 0.158679 -11.877089
2 -0.035620 -2.455349 2.893208 -1.983824 -0.174882 0.575260 0.000771
1 -0.169162 -2.669492 1.862341 -0.680106 0.302176 1.396356 -8.608987
1 0.148391 -2.713821 1.820893 -1.424705 -1.285913 0.337701 -10.266312
1 -0.103998 -2.585913 1.804336 -1.152645 -0.136429 -0.487700 -10.322989
1 0.213761 -2.435348 1.761720 0.679610 0.219759 1.849682 -10.194172
1 -0.058871 -2.398546 1.877840 -1.099180 0.158167 0.822141 -11.945178
1 0.131945 -2.493390 1.815678 -1.885947 0.774782 0.167948 -12.797242
1 -0.544107 -3.019930 2.255713 0.480080 0.439966 0.414531 -0.059463
1 0.393189 -2.409322 1.852001 -0.500974 0.366703 -1.089125 -12.965076
1 0.268311 -2.609851 2.275303 0.830336 0.917765 -1.244971 -8.598680
1 0.259169 -2.612583 2.065454 0.275403 0.306768 -0.406750 -11.612466
1 0.307133 -2.791140 2.121408 0.791323 0.333892 1.273673 -6.150296
1 0.358337 -2.409290 2.011533 -0.408823 -0.095804 -1.275399 -10.367527
1 0.243866 -2.251763 1.698069 -0.521234 0.332252 0.205550 -12.797218
1 0.223298 -2.270401 2.496107 -0.495234 0.310809 0.689752 -8.802234
1 0.035764 -2.535247 1.825136 0.552364 0.931270 2.506330 -10.414153
1 -0.288602 -2.591928 1.746160 -1.444673 -0.329341 1.328102 -9.196120
1 -0.148505 -2.359705 1.768164 -0.333771 -0.777833 1.526154 -7.167703
1 -0.023110 -2.643965 1.787000 1.516801 -0.899680 1.294359 -9.764256
2 -0.048710 -3.030653 1.791265 -0.394231 -0.655371 0.709210 0.019073
1 -0.005137 -2.489460 1.732433 -0.223216 -0.206781 -0.218309 -11.986726
1 0.157014 -2.758992 2.019427 0.362140 0.689436 -0.148737 -9.102217
1 -0.430267 -2.281957 1.774317 -1.359658 0.477327 -1.799852 -9.977761
1 0.073955 -2.772282 1.907908 0.283812 0.407276 1.099890 -7.796581
1 -0.525317 -2.238041 1.829358 0.287787 -0.492683 0.760821 -10.502585
1 -0.055559 -2.489621 1.833729 0.196559 -0.907166 0.083156 -10.008032
1 -0.195410 -2.768121 1.827567 -1.036414 0.383852 0.228462 -5.253103
1 0.109778 -2.625618 1.776593 -0.458554 -0.256219 0.247408 -10.706219
1 0.159704 -2.588217 1.863658 -0.616266 -0.490974 -0.749398 -10.555605
1 0.375227 -2.344033 2.639478 -1.717401 -0.857935 -1.008748 -5.572736
1 0.393959 -2.270250 2.159207 -0.113938 0.295349 0.584920 -10.674378
2 -0.582043 -2.566102 2.277855 0.648598 -1.023423 -0.532479 0.000029
1 -0.132464 -2.450831 1.780318 0.676875 1.832900 -0.915250 -6.970771
1 0.230992 -2.319846 1.801246 0.349688 0.860536 0.553620 -11.614727
1 -0.044299 -2.299903 1.801677 0.628290 0.183768 -1.049204 -12.603173
1 -0.326744 -2.387656 1.715767 -0.416222 -0.884705 0.513553 -8.830825
1 0.243037 -2.857530 1.716119 -0.688726 1.574841 -0.555579 -6.796769
1 0.105695 -2.251395 2.233621 0.416118 -1.496728 0.017562 -13.188498
1 0.296616 -2.247441 2.339129 0.426652 1.467142 -0.485003 -12.472510
1 0.126539 -2.363242 2.578155 1.154382 -0.696733 -0.017065 -2.160832
1 -0.814438 -2.353313 2.655275 -1.617305 -0.756052 -1.608404 0.042304
2 0.096110 -2.968694 2.331681 -1.060375 0.225937 0.040810 0.000136
1 0.305893 -2.460759 1.802311 -0.940663 0.908530 -0.049134 -12.593807
1 0.110253 -2.443855 1.720767 -0.436145 0.294180 -0.449490 -9.474580
1 0.281780 -2.738593 1.716379 -0.250984 0.656824 0.609229 -6.693624
1 0.201869 -2.533848 1.747122 -0.812450 -0.439196 0.161042 -12.001849
1 0.207752 -2.808508 1.817729 1.779323 0.003139 0.450506 -7.053017
1 -0.240958 -2.275461 1.774921 -1.018680 0.207883 -0.231613 -11.203406
1 0.170612 -2.747523 1.722162 -0.842086 -1.403320 0.566846 -12.065064
1 -0.062676 -2.390997 1.728684 -0.432942 0.873474 0.643925 -8.589889
1 0.033149 -2.300933 2.355611 -2.350478 0.354164 0.151407 -9.867951
1 -0.134252 -2.248360 1.814861 -1.608927 -0.029132 -1.783274 -10.228898
1 0.339595 -2.345048 2.354974 0.817749 0.004722 0.044544 -12.121965
1 0.427888 -2.575729 1.910362 1.718322 -0.973846 -0.519671 -11.004272
1 0.341458 -2.227495 1.763732 0.982945 0.562676 -0.746868 -11.884656
1 0.358386 -2.572495 2.318743 0.451435 -0.345618 0.802917 -7.524365
1 0.186042 -2.289109 2.123404 -0.153319 -0.329165 0.110309 -11.410744
2 -0.722626 -3.008863 2.059340 -0.439755 0.312820 -1.293411 0.465956
1 0.185632 -2.813659 3.079420 0.480166 0.928402 -0.204090 -0.001020
1 -0.050824 -2.776257 1.782759 0.411488 -1.217783 -0.484508 -6.876417
2 -0.184901 -3.108820 2.608365 1.179752 -0.007392 0.366646 0.000044
1 0.422196 -2.503055 2.188089 0.550923 0.513014 -0.135886 -12.360062
1 0.345983 -2.877960 1.789062 0.770003 -0.870230 -0.477889 -3.448762
1 -0.073235 -2.247679 2.269076 1.525771 0.649363 -0.958597 -10.200946
1 0.362979 -2.748139 2.013972 0.311158 -1.062321 1.717741 -9.032092
2 0.186234 -3.004852 3.112487 1.511265 0.710649 0.139696 0.001476
1 0.299651 -2.248059 2.644649 1.221485 0.594943 1.140584 -5.533086
1 0.286279 -2.268550 2.145853 0.242398 1.508704 -0.024978 -11.964095
2 -0.635712 -2.810920 1.889501 0.723020 -0.012699 1.275177 0.270803
1 0.395600 -2.431112 2.278149 -1.059057 0.540574 1.939546 -10.420431
1 0.415407 -2.607072 2.009892 0.880477 0.695590 -0.610747 -11.501984
1 0.276559 -2.245771 1.861459 0.491034 0.161503 1.272941 -12.363398
1 0.059752 -2.241696 1.817633 -0.644297 1.773208 -0.475695 -12.377435
1 0.424063 -2.685574 1.938069 0.263011 -0.493201 -0.650428 -10.511364
1 0.123822 -2.561423 1.682883 0.808595 -1.869445 -1.632191 -12.938497
1 -0.194451 -2.549658 1.747343 -0.528757 0.944957 -0.859135 -10.684797
1 -0.114858 -2.453512 1.676994 -0.165727 -0.400470 -1.035754 -10.553217
1 0.385003 -2.661104 1.683607 1.144213 -0.150868 0.248414 -10.992955
1 0.290623 -2.474036 1.687618 1.706784 -0.813287 0.296984 -13.088808
1 0.127575 -2.277588 1.689339 -0.489792 0.102404 0.880897 -12.234456
1 -0.296627 -2.670249 2.964618 0.102999 0.093058 -1.521562 0.001484
1 0.032958 -2.305804 1.731561 0.489211 1.881080 -0.673586 -11.513283
1 0.371695 -2.721404 2.194369 -0.260279 0.034443 0.852547 -5.763031
1 0.223414 -2.363082 1.698568 0.562460 1.355772 0.282329 -10.540577
1 -0.081657 -2.561227 1.686881 1.343891 -0.372652 0.299607 -12.163860
1 -0.336065 -2.272707 1.726640 -1.549701 0.715283 -0.654317 -11.947505
1 -0.135513 -2.216339 2.068742 0.423562 0.580846 0.543220 -10.848381
2 -0.721558 -2.242656 2.869686 0.610165 -0.394513 -0.008480 0.006587
2 0.219386 -2.304080 2.760893 0.835315 -1.124796 -1.355310 0.031201
2 0.052811 -2.989557 2.779683 0.564223 1.615219 0.695215 0.000006
1 0.390275 -2.250581 2.061643 -2.360269 -0.320386 -0.329191 -11.285633
1 0.158892 -2.239549 1.807292 -0.321518 1.310084 -0.561490 -11.714824
1 -0.228201 -2.445377 1.721433 0.037054 -0.952955 -0.057333 -12.855114
2 0.039589 -3.056400 1.663953 -0.446840 0.376875 -0.635972 0.029880
1 -0.324190 -2.489964 1.689604 0.938961 -0.583244 -0.725006 -8.082790
1 -0.212686 -2.640961 1.692254 -0.275733 0.007531 -2.098874 -10.027466
1 0.335223 -2.794255 1.656462 1.505548 1.114647 -1.026896 -6.956978
1 -0.060078 -2.246519 1.689827 -0.084023 -1.399794 -0.914673 -11.357813
1 0.082856 -2.669943 1.690738 -0.859112 0.539823 0.852071 -10.978333
1 -0.126507 -2.855785 1.679710 -0.407123 -0.787176 0.812047 -3.091636
1 0.410483 -2.321402 1.678784 0.391168 0.831130 0.288863 -11.207354
1 0.021670 -2.586372 1.681395 0.049133 -0.513776 -0.398360 -11.842912
1 0.028627 -2.894310 1.664362 0.982081 0.436833 0.745554 -2.749329
1 -0.135107 -2.328410 1.661185 -0.172810 1.456015 -1.695291 -11.860165
1 -0.237894 -2.346259 1.665407 1.315088 -0.816750 0.125050 -11.972544
1 -0.463957 -2.294848 1.670777 0.136770 -0.049268 -0.248454 -11.056023
1 -0.573800 -2.341125 1.692802 -1.608186 -0.718946 3.309735 -7.284440
1 -0.046839 -2.684787 1.686010 -1.586647 0.950926 0.457183 -12.001476
1 -0.330849 -2.648853 1.655651 1.008264 -0.721281 -0.972817 -5.527237
1 -0.139867 -2.743019 1.657062 0.258449 0.335081 0.485604 -8.669854
1 0.306477 -2.598679 1.722659 0.219600 -0.640896 1.766766 -11.506252
1 0.192869 -2.650395 1.660291 -0.792919 0.255191 0.470573 -11.353924
2 -0.402022 -2.372005 3.093726 -0.520268 -2.138574 -1.620453 0.000265
2 -0.719929 -2.244268 2.674281 0.667472 -1.389018 -1.005610 0.047194
1 0.111252 -2.220621 2.342499 1.012528 1.368034 1.364115 -12.843588
1 0.020804 -2.221714 2.285698 0.220727 0.345667 -0.599025 -9.219220
1 0.400689 -2.247516 2.665055 -0.158162 1.122378 -0.086592 -5.621992
1 -0.366834 -2.241216 2.311765 1.420726 -1.486191 -0.024666 -5.566958
2 -0.850716 -2.470204 3.112185 -1.171648 -1.371804 -0.693317 0.000715
1 0.414897 -2.519620 2.401767 -0.838065 -0.006853 0.347866 -5.109527
1 0.421289 -2.508723 1.800770 0.049860 -0.716278 1.130261 -11.563874
1 0.426437 -2.242988 1.816526 -1.048460 0.486228 0.760934 -10.267002
1 0.433325 -2.388244 2.534635 -1.077660 0.507863 -0.084786 -6.498053
1 0.432356 -2.501053 1.986896 -1.053190 0.056542 -1.236668 -9.723391
1 -0.351851 -2.201623 1.656902 1.580600 0.432184 -0.069979 -12.386898
1 -0.537846 -2.221855 1.717423 0.356435 -0.031098 -0.643413 -9.493291
1 -0.250598 -2.210520 1.690795 -1.404620 0.364554 0.168910 -12.461082
1 -0.264582 -2.200633 1.920873 0.211981 1.056249 0.156334 -12.744146
1 0.213782 -2.202302 2.402597 1.420058 -0.153773 0.139449 -12.687143
1 -0.032165 -2.207297 1.889045 -0.623876 -0.346354 0.307089 -13.379881
1 0.332603 -2.218972 1.965244 0.275735 0.236236 -0.041914 -11.437059
1 -0.052625 -2.211533 2.404239 -0.883154 -0.174287 -0.192973 -11.567994
1 -0.360762 -2.220251 2.161790 -0.664258 -0.113433 0.525149 -9.419598
1 0.131201 -2.218630 1.928458 0.485253 -1.728973 0.746170 -10.147494
1 -0.325885 -2.212631 1.829100 0.690037 0.081451 -0.918352 -11.829849
1 -0.422643 -2.217196 1.850266 1.038802 0.693822 0.235146 -8.658607
1 0.186685 -2.205635 2.189760 0.599841 -0.729099 0.940815 -11.600848
1 -0.073268 -2.208080 1.988577 -0.029287 0.925169 -0.593634 -12.650620
1 -0.352785 -2.221458 2.021770 -1.230352 0.055950 -0.396593 -10.081512
1 0.012576 -2.188109 1.512726 0.223296 0.725849 0.473410 -11.802904
1 -0.579947 -2.065090 1.462216 0.242647 -0.319901 1.262481 -6.696950
1 -0.038823 -1.865440 1.391568 -1.458183 -0.381731 -0.678455 -12.407857
1 -0.404213 -1.966393 1.456631 -0.800391 0.165898 -0.247696 -10.268719
1 -0.154167 -2.083884 1.041459 0.592225 0.689877 -0.078780 -7.424562
1 -0.177083 -2.118236 1.466406 0.441293 0.330205 -0.872042 -13.415712
1 -0.261725 -2.084274 1.512950 0.256908 -1.990868 0.169111 -13.828965
1 0.049525 -2.026879 1.497174 -0.469198 -1.602601 0.427678 -11.710909
1 -0.471842 -2.020600 1.139098 -0.170146 1.484793 -0.136500 -4.031534
1 -0.197574 -1.926406 1.236607 -1.683554 -0.896182 -0.550284 -10.741333
1 -0.628984 -2.167995 1.430976 -0.268823 -0.327107 2.244127 -4.683669
1 -0.267579 -1.991861 1.458844 1.875166 -0.320969 0.075995 -10.549700
1 -0.058711 -2.041813 1.470362 -0.985153 0.621098 0.265648 -10.755973
1 -0.408449 -1.841003 1.483694 -0.030838 0.588638 -0.255241 -9.068525
1 0.244287 -1.909250 1.066825 -0.701503 0.365045 0.908907 -8.471802
1 -0.234822 -2.095469 1.269915 0.028078 0.374353 -0.611404 -11.449389
1 -0.435755 -2.091601 1.427833 1.771875 0.355290 -0.139527 -6.438293
1 -0.223298 -1.914569 1.506157 -0.772261 0.302573 1.578155 -12.270826
1 -0.076285 -1.956888 1.219379 -0.138047 -1.055582 1.182626 -11.109961
1 0.037521 -2.072743 1.091527 -0.778143 -0.250813 0.890898 -8.033775
1 -0.495201 -1.946399 1.232785 -1.010489 1.076098 -1.741414 -3.570569
1 0.045032 -1.979287 1.178534 0.130315 -0.361143 -1.534228 -10.409493
1 0.140880 -2.024526 1.237869 0.807557 -0.525546 0.833657 -12.426808
1 0.113270 -1.943707 1.440860 0.179329 -1.932051 0.484529 -12.181379
1 -0.375029 -1.941376 1.233398 -0.300673 0.918410 -0.667256 -6.218570
1 -0.129539 -2.024763 1.137920 -0.501893 0.853385 -0.448058 -10.661851
1 -0.245379 -2.066619 1.391257 0.130517 -0.428691 1.071286 -11.984491
1 0.034870 -2.110064 1.390809 1.451303 0.577966 0.573824 -11.861294
1 -0.108502 -1.863530 1.213028 -0.940281 -1.128801 1.147476 -10.816030
1 -0.319593 -1.876702 1.535659 1.315272 -0.426413 -1.746704 -10.124511
1 -0.299914 -1.895836 1.430803 1.371362 0.905363 -1.138198 -10.719151
1 -0.021006 -2.048379 1.213367 0.818011 -0.713954 -0.115692 -10.100764
1 -0.412474 -1.830767 1.594044 0.115550 -0.088707 -0.196642 -10.009220
1 -0.438711 -1.892815 1.347542 -0.516425 1.099895 -0.274436 -6.515092
1 -0.018442 -1.929312 1.010366 -0.055765 -0.043941 -1.250718 -5.706406
1 0.173174 -1.936637 1.353715 0.255616 0.177971 0.233932 -11.178458
1 0.116951 -2.034554 1.381715 -0.247880 0.988792 0.136277 -13.362679
1 -0.003367 -1.956266 1.579955 -0.625712 -0.199857 0.658831 -11.569593
1 -0.157699 -2.090215 1.567513 -0.277946 0.043338 -0.054383 -12.156801
1 -0.050494 -2.100505 1.324304 -0.991417 -0.320361 0.551636 -13.430255
1 -0.128563 -1.985560 0.995418 -1.055590 -0.954282 -0.511128 -5.179867
1 -0.378751 -2.084341 0.737118 0.316340 0.059242 1.663383 -0.025015
1 0.268054 -2.094708 1.262502 -0.581509 -0.286170 -0.603037 -11.183856
1 -0.090832 -1.808564 1.093663 0.770495 1.312713 -0.655214 -5.685779
1 0.279256 -1.913942 1.580025 0.606683 -0.639054 0.267513 -10.317469
1 -0.200389 -2.129147 1.148226 -1.883498 0.188848 0.898525 -10.327249
1 -0.265035 -2.075838 1.034090 0.972676 0.004988 0.594589 -5.439860
1 0.049935 -2.090398 1.612017 0.825402 0.921597 1.926723 -9.417108
1 -0.009161 -1.929562 1.474500 -1.015683 1.087598 -0.117130 -13.134143
1 0.259919 -2.069543 1.594756 -0.005150 -2.538229 0.431195 -10.696537
1 -0.356808 -2.083353 1.170417 0.079449 0.044646 -0.931158 -7.135666
2 0.076065 -1.907536 -0.612816 -0.033392 -0.149173 -0.780745 0.033661
1 0.054201 -2.117922 1.203925 -0.982865 -1.244093 0.555397 -11.323530
1 -0.311816 -1.792148 1.597103 0.310080 0.205512 0.685590 -11.673055
1 0.047267 -1.966675 1.079067 -0.044394 -0.508291 0.163672 -9.415282
2 -0.267860 -1.876120 -2.011468 -0.436589 0.496231 0.946877 0.001334
1 0.130476 -1.930601 1.144017 2.082115 -0.452431 -0.836083 -11.918713
1 -0.052829 -2.003642 1.068155 0.890634 -0.137097 1.421972 -8.763465
1 -0.222420 -1.942370 1.132792 -0.028770 -0.107415 -1.070358 -6.927920
1 -0.040277 -1.963554 1.320891 -0.200366 -0.119666 -0.306691 -9.969660
1 -0.385970 -2.081955 1.066803 0.139594 -1.470086 1.857328 -5.061728
1 0.230534 -2.021705 1.071783 0.234974 -0.504308 1.368290 -7.996828
1 -0.172505 -2.012179 1.500705 0.298665 0.922605 -0.131540 -11.567522
2 -0.725738 -1.837712 -1.651455 -0.316170 0.164563 -0.584725 0.004459
1 -0.076725 -2.128563 1.427912 -1.515644 -0.210497 0.580640 -11.196282
1 0.100937 -2.116690 1.490650 2.142447 -2.049075 -0.253986 -11.114583
1 -0.485743 -2.045910 1.503047 -0.932325 1.075622 1.240662 -7.882821
1 0.011342 -2.009999 1.399045 -0.884608 -0.697800 0.003751 -12.354944
1 0.213238 -2.029469 1.319141 0.500766 -0.536998 -0.380180 -11.895672
2 -0.584382 -1.847393 -0.951067 0.429090 0.026232 0.532412 0.001448
1 -0.254184 -1.823379 1.159607 0.115876 0.780739 0.240250 -5.622666
2 -0.486493 -1.837977 -0.568322 -0.995089 -0.597746 -0.500788 0.003831
1 0.340862 -2.028379 1.225520 0.405460 0.425941 -0.388227 -11.013768
1 0.217400 -1.985279 1.426479 0.486050 -0.037989 0.140077 -7.834729
1 -0.324388 -1.859282 1.309579 -0.077018 0.002382 -0.931370 -8.440464
1 0.295789 -1.933344 1.246720 -0.175215 -0.965066 0.968292 -11.972543
1 0.117197 -1.811612 1.646526 -0.531310 -0.263662 0.296917 -11.724796
1 0.289091 -1.951200 1.365416 0.682764 -1.249545 -0.165417 -11.592119
1 0.077081 -1.948133 1.280324 -0.511109 -1.341844 0.927252 -11.308908
1 -0.137091 -2.123322 1.231658 0.705353 -0.350447 -0.335837 -12.576721
1 0.046967 -1.908799 1.364940 -2.237387 1.669441 0.995255 -10.308104
1 -0.121241 -1.909710 1.320991 1.065339 1.555428 0.643601 -11.618006
1 -0.343150 -1.992502 1.098712 0.415198 0.824365 0.945457 -6.881575
1 -0.002975 -2.034475 0.973243 0.871161 -1.383334 -1.199422 -4.851530
1 -0.115392 -1.946363 1.428489 -0.402460 -1.067549 -0.992712 -11.913463
1 -0.083033 -1.875465 -0.801171 0.082733 0.403916 0.216240 0.009423
1 -0.592150 -2.089328 1.563520 1.422737 2.006348 -1.072514 -7.699342
1 -0.356744 -1.979175 1.338806 -0.914261 0.262563 0.639665 -9.210165
1 0.234793 -1.809535 1.499821 -1.286304 -0.115130 0.565081 -10.028234
1 0.046198 -2.062855 1.298503 0.915087 -0.085104 1.701509 -12.945329
1 0.227969 -2.086853 1.158229 -0.497002 0.655048 0.230837 -8.936813
1 0.132168 -2.050853 1.111827 -0.053462 -0.400691 -0.910529 -8.546533
1 0.235378 -1.835419 1.285945 0.095418 0.650696 0.176902 -10.143790
1 0.248998 -1.867102 1.173264 -0.317554 -1.301688 0.770213 -12.704323
2 0.382418 -1.784945 -2.434172 0.719307 0.323533 0.309210 0.146501
1 0.232920 -1.981799 1.177239 -0.286891 -0.317461 0.022241 -11.818665
1 0.373691 -2.079899 1.100956 -1.327815 0.084574 -1.301837 -9.178631
1 -0.823802 -1.809542 -0.922843 -1.151826 0.417710 0.135999 0.000267
2 0.261294 -2.140663 -1.476462 0.572612 -0.373561 -0.777249 0.000441
1 -0.144982 -2.048256 1.386792 -0.621575 -1.015567 -0.571132 -12.317537
1 -0.151600 -1.811740 1.397691 -1.373117 0.218204 0.003299 -12.810156
1 0.177900 -1.913771 1.239085 -1.141082 -1.138688 -0.151236 -12.754201
2 0.259422 -1.829408 -2.450702 0.783597 -0.105185 -0.769510 0.187789
1 -0.114271 -1.949307 1.559454 -0.152922 -1.017931 -1.035731 -11.543657
1 -0.063329 -2.048292 1.597170 0.049035 0.240629 -0.131845 -11.959829
1 0.300835 -1.949841 1.481230 0.525060 0.253534 0.222004 -12.171350
1 -0.214585 -1.786915 1.481916 -1.397740 0.171297 0.900930 -11.801433
1 -0.508127 -1.960739 1.566853 -0.859496 1.721688 -0.574454 -8.790118
1 0.142699 -1.951425 1.027497 -0.142481 -0.910513 -0.884818 -8.035891
2 -0.057430 -1.848196 -0.642044 0.907829 0.017411 0.029774 0.044488
1 -0.201736 -1.822965 1.287670 -0.951162 1.101989 0.847434 -10.893554
1 -0.281099 -2.173144 1.098067 0.593123 0.347964 0.369424 -7.214632
1 -0.330981 -1.968423 1.567427 -0.920584 -0.192242 1.238438 -9.931134
1 -0.250960 -2.080348 -2.763684 0.523538 -1.281018 -0.426375 0.001397
1 -0.213046 -1.989333 1.588359 -1.043529 0.160974 1.047435 -11.591269
1 -0.344448 -2.048680 1.421847 0.964486 -0.331775 -0.821479 -9.708219
1 -0.056168 -2.115259 1.145963 -0.514042 -0.609478 -0.264784 -11.078658
1 0.179201 -1.862177 1.581812 0.559845 -0.879420 0.001394 -13.056195
2 -0.315662 -2.095848 -1.699510 -0.355650 0.016302 -0.188240 0.000207
1 -0.018074 -1.877918 1.275144 -1.691443 1.685713 -1.981247 -12.243153
1 0.324931 -2.038336 1.403218 -1.377588 0.428651 0.034839 -10.083532
1 0.306401 -2.141781 1.358946 0.080581 1.580581 0.204188 -11.336830
1 -0.125464 -2.024333 1.283304 -1.279172 -1.200086 -0.262641 -12.582188
1 -0.313369 -2.102110 1.617998 0.123137 -0.940582 -0.650492 -7.908581
1 0.089610 -1.859423 1.207854 -1.711133 -0.994389 -0.335255 -12.061482
2 -0.161757 -2.019622 -2.895784 0.402374 -0.240453 -0.495757 0.016220
1 0.186924 -1.983514 1.528475 -0.083851 0.058497 0.951956 -11.670875
1 -0.204387 -1.917750 1.393322 0.648017 -0.529157 -0.307049 -10.620793
1 0.082378 -1.909913 1.528964 0.253027 0.166457 0.938845 -10.916720
1 -0.234235 -2.001027 1.307411 -0.468676 2.183363 0.838602 -9.896011
1 0.215660 -2.082107 1.430937 0.786296 0.199083 0.050499 -9.460609
1 0.198804 -2.143080 1.513451 0.726455 0.120388 -0.064245 -10.704921
1 -0.009591 -1.869529 1.147558 0.988477 -1.545964 0.866572 -12.190122
1 -0.275872 -2.028170 1.177440 0.172350 0.308996 -1.036494 -8.147130
2 -0.696188 -1.965130 -1.772601 -0.854906 0.454053 1.427062 0.090358
1 -0.777749 -2.064411 1.619976 -0.201025 -0.075092 0.776503 -2.035776
1 0.327152 -1.844337 1.435008 0.440887 0.354830 0.805428 -10.878477
1 -0.572395 -2.045423 1.332526 0.409830 0.881962 1.184990 -3.120054
1 0.356486 -1.948680 1.151902 0.074421 -0.848836 0.955047 -9.102406
1 -0.135423 -1.843745 1.536302 -0.441510 -0.196605 0.112708 -9.410130
2 0.075539 -2.040435 -1.432777 -0.447333 0.078178 1.595554 0.000419
1 0.324141 -2.057739 1.499825 1.615152 0.407877 -0.144255 -9.926571
1 0.151869 -1.832014 1.104216 0.188081 -0.491169 0.756311 -11.674328
1 -0.377588 -2.089983 1.280237 0.396008 -0.058827 0.025380 -7.041687
2 0.279764 -1.884697 -2.110822 0.582911 0.067875 -0.335251 0.000267
2 -0.717843 -2.047958 0.647002 -0.525504 -0.415710 0.077254 0.021791
1 -0.109268 -1.766643 1.308086 -1.006615 -0.217452 -1.519509 -10.534152
1 0.234119 -1.884328 1.437068 0.155818 -1.789025 -0.145968 -8.679211
1 0.397251 -1.953575 1.591891 -0.296585 -1.888916 0.955875 -12.288048
1 -0.593153 -1.794034 1.094715 0.142775 -0.193772 0.539386 -0.406222
2 -0.322887 -2.040942 -2.328840 0.403437 -0.046950 1.141693 0.004432
2 -0.379550 -1.990403 -2.663865 0.747788 -0.181004 0.267405 0.002483
1 0.157143 -2.074082 1.580086 -0.968762 0.757755 0.339047 -11.531251
2 -0.520661 -1.960780 0.747378 0.289142 -0.118199 -1.125073 0.006017
1 0.312623 -1.796420 1.235505 0.059093 -0.108362 1.059210 -9.822480
1 0.349455 -1.845810 1.327550 0.061992 -0.696018 -0.924353 -12.428478
1 -0.411945 -1.789136 -2.126244 0.369690 0.299398 -0.626844 -0.072757
1 0.055017 -1.860009 1.052332 -0.247023 1.647807 -0.233677 -9.800764
1 -0.416181 -1.867003 1.080944 1.880904 1.395313 -1.614347 -2.049540
1 0.400477 -1.933409 1.287850 1.197508 -1.195355 -0.690447 -12.590071
1 -0.385077 -1.789255 1.385785 -0.214641 -0.607020 0.596393 -6.601198
1 -0.211318 -1.804395 -0.131422 -1.363657 0.450674 0.039721 -0.057192
2 -0.470369 -1.961583 -1.363109 0.278170 -0.435064 0.251846 0.000006
1 0.338904 -1.846408 1.114458 -1.396073 -0.550183 -0.314436 -7.389940
1 -0.057833 -1.814436 1.483119 0.762570 0.703568 -1.767151 -10.607633
2 0.293541 -2.017506 -0.928286 -0.599306 -0.668572 -0.419562 0.000226
1 -0.375686 -2.056077 1.525828 -0.006168 0.913390 -0.004728 -12.490382
1 -0.469722 -2.079827 1.598160 0.661595 0.869306 0.274242 -10.025963
1 -0.365084 -1.873080 -1.722658 -0.976657 0.343766 -0.903344 -0.001025
2 -0.091265 -2.096771 -1.878133 -0.632449 0.066849 0.564699 0.000092
1 0.320111 -2.144185 1.180096 0.254945 -1.542693 -0.302251 -12.742765
1 -0.305990 -2.148058 1.332620 0.382338 0.205090 0.447430 -10.407965
2 -0.096962 -2.101593 -2.477802 0.830586 0.138038 -0.086136 0.002211
2 -0.514585 -1.782754 -2.790999 0.532050 -0.158387 -1.283409 0.003361
1 -0.265758 -1.873576 -2.223113 0.376803 -0.385406 0.363369 -0.072952
1 0.099680 -1.765367 1.025008 -1.102146 -0.321417 -1.088201 -6.238989
1 0.027221 -1.793928 1.349056 -0.023127 0.463998 0.283664 -11.092855
1 -0.102475 -1.922738 1.110023 -0.049459 1.104930 0.651686 -9.782359
1 0.348111 -1.793883 1.540347 -0.238076 0.162702 -0.900271 -12.636629
1 0.174541 -1.789300 1.212822 0.385344 -0.185038 -1.445240 -11.848650
1 0.049629 -1.846458 1.449198 0.846119 -2.243096 0.160116 -11.753409
1 0.148713 -1.829654 1.449634 -1.119588 0.468638 0.232973 -10.009197
1 0.227115 -1.795415 1.379465 0.925484 0.226571 0.588514 -11.571244
1 -0.093160 -1.914967 -3.005280 -1.209034 0.716703 0.096900 -0.026544
2 0.392136 -1.752289 -2.710509 -0.032999 0.777541 0.649869 0.001149
1 0.386913 -1.916773 1.396562 0.142921 -0.709399 -0.694953 -11.616105
1 -0.074454 -1.786151 1.597481 0.775729 0.403583 -1.319111 -10.455462
1 0.346666 -1.862393 1.627869 -0.517546 0.695385 0.108332 -7.230375
1 -0.511617 -1.973127 1.390339 -0.881578 0.654378 -0.269398 -5.734492
1 0.048987 -1.780190 1.139908 -0.415186 1.071284 -0.413302 -9.779756
1 -0.474227 -2.144576 1.509976 0.881921 -1.697035 0.396765 -10.813263
2 0.192508 -1.912366 0.022451 -0.904109 0.745626 0.190076 0.000031
1 0.343074 -2.113416 0.941193 -0.133172 0.804306 -0.951333 -2.029534
2 -0.698731 -1.974377 -2.189287 0.251217 0.576960 -0.810764 0.038899
1 -0.166474 -2.138540 1.344106 -1.312387 0.028422 -0.766587 -9.125242
2 -0.606009 -1.912161 -2.079022 0.029679 1.366221 1.140105 0.051362
1 0.162754 -1.849329 0.992556 -0.191878 -0.219322 -0.011203 -5.833315
1 -0.262963 -1.797573 1.378518 -2.086507 -0.706189 0.588149 -10.363376
1 0.250897 -1.790509 1.617861 0.261843 -0.107194 -0.995692 -12.181003
2 -0.780881 -1.789443 1.535954 -1.842888 -0.114767 -0.337472 0.013570
1 0.426069 -1.873504 1.488333 0.600448 -0.266913 -0.009974 -11.684136
1 -0.707390 -2.098818 1.523394 -1.342959 -0.527372 0.671745 -3.327484
1 -0.240856 -2.161000 1.597284 -1.576647 0.394020 -1.850211 -9.952224
1 0.168231 -2.139181 1.283300 0.670043 1.413931 -0.809355 -10.105989
1 0.039892 -2.065741 -2.907923 -0.976354 0.358487 -1.458133 -0.035675
1 -0.308681 -1.907373 1.167431 0.292398 -0.591034 1.708020 -4.913865
1 0.312982 -2.178472 1.574899 -0.337813 -0.998472 0.377103 -10.372927
1 -0.144634 -2.045370 0.589594 -0.647192 0.638395 -0.080806 -0.010035
2 0.028821 -2.014165 -0.403474 -0.589788 0.758519 -0.250958 0.000145
2 -0.574100 -2.103901 0.655429 -1.039815 -1.763104 -0.614305 0.026034
2 -0.427020 -1.940180 -0.047731 -1.381755 -1.206757 -0.018783 0.000557
2 -0.580589 -1.909440 -2.563873 0.710701 -0.995965 -2.162113 0.000239
1 0.140444 -1.790476 1.314485 0.882342 0.093197 -0.570756 -10.011374
1 0.098787 -1.784943 1.550809 0.388898 -0.819122 0.241183 -10.144939
1 0.377809 -2.062633 1.318588 1.706220 1.542954 0.844432 -11.480783
2 -0.586314 -1.822568 -0.119916 0.698116 -0.615035 -0.191107 0.000618
1 -0.732750 -2.071443 -0.475269 0.968377 -0.437124 1.976676 0.078807
2 -0.758250 -1.976390 -2.730757 -0.651274 0.174386 2.206492 0.000064
1 -0.636843 -1.960032 1.566991 -0.379906 -1.173277 1.007717 -4.560606
1 -0.694447 -1.897485 -2.323803 0.684883 -0.226732 0.347979 0.018602
2 0.184077 -1.872899 0.593252 -0.369700 -1.023626 -0.364062 0.000090
2 -0.656218 -1.776138 -1.119245 0.541598 -0.377561 -0.429941 0.028294
2 -0.726188 -1.959860 1.369663 -0.381294 -1.935202 0.853565 0.090223
2 0.292026 -2.145055 0.194117 -1.112520 -1.144412 1.321802 0.000487
2 -0.760233 -1.964869 -3.099780 0.518223 1.347774 -0.247620 0.005969
2 -0.762668 -1.956953 1.502680 0.185508 0.486155 -0.606789 0.192211
1 -0.334375 -1.764875 1.486985 0.833667 -0.137778 1.274680 -10.176340
2 -0.641093 -2.084700 -1.812815 -0.336398 1.142618 0.517480 0.091624
2 0.417250 -2.129058 -1.819843 0.496966 0.805345 -1.009531 0.000074
1 0.178581 -2.161940 1.378505 -0.180744 -0.956718 0.070638 -9.722898
1 0.071353 -2.173732 1.307330 -1.376392 0.140528 -0.187775 -12.946376
2 -0.155663 -2.190101 -1.412820 -0.017870 -0.148046 0.590973 0.000040
2 -0.210397 -2.199744 -1.137025 -0.190910 -0.302584 -0.374199 0.000018
1 -0.454172 -2.161824 1.140794 -1.887058 0.266739 0.731610 -4.046454
1 0.145256 -2.180584 1.609785 0.869700 -0.314409 -0.792862 -11.810885
1 -0.028800 -2.181904 1.259321 0.956526 -0.280636 1.453154 -13.040465
1 0.294463 -2.157334 1.466590 0.038116 1.103234 -0.480239 -11.403238
1 -0.275789 -2.168397 1.431699 -1.584474 0.715134 0.284906 -12.065214
1 -0.347227 -2.156678 1.533416 -0.426239 2.017653 -0.078590 -12.322902
1 0.352027 -2.183542 1.082950 -0.756848 -0.164368 0.443080 -8.443790
1 0.264524 -2.139024 1.082144 0.777418 -0.036824 -0.404054 -6.025708
1 -0.300370 -2.168519 1.200821 -0.488149 0.058551 -0.801278 -10.722292
2 0.130411 -2.045898 0.413501 0.307810 1.183856 -0.193607 1.123509
1 -0.069900 -2.157087 1.577972 0.728129 -0.451337 -0.943486 -11.372782
1 -0.400323 -2.182068 1.424968 -1.507166 -0.280825 -0.297378 -10.077408
1 0.020663 -2.180416 1.630333 -0.541383 0.252391 1.700433 -9.877070
2 0.240511 -2.042173 0.398624 -1.787309 0.637875 0.835892 1.123617
1 0.407371 -2.145699 1.505021 0.051999 0.531205 0.655172 -11.467654
2 -0.754893 -1.880976 -1.166935 1.012583 -0.013612 -0.201473 0.027064
1 0.194442 -1.971799 1.633871 1.738319 0.408843 0.006118 -12.618522
1 -0.504810 -1.854421 1.552863 -0.237647 0.244938 0.450587 -6.747148
2 -0.775774 -1.961422 -0.634868 0.667848 0.575232 -0.261623 0.001076
1 -0.060408 -1.813319 0.004856 1.861422 -1.350444 -0.169585 -0.076272
1 -0.181079 -1.763656 1.585198 -1.426665 0.438553 -0.853298 -9.340202
1 0.121264 -2.048269 1.675552 -0.023296 -0.107687 -0.141802 -12.218640
1 0.224314 -1.878886 1.682720 -0.600787 -2.134739 -1.527695 -12.777252
1 -0.088577 -2.102059 1.693045 0.896929 -1.129241 1.487929 -11.209175
1 0.018816 -2.002954 1.673191 -0.232366 0.752780 0.823010 -10.775086
1 -0.447776 -1.993531 1.643595 0.665721 0.037555 0.746786 -8.430717
1 0.096827 -1.927985 1.641068 0.200913 0.651817 0.222975 -12.736051
1 -0.081874 -1.972064 1.690703 -0.575479 1.158558 -0.677027 -11.500142
1 -0.243530 -1.892420 1.609493 -0.954448 -0.252101 -0.435323 -12.061746
1 -0.349267 -1.882739 1.651702 -0.481430 -0.346354 0.593094 -11.119534
1 -0.563274 -2.013467 1.657799 1.165455 -1.681193 -0.543367 -9.780852
1 0.373800 -2.067634 1.642613 -1.498651 -0.719969 0.351644 -10.400622
1 -0.471174 -1.899202 1.656570 -0.719146 1.204409 -0.955356 -8.669515
1 -0.218937 -2.082696 1.673614 -0.109694 -1.059029 1.129283 -12.028353
1 -0.512401 -1.802055 1.646779 -0.501086 0.119798 -1.425430 -5.383723
1 -0.011162 -1.856115 1.651410 1.718251 1.569831 -1.259445 -9.963962
1 -0.273726 -1.835183 1.693730 1.031947 1.766980 0.330192 -9.119864
1 -0.117111 -1.851784 1.664235 0.510065 -0.427731 -0.021691 -10.708408
1 -0.525915 -2.122205 1.688921 -0.620504 0.621612 0.620374 -9.342005
1 -0.392494 -1.778419 1.695002 -0.358972 -0.692304 0.617973 -10.715190
1 -0.672229 -2.041460 1.678008 -0.034484 -0.998192 -0.495993 -4.413942
1 -0.298857 -2.014857 1.655146 2.075793 -0.916540 0.081903 -9.472504
1 0.304257 -1.943811 1.678167 0.642672 0.889369 0.934073 -12.210673
2 0.152077 -2.145010 -1.859917 0.473600 1.230417 -0.134757 0.006451
1 -0.518104 -2.177217 1.407438 -0.631948 -0.394315 -0.061995 -9.262603
1 0.292200 -2.171289 -2.532957 0.856308 1.125613 0.590021 -0.047453
1 0.255357 -2.200085 1.285743 -0.873082 -0.119836 1.546711 -11.436797
1 -0.668577 -2.190700 -1.677689 -1.326256 0.268342 -0.797995 -0.040954
2 -0.757937 -2.185624 -0.400782 -2.095408 0.390803 -1.525108 0.079403
1 -0.088729 -2.168719 1.050491 -0.297425 0.873190 0.749151 -7.591664
1 0.207565 -2.184991 1.176104 1.574414 -0.675501 -1.199225 -10.796999
1 0.427296 -2.177671 1.291503 0.413544 -0.389683 -0.112663 -9.965418
1 -0.464501 -2.191234 1.610641 1.264426 0.720479 -0.161634 -10.278289
1 -0.605448 -1.908428 1.669913 -1.109124 -0.878608 -1.943302 -5.220654
1 0.222717 -2.054408 1.690914 -0.063294 -0.932684 0.053902 -11.064823
1 -0.408117 -2.095760 1.680754 -1.370847 -0.627222 0.556211 -12.740722
1 -0.356064 -1.788012 1.183143 -0.340657 -1.599411 -0.040221 -4.408346
1 -0.023292 -1.780763 1.209679 -0.974555 -0.140973 1.249899 -10.025130
2 -0.608055 -1.766451 -2.110494 0.021031 -0.479767 -0.362269 0.154919
2 -0.022423 -1.770173 -2.497044 -1.180982 -0.471159 0.148712 0.000216
1 0.235591 -1.774136 1.112610 1.063612 0.951482 -0.179011 -7.313169
1 -0.185072 -1.944845 1.691918 0.236859 -1.388278 -2.154594 -12.144557
1 -0.016282 -2.194751 1.363474 -0.825699 -0.190991 1.646623 -10.990731
2 -0.351102 -1.743460 0.823585 -0.139695 0.822534 1.229067 0.002374
2 -0.510153 -1.750800 -2.968867 -0.440775 0.185597 -1.259466 0.004161
1 -0.147937 -1.754142 1.189484 -0.021691 -0.447439 -0.010654 -8.359488
1 0.397059 -1.746351 1.322273 1.616005 -0.580612 1.063655 -10.571985
2 -0.448831 -1.748686 -0.416042 -0.920631 0.209448 0.904644 0.009466
2 -0.304246 -1.757692 -0.641575 -0.881750 -0.426993 0.003867 0.000556
1 -0.254213 -1.741794 1.223528 1.802670 0.589824 -0.380833 -6.364581
2 -0.147699 -1.750061 0.563731 0.020232 -0.770054 -1.482539 0.002349
1 0.349029 -1.744624 1.416912 -0.090344 1.833474 0.599105 -10.631155
1 -0.048270 -1.749529 1.398630 -0.869174 -0.364959 0.712065 -11.603820
2 0.220108 -1.740596 -2.559754 -0.000421 -0.203695 -0.271088 0.043536
2 -0.262072 -1.775004 -2.953930 -0.288082 -1.429494 -1.127534 0.000345
1 0.029387 -1.743359 1.486757 1.162549 -1.297067 0.199039 -11.606367
1 0.421826 -1.754552 1.616521 0.466345 -0.621663 1.536558 -12.355167
1 0.428447 -2.101105 1.196415 -0.375121 1.176320 -0.114263 -12.100843
1 0.414748 -1.999987 1.001303 -2.511490 -0.056527 -0.240161 -4.601190
1 0.429509 -1.971314 1.475238 -0.803238 -0.016843 -0.365771 -10.655378
1 0.409521 -1.813798 1.190278 -1.665758 0.281773 0.791495 -9.671318
1 0.429156 -2.077099 1.418113 -0.866567 -1.128030 0.594892 -12.026232
1 -0.338859 -1.883706 2.088144 -0.046855 -0.664918 0.093475 -11.846136
1 -0.063215 -2.040879 2.276601 0.970709 -0.362304 1.580445 -10.815935
1 -0.425239 -1.846720 2.042004 -0.141944 -0.485972 -0.124829 -10.364230
1 -0.070608 -1.950050 2.081925 0.989456 0.422207 1.367973 -11.071725
1 0.333908 -1.998440 2.425560 0.224889 -0.721133 0.370173 -10.891469
1 -0.258057 -1.887971 2.197242 -0.319678 0.398435 0.664286 -11.248525
1 0.164728 -1.755689 2.225435 0.661770 0.398789 -0.574769 -11.006949
1 0.197609 -1.989783 2.161257 -0.710815 0.899666 0.308440 -12.025151
1 0.292978 -1.948204 2.113870 0.955910 -0.667742 0.593607 -11.601045
1 0.164868 -2.050924 2.246706 -1.249841 -0.523685 1.840943 -13.372694
1 0.315012 -1.792212 2.548608 -0.151767 1.120457 -0.860510 -10.609550
1 0.309456 -1.969441 2.302753 -0.602006 1.013573 -0.792076 -11.746669
1 0.328051 -1.990531 2.024964 -0.994645 -0.904802 -1.729281 -10.933733
1 -0.238372 -2.131096 2.472749 0.206975 -0.566003 0.643096 -3.311392
1 0.283321 -2.043450 2.230926 0.939243 0.576217 -1.060071 -12.478968
1 0.150276 -2.124069 2.350623 2.327138 0.181854 2.045672 -10.229103
1 -0.480721 -1.888815 2.147373 -0.278627 -0.665666 -1.914026 -5.545863
1 -0.080387 -1.971079 2.347184 0.072506 -0.643130 -0.413279 -9.641908
1 0.276959 -1.878292 2.487759 0.146090 1.210771 -0.283347 -11.639028
1 -0.258089 -1.997994 2.214563 0.623739 0.591663 -0.093539 -10.322202
1 0.376764 -1.975333 2.219211 0.622920 0.589626 0.814735 -10.854820
1 0.376838 -1.867650 2.494939 -0.881105 0.900987 0.271177 -11.594977
1 -0.304337 -2.034283 2.133775 -0.597941 0.280152 -0.280057 -8.878514
1 0.056385 -1.968120 2.035535 0.149431 0.345872 0.533212 -12.328030
1 0.029937 -2.140915 2.353007 0.041840 0.046827 1.051009 -9.806866
1 0.271584 -1.888265 2.381914 0.469329 -1.092965 -0.908513 -11.990766
1 0.008145 -1.973718 2.554685 -1.204409 -1.125759 -0.652863 -7.299798
1 -0.167939 -1.948341 2.209554 0.780349 0.228109 -0.075804 -12.463529
1 0.123016 -1.976703 2.321484 0.938428 0.922652 -0.418586 -12.362567
1 0.225995 -1.981688 2.360547 0.446453 0.022293 -0.486686 -10.649995
1 0.010524 -1.853412 2.541087 0.715884 -0.699682 1.139382 -6.224986
1 -0.424170 -1.994405 2.125422 -0.960988 0.491563 1.508952 -9.237301
1 0.170530 -1.881316 2.363605 0.039081 2.080064 2.977707 -12.634460
1 0.371267 -1.900469 2.396922 1.811839 1.283100 -0.161302 -11.242066
1 -0.055775 -2.049388 2.064513 -0.172457 0.017869 0.723954 -12.502672
1 0.118223 -1.798578 2.573531 1.021920 -0.467709 -0.417900 -8.839642
1 -0.238790 -1.961884 2.106338 0.083482 0.125554 -0.116079 -12.666923
1 0.316350 -2.088981 2.474302 0.454452 -1.163849 1.895645 -11.114911
1 0.127299 -1.835547 2.454191 0.245150 -0.307672 0.024629 -11.452733
1 -0.138375 -2.070911 2.211279 -1.227753 -0.587737 0.458927 -12.604350
1 0.077442 -2.046883 2.626542 0.622963 -0.074164 1.296449 -6.423258
1 -0.393292 -2.144470 2.086162 0.666684 -2.522150 -2.148589 -8.835932
1 0.059022 -1.944457 2.460782 -0.404711 0.455398 -0.733416 -11.121337
1 0.380439 -2.138528 2.703524 0.099860 -1.097169 1.162680 -4.951405
1 -0.140102 -1.929919 2.425243 0.562721 -0.324738 -0.407285 -6.845295
1 0.309031 -1.900936 2.223292 1.589708 0.288338 0.686651 -10.284198
1 0.170922 -1.928111 2.455774 -0.630748 0.401017 0.402235 -11.689576
1 0.066512 -1.967199 2.228641 0.003574 -0.087092 -0.026178 -11.531585
1 -0.029717 -2.079032 2.175874 -1.363674 -0.286942 0.475702 -13.621718
1 0.210537 -1.943400 2.250047 1.181879 -1.877831 0.237417 -11.859743
1 0.321403 -1.860820 1.948138 0.919035 0.370069 -0.879696 -9.786247
1 0.162827 -1.945035 2.066301 0.752617 -0.299284 -1.435655 -10.876036
1 -0.148801 -1.974197 2.019299 0.531937 0.403259 0.020552 -10.950618
1 -0.066837 -1.969774 2.202535 -1.056815 0.031803 -0.367307 -11.750556
1 0.110636 -1.916175 2.149971 -1.099152 -1.269047 0.932439 -9.905452
1 -0.151357 -1.891587 2.119124 -0.007466 -0.276896 0.302169 -13.033151
1 0.319265 -2.103695 1.960644 -0.629773 0.162568 -0.989318 -11.179583
1 0.124538 -2.047777 2.425234 1.786362 -0.340200 0.661063 -11.981208
1 -0.289599 -1.817476 2.275365 -0.300722 1.381361 -0.470185 -9.279107
1 0.113765 -2.141232 2.233128 -0.766236 0.317167 -0.205151 -13.118031
1 -0.069153 -2.015831 2.476783 1.084739 -0.763398 0.200074 -7.791184
1 -0.084442 -2.092619 2.372454 0.792449 1.219430 -0.692788 -11.143242
1 0.010300 -2.148178 1.967946 0.290195 -0.204311 -0.225124 -11.712057
1 -0.420501 -1.965454 2.281145 1.747775 -0.042471 0.866805 -4.197430
1 0.115473 -1.843478 1.989687 0.713425 0.493992 1.096219 -11.449045
1 0.371666 -1.994555 2.531409 0.582115 0.342112 0.186787 -11.340689
1 0.407344 -1.875745 2.180095 0.401478 0.368490 0.852588 -13.025971
1 0.257633 -2.042706 2.089287 -0.591897 0.649882 -0.221025 -10.158831
1 0.010594 -1.987186 2.133310 0.907018 0.085566 -0.838523 -12.559501
1 0.278006 -1.921173 1.865447 -0.760485 0.791970 0.781630 -12.528008
1 0.155500 -2.057204 2.087801 -0.816874 -1.185607 1.050463 -12.340626
1 -0.181088 -2.123709 2.345188 0.032913 -3.252383 0.385987 -8.800525
1 0.134787 -2.012333 2.528857 0.707231 1.265298 -0.044088 -10.458230
1 -0.221822 -2.038488 2.032512 -0.320641 1.921518 3.282490 -9.507195
1 -0.474433 -1.941873 2.022068 0.819579 -0.370746 0.266059 -8.355930
1 0.063803 -1.961398 1.843621 -0.416092 0.530755 0.395033 -11.723317
1 0.354642 -2.040810 2.123080 0.863892 -0.759715 0.606640 -11.187643
1 0.026588 -2.034745 2.389413 -0.914451 -1.296583 -0.404405 -11.559835
1 -0.520024 -1.768322 2.019394 0.548997 1.155355 -1.261358 -5.910212
1 0.052908 -2.083720 2.061587 -0.037716 0.444245 0.187491 -12.047101
1 0.234504 -1.963992 2.565292 0.117798 -0.402807 -0.766050 -11.303888
1 -0.654116 -2.097024 1.899214 -0.699822 0.846731 -0.856246 -3.526456
1 -0.413004 -2.058191 2.033043 -0.758582 -0.027134 1.649029 -8.634519
1 -0.115809 -1.882402 2.297377 0.963161 -1.609403 -0.411199 -10.284354
1 0.076503 -1.787870 2.359542 0.458985 -2.759501 -0.949522 -12.949177
1 0.329798 -1.844519 2.670465 -0.491862 0.236361 0.493248 -7.524990
1 0.088253 -2.051377 2.172222 1.284309 0.354342 -0.734310 -13.186716
1 0.252098 -2.083814 2.374375 -0.194548 1.291784 -1.520502 -12.426543
1 0.282076 -1.819704 2.159626 0.517211 2.691850 0.416861 -12.188708
1 -0.002081 -1.876891 2.042717 -0.542727 -0.228223 1.448476 -12.001277
1 0.053879 -1.896583 2.352965 -0.379014 -0.492015 0.458119 -11.555720
1 -0.305653 -2.131863 2.137409 -0.511834 -0.266191 -2.651429 -9.932453
1 -0.154284 -1.921310 1.926718 -0.303358 -1.291223 0.294859 -12.863858
1 -0.357178 -1.807706 2.190657 1.085989 0.927730 0.243775 -8.725247
1 -0.366377 -1.926531 2.181583 0.872868 1.036505 -0.850764 -9.623850
1 0.325978 -1.781866 2.437752 -0.542972 0.262146 -1.124584 -11.897583
1 0.351899 -1.855319 2.304243 -0.158140 -1.202496 0.160188 -11.730204
1 -0.176579 -2.025953 2.298706 -0.549775 -0.788320 0.529844 -10.837753
1 0.221131 -1.949586 1.979280 -0.534806 -0.507399 -1.386903 -10.477224
1 0.044805 -1.877126 1.917037 -0.280672 1.307999 0.404104 -12.548354
1 0.032287 -1.788176 2.166685 0.292756 1.190063 -0.763810 -11.109407
1 0.275035 -2.015830 1.918556 -0.070170 0.802566 -0.758541 -11.747502
1 -0.061594 -1.860346 1.947437 0.885296 -1.445827 0.016592 -12.433075
1 -0.428021 -1.982489 1.843778 -0.107346 -0.029462 -0.358832 -11.906805
1 -0.337689 -1.778140 2.095515 0.838622 1.300303 -0.627283 -11.420018
1 -0.051852 -1.966049 1.979886 0.957669 1.593459 -0.585551 -12.553693
1 0.345232 -1.830876 1.841409 -0.427638 -0.620513 -0.511522 -13.744491
1 0.243056 -1.831857 2.257743 -0.561347 0.177721 -0.181011 -11.990306
1 -0.331943 -1.987736 2.037887 0.493905 -0.955806 0.423405 -12.781042
1 0.252642 -1.849228 2.058874 0.330744 -0.665430 -0.251980 -12.261909
1 -0.145777 -1.848392 2.016874 1.230547 2.059157 1.039791 -13.850487
1 0.128920 -1.821846 2.700101 0.740642 0.430064 0.548998 -4.812717
1 0.106560 -1.858086 2.268418 -0.978980 1.668777 1.441725 -11.291854
1 0.361899 -1.779127 2.219823 0.234345 1.424870 -0.862715 -13.481289
1 -0.052247 -1.820492 2.369755 -1.060305 0.147250 0.145177 -11.098428
1 -0.269680 -2.074673 2.322572 -0.467192 -2.439564 -0.119782 -7.238241
1 0.054294 -2.059232 2.503761 -0.530305 0.486543 -0.174385 -8.986751
1 -0.238997 -1.826365 2.070831 -0.524806 0.124888 -0.047813 -12.261132
1 -0.232110 -2.121174 2.209531 1.579679 0.537899 0.102644 -11.801150
1 0.178130 -1.768569 2.333381 0.683647 -0.827060 0.463330 -12.847445
1 -0.048344 -1.910983 1.862602 -0.614272 1.619656 0.380142 -12.561893
1 0.052484 -1.792422 2.059915 -0.357737 -1.323100 0.688980 -11.708798
1 0.384996 -2.025226 1.929520 1.103129 -0.816646 -0.690727 -11.997908
1 -0.084480 -2.099074 1.963283 1.500753 -0.230351 0.285392 -12.216411
1 -0.215962 -2.091300 1.924848 0.877234 -0.583264 0.978029 -10.118735
1 -0.516292 -2.069348 1.984525 -0.486991 -0.621133 0.135892 -7.901440
1 -0.364210 -2.050568 2.235746 -0.126376 -0.794223 0.007976 -9.623802
1 0.335563 -1.908677 2.581443 0.214066 -1.445580 0.107246 -10.606759
1 0.363607 -1.861444 2.073542 -0.161194 0.720930 -0.638393 -12.960309
1 0.238233 -1.775273 1.849427 0.721897 -0.214327 -0.774874 -13.185424
1 -0.358221 -2.040417 1.954953 -0.718025 -0.212134 -0.883648 -7.260166
1 -0.048194 -1.802272 1.849087 -0.598405 -0.395606 -1.768013 -11.447028
1 0.121874 -1.944198 1.949407 0.432052 0.776045 -0.192294 -11.942519
1 -0.391633 -1.946262 1.954037 -0.709461 1.901368 1.214793 -10.265204
1 -0.373645 -1.821851 1.909975 -0.701647 0.219129 0.238787 -7.325528
1 -0.504567 -1.949599 1.915417 0.742599 -0.820087 -0.601613 -8.493323
1 -0.479111 -2.022682 2.217885 -0.571787 0.913288 -1.042420 -5.471849
1 -0.407746 -1.747719 1.998166 -0.242933 0.922495 -0.065541 -8.899911
1 0.382923 -2.081457 2.243044 1.948723 0.786962 -0.272808 -10.555263
1 0.117148 -2.044094 1.879972 -1.520026 -1.228170 -0.090822 -9.978521
1 0.156842 -1.983937 2.645149 -0.784679 0.455007 -0.151978 -7.130092
1 -0.520557 -2.036229 1.848587 0.614693 0.611790 1.540290 -9.906993
1 0.222387 -1.800178 2.622934 -2.123280 0.491858 -1.028215 -7.609406
1 0.239072 -2.014594 2.453040 1.259448 -0.974323 -0.351066 -9.825968
1 0.219981 -2.070478 2.575499 -1.457716 -0.336896 0.260319 -10.412830
1 -0.135569 -1.847045 1.860250 0.553305 0.266233 -0.293626 -11.759070
1 -0.251380 -1.993870 1.951108 0.737461 3.185294 -0.494784 -10.051127
1 0.061063 -2.053415 1.960507 0.489196 -0.980130 0.212034 -9.812356
1 0.325495 -1.763937 2.028553 -0.540257 1.408948 -1.029530 -12.515351
1 -0.320876 -1.821729 1.989791 -1.202360 -0.485609 -1.665138 -8.983959
1 0.400717 -1.781235 2.347792 -0.585721 0.166804 0.383663 -11.241095
1 -0.229216 -1.903274 2.292084 0.724911 -0.815785 -0.093607 -7.112623
1 0.383204 -2.082308 2.386944 -1.149699 0.268932 -0.195058 -11.058840
1 -0.468067 -1.850315 1.948415 -0.047067 0.012597 -0.186603 -8.692108
1 -0.016529 -1.906570 2.273736 -0.224544 0.150083 -0.440497 -10.572399
1 0.415351 -1.903179 2.752551 1.318357 1.394525 -2.291451 -4.201507
1 -0.026332 -2.162078 2.088619 -0.967414 0.389997 -0.219844 -13.062314
1 0.179826 -1.967767 1.849981 -0.147210 -0.145782 0.109670 -12.319125
1 -0.530526 -1.936230 1.796395 0.775481 -0.848271 0.441574 -7.735540
1 -0.416543 -1.883710 1.739334 2.778691 0.532848 -2.094596 -8.049512
1 0.211234 -2.086061 2.748020 -0.205501 -0.569703 -0.286518 -3.310220
1 0.316196 -2.005663 2.623932 -1.192382 -0.760396 -1.091500 -8.887350
1 0.031621 -1.794965 2.459268 0.480704 0.600574 -1.239135 -7.342319
1 0.149415 -1.820730 2.122391 -0.394924 0.040244 0.896470 -9.926822
1 -0.026278 -1.880608 2.165198 -0.545632 -2.582960 2.539142 -11.595080
1 -0.256417 -1.909300 2.014590 0.429393 -0.247405 -0.295504 -12.272183
1 0.150233 -1.898627 2.554322 0.348545 -1.435146 0.076390 -10.088878
1 -0.314498 -2.101245 2.033784 0.439782 1.311236 -0.752464 -12.781845
1 -0.231980 -1.850610 1.927573 -1.610581 -0.152126 1.505614 -12.369443
1 0.339014 -2.052386 1.839250 -0.567597 -0.077010 0.141731 -11.118631
1 -0.026203 -1.893352 2.443713 0.417314 -0.148591 -0.865463 -8.903368
1 0.068509 -2.138149 1.863716 -0.101997 -0.022093 -1.780391 -12.918465
1 0.148153 -1.869898 1.878924 -0.557393 1.115553 0.277196 -12.463804
1 0.202743 -1.884382 2.665587 2.071366 0.736102 0.596897 -5.385901
1 0.261968 -1.895898 2.834837 0.801032 0.449664 -0.282881 -1.687581
2 -0.124837 -1.882526 2.741648 0.985211 0.415025 -0.766730 0.000700
1 -0.019661 -1.776002 1.991512 0.227191 1.386585 0.443701 -11.862994
2 -0.600039 -2.146172 2.791211 0.737126 -0.955421 0.686734 0.007096
1 -0.147667 -2.009552 2.120988 -1.287915 0.070442 0.848282 -12.960769
1 0.097482 -2.154350 2.576000 -0.418855 1.779461 0.422553 -7.934070
1 -0.178544 -1.832047 2.237184 0.246048 -1.132149 0.596608 -10.667310
1 0.100405 -2.145828 2.123408 0.151922 0.307449 -0.258152 -12.515409
2 -0.831982 -1.987507 2.536487 -0.616467 0.474908 0.584734 0.254044
1 -0.329373 -2.159994 2.256667 -0.310143 0.769728 0.936452 -10.168516
1 0.051793 -2.075900 2.278743 1.015342 -0.579479 0.422632 -11.904784
1 0.389663 -1.913879 1.899189 0.727775 -0.533059 -1.598703 -12.064163
1 -0.035220 -2.143464 2.282454 0.522752 0.328784 -0.202580 -8.620104
1 0.189676 -2.077535 1.971615 0.846983 2.392273 -0.974646 -11.331255
1 0.088073 -2.094860 2.809192 0.357914 -0.519781 1.006387 -1.675845
1 -0.041118 -2.121200 2.458953 1.029474 -0.405598 -0.258657 -10.148723
1 -0.321739 -1.987486 1.815356 -0.993770 0.539086 -1.504492 -10.159090
1 0.226454 -1.820341 1.953395 0.248534 -0.207260 0.677000 -12.142292
1 -0.122401 -2.026988 1.889083 0.902811 0.173375 0.826779 -12.639695
1 0.221348 -1.797551 2.428308 -0.625912 -0.641658 0.216744 -12.540953
1 0.289358 -1.764876 2.328005 -0.528920 0.714915 0.923612 -13.801459
1 -0.320499 -1.881737 2.515540 0.986979 -0.710732 0.676366 -1.476695
1 -0.057482 -1.798975 2.085151 0.403223 -0.334400 -0.196662 -12.383140
1 -0.012100 -2.042805 1.891007 -0.323477 -1.267124 -0.308920 -10.967050
1 0.210199 -1.821144 2.760703 0.088100 -0.658085 0.004098 -4.829803
1 -0.169356 -2.153068 1.999373 -1.220773 1.225941 0.387133 -11.446402
1 -0.184154 -2.107717 2.100862 0.134430 -1.276393 -0.289896 -12.733178
1 -0.431813 -2.077127 1.895336 0.733491 0.297140 -0.326341 -11.319945
1 -0.150698 -2.163200 2.435590 -0.556088 0.182271 1.450414 -8.723380
1 0.296183 -2.126902 2.645955 0.964538 -1.409238 0.821166 -7.381755
1 -0.105871 -2.179612 2.162623 -0.815071 1.754271 1.365655 -12.906336
1 0.330012 -2.149304 2.306437 -0.984444 -0.256608 -0.473463 -11.331455
1 -0.248694 -1.768582 2.165863 -0.624287 -0.447545 0.404041 -8.959129
1 -0.371273 -2.075015 2.536775 0.899433 0.202002 -1.426711 -0.717697
1 0.421783 -1.787752 2.124076 0.192356 0.607289 -1.275534 -10.812682
1 0.175732 -2.149999 1.863440 -0.706679 0.306127 -0.553826 -11.167973
1 0.218172 -2.109620 2.166937 0.905163 0.292803 -0.657871 -13.363384
2 -0.785829 -2.014559 1.994743 -0.510132 -0.654320 0.935045 0.004127
1 0.119840 -2.151821 2.007734 1.261349 -0.595160 1.143299 -13.119090
1 -0.421232 -2.129731 2.190895 0.017160 0.238807 -0.150474 -8.311715
2 -0.654274 -2.034359 2.616500 -0.043419 -0.392222 -0.814345 0.011188
1 0.404490 -1.768031 1.762856 -1.179716 -0.108170 -0.062241 -11.875212
1 -0.135342 -2.133870 1.879831 -0.809370 1.009874 0.576586 -11.222349
2 -0.376525 -2.031905 2.894140 0.084735 -1.387681 0.735522 0.000030
1 -0.119583 -1.759476 2.442091 0.162655 0.220832 1.412246 -7.939432
1 0.267997 -2.178568 2.515523 -0.063062 -0.476644 0.933558 -10.504209
1 0.176601 -2.123554 2.493587 1.640075 -0.086482 -0.585427 -11.801386
1 -0.106442 -2.156468 2.539411 0.455113 1.343346 -0.418993 -3.067155
1 0.008792 -2.188412 2.537458 -0.908430 0.336990 -0.080204 -7.069638
1 0.015164 -2.171913 2.192087 0.892735 1.594835 1.688416 -12.391771
2 -0.589252 -1.961368 2.301378 -0.965926 1.730074 -1.629364 0.039972
1 0.235602 -2.065980 1.812165 -0.889195 -1.269042 -0.279243 -11.873866
1 -0.237289 -2.164285 1.792752 0.071375 0.548514 -0.118976 -11.219666
1 -0.379392 -2.077430 1.803637 -0.787583 -1.695176 -0.476771 -13.150087
1 -0.200989 -1.852917 1.777528 0.139402 0.186586 0.198398 -12.385434
1 -0.233689 -1.930564 1.850962 -1.019365 0.290222 -1.035628 -11.736547
1 -0.236370 -1.885677 2.438030 -1.600569 -0.156103 -0.781879 -4.313054
1 0.132937 -1.785227 1.807524 -0.473646 -2.611302 1.036234 -11.250680
1 -0.048948 -2.104032 1.819943 1.294945 -0.198793 -0.580876 -8.698413
1 0.249398 -1.864027 1.781567 0.506587 1.607767 -0.863452 -12.949414
1 -0.288292 -2.105017 1.856747 -2.699936 -1.260468 -0.978636 -10.256433
1 -0.139164 -1.947998 1.808125 -0.054273 0.148178 -0.026947 -12.899640
1 0.409307 -1.817189 1.956517 0.302906 0.103002 -0.494262 -10.170545
1 -0.377282 -1.892257 1.829032 -0.886001 -0.422340 0.040454 -8.422866
1 0.043175 -1.856327 1.795759 0.491005 -0.474347 0.489096 -12.216087
1 -0.483005 -1.792093 1.864004 0.035059 0.602235 -0.000880 -6.411808
1 -0.295981 -1.813502 1.791399 -0.030410 0.960987 -0.447627 -9.228132
1 -0.480787 -2.140354 1.816055 -0.108674 0.576423 0.132822 -9.965650
1 0.285803 -1.979172 1.780150 -0.231501 -0.210621 -0.551571 -9.978344
1 0.137671 -2.095371 1.776118 -0.035227 -0.597526 0.489229 -12.917004
1 -0.073996 -1.868093 1.760973 1.002449 -1.669838 -0.395643 -12.960096
1 0.356829 -2.037130 1.739367 -0.989310 0.273253 0.869612 -7.915110
1 0.413027 -2.134344 1.728501 0.936096 0.669157 -0.631397 -12.424839
1 0.363819 -1.919403 1.784762 -0.331032 0.069219 0.226723 -11.755922
1 -0.142651 -2.048725 1.766731 0.719547 -1.188406 0.134712 -11.794403
1 -0.021723 -2.000044 1.791440 0.220690 -0.547400 -0.738921 -12.235862
1 0.245662 -2.165907 1.793232 1.570500 0.391642 -0.319110 -10.374226
1 -0.252077 -2.030361 1.757455 0.118248 -0.487711 0.381772 -11.217032
1 -0.604758 -2.071692 1.793298 -0.259421 0.378791 -1.553895 -6.220377
1 -0.200219 -1.834441 2.356186 0.753173 -0.355004 1.422938 -4.439532
1 -0.489779 -2.125829 2.284812 0.717578 -0.124908 0.552914 -3.008458
1 0.218485 -2.142040 2.284173 0.147647 1.656665 -0.493594 -11.571224
1 0.130197 -2.136250 2.702844 -0.964187 -0.796088 -0.304771 -4.848063
1 0.299812 -2.165140 2.068636 -0.136657 0.111556 -0.400569 -10.850497
1 -0.520013 -2.162066 1.903847 -0.380935 0.349919 -0.296786 -7.156137
1 -0.138194 -2.166950 2.262344 0.292646 0.162767 -0.507461 -12.166090
1 -0.461598 -2.165877 1.987957 0.816569 -0.896651 -1.518118 -8.856642
2 -0.637361 -2.056375 2.453456 0.458508 0.960108 -0.106277 0.012853
1 -0.603572 -2.103274 2.048154 0.096711 1.003949 0.642907 -2.202586
1 0.346493 -2.164383 1.860263 -0.862805 -0.983054 0.507464 -11.897416
1 0.318661 -2.176001 2.419168 -0.552095 -0.900561 0.220066 -11.508263
2 0.360612 -1.797375 2.850941 -0.781213 1.242455 0.459521 0.102665
1 0.195497 -2.170806 2.606576 -0.407273 1.353843 1.310660 -8.019922
1 -0.507114 -1.838864 1.754080 0.574794 0.197604 -0.698192 -7.508834
1 0.371612 -2.028526 2.739648 -0.720409 -0.436466 0.744604 -4.569332
1 -0.616268 -2.174205 1.823525 -0.592236 1.066666 -0.270824 -6.740760
1 0.202854 -2.186439 2.086611 -0.155942 -0.548735 -1.690480 -11.823503
1 0.074344 -2.166980 2.457377 0.886048 -0.356390 0.359591 -11.854799
1 -0.259414 -2.188444 2.050202 -0.016206 1.351233 0.869261 -12.299826
1 -0.209660 -2.200253 2.145431 -1.025692 -0.792348 1.055418 -12.160093
1 -0.356750 -2.144045 1.936040 0.555510 0.040462 0.249651 -12.369337
1 -0.478417 -2.191716 2.498428 0.106573 0.200560 -1.588413 -0.380063
1 -0.470669 -2.031329 1.746856 -0.879071 -1.610725 0.829920 -12.258769
1 0.057030 -1.945340 1.744110 0.617489 1.430170 -1.877136 -9.345846
1 -0.281643 -1.924406 1.739039 0.590845 -1.015668 -1.783529 -12.340241
1 0.140016 -1.868751 1.752729 0.056286 -0.044326 -0.158473 -12.139096
1 -0.369052 -1.984142 1.724075 0.750284 0.766355 -1.411495 -12.268967
1 0.091295 -2.182947 1.723583 0.199932 -1.018343 -0.998764 -12.072100
1 -0.127515 -2.158279 1.778800 -0.382010 -0.635322 0.229500 -8.451107
1 0.230110 -2.192344 1.963397 -0.095750 -0.870375 0.507796 -11.831115
1 -0.029024 -2.187268 1.779176 0.062371 0.619705 -0.316541 -9.210413
1 -0.397917 -2.184546 1.752326 -0.133832 1.156427 0.231253 -12.377161
1 0.303128 -2.176332 2.209714 -1.281460 1.174812 0.024815 -11.151363
1 -0.130907 -1.773726 1.940819 0.620906 -0.342172 -1.233722 -13.598610
1 -0.452791 -1.766745 2.109882 0.362466 0.239525 2.275950 -7.928955
1 -0.160909 -1.763257 2.080136 -0.580856 0.341083 1.125320 -8.916807
1 0.150253 -1.757649 2.030776 -1.294539 1.005268 -0.167032 -12.564725
1 -0.359843 -1.781536 2.346426 0.253519 -1.329185 0.430023 -3.382887
1 0.410951 -2.136372 2.102907 -0.361556 0.801144 0.661396 -10.674207
1 -0.249979 -2.199545 2.340162 -0.579346 1.333371 0.313562 -9.300778
1 0.370305 -2.197939 2.532024 0.342759 1.019356 -0.376255 -10.235055
1 -0.209274 -1.745443 2.385637 0.807289 -0.079929 -0.186365 -2.947170
1 0.083038 -1.754711 1.937782 -0.520452 -0.634207 0.387139 -12.726224
1 -0.222434 -1.754113 1.881319 -1.270728 0.873800 0.517894 -10.757061
1 0.304856 -1.743962 1.923191 0.283694 -0.064730 -1.324591 -13.607018
1 -0.098618 -1.765113 2.175748 -1.444579 -1.427598 1.310694 -10.996544
1 -0.136422 -1.752249 2.311998 0.159800 -0.295548 1.181267 -10.658176
1 -0.245850 -1.755162 1.988114 -0.258596 -0.642472 1.551419 -11.655411
1 -0.023802 -1.740998 2.300091 -0.145449 1.380393 -0.705619 -11.172647
1 0.400640 -1.743367 1.870528 -0.271949 -0.477470 -0.663102 -13.999773
1 0.397219 -1.749270 2.501323 0.005605 0.230804 -1.058582 -9.857429
1 0.216177 -1.747610 2.121482 0.544675 -0.377097 0.283665 -11.089805
1 -0.139701 -1.745215 1.822006 0.973412 -0.217965 -1.780357 -11.545642
1 0.175862 -1.743022 2.501724 -0.382983 -1.596207 0.163973 -10.035369
1 0.432513 -2.171823 2.203450 -0.638243 1.728952 0.757518 -10.947087
1 0.433262 -2.104613 2.490654 0.070549 -0.700788 -0.134012 -10.661503
1 0.423765 -2.049370 2.614107 0.503065 -0.268286 1.158529 -9.359064
1 0.413825 -1.958812 2.316728 -0.136989 -0.782203 0.221956 -11.210453
1 0.425482 -2.055974 2.020479 -0.361300 -0.955711 1.225710 -11.577943
1 0.411758 -1.943484 1.998597 0.277524 -0.034619 -0.397430 -11.676131
1 0.186290 -2.150626 1.698081 0.437835 0.366000 -0.828224 -10.857659
1 0.291034 -2.144685 1.706249 0.230799 -0.551731 0.637272 -10.947959
1 0.318215 -1.804575 1.721911 -0.486494 -0.595251 0.878910 -12.843869
1 0.207394 -1.781726 1.714205 0.290405 0.077791 1.597865 -12.733079
1 0.024995 -1.789754 1.716738 -0.741996 -1.127918 1.464707 -8.947259
1 0.416913 -1.861155 1.700829 0.247299 -0.433248 0.884022 -12.618549
1 -0.066912 -1.763514 1.702375 -1.052618 -0.729696 -0.027673 -8.046649
1 -0.315439 -2.125084 1.721442 0.821245 0.518913 0.539756 -13.308405
1 0.018399 -2.105160 1.726592 0.467902 1.282060 -0.194186 -12.334892
1 0.175138 -1.973357 1.736390 1.019991 0.034382 1.761230 -12.845158
1 -0.207162 -1.752265 1.717981 0.211792 -0.904114 0.526887 -9.884815
1 0.422624 -1.975669 1.703912 -0.854978 0.462720 -1.391218 -10.538371
1 -0.721491 -0.145525 -0.978914 -0.978696 -0.300373 0.947007 -0.453919
2 -0.493001 -0.836357 -1.259212 0.793271 0.566512 1.229253 0.009605
1 -0.778752 -0.435938 -1.560307 -0.458424 -0.861607 -0.729041 0.004753
2 -0.756832 -0.566629 -2.567791 -0.074582 0.742861 1.460946 0.000048
1 -0.729733 -0.298037 -1.072537 1.081527 -0.974437 0.020199 -0.760196
2 0.065715 -0.402444 0.411378 0.069970 -0.230375 -0.588024 0.000767
2 -0.126695 -0.817720 0.845062 -0.995295 0.723723 0.821301 0.345667
2 -0.228394 -0.179359 -0.431948 -0.452742 -0.106310 0.612506 0.000111
1 -0.230834 -1.445293 -3.006612 -1.139601 0.405761 -0.529321 0.000357
2 -0.084771 -0.279674 -2.093525 0.237644 0.786243 0.718930 0.000862
2 -0.385909 -1.219188 -0.386645 -0.128384 -0.121184 -0.337980 0.000006
1 -0.671520 -0.284337 -0.986560 -0.919900 0.685296 0.699206 -1.003509
2 -0.650743 -0.499791 -0.487550 -2.033066 0.561012 0.923335 0.001105
2 -0.334903 -0.829279 -1.309902 0.312142 0.512301 -0.628639 0.010514
2 -0.377043 -0.239906 -3.099627 -0.150238 0.308147 -0.973660 0.002883
1 -0.075968 -0.917075 -0.771045 -0.033774 1.936834 0.973062 -0.863745
2 -0.704069 -1.111424 -1.941058 -0.142745 0.942004 -0.471894 0.003625
2 0.311867 -0.665679 -1.823725 0.062599 -0.047554 0.694343 0.000132
1 -0.314940 -0.690916 -2.613724 -0.390690 -0.930616 -0.041256 -0.989950
1 0.407210 -0.460179 0.152219 0.862372 0.529620 -0.670842 0.000114
2 -0.508944 -1.195817 -0.817623 -0.125243 -0.015785 0.104043 0.245192
2 -0.153640 -0.596497 -2.625023 0.125011 -0.258501 -0.145257 0.011024
2 -0.017778 -1.283732 -2.640401 -0.155817 0.227729 -1.153001 0.008155
1 -0.277617 -1.344211 -2.209649 0.348806 -1.140578 0.122165 -0.867538
2 -0.554314 -0.428298 -0.328898 0.059640 0.081117 0.717491 0.160317
2 -0.048803 -0.897092 -1.843996 0.357917 -0.700341 1.475381 0.000036
1 -0.341340 -1.314293 -2.308170 -0.435393 -0.783382 -0.487151 -0.866562
2 0.196382 -0.075174 -0.080757 0.213480 1.108853 0.257191 0.000028
2 -0.399490 -0.458549 -1.693354 -0.088437 0.103815 0.635200 0.127641
2 -0.558632 -0.348126 -1.074879 0.134893 0.061625 -0.812385 0.021904
2 -0.494592 -0.723587 -0.377914 0.093472 0.095176 -0.291550 0.000431
2 0.280475 -0.065004 -2.133418 -0.162179 0.197797 -1.809978 0.000022
2 0.147947 -0.504669 -1.888585 1.488353 -0.545055 -1.099281 0.000396
2 -0.544520 -1.316044 -2.237440 0.331144 -0.403232 1.189313 0.004123
2 -0.768229 -0.612067 -2.139045 -1.465038 -0.117944 -0.895545 0.000311
2 -0.223700 -0.913042 -2.559847 0.453204 0.605607 0.770491 0.000166
2 -0.090757 -0.749055 -0.043218 -1.425900 0.062279 -1.439399 0.000657
1 -0.407004 -0.749579 -2.598670 0.011740 0.007171 0.728202 -0.989431
1 -0.172796 -1.624388 0.100988 -1.058776 -0.441171 -1.036800 -0.027170
2 0.199257 -1.447453 -0.542423 1.167282 0.028715 -0.777060 0.003372
2 0.426203 -0.190923 -2.478621 0.768048 0.879517 -0.190737 0.000001
2 0.042372 -0.349145 -2.481042 -1.083570 -0.393652 0.345990 0.000030
2 -0.729149 -1.135464 0.064160 -0.204778 1.015045 -0.385872 0.015517
2 -0.454462 -0.651341 -1.975683 0.397822 -0.422092 0.906376 0.000673
2 -0.392066 -0.453019 -2.368024 -0.232279 -0.840576 -0.972010 0.002999
2 -0.368397 -1.511192 -2.317798 -0.561450 0.011024 0.004433 0.001496
2 -0.022491 -0.566417 -1.666195 0.080272 0.356467 1.141006 0.000029
2 -0.566690 -0.225794 -3.047023 -0.223998 0.862200 -0.745816 0.033302
2 0.362183 -0.702251 -0.944293 2.241818 -0.020234 -0.159452 0.012033
2 -0.330939 -1.050245 -1.658201 -0.440814 -0.811006 0.657993 0.000028
2 -0.471899 -0.279920 -2.938698 0.350409 0.273092 0.077325 0.024735
1 -0.154943 -0.083015 -2.861898 0.640816 1.110752 -0.799637 0.001685
2 0.203657 -0.717074 0.486806 0.757758 -0.277100 0.025668 0.044474
2 -0.811075 -1.534573 -1.196974 -0.224883 -0.364336 0.924801 0.000019
2 0.323880 -1.279557 0.509501 0.075900 -0.422230 0.709028 0.077715
2 0.139296 -0.848547 -0.604847 0.262050 0.818235 0.517064 0.001047
2 0.426342 -0.796708 -1.132643 0.332229 -0.679320 -1.338796 1.087889
1 -0.216969 -0.823574 -1.463626 0.093751 -0.486441 0.004529 0.004259
1 0.320831 -1.321235 -1.238642 0.975073 0.158306 0.504681 0.000055
2 -0.758257 -1.559301 0.278613 0.086565 -0.364868 0.254204 0.025941
2 -0.267075 -1.386831 -2.503915 -0.144666 -0.514105 -0.267315 0.030034
2 -0.011795 -1.388211 -0.621905 -0.393007 -0.363145 0.090563 0.000560
2 -0.090544 -0.217020 0.030739 0.603193 -0.817054 -0.456324 0.002656
2 -0.542200 -1.258390 -1.242064 -0.646576 -0.265207 -0.683198 0.000209
2 -0.330759 -0.241134 -0.213802 0.133274 0.353943 -0.447718 0.000247
2 -0.811894 -0.320448 -2.826359 -0.746270 0.826458 -0.687290 0.000604
2 -0.720621 -0.947700 -1.105134 -0.989902 0.233455 -0.060128 0.000327
2 -0.109628 -0.728035 -1.354417 -0.420912 -0.323685 0.345674 0.003413
2 -0.473133 -0.084405 -0.878169 -0.320542 -0.331841 -0.028032 0.002859
2 -0.679949 -0.115633 -0.621990 0.054214 0.384607 -0.183021 0.085332
2 0.237748 -0.433951 -1.664554 -0.059217 -0.248335 -0.255722 0.000087
1 -0.437305 -0.141655 -1.747289 0.112406 -0.136123 -0.641221 -0.001981
1 -0.797360 -0.753447 -1.830743 -0.267672 -0.878915 0.494521 -0.000423
2 0.118574 -0.495802 -2.196745 0.190945 -0.457376 0.445702 0.000121
2 -0.704045 -0.470608 -1.865813 0.677094 0.866316 0.855298 0.047962
2 -0.367208 -0.560546 -0.451415 0.291043 -0.191002 0.554513 0.075166
2 0.354945 -0.691936 -1.106392 0.454676 -0.233828 -0.993915 0.192285
2 -0.090010 -0.028182 -1.344534 0.393969 -0.034783 -1.216154 0.000368
1 -0.130877 -0.863885 -0.649784 -0.669434 1.412362 1.434888 -0.421654
2 -0.675897 -0.609211 0.849969 -1.290140 0.072573 0.554575 0.000195
2 0.056835 -1.199777 -1.793799 0.488557 0.647605 0.559112 0.000064
2 0.186154 -0.403667 -0.741037 -0.082615 -0.805983 0.481314 0.000139
2 0.234833 -0.429355 -0.019876 -0.159963 -0.647174 -0.338776 0.002655
1 -0.324345 -1.582698 -2.706955 -0.961498 -0.071567 -0.061176 -0.010732
2 -0.097354 -0.726990 0.182821 -0.031398 0.418866 1.504564 0.000233
2 -0.303258 -1.054004 -1.053914 0.491633 -1.098130 -0.358270 0.000199
2 -0.093903 -0.931632 1.162122 0.720647 0.387798 1.083691 0.055283
2 -0.218140 -0.630073 -1.927732 0.458767 1.211167 0.223250 0.000133
2 0.388148 -0.898174 0.065073 0.595320 0.492388 0.973393 0.870318
2 -0.268453 -0.093350 0.476935 0.872113 2.029038 -1.318431 0.000308
1 -0.428931 -0.873036 0.154615 -0.385568 1.102568 0.399126 0.003272
2 -0.659803 -0.346483 -1.480639 -0.214071 0.021339 0.772325 0.007518
2 0.168586 -0.670487 0.282951 -0.017398 -0.269071 0.706752 0.003266
2 -0.719842 -1.367419 -2.762321 -0.048807 -0.622602 0.310079 0.000889
2 -0.485665 -0.161499 0.576197 0.113843 0.031093 0.451703 0.001147
2 0.179674 -1.022564 -1.979664 0.386290 -0.169376 1.464596 0.020646
2 -0.074961 -0.812173 -0.495409 0.947141 0.403465 0.098182 0.006032
2 -0.347182 -0.914166 -2.040588 -0.313248 0.075087 -0.106953 0.026080
2 -0.010009 -0.824485 0.882190 -0.061621 -1.354640 1.814376 0.345771
2 -0.105704 -0.798839 -2.148664 -0.499888 0.383436 -2.080323 0.000027
2 -0.294818 -0.947301 0.245837 0.532458 -1.279437 0.528197 0.003894
1 -0.201150 -1.134036 -1.883310 -0.844255 -0.754182 0.099658 -0.000966
2 0.163828 -0.582527 0.447850 1.475432 -1.191990 -0.276733 0.046781
2 -0.375156 -1.477128 0.054184 1.216954 -0.799715 0.922729 0.002136
2 -0.081021 -0.043900 -2.550585 -0.758711 0.927581 0.154735 0.026904
2 -0.328240 -0.918864 -0.536910 0.708673 -0.206879 -0.110686 0.000228
2 -0.837354 -0.307581 -0.298417 -0.521256 -0.023676 0.715020 0.001655
1 0.100512 -1.214114 -2.467680 -0.273029 -0.370357 0.036680 -0.048342
1 -0.014349 -1.117672 -2.612424 0.119888 -0.941309 -0.283007 -0.040498
2 0.119853 -1.134937 -1.406036 0.511832 0.703110 0.774192 0.000004
2 -0.767014 -1.030292 -2.590141 -0.338555 0.727698 0.802881 0.019797
2 0.099682 -1.263719 -0.838492 0.507804 -1.750280 0.038515 0.000481
2 -0.737920 -1.280044 -1.889429 -0.249422 -0.039971 0.136845 0.010639
1 -0.532412 -1.482918 -2.549325 -1.127887 -1.102614 0.104282 -0.010107
2 0.366990 -0.438009 -0.152314 1.992502 -0.385098 0.097473 0.014935
2 -0.013368 -0.658560 -2.872810 1.098014 0.665818 0.260449 0.001928
1 0.281857 -0.186164 -1.346079 0.151239 -0.204942 -0.643321 0.048061
2 0.165164 -1.406757 -2.712417 1.534066 -0.011200 -0.762023 0.000192
2 0.169355 -0.636972 -0.027184 0.838812 -1.277228 -0.152023 0.059714
1 -0.670599 -0.241213 0.810158 -0.481603 1.092380 0.946795 -0.989695
1 -0.430094 -0.446095 -1.564262 -1.350741 -0.067176 -0.501569 0.122944
2 -0.538538 -1.030995 -1.197855 0.176700 1.368573 0.294661 0.001066
2 -0.302606 -0.437552 -0.440951 0.784190 -1.476747 1.265801 0.074883
2 -0.513621 -0.306259 -0.352661 0.877305 0.259447 -0.117358 0.159389
1 -0.550161 -1.481181 0.224470 0.844529 -1.007250 0.516744 0.000048
2 -0.630109 -0.904986 -2.576880 -1.729496 -0.243811 0.777950 0.002356
2 -0.293719 -0.306104 -2.695838 -1.228188 0.117939 -0.849187 0.000153
2 -0.371142 -1.598327 -1.332423 0.869797 -0.536329 -0.590100 0.000015
1 -0.146166 -0.908922 -0.898384 -0.974551 -1.446914 -0.108902 -1.100158
2 0.323902 -0.720795 -2.539298 0.653268 -1.295885 1.380233 0.000099
2 -0.202979 -1.099411 -0.669731 1.710270 0.307934 -0.287353 0.000245
2 -0.275392 -0.870939 0.504424 -0.283512 -0.068441 -0.194111 0.442252
1 0.250920 -1.140105 -2.058597 1.309189 -1.354089 2.365751 0.019524
1 0.089011 -0.609946 -2.407257 -0.263467 -1.295160 0.992068 0.000139
2 -0.120864 -0.535387 0.589378 0.525768 -1.302200 -0.488436 0.000647
2 0.146161 -0.598296 0.758990 0.819805 0.936963 0.108510 0.000263
2 -0.436426 -0.137674 -2.221723 -1.161942 0.404849 -0.680486 0.000027
2 0.008584 -0.394000 -1.239452 1.270112 -0.984274 -0.065264 0.000003
1 0.063596 -0.622606 -0.120904 -0.228707 -1.519861 1.202192 0.059204
2 -0.857670 -0.122842 -1.231015 -2.248855 1.200933 0.197487 0.000722
2 0.208871 -0.897512 -2.099236 1.665933 0.153337 1.215881 0.004773
2 -0.387897 -0.831178 0.518451 -0.822598 0.070614 -0.428810 0.442161
2 -0.237522 -0.220547 0.667096 0.375813 0.752509 0.189514 0.000855
2 0.191407 -1.315760 0.531279 1.064751 0.087366 -0.352292 0.080646
2 -0.779084 -0.639531 -0.148477 -0.454354 -0.742639 -2.149896 0.000005
2 -0.149140 -1.182487 0.856961 -0.017457 -0.146450 0.268958 0.004335
1 -0.620856 -0.203092 0.717010 0.057543 -0.312365 -0.198445 -1.005712
1 -0.109396 -1.028701 -0.923035 -0.348265 1.878550 -0.656935 -0.792737
2 -0.065550 -1.308737 -2.059568 1.391320 -1.528346 -0.443523 0.000063
2 -0.625152 -1.463208 -0.236588 0.641733 -0.756968 0.777232 0.134213
2 -0.182233 -0.351572 -1.930187 -0.882949 -0.031700 -1.193591 0.000835
2 0.176753 -1.555809 -2.341615 -0.579212 0.022992 -0.457498 0.000025
2 -0.605943 -1.240645 0.498837 0.503616 -0.500539 0.834606 0.000007
2 -0.109026 -0.286047 0.514200 -0.561374 -0.223961 -0.749009 0.000791
2 -0.032945 -1.050971 0.824927 0.613516 1.150103 -0.488540 0.004085
2 -0.790702 -1.004823 0.432459 -1.390610 0.693338 -1.240564 0.000009
2 -0.251720 -0.390537 0.841597 0.666398 -0.987993 0.824802 0.001336
2 -0.275530 -1.236601 -2.507010 1.187794 -0.328511 0.186348 0.029908
1 -0.431038 -0.426231 -2.545910 0.952768 0.956491 -0.176175 -0.006233
2 -0.427802 -1.442792 -0.832043 0.949363 -0.426691 0.556343 0.001242
2 -0.302941 -0.370993 -2.186967 0.872851 -1.307704 0.059358 0.000446
1 0.182091 -1.457796 0.928480 0.391791 -0.581032 -0.246744 -0.054667
1 -0.462988 -0.419421 0.610040 0.510693 0.170637 -0.544323 -0.011243
2 0.249151 -1.043832 0.630808 0.834639 -1.764112 -0.715396 0.000034
2 -0.580924 -1.000811 0.120069 0.172617 -0.728433 -1.679281 0.001610
2 0.407320 -0.125042 -1.308894 1.458787 0.618715 0.206447 0.048655
2 -0.791833 -1.268369 -2.588551 -0.890797 -0.088408 -1.191379 0.011765
2 -0.112855 -1.045132 0.559797 0.343373 0.514329 -1.656496 0.000114
2 -0.616945 -0.166700 0.942929 0.423980 0.219224 -0.716239 0.013033
2 -0.012607 -0.640874 1.140705 -1.500229 0.361870 0.921414 0.001633
2 -0.085439 -0.479409 0.787415 1.213978 -0.459257 1.000179 0.001871
2 -0.104068 -1.212327 1.062154 -0.616802 0.055520 0.373371 0.000499
2 -0.601650 -1.479812 -0.745137 0.058326 -1.995240 -0.711954 0.001507
2 0.283229 -1.092102 -2.350147 0.920566 0.875524 -1.428705 0.033765
2 0.179958 -1.476986 0.035753 -0.453720 -0.198586 -0.150148 0.000011
2 0.407680 -1.193921 -2.010397 -0.045344 1.298408 0.196255 0.006407
2 -0.473675 -0.836057 -2.072831 1.576504 -0.214397 -0.310424 0.026607
2 -0.756876 -0.683971 -2.880893 -0.720158 -0.352420 0.584047 0.000955
2 -0.392701 -1.423985 -1.105835 0.444908 0.663877 -0.331813 0.000093
2 -0.127567 -1.625656 0.700497 0.546652 0.814772 0.496297 0.002356
2 0.241345 -0.315815 -1.977167 -0.450282 0.144326 -0.755334 0.000214
2 -0.110131 -0.205388 -0.766717 0.061706 -0.904176 -1.417485 0.000438
2 -0.063094 -0.128548 -3.089748 -1.008758 -0.664744 -0.056052 0.051028
2 -0.524080 -1.321663 -2.059547 0.888553 0.496707 -0.032701 0.003786
2 -0.486417 -1.509962 0.834707 0.662294 -0.591011 0.046166 0.506026
2 -0.139962 -0.417031 -0.755720 1.347101 -1.687912 1.679008 0.000438
2 -0.713732 -0.163148 0.156212 -1.324019 -0.690561 0.208241 0.000047
2 -0.211900 -0.092284 -0.029253 0.832311 -0.515508 -0.669989 0.004024
2 -0.676467 -0.108170 -0.161531 -1.089131 0.117149 -0.127548 0.034317
1 0.214764 -1.025630 -0.546633 0.265148 -0.328331 1.078818 -0.002095
2 0.056816 -1.248191 0.317522 -1.043173 0.499752 0.964374 0.000043
2 -0.061965 -0.424693 1.081253 -1.359543 0.468312 1.005958 0.000400
1 -0.613921 -0.694671 0.425684 0.545961 -0.004217 0.471555 -0.008802
1 0.118321 -0.450269 -0.519208 -1.151765 -0.619350 0.160766 -0.000439
1 0.159576 -1.441230 -1.871044 -0.832571 -0.423603 -0.744366 -0.001627
2 0.106262 -1.432400 -0.969930 -0.989406 -0.598315 -0.972666 0.000568
2 -0.543496 -1.056201 0.926341 -0.264917 0.737595 -0.730569 0.000001
2 -0.608956 -1.263264 -0.780547 0.182195 -0.690489 -0.558183 0.245817
2 -0.747043 -1.635037 -0.093050 0.297759 -0.413461 -1.111221 0.001304
2 -0.071773 -0.525790 -2.751539 -1.375485 -0.297339 0.696312 0.010766
2 -0.323330 -1.390565 -2.858405 1.899601 -0.021130 0.577382 0.002921
2 -0.668966 -1.203485 -2.501680 -1.170927 1.835296 1.081108 0.011051
2 0.180217 -1.487671 0.582843 -1.143295 0.423185 1.202484 0.027250
2 -0.092579 -0.236960 1.218703 -0.125008 -0.008102 0.129795 0.001269
2 -0.763847 -1.139340 1.185797 -0.288308 -1.162015 -0.103442 0.000002
2 0.413753 -0.285175 -0.129643 -0.048525 -0.343583 -0.083106 0.012837
2 0.130419 -0.594361 0.988337 -0.587372 0.274042 -0.473370 0.540957
2 0.305799 -1.538360 -1.047108 -0.594539 -1.202886 0.511130 0.001262
2 0.294890 -0.114265 -0.773397 0.659662 -1.744169 -1.330227 0.000522
2 0.338880 -0.746976 0.188189 0.526169 0.366937 0.687351 0.001870
2 -0.734497 -1.275179 -0.389670 -0.181356 0.614145 -0.507023 0.001305
2 -0.548512 -1.227074 0.040136 0.323738 1.339442 0.712956 0.001802
2 -0.664982 -0.359120 -3.039330 0.506746 -0.904559 -0.234123 0.009678
2 -0.678631 -0.883564 -0.361798 0.807836 -0.175291 0.695303 0.000091
1 -0.758485 -0.511458 0.239351 0.482084 0.592505 0.734823 0.099260
2 -0.125022 -1.425473 -0.802660 -0.699556 1.287416 -1.145911 0.000416
2 -0.655588 -1.311868 -0.565549 0.803713 1.769875 0.498724 0.001546
2 0.140349 -1.518816 1.096117 -0.611629 1.394928 0.469886 0.008346
1 -0.535475 -1.645212 1.075110 -0.041148 0.143423 -1.097477 -0.189949
1 -0.301792 -1.554589 1.191256 1.154858 -0.967446 0.909627 -1.750798
1 -0.346877 -1.611221 1.262826 0.934950 0.808155 0.527037 -1.612237
2 0.195361 -1.328209 -0.217978 -0.469016 1.645772 0.764431 0.000038
2 -0.449781 -1.378990 -1.830075 0.102662 1.409473 -0.909027 0.000083
2 -0.223728 -1.118327 -2.915227 -1.061970 -0.400466 1.949040 0.000751
2 0.408478 -1.137144 -2.416892 -0.224275 -2.350600 0.476210 0.033758
2 -0.725786 -1.288091 0.112577 0.266383 -0.265105 -0.133828 0.014992
1 -0.008878 -1.612757 1.197088 1.076293 1.250502 -0.721997 -3.771014
2 -0.284981 -0.376719 1.240196 0.250463 -0.218647 -0.144303 0.001355
1 -0.547812 -1.491077 1.256933 0.314392 0.918406 0.811329 -0.175687
1 0.345141 -1.656304 1.066311 -0.468850 -0.885152 -0.342431 -3.286012
1 0.140522 -1.613402 1.260062 -0.004104 0.841505 -0.340013 -7.975045
1 0.303303 -1.607325 1.246803 -1.251720 0.393504 0.093479 -8.129375
1 -0.222888 -1.624185 1.237007 -0.629043 -0.926158 -0.359507 -4.042792
1 -0.409416 -1.548467 0.916729 -0.272185 0.877759 0.198655 0.448448
1 -0.664389 -1.586651 -0.265456 1.211192 0.143061 0.820720 0.135725
1 0.422903 -1.565745 1.246819 0.170653 -0.076649 -0.509062 -5.992588
2 -0.299204 -0.566027 1.188156 -0.839489 0.259636 -0.798653 0.001603
2 0.103129 -0.896907 1.294002 -1.607128 -0.548586 -0.349716 0.001355
1 -0.210719 -0.887183 1.231444 -0.734075 -0.233188 -1.140042 0.056737
1 0.269410 -1.494884 1.268379 1.133074 1.926057 -0.060622 -4.860316
2 0.331763 -1.468577 0.569603 0.729476 1.037120 0.137564 0.025298
1 0.397541 -1.391942 1.267290 -0.109944 0.381582 0.010166 -5.538785
2 0.233817 -0.639317 -1.357618 -1.296505 0.274604 -0.695640 0.000021
2 -0.190434 -1.041467 -3.102022 0.594111 -0.029589 -0.691772 0.001629
2 0.230181 -0.538061 1.017293 -1.206293 -1.059193 -0.009791 0.540354
2 0.311709 -0.095305 0.306767 -0.847354 -0.358392 -1.177253 0.002245
2 0.343515 -1.503403 -0.641398 -0.731047 0.423120 -0.475697 0.002889
2 -0.682290 -1.641199 0.175130 0.630037 0.450691 -0.872382 0.026216
2 0.356621 -1.125592 -0.143336 -0.860469 0.938192 0.860616 0.000417
2 -0.687598 -1.552816 -2.657701 1.956980 1.260762 0.863524 0.001292
1 -0.802051 -1.103979 -2.919102 0.131993 -0.399539 -0.017067 -0.001778
2 -0.775975 -0.951944 -1.522802 0.552814 -0.244258 -0.716703 0.000738
2 -0.787737 -1.326768 -1.597478 0.399648 -1.078391 -0.218791 0.039259
1 -0.813982 -0.500196 -2.940420 -0.602669 0.779628 1.017714 -0.659886
1 -0.775833 -1.437346 -1.940666 0.423581 -1.006315 -0.477828 0.007019
2 -0.783674 -1.526430 -0.431015 0.580907 -1.252655 0.374521 0.001699
2 -0.810580 -0.273833 -0.965165 0.253887 -1.916026 -0.099568 0.177610
1 -0.753668 -0.055321 -0.313701 0.596717 0.059018 0.329538 0.003618
2 0.323976 -1.305611 -3.031588 -0.841677 -0.527161 1.055275 0.000591
2 0.367961 -0.060050 1.252124 0.426123 -1.791252 0.630903 0.014588
1 -0.461469 -0.894504 -3.084596 0.774963 -2.013007 0.526653 -0.000602
2 -0.804942 -0.555380 -1.925318 0.280669 -0.126538 -1.776907 0.048493
1 -0.132101 -1.626165 1.282716 0.433153 0.183796 -1.566616 -4.360261
2 -0.418645 -0.736832 1.249169 2.284891 -0.412819 -2.506691 0.000428
2 0.393460 -0.984733 -2.878519 -0.872297 0.563464 0.181674 0.000103
2 -0.855193 -0.885778 -1.345962 0.700782 2.541054 -0.580139 0.000762
1 -0.835072 -1.190113 -0.838922 0.582066 0.608651 1.069878 -0.002390
2 -0.821727 -0.147672 1.190100 0.844917 -0.525451 -0.958653 0.000010
2 -0.835460 -0.077961 0.854356 0.413115 0.608597 0.416053 0.005681
2 -0.829908 -0.437981 0.150769 0.216515 -0.396628 -1.116042 0.104893
2 0.428249 -1.382385 -2.796756 0.204107 0.241160 1.139620 0.000049
1 0.422380 -1.636584 0.978921 -0.241665 -0.030775 -0.970957 -3.158187
2 -0.243555 -1.693021 -1.829062 -0.124942 -0.420177 0.703262 0.000144
2 -0.517346 -1.669917 0.774124 -1.322694 -0.327366 0.256722 0.009284
2 -0.363452 -1.660727 -0.295784 -0.244923 -0.093250 -0.101331 0.006200
1 0.026865 -1.698430 1.078747 0.649306 -1.067906 -0.776501 -5.396414
1 -0.515538 -1.666766 1.334663 0.465524 0.148040 1.283421 -0.743143
2 -0.668544 -1.661121 -1.554888 0.295017 0.372531 0.114871 0.000571
1 0.351933 -1.694319 1.196524 -1.256712 -1.733921 -0.741917 -7.519471
1 0.221337 -1.688314 1.226923 -0.609187 0.391915 -1.551408 -8.936326
1 -0.079284 -1.711322 1.107157 -0.188270 -0.081964 0.016546 -3.917393
1 -0.026858 -1.704025 1.293788 1.145654 -0.138470 -0.177095 -9.739003
2 -0.353627 -1.642181 -0.034320 0.781620 1.293578 -0.750991 0.002392
1 0.055175 -1.700351 1.393949 -0.520636 0.502409 -0.296196 -11.478611
2 -0.714155 -1.690229 -2.139821 0.010048 0.118612 0.170725 0.120591
1 -0.193376 -1.714726 1.383229 -0.688098 -0.373764 -0.899786 -9.708980
2 0.174076 -1.653904 -0.580285 -1.878930 0.714801 0.176805 0.000676
2 -0.111298 -1.688387 -0.221949 -0.798583 0.181682 0.496825 0.004052
2 -0.567910 -1.691484 0.957823 1.700544 0.464672 0.263408 0.176541
2 -0.820157 -1.723827 0.584482 0.574111 -0.515770 -0.128909 0.000260
2 0.054060 -1.735284 -2.716592 0.773286 1.019754 0.103513 0.000344
1 0.334213 -1.707800 -0.949317 -0.067705 0.684856 -1.431713 0.008890
2 -0.425538 -1.671903 -0.985744 0.411260 1.540584 -0.926015 0.000170
1 0.279230 -1.698109 1.327152 -0.845038 1.273504 0.891756 -11.839518
1 0.164491 -1.695827 1.339299 1.115185 -0.777347 1.029469 -10.131401
1 0.079912 -1.716530 1.235963 -1.408851 0.405138 -0.203356 -9.903893
1 0.144380 -1.715305 1.102540 -0.644284 1.212574 1.427481 -6.608016
1 0.238816 -1.677492 1.424545 0.120932 0.285153 -0.727554 -11.738210
1 0.083471 -1.668258 1.540500 0.048483 -0.065769 -0.994533 -12.457227
1 -0.684391 -1.658636 1.587212 0.211757 0.482312 -0.629097 -0.151271
1 -0.355314 -1.669388 1.551456 -1.196798 -0.108680 -1.321078 -6.376470
1 0.386194 -1.671733 1.500628 1.003765 -0.417449 -0.152676 -11.400357
1 -0.029673 -1.684384 1.577110 0.096225 -0.004344 0.029289 -8.534925
1 0.270371 -1.695496 1.567823 0.463964 0.478761 0.602881 -11.902912
1 -0.279288 -1.673664 1.454688 0.854742 0.790841 0.229286 -7.891101
1 0.134045 -1.726616 1.461831 -0.336242 -0.980666 0.603224 -12.495755
1 0.173742 -1.733512 1.588393 -0.111426 0.173371 1.382069 -10.716049
1 -0.120924 -1.725286 1.469917 -0.956488 -0.814278 1.053720 -12.007828
1 -0.228229 -1.667366 1.579241 0.562588 0.552193 1.597388 -6.211080
1 -0.437111 -1.736888 1.556248 -1.031907 -0.073086 -0.421908 -6.119563
1 0.433758 -1.726134 -1.443973 -0.361086 -0.308689 0.347376 0.000014
1 0.045230 -1.387889 1.599717 -0.495484 1.021247 0.710865 -9.050808
1 0.274315 -1.576219 1.605759 -0.928314 -0.183206 -0.064190 -11.979710
1 -0.085881 -1.326303 1.593114 0.668783 -0.431888 -0.086688 -4.265208
1 0.154344 -1.385324 1.556078 -1.443117 0.327035 0.772699 -8.113998
1 -0.037859 -1.543877 1.530324 0.964048 -0.199575 -1.022489 -7.196641
1 0.375310 -1.539986 1.574007 -0.480390 0.599730 0.803173 -9.632805
2 -0.805337 -0.848808 1.580346 -0.975189 1.259099 -0.903947 0.001369
1 0.003900 -1.238438 1.594102 0.137848 0.714415 -0.854602 -3.984386
1 -0.107331 -1.593132 1.594704 -0.586549 0.530943 0.164574 -10.426078
2 0.226236 -0.955561 1.605931 -0.901836 -0.939146 -0.931268 0.000914
1 0.189834 -1.636696 1.517786 -0.250709 0.581262 -0.437538 -12.880558
1 0.360431 -1.645217 1.597213 -0.075522 -0.325636 0.030524 -12.407363
2 -0.315738 -1.112273 1.599586 0.967656 -0.599023 0.110562 0.041289
1 0.197755 -1.529495 1.553717 -0.939144 0.082134 -0.770665 -10.952458
2 0.268886 -0.437113 1.547904 0.489219 0.173899 -0.099245 0.000021
1 0.250221 -1.319126 1.561515 -1.154010 1.218641 -0.889927 -7.877609
1 0.301295 -1.601588 1.502140 -0.907813 0.676011 -1.868174 -12.550965
1 0.102061 -1.471767 1.575662 1.318934 -0.898471 0.628214 -9.211556
2 -0.335550 -0.692856 1.538693 -0.400470 1.750048 -0.952876 0.000059
1 0.372570 -1.371797 1.553631 -1.213774 0.144960 0.171967 -8.507463
1 -0.171025 -1.524350 1.546513 1.452596 -0.240668 0.184534 -5.986124
1 0.314665 -1.071462 1.454955 1.103659 -1.368971 -0.998103 -0.146103
1 0.153244 -1.274883 1.543664 0.108569 0.652913 0.587864 -5.725707
1 -0.282167 -1.548788 1.478150 -0.630394 -0.860453 -0.235225 -3.731780
1 0.010729 -1.333113 1.516241 1.143093 -1.192512 -0.152365 -4.271590
1 0.240399 -1.445374 1.510314 1.298093 -0.491476 -0.866337 -9.898740
2 -0.381835 -1.186609 1.488753 1.917774 1.424113 -0.596155 0.034434
1 -0.187473 -1.636445 1.496490 -0.056250 1.521666 -0.214384 -7.587222
1 0.061699 -1.560014 1.542003 0.404055 0.480922 0.012229 -7.843363
1 -0.057642 -1.641211 1.494579 -0.009733 -0.924404 -0.019131 -7.999509
1 0.391741 -1.510150 1.470318 0.302398 0.198512 -0.988124 -11.254006
1 0.213671 -1.542430 1.444316 -0.107593 -0.010253 0.789203 -11.703579
1 0.164826 -1.356189 1.462201 -1.396839 -0.222122 -0.276165 -4.812707
2 -0.657021 -0.126847 1.466762 0.543289 -0.009140 0.205799 0.028689
2 -0.376915 -1.041462 1.346543 -0.404963 0.862410 1.272032 0.000892
2 0.052633 -0.709235 1.323097 0.571470 0.851611 0.281080 0.007224
1 0.043368 -1.616792 1.316557 0.549655 0.577392 0.542321 -8.435925
1 0.305536 -1.326386 1.321431 -0.383863 0.542043 0.204286 -2.767294
2 -0.118189 -0.738527 1.310881 0.747162 0.494341 -0.266014 0.007354
1 0.308992 -1.489435 1.403384 1.501177 0.747058 0.321724 -9.383354
1 0.380394 -1.643486 1.318287 0.257540 -0.261375 -0.354623 -10.776482
2 -0.129117 -0.117516 1.376337 0.635348 0.088438 0.006934 0.001436
1 0.129246 -1.508691 1.335476 0.542241 0.125428 -0.055981 -6.852553
1 0.208650 -1.569264 1.343495 -1.878819 0.911756 -1.459199 -8.538372
1 0.395724 -1.503970 1.343684 -0.868505 -0.511803 1.096479 -9.904854
1 -0.371322 -1.607089 1.358747 -0.089549 -0.519431 1.392523 -1.334587
1 0.210689 -1.445776 1.391197 -0.306024 0.364654 -0.682767 -8.377013
1 -0.110081 -1.640614 1.399558 0.140125 -0.960081 -0.167746 -8.046150
1 0.062711 -1.422143 1.370988 0.134925 -0.369705 -0.235558 -3.510338
1 0.139736 -1.618844 1.397470 0.556772 0.874028 -0.035044 -9.887023
1 0.303019 -1.607392 1.382651 -1.308612 1.270066 -0.455272 -11.014031
1 0.048339 -1.583820 1.432236 -0.173538 0.165477 -0.667292 -8.679233
2 -0.141446 -0.518760 1.410996 1.488430 0.627220 -0.823567 0.000181
1 0.120650 -1.497176 1.443120 -0.674512 0.257968 1.405344 -9.337124
1 0.377357 -1.410805 1.416679 0.214667 -0.151030 -1.486338 -6.939096
1 0.424933 -1.594440 1.411979 -0.701551 0.597841 -0.213770 -12.785691
1 0.431367 -1.287229 1.264339 -2.966007 0.303283 -1.626755 -2.723869
1 0.104002 -1.477285 1.796462 1.438193 1.518513 -0.980192 -9.700736
1 0.236650 -1.474786 1.709835 -1.020734 0.101176 -0.188343 -10.110248
1 -0.052518 -1.395013 1.670025 0.080667 -0.247858 -0.599549 -5.073599
1 0.214176 -0.967046 2.021539 -0.755992 1.767722 -0.980021 0.083788
1 0.002727 -1.313757 1.677658 -0.187133 -0.113004 -0.291304 -5.780903
1 0.116631 -1.595726 2.429898 0.221961 -0.284029 2.645741 -10.011353
1 -0.056851 -1.401258 2.331226 1.487112 -0.262889 -0.108171 -5.589559
1 -0.182856 -1.476821 1.939267 -0.189226 0.508092 -0.743928 -5.253784
1 0.032235 -1.422301 1.881273 -0.856144 0.140744 0.871636 -8.980284
1 0.001592 -1.372450 2.405705 0.930108 0.690016 -0.333166 -3.445918
1 0.033104 -1.531547 1.738842 -0.172184 0.689737 -1.280158 -10.901840
1 0.200316 -1.410253 2.060279 -1.110978 -0.130943 -0.334336 -10.664460
1 0.285097 -1.539929 1.912126 0.530531 0.136451 0.454644 -11.017647
1 0.143773 -1.596533 1.783712 -0.481540 -0.489615 0.530882 -11.253329
1 0.338294 -1.650608 2.020931 0.253912 -0.697204 1.317403 -10.458012
1 0.175105 -1.489244 2.187739 0.925995 0.923445 0.704988 -9.524561
1 0.176666 -1.426073 1.856842 0.895693 0.081559 -0.639993 -9.580383
1 0.157011 -1.533677 1.685324 1.187663 -0.403954 0.900456 -10.340723
1 0.076131 -1.251607 1.727285 -0.445666 -0.200556 -0.840284 -5.583560
1 -0.200492 -1.545856 2.071082 -0.097477 -0.925838 0.350406 -6.146383
1 0.406174 -1.518261 2.002636 -0.411309 0.518723 0.784092 -10.459780
1 0.335204 -1.485909 2.217430 0.414120 1.273914 1.112355 -9.281041
1 0.403778 -1.371536 2.047873 -0.821672 0.492247 -0.680136 -10.656970
1 0.158865 -1.524506 2.019178 -1.130636 -0.433347 -0.627607 -13.921834
1 0.133104 -1.562642 2.118779 0.419464 -2.085100 1.070585 -11.443265
1 -0.072350 -1.373136 2.110231 1.142859 0.852057 -0.344555 -5.649018
1 0.117657 -1.297418 1.847328 -1.423403 -0.361914 1.054553 -6.551556
1 0.030269 -1.488072 1.977455 0.047152 -1.555264 -0.210383 -11.131422
1 0.098341 -1.444275 2.524612 1.177382 0.321652 0.032008 -5.051818
1 0.097712 -1.587058 1.943964 -1.193724 0.434147 0.350525 -11.357105
1 0.078369 -1.461474 2.079250 -0.190445 -0.004562 -0.593878 -10.008799
1 -0.144735 -1.550728 1.775896 -2.255249 -0.334611 -0.348701 -9.187735
1 0.260012 -1.483445 2.302987 0.177884 -0.227783 -0.281569 -10.046725
1 -0.068098 -1.487697 1.746302 -1.140565 -0.971612 0.224145 -7.583312
1 -0.338828 -1.640643 1.817368 0.073429 0.398591 -1.377355 -6.703256
1 0.221246 -1.360086 1.762854 0.763991 0.130385 -0.117319 -9.721626
1 0.085203 -1.338678 2.062912 -0.189918 -0.017741 -0.480456 -6.722739
1 0.116698 -1.485987 1.918138 -0.299080 -0.774079 -0.657771 -10.917631
1 0.310250 -1.605589 1.817239 0.686279 -0.403239 0.993029 -11.319861
1 0.211337 -1.579299 2.267921 -0.109105 -1.133855 -0.797286 -9.156831
1 0.137926 -1.330631 1.673003 0.100914 0.540302 -0.502264 -7.867287
1 -0.360241 -1.469557 1.802773 0.999112 -0.685619 -1.748043 -2.635501
1 0.025945 -1.344723 1.953910 -0.435264 1.324589 -0.633596 -7.406699
1 0.125457 -1.405329 1.983061 0.889995 -0.630704 0.016171 -10.776961
1 0.294530 -1.586522 1.715553 0.837218 0.347775 -1.622528 -10.434661
1 0.232977 -1.350038 1.656765 0.235391 0.215081 -0.703978 -7.755384
1 0.227912 -1.643051 2.117858 1.788361 0.872017 -0.995741 -11.585676
1 0.132485 -1.396073 2.183679 -0.153967 0.113430 0.018903 -6.111064
1 0.099301 -1.371556 2.384033 0.752891 -0.686415 -0.973510 -5.309317
1 0.247088 -1.519502 2.097528 0.264989 -0.482287 0.399398 -11.507957
1 0.380301 -1.375462 2.230753 1.420487 1.115529 0.844917 -5.211546
1 0.030346 -1.220189 1.895352 -0.128273 -1.205103 -1.284349 -3.926214
1 0.054076 -1.256120 2.009163 1.061298 -0.584836 -0.486640 -3.890232
1 0.001221 -1.469215 2.142602 1.302984 0.194925 0.156173 -10.100440
1 0.133023 -1.296580 1.957030 -0.672943 1.316124 -1.972809 -7.440442
1 0.128851 -1.638161 2.217746 1.406448 -1.050991 0.615087 -11.514613
1 -0.073601 -1.461853 2.040306 -0.269318 -0.351936 -0.656618 -6.479175
1 -0.218091 -1.645184 1.854207 -0.294113 0.065703 0.196140 -9.781034
1 0.022246 -1.380106 2.213469 0.841238 0.081381 1.339312 -7.944475
1 -0.044390 -1.466439 2.250899 0.462273 -0.026574 0.276838 -10.323049
1 -0.097250 -1.382845 2.217795 0.482369 -1.752639 0.734222 -6.825536
1 -0.061355 -1.288694 2.299854 0.317835 0.581482 1.311112 -2.754584
1 0.296304 -1.366989 2.027213 2.118418 0.052100 -1.427347 -10.375093
1 0.347426 -1.291738 1.760584 0.593985 -1.762445 1.506282 -10.356273
2 0.184953 -1.425114 2.720910 -0.546017 0.314965 -0.245259 0.005246
1 -0.003244 -1.489431 1.635863 0.141529 -1.600285 -0.374622 -10.356400
1 -0.055713 -1.584331 1.694279 -0.506113 -0.937091 -1.321273 -11.401278
1 -0.081034 -1.451146 1.883063 -0.534299 1.499763 -2.112782 -6.095587
1 0.375281 -1.400008 2.338643 -1.435803 1.049138 0.188146 -6.642329
1 0.307607 -1.635215 2.188628 0.141083 -0.099735 -0.019657 -11.281994
2 -0.387668 -0.995378 1.698454 0.431138 1.030136 0.963094 0.009100
1 -0.119754 -1.650912 1.736997 -0.741667 -0.955979 -0.460977 -10.652819
1 0.285845 -1.425724 1.829631 1.169544 0.584656 0.355514 -10.917726
1 0.246595 -1.286354 2.075537 0.195869 0.939759 0.165811 -4.595557
1 -0.158373 -1.540672 1.668443 -0.413716 0.887542 0.188730 -9.321715
1 0.091537 -1.612471 1.690498 -0.913833 0.109985 0.352344 -10.262913
2 -0.602258 -0.592138 2.048707 0.213603 -0.204610 0.800451 0.000338
1 0.081548 -1.484715 2.393768 0.563092 -0.199527 -0.988914 -10.274346
1 0.040476 -1.599777 2.140815 1.512992 0.081454 0.858305 -10.698399
1 0.266870 -1.352170 2.268456 0.765269 0.854079 -1.098562 -5.520799
2 -0.831211 -1.418845 2.280606 -0.560823 -0.189443 -0.014176 0.003292
1 0.231261 -1.400397 2.180930 -0.051193 -0.876891 -0.343162 -6.833786
1 0.046497 -1.437863 2.306066 -0.787409 -0.501531 -0.543991 -10.776536
1 -0.005481 -1.431565 2.539832 0.718959 -1.375576 -0.149860 -2.962492
2 -0.202733 -0.667865 1.840189 0.989669 0.239649 0.569420 0.001082
1 -0.232313 -1.471472 1.780141 0.287615 1.469236 1.245602 -4.481717
1 -0.044780 -1.568840 2.074348 1.061142 2.309149 -0.380872 -11.666042
1 0.305699 -1.592364 2.480371 -0.139159 -0.242197 -1.185881 -9.033566
1 0.204956 -1.409357 2.366384 1.277008 0.171317 0.818349 -6.376624
1 0.325019 -1.394267 1.717284 0.121656 1.339336 1.037797 -12.108627
2 -0.706323 -1.051082 2.800513 0.184113 1.526929 0.942183 0.000124
1 0.224044 -1.435061 1.960573 -1.387772 -0.841663 -1.735894 -8.075926
1 0.232979 -1.149533 1.712679 0.298492 -0.159345 -1.336574 -4.331291
1 -0.536483 -1.216181 2.490149 -0.723600 -0.855230 -0.146243 0.008853
2 -0.202450 -0.649821 2.752811 -0.249482 -0.178325 0.095922 0.006344
2 -0.308801 -0.834074 1.762809 -0.462141 0.628525 0.898567 0.002308
1 0.241174 -1.133898 1.869093 1.294408 1.341740 -0.904494 -3.696811
1 0.068488 -1.522007 2.244271 0.144855 0.149581 -1.188861 -10.935287
2 -0.333242 -0.870918 2.668373 -1.360242 0.850667 -1.279594 0.008809
1 -0.155561 -1.480356 2.232435 -0.461563 -0.786946 1.548133 -6.244502
1 0.110281 -1.552940 2.566111 -0.476754 0.836197 -0.371890 -5.008495
1 -0.010401 -1.539081 2.331991 -0.024326 3.615332 -0.460111 -10.879029
1 -0.128467 -1.568067 2.427897 0.788820 0.227665 0.070992 -6.253458
2 -0.450925 -0.265760 2.814006 -0.377694 1.261638 -0.282723 0.002091
2 -0.169390 -1.207899 2.254815 0.180349 0.678038 0.387262 0.060346
2 -0.173234 -0.704270 2.912556 -0.831184 0.547882 0.017780 0.006305
2 -0.153896 -1.247304 2.498379 0.147567 -0.722854 0.660691 0.000884
2 -0.382250 -0.789615 2.280922 -0.266936 -0.397651 0.789618 0.000010
1 0.058562 -1.565715 2.044275 0.347313 0.678381 0.419414 -11.580177
1 0.296655 -1.471831 2.009096 -0.800459 0.196515 1.416026 -8.540894
2 -0.200776 -1.143306 1.781921 -0.972912 0.188448 -0.145425 0.001055
1 0.159382 -1.441940 2.283285 -2.239472 0.971708 -1.579259 -9.259016
1 0.006851 -1.129136 1.750949 0.976571 0.014453 -0.045387 -1.068831
1 0.021163 -1.320035 1.809164 0.503764 1.435040 2.176112 -5.597785
2 -0.029217 -0.862794 1.832971 -0.397714 1.017084 0.219494 0.060551
1 -0.416326 -1.375115 1.829791 0.410366 -0.407293 0.677863 -1.143349
1 -0.160197 -1.602404 2.203314 -0.121220 -0.627455 1.940155 -8.003440
1 0.388251 -1.547920 1.686072 -0.149760 -1.441887 -1.202486 -12.161566
1 0.281206 -1.643391 2.293696 -0.280431 -1.617656 0.898660 -10.336215
2 0.052739 -0.319091 2.783070 0.849258 -0.325784 -0.436268 0.000914
2 -0.453173 -1.169455 2.148044 -0.911124 -0.710014 1.145119 0.000029
1 0.239876 -1.536333 1.800022 1.218341 1.027529 0.346815 -11.048883
1 0.235999 -1.264328 1.724670 1.247612 -0.501862 1.838566 -8.922239
1 -0.111463 -1.582728 1.995007 0.762331 0.422494 0.403630 -10.472249
2 -0.059075 -0.511702 1.802519 0.858393 0.957856 -0.314322 0.004469
1 -0.670619 -0.854949 2.445685 -1.515648 -0.511430 0.348115 -0.047273
1 0.330689 -1.244604 1.908981 -0.503172 -1.083817 1.045451 -7.376781
2 -0.057004 -0.797070 1.710416 -0.731845 0.562960 0.090966 0.060655
1 0.194629 -1.637348 2.508059 0.753020 -0.424438 1.162031 -8.738695
2 -0.017574 -0.877846 2.287201 -0.019284 -1.704013 1.204856 0.000053
1 -0.671820 -0.707559 2.298235 0.553829 -1.491379 -0.063956 -0.050292
1 -0.110018 -1.479459 2.130111 0.883852 0.314357 0.770628 -7.874154
2 0.267372 -1.374525 2.506384 0.287286 -2.361769 -0.104223 0.178553
1 0.334070 -1.511898 1.765299 -0.792695 -1.498917 -0.756982 -10.124392
2 -0.826758 -0.162654 1.715112 -1.455870 -0.397558 0.374448 0.000368
1 0.170852 -1.487799 2.445191 1.330118 0.081918 -0.982694 -7.835534
2 0.042491 -0.657956 2.165803 0.577395 -0.284149 -0.240386 0.004943
1 0.153653 -1.064070 1.855305 -1.279398 0.703997 -0.621051 -1.551929
1 0.273581 -0.197320 2.553194 2.265620 0.124568 -0.218706 -0.002126
1 0.333009 -1.566399 2.378580 -0.943823 -0.313741 -0.326021 -10.363101
1 -0.125066 -1.556072 1.892738 0.684646 -0.014498 0.136208 -9.535941
2 0.399422 -1.032217 2.296699 1.244336 -0.667398 -0.981590 0.047455
1 0.318515 -1.420581 2.123841 0.045317 -0.601878 0.350490 -10.614069
1 0.247589 -1.314745 1.922246 -0.940161 0.055161 0.076537 -7.824066
1 0.023833 -1.547096 1.873559 -0.903384 -0.888394 0.172867 -10.770536
1 0.225911 -1.561243 2.379513 1.118085 0.434123 -0.447487 -11.340789
1 -0.013021 -0.247404 2.117510 -0.981180 -0.652135 -0.957236 -0.020097
2 0.115647 -0.072304 2.683805 0.264683 -0.426093 0.662104 0.002107
2 -0.149442 -1.006269 2.948028 -0.824669 -0.929067 -0.003511 0.001026
1 0.038753 -1.623944 1.800286 0.155644 -0.902110 0.607175 -12.333330
1 -0.013922 -1.485069 2.448525 -0.080736 0.332370 0.615893 -7.287309
2 -0.382294 -1.529225 2.575135 1.302057 -1.219638 -0.419369 0.000049
1 -0.277777 -1.535884 1.701520 -0.322585 0.295192 0.112713 -5.178844
1 -0.256511 -1.577304 1.610515 -0.088132 1.030858 0.629051 -5.849521
1 0.252121 -1.584858 2.012131 -0.547974 -0.144612 -1.221480 -12.462216
2 0.114176 -0.800447 2.789442 -0.838703 -0.056788 -1.158392 0.000023
2 -0.806431 -0.660574 3.056055 -2.062294 -1.156494 0.077168 0.000020
1 0.187337 -1.559791 1.902289 -0.032983 -0.477965 -0.588937 -10.394015
1 0.312702 -1.467592 2.419151 0.285004 0.962943 0.447914 -7.513297
1 0.402598 -1.487234 2.099715 -0.817518 -1.600572 -0.941494 -10.859830
2 -0.509805 -0.191082 1.948435 0.791936 0.679443 0.560354 0.000002
1 0.275006 -1.249742 1.828880 -0.559366 -1.424800 0.300826 -7.376445
1 -0.135539 -1.574096 2.320479 -0.819422 0.489178 -0.731333 -7.101830
1 0.338747 -1.189314 1.741012 -0.295526 0.594087 -1.425804 -6.611531
2 -0.186124 -0.915762 2.732285 -0.030454 -0.313946 0.256327 0.008960
1 -0.143324 -0.363741 2.766268 1.091360 -1.360569 0.744728 0.000893
2 -0.114189 -0.107336 3.021220 0.220308 -0.730134 0.545911 0.049035
1 0.362319 -1.471949 1.893380 -2.065331 -0.635291 0.351037 -10.395083
1 0.217707 -1.525241 2.578080 0.270813 -0.787321 1.127966 -3.555253
1 -0.101518 -1.579463 2.552425 1.057776 -0.190524 0.401083 -3.487584
2 0.346239 -0.764554 2.193830 0.241010 1.381466 -1.396358 0.022033
2 -0.623991 -0.938650 1.867614 0.588629 0.367055 0.586124 0.000023
1 0.107143 -1.434240 1.688005 1.069278 0.140402 1.425906 -10.436716
2 -0.058479 -0.370083 1.909721 0.099001 1.269783 1.589383 0.004357
2 0.364643 -0.025384 1.699014 1.002283 -0.036196 0.452660 0.003114
1 0.369868 -1.169471 1.841826 1.374430 1.322187 -1.199886 -7.173875
2 0.242072 -1.182178 3.064278 -0.432363 -2.322664 1.442358 0.089518
1 -0.061080 -1.652642 1.833668 -1.208050 -1.207609 0.213512 -10.822877
1 -0.289648 -1.590735 2.082877 -2.077621 -0.773218 -0.525438 -5.754582
1 -0.003476 -1.609430 1.967649 -0.831027 0.916923 0.355668 -11.241143
1 0.132282 -1.633320 2.030194 0.409473 0.725167 -0.431257 -11.723558
1 0.109925 -1.563953 2.327781 1.064084 0.331036 -0.837831 -11.687420
1 0.018256 -1.632514 2.252798 -0.538805 -0.131945 -0.508934 -11.283904
1 0.340730 -1.350492 1.935599 -1.415270 1.513024 -0.683929 -8.434183
1 0.401400 -1.317466 1.855806 -0.544919 0.336014 -0.865436 -11.763127
1 0.211347 -0.296694 1.974066 -0.655863 0.026946 0.306060 -1.032204
1 0.036847 -1.581379 2.858497 0.333470 -0.113074 -1.238214 -0.194671
1 0.349578 -1.271257 2.072414 0.346358 0.085960 0.427241 -6.805943
2 0.206582 -0.716157 2.149515 -1.094184 -0.637834 -1.729599 0.026868
2 -0.505853 -0.522761 2.604254 1.448300 -0.298700 -0.915534 0.000005
2 0.147625 -0.947072 3.029038 -1.337969 -0.410260 -0.877791 0.058153
1 0.383828 -1.279731 2.478317 1.035460 0.349177 -0.590914 -0.615835
2 -0.632085 -1.194702 2.357740 0.902918 -1.121889 0.201318 0.010059
2 -0.182976 -0.192823 2.284648 0.190608 -1.325106 0.021482 0.000088
2 -0.779181 -0.494488 2.134481 0.238381 -0.198740 -0.593461 0.016218
2 -0.691054 -1.218047 3.078695 0.804038 -1.954469 0.283041 0.000035
1 0.169741 -1.631422 1.627606 0.592520 0.344321 -0.467872 -11.539072
1 -0.046856 -1.568461 2.183686 -0.158795 1.022833 0.961070 -11.047731
2 0.342079 -1.557030 2.967875 0.546876 0.013120 1.394020 0.000127
1 -0.225003 -1.621403 1.730900 -2.379944 -0.023263 1.593001 -10.159443
1 0.343572 -1.587531 2.096046 1.164466 -1.045177 -0.531282 -10.123622
1 0.407139 -1.643063 2.509374 -0.003143 0.284782 1.581225 -9.816113
1 -0.222286 -1.579556 1.945086 -1.457833 0.648286 0.263694 -8.996361
1 0.018238 -1.588901 2.423903 0.313414 0.471764 -0.692149 -8.897968
1 -0.284179 -1.642852 2.185478 -1.313646 -0.381897 -0.936641 -7.143654
2 0.137361 -0.156579 1.980832 -1.561946 -0.608736 0.722926 0.034428
1 0.149005 -0.278824 1.877503 -1.338435 0.252842 0.785678 -1.294995
2 0.176720 -0.411566 3.031544 -1.320216 1.109323 0.124619 0.000011
1 0.325040 -1.299382 1.649658 -0.469089 -0.065959 -0.696913 -9.157202
1 0.381072 -1.530057 2.510203 0.713801 0.453390 1.383115 -5.976992
1 0.403789 -1.565693 1.844202 0.468578 -0.491617 0.353341 -9.856686
2 -0.724703 -0.789230 2.613681 0.746392 -0.443452 -0.150013 0.002042
1 0.311018 -0.131941 2.184927 -0.801542 -0.200319 0.396987 -0.011328
2 0.302583 -1.054553 1.995193 -0.242511 -0.188220 0.120642 0.241223
2 0.251095 -1.129128 2.881106 -0.922950 -0.759265 -0.256038 0.002041
1 0.211057 -1.439224 1.620226 0.831022 -1.278593 -0.066023 -8.888415
1 0.318356 -1.453619 1.616613 -0.012985 0.245546 1.089781 -11.374734
1 0.017662 -1.607325 1.617357 -0.743338 -0.159576 -0.050729 -9.677997
1 0.235837 -1.222825 1.632191 -0.895560 -0.036849 -0.450796 -5.910922
1 0.338357 -1.645704 1.918250 -0.184692 -0.114344 -1.082653 -12.093103
1 0.392240 -1.587346 2.234755 -0.084202 -0.588172 -0.067467 -9.388800
1 0.230360 -0.164056 1.829901 -1.779054 0.347612 0.456226 -0.404024
1 -0.057004 -1.652359 2.467593 -0.223289 -1.513149 0.223876 -9.135305
2 -0.799199 -1.088640 2.080616 0.306019 0.338255 0.167115 0.000012
2 -0.820252 -0.047634 2.026515 -0.269033 -0.567938 0.386454 0.000018
2 -0.419880 -0.080624 2.819279 1.787775 -1.950741 -0.374664 0.002518
1 0.423755 -1.203098 2.021199 1.430559 0.395122 0.669796 -5.735865
2 -0.716476 -0.116805 2.701551 2.276257 -1.563554 -0.898505 0.000084
2 0.231592 -1.046777 3.086111 1.121987 -0.576594 -0.432424 0.145531
2 -0.830957 -1.540265 2.797636 -0.070243 -1.681629 0.078912 0.029214
1 -0.851393 -0.412771 2.347163 1.093452 0.165804 -0.480090 -0.000808
2 -0.844708 -0.344975 2.131629 0.386444 -0.180571 0.935945 0.057447
2 -0.813378 -0.340639 2.926304 1.132264 0.539173 -1.331120 0.000010
1 0.419399 -1.341009 1.644124 -0.371388 -0.418530 1.335682 -8.753616
1 0.432203 -1.659698 2.083116 0.522108 -1.012918 0.997740 -13.152781
1 0.432546 -1.554945 2.425295 -0.717016 1.907203 0.954797 -10.501590
1 0.423202 -1.444238 2.468772 0.026167 -0.443317 1.353055 -5.713541
1 0.423301 -1.285819 2.200960 -0.179147 0.589771 -0.154464 -5.432686
1 0.430743 -1.445440 1.700441 0.640098 0.673866 0.670063 -12.012220
1 0.418382 -1.462333 1.805186 0.102214 -0.090751 -2.076334 -12.008708
1 0.426803 -1.310556 1.967500 0.130895 -0.316884 0.289850 -9.952460
1 -0.386465 -1.644803 1.714162 1.308550 1.008448 0.380237 -5.719817
1 -0.147898 -1.689270 1.641901 0.922234 -0.091906 -1.217145 -9.590019
1 -0.307983 -1.708771 1.675089 0.184469 -1.155636 0.595481 -9.885039
1 0.277825 -1.690353 1.675336 -0.201264 -0.964560 -1.033154 -12.323429
1 -0.499693 -1.729105 1.708218 -0.836645 -1.396218 -0.763218 -3.211875
1 -0.007140 -1.686743 1.717335 0.014517 1.113582 -0.800871 -11.378304
1 0.071566 -1.709019 1.634032 -1.331949 -0.705347 -0.269646 -12.809530
1 0.380146 -1.665144 1.704464 0.255159 1.206953 -0.760109 -10.161737
2 -0.596984 -1.681064 3.105278 -0.385911 0.320471 -2.058408 0.001134
1 0.291634 -1.714705 2.691263 0.246765 -2.701611 0.467622 -5.238986
1 0.169773 -1.657785 2.322897 -0.056607 0.218190 0.917731 -12.324282
1 -0.429225 -1.674499 2.201048 -0.125138 -0.603572 0.038821 -3.812218
1 0.240825 -1.659503 1.868576 -0.124760 -0.395066 0.201715 -10.536420
1 0.126257 -1.655960 1.867422 0.290152 -0.768414 0.482566 -12.258562
1 0.052682 -1.665686 2.351409 2.063385 -0.128502 0.148066 -12.982629
1 0.122254 -1.703115 2.628088 1.934636 -0.532854 0.133001 -5.807512
1 0.240606 -1.686264 2.399805 1.172706 -0.287811 0.652725 -12.868265
1 0.408249 -1.650208 1.794643 -0.842756 0.975434 0.113250 -8.975811
1 -0.501880 -1.706917 1.921604 2.251428 -1.701576 -1.929416 -4.950539
1 -0.156481 -1.677815 2.489327 0.981018 0.226603 -0.095205 -4.861484
1 -0.136610 -1.667729 1.928675 -0.187034 -1.002482 0.063238 -12.212870
1 -0.132347 -1.667390 2.375662 -0.701261 -0.412225 -1.699257 -9.799652
1 0.205292 -1.677456 1.779704 0.771306 0.216350 0.853297 -9.886045
1 -0.393623 -1.676830 2.082397 -0.829937 0.902597 0.520484 -7.114402
1 -0.193820 -1.658753 2.025953 -0.312018 0.821871 -0.809950 -11.677489
1 0.409277 -1.677251 2.199582 -0.605006 -0.507362 1.631587 -11.837667
1 -0.096283 -1.647530 2.136178 0.392732 0.562799 1.180871 -10.169434
1 -0.086620 -1.657873 2.257704 1.220495 1.051844 0.371574 -11.045915
1 -0.296154 -1.645754 1.987370 -0.038933 0.809589 0.165878 -8.324425
1 0.048322 -1.685074 2.479153 0.899916 -1.739154 -1.153864 -10.187099
1 -0.096156 -1.712631 2.033843 -0.551833 -0.115471 -1.147255 -9.307217
1 0.096405 -1.704109 1.734931 -0.441452 0.174124 0.382562 -11.729006
2 -0.406198 -1.688242 2.998388 0.267350 0.586581 -0.103744 0.000343
1 -0.436184 -1.675862 1.802038 -0.296815 0.516370 0.460402 -5.404372
1 0.245623 -1.696824 2.019712 -1.301638 -0.384282 1.141663 -11.382253
1 0.376553 -1.669776 2.408829 -0.472568 1.279344 -0.175863 -11.697171
1 0.042083 -1.691211 2.023716 -1.419531 -0.157309 0.261034 -12.961873
1 0.380784 -1.687935 2.308318 1.120015 0.939799 -0.460321 -11.460553
1 0.093153 -1.686990 2.119132 0.610932 -1.929743 -0.787402 -12.553612
1 -0.010472 -1.699304 1.916839 -0.630896 -0.467131 0.483270 -11.294066
1 0.134882 -1.708133 2.406056 0.824217 -0.658590 1.417661 -12.089454
1 0.340836 -1.689694 2.588985 0.263119 0.280193 -0.762622 -8.086740
1 -0.183596 -1.705009 2.197813 0.137645 -1.307803 0.317478 -7.870432
2 0.164362 -1.681049 2.851120 0.469544 0.380603 -0.016140 0.045420
1 0.015120 -1.678543 2.588501 0.111039 1.405513 0.790806 -4.309724
1 0.044287 -1.730662 1.821810 -0.430024 -0.219589 -0.466508 -12.134657
1 0.189474 -1.726000 2.707581 0.193023 0.897823 0.067795 -5.536408
1 -0.260100 -1.706565 2.088185 -1.051885 -0.435727 0.609447 -10.373237
1 -0.017081 -1.704747 2.107811 0.132296 2.363285 -0.184868 -11.605861
1 -0.383526 -1.709784 1.912189 0.066724 1.185973 -0.083929 -6.049802
1 -0.338510 -1.722131 2.253403 -0.288355 1.339105 1.411759 -6.940602
1 0.195081 -1.722593 1.937665 -0.108832 -0.095784 0.111538 -10.736531
1 -0.044323 -1.735037 2.876893 -0.425921 0.076601 1.150986 -0.195566
1 0.316971 -1.714375 1.794569 -0.956968 0.713648 0.089627 -14.193968
1 0.331269 -1.721074 2.121800 0.878065 0.640189 -0.720026 -13.686961
1 0.268117 -1.733741 2.220872 0.002176 0.255655 1.057413 -12.527527
1 -0.262574 -1.716597 1.790089 0.541846 0.505640 -0.300140 -7.999002
1 0.072840 -1.718489 2.245412 -0.903217 0.201931 0.734269 -9.402624
1 0.420230 -1.727642 2.000024 -0.742907 -0.685169 1.188981 -11.536080
1 -0.014084 -1.728328 2.407832 -0.924749 0.036705 0.313523 -8.349197
1 0.288151 -1.709201 2.496234 0.167328 0.583390 0.122673 -10.350314
1 0.406052 -1.721000 2.672131 -1.196759 -0.048417 -0.514695 -5.121270
2 -0.054820 1.210757 -2.978299 -0.695030 1.288946 0.284746 0.001091
1 -0.493998 3.059831 -2.018997 0.445359 1.383794 -0.803385 -0.001582
2 0.374607 1.197389 -0.611740 0.063521 -0.447979 0.651658 0.021049
2 0.376239 2.323736 -2.519022 0.285837 -0.182334 0.010086 0.000141
1 -0.392478 2.716010 -1.923468 -0.272950 0.227002 0.916489 -0.004130
2 -0.146669 2.183612 -2.101990 -0.298532 -0.793746 0.498271 0.001109
1 0.396105 1.114614 -1.399077 1.003417 -0.613721 -0.084596 0.000884
2 -0.316030 1.538365 -0.436707 0.333224 0.290377 1.097890 0.000905
2 -0.467691 2.388770 -1.565593 -0.816956 0.975143 -0.460762 0.002555
2 -0.209356 2.860441 -2.445973 0.364823 1.099624 -1.338609 0.183545
2 -0.166900 0.280160 -1.029785 -0.350261 0.080745 -0.287294 1.633226
2 0.324443 2.106280 -2.877851 -0.115846 0.734963 -0.690510 0.000227
2 -0.578039 2.836514 -2.086675 -0.565937 0.480310 -1.591961 0.001039
1 -0.815380 1.095250 -2.052440 -1.469613 -0.415839 -0.116253 -0.028589
2 -0.483919 0.988773 -0.553291 -1.450567 0.556168 -0.059053 0.000020
2 -0.342147 2.369675 -1.773455 0.278310 -0.811347 -0.425492 0.145926
1 -0.144044 1.026115 -1.832778 0.177511 0.177117 -0.216878 0.002682
2 -0.158855 3.028177 -2.970309 -0.140397 -0.163091 0.472240 0.019814
2 -0.704043 1.136197 -1.686653 0.783940 0.825695 -0.834733 0.000024
2 0.353340 2.060641 -2.384911 0.792990 -0.210979 -0.237173 0.025283
2 0.384876 1.751075 -2.609870 0.744058 -1.159840 -0.317832 0.015154
2 -0.306032 2.095690 -3.079868 -0.415260 -0.676662 -0.580079 0.050429
2 -0.543843 2.372125 -2.678629 -0.264685 -0.738478 -1.667495 0.003438
1 0.197877 1.476579 -2.921063 1.283494 -0.713134 0.188607 -1.116787
2 0.203906 2.421543 -1.931147 -0.505175 1.151768 -0.642082 0.302920
2 -0.039238 2.868561 -0.907611 -0.576925 0.650569 0.201450 0.077989
2 0.001339 1.945887 -1.225212 0.976450 0.647532 -0.042048 0.497813
2 -0.095844 0.472549 -2.595152 0.787506 -0.027032 -0.126317 0.004814
1 -0.503057 2.313879 -2.504265 -1.148135 -0.219144 -0.119329 -0.004114
2 -0.076792 1.141198 -2.512143 -0.686903 -0.254172 -1.157704 0.000178
2 0.257265 1.730476 -2.327066 0.905206 -0.108991 0.966771 0.008908
2 0.255379 1.400725 -1.810583 0.214006 0.568135 -0.140871 0.001221
2 0.052946 2.860668 -0.664625 0.576431 0.802321 0.727796 0.000152
1 -0.219887 1.142791 -1.453157 -0.661219 -1.719563 -1.605637 -0.689325
2 0.109163 2.526056 -1.143916 0.375556 -0.284666 -0.192359 0.000016
1 -0.712489 0.812200 -2.527065 -0.193770 0.784331 -0.709638 -1.129252
2 0.429887 2.350306 -1.615924 0.964868 1.138080 1.164695 0.000052
2 -0.495901 1.789600 -2.540569 -0.012323 0.796343 -0.066915 0.395154
2 -0.203461 1.943209 -1.468677 -0.317931 0.560259 0.047420 0.000282
2 -0.639073 1.351364 -1.373711 -0.356023 -1.142847 0.247693 0.008311
2 -0.177763 3.014111 -2.438511 0.081863 0.080681 -0.406011 0.025476
2 -0.332977 2.022651 -2.210124 0.538794 -0.302736 0.244635 0.002609
1 0.040022 1.383144 -2.763085 0.268450 -0.388720 0.009750 -0.030030
2 0.109088 2.272781 -0.261396 0.385948 -0.353415 1.885314 0.015617
2 -0.276164 1.193122 -2.401913 0.028099 -0.000195 0.462032 0.010024
2 -0.152145 2.485316 -1.748170 1.720154 0.505585 -0.664947 0.005549
2 -0.257972 1.159474 -2.136550 0.499182 -0.005756 -1.602981 1.426453
2 -0.067253 1.712631 -2.655691 -0.370184 0.291779 0.094180 0.000120
2 -0.204068 2.319263 -2.259799 -0.112494 0.092132 0.658303 0.022233
2 -0.452628 1.585794 -2.051297 -0.706547 -0.730267 0.034952 0.000003
2 -0.431740 0.922496 -2.349543 1.585324 -0.044756 0.681167 0.000033
1 0.099294 0.727260 -0.779836 -0.369004 -0.358085 1.820426 -0.122793
2 -0.418990 2.951456 -2.322198 0.716039 0.728670 -1.440806 0.157413
1 -0.202301 2.524007 -0.453787 1.027528 0.206535 0.123662 -0.006082
2 -0.600678 1.691252 -0.813636 0.128592 0.862688 0.274420 0.000002
1 0.031129 1.372767 -0.958064 0.675228 -0.056383 -0.158646 -0.000124
2 -0.007601 0.987822 -1.942870 -0.210271 -0.744300 0.041609 0.003960
2 0.161955 0.903138 -1.832187 1.272072 -2.069747 -0.847589 0.006485
2 -0.428884 2.027530 -2.509853 -0.084286 -0.507456 0.283662 0.003823
2 -0.745471 2.174608 -2.605106 -0.379852 -0.989482 1.020232 0.000132
1 -0.589794 2.174192 -1.555041 -1.047850 -0.460641 0.579888 -0.001527
2 -0.298472 2.197117 -2.259723 0.436877 0.196534 -0.661150 0.024767
2 0.364943 1.646734 -1.423833 0.328022 1.312263 0.359105 0.029949
2 -0.001982 2.571377 -2.504954 -0.288421 0.961988 0.268555 0.000220
2 0.302016 1.485155 -2.048598 0.829691 -0.027342 0.308697 0.000060
2 -0.160624 1.478846 -2.601979 1.232655 1.628968 1.042899 0.000111
1 -0.584855 0.693650 -1.652081 -1.729388 0.473772 -0.683862 -0.003289
2 -0.039552 0.839366 -2.799313 0.326138 -0.479393 -0.199175 0.000011
1 -0.496869 1.674565 -1.148962 -0.166351 0.068153 0.975269 -0.003784
1 0.038020 3.024082 -1.464397 -0.512628 0.072374 -0.349367 0.000060
1 -0.657256 0.497192 -2.663595 -0.767169 -0.589470 0.035420 -0.466787
2 -0.770420 0.859933 -2.294607 -0.569545 -1.154767 1.277512 0.164734
2 -0.565226 2.589501 -0.703126 -0.019921 0.096411 0.527655 0.006218
2 0.051604 1.826734 -1.740175 0.586677 -0.340813 0.731397 0.017469
2 -0.509891 1.087568 -1.152636 0.245385 -0.159220 0.749579 0.000071
1 0.119940 1.853403 -3.027766 -1.191889 0.275137 -0.372747 -0.031798
1 0.193530 1.396146 -0.644548 0.523678 -2.025694 -0.439860 -0.004259
2 0.156052 2.559402 -1.539929 0.174270 1.226081 -0.920508 0.000020
2 -0.169909 1.848879 -2.838151 -0.054382 0.147072 -0.586715 0.048675
2 -0.351543 2.436613 -1.379263 -0.857728 0.447901 -0.180930 0.004922
2 -0.242656 1.156113 -2.244389 -0.161131 0.936438 -0.329102 1.436135
2 0.143544 2.863445 -3.089155 0.414992 0.240683 -0.682921 0.001383
2 -0.566260 1.628291 -2.630737 -0.287703 -0.351425 0.029325 0.001184
2 -0.429055 0.591575 -0.627166 0.106476 -1.453127 0.834519 0.078713
1 -0.327843 1.466156 -1.333170 -0.307986 0.561472 1.420850 -0.146360
2 0.055103 0.639133 -1.806653 0.786218 -1.432581 0.261795 0.029768
2 -0.659045 0.754539 -1.465442 -0.636433 -1.213838 0.484808 0.000778
2 0.044033 1.207343 -1.630112 -0.326105 -0.645258 1.995174 0.000325
2 -0.644873 0.968613 -2.002658 -1.103493 0.634232 -0.174184 0.006499
2 -0.002340 0.720300 -1.693357 -0.025528 0.155423 0.856963 0.029315
2 0.093096 2.328356 -2.064095 0.812639 0.476110 0.354650 0.001756
1 -0.815036 1.860409 -1.963705 -0.905953 0.451879 1.263802 0.000015
2 0.200924 0.840004 -2.186957 0.834036 0.524164 0.874128 0.054946
2 -0.149615 1.448757 -1.966035 -0.490906 -0.840339 0.114344 0.003854
2 -0.176356 1.998221 -1.982458 0.292264 -0.759824 1.044967 0.002092
2 -0.250911 0.391690 -2.605472 0.620444 -0.886487 0.418793 0.037386
1 0.303407 2.124899 -3.116777 1.070010 0.030920 -0.392026 -0.011660
2 -0.263991 2.210380 -1.818848 0.608590 -0.898795 -0.484113 0.003739
1 -0.317476 1.294093 -1.297344 -0.293455 0.248225 0.047599 -0.559752
1 -0.091470 1.992477 -1.283249 1.675861 0.626024 -0.539905 0.497090
2 -0.366638 0.900694 -2.052438 -0.850913 0.141803 0.144773 0.000032
2 -0.452251 2.693347 -1.408220 -1.474531 -0.183999 -0.568332 0.084096
1 -0.001861 2.742024 -1.940678 0.962097 0.888129 -0.675161 -0.001055
2 -0.169141 2.543387 -2.966619 -0.986436 0.011871 -1.116419 0.000007
2 0.155896 3.035975 -1.740282 -0.576087 0.456333 -0.332147 0.000050
2 0.364028 0.600235 -1.137280 -0.049258 -0.642236 0.730267 0.028002
1 -0.653533 2.537401 -1.389287 -0.006207 -0.555280 0.275988 -0.156711
2 -0.453885 2.257401 -0.978639 -1.064102 -0.066382 -0.059176 0.010863
2 0.254138 2.821885 -1.578578 0.158665 -0.552685 -1.111135 0.002925
2 -0.315497 0.570525 -0.814167 0.685998 -0.041501 0.209220 0.002613
1 -0.726696 0.841532 -2.418627 -0.048367 -0.271248 1.027100 -1.836861
2 -0.094241 0.951684 -0.846726 -0.190237 0.176607 0.973048 0.095456
2 -0.095626 1.568733 -2.086533 0.947586 -0.065650 -0.051250 0.003862
1 -0.046996 0.824304 -0.861750 0.261282 -0.712735 -0.396794 0.291578
2 0.411810 1.951996 -2.110061 0.101943 -0.283122 0.736665 0.000012
1 -0.808174 2.445999 -1.315234 -0.495993 0.456545 -1.317345 -0.240918
2 -0.299408 2.831675 -0.946717 -0.652293 -0.095808 -0.561109 0.000971
2 0.164494 0.858337 -0.928876 0.288296 -0.381668 -1.089772 0.121900
1 0.264057 1.660443 -0.874006 0.196824 -0.323989 -0.349282 -0.004137
2 -0.483617 2.630832 -1.047012 -0.009687 0.765344 -0.343099 0.000041
2 0.286418 1.053278 -0.500012 1.397425 -0.585021 0.230943 0.001685
2 -0.564445 0.879846 -1.303069 -1.148828 0.698551 0.078300 0.000266
2 -0.655607 1.101593 -2.640842 -0.049716 -0.284407 0.612939 0.018486
2 -0.209368 1.399279 -2.293194 -0.991264 -0.267776 0.147181 0.000194
2 -0.472965 1.923918 -0.258725 -1.298864 0.256904 -0.222682 0.005335
1 -0.168783 0.271977 -1.919576 -0.810118 -0.954783 1.014383 0.000606
1 -0.058455 1.729510 -1.796497 1.013946 0.691012 0.045556 0.016757
2 -0.522084 2.706144 -3.119940 0.686333 -0.047630 -0.647421 0.013136
2 -0.637061 2.383609 -1.068028 -0.593188 -0.756180 -0.092766 0.002466
2 -0.530737 1.007133 -2.636446 0.847526 0.652201 -0.236472 0.018368
2 -0.326979 2.024969 -1.869286 0.632263 0.187408 1.502935 0.002636
2 -0.561801 2.530878 -2.788851 -0.146938 -0.779023 0.367042 0.001422
2 0.285739 2.665385 -0.839291 0.487560 -0.236912 -0.717198 0.000041
1 0.372269 1.843452 -0.526284 1.154058 -0.182137 0.766497 0.001071
2 -0.500523 2.378115 -0.878114 -0.775317 1.035617 -0.194857 0.013235
2 -0.554262 2.433341 -1.757752 -0.998341 -0.744080 0.338995 0.000801
2 -0.035946 2.327134 -1.881232 -0.584501 -0.007058 -1.110792 0.000481
2 0.395149 2.400212 -0.822846 0.338581 -0.304991 0.524331 0.000040
1 -0.204636 1.232821 -1.361113 0.540163 1.003248 0.474465 -1.083835
2 0.362217 2.411539 -2.290721 -0.491387 -0.253410 1.351113 0.000097
2 -0.330243 2.459446 -1.677367 0.244393 1.036844 0.377653 0.145835
2 -0.330985 1.527056 -2.796900 0.001549 0.500045 0.183522 0.000048
2 0.107282 0.750551 -2.126307 0.075542 -0.520173 -0.560676 0.054849
1 0.192163 2.087614 -1.546676 1.672270 0.311001 -1.225966 0.001991
2 0.308658 1.357110 -1.376222 0.452950 -0.159190 -1.566523 0.000099
2 -0.098300 1.747339 -0.880060 0.301238 -0.310980 -0.785787 0.000010
2 -0.707030 0.959873 -0.799090 -0.648337 -0.331818 0.806560 0.280045
1 -0.275105 1.349634 -0.493770 0.879829 0.004655 -0.290153 -0.007557
2 -0.366693 0.439213 -0.593540 0.074014 -2.083927 -0.153603 0.010256
2 -0.585737 2.727692 -1.414561 0.021900 -0.076220 -1.757818 0.084835
2 -0.069606 1.455898 -0.832841 1.542731 0.214634 -0.215391 0.003263
2 -0.508244 1.590633 -1.499645 0.179626 -0.276542 -1.176585 0.000035
2 -0.498604 1.254150 -2.324584 0.584777 -0.442427 0.361119 0.000123
2 0.055345 2.352124 -2.644420 0.020969 -1.199719 0.736156 0.091419
1 -0.620934 2.459294 -2.064676 0.543285 -1.500163 -1.021001 0.099158
2 -0.116710 2.659329 -1.725659 -0.556756 -0.741849 0.286794 0.003792
2 -0.082780 2.345241 -1.256628 -0.981636 0.556776 1.173645 0.000430
1 -0.770706 2.837291 -2.906147 -0.656284 1.320600 0.223741 -0.000701
2 -0.050355 2.879283 -2.645996 -0.838134 0.995838 -0.700034 0.000084
1 -0.474124 3.074248 -2.722658 0.169561 0.963991 -0.571935 -0.001660
2 -0.092714 0.807532 -0.976851 -0.397659 0.596752 -0.222069 0.276854
2 -0.154692 2.603958 -0.946967 0.088288 1.746959 0.164149 0.000046
1 0.029246 2.368799 -0.359426 1.538755 0.651559 0.595362 0.010372
2 -0.440885 0.259368 -0.251706 -1.652130 -1.293787 0.540385 0.000302
2 -0.343536 2.626102 -2.264657 -1.442600 0.298679 1.509723 0.000264
2 -0.277620 1.262140 -0.688520 -0.689013 -1.388020 -0.670532 0.000452
2 -0.209464 0.946432 -0.510779 -0.038197 -0.103495 0.011262 0.000043
2 0.191263 1.652466 -2.459153 -0.210337 0.454310 -0.252134 0.008555
2 0.271899 1.748570 -1.363949 -0.353033 -0.054269 -0.990923 0.029926
2 -0.710294 1.049448 -2.406103 -0.257470 -0.633562 -1.801211 0.004363
2 -0.741754 3.024549 -0.650110 0.251101 0.422469 -0.187070 0.000041
2 0.399214 2.603753 -0.576126 0.353669 -1.060483 0.405755 0.000198
1 -0.273296 1.103314 -0.267708 -1.142632 1.169898 0.662365 -0.084356
2 0.188721 1.071184 -1.796053 1.040418 -0.130847 1.929960 0.254647
1 -0.536741 2.270742 -2.210452 0.010245 0.350758 1.819873 -0.020813
2 0.238948 3.106087 -0.829780 1.195882 1.418350 -0.431809 0.002763
2 0.151227 0.453484 -2.311928 -0.595666 -0.602059 0.660938 0.000110
1 0.414598 1.814980 -2.813786 1.085279 0.557094 0.337509 -0.041878
2 -0.413044 2.668442 -0.706870 0.245085 -1.001114 1.164252 0.010199
1 -0.067357 2.126384 -2.567616 -0.761631 -1.553130 0.947722 0.017833
1 0.315814 1.450273 -2.843613 -0.654330 1.034475 -0.249333 -1.230059
2 -0.184489 2.881423 -1.601280 -1.355640 1.616643 -1.765218 0.000053
2 -0.192418 2.399604 -1.444141 -1.391093 -0.262620 0.718871 0.004884
2 0.068991 2.954933 -0.897136 -0.784238 -0.589527 0.016790 0.150326
2 -0.453714 2.570755 -2.498897 -0.520945 -1.292368 -0.610053 0.000102
2 -0.583464 1.237484 -0.934058 -0.525648 0.258687 -1.531685 0.000154
2 0.236644 1.211494 -1.741659 -0.239765 -0.119935 0.942795 0.018591
2 -0.671039 1.019359 -0.902736 0.801364 -0.441276 -1.307351 0.280230
2 0.023307 2.468810 -2.708983 0.403156 -0.882072 0.608658 0.090487
1 -0.192407 0.332009 -0.863090 0.063680 -0.362510 -0.006442 -0.226561
1 -0.588066 0.540583 -1.202962 0.249544 0.392423 -0.487626 -0.001784
1 -0.491246 0.581622 -0.752210 1.362946 1.078768 0.226975 0.026203
2 0.008800 0.381720 -0.582703 1.713828 -0.146290 0.119075 0.008078
2 0.283068 1.140015 -1.019219 0.127452 2.095059 0.156335 0.000155
2 -0.386254 0.446648 -2.574578 0.134323 -0.506140 1.236824 0.032658
2 -0.092799 1.193320 -2.782514 0.182542 1.577508 0.814297 0.001150
2 0.026126 0.394566 -0.987306 0.736946 0.187752 -0.533346 0.000437
2 -0.275889 0.482985 -2.314101 0.297609 0.417859 -0.019271 0.000022
2 -0.071386 0.999801 -3.090964 -1.212293 -0.488936 -1.244038 0.003239
2 0.036567 2.288894 -0.543818 -0.721736 -0.313411 0.055528 0.000940
2 -0.289905 2.336123 -1.150819 -2.035711 0.505303 0.630236 0.000280
2 -0.816354 2.698932 -1.903168 -0.884830 0.061014 0.438600 0.000043
2 -0.437220 1.912611 -1.167285 0.772188 0.163550 0.448015 0.000083
2 0.065434 2.153777 -2.645901 -0.954204 -0.022889 -0.637263 0.019508
1 -0.201084 1.914580 -2.962922 -1.937732 -1.558713 -0.080383 0.045798
1 -0.170836 0.541262 -1.533614 0.304053 1.203324 -0.605022 -0.972617
2 -0.717183 1.480347 -1.301011 0.289979 0.091553 0.777363 0.008304
2 0.316315 3.024272 -1.964375 -0.150524 0.130005 -1.298279 0.002011
2 -0.580415 0.427842 -1.416387 0.931675 -0.437065 -0.915950 0.000742
1 -0.488748 1.890352 -2.607749 -0.227823 -0.083179 1.596375 0.397142
2 0.079250 2.106455 -1.688466 -1.247109 0.688616 1.157781 0.003002
2 0.069220 1.550624 -1.322738 -1.339837 0.860478 -0.196540 0.000023
2 -0.555470 2.699752 -2.231938 0.342923 1.487803 1.431046 0.001208
2 -0.714877 2.498230 -2.152434 0.761791 -0.331162 2.316499 0.116127
2 -0.315472 2.915446 -2.393874 -0.230501 -0.678486 -0.753336 0.327769
1 0.272683 1.563865 -2.863406 -0.826625 -0.549768 1.214244 -1.513288
2 0.357524 0.890169 -1.030720 -0.233781 1.182288 0.179538 0.001149
1 0.155554 0.690966 -2.349119 -1.032841 0.145532 1.828571 -0.000945
1 -0.205595 0.629681 -1.478514 1.672656 0.966672 0.763037 -0.981014
2 -0.340586 2.235374 -3.074094 -0.536127 -1.253328 0.192223 0.050282
2 -0.344517 2.800315 -0.454903 -1.364973 -0.161355 0.181493 0.004948
2 -0.141418 2.262125 -0.766041 1.466368 0.327765 -1.800704 0.000015
2 -0.278201 2.718392 -0.599853 -0.041710 0.295117 -1.422237 0.034986
2 0.003947 0.990333 -0.293970 -1.252473 1.502157 0.222795 0.000024
2 -0.033968 0.724656 -0.591093 1.307140 -0.601445 -1.402720 0.000198
2 0.402593 1.769559 -0.273861 0.313745 1.032159 -0.317835 0.000502
2 -0.438404 2.089013 -0.336153 -0.419343 -0.991368 -1.330775 0.002609
2 0.373630 1.311013 -0.505736 0.746358 -0.356545 -0.920770 0.020560
2 0.263032 2.719725 -2.691387 -0.720364 0.283978 1.465894 0.000323
2 0.056051 0.450430 -3.094182 0.640486 0.766208 -1.240013 0.000021
2 -0.005141 0.443018 -1.787571 -0.205697 0.700069 0.526581 0.000768
2 -0.618901 0.659364 -2.920739 0.907695 -1.996916 -0.260316 0.000030
2 0.211936 3.004415 -2.657848 -1.283646 -0.212054 -0.374172 0.517686
2 -0.205215 2.850950 -0.582663 0.994620 -0.276667 -1.642367 0.030280
1 -0.654561 0.345406 -0.414729 -0.213282 -0.878980 -1.532084 0.004969
2 0.034476 2.031062 -2.189024 -1.929724 -0.052042 -0.532358 0.000075
2 -0.454025 2.961353 -1.496834 0.580904 -0.756459 0.217959 0.000043
2 -0.763146 1.472551 -2.711847 -1.143802 -0.025422 1.896299 0.000041
2 0.249171 2.876214 -1.404125 -0.096465 -0.878408 0.245514 0.003022
2 -0.281756 2.837857 -0.745919 1.851115 -1.460713 -0.365163 0.006500
2 -0.003407 0.547774 -1.546677 -0.285333 1.535092 -0.543294 0.008347
2 0.043729 0.329089 -0.427228 0.580469 0.684914 -0.069965 0.008035
1 -0.593768 0.396860 -2.737412 0.325072 1.359690 0.332148 -0.463861
2 -0.283964 2.968893 -3.041579 1.050959 -0.697414 0.401725 0.019836
1 -0.761183 0.468470 -0.836495 0.210697 -1.145663 -0.157952 -0.732634
2 0.267550 2.315141 -1.927607 -0.609120 0.642179 0.026065 0.301967
1 0.281394 1.929143 -2.413332 -0.909487 0.145131 -0.551810 0.029980
2 0.256620 1.703472 -2.951078 -0.152837 -0.344431 0.902148 0.011760
1 0.235390 1.491387 -1.608039 -0.833147 1.701840 1.333817 -0.025282
2 -0.722709 2.706573 -2.602646 0.882555 -0.170718 0.723477 0.132119
2 0.314751 2.991509 -2.715498 0.638150 0.116907 -0.877392 0.518639
1 0.338209 0.989227 -2.631288 -0.748220 -0.197019 -0.518976 -0.000443
1 -0.233633 0.315709 -0.546500 0.529872 1.980056 0.787444 0.009214
2 0.073751 0.313940 -2.758831 1.017359 1.426521 -0.634880 0.018899
2 -0.647337 0.296513 -1.218991 0.642854 1.358552 0.015504 0.031031
2 -0.685237 2.394054 -0.887182 1.173696 -0.666544 -0.374706 0.004543
2 0.264593 1.495707 -0.442389 -1.461640 -0.157401 -0.941321 0.000395
2 -0.649666 2.995228 -1.098199 -0.946204 -1.156859 -1.745360 0.000072
2 0.309047 1.039635 -1.820357 -1.140067 0.539389 0.349146 0.234525
2 0.371158 2.438799 -2.829609 -0.697323 -0.259729 0.038694 0.009222
2 -0.770129 0.295421 -0.301926 0.450110 1.579706 -0.770503 0.007567
1 -0.807700 0.905556 -1.897805 0.116625 0.512882 0.088469 -0.896977
1 -0.706002 0.577504 -0.770380 1.337900 0.287011 -1.692096 -0.527509
1 -0.791835 1.431498 -2.382226 0.256818 -1.529516 0.042844 0.010238
1 0.270382 0.812208 -0.861189 -1.937134 -0.547364 0.145803 0.068207
1 -0.719789 0.817225 -2.042614 1.652133 0.399710 0.466566 -0.088774
2 -0.469941 2.561991 -3.070519 0.378572 0.175100 0.647524 0.013944
2 -0.134372 0.829722 -3.083206 -1.126555 -1.065142 0.537006 0.003134
2 0.399361 2.860779 -2.588406 -0.641693 -1.121856 0.172725 0.001596
2 0.409683 1.984812 -0.357850 -0.490098 -0.513070 -0.771143 0.000444
1 -0.732590 2.561282 -1.218378 1.867002 -0.604224 -0.813613 -0.250879
2 -0.591607 3.005916 -2.486141 -1.504581 -1.878513 -0.482589 0.000122
2 -0.509453 3.029020 -0.522779 -0.808075 -1.871301 0.886303 0.000050
2 0.404183 1.185366 -2.793677 -0.729349 -0.356652 0.050950 0.000073
2 0.386965 2.132944 -0.767766 -0.975358 -0.549680 -0.089017 0.000025
2 0.055361 3.081032 -0.838554 0.957722 -0.888874 -0.520045 0.074870
1 0.354721 1.831250 -3.053153 -1.959200 1.086758 0.501331 -0.047959
2 -0.766385 2.948470 -1.401486 1.814173 -0.822715 0.746893 0.000022
1 -0.015166 1.471891 -0.237529 -1.105510 -1.597443 -0.555907 0.016456
2 -0.095403 2.735755 -0.234769 0.613249 -0.446109 0.331686 0.000012
2 0.365353 1.203292 -0.233282 0.464307 0.073533 0.154954 0.000112
2 -0.748677 2.053154 -0.225438 -1.325145 -1.759274 -0.786994 0.000863
2 -0.082968 1.609079 -0.223315 0.139188 1.006014 -1.303322 0.025321
2 0.258500 0.785067 -0.253985 0.068326 -0.749092 -2.160992 0.000632
2 0.398800 2.169540 -1.309135 -1.363101 1.008042 -1.185937 0.000004
2 -0.856804 1.069352 -1.066206 0.955520 0.318591 0.979274 0.000211
1 -0.852469 0.921553 -1.783281 1.090401 -0.895354 0.472864 -0.807166
1 -0.820616 0.908711 -2.427087 0.490655 2.246097 -0.538313 -1.067801
2 -0.840975 2.763682 -2.622816 1.808455 0.001336 -1.423865 0.132127
2 -0.837726 2.623560 -2.368273 0.811602 0.952989 -1.245064 0.312096
2 -0.810574 1.593397 -2.360308 0.730339 -0.862755 -0.232101 0.010229
1 -0.436154 3.084622 -0.894739 0.719763 -1.717169 1.247192 -0.001986
2 -0.125471 1.580964 -3.080390 -0.020622 0.656206 2.152924 0.003263
1 0.410514 0.408481 -1.412511 -0.850560 1.913730 -0.298915 0.003524
2 0.431129 1.493393 -2.702402 -1.169129 -1.249823 -0.147564 0.002733
2 0.427906 1.173838 -1.207996 -1.572909 0.051612 -0.022261 0.000998
2 0.429075 3.060180 -2.959557 -0.618448 0.124849 -0.093655 0.000044
2 0.413693 1.853499 -2.490957 -0.726097 0.753525 -0.736642 0.021235
2 -0.801657 3.120914 -1.707837 0.957005 -1.563370 -0.490857 0.000172
2 -0.586164 0.026902 -2.861445 -0.121393 1.070128 -0.508064 0.001687
1 -0.704133 -0.018589 -0.716789 0.312185 0.498513 0.436941 0.077256
2 -0.394587 0.050950 -0.767180 0.715621 1.044244 -0.649875 0.003527
2 0.189345 0.069129 -0.738882 -0.850175 1.048042 0.151361 0.045580
2 -0.831201 -0.009563 -2.653870 -0.380971 -0.787575 -0.317617 0.029920
2 -0.558158 -0.019721 -0.134661 1.643715 0.926545 -0.335789 0.030773
2 -0.192605 0.048732 0.103730 0.357204 1.317243 1.320894 0.001356
2 -0.319172 0.021972 -0.938189 1.030385 -0.323760 0.150471 0.003156
2 0.064591 -0.001606 -2.545524 -0.309984 -0.593171 -0.326795 0.026902
2 -0.182469 0.002408 -3.031487 1.015656 -0.504347 0.830076 0.004089
2 -0.750221 0.017021 -1.545514 0.922639 -0.180738 -0.436206 0.000258
2 0.136125 0.042484 -0.871497 0.166158 -0.439913 -1.244430 0.052199
2 -0.764453 0.035823 -2.931479 -0.885754 -0.412160 0.393832 0.003477
2 -0.337276 0.049841 -0.266485 0.367647 -1.330132 -0.879423 0.000283
2 -0.728969 0.066471 -1.763516 0.661062 -1.059133 0.859396 0.000324
1 -0.751482 0.079744 0.046976 -0.105929 0.025522 -1.591401 0.000867
1 -0.654894 0.024936 -3.107269 0.083376 1.259504 0.765050 0.012809
2 0.055644 0.158917 -1.140201 -0.082219 -2.558863 0.028723 0.018842
2 -0.051735 0.148676 -1.798225 1.127665 -2.025469 -1.516465 0.000592
2 -0.609057 0.218814 -2.454227 0.616035 -1.269799 0.663872 0.000016
2 -0.660333 0.197735 -2.049050 0.613283 -0.272482 0.122679 0.496589
2 0.343455 0.200936 -2.795116 0.733877 -0.225782 0.355786 0.002151
2 0.171337 0.186817 -2.020919 -0.404028 -0.325383 -3.124628 0.000014
2 -0.350502 0.224830 -0.493206 0.764736 -0.214186 0.608008 0.017565
2 0.384182 0.188302 -0.528028 -0.684847 -0.522752 0.126467 0.110599
2 -0.766113 0.166040 -0.795591 0.838196 -0.512172 -0.309170 0.000842
1 -0.124028 0.218403 -0.952530 -0.583934 0.202096 -0.160245 1.376087
2 -0.085300 0.215535 -1.177849 0.945870 0.938088 1.024477 0.269343
2 -0.664219 0.244303 -1.359579 1.360048 1.072688 -0.517334 0.031674
1 -0.759088 0.185863 -1.983745 -0.142872 0.074436 0.016243 0.496673
2 0.138396 0.187170 -2.823389 -1.139759 1.629466 -0.841349 0.019510
1 -0.168654 0.122786 -1.158931 1.387372 -0.280477 -0.676380 -0.062737
2 -0.386544 0.100965 -1.505574 1.011364 -0.989456 -0.773875 0.000051
2 -0.588018 0.121238 -1.243957 -0.159739 -0.693931 0.343913 0.004684
2 0.004662 0.147071 -0.849345 -0.337377 -0.608092 -1.244066 0.010929
1 -0.174883 0.238955 -0.254805 -1.497427 0.172970 -0.681059 -0.004625
2 -0.846990 0.217878 -2.624375 -0.283793 1.233040 0.641031 0.001716
1 -0.237327 0.129545 -1.295951 -0.555767 0.883959 -0.146428 -0.283903
2 -0.548353 0.252788 0.104969 1.874857 0.254787 -0.676597 0.018967
2 -0.615277 0.167986 -0.017561 0.262718 0.396604 -0.648325 0.067065
2 0.421782 0.155230 -1.174335 -1.384235 0.000192 -0.849042 0.000010
1 0.415820 0.029019 0.054699 -0.766188 0.587777 0.512017 0.001431
2 0.423429 0.110548 -2.945644 0.133556 -0.385932 -2.406617 0.002118
2 -0.428061 3.112326 0.023109 1.656401 -0.723643 1.020359 0.000018
2 -0.487783 2.268283 -0.203956 -0.492362 0.999848 0.284658 0.000208
2 -0.348781 1.125887 -0.120511 -0.551020 -0.131226 0.169022 0.009923
1 -0.248951 1.275409 -0.197475 -0.961947 0.483098 -0.120717 -0.098253
2 -0.046273 1.768329 -0.133731 0.032688 -1.089748 0.625476 0.002287
2 0.141536 1.373479 -0.158312 -0.119315 1.648158 0.284258 0.004482
2 0.173682 1.021666 -0.043695 -0.881901 -0.264750 0.725507 0.000019
2 -0.534010 1.395479 -0.146886 1.197392 -0.620488 0.269288 0.001411
2 -0.219924 2.120983 -0.129925 -0.947339 0.317963 -0.396392 0.000026
2 0.291444 3.117678 -0.193516 -0.772898 1.712713 -0.742787 0.000016
1 -0.363831 1.872164 -0.121921 0.460372 -0.123991 0.320874 0.002952
2 -0.653313 0.272387 -0.108975 1.124581 0.186972 0.317635 0.051231
1 0.263149 2.762003 -0.057991 -0.042396 0.285687 -0.966569 -0.002729
1 0.281515 1.364102 -0.046244 0.570788 0.238007 -0.022285 0.002022
2 -0.326174 0.495643 -0.081463 -0.096054 -1.026674 -0.437739 0.000168
2 -0.360763 0.888864 -0.073816 -0.884369 -0.638115 -0.473026 0.000120
2 -0.830575 1.000756 -0.112840 0.241118 -0.640669 0.143228 0.016127
2 -0.727360 0.888945 0.135324 0.139083 0.307132 -0.805610 0.008536
2 -0.434059 1.080032 0.149876 0.025802 -0.790534 -0.397799 0.000376
2 -0.250093 0.550574 0.175591 1.331401 0.601258 0.572744 0.000104
2 0.290674 0.691121 0.175296 -0.512088 0.913403 0.766069 0.000012
2 0.374959 1.953602 0.101859 1.044508 0.298598 0.016275 0.001739
2 -0.227661 1.021634 0.188638 0.467728 1.626809 0.624775 0.000743
1 -0.673794 0.631944 0.126253 -0.221269 -1.210665 -0.165678 -0.004756
2 -0.047657 0.316937 0.167684 0.631176 -0.502794 1.156377 0.000078
2 -0.594293 1.736425 0.177989 -0.537104 -0.926980 1.391757 0.022099
2 -0.373727 1.566354 0.185181 1.218639 1.368438 2.237916 0.005844
2 0.003040 2.907940 0.108097 -0.931301 1.057917 -0.414816 0.000031
2 -0.762469 1.443059 0.103568 0.204821 0.222546 -0.549466 0.009474
2 0.119665 1.842306 0.153044 -0.334786 -0.237206 0.001237 0.000134
2 -0.537851 1.617185 0.096955 0.640344 -0.256704 -0.541985 0.023338
2 -0.761697 1.626568 0.198380 1.496678 0.909306 -0.344063 0.147358
2 0.207779 2.347604 0.064048 0.640985 0.134799 -0.241794 0.002479
2 0.309567 1.760573 0.001930 -0.553349 -0.959729 0.039270 0.006283
2 -0.815295 1.591274 0.048973 -0.816372 -0.363413 0.282317 0.020841
2 -0.515159 0.609160 0.001134 -1.268300 0.177615 -0.154951 0.000947
2 -0.335376 2.704564 -0.043791 -0.243768 0.847711 -0.932937 0.000008
2 -0.465347 1.435265 0.030251 -0.478003 -1.120565 -0.062341 0.002330
2 0.412116 2.885656 -0.028215 0.648453 0.416222 -0.015928 0.006726
2 0.387673 2.304712 0.054024 -1.652843 -0.440410 0.414115 0.002641
2 0.433780 2.426771 -0.260180 -1.143576 -0.298238 -1.186270 0.000554
2 -0.654019 2.135058 0.966186 -0.741103 -0.356119 -1.097260 0.007792
2 0.350312 2.645451 1.853557 0.054033 0.735610 -0.366707 0.000107
2 -0.272101 0.993120 2.595035 -1.366708 -0.211530 0.055960 0.031982
2 0.378650 2.486241 1.299848 0.193291 0.351873 -0.139625 0.000026
1 0.268124 0.913775 1.622958 0.789750 -0.714033 -0.775398 -0.007643
2 -0.519101 2.630970 0.308255 -0.466379 0.099819 -0.574001 0.005821
2 -0.811557 2.015403 1.347059 -0.415635 2.010650 0.800381 0.043282
2 -0.076543 0.764840 1.472273 0.777976 0.155632 -0.559787 0.000001
2 -0.325891 0.950522 1.978301 -0.392580 0.937726 -0.394820 0.017503
2 -0.107350 0.321648 2.384776 -0.125658 -0.582048 0.198883 0.147276
2 -0.009277 1.892608 1.836175 -1.239970 1.352880 0.836910 0.003256
2 -0.839240 0.712119 1.796406 -0.586555 0.085336 -0.397752 0.721454
2 0.025141 2.293904 2.031866 -0.628399 -0.318432 0.511118 0.000436
2 0.014393 1.256677 2.951011 0.294419 -0.135000 0.849584 0.000202
2 -0.358874 1.072566 1.842911 -0.845483 -0.324334 -0.056490 0.017428
2 -0.564830 0.657116 3.023457 0.813315 -1.093742 0.468032 0.000524
2 -0.800536 1.582530 0.433345 -1.133131 0.448989 -0.580730 0.000341
2 -0.455296 2.058124 2.022880 0.128004 0.657837 -0.344183 0.000194
2 0.090612 1.783306 2.489902 0.228404 0.903720 -0.503742 0.000014
2 -0.264080 2.821453 1.043832 -0.256648 0.009292 0.124888 0.582344
1 -0.146197 2.637967 2.550847 0.998071 -0.063026 0.877019 0.058796
2 0.079576 1.017018 1.970322 0.548258 -0.570164 0.154695 0.037988
2 0.038202 2.338350 0.579777 -0.730049 0.319729 -1.134633 0.000622
2 -0.043626 2.893142 2.964974 0.534669 -0.768849 -0.390896 0.000068
2 -0.414920 0.652999 1.223539 0.260437 -1.812966 0.199180 0.032082
2 -0.644808 1.751793 0.450133 -0.672539 -1.308231 -0.902885 0.000248
1 -0.762673 1.883965 1.390442 -1.276031 0.104928 -1.749694 0.040021
2 -0.387023 1.857242 0.825266 -0.175343 -0.889767 -0.380048 0.000529
2 -0.497951 1.854935 2.120332 0.836686 0.743854 1.481536 0.000196
1 -0.045944 1.430091 1.584065 0.445667 -0.459570 0.554587 -0.386121
2 -0.022231 1.886666 0.902305 -0.102640 0.431102 -0.183340 0.303571
1 -0.202369 2.261996 2.270157 -0.011356 -0.729460 1.074654 0.523312
2 -0.713776 0.848694 1.021552 -0.116375 0.017150 0.409764 0.000107
2 -0.392078 1.528884 0.483329 0.107723 0.081963 0.078601 0.009824
1 0.100261 1.793675 1.727156 0.378357 -0.386888 -0.367569 -0.006143
2 -0.456927 1.711068 2.830805 -0.043732 -0.416450 0.289148 0.609792
2 0.376388 1.542771 1.709877 0.522793 0.632780 0.809818 0.011424
2 -0.338299 2.521411 2.431848 0.641439 1.102010 0.280811 0.041420
2 0.167281 1.141892 1.577107 0.605086 -1.139826 0.868136 0.001195
2 0.016540 1.019509 1.809450 0.042911 -0.615144 -0.345313 0.034374
2 0.301752 2.826250 2.185041 0.838647 0.154955 -0.373125 0.000164
2 -0.402210 1.715626 1.539129 -0.573843 -0.361549 0.660589 0.023258
2 -0.743780 1.415533 1.683077 0.426073 0.657544 -0.284900 0.196674
2 -0.301987 2.315706 2.539118 -0.544511 0.579695 0.067170 0.032995
2 -0.283174 1.099710 0.618907 -0.218911 -1.446337 -1.053308 0.016174
1 0.212905 2.482566 2.004932 -0.348610 1.167761 0.050914 -0.880183
2 -0.477109 2.279685 2.623295 -1.122404 -1.256545 -0.645450 0.226213
1 0.163205 1.983426 1.368806 0.660635 -0.203427 0.537437 -0.031297
2 -0.062000 2.823306 0.983774 0.374563 0.616410 0.617988 0.005081
2 -0.527704 2.341895 1.653198 -0.147617 -0.105779 0.990109 0.000115
2 -0.095707 1.100855 1.064973 -1.041792 -1.648017 -0.586501 0.000793
1 -0.600170 0.490977 1.150715 -0.647486 0.035729 -0.456831 -0.029088
2 0.286254 1.341748 0.644737 0.098137 0.079209 -1.417788 0.000233
2 -0.236458 1.681822 1.567693 -0.456976 0.268443 0.490197 0.033527
2 -0.097529 0.967960 0.910789 -0.550804 -0.353599 -0.429985 0.001504
2 -0.664405 1.558006 1.178379 0.248977 0.589166 -0.127462 0.010874
2 0.307423 1.434131 2.433679 0.207314 0.787692 0.628443 0.000363
2 -0.542586 1.135869 1.986393 -0.118049 -1.046068 -1.063153 0.000180
1 -0.188769 1.767048 1.689843 0.055494 -0.371605 -0.162340 -0.011652
1 0.347051 1.945631 1.422106 0.130451 0.268679 -1.207188 -0.074386
2 -0.365468 1.977259 2.384136 0.133666 0.215628 0.873592 0.000024
2 -0.603110 0.400735 1.804922 -0.242561 -1.212442 0.563760 0.131732
2 -0.400170 1.770342 1.803761 -0.523914 -0.455248 1.552356 0.001111
2 0.050162 2.103441 2.455675 1.352586 0.666684 -0.076809 0.002578
2 0.200041 1.630714 1.088885 0.173726 -0.312717 0.932499 0.000074
2 -0.201485 2.694458 1.783418 0.326958 0.277368 0.510014 0.000378
2 -0.498969 1.102613 0.763800 -1.157078 -0.095966 -1.062147 0.000914
2 -0.094159 2.485377 0.658319 0.120663 -0.338759 0.588356 0.119526
2 -0.392738 1.284449 1.541519 -0.127322 0.794449 -1.167578 0.000083
1 0.128476 2.105327 1.646701 0.086594 -0.408106 -0.599347 -0.011118
2 0.143461 1.873994 1.047618 0.933881 0.654585 1.138832 1.480409
1 -0.478623 0.915928 3.002982 -0.538190 -0.574937 0.317291 0.000782
2 -0.351350 2.935535 2.240287 0.715293 1.364885 -0.839105 0.000218
2 -0.376704 1.921509 2.977852 0.401697 -1.081997 0.986329 0.000392
2 -0.768890 2.346769 2.010605 -0.753879 -1.062813 -0.446581 0.023317
2 -0.019525 2.694853 2.791294 -0.333445 -0.182040 0.216873 0.001094
2 0.333165 0.285644 0.978161 0.107017 -1.396285 0.005555 0.010507
2 -0.658566 0.641555 2.670276 0.489849 -0.632539 -1.721459 0.005642
2 -0.106146 2.331183 1.838760 0.227578 0.442546 1.061334 0.030348
2 -0.637954 2.827006 2.210464 -0.031065 0.107123 0.100185 0.000024
2 -0.313780 2.109184 1.625308 -0.306809 -1.174044 -0.293893 0.000122
2 -0.475473 1.421331 1.278181 0.044819 1.771572 -0.130849 0.000091
1 -0.356485 1.365747 2.160504 -0.845477 -0.357363 -0.734126 -0.004970
2 0.389038 2.985758 2.484168 0.536329 0.111684 -1.129634 0.007269
1 -0.164043 1.506815 1.347872 -0.422485 -0.166115 0.652749 -0.023050
2 -0.205088 2.293307 1.732191 -0.577751 0.476098 0.398953 0.030295
1 -0.312445 2.340986 1.139678 -0.545425 1.042910 -1.168632 0.005844
2 -0.819176 1.050672 2.780666 -0.329105 -0.154088 0.634161 0.000128
2 0.101863 0.965127 0.809807 1.075368 -1.606122 -0.975581 0.001336
2 -0.600141 1.220384 2.329720 -1.002644 -1.776992 -0.115480 0.000046
1 -0.784933 0.937488 1.821483 0.232921 0.805791 -0.520855 0.441203
2 -0.611649 0.510912 0.549958 -0.915489 0.088457 -0.668858 0.000013
2 -0.008917 1.277981 0.266756 0.039102 0.790803 -0.525896 0.015360
2 -0.510299 2.780551 1.253786 -0.398049 -0.039374 0.520473 0.000228
2 0.112490 2.850364 1.110111 0.487400 -0.115481 0.249008 0.000521
2 -0.521270 1.808033 0.984765 -0.301265 1.184924 1.069209 0.607782
2 -0.151739 1.922034 0.816593 0.288335 -0.420583 -0.611069 0.015112
2 -0.671919 1.595769 0.672849 0.477987 -1.452688 0.224157 0.011097
2 0.030074 1.054462 0.639719 -0.102968 0.416145 -0.833315 0.026868
2 -0.269535 1.495094 0.310121 0.006255 -1.420408 -0.385458 0.006357
1 -0.428987 2.701408 0.782766 -1.069509 0.721074 0.736995 -0.003642
2 -0.155320 1.940701 2.966228 -0.332551 -0.332087 -0.014829 0.001641
2 -0.698102 1.084107 0.793292 0.375850 0.576435 1.141392 0.007399
2 0.289117 0.664718 1.049929 -0.013724 -0.229119 -1.299260 0.000090
2 0.020562 1.927855 1.420980 0.549689 0.097485 1.784935 0.012595
2 0.401148 3.084356 2.146309 0.392660 0.291342 0.582609 0.001030
2 -0.033283 3.052406 2.360321 -0.566032 0.306205 -0.066038 0.000051
2 -0.371136 0.849986 2.853823 -0.310818 0.482261 0.130410 0.004732
2 -0.239081 0.954281 2.454139 -1.427034 -0.114838 0.379359 0.031938
1 -0.471662 0.397765 1.785479 -0.617932 -0.421143 -0.688260 0.142196
2 -0.150954 1.313098 1.760798 0.277904 0.708886 -1.351466 0.000979
2 -0.749647 1.585357 0.961551 -0.613806 0.988210 -1.297474 0.037084
1 -0.832283 2.386817 0.694298 -1.128088 0.293138 -1.309720 -0.030245
2 -0.340670 0.667451 1.892621 -0.176273 -0.517366 1.228109 0.040083
2 0.374395 0.742953 1.489710 0.076217 -0.037782 1.443900 0.159418
1 -0.512498 1.031978 1.190462 -0.063256 0.074757 -0.124639 0.000132
1 -0.254805 2.296752 2.680186 1.514135 -0.147909 -0.614149 0.024866
2 -0.581767 1.479242 2.348841 -0.666655 -0.550640 1.754145 0.000106
2 0.293092 1.460632 3.049812 0.293667 1.130558 0.176532 0.087848
2 -0.464617 0.794000 1.225986 -0.395340 -0.366073 0.030704 0.032120
2 -0.537161 1.835631 1.099293 0.247829 0.314978 1.059657 0.503664
2 -0.340270 2.817396 2.046190 -0.841399 -0.338117 -0.417598 0.000220
2 0.403347 1.003279 1.097993 0.739433 0.011939 0.837098 0.063678
1 -0.144716 2.053936 1.103693 1.245452 -1.607034 0.025213 0.003892
2 -0.586352 2.062885 2.923993 -0.613066 -0.217943 0.106261 0.000288
1 -0.649759 2.644779 2.558511 -0.450185 0.451456 0.259851 0.034914
2 -0.457446 2.735735 1.633416 -0.107646 2.141919 0.741599 0.000015
2 -0.294088 1.532513 3.119868 -0.979597 -0.449535 0.138215 0.003269
2 -0.451129 2.491729 2.303696 -1.460198 -0.592473 0.374172 0.007262
1 -0.484454 0.321916 1.048602 -0.975069 -0.851328 0.998455 -0.146188
2 -0.241561 1.337896 0.457114 -1.108136 -0.502846 1.000030 0.007259
1 -0.133947 1.544630 1.601950 -0.156177 -0.188035 -1.989887 -0.397018
2 -0.717887 0.807882 2.621256 -2.498416 0.414859 -0.489947 0.003129
2 0.413121 2.371175 0.435345 0.165591 1.248561 -0.825841 0.144443
2 -0.543181 2.328800 2.200834 -1.248570 -0.515200 -0.059550 0.000466
2 0.313890 1.190871 1.700543 0.850904 0.972806 2.076089 0.113006
2 0.300469 2.520895 2.305882 0.832971 -0.628055 0.776774 0.000008
1 0.120207 2.715228 1.764324 0.297927 -0.328655 1.026725 -0.006179
2 -0.108091 2.592552 0.579021 0.173593 -0.124311 -0.011120 0.119384
2 -0.099246 2.867382 1.866050 -0.693357 1.437950 0.338808 0.000383
2 -0.116011 2.044049 2.806001 -1.217248 -1.256925 -0.786160 0.002059
2 -0.614216 2.157980 1.128019 -1.070509 -0.540526 0.338650 0.007834
2 -0.357243 0.782289 2.246351 -1.108425 -0.424994 0.898807 0.000124
1 -0.038555 1.570671 2.184982 -1.155155 0.105516 -0.752456 -0.005585
2 -0.640675 1.506615 1.024563 0.854613 1.444124 0.190077 0.045845
2 -0.114070 2.085872 1.944369 -1.027593 -0.633749 2.281085 0.000169
2 0.185250 2.130490 1.374257 0.454711 -0.872156 -0.156542 0.034053
1 0.070511 1.453775 2.506368 -0.947219 1.210333 -0.835012 -0.002180
2 0.369052 2.576000 0.380807 0.260161 -0.828683 -0.150004 0.001176
2 0.297732 2.343229 1.743959 -0.061087 0.540001 -1.025729 0.000797
1 0.150645 2.437094 1.912221 -0.153001 0.329061 -0.773690 -0.882264
2 -0.132756 1.454351 2.299385 0.504464 0.660037 0.725853 0.058118
2 -0.244528 1.465338 2.512505 0.976749 0.853599 0.880840 0.008686
2 -0.857187 2.731292 2.485236 -1.548929 0.933770 0.004863 0.000224
2 -0.629312 2.999076 1.699975 0.404598 1.968588 -0.862781 0.000005
2 -0.235691 1.730605 1.395376 1.206920 0.248923 1.047168 0.004109
1 -0.237971 1.585210 0.506749 0.137448 0.202180 0.172575 0.009715
1 -0.710269 2.271148 0.549950 -1.155178 1.035397 -0.137452 -0.014728
2 -0.007805 2.348456 1.175973 -0.264284 0.073012 1.356319 0.000129
2 -0.351140 2.608275 0.276936 0.192992 -0.099676 -0.328017 0.005837
1 -0.092561 0.645598 0.569954 0.434817 1.311164 -0.202896 0.015686
2 -0.844531 0.749237 0.388948 -1.375393 -0.233842 0.865533 0.472275
2 0.039071 2.310382 0.819463 1.168451 0.626074 0.724495 0.000133
2 -0.212728 1.246458 0.653179 -0.689729 -0.185833 -0.910689 0.010347
2 -0.312384 0.540886 1.964049 -1.268821 -0.386875 -0.519478 0.038128
2 0.372268 1.020824 0.569163 0.020666 0.294396 -1.685907 0.008648
2 -0.234171 2.554651 2.623057 0.730110 1.293206 -0.302300 0.065417
2 -0.290998 0.511352 2.148677 0.903764 -0.862857 -1.535901 0.002058
2 0.052686 2.710560 0.295649 1.273766 -0.600295 -0.393767 0.000306
2 -0.077136 2.688299 1.123374 1.432358 0.068724 0.347172 0.001514
2 -0.706226 0.391001 1.293597 -1.485115 -0.379088 -0.570055 0.288347
1 -0.144673 0.832823 2.591098 -0.032994 0.756335 -0.694379 0.001528
2 -0.441821 0.794470 1.745573 0.513708 0.516186 -1.049574 0.007614
2 -0.562014 0.860055 2.400915 0.884881 1.648125 0.434775 0.000189
2 -0.450875 1.512214 2.860830 0.315108 -0.592113 -0.076200 0.001509
2 -0.216213 2.197633 1.155567 -0.270895 -0.608658 -0.185061 0.013135
2 0.223164 0.806887 2.397571 0.488540 -0.563325 0.325776 0.000004
1 -0.025558 1.111519 1.921390 -1.407596 -0.625579 -1.322458 0.060583
2 -0.451974 2.328435 0.754110 0.678875 0.880004 0.495913 0.002005
2 -0.216396 2.216385 2.378576 1.235828 1.195086 -0.137113 0.524744
1 -0.708614 1.126183 0.500539 -0.501141 -1.264893 0.665322 -0.515825
2 0.209861 2.241151 0.386574 0.676733 1.171205 0.432651 0.000338
2 -0.085177 0.974088 0.697916 -0.479397 0.485372 0.950225 0.027009
2 -0.031172 2.502725 0.360318 0.828641 -0.516772 -1.160227 0.030514
2 -0.128996 0.276152 2.263116 -0.774736 -0.450123 1.451560 0.148343
1 -0.480929 1.358177 1.864656 -1.752352 0.314928 1.383699 -0.004523
2 0.082118 0.980671 2.649775 0.732886 -0.199289 0.585497 0.000023
2 0.308622 0.693404 1.327233 -1.334958 -1.282638 0.777306 0.016872
2 -0.630118 1.730364 0.963230 0.115255 0.067227 -0.344713 0.108509
2 -0.150816 2.545861 2.816897 -0.789105 -1.036450 -0.341989 0.001517
2 0.089278 1.866222 0.953777 0.566058 0.946930 1.158265 1.768331
2 -0.213021 1.157558 0.475895 1.409305 -0.726417 -0.342926 0.010989
1 -0.022791 2.215701 2.871094 0.269081 0.198628 0.382965 -0.999298
2 0.292786 2.823385 0.762850 0.559891 -0.625954 -0.389957 0.000037
2 -0.050157 0.645904 2.856397 -1.029637 -0.317262 -0.054004 0.028974
2 -0.375318 2.847643 1.016810 -0.374571 -0.429617 1.238484 0.581695
2 0.176221 2.461816 1.626897 -0.142592 0.556129 -2.332377 0.000734
2 0.288223 2.202691 1.001964 -0.125403 0.111681 0.308495 0.001835
2 -0.045785 1.355670 2.354780 -1.073835 -1.956973 0.929392 0.056440
1 0.182059 1.402462 2.896815 -0.401829 0.675475 0.946536 -0.000821
2 -0.148434 1.541166 2.625986 -1.541004 -0.084375 -0.224765 0.008590
2 -0.385331 0.804042 1.999460 1.141922 0.381873 -0.449140 0.018619
2 -0.345770 1.182800 1.319196 0.897801 1.643144 -1.020967 0.000138
2 -0.708691 0.314718 2.029603 0.355483 -0.490528 -0.468884 0.000251
1 -0.433467 2.635076 2.434036 0.772874 0.068848 -1.914892 0.016076
2 -0.374234 0.428326 0.805636 -2.186926 -0.151659 0.290867 0.000097
2 0.048580 0.658603 0.643108 0.494917 0.908375 1.763667 0.014919
2 0.263004 0.765688 0.507794 0.160675 1.295374 -0.758937 0.039715
1 -0.818630 0.740896 2.078053 -0.109532 0.671806 -0.989828 0.001364
2 -0.456293 0.955293 1.796349 -0.029148 0.874525 1.261336 0.022400
2 -0.321935 0.566725 2.809704 -0.117663 -1.163124 -1.071012 0.027543
2 0.033520 0.555753 1.784725 -0.344046 0.754927 1.320059 0.000016
2 -0.098574 0.321128 1.900464 0.100685 0.022835 -1.282990 0.000797
2 0.285803 0.978771 1.940529 -0.376673 0.175907 -1.263677 0.000505
2 0.230557 1.635032 1.393274 -0.111395 -0.069562 -0.251300 0.000019
2 -0.726196 0.429639 1.550541 0.380008 0.046062 0.709850 0.000185
1 -0.473320 2.114366 0.486098 0.694487 0.836311 -0.168809 0.001386
2 -0.309037 2.339819 1.320450 1.536480 -0.667732 0.026039 0.003413
1 -0.123641 1.803876 1.997174 -1.059364 -0.144652 -1.304805 -0.010130
2 -0.172986 0.717251 2.805774 1.241458 0.373717 0.911028 0.037011
2 -0.545025 0.610470 2.463714 0.897030 0.450635 -1.920600 0.001464
2 -0.419972 2.514070 0.750252 1.294563 -0.064896 -0.202118 0.003770
1 -0.004027 2.247723 2.975360 -0.562429 0.335953 -0.761567 -0.998241
2 0.350374 0.470470 1.788381 -0.247267 0.470874 1.248570 0.000642
2 -0.175313 2.641259 1.412637 -1.725286 -0.519679 -0.408166 0.000010
2 0.247226 1.640690 1.821405 -0.672157 1.084047 -0.326773 0.001405
2 0.215478 2.066596 2.528932 0.189020 -0.546014 -2.028179 0.002573
2 -0.673257 2.919714 1.330846 0.596891 -0.258118 0.221440 0.012862
2 -0.638070 0.839400 3.105300 0.127617 -2.279971 0.179161 0.001249
2 -0.584948 2.486780 1.469980 0.890951 -0.604254 -0.477476 0.000116
2 -0.083584 1.504689 1.757409 2.673086 -0.414932 -0.517049 0.010172
2 -0.543248 1.481080 2.598524 -2.357243 0.487952 -1.804961 0.000086
1 -0.640879 1.799014 2.497568 0.718990 2.587885 -0.575954 0.000051
2 -0.740352 1.301033 0.998308 0.032397 0.817974 0.851840 0.000388
2 -0.501013 1.670526 1.653648 1.106098 -0.994631 0.222956 0.017759
1 -0.149851 2.804560 0.824242 -0.208873 -1.120176 -0.124313 -0.003242
2 0.118309 0.818030 1.154138 1.091281 1.966265 0.091268 0.000079
2 -0.813037 0.584318 1.839886 -0.974957 0.947265 0.216239 0.091026
2 0.188820 1.863537 1.598904 -0.846791 0.259098 -0.856887 0.020250
2 -0.398708 0.328503 1.656842 -0.747734 0.073619 -0.447909 0.011175
2 0.222303 2.815372 2.696852 -0.450558 -0.451490 -1.725461 0.000019
1 0.234730 2.432346 2.847207 -0.814414 -0.754513 -0.313101 -0.001466
1 -0.020602 3.055524 1.107539 -0.356389 -0.111557 -0.387428 -0.840805
2 0.107161 2.481915 2.739658 0.032258 0.352048 -1.609508 0.005256
2 -0.439757 2.308186 2.741401 -0.292612 -0.218006 -0.088494 0.226301
2 0.334430 1.726572 2.835549 1.689035 0.889073 -1.281215 0.000070
2 -0.304832 0.325684 2.804675 0.005070 -1.330399 -1.438044 0.000137
2 0.114601 2.450367 1.367835 -1.471362 -1.358743 -0.147485 0.000126
2 -0.605608 2.772959 2.510570 -1.213383 -1.610341 1.051695 0.051382
2 -0.309099 0.687092 2.901141 0.736409 -0.518576 -0.524778 0.037714
2 -0.634975 1.440018 0.705722 0.946766 1.616013 -0.773356 0.011049
1 -0.809527 0.770164 2.882066 -0.537593 0.066659 -0.496471 0.165762
1 -0.616936 1.736338 1.827134 1.069224 0.355429 -0.676566 -0.000288
2 -0.679461 2.133970 1.380974 0.842744 0.491000 0.016585 0.003586
2 0.298935 2.109755 0.766663 -0.656487 0.136302 -0.803111 0.000071
2 -0.084333 2.940444 0.659243 -0.152166 -0.920373 0.803754 0.000321
2 -0.138312 0.520384 0.697294 -0.602212 0.582163 1.401447 0.002734
1 -0.105080 0.264375 1.014872 -0.012208 0.058912 0.897715 -0.001217
2 0.184988 0.268988 2.032793 1.077090 0.261655 -0.949142 0.000162
1 -0.781295 2.008379 0.478840 0.053039 1.137174 -0.900860 -0.029974
2 0.296545 1.871799 1.717810 -0.792441 1.680057 -0.897867 0.014111
1 -0.733712 1.223544 0.408039 -0.015304 -1.836772 0.882758 -0.506911
2 -0.037050 0.986460 0.284248 -1.262969 -0.233562 -0.070278 0.000402
2 0.077415 2.922441 0.408879 0.179030 -0.930832 0.639223 0.011706
2 0.150509 0.305249 0.320303 -1.459339 0.404800 0.633393 0.001248
2 -0.208928 2.443712 0.464832 0.113811 -0.199442 1.591491 0.001106
2 -0.413405 1.975688 0.424570 1.053287 -0.695856 0.948464 0.011378
2 -0.585617 0.979168 0.489584 -0.564119 -0.072366 1.706938 0.276529
2 -0.541739 1.083095 0.434995 0.733306 0.015421 1.124959 0.269217
2 0.154747 0.490823 0.385900 1.307309 -0.886640 -0.197760 0.001196
2 -0.723966 0.678580 2.424443 -0.359323 -0.733379 0.584014 0.001563
2 -0.071470 2.988284 0.409588 0.504925 -0.882329 0.741514 0.011605
2 0.255593 3.000778 3.074747 0.117538 0.106953 0.261823 0.001449
2 0.326885 1.925616 0.533851 -0.727543 -0.792636 0.699055 0.000019
2 -0.726050 0.889904 0.474417 0.427909 -1.530874 -1.826940 0.009426
2 -0.545403 1.693249 2.905236 -1.236706 0.440474 -1.593884 0.609440
2 0.379826 1.015552 0.913066 -0.438400 -0.063867 -0.345089 0.002944
1 -0.340548 0.450564 0.384466 0.700474 0.313246 1.649430 -0.001511
2 -0.116152 1.373971 0.334306 2.238524 0.236890 0.344587 0.020193
2 -0.822734 0.386141 1.337324 -0.300352 0.296787 -0.203626 0.289384
2 -0.781979 0.669785 2.803684 -0.440997 -1.089832 0.122493 0.169776
1 -0.815014 1.891653 3.101289 0.316271 -0.952502 0.071446 0.010330
2 -0.777405 2.082654 2.417586 0.500127 -0.572627 0.792106 0.000375
2 0.318718 0.562764 1.603576 -1.483546 -0.985833 -0.269279 0.000969
2 0.321870 1.626077 2.323811 -1.418023 0.724423 0.418484 0.000293
2 0.317620 0.664259 0.598916 -1.554572 -1.003392 -0.411703 0.039701
2 0.283196 3.075186 0.383902 0.420937 -0.663777 0.273588 0.003811
2 0.389326 1.366421 3.078117 -0.840186 0.440004 1.545738 0.086740
1 0.380870 1.035845 2.968701 -1.397039 -0.166834 -0.925393 -0.002444
2 -0.642928 2.237529 3.054087 0.229446 -1.279495 -1.886011 0.001138
2 0.366605 3.072415 0.806389 0.946655 -1.787631 1.041389 0.000038
2 -0.856524 0.745374 1.906814 0.201123 -0.959113 -0.376885 0.643864
2 -0.840590 1.017429 0.859656 1.125533 1.489981 1.160830 0.006559
2 -0.845235 1.449566 1.754283 -0.523070 -0.271761 0.291113 0.196671
2 -0.836974 3.052127 2.856109 -0.060133 0.522481 -1.339193 0.101710
2 -0.834338 2.919522 2.797455 0.029850 0.868282 -0.205660 0.046313
2 -0.836245 2.201237 0.306412 1.497332 0.953270 0.174964 0.031242
2 -0.819699 2.308735 1.344878 0.796727 -0.859554 -0.119807 0.000231
2 -0.829169 2.271403 2.130055 0.945016 0.602086 -0.847659 0.032013
2 -0.846565 2.461493 2.588476 0.609246 1.136404 0.345063 0.000081
2 -0.851364 2.556416 0.742568 1.090054 0.289067 1.430419 0.004325
2 -0.822239 2.934342 1.269964 1.356664 -0.800812 0.068163 0.128761
2 -0.852541 1.873635 2.368234 -0.040961 0.086243 -1.122199 0.002439
2 -0.834091 2.841438 0.792421 0.286400 2.164774 0.408410 0.000550
2 -0.819249 2.206025 0.627379 0.511462 -1.362646 -0.918533 0.035764
2 -0.854530 2.621283 2.241101 1.955223 -0.434001 -0.947475 0.001058
2 -0.836723 1.737068 3.109823 0.374445 -0.629936 -0.987527 0.018772
1 -0.844921 1.728124 0.217747 0.954433 -0.101670 -0.276444 0.124450
2 0.388154 1.019178 0.227303 -0.377157 -0.181035 -0.829856 0.454892
2 0.142712 2.070490 0.253422 -0.760671 0.950209 -0.645410 0.000294
2 -0.508426 0.329130 0.249562 -1.701714 0.755560 0.075759 0.007848
2 -0.036037 2.466931 0.214313 -0.881143 -0.378832 -0.039383 0.029880
2 -0.273178 1.898568 0.242985 -0.361550 0.618653 0.417582 0.000102
1 0.420272 2.470550 0.213153 -0.557836 -0.984727 0.188772 0.008191
2 0.003832 -0.008715 1.232699 0.436572 0.859376 1.711103 0.001790
2 -0.822691 0.047036 0.642820 -0.616789 0.915131 -1.507068 0.001385
2 0.395843 0.053059 0.382666 1.798140 0.498868 0.354821 0.027354
2 -0.088408 0.002623 0.752016 -0.356302 -0.070489 -0.906138 0.000020
2 -0.185437 0.023879 1.207952 -0.442431 -0.424731 0.176167 0.205333
1 0.375499 0.002714 0.723494 -1.137360 0.997614 0.167686 -0.030751
2 -0.297174 0.040425 1.268506 1.046714 -1.105021 -1.381146 0.203976
2 -0.626452 0.184000 3.121160 -0.108413 -0.866421 -0.259756 0.011973
1 -0.571647 0.235650 0.917860 -0.627883 -0.583227 -0.121423 -0.118684
2 -0.460878 0.206972 0.680793 0.139324 0.651014 0.456601 0.005131
2 -0.388517 0.158573 0.831876 -0.140478 1.255426 -0.475168 0.005481
2 0.259700 0.159047 1.061194 0.840451 0.380733 -0.400727 0.008335
2 -0.600076 0.100195 0.360486 -0.167219 -0.855666 0.267721 0.000039
2 -0.820939 0.231799 0.913834 0.290771 -1.049354 -0.220590 0.000106
1 0.399980 0.129415 0.908900 -1.320991 -0.504527 0.036264 -0.026558
2 -0.330721 -0.013681 3.002044 0.289993 0.108551 0.068096 0.000639
1 0.015130 0.087028 2.698668 0.176042 1.612867 0.787297 0.001132
2 0.388420 0.051142 1.956578 0.316520 0.507961 -1.087993 0.138016
1 -0.162948 0.064819 1.839822 1.003238 0.004878 0.359680 -0.000411
2 0.302368 0.045764 1.855943 1.095126 -0.224051 -0.542090 0.139821
2 0.223178 0.019303 2.061173 0.334536 -0.687555 -0.904612 0.021432
2 -0.633189 0.011055 1.523248 -0.297278 0.645337 0.928100 0.030286
2 0.229879 0.093031 3.103634 -0.022805 0.404253 -0.120163 0.000349
2 0.309876 0.090048 2.431810 0.032563 0.020086 0.431775 0.047870
2 0.255727 0.110883 2.564283 -1.092276 0.312966 0.995298 0.047878
2 0.308631 0.054887 2.186912 0.214821 -1.366736 -0.050395 0.021453
2 0.096817 0.100653 1.682245 0.401748 -0.280985 1.480892 0.030421
1 0.320482 0.019875 1.385887 0.508601 -0.353213 1.255115 0.013269
2 -0.500250 0.206031 2.672922 -1.047807 -0.581209 0.506860 0.000037
2 -0.819216 0.197047 1.341755 -1.336478 -0.081447 -0.295165 0.002295
2 0.052327 0.189782 1.794652 -1.018648 -0.069225 0.026780 0.030658
2 0.337561 0.250626 2.780788 -0.518465 0.153400 0.465463 0.000031
2 0.073057 0.225644 2.254045 -1.191774 0.531496 -0.259125 0.000769
2 -0.028639 0.211271 3.034476 1.124405 1.423545 -0.549215 0.076967
2 -0.263765 0.143644 2.159277 -0.663669 -0.015228 0.385234 0.036643
2 0.045076 0.104283 2.985090 -0.058762 -0.508396 0.003535 0.077295
2 0.168117 0.114991 1.424240 -0.125215 -0.039761 0.370151 0.002767
1 -0.396600 0.135624 1.444362 0.234841 0.266244 0.091799 -0.000789
2 -0.214978 0.233940 2.052654 -0.884024 1.468083 0.659038 0.036971
2 -0.803603 0.096242 1.546387 -0.270630 -1.211393 0.418339 0.001825
2 -0.610214 2.424479 3.121721 -0.445253 -0.978976 -0.632011 0.001732
2 1.716310 -2.141578 0.224749 -0.784674 0.223005 0.339132 0.029747
2 0.886659 -2.284520 0.130731 -0.404999 -0.373158 -0.159072 0.009950
2 0.551392 -3.061830 -2.393920 -0.331382 -0.222227 -0.008020 0.001710
2 0.812344 -2.872096 0.253916 0.168157 -0.772373 -0.883973 0.000025
2 0.816844 -2.634944 -0.308044 0.457288 1.793994 0.020378 0.000263
2 0.659202 -3.085442 -0.078969 -0.598926 -1.236986 1.062996 0.014067
2 1.785488 -2.149212 -0.954713 -0.047866 0.568488 -0.116113 0.008029
2 1.542412 -2.404108 -0.458504 -0.311339 -0.288641 0.163409 0.011031
2 1.808721 -2.305941 -2.011877 0.189058 -0.175880 0.703577 0.000034
2 1.667614 -2.571155 -1.364820 1.089936 0.418978 0.334523 0.000986
1 1.981983 -2.580432 -0.215956 0.419106 -0.037104 -1.488253 -0.038449
2 1.321673 -2.274330 -1.364122 0.095259 -0.072331 -0.231687 0.038764
2 0.932083 -2.541800 -1.974437 0.008919 -0.140647 0.419762 0.040260
2 1.313339 -2.296122 -2.946104 -0.667042 0.288861 -1.496866 0.006623
2 0.735237 -2.360581 -0.603525 -0.226476 0.504139 -0.396517 0.050977
2 1.176566 -2.154792 1.122328 0.338713 0.790144 0.813843 0.086751
2 2.053179 -2.300885 -2.592607 0.373820 0.503165 0.355360 0.000014
2 1.515845 -3.050238 -0.208988 0.152012 -0.372649 0.361895 0.000355
2 1.226600 -2.477996 0.632989 -1.053814 0.629537 0.069248 0.000334
1 0.485900 -2.147258 1.000388 0.591442 0.067568 0.468515 -6.431143
1 1.156571 -2.810428 -2.775129 -0.312300 -1.110101 -0.222174 -0.961782
2 1.284687 -2.960334 1.226845 0.194047 -0.956649 -0.088483 0.004360
2 1.745884 -2.714745 0.952680 0.181732 0.517719 0.029660 0.000082
2 0.641593 -2.524427 0.942239 -0.099025 -1.162804 0.959440 0.005806
2 0.580769 -2.111273 -2.664991 -0.984274 -0.221008 0.040535 0.006415
2 1.183299 -2.779592 0.645218 -0.416335 -0.045678 0.284351 0.000011
1 0.988728 -2.712246 -2.524645 -1.097512 -0.125453 -0.637234 -0.001490
1 0.634657 -2.249009 1.305581 0.519906 0.382563 -0.750153 -9.033798
2 1.527550 -2.920706 0.354072 0.914048 -0.268504 0.742310 0.000000
2 1.258734 -2.499375 0.012302 -1.016320 -0.035027 0.838598 0.000007
2 1.734143 -2.807150 -1.849830 -0.251441 -0.057796 -1.115501 0.007899
2 1.483114 -2.484927 -2.443378 0.251425 0.252526 -0.690297 0.000298
1 2.100212 -2.717322 -2.920045 0.535558 -0.066109 0.094277 -0.986641
2 1.285065 -2.364866 1.475626 0.839416 0.355395 1.681803 0.010024
1 2.047194 -2.723098 -2.822258 1.000738 -0.702210 -0.478436 -0.996192
2 1.331319 -2.803868 -1.955138 -0.051581 0.040040 -0.163735 0.000357
2 1.761914 -2.663999 -0.618981 0.921564 -0.354124 0.896579 0.028034
2 0.444893 -2.283329 -2.382636 -0.176769 0.312559 -0.289372 0.004511
2 0.917862 -2.831591 -1.973639 -0.336164 -0.392139 1.103454 0.168015
2 1.681718 -3.028664 -1.765631 1.179949 -0.955106 -0.211811 0.034908
2 1.276474 -3.079314 -1.254786 -0.655193 -0.859691 0.310932 0.046270
2 1.127278 -2.339763 1.335151 1.284602 0.656654 0.587278 0.010661
2 1.714863 -2.525019 -1.821305 -1.394292 -1.370618 -1.412779 0.000043
2 0.607254 -2.299120 -0.246462 0.065593 -0.033346 0.040922 0.000331
2 1.854330 -2.230689 -0.266682 0.260099 0.730639 0.287300 0.000524
1 0.475057 -2.550660 1.236138 -0.214393 -0.272433 0.159619 -5.316130
2 1.650037 -2.177551 -1.367828 0.296096 0.228909 0.363324 0.000009
1 0.510017 -2.424034 1.217171 -0.978604 -0.698675 0.812004 -7.089030
1 0.568861 -2.304653 1.242910 -0.857242 0.303940 -0.111350 -8.653626
2 0.585656 -2.332032 -1.370940 -0.040181 -1.388311 0.454324 0.502640
2 1.210307 -2.926217 -1.283895 -1.399351 -0.383677 -1.259991 0.008505
1 1.228875 -2.862934 -2.713292 0.242053 0.299831 0.047784 -0.959482
2 1.331102 -2.729606 -0.721792 0.122802 -0.773714 0.337959 0.621639
1 1.280885 -2.530359 1.431124 0.181658 -0.035801 0.146459 -0.176949
2 0.612976 -2.299203 0.632835 0.274896 0.444695 -0.556481 0.006010
1 0.909212 -2.946543 1.231704 -0.907272 -0.012013 0.459908 -0.250631
2 1.345078 -2.419627 -1.362235 -0.831196 0.127979 0.746024 0.038712
2 1.263950 -2.776134 -1.504815 -0.989240 -0.615980 0.805394 0.000027
2 1.169080 -2.924290 -0.089156 0.468041 -0.910950 -0.141467 0.000175
2 1.583967 -2.473714 -2.793614 0.126324 -0.664255 0.392749 0.045968
2 1.047325 -2.833965 -1.006361 0.213034 -0.167310 -0.973549 0.000091
1 0.633661 -2.311509 0.346785 -0.510928 0.771353 -0.239849 -0.043419
1 1.944501 -2.654417 -2.039018 -0.039227 -0.261919 0.700085 0.000130
1 0.762467 -3.111976 -2.652722 -0.663558 -1.376074 -1.171284 -0.005819
1 0.713009 -2.104863 -0.935825 -0.407449 0.845781 0.183222 0.000289
2 0.702704 -2.392026 -0.054297 -0.033551 0.325380 -0.279237 0.007259
2 1.548256 -2.144308 0.523147 0.164503 0.483312 0.526407 0.002779
2 2.044647 -2.581819 0.615104 0.261791 0.099730 0.894705 0.000100
2 0.791249 -2.937735 -0.184531 -0.789261 -1.381155 0.679954 0.017109
2 1.546954 -3.121241 -1.759104 0.332165 -0.640000 0.127982 0.011708
2 1.158475 -2.345748 0.471837 -0.850656 -0.757475 -0.539088 0.000647
1 1.958663 -2.224773 -1.432082 -0.058906 1.428115 -1.233404 0.000169
2 0.593897 -2.958071 -2.123375 -1.120061 -1.368091 -1.062127 0.004280
2 0.526433 -2.405119 0.893511 -1.026241 -0.027808 -0.417631 0.007419
2 0.633891 -2.864677 -2.971780 -0.125369 -0.639283 -0.267224 0.000026
1 0.547759 -2.503059 1.304358 -0.334535 0.012905 0.438133 -6.530584
1 0.727274 -2.109411 1.443519 -0.314203 -1.029466 0.305460 -10.800732
2 2.086174 -2.572038 1.475145 2.722585 0.416829 -0.083307 0.027191
2 0.541911 -2.375616 -1.237370 -0.697879 -0.725584 1.166761 0.038918
2 1.390485 -3.096338 -0.906113 -0.384379 -0.457362 -0.492775 0.022840
2 1.500474 -2.132649 0.307669 0.069345 0.244003 -1.289028 0.000669
2 1.546624 -3.107620 -0.736566 -0.295642 -0.298107 -0.328936 0.002390
2 0.919716 -2.850794 -2.394499 0.326854 -0.015023 0.197703 0.005092
2 0.745728 -2.438971 -0.739725 -0.181428 -1.121819 -0.676890 0.034885
1 1.186736 -2.667764 1.405617 0.146081 0.101188 0.276085 -0.277877
2 0.520927 -2.728054 -2.730364 -0.629859 0.204562 -0.891072 0.000568
2 0.755117 -2.355564 -1.804499 -0.249189 0.866596 -0.534376 0.114432
1 1.214019 -2.802099 1.267989 0.759675 -0.077815 0.606719 -0.223776
2 1.357895 -2.944007 -2.142911 1.048079 -0.278517 0.325476 0.000155
2 1.012524 -2.738988 -3.064470 0.703936 -0.101637 -0.227847 0.000137
2 0.690267 -2.834270 0.012730 0.281022 0.006473 -0.170496 0.004337
1 0.867962 -2.127985 -1.442275 -0.252794 0.551939 0.706348 0.034954
1 0.753545 -2.381975 0.131565 0.211131 -0.382599 -0.249617 -0.064000
2 1.966194 -2.962607 -0.835228 0.280663 -0.349738 -0.203572 0.050263
2 1.349522 -2.676610 -2.226321 1.341159 0.263870 0.026455 0.000405
1 0.699358 -2.161163 1.262232 1.490202 0.779617 0.008576 -6.625576
2 0.607471 -2.203063 -2.928532 -0.097574 0.213298 -1.369388 0.000298
2 1.079588 -2.484446 -2.079022 -0.821775 -0.187721 0.164400 0.001856
2 1.232964 -2.104258 0.006358 -0.634125 0.899752 0.062435 0.255592
2 2.065407 -2.129618 0.043644 0.295823 0.957818 0.566686 0.000076
2 0.848582 -2.356557 1.037926 -0.058588 0.022046 -1.230799 0.001541
2 1.952310 -3.012499 -0.969784 1.443604 -1.103927 0.387047 0.049587
2 1.012815 -2.299088 1.124701 -0.361463 0.476262 -0.122543 0.081325
2 1.000375 -2.452052 -0.903462 -0.619202 0.166426 -1.247999 0.000010
1 1.790456 -2.540579 -0.733217 0.296802 0.076456 0.660701 -0.001709
2 1.422692 -2.248439 -0.200586 1.187642 1.238804 0.671404 0.000410
2 1.123863 -2.463181 -2.803330 -0.173742 1.132937 0.139849 0.021908
1 0.545065 -2.621515 1.244914 0.940984 -0.949237 0.517671 -2.663258
1 0.646843 -2.359069 1.344294 -0.583898 -1.930823 -0.265932 -7.543110
1 1.615135 -2.366086 -2.887718 -0.343675 0.541446 -1.885403 0.039913
2 0.926294 -2.782996 -0.466537 0.617534 -0.755948 0.614544 0.000100
2 0.919647 -2.774483 1.269907 0.213709 0.115248 0.388810 0.009216
2 1.041742 -2.140489 -0.289021 0.582783 0.007196 -1.527326 0.023235
2 1.072497 -2.468517 1.077110 -1.458644 1.055154 0.131804 0.002643
2 1.513893 -2.248468 -0.589235 0.173659 1.420697 -0.335464 0.000817
1 1.628299 -2.536261 -0.505218 -0.897175 0.202091 -0.500056 -0.024140
2 1.348210 -2.632696 -2.878058 -0.650982 -0.239686 -2.027193 0.000300
2 1.612562 -2.617231 1.473023 1.695451 0.047498 1.429790 0.000022
2 0.680612 -2.134160 -2.423686 -0.372601 1.108946 0.431689 0.005707
2 0.835042 -2.488195 -1.877475 -0.670914 1.042075 -0.771357 0.044767
2 0.473142 -2.325277 -0.978444 -0.752322 1.150672 1.303141 0.000614
2 1.772890 -2.502458 0.298246 -0.611881 0.945574 0.127705 0.012839
2 1.488687 -2.699962 -2.390999 -1.048406 -0.173799 0.865723 0.000662
1 0.667760 -3.059339 -1.145918 -0.526491 -1.558028 -0.922233 -0.000583
1 1.258597 -2.240827 -0.342242 0.081811 0.659125 -0.486849 -0.020272
1 0.960727 -2.610652 -1.372606 0.782919 0.772127 -0.903627 -0.100474
2 0.485366 -2.501060 -0.648226 -0.861975 0.749567 1.122229 0.638343
2 1.539928 -2.863831 -1.016677 -0.239443 0.234947 0.304929 0.000262
1 1.499509 -3.007819 1.466418 -1.524407 -0.346479 0.793068 -0.584180
1 1.611805 -2.287759 -2.237211 -0.173736 -0.138171 -0.722766 -0.002978
2 0.755299 -2.496408 -2.779585 0.638696 -0.873679 -0.103562 0.011407
2 1.004812 -2.703797 1.039602 0.049130 -0.322994 -0.637110 0.000157
1 0.531589 -2.394782 1.338912 -0.437249 -1.788856 0.929391 -7.801593
1 1.604437 -3.101890 1.284803 -0.032485 -1.772885 0.223583 -0.036127
2 1.651006 -2.773707 -1.350154 -0.883669 -0.860563 -0.320179 0.000890
2 1.830504 -2.445979 1.163816 0.370604 -0.513149 -0.460947 0.000075
2 1.624511 -2.695973 -2.094500 0.555213 -0.190792 0.737263 0.002465
1 0.477419 -2.249060 1.096557 1.308146 -0.430636 -0.536508 -9.141026
2 1.412042 -2.734368 -3.098655 0.413435 -1.128265 -0.564327 0.004473
2 0.929059 -2.887504 -2.138470 -0.653764 -0.543079 1.571751 0.022596
2 1.267782 -2.817996 -0.333580 -0.684598 -1.865365 -0.252802 0.000245
1 1.157391 -2.705696 -1.839027 0.710202 -0.502874 -1.742231 -0.001698
2 1.185550 -2.505502 0.324067 -0.407683 1.055577 1.183811 0.000332
2 1.777740 -2.814494 -0.586195 -0.559516 -0.085115 0.434503 0.029390
1 1.611242 -2.475730 -0.135968 0.491688 -0.867369 -0.274377 -0.056220
2 1.007688 -2.388867 -0.178620 -1.014244 0.994645 0.419686 0.000034
2 1.495338 -2.527289 -0.770569 -1.641080 0.876240 0.405189 0.010169
1 0.946689 -2.570934 -1.551471 -1.169508 0.056304 0.839748 -0.104122
1 1.970555 -2.510656 0.384708 0.778462 0.524044 -0.585549 0.017895
2 1.006054 -2.270811 -2.320065 -0.792092 1.253420 1.276567 0.000012
2 0.964719 -2.661469 -2.356484 -0.329441 0.460250 -0.876261 0.005240
2 0.757511 -2.974214 -2.050100 -0.414373 -0.646177 0.420720 0.007603
2 0.809774 -2.264890 -2.655324 -0.844827 1.886173 0.674902 0.000441
2 1.591233 -3.026723 -2.834766 -1.200125 -0.903340 -0.859310 0.115582
2 0.628747 -2.338642 -0.705419 0.190107 0.628774 0.119997 0.054344
2 2.000172 -2.757119 1.190832 1.007164 1.361896 -0.057124 0.001422
1 0.509231 -2.213581 1.207568 -0.405413 -0.046050 -0.110085 -11.750653
1 1.105981 -2.288697 -1.723686 0.159195 -0.013899 -0.310705 0.024699
1 0.509455 -2.242622 1.326384 0.073408 0.398991 0.186227 -9.967609
1 0.480683 -2.094762 1.297970 0.352508 0.282526 -0.189709 -10.335326
2 0.760932 -2.667146 1.356828 0.632701 1.035883 1.586922 0.017696
2 1.697146 -2.529679 -2.132113 -1.288621 0.012791 0.988705 0.002493
2 1.872099 -2.755756 -1.768128 -0.497070 -0.760556 -1.054250 0.007812
2 0.738655 -2.370411 -1.671215 0.540686 1.593770 -0.135384 0.108776
2 0.701640 -2.801936 -2.041963 0.482378 -0.093591 0.206841 0.004111
1 0.601867 -2.315814 1.122276 0.545702 -0.105400 -0.581131 -3.289520
2 1.513461 -2.929340 -1.814923 1.237720 0.693167 -0.960396 0.001822
1 0.508657 -2.584083 -3.041831 -0.363775 0.032796 0.046042 -0.604361
2 1.703749 -2.498728 0.500637 0.097708 -1.061188 0.600897 0.000464
2 1.384888 -2.627942 -0.701551 1.091349 -0.362536 -0.318304 0.631721
2 1.863354 -2.354308 -0.465729 0.082112 -0.559852 -0.370296 0.000168
2 1.541701 -2.906466 -2.801019 1.579494 0.183043 0.980181 0.115519
1 0.603134 -2.671397 1.374735 1.241301 0.164159 0.981436 -2.937047
1 0.748648 -2.372828 1.287579 -1.011963 -0.312715 -0.102055 -1.902178
1 0.489734 -2.495800 1.455955 -0.165110 -0.900930 -0.023247 -10.215987
1 0.601348 -2.496400 1.446873 -1.279918 0.828217 0.415217 -6.842488
1 0.680299 -2.252437 1.412597 -0.045629 1.314658 0.111887 -7.236398
1 0.768708 -2.228208 1.447927 -0.975239 2.063536 -1.478104 -7.229988
1 0.818867 -2.169288 1.358823 -0.601240 0.510967 -0.354251 -4.365020
1 0.577543 -2.273028 1.394822 0.643461 -0.478147 0.728019 -11.188952
1 1.297195 -3.059775 0.725258 -2.084166 -0.535281 0.444127 0.000005
1 0.615361 -2.157698 1.399868 0.262706 0.035994 0.113935 -11.201884
2 0.553526 -2.495724 -0.742727 0.338505 -1.163002 0.892749 0.636050
1 0.581399 -2.377542 1.449147 0.279098 -0.607206 0.515099 -10.566551
1 0.905247 -2.161508 1.494838 1.027400 -0.769351 -0.440793 -6.391926
1 1.133982 -2.269243 1.185872 -0.831633 -0.330560 -0.796878 0.140366
2 1.251410 -2.266908 -1.687771 -0.985193 -0.446525 -0.577872 0.027660
1 0.511573 -2.167880 1.395352 -0.339847 -0.714567 -0.913441 -9.822509
2 1.864530 -2.671609 -1.309236 -0.336028 1.155081 -0.007249 0.000312
1 0.569913 -2.167162 1.296437 1.185819 -0.545370 0.171436 -10.859932
1 1.674979 -2.599292 -0.286142 -2.055647 0.534317 1.976309 -0.083636
1 0.634391 -2.826843 1.372193 0.445955 -1.477591 -0.883233 -0.445248
1 0.648276 -2.295098 -2.493041 -0.037736 -0.678262 -0.300778 -0.006285
2 0.696842 -2.687635 -0.707618 -0.346799 1.496246 0.794613 0.000204
2 0.976088 -2.569128 -2.900167 0.799422 -1.445845 -0.783139 0.000843
2 2.080628 -2.956266 1.222181 1.171181 -1.621006 0.124837 0.004718
2 1.744614 -2.537426 -2.757837 0.019234 -1.484764 -1.149735 0.004456
2 1.199156 -2.328294 -2.812613 0.091015 -0.417913 0.940961 0.025009
2 1.771750 -3.028915 -2.605122 -0.624291 -0.030450 1.060639 0.003346
1 1.338931 -3.038952 -0.356256 0.366822 0.081575 1.206470 -0.840803
2 0.818521 -3.073362 -0.098064 0.244471 0.032849 -0.096446 0.025640
2 1.928786 -2.198864 0.566299 0.463884 -0.460942 -0.145084 0.001930
2 0.591758 -2.989648 -0.256330 -0.798779 0.321589 0.443707 0.000954
2 0.511701 -2.998743 0.548523 -0.432428 0.434933 -0.157812 0.000059
2 1.894309 -2.609711 0.289193 -0.727469 0.049771 1.181605 0.029447
2 0.531193 -2.265269 -1.453988 -0.593756 0.100163 -0.356801 0.464041
1 1.323411 -2.886573 -3.042577 -0.054602 -0.017580 0.182061 -0.003306
2 1.895271 -2.714416 -2.947217 0.381647 -1.533613 0.712913 0.001934
2 0.828455 -2.858819 -0.866561 0.008627 0.808797 0.139348 0.000072
2 0.917263 -2.775184 -1.257791 1.894038 0.642072 -0.331245 0.000730
2 0.583675 -2.620506 -2.403695 0.494402 0.474283 0.963210 0.000054
2 1.970184 -2.828128 -2.623660 -0.660200 -0.894306 -0.398078 0.000361
1 0.559929 -2.134514 1.088336 1.856401 1.464382 0.082569 -4.529237
2 0.560190 -2.918962 -2.642156 -0.323901 0.876980 -0.123532 0.005187
2 0.721065 -2.778464 -0.152566 0.223398 1.376732 0.932392 0.008641
2 0.941665 -2.978717 -2.267291 0.765305 1.186389 0.550773 0.046060
1 1.053814 -2.885431 1.238422 0.297102 1.110143 2.093662 -0.354518
1 0.636040 -2.216574 1.496906 -0.341094 0.431586 -0.317640 -11.416522
1 0.737075 -2.521035 1.515906 1.068888 0.628910 0.394067 -4.865388
1 0.688803 -2.326788 1.484869 -0.154805 1.963161 -0.469988 -10.108343
1 0.682170 -2.433093 1.470368 -1.154289 -0.244391 -1.034262 -7.037649
1 0.551497 -2.596919 1.444019 0.497350 -1.327752 0.271685 -8.155201
1 1.376499 -2.819771 1.406201 -1.124823 -0.597146 0.136487 -0.168609
2 1.923735 -2.790192 1.371526 0.327745 0.207753 -0.630399 0.001094
2 1.855486 -3.007747 -2.764746 -0.896501 0.051788 -0.521387 0.003774
2 0.824253 -3.002769 -1.807616 0.289160 0.562276 0.852483 0.000608
1 0.464854 -2.645114 1.327789 -0.663648 0.200753 -0.036898 -7.221573
2 0.971703 -2.948226 -1.950119 -0.304595 0.789572 -0.164843 0.164188
2 1.812330 -3.043548 -0.324678 -0.743912 0.424537 0.102022 0.001050
1 1.868569 -2.155026 -2.897693 -0.264968 -0.332131 -0.470388 -0.002299
2 0.970756 -2.097220 0.277418 0.122370 0.164157 0.910519 0.000086
1 0.783561 -2.089800 1.158943 -0.019839 -0.191176 1.198068 -4.690066
1 1.807604 -2.122554 0.102562 0.678080 -0.152230 0.963684 0.023121
1 0.629874 -2.105631 1.488232 -1.179746 -0.000232 0.743507 -12.051459
2 1.048231 -2.112681 -1.577987 0.290242 -0.210719 0.193139 0.001116
1 1.022587 -2.150079 1.430875 0.603782 -1.485700 -0.414307 -2.768377
2 0.815476 -2.172841 -0.675012 0.233066 -0.482353 -0.096917 0.000473
2 1.287887 -2.358364 -1.024884 0.239791 -1.438164 0.688770 0.000006
2 1.529345 -2.374068 -3.056077 -0.028901 -1.538335 -0.882740 0.039529
2 0.747684 -2.751220 0.586791 1.722900 -0.258903 0.640655 0.000003
1 0.645012 -2.154286 1.175181 1.083153 0.128326 -1.202793 -6.803898
2 1.317766 -2.274849 -1.994425 0.930449 -1.398989 0.372031 0.000025
1 0.540102 -2.112567 1.178963 -1.301911 1.004165 0.346981 -8.641956
2 1.415298 -2.442532 -2.989016 1.348668 -0.180126 0.857055 0.036684
2 1.715869 -2.207348 0.476339 0.776756 -1.028917 -0.953978 0.003633
1 0.456226 -2.536692 1.359719 -1.225262 0.189131 -0.432402 -7.203093
2 0.905277 -3.075096 -0.276307 -1.262049 0.338655 0.469914 0.002035
1 0.620991 -2.227471 0.083647 -0.183246 -1.359999 0.105333 -0.489976
2 1.112275 -2.116490 0.039531 -0.743501 -0.379927 0.554349 0.255635
1 1.944020 -2.570739 0.981283 -1.737800 1.407692 0.153657 0.000166
1 1.078539 -2.117006 -1.290273 1.025857 -0.599866 0.367839 -0.011214
2 1.570036 -2.097534 1.088427 0.277915 -0.347950 1.868856 0.000004
2 1.370440 -3.011262 -1.038273 0.814558 1.001123 -0.050981 0.016384
1 0.484757 -2.341189 1.151711 -0.041796 -0.356153 0.221515 -8.459828
1 0.457121 -2.142436 1.106473 1.189194 -0.179584 -1.548832 -10.368402
2 1.142013 -3.108304 -1.306964 -0.193256 0.115480 0.684681 0.040194
2 1.774615 -2.958009 -0.500242 -1.101853 1.469483 0.179362 0.009360
2 1.802456 -2.181020 -2.706805 0.741293 -1.391589 0.833294 0.000800
2 1.599593 -2.143298 -0.386944 -0.838372 -1.096891 0.296232 0.007925
1 0.533904 -2.356803 -0.035722 0.902133 0.515230 -2.240421 -0.100367
1 0.535929 -2.452978 0.695249 0.622009 0.783867 -0.083481 -0.125225
2 0.552171 -2.912565 -1.846467 1.096385 0.365555 0.521599 0.000068
1 0.453804 -2.747631 1.420678 -0.717105 -1.179576 0.336888 -4.376438
2 0.450083 -2.129902 0.701653 0.094107 0.185705 -1.669982 0.143009
2 1.803982 -3.028533 -1.672525 -0.653716 1.051584 1.665532 0.023092
2 0.575832 -2.996970 -1.370336 -0.173768 1.432982 0.191584 0.000939
2 0.621185 -2.408710 -2.809683 2.367229 -0.533421 -0.489871 0.011485
1 0.800269 -2.401568 1.546048 -0.090456 0.027383 -0.353910 -5.786373
1 0.488830 -2.288596 1.462200 0.688378 -2.575637 -0.815091 -11.748574
1 0.498472 -2.727349 1.549644 -0.727766 0.011249 0.740150 -5.680822
1 0.797017 -2.182377 1.550806 -0.028058 0.944873 -0.564455 -10.936836
1 0.518254 -2.158683 1.493867 0.399599 -1.607733 0.267918 -10.528504
1 0.504161 -2.392195 1.517581 0.324410 -0.752613 -0.362793 -10.620280
1 0.718891 -2.251303 1.549966 -2.046932 0.595176 1.050658 -11.553222
1 0.800289 -2.313875 1.506526 -0.174122 -0.652795 0.551144 -5.921551
1 0.562085 -2.300926 1.536493 -0.112745 -1.042930 -0.812846 -11.620129
1 0.710140 -2.112874 1.553293 0.679512 0.290375 0.543191 -11.114725
1 0.475155 -2.627182 1.531316 -1.411382 0.548237 0.475743 -9.225904
1 0.579929 -2.654322 1.553683 -2.142846 0.010075 0.608064 -6.522549
2 0.888885 -2.235662 -1.627412 2.267951 -2.517164 0.029763 0.002237
2 1.549969 -2.156974 -3.111387 1.647399 -1.677216 -0.034762 0.000527
2 1.627502 -2.096560 -0.975300 0.647036 -0.582294 -0.729123 0.008036
2 2.070616 -3.023996 -2.550387 0.010312 1.470102 -0.597816 0.000188
2 1.682455 -2.098343 -0.247602 0.146677 -0.896059 0.873783 0.008157
1 1.077779 -2.124178 -0.454342 0.864893 -1.392043 -0.364258 -0.059466
2 2.052392 -2.994921 0.827858 -0.475729 2.131721 1.485790 0.001771
1 2.029667 -2.798167 -0.241352 -2.001365 0.241856 1.016922 -0.034317
2 1.999055 -2.360838 -3.070768 -2.790110 2.268433 0.187658 0.000109
1 0.491573 -2.232541 0.151823 1.162185 0.478618 -2.091138 -0.412924
2 1.020900 -3.092708 -1.050760 -0.706855 0.698312 -0.546473 0.000057
2 0.857866 -3.098996 -2.306600 0.082974 0.651213 0.493087 0.032710
1 1.273547 -3.052481 -0.253254 0.009633 1.807487 -1.283869 -0.834257
2 2.112915 -2.241333 0.998283 0.517634 -0.386410 -0.284407 0.001272
2 2.104783 -2.746539 0.403813 -0.259753 0.896450 -0.885595 0.000076
2 2.070022 -2.812726 -1.907387 -1.014562 0.103343 0.185934 0.000207
2 2.073627 -2.130557 -0.434232 -0.674945 0.006373 -0.024903 0.000070
1 0.453815 -2.789367 -0.245074 1.310086 -0.285285 0.246926 -0.000761
1 0.444257 -2.300115 1.238632 -0.513129 -0.218354 0.972423 -11.173547
1 0.448667 -2.616274 1.424674 -1.263543 -0.262259 -0.609155 -9.318197
1 0.452923 -2.340664 1.372866 -0.034913 -1.307239 1.027461 -9.802553
2 0.771572 -3.110160 -2.864086 -0.091816 0.963558 0.186997 0.000526
2 0.447787 -2.261875 0.699428 1.066268 -0.301509 -1.108683 0.146528
2 0.436074 -2.548113 1.069126 0.403040 0.165238 0.837589 0.288203
1 1.558364 -3.120893 -0.922576 1.113594 1.835069 -1.138135 0.014780
2 2.117380 -2.847279 0.704818 -1.442158 -0.709677 -0.557200 0.000841
1 2.060909 -2.178831 2.233479 -0.073786 1.530263 1.038714 -7.165195
1 1.960783 -2.394172 2.600640 -0.951403 -0.152806 0.556635 -4.866607
1 1.909172 -2.550493 2.556455 -0.022401 0.063203 0.637434 -2.677680
1 1.920287 -2.673096 2.309610 0.090487 -0.710647 0.555736 -3.792905
1 0.595638 -2.271480 2.312263 -0.635430 -0.996265 0.179193 -12.102804
1 2.082183 -2.665789 2.379346 0.512868 0.464406 -1.378449 -9.585549
1 0.668380 -2.149586 2.503649 0.953110 -1.182474 -1.663131 -9.518011
1 0.767050 -2.255170 2.179911 -0.017447 -0.572544 -0.192717 -10.995430
1 0.849218 -2.266354 2.307014 0.579445 1.154677 0.645667 -7.570660
1 0.756684 -2.301892 2.031651 0.299133 0.132793 -0.158012 -13.461016
1 0.971485 -2.269057 2.065408 1.327826 1.375213 -0.330227 -7.083819
1 0.871070 -2.414892 1.929034 1.118020 1.616051 0.128000 -6.009371
1 0.656065 -2.281982 2.472422 -0.469731 0.491057 1.280608 -8.318078
1 0.598615 -2.347484 2.407174 1.539674 0.621435 0.236723 -10.881516
1 1.994094 -2.576779 2.420666 -0.752583 0.001574 -0.356915 -5.029250
1 0.683502 -2.293730 2.113178 1.653849 -1.273372 1.108670 -11.365646
1 1.038406 -2.304724 1.982109 0.480332 -0.304078 0.504607 -4.333485
1 0.885903 -2.097382 2.101040 -0.657510 -1.113792 0.401692 -11.149489
1 2.047805 -2.444388 2.673947 -1.312673 0.505868 1.189641 -6.720357
1 0.616996 -2.215807 2.111887 0.111765 -1.699039 -1.747032 -9.741168
1 0.939319 -2.255043 2.159608 1.269740 0.078350 -0.725717 -8.240541
1 0.857436 -2.160018 1.921996 0.670248 1.860141 0.209248 -8.667650
1 0.834303 -2.104536 2.005392 -0.779131 1.115138 1.900854 -12.092490
1 0.753811 -2.402921 1.969741 1.147448 0.508183 0.694615 -10.413544
1 0.768602 -2.199358 1.955747 0.054433 -0.031787 -0.327618 -10.916103
1 0.500144 -2.252708 2.253605 -0.966169 1.087030 -0.190912 -11.574903
1 0.795142 -2.429250 2.200688 0.282776 -0.486585 -0.095733 -6.809619
1 1.074677 -2.213450 2.258866 -1.868705 -0.968471 0.529683 -4.954822
1 0.802449 -2.511577 2.135182 0.241174 -1.233898 2.320799 -7.091220
1 1.974218 -2.452528 2.503086 -0.937905 -1.118691 -0.945937 -6.181660
1 0.876890 -2.589263 2.075864 -0.153392 -0.313924 0.047431 -2.601508
1 0.684990 -2.283014 2.239524 0.734410 -1.019792 1.139090 -10.769436
1 0.857771 -2.307072 2.085563 1.345396 1.056110 -0.597882 -9.848618
1 0.791393 -2.156900 2.310173 -0.857279 0.155573 1.064555 -11.025667
1 0.685609 -2.400726 2.444232 0.408773 -0.955253 -0.760669 -6.078198
1 0.702291 -2.290382 2.345318 0.173849 0.069486 -0.052093 -9.982016
1 0.719096 -2.399161 2.343722 0.406466 -0.049091 -0.074953 -5.866463
1 0.695223 -2.174770 2.178617 0.927580 -0.270041 -0.555084 -11.596581
1 0.969071 -2.197778 2.295724 0.036831 -0.167018 -0.047269 -6.406601
1 0.768196 -2.482712 2.027930 0.388302 -0.169897 -0.863881 -7.965815
1 0.592911 -2.459955 2.303015 0.724592 1.000035 0.929388 -9.455474
1 0.491461 -2.678498 1.842058 0.719098 -0.056262 -0.150263 -7.724221
1 0.843366 -2.217592 2.028013 0.116075 0.385147 0.324744 -12.352869
1 0.703532 -2.495171 2.170647 1.534580 0.102384 0.481313 -9.589085
[truncated: 351,220 more chars]
