# Supplementary material for: Dataflow programming for the analysis of molecular dynamics with AViS, an analysis and visualization software application
Source: PLoS One. 2020 Apr 21;15(4):e0231714. doi: 10.1371/journal.pone.0231714 (PMC7173788; doi:10.1371/journal.pone.0231714)
Supplement: S1 File — (ZIP) [file pone.0231714.s016.zip › scr/lj/data/0000380000.ssv]

#resid posx posy posz velx vely velz attr=potential
10976
2 -1.427732 -2.910222 -0.691533 -0.085512 1.103922 0.413864 0.050198
1 -1.551400 -2.602427 -1.261149 0.980625 0.444687 -0.284080 -0.824568
2 -1.465178 -2.683095 -2.474114 1.449790 0.382665 -0.192791 0.000625
2 -3.003494 -1.987498 -1.205840 -0.561341 -0.469470 -0.596472 0.077077
2 -2.581004 -3.083512 -1.488839 -1.876653 -0.439690 0.903322 0.000059
2 -3.095234 -3.055358 -1.442014 -0.811761 -0.442229 0.814008 0.002694
2 -1.691297 -1.991553 -2.181713 -0.223012 0.062604 0.551288 0.011156
2 -2.163307 -2.339185 -1.469944 0.493045 -0.874381 0.543153 0.000030
2 -2.118448 -1.874234 -2.061370 -0.317303 -0.506366 -0.757475 0.002850
2 -1.656095 -2.807964 -2.021463 -0.297274 0.082213 -1.397578 0.000127
2 -1.651143 -2.152857 -1.530435 0.217384 0.277870 0.815898 0.009494
1 -1.384394 -2.539642 -2.090210 0.706709 -1.206766 -0.773392 -0.015375
2 -2.585831 -1.608121 -1.647316 0.256111 0.511919 -0.523073 0.250454
2 -1.899752 -2.393065 -0.733762 0.531952 0.452917 1.039186 0.002261
1 -1.474482 -2.659748 -1.338088 0.243638 -0.349293 -0.042775 -0.825321
2 -2.091916 -3.013272 -2.972526 0.199964 -0.351912 -1.248998 0.000026
2 -1.377612 -2.243615 -0.862835 0.708296 -0.975868 1.032385 0.000335
2 -2.455807 -2.726875 -1.847576 0.302699 0.494226 0.771541 0.000054
2 -1.519725 -1.806425 -0.598840 0.819369 -0.374926 -0.794370 0.001833
1 -1.875790 -1.891233 -1.651382 1.180800 -0.015174 -0.569488 -0.000506
2 -2.730807 -2.410425 -0.261770 -0.160980 -0.076588 0.305287 0.002656
2 -2.936555 -1.767374 -0.413714 0.594250 -0.323939 -0.995673 0.001208
2 -2.514827 -2.439929 -1.392190 -1.774950 0.545591 0.964019 0.000267
2 -2.183746 -2.498144 -0.402943 -0.337152 0.637189 0.173635 0.088316
1 -2.416029 -2.383427 -0.324225 -0.110692 -0.839082 1.301028 0.054690
2 -2.937496 -1.910602 -1.110715 -0.045301 0.899715 -1.485287 0.077129
1 -2.207855 -1.895205 -1.873646 0.607376 -0.689787 -0.605192 -0.005713
2 -2.427072 -2.140565 -1.868328 -1.080095 0.542071 -0.507742 0.026302
2 -2.385307 -2.283435 -1.297597 -0.177127 -0.361813 0.934940 0.000298
2 -2.044474 -2.836677 -1.754356 0.132468 -0.580851 -0.674162 0.000752
2 -1.835380 -2.288072 -1.673010 -0.241183 -0.270614 -0.579150 0.000137
2 -2.503498 -2.096494 -2.293069 -0.061007 1.513514 -1.117694 0.051909
2 -1.455382 -2.480629 -2.530388 1.461317 0.376753 0.033838 0.000556
2 -1.532608 -1.864019 -0.134633 0.682910 1.040668 1.764599 0.000320
1 -2.405287 -2.092985 -2.011222 -0.496694 -0.344880 -1.254396 0.021813
2 -1.140308 -2.641208 -1.834379 0.578521 -0.412465 -0.016696 0.047533
2 -1.046300 -2.903950 -2.216955 -1.109038 -0.809320 -0.857390 0.002612
1 -3.056737 -2.479399 -1.701211 -0.341174 -0.846387 -0.576477 0.016848
2 -2.987130 -1.491003 -1.524706 -1.364584 0.508245 -1.492187 0.000274
2 -2.830695 -1.845157 -2.862318 -1.317938 -0.807521 -0.409201 0.000102
2 -1.540102 -2.994167 -2.829044 1.147804 -0.165996 -0.519093 0.009104
2 -3.022927 -3.063041 -0.818411 -1.130881 -0.962078 1.129913 0.001574
1 -1.365351 -2.870759 -2.638443 -0.097972 -0.247403 0.242714 -0.001776
2 -2.901064 -2.194510 -2.576212 -0.817901 -0.104360 -0.560203 0.000010
2 -2.531717 -2.994076 -2.494858 0.039931 -0.477278 0.859658 0.000895
2 -1.924554 -2.816655 -2.111523 -0.638203 0.286846 0.060753 0.000331
2 -2.985971 -2.863831 -0.367988 -1.077092 -0.483632 0.229872 0.000084
1 -2.035849 -2.492932 -1.705985 0.072382 0.925362 -0.650579 0.083215
2 -1.698867 -2.136748 -2.909779 0.616807 1.785804 -0.211031 0.071218
2 -1.690359 -2.169043 -1.370416 -0.008745 0.174980 -0.084050 0.012102
1 -1.301725 -1.730657 -1.588911 1.156123 0.291716 0.748752 -0.055039
1 -2.029379 -3.074247 -1.766273 -0.385068 -0.646227 0.853857 -0.833118
1 -1.818085 -1.542099 -2.151634 -0.093555 1.271867 -0.263397 -0.923814
2 -2.525309 -1.825650 -2.691177 -1.486287 0.738857 -1.180397 0.001370
2 -2.159855 -2.597244 -0.230262 0.308795 -0.908014 0.205635 0.001035
2 -2.175826 -1.753230 -1.205264 0.618741 1.776973 -0.595838 0.000125
2 -1.485693 -1.952413 -1.989745 0.934442 -0.413471 -0.627563 0.000021
1 -3.115270 -2.658457 -1.404078 -0.415720 -1.028173 -0.055884 0.003701
2 -1.549978 -1.522476 -2.712033 0.105479 1.375290 0.146290 0.001026
1 -1.378571 -2.292689 -2.146443 0.808025 -0.513509 0.290907 -0.014658
2 -2.183615 -1.624705 -0.981660 0.923957 0.718332 -0.241777 0.000167
2 -1.147697 -2.408595 -1.588638 1.221714 0.226696 -1.040456 0.000752
2 -3.045872 -1.797896 -2.966018 -0.504403 0.033047 -1.809309 0.038646
1 -1.730652 -2.168189 -0.292139 -0.132302 -1.145584 1.373443 -0.357679
2 -1.041615 -2.802120 -1.296632 0.403150 0.745457 -1.541702 0.000091
2 -3.102964 -2.591036 -1.808440 -0.311008 -0.603568 0.910014 0.013533
2 -2.402964 -2.402934 -2.498522 1.516652 -0.570289 0.459731 0.000001
2 -1.772429 -1.788036 -1.809725 0.757974 -0.201751 -0.869884 0.000701
2 -0.926793 -2.316143 -0.880716 0.294926 0.056001 -0.411347 0.000100
2 -2.126732 -1.887789 -0.771621 0.948828 -0.705353 -0.002926 0.384136
2 -1.517157 -2.521507 -1.912586 -0.345608 -0.781059 -0.535675 0.000286
2 -0.907147 -2.426206 -2.083119 0.064075 -0.586576 0.386046 0.000005
2 -2.533398 -1.904589 -1.000732 0.195068 0.838246 1.947060 0.154145
2 -2.478181 -2.850293 -0.905112 0.522365 -0.001129 -0.211066 0.271731
2 -2.105881 -2.415061 -1.022049 1.827872 -0.080201 0.856417 0.000072
2 -2.335373 -2.682539 -2.856391 0.013224 -1.000737 -0.194391 1.040663
2 -1.188260 -2.205519 -1.854123 0.111936 0.613240 0.062298 0.041359
2 -3.069815 -2.899013 -1.536576 -0.514501 -1.045944 -0.385233 0.002827
2 -1.410367 -2.778250 -2.073693 0.399223 -0.041592 -0.835344 0.000423
1 -2.812997 -2.846780 -2.339520 0.455270 0.064643 0.287588 0.000427
2 -1.424477 -1.805910 -2.458554 0.114046 -0.313438 -0.164555 0.000028
1 -0.934050 -1.620849 -0.573355 0.385719 0.481241 -0.035083 0.000055
2 -2.395338 -2.417070 -1.652225 -1.767597 -0.318803 -0.613832 0.000046
1 -1.964250 -2.232446 -2.742385 0.251662 0.886253 -0.666211 -0.008055
2 -1.583555 -1.510423 -0.630128 0.344186 0.251326 -0.072168 0.002249
2 -1.554985 -2.694524 -0.778868 -0.508067 -0.969846 -0.403282 0.000110
2 -1.157507 -2.224114 -1.443674 -0.398482 1.345020 0.202124 0.000303
2 -1.081034 -2.452397 -3.090952 0.939492 0.834290 -0.771297 0.227363
2 -1.769111 -2.374212 -1.368774 0.835749 0.383628 1.432480 0.000467
2 -1.672309 -1.895250 -0.789076 1.137379 0.364965 0.305304 0.014196
2 -2.560153 -2.105343 -1.472733 0.872855 -0.856273 -0.614979 0.125633
2 -1.879640 -2.746697 -2.477798 -0.901316 -0.287093 0.324250 0.011112
2 -1.468205 -2.701786 -1.108908 0.362794 0.515687 0.360447 0.004415
1 -1.155408 -1.523725 -2.384511 -0.364464 1.167878 1.200299 0.000054
2 -1.393712 -2.938608 -2.228955 -0.112652 0.231701 -0.591237 0.000355
2 -2.312609 -1.890663 -2.077139 -0.871184 -0.254418 -1.492993 0.001661
2 -1.627539 -2.245110 -1.212797 0.051164 -0.466764 0.279024 0.002607
1 -0.998370 -1.816611 -1.733715 0.124703 -0.229986 -0.332657 -0.006834
2 -1.717407 -2.448162 -1.131553 -0.715564 0.014088 -0.172994 0.000232
2 -2.979662 -2.470026 -1.917574 -1.588538 -0.331799 -1.690313 0.000944
2 -2.874578 -2.755245 -3.023056 -0.220502 1.186220 -0.138435 0.000933
2 -1.977011 -1.513892 -2.254730 0.956216 0.532168 0.606827 0.001886
2 -1.250605 -1.729771 -2.835578 0.000211 1.447615 0.579126 0.064550
2 -1.780788 -2.912588 -0.552643 -0.027241 0.181232 0.255378 0.000036
2 -2.052136 -1.593243 -1.930262 -0.332100 0.895318 0.204621 0.000573
1 -1.406342 -1.839437 -1.449796 -0.545607 1.327923 0.433570 0.008488
2 -1.961555 -2.370148 -2.075902 -0.546728 -0.239946 -0.206051 0.271604
2 -1.657784 -1.672890 -0.782203 -0.559194 -0.066955 0.675105 0.000631
2 -2.055983 -2.421641 -2.011957 0.278528 -0.277420 -1.121403 0.271535
2 -0.902031 -2.523239 -1.155556 0.113183 -0.154645 -0.360345 0.000373
1 -2.273233 -2.702182 -2.765459 -0.733134 -0.974513 0.402755 1.040597
2 -1.166797 -1.966210 -1.102814 0.657750 0.126136 -0.858019 0.000816
2 -1.366325 -2.007375 -1.345630 0.603055 0.117246 1.234738 0.100726
1 -2.016907 -2.030842 -2.490142 0.801351 0.405591 -0.380398 -0.010495
1 -1.787005 -2.816094 -1.383606 0.776172 0.266782 -0.901527 -0.004175
2 -2.007480 -2.565438 -1.249256 -0.094865 1.028634 0.907727 0.000269
2 -1.103391 -2.957527 -1.850848 0.595723 -0.349445 0.600041 0.008891
2 -1.193756 -1.988769 -2.325518 1.098630 -0.185307 0.814992 0.000022
1 -0.982181 -2.771335 -2.051274 0.125440 0.817549 0.550770 0.016499
2 -1.240358 -2.216507 -1.990469 -0.334130 0.436985 1.062831 0.041638
1 -1.288407 -2.470105 -2.808333 -0.319394 0.025825 0.353274 -0.003968
1 -1.754033 -2.017681 -2.341825 -0.613926 0.500297 0.859666 -0.087580
2 -1.770908 -2.595633 -2.277342 0.660171 0.312674 -0.834859 0.041833
2 -2.688685 -1.601002 -1.356448 0.436866 0.869702 0.978870 0.001864
2 -1.922889 -2.302420 -0.364676 -0.937767 0.870686 0.188746 0.000158
2 -1.205804 -2.378838 -2.282909 -0.167941 -0.520762 0.914633 0.000142
2 -1.137908 -2.782818 -0.612718 0.156561 0.110881 -0.326367 0.000079
2 -1.793668 -2.547158 -2.085754 -0.600065 0.115876 -1.045754 0.001236
2 -2.785731 -2.162841 -0.487666 -0.503794 1.028726 -0.388721 0.000831
2 -2.669974 -1.752225 -0.616894 -0.807609 -0.398368 -0.422933 0.000008
2 -3.056047 -2.145269 -1.500899 0.865564 0.710010 0.504251 0.000128
2 -2.286344 -2.410552 -0.361589 -0.098473 -1.044134 -0.037436 0.151908
2 -2.196461 -2.375456 -2.901943 0.616131 0.928808 -0.110284 0.000213
2 -2.335446 -2.826386 -0.636398 1.589501 -0.034043 1.033409 0.072000
2 -2.675643 -2.704105 -2.216959 0.397676 0.280491 0.945879 0.000306
2 -2.237975 -2.573479 -1.810966 -1.533455 -0.193048 0.027325 0.000188
1 -1.733182 -2.270304 -0.186522 -0.295278 -0.698090 -0.211099 -0.060781
2 -1.306427 -2.363393 -0.686997 0.276490 0.825799 0.015169 0.000352
1 -0.911952 -2.596205 -2.871986 0.815607 -0.057676 -0.403012 -0.053691
1 -2.571917 -2.186148 -1.129290 -1.610533 1.029431 -0.203827 0.004635
2 -2.633950 -2.092592 -1.915260 -0.676250 -0.420335 -0.483528 0.000433
2 -2.644459 -3.050766 -1.812120 -0.680952 -0.107110 1.655648 0.003154
2 -2.111009 -1.990738 -1.174344 -0.623463 1.406359 -1.017750 0.000076
2 -2.515916 -1.733760 -1.411863 -0.449148 -0.016207 0.613592 0.000341
2 -1.632680 -2.244328 -1.800776 0.824897 -0.160704 -0.654150 0.000109
2 -2.424170 -1.709656 -2.470222 -0.491131 -0.186059 -2.031281 0.001217
1 -2.069887 -1.727092 -2.187664 -0.457952 -0.198298 -0.397857 -0.008366
1 -2.685746 -2.120077 -2.814277 0.052975 1.402961 -0.510727 -0.000628
1 -1.648718 -1.818543 -2.285822 -0.068032 1.064459 1.709803 -0.977724
2 -2.243316 -1.903877 -0.738628 0.011924 -0.811864 0.536447 0.360458
2 -2.023675 -2.592981 -1.611701 1.105213 -0.575122 1.080542 0.084222
1 -2.266473 -2.195147 -2.777816 0.596425 -0.922244 -0.647165 1.607158
2 -1.196194 -1.989549 -1.462953 0.182445 1.604044 0.216010 0.000817
2 -1.745894 -2.735292 -3.114464 -1.243584 0.563115 -0.222826 0.013474
2 -1.328369 -1.618272 -2.873229 0.469973 1.076776 0.333944 0.065799
2 -2.193271 -2.198148 -0.925332 1.453921 -0.618080 0.000682 0.000068
2 -2.493622 -2.038663 -1.074401 0.061451 0.764063 -0.069064 0.021080
1 -0.952073 -2.454570 -3.018305 -0.287573 -0.246337 -0.857255 -0.013930
2 -1.417704 -1.976055 -0.868574 0.357283 0.880888 1.006119 0.000085
2 -2.008730 -2.630237 -2.199149 0.884791 1.301804 1.559192 0.000413
2 -2.360071 -2.741390 -1.415981 0.395455 0.056390 -0.208004 0.000005
2 -2.589546 -2.825593 -2.399171 0.177459 -0.068174 0.409026 0.001164
1 -1.939223 -3.082085 -1.849362 0.834237 -0.093283 -0.526868 -0.842345
2 -1.422228 -2.099772 -1.172723 -0.525983 -0.924589 0.094819 0.000897
2 -1.179199 -2.000477 -0.635274 0.104497 -0.779010 -0.012328 0.006429
2 -2.270151 -2.511251 -0.529322 0.988200 -1.352130 1.711812 0.024348
2 -1.310925 -2.674524 -2.690557 -0.549137 0.900183 0.348005 0.000732
2 -3.005303 -2.968689 -2.207793 -0.179230 -1.036122 0.594611 0.001406
2 -2.271161 -1.761736 -3.038752 0.798009 1.543476 -0.023702 0.002477
2 -1.801730 -2.209662 -0.610698 -0.958518 0.377299 -0.986465 0.000141
2 -2.971976 -1.619775 -0.879850 -1.342023 0.502799 -1.104022 0.000035
1 -2.841379 -2.517993 -0.417844 -0.364948 -1.711743 -0.392922 -0.001673
2 -2.129667 -2.868594 -1.060225 0.334042 0.172831 -0.327007 0.157026
2 -3.114677 -1.740595 -1.721515 -0.030446 0.115700 -1.469852 0.001336
1 -1.747972 -1.841345 -2.248365 -0.150567 -0.840628 -0.029911 -1.013962
2 -1.637123 -1.842423 -0.936302 2.318134 -0.584204 0.658570 0.014084
2 -1.460800 -1.909525 -1.339160 0.856974 -0.654302 0.284868 0.158813
2 -2.227160 -2.099318 -2.807905 -0.139880 0.586170 -1.305874 1.613244
2 -2.702961 -2.260548 -3.052493 -0.852389 0.454556 0.140596 0.000049
2 -2.623390 -2.619878 -0.182012 0.898561 -0.895153 -0.329387 0.001513
2 -2.050300 -2.301438 -0.670604 1.723205 -1.628053 0.089939 0.002194
2 -1.383554 -2.600531 -0.624299 -0.573372 -1.750063 -1.007804 0.000243
2 -2.606444 -1.726536 -2.544407 0.586814 -0.372542 0.166538 0.002475
2 -1.927922 -2.664522 -1.433832 0.285461 0.577862 -0.034809 0.001140
2 -1.794189 -1.761507 -3.057197 -1.362331 -0.621503 -0.256910 0.001608
2 -2.841177 -2.953897 -3.020032 -1.403076 -0.067536 -1.145067 0.000899
2 -2.749669 -3.016733 -2.167243 -1.194342 0.037855 -0.065256 0.000114
2 -0.957338 -2.317565 -1.298652 -0.197098 0.779750 -0.569957 0.000142
2 -1.568480 -2.582638 -2.808775 -1.440376 0.366044 -0.822494 0.003231
2 -0.880382 -2.573295 -1.396640 -0.032007 -1.049382 -0.242611 0.000555
2 -2.672002 -1.604745 -1.554619 0.447555 0.444980 -0.061071 0.239817
2 -1.334738 -2.535324 -1.589627 -1.147915 0.752272 -0.677194 0.000822
2 -1.390999 -2.466611 -0.980385 -1.621840 0.639514 1.276658 0.000103
2 -2.647234 -2.272018 -0.359833 0.524016 -0.236775 0.580024 0.002443
1 -2.469935 -2.284607 -0.517295 0.462812 -0.216766 -0.560519 -0.032168
1 -2.827205 -2.568568 -0.773719 1.651304 -0.232490 -0.255491 -0.001283
2 -2.158666 -1.860179 -2.493332 0.234961 -0.277299 1.382094 0.000292
2 -2.888963 -2.521762 -2.338971 0.505466 -0.567027 1.458508 0.000009
2 -1.190046 -2.162520 -0.581831 -0.403863 -0.326446 -1.206666 0.006611
2 -2.889196 -2.259212 -0.957873 0.265861 -0.333859 -1.027442 0.000652
2 -1.385471 -2.933885 -2.821264 -0.971785 -0.163678 -0.653535 0.011354
2 -2.514170 -2.789849 -0.173539 0.600270 1.201535 1.063376 0.015248
2 -2.334427 -1.740350 -0.835057 1.358306 0.848950 -1.020519 0.000692
2 -1.865525 -1.676915 -2.900348 1.003758 0.665977 0.519988 0.001604
2 -1.449321 -2.167298 -0.421795 -0.773808 0.072732 -0.753244 0.007072
2 -1.708060 -2.264313 -2.966456 -0.523586 0.462655 -0.050990 0.071224
2 -2.607812 -1.885419 -0.892898 -0.294014 -0.943042 -0.038405 0.137737
2 -1.443283 -3.014458 -1.646218 -0.485569 0.256992 0.070256 0.000023
2 -1.087090 -1.541002 -1.033634 -0.670943 0.492692 0.568438 0.011346
2 -1.946739 -1.971423 -0.310556 0.139622 -0.990480 0.513506 0.000034
2 -1.290754 -2.876634 -0.863499 -1.245892 0.181487 -1.247481 0.001667
2 -2.233321 -2.788585 -1.063036 0.405694 0.789614 1.049796 0.157229
2 -2.331723 -2.960752 -0.674691 -0.722365 0.317874 -0.778951 0.072036
1 -0.883419 -1.904471 -3.120644 0.044075 0.149368 -0.543159 -0.007875
2 -1.167752 -2.592583 -1.700879 -0.048572 1.432293 0.058358 0.048413
2 -1.621112 -2.789063 -1.670346 0.355140 0.759639 0.398475 0.000017
1 -2.200022 -2.837706 -1.892978 1.123908 0.757327 -0.227729 -0.017086
1 -2.345890 -2.797613 -2.111311 -2.085621 0.908160 0.062076 -0.011344
2 -2.384678 -2.026257 -2.332789 2.074966 0.509036 0.060031 0.051915
2 -2.998310 -1.917577 -2.316142 0.289019 0.034995 -0.375995 0.000342
2 -1.095007 -1.709961 -1.391857 -0.197988 -0.523336 1.087676 0.000034
2 -1.407585 -1.693233 -2.166498 -0.436490 -0.500703 0.025571 0.000018
2 -2.606881 -3.024636 -0.344081 -0.282773 -0.134089 0.450671 0.002899
2 -1.298522 -2.661553 -1.159385 -1.053065 -0.269909 -0.194896 0.003487
1 -1.720595 -2.732446 -2.262070 2.456662 0.045318 0.303446 0.040433
2 -2.591519 -1.717858 -1.766061 -1.593646 -0.467932 -0.338202 0.012677
1 -2.618659 -2.022666 -1.559594 0.387272 1.704787 -1.909233 0.125628
2 -2.529528 -2.482180 -3.009289 -0.356950 0.279406 -0.194130 0.001558
2 -2.049994 -1.759441 -0.739167 1.103179 -0.236313 0.139739 0.024411
2 -2.001085 -1.674247 -1.621332 0.696340 -0.640076 -0.550283 0.009328
1 -1.317640 -2.712367 -0.423406 -0.558371 1.322821 0.848950 0.000149
2 -2.434440 -2.682110 -1.084646 0.673311 1.614914 1.511498 0.000268
2 -2.873878 -2.733012 -1.163337 0.898473 -1.604390 -1.200827 0.000005
2 -1.700455 -2.608793 -2.677352 0.007316 1.703643 2.285171 0.002168
2 -1.720646 -2.650778 -2.914179 0.132383 0.342414 0.162744 0.001613
2 -2.031081 -2.706843 -2.530115 -0.663523 -0.061783 2.515906 0.009758
2 -2.861612 -2.000669 -0.372537 0.148154 -0.303284 -0.686034 0.000751
1 -2.269567 -1.898432 -0.380570 -1.229243 2.122291 -0.913039 0.000167
2 -2.750607 -2.967575 -0.201349 1.622007 0.911363 0.496525 0.987850
2 -1.305428 -2.082252 -0.392996 0.137362 0.714389 -0.582561 0.007214
2 -1.012268 -2.881705 -2.587932 1.827215 0.689910 0.616301 0.000015
2 -2.300157 -2.871467 -2.515100 -1.636559 -0.542010 -1.218669 0.000052
2 -1.244164 -2.943305 -1.426502 1.223033 0.763757 -1.026291 0.000026
2 -1.112061 -2.169143 -2.815437 -1.304618 0.238310 -0.841289 0.000033
1 -1.301163 -2.859679 -1.056818 -0.421286 1.161831 -0.107901 -0.000232
2 -1.699667 -2.821163 -2.463964 -0.626419 1.775828 0.033189 0.001631
2 -2.508982 -2.965754 -0.868013 0.831680 1.008991 -0.110746 0.273426
2 -2.893108 -2.115410 -2.286066 1.072260 -0.407533 -0.157341 0.000232
1 -1.419102 -2.783834 -2.950406 -0.465786 0.047313 0.848511 -0.006659
2 -2.420206 -1.803619 -0.224753 -1.544516 0.287426 -0.471730 0.000374
2 -1.866541 -2.859554 -0.302527 0.915447 0.340264 -1.059842 0.000032
2 -3.059355 -2.069044 -0.462806 -0.147220 0.164523 -0.421686 1.302063
2 -1.926830 -1.636459 -1.764698 0.044913 -0.632909 0.098655 0.010052
1 -1.191594 -1.552236 -2.996027 -0.237328 -0.210493 -1.041330 -0.000216
2 -2.375154 -1.796615 -1.745010 -0.039951 -2.258030 0.405302 0.000347
1 -1.614003 -1.738997 -0.447622 -0.569173 -0.526964 0.666690 0.001767
2 -1.256653 -1.645068 -0.324472 1.378261 -0.566276 -0.847855 0.000002
2 -1.451883 -2.948728 -0.554783 1.544700 1.031721 -0.048685 0.049893
2 -2.930808 -3.108938 -2.561080 1.325482 0.366833 -0.963866 0.110032
2 -1.262840 -2.184281 -3.034678 -0.042916 0.020375 0.551289 0.000045
2 -0.973391 -3.103925 -0.565749 -0.808296 -0.831840 -0.796434 0.000065
2 -0.901138 -2.267633 -2.380995 -0.425758 -0.298913 0.514766 0.000280
2 -1.012523 -2.047068 -1.207758 -1.220757 -1.991966 -0.355268 0.000901
2 -3.079747 -2.040039 -0.566730 0.068751 -0.725583 -1.004934 1.301852
1 -2.682318 -3.047945 -0.162517 -1.273894 -1.539886 -0.677391 1.007114
2 -2.115814 -1.779169 -0.201341 -1.139517 -0.728558 -0.411702 0.000081
1 -0.985405 -2.424771 -0.183324 0.987462 -0.481644 -0.489780 0.000023
2 -3.007869 -2.570901 -0.285569 0.079856 -0.314779 -1.029228 0.000355
1 -2.183339 -2.847195 -0.307021 -0.174367 1.400921 -1.869474 0.000048
2 -2.941156 -1.674763 -0.214724 0.080612 -1.594093 -0.773317 0.000836
2 -0.917511 -2.944262 -2.088841 0.898534 -1.767771 0.480379 0.004656
2 -0.921561 -2.052612 -2.328915 -0.689912 -0.464721 0.692370 0.000294
2 -3.042391 -1.628708 -2.987903 0.661784 -0.807319 0.929382 0.007147
2 -2.256686 -1.521547 -1.791686 0.828650 -0.085766 0.524659 0.000073
2 -0.877740 -2.796207 -0.648017 -0.388368 -0.100177 -1.851073 0.000049
2 -0.960796 -1.826079 -2.947047 -1.168961 0.420281 -0.329940 0.000749
2 -2.540462 -1.518983 -3.046299 0.169137 -0.444798 0.552530 0.012658
1 -0.900855 -2.110144 -1.723211 -0.877587 -0.970396 -0.330732 -0.004543
2 -2.618971 -3.049772 -1.006603 -0.373355 1.025475 -0.365734 0.008380
2 -1.003558 -2.836702 -1.906788 -2.261268 0.437209 -0.051749 0.023337
2 -2.991652 -2.451475 -0.829568 1.482900 -0.241179 0.707957 0.000666
2 -3.081356 -2.272922 -0.249617 0.479403 0.460848 0.890852 0.000044
2 -2.292463 -1.575165 -2.072348 0.841548 -1.521705 -0.551552 0.000075
2 -0.843124 -2.174585 -1.083762 -0.046564 -1.021868 -0.070005 0.000772
2 -2.340283 -2.751191 -3.095607 -0.643600 -1.263986 0.508100 0.000100
2 -2.655246 -2.614192 -3.071676 0.665130 0.816113 0.941317 0.001648
2 -1.069935 -3.114256 -0.332324 -1.525232 0.214565 0.500795 0.000065
2 -2.000219 -2.125008 -3.105367 -0.400636 -1.001544 0.905410 0.000180
2 -2.530845 -1.451423 -2.091453 -0.162658 1.055565 0.995140 0.001590
2 -2.036066 -1.508708 -2.603518 -0.882279 -0.809974 -1.481847 0.018622
1 -1.728141 -1.472123 -2.117878 0.385558 -0.428408 1.718360 -0.918334
1 -2.578972 -1.435363 -1.898645 -0.947639 0.991838 -0.408306 0.001332
2 -2.339469 -1.466637 -2.473928 1.355202 1.439953 -0.638985 0.000052
2 -2.171564 -1.497400 -1.383098 -0.182789 -0.272086 -0.012953 0.000014
1 -2.123792 -1.505998 -0.676311 -0.379071 -0.660284 -0.285291 0.000031
1 -2.583559 -1.536309 -0.310766 -0.210384 -1.542509 -1.718844 0.000817
2 -2.466872 -1.469479 -1.083482 -0.097616 -0.878276 0.381710 0.000312
2 -1.545584 -1.515098 -2.459508 0.496403 -1.671951 1.834079 0.000066
2 -1.283319 -1.465824 -1.157317 -0.355737 -0.505930 -0.007084 0.000126
2 -0.861219 -1.465420 -1.786703 -0.211917 -0.366966 0.435599 0.002130
2 -1.210193 -1.444794 -1.435874 0.437004 0.401764 0.462843 0.000064
2 -1.727036 -1.462634 -0.518761 -1.415680 -0.111552 -0.107961 0.002087
2 -2.970322 -1.485262 -1.771849 -0.950812 -0.681361 -0.229093 0.000344
2 -3.089948 -2.272899 -1.012944 1.730557 -1.294629 0.570912 0.021081
2 -1.485808 -2.873303 0.209765 0.608680 0.903706 -0.215855 0.000072
2 -1.441202 -2.943248 -0.037680 -0.405170 -0.619044 1.045913 0.027367
2 -1.826140 -2.252436 -0.105809 0.930407 -0.110691 0.867897 0.436636
2 -1.213451 -2.554509 -0.105271 0.000932 -1.336162 1.045373 0.000035
2 -1.730198 -2.252968 -0.015381 1.184399 -1.489817 2.384252 0.150998
2 -1.029252 -2.726457 0.052470 0.640818 1.607036 1.747714 0.000012
2 -2.561938 -2.381576 -0.059951 0.190119 -0.094540 0.437089 0.177518
1 -3.079346 -1.912890 -0.011307 -0.652877 -0.182300 -0.042996 0.026880
2 -2.604478 -1.736100 -0.111485 -0.324014 0.780694 -0.580051 0.000384
2 -1.331504 -1.946715 -0.103756 -0.150852 -0.039652 0.291054 0.000324
2 -2.826074 -2.317552 -0.037706 -1.609598 -0.207743 0.582034 0.000723
2 -2.668332 -2.455583 -0.051740 -0.495201 0.855949 1.071303 0.178474
2 -2.394777 -2.319170 -0.081261 0.922818 0.183480 0.020891 0.003601
2 -1.294155 -2.969544 -0.063036 0.285520 0.409596 -0.111819 0.028176
2 -2.785478 -2.882448 0.005313 1.243444 0.125500 0.403125 0.087501
2 -2.869706 -3.058744 -0.058866 0.855217 0.277194 0.269988 0.012224
2 -2.802789 -2.574881 -0.034374 -0.872738 -0.204924 -0.052656 0.003875
2 -2.392690 -2.808336 -0.071293 0.415208 0.574907 -0.314664 0.014379
2 -2.882285 -1.676445 -0.011222 1.268636 0.000113 1.031812 0.000503
2 -2.478989 -1.539106 -0.136331 0.361506 -0.499933 -0.238055 0.000957
2 -1.990119 -2.332874 0.046241 -0.720844 0.072206 0.380095 0.008475
2 -2.093917 -2.269054 0.162787 -0.494617 -0.222945 0.784122 0.072348
2 -2.237563 -1.696632 0.030231 0.764765 0.187801 -0.298013 0.000197
2 -2.055832 -2.544539 0.053667 0.123903 -0.825361 -0.199524 0.000329
1 -2.180162 -1.560393 0.208268 -1.398491 -0.507504 1.242126 -0.002843
2 -1.098879 -1.770756 0.054928 -0.245729 -0.201295 -0.955294 0.008706
2 -1.879615 -1.934364 0.149081 -0.599410 0.252507 -0.154562 0.000027
2 -1.787400 -2.586812 0.050774 -0.617343 0.318601 -1.121552 0.000040
2 -2.065074 -2.131616 0.175633 0.286486 0.130753 -1.029404 0.064773
1 -2.923586 -2.492276 0.130077 0.725264 -1.100604 -0.451287 -1.037122
1 -1.367604 -2.596848 0.177470 1.900763 0.499971 -0.544163 -0.025120
2 -2.739912 -2.809094 0.112497 1.014703 0.577451 -1.100842 0.087175
2 -1.017214 -1.732876 0.195202 0.081104 0.769637 -0.267086 0.008710
2 -3.069805 -2.745697 0.143022 -0.402957 0.633582 -0.387824 0.002737
1 -2.767762 -2.443422 0.202475 -1.318914 1.039703 0.111735 -0.182964
2 -1.873219 -3.056250 0.188429 -1.325551 0.430791 0.186715 0.000061
2 -1.144173 -3.098815 -0.021369 -0.069740 0.875619 -0.369483 0.000855
2 -1.962623 -1.444837 -2.480916 0.408137 -0.672550 1.097213 0.019793
2 -2.873491 -1.438275 -2.583576 0.797301 -0.013140 -0.033713 0.000006
2 -2.616426 -1.440769 -1.242812 -0.141027 0.415681 -0.379680 0.000899
2 -2.620074 -1.433130 -1.590820 -0.636146 0.379355 -0.297233 0.011078
2 -1.427792 -1.446260 -1.666747 0.618070 0.202168 0.464260 0.000012
2 -1.826772 -1.438453 -3.102637 -0.238350 0.135435 0.718305 0.000010
2 -3.100746 -1.445769 -0.349307 0.774784 -1.243634 -0.592708 0.000063
2 -2.230958 -3.115992 -1.944445 -0.397432 0.652000 1.797883 0.000073
2 -3.110711 -2.359463 -1.593565 0.811394 -1.624438 -1.208023 0.009496
2 -1.104865 -1.405555 -0.943461 -0.582292 0.726270 -0.161075 0.015999
2 -1.259472 -1.410279 -2.708072 0.213345 0.330843 0.080380 0.054872
2 -0.931883 -1.424929 -0.943682 1.452960 0.423248 0.179154 0.006839
1 -1.879971 -1.427932 -0.074142 -0.217667 -0.632658 0.574874 -0.597077
2 -2.552879 -1.430944 0.195228 0.690165 -0.347752 0.391846 0.000013
2 -1.654230 -1.745977 1.750145 -0.029568 0.278866 0.292216 0.010358
2 -1.026982 -1.982879 2.072529 1.026361 0.559997 0.274608 0.019213
2 -2.366644 -1.853546 1.468427 0.440332 0.265792 -0.936634 0.049165
1 -1.890688 -2.078279 0.800150 -0.347790 -0.866844 -1.042806 0.000134
2 -1.820906 -3.112945 1.048597 -0.034381 -0.427600 0.286841 0.009369
2 -0.991131 -1.512418 1.120446 0.557682 1.107223 0.401354 0.001151
2 -0.941517 -2.383085 2.248784 -0.261545 0.095840 0.104837 0.012110
2 -2.826478 -2.036810 1.710771 -0.240967 0.873444 0.019505 0.002917
1 -2.833036 -2.199140 1.805688 -0.526586 0.181866 0.002159 -0.089371
2 -1.263166 -2.919215 1.358530 -1.342270 -0.237553 -1.059219 0.036353
2 -1.798968 -2.581506 1.948296 -1.259301 0.040071 0.057871 0.000040
2 -2.688188 -2.691812 2.716494 -0.558704 -0.324065 -0.587490 0.519211
1 -1.590829 -2.568454 3.103812 -0.980875 0.551664 0.656674 -0.008015
1 -1.806214 -1.597800 1.792697 1.271610 0.378021 -0.543725 -0.248556
2 -1.912481 -2.289575 2.575350 -0.153618 0.118532 -0.088246 0.000331
2 -2.262256 -2.553869 0.674762 0.309563 -0.143908 -1.065044 0.000106
2 -2.337681 -2.141147 0.700856 -1.589000 1.331476 -1.010359 0.002645
2 -3.086511 -1.966315 3.043177 -0.898170 0.921645 -0.034248 0.000575
2 -2.315067 -2.019791 2.869386 -0.235482 -0.310783 0.841992 0.002424
1 -2.878687 -3.015100 1.917591 -0.240404 -0.092626 -0.734915 -0.018747
2 -3.007666 -2.364110 1.112484 -0.408134 -0.398672 1.183727 0.019862
1 -2.299201 -2.679298 1.864887 0.468207 0.938377 -0.469138 -0.044233
1 -1.898077 -1.563526 0.567653 -1.626846 0.029343 -0.903725 -1.186611
1 -3.100158 -1.779008 2.774859 -0.911380 0.819590 -1.011800 -0.263511
2 -2.208621 -2.361739 1.380929 -0.577322 0.513791 0.154499 0.000034
2 -2.642694 -3.052743 0.609343 -0.762372 -0.907041 -0.437496 0.000022
2 -0.917322 -2.506803 2.739520 0.450715 0.406560 -0.181531 0.003228
2 -1.235577 -2.725293 1.414204 0.575732 -0.314373 -0.460239 0.039826
1 -1.623122 -1.847463 1.901268 0.730366 0.820802 -1.049602 -0.025407
2 -2.113243 -2.915549 2.748832 -0.378984 0.420138 -0.302772 0.000020
2 -1.338826 -2.883050 1.014149 -0.787654 1.200045 -1.059593 0.013943
1 -1.429993 -2.040062 2.793081 -0.880981 -0.079876 0.670829 0.007095
1 -1.171623 -1.831013 1.741477 -0.140279 -0.090227 -1.447288 0.020117
2 -2.801557 -2.330659 2.029925 -0.958803 1.066274 -0.231089 0.001787
2 -1.312390 -2.038411 0.717523 0.654962 0.362923 0.014683 0.000648
2 -0.989257 -2.615608 1.841728 1.191384 1.248343 -0.196185 0.001389
1 -2.647574 -2.538921 1.255596 -0.402128 0.373420 -0.093613 0.002229
2 -1.816476 -2.229796 1.563427 -0.156023 0.118992 0.064290 0.100351
2 -2.992132 -1.687137 2.775664 -0.897223 0.907635 0.357741 0.146688
2 -2.040305 -2.116356 2.516925 0.543120 -0.004947 -0.582740 0.002894
2 -1.053953 -2.456039 3.027482 0.081091 0.728289 0.150871 0.191958
2 -1.043999 -1.875999 1.675258 0.244621 0.705855 -0.024670 0.029304
1 -2.826330 -1.637819 1.717567 -0.304487 0.319986 0.847419 -0.011195
2 -2.615489 -2.796288 2.950533 -0.379705 -1.446023 0.686738 0.019260
2 -1.139015 -3.109855 1.780532 -0.271106 -0.192290 2.327723 0.020266
2 -1.933641 -2.333250 1.102737 -0.402573 0.406869 0.824747 0.000146
2 -1.677777 -2.175406 2.366066 -0.414096 -1.849046 -0.684419 0.000600
2 -0.981672 -1.837595 2.111299 0.046458 0.277292 0.283948 0.062017
2 -1.184863 -1.597059 2.436527 0.536010 0.619789 -0.264578 0.000014
1 -1.696531 -2.332317 1.968190 -1.343832 0.474731 0.321194 -0.230190
2 -3.102362 -3.061237 0.609907 -0.622085 -0.160344 0.322629 0.006127
2 -1.817549 -2.547796 1.239662 0.039332 0.633162 0.069468 0.000676
2 -2.646420 -1.966323 1.774825 -0.499959 1.344577 0.038211 0.001795
2 -2.310055 -1.582496 1.184344 0.241276 0.656795 -0.181513 0.000810
2 -1.438758 -2.201651 1.012511 -0.397629 0.293174 -0.039737 0.000187
2 -1.855679 -3.017402 0.697415 0.124572 -1.143861 -1.221404 0.001037
2 -1.869831 -1.490387 2.237387 0.692110 1.412879 0.245504 0.066766
2 -2.521318 -1.541576 2.929103 -0.109195 0.129210 -0.244091 0.005484
1 -1.683170 -2.655220 1.356466 0.776085 0.121530 0.304023 0.000223
2 -1.374469 -2.987034 0.656599 -0.840689 -0.393752 -1.730531 0.002741
2 -2.677787 -2.076157 0.798889 0.161287 0.389980 -0.297999 0.315583
2 -2.336031 -2.460671 2.989020 -0.448011 0.015574 1.043792 0.011648
2 -2.314425 -2.316565 0.759459 0.705490 -0.086504 -0.495753 0.002539
2 -2.905089 -2.772779 2.486008 -1.072541 -0.453796 0.027640 0.000030
2 -1.969640 -2.424101 2.782448 0.313591 -0.060956 -0.104377 0.000115
2 -1.118325 -2.145884 2.943612 -0.211675 -0.664469 -0.001605 0.026228
2 -2.477182 -3.107863 1.982484 -0.503549 -0.838011 -0.948999 0.000508
1 -2.075030 -2.148053 1.294245 1.037393 0.306559 0.758352 -0.013217
2 -1.849755 -2.519776 0.977222 -0.168741 -0.546911 -0.304096 0.000144
1 -1.023635 -2.326364 2.120874 0.472334 0.582125 -0.227049 0.011502
2 -1.460744 -3.008706 1.377434 1.921020 0.458104 0.948516 0.618196
2 -1.934210 -1.741644 2.843623 -1.209910 -0.035425 0.811966 0.000191
2 -1.057505 -2.922702 1.740698 2.038082 -0.100541 0.705454 0.000864
2 -2.633432 -2.593686 2.755673 -0.040693 -1.306754 1.056271 0.503080
2 -2.587118 -2.172600 2.492270 -0.718233 0.198936 0.301068 0.000060
2 -1.355760 -2.581344 1.598423 0.510721 -0.150401 -1.105319 0.005516
2 -1.085186 -2.235682 2.825462 -0.657675 0.216809 0.162738 0.026664
2 -2.502648 -2.268944 0.641520 0.678646 0.506204 0.325556 0.001045
2 -1.369133 -2.618320 1.028892 -0.130230 0.255707 -0.398682 0.002398
1 -0.924045 -2.292957 2.590986 0.307361 -0.603373 0.750525 0.080155
1 -1.368649 -1.897862 1.453675 -1.023169 0.490331 0.644987 -0.003676
1 -1.052318 -1.579326 1.310239 0.998850 -0.449342 -0.486819 -0.460512
2 -2.061773 -1.888014 2.975106 -0.670997 0.024926 0.009002 0.367882
2 -2.424286 -2.643976 2.219977 0.939577 -0.499943 -1.698406 0.009578
2 -2.548463 -3.059159 2.558745 -0.435773 -1.491952 1.699530 0.025363
2 -1.073807 -2.348461 0.954856 0.843677 -0.085360 0.054468 0.000009
2 -1.294873 -2.844655 2.300891 -1.166220 0.250712 0.826449 0.001605
1 -1.489843 -2.054385 1.988325 -0.007657 0.846931 0.553524 -0.017878
2 -2.446388 -2.904202 1.813189 -0.032483 -0.793322 -0.065084 0.000072
2 -1.670315 -2.324021 1.461833 0.919945 -1.799380 -0.701155 0.844329
2 -1.723380 -1.775524 1.460122 0.388766 0.798885 1.614635 0.000161
2 -2.025344 -1.644396 2.262410 -0.038032 0.448628 -0.375037 0.000334
2 -2.821986 -2.993032 2.230986 -1.832489 0.131870 -0.464348 0.011514
1 -2.765122 -2.369423 1.846716 -0.070964 0.904237 -0.745963 -0.092755
2 -1.837792 -2.284936 1.380073 0.356908 -1.058047 0.672112 0.003378
2 -2.284121 -1.723821 0.693246 0.202325 -0.243910 0.622470 0.006684
2 -1.185177 -2.480286 2.319235 0.865262 -0.356315 2.124458 0.003992
2 -3.117428 -2.881318 3.018183 -1.484265 -0.951168 0.283070 0.000007
2 -0.871355 -2.596661 0.904342 0.341921 0.124225 -0.389821 0.000180
2 -2.094145 -2.778252 1.091755 0.969799 0.649271 -1.128363 0.338893
2 -1.396476 -3.115778 1.916737 -0.807066 -0.800840 -0.453005 0.000034
2 -1.676773 -3.074780 1.358750 0.571791 -0.253931 -0.075719 0.435445
2 -2.253683 -2.120278 1.921343 -0.050991 -0.181960 -0.146577 0.000001
2 -2.819464 -2.286523 1.396070 1.016858 0.400897 0.199694 0.000105
2 -1.925723 -2.318007 1.842706 1.250181 -0.490334 0.431449 0.000618
1 -2.269577 -2.702333 2.217047 -1.432197 1.390068 -0.343800 0.010830
2 -1.168057 -1.864537 1.331038 0.841834 0.878347 0.949613 0.000799
2 -1.097516 -2.427648 2.474731 -1.822571 -1.239932 0.292169 0.014520
2 -2.539717 -2.678531 1.344735 -0.700100 -0.934443 0.795789 0.012575
2 -2.626684 -2.472038 1.783388 -1.560173 -0.496397 -0.579279 0.003169
2 -2.390156 -1.725181 2.104097 0.632072 0.027347 -0.009492 0.008767
2 -2.556448 -2.201302 1.249254 0.395909 -0.423244 1.524592 0.000784
2 -1.675735 -2.171544 0.870595 0.541406 -0.319371 0.052879 0.000149
1 -2.223880 -2.535881 2.003371 -0.575743 -0.573770 2.139904 -0.051488
2 -1.645280 -1.848769 0.477872 0.063209 -1.656139 -1.359539 0.456142
2 -1.443202 -2.739682 1.363266 -0.749227 -0.267754 -0.778375 0.003367
1 -2.393637 -1.972759 1.390923 -0.846317 0.483321 -2.543550 0.043941
2 -1.864933 -2.350035 3.002092 0.082272 -0.893690 0.346421 0.004300
1 -2.563994 -2.574233 2.934722 -0.580420 1.127001 0.310642 -0.001911
2 -2.194931 -2.474622 3.068880 -1.680646 0.411400 0.470844 0.011616
2 -1.512085 -2.585192 0.656601 -0.795574 0.344996 0.101583 0.000119
1 -2.754108 -2.682760 1.811559 -0.092831 -1.404725 0.091777 0.069705
2 -1.708826 -1.893976 0.889729 -0.750949 0.924287 -0.547382 0.000653
2 -2.389913 -2.697408 0.918131 0.742475 -0.717203 -0.088373 0.003068
2 -2.645614 -2.269334 2.753678 -0.934764 0.196639 -0.365028 0.000573
2 -2.853898 -2.012763 1.031233 0.295356 0.108502 0.350268 0.000097
2 -1.513300 -2.700574 1.136137 -0.195344 -1.352324 0.762647 0.011001
1 -1.527707 -3.059893 1.478155 -0.498302 -0.872747 -0.352143 0.158463
2 -2.146682 -1.986011 2.771771 -1.491247 0.106121 1.534657 0.002865
2 -2.680868 -1.674561 0.826838 0.207945 1.423653 -0.489143 0.000091
1 -2.965172 -2.796433 1.848332 -0.463849 -1.166371 0.937171 -0.044377
2 -1.980179 -2.824682 1.357947 0.418651 -0.359320 1.354537 0.013797
2 -2.083227 -1.911722 3.093097 -0.234516 0.615053 0.963210 0.422658
2 -2.821818 -1.862827 2.075553 0.924299 -1.191527 -0.365504 0.000452
2 -2.089852 -2.436650 1.765630 1.147109 -1.094765 0.379051 0.000394
2 -1.554765 -2.473735 1.622520 -1.352994 1.014579 0.086457 0.002730
1 -2.544250 -1.548591 1.515369 -1.468265 0.406060 0.729305 -0.002182
1 -1.699708 -2.294893 2.123232 0.157435 -0.852074 -1.397524 -0.230238
2 -1.693450 -2.267989 1.613193 -0.288047 -0.953521 -0.371530 0.094750
2 -2.544340 -2.771498 0.567802 -0.974319 -1.398962 -0.913607 0.000081
2 -1.223025 -2.292457 2.318463 1.525449 -0.897433 1.392771 0.001762
2 -0.960670 -2.748594 3.056121 0.464531 -0.838281 0.775821 0.003759
1 -1.404397 -2.384659 0.874623 -0.655386 0.776810 0.348626 -0.012961
2 -1.733747 -2.005714 2.984509 -2.630997 0.042863 -0.548081 0.015392
2 -1.099692 -1.787078 2.839691 0.570472 1.574686 0.747775 0.037606
2 -2.130029 -2.740984 2.159857 -0.914294 0.202841 1.669544 0.072314
2 -2.307291 -1.913496 2.683301 -0.830997 -0.394660 2.012885 0.001654
2 -2.920649 -2.081224 0.565365 -0.236296 -0.842678 -0.659535 0.001197
1 -2.639049 -2.458205 2.646735 0.338589 -0.439294 -0.581669 0.001893
2 -2.381823 -2.947224 2.949860 0.718708 -0.554635 -0.112573 0.000089
2 -0.908771 -2.857966 2.336965 0.307964 0.429949 -0.724447 0.119181
1 -1.337305 -2.433658 1.688722 -0.317228 -0.372460 1.183932 0.005340
2 -2.634635 -2.685950 1.746254 0.735057 0.184435 -0.166688 0.098610
2 -2.728159 -2.755979 2.850157 -0.745126 0.291876 -1.207518 0.042827
2 -2.497826 -1.729027 1.527316 0.480485 -0.390342 1.171515 0.004355
2 -0.849092 -2.007939 2.729613 2.248734 0.387399 0.078647 0.005269
2 -1.658938 -2.742469 2.751566 -0.010473 0.700217 0.773845 0.000029
2 -1.692973 -1.989770 1.368131 -0.123682 0.619871 -1.069398 0.003255
2 -2.648705 -2.041198 1.385746 -0.491528 1.719453 -0.761703 0.000289
1 -2.969939 -2.543402 2.007781 0.288786 0.681839 0.967619 -0.032030
2 -2.071924 -1.941458 2.565286 0.471199 -0.151459 -0.584238 0.002908
2 -2.690962 -2.708079 1.291906 0.184671 0.256265 1.674828 0.015333
1 -1.874131 -2.000850 1.361667 -0.189099 0.262178 1.840944 -0.010338
2 -3.025071 -1.806708 2.041070 -0.634980 -0.452441 -0.787607 0.000613
2 -1.489740 -2.477929 2.679951 1.995339 1.071596 1.241145 0.014165
2 -2.134773 -2.007208 1.409334 1.651182 0.832234 0.747959 0.001738
2 -2.607860 -2.760351 2.018774 0.017231 0.739459 -0.101771 0.000068
2 -1.590476 -2.404852 1.452459 -1.289243 0.166987 -0.824531 0.832642
1 -2.674440 -1.908505 2.892750 -0.385123 1.568787 -0.452475 0.000031
2 -1.783234 -1.693581 0.917727 0.151832 0.174029 0.361830 0.439341
2 -2.655405 -2.100458 0.918007 0.066181 -0.571797 -1.293061 0.314371
2 -1.669458 -2.115402 2.567197 -0.780291 -0.982789 -0.759179 0.000768
2 -1.679147 -2.211382 2.960970 0.235152 -0.050502 -0.282774 0.197428
2 -1.360611 -2.723202 1.194810 0.173678 -0.144920 1.381553 0.014239
2 -1.010395 -2.040975 2.286856 -0.472530 -0.778271 0.228796 0.008806
2 -1.598662 -2.562208 2.178296 0.437482 1.292986 -0.224875 0.000020
2 -1.383113 -2.816710 1.544909 0.705936 -0.366178 1.513610 0.001276
2 -1.221958 -2.965848 0.808360 -0.843740 0.073076 0.409930 0.042328
2 -1.203305 -2.824052 1.903926 -1.721635 -0.404551 -1.220124 0.028708
2 -1.036762 -2.281458 1.301681 -0.350350 -0.165020 -0.193761 0.000034
2 -3.047229 -2.611299 0.863004 -0.204009 0.068023 1.439373 0.000033
2 -1.147531 -2.702257 0.540854 -0.132635 0.925013 -0.389536 0.002870
2 -1.049839 -2.791398 2.387414 -0.585495 -0.289469 -0.972994 0.011023
2 -3.018829 -2.315115 3.111281 -0.406505 -0.077433 0.093177 0.000220
1 -1.665929 -3.088736 1.238086 -1.284339 -0.983259 2.582957 0.395226
2 -2.519843 -3.075930 1.330298 0.097530 0.105366 -0.680425 0.005158
2 -2.179102 -2.550691 1.067465 2.013779 -0.367575 -0.715562 0.000105
1 -1.178768 -1.773945 2.964901 -0.524243 1.123861 0.020476 0.029850
2 -1.352545 -2.813805 2.481668 -0.668663 0.729936 -0.061570 0.001575
2 -2.585672 -1.730302 1.313829 -0.093881 -0.488116 0.947194 0.001175
2 -1.127973 -1.995360 0.606032 -0.044868 -1.308269 -0.165384 0.099437
2 -1.166726 -1.832448 1.953466 -0.083444 -0.441739 0.783369 0.000717
1 -1.408864 -1.650015 1.888566 -0.227056 -0.111622 0.248538 -0.054261
2 -1.038156 -1.857381 2.461168 -0.452496 -0.840994 -0.275940 0.000418
1 -2.672727 -1.893479 1.590887 0.290748 0.631715 1.964157 -0.006615
1 -1.475542 -2.324514 2.723284 -0.241113 -1.775716 -0.191507 0.003511
2 -1.931893 -2.792002 1.507407 0.223874 0.869101 -0.327281 0.013765
2 -2.869447 -2.074660 2.446872 -0.569616 0.231089 -1.689782 0.000103
1 -2.573660 -2.947656 1.113485 0.022892 0.424984 1.424348 -0.001379
2 -2.853871 -2.468246 3.059562 -0.596644 1.175488 0.004208 0.000218
2 -1.946101 -2.195987 1.649993 0.662893 -1.888659 0.606995 0.015001
2 -2.031982 -2.884147 1.095204 0.724661 0.295410 -0.065234 0.338817
2 -0.833016 -2.830833 2.849327 0.645841 0.708472 0.378906 0.000180
2 -0.955795 -2.000420 1.045696 1.531848 -0.120800 -2.258748 0.009575
1 -2.234180 -1.842596 2.925318 0.491469 -0.364956 0.592817 -0.518230
2 -2.707480 -2.069914 2.264820 1.165107 -0.335907 -0.054469 0.000118
2 -1.132349 -2.929002 1.428185 0.229617 -1.019858 -0.287724 0.036196
1 -2.529790 -2.276956 1.056651 1.989620 -0.157802 0.358901 -0.001560
2 -2.836832 -3.120661 2.667852 -0.249858 -0.593609 -1.707734 0.014346
2 -1.385698 -2.122749 2.919131 0.656655 1.017643 -1.406104 0.017786
2 -1.130088 -1.539397 2.982691 0.336135 0.577820 -0.440701 0.010644
2 -2.630478 -2.041363 2.735822 0.668616 -1.743174 -0.398872 0.000747
2 -1.681246 -1.921213 2.448397 -0.194284 -0.065944 0.136100 0.000234
2 -1.225562 -2.848496 1.122434 -1.232060 -0.079045 1.138596 0.014993
1 -1.137448 -2.944839 1.966043 -0.146541 -0.510293 -1.380168 0.028778
2 -1.139648 -2.310110 2.629255 -1.624602 0.709927 1.091572 0.001843
2 -1.783574 -3.040928 0.898385 1.846374 0.627026 -0.901120 0.007017
1 -1.755383 -2.000324 2.825524 -0.216338 -1.069327 -1.020006 0.008246
2 -0.881107 -2.594993 1.136240 -0.134287 -0.220629 0.278953 0.056140
2 -0.887336 -2.586797 3.034060 -0.199862 -0.123697 -0.204007 0.004342
1 -1.066241 -2.784653 2.753339 -0.881827 -0.047170 -0.326424 -0.002119
1 -1.046364 -1.712485 1.261226 -0.955053 1.455041 -0.947767 -0.438171
1 -2.208418 -1.855944 3.058773 -0.557319 -1.960741 0.115988 -0.449716
2 -1.088730 -2.735162 1.422696 -1.007376 -0.552279 -1.013959 0.039060
2 -2.965983 -2.945321 1.574322 0.257993 0.666172 -0.794032 0.039967
2 -1.975128 -2.905476 1.944226 -1.202657 0.928121 0.052796 0.002138
2 -1.164392 -3.090666 2.662095 1.666611 -0.496122 -1.704185 0.952023
2 -0.947292 -3.005394 2.326637 0.326460 0.528406 0.766123 0.029077
2 -2.287357 -2.840185 0.871404 0.813067 -0.938204 1.522701 0.003100
2 -1.668028 -1.976365 0.681221 0.608493 0.119150 1.142707 0.000382
1 -1.316896 -2.371682 0.631001 0.724559 -0.382190 0.875409 -0.015585
1 -2.427203 -1.679697 0.611575 -0.239971 -0.490706 0.644438 0.007276
2 -2.517279 -2.530908 0.672484 0.414993 0.104468 1.351451 0.000129
2 -2.729917 -3.105280 2.925726 0.471844 -0.045865 -0.533201 0.031360
2 -2.101210 -2.843400 2.256119 1.124879 -0.179247 1.138830 0.052884
1 -1.088976 -1.629187 1.524111 -1.438075 0.062455 -0.131818 -0.047604
2 -2.993763 -2.395519 1.264324 0.087839 -0.090886 -0.743144 0.020111
1 -2.287032 -2.911510 2.410279 0.949986 1.158798 -0.601340 -0.004384
2 -2.669296 -2.966660 2.568284 0.551904 0.796190 0.546177 0.025429
2 -0.928722 -2.947302 0.997225 2.450267 0.932242 1.012400 0.000022
2 -1.097076 -3.035886 0.778625 0.025697 0.196590 0.592839 0.041983
2 -2.922092 -2.814264 1.194510 1.116836 -0.997155 1.064107 0.000058
1 -1.697813 -2.337371 2.943686 0.093527 0.811667 -1.063887 0.188818
2 -2.605349 -1.905732 0.739124 -0.422548 -2.091318 0.075973 0.001444
1 -1.746386 -1.612036 0.837369 -0.951520 -0.456741 0.900192 0.428906
2 -0.906417 -2.465399 1.933607 -0.476337 -0.402748 -1.239895 0.001510
2 -0.979482 -2.708960 2.192453 -0.641358 0.592872 0.860827 0.000982
2 -0.941849 -2.404612 2.519167 0.391463 0.766288 0.757326 0.131077
1 -1.025464 -1.880095 2.243478 -1.353112 -0.608510 -0.339624 0.053812
1 -1.898727 -1.677298 0.549462 1.319741 -0.712599 0.092986 -0.993809
1 -0.930153 -1.589693 0.933284 -0.113730 -0.776744 0.251907 -0.006534
2 -2.287938 -2.975828 0.646962 0.402389 1.070717 0.424680 0.004216
2 -2.953986 -2.771513 1.662027 1.114357 0.945785 -0.880297 0.003935
1 -2.995111 -1.548554 0.773663 -1.493401 -0.523222 1.180977 -0.000366
1 -1.965657 -1.560878 1.923077 -0.359446 -0.342263 1.658235 -0.050102
1 -2.330829 -1.575550 2.146975 0.127351 -0.761681 -0.088636 -0.009375
2 -1.700226 -1.631799 2.782950 -1.477679 -1.301333 0.782570 0.000049
2 -1.888451 -1.541557 0.943202 0.557240 -0.497714 -0.210719 0.004118
2 -2.934044 -1.584968 0.994269 -0.527944 -0.925697 -0.490751 0.000405
2 -0.957883 -2.532658 1.239152 -1.017893 -1.451906 -0.202415 0.056003
2 -3.032667 -2.850200 1.483841 0.439121 2.276081 1.181468 0.039063
1 -0.891199 -3.062785 2.633632 0.908290 0.498815 0.010285 -0.011481
2 -1.124581 -3.049248 1.236743 0.833711 0.506244 1.005356 0.000521
1 -1.466057 -3.093816 0.781002 0.643209 0.267463 0.956708 -0.001065
2 -2.362215 -3.064093 2.344424 0.674335 0.467272 -0.361414 0.002972
2 -2.433461 -1.520363 3.076978 -0.519299 0.220076 -0.466001 0.018116
2 -1.552724 -2.000158 3.057552 0.301187 1.165738 0.221622 0.001423
2 -1.781827 -2.800713 2.986952 -0.005277 -0.209756 -1.594260 0.012980
2 -0.986782 -2.265347 0.583157 -1.371584 0.160755 0.191810 0.019580
2 -0.949345 -2.005177 1.211024 -1.271144 -1.432374 -1.316083 0.009489
2 -2.803454 -3.005419 1.735924 0.726399 1.262462 0.296012 0.001348
2 -3.084311 -1.504966 1.196602 0.348742 -0.071615 -0.604330 0.002830
2 -0.979811 -1.652304 2.827844 0.370684 -2.263213 1.524624 0.003418
1 -1.646182 -1.577907 1.764795 0.126610 -1.477740 0.233327 -0.211506
2 -2.447815 -1.586364 1.333937 0.179377 -1.482403 0.140338 0.002467
1 -2.975233 -1.598430 2.667989 1.785991 -1.476488 -0.397735 0.028956
2 -3.046981 -3.070134 1.278081 -0.199357 0.038346 -2.148527 0.019796
2 -2.909304 -3.109681 2.304023 2.020545 0.161618 -0.382065 0.011553
1 -3.102007 -1.726730 3.059153 0.135434 1.086707 1.539060 -0.035340
1 -2.525936 -3.109489 3.086762 0.509767 0.100530 -0.189952 -0.054353
2 -1.543091 -2.915793 0.518421 -0.266353 -0.486757 -0.376691 0.000386
2 -1.091680 -2.528169 0.425849 0.283053 0.157525 -0.496417 0.000775
2 -2.574030 -2.193610 0.453802 0.384883 -0.947961 -0.863247 0.000980
2 -0.988247 -2.199927 0.441774 1.705990 0.537491 -1.497690 0.019596
2 -1.358923 -2.615125 0.450397 -0.785785 -1.901619 -1.086109 0.000968
2 -1.762016 -1.822996 0.469541 -0.321475 -0.508795 -0.239200 0.456450
2 -1.225100 -1.991710 0.510770 0.084922 -1.598270 0.254270 0.112258
2 -1.795657 -2.341579 0.452898 -0.214608 0.119317 0.285655 0.001619
2 -2.661125 -1.957642 0.429118 -0.216964 1.059580 0.216206 0.019475
2 -1.529175 -2.172506 0.459853 -1.085216 0.390678 0.455452 0.029161
1 -1.673338 -2.718349 0.510934 0.490939 1.647841 1.610328 -0.006037
2 -3.010796 -3.082204 0.465813 0.742422 -0.250612 -0.993127 0.010329
2 -1.369581 -1.921036 0.521677 -0.420596 -1.043193 0.724264 0.013205
1 -1.611369 -2.284432 0.395915 0.663013 -0.421338 -0.764320 -0.487362
2 -2.232648 -1.583061 0.485619 -0.527192 1.013981 0.594649 0.056243
2 -2.102244 -1.631194 0.519436 0.252443 -1.222388 0.333030 0.055601
2 -2.621229 -1.660854 0.536097 1.294416 0.497250 1.990736 0.000643
2 -1.956713 -3.088796 1.978540 -0.122994 0.584567 -0.041871 0.002134
2 -0.859103 -2.889360 2.211637 -0.293697 -0.656149 -0.595600 0.091453
2 -0.861094 -2.025442 1.872811 -0.563103 -0.193288 -0.768224 0.000927
2 -3.098573 -1.917222 2.292919 0.385511 -0.663273 0.162810 0.000095
2 -3.086039 -2.597237 1.274150 0.706802 -0.386725 0.482155 0.000312
2 -1.175905 -2.810123 0.392508 1.132404 1.514998 -0.052207 0.002432
1 -1.691187 -2.172392 0.391667 0.404644 -0.518880 0.992913 -0.497639
2 -2.889765 -2.105940 0.372578 0.557821 0.975433 0.124285 0.004759
1 -1.514905 -2.534795 0.346332 0.014780 0.809123 -0.065882 -0.042513
2 -2.118719 -2.774836 0.354010 0.215356 0.067566 0.092269 0.000001
2 -0.904463 -2.617485 0.360184 -0.118099 -0.272538 0.080009 0.000363
2 -1.738422 -2.897998 0.355834 0.047452 -0.122470 0.151490 0.000245
1 -2.814154 -1.581334 0.375573 0.515114 -0.909371 1.103495 0.000218
2 -3.009926 -1.524838 0.394468 -0.496630 -0.564744 1.458673 0.000743
2 -1.635741 -3.117726 0.297097 0.438995 -0.428810 -0.598324 0.000110
2 -2.944303 -2.836206 0.241941 0.385859 -0.530552 -0.389685 0.002945
2 -2.565004 -2.771060 0.223332 1.894597 -0.502830 -0.856376 0.003250
1 -2.965013 -2.436766 0.226509 -0.716924 0.203470 -1.601057 -0.980561
2 -2.925561 -1.952906 0.285267 -0.033402 -0.659997 0.263871 0.003530
2 -2.923952 -3.063061 0.313284 -0.067989 0.511713 0.032594 0.005011
2 -1.881760 -2.372118 0.227919 -0.425510 0.345547 0.049069 0.000623
2 -2.644816 -2.056087 0.309314 0.872154 0.062508 0.586741 0.019927
2 -2.633681 -2.887794 0.347380 -0.399841 0.523979 1.062530 0.002787
2 -1.276767 -1.749542 0.340931 0.199979 -0.237744 1.566695 0.000051
1 -3.059997 -1.543503 2.082705 1.657181 0.650601 1.347228 -0.001233
2 -1.541543 -3.074077 1.318189 -1.142617 1.051879 0.031824 0.578689
2 -3.086173 -1.745069 2.663164 1.466690 -0.814413 -0.574848 0.594259
1 -2.926341 -1.464550 3.036387 0.285428 0.334552 -0.054685 -0.262031
2 -1.256394 -1.459171 3.051692 1.071748 0.581853 -0.345636 0.010241
2 -1.713940 -1.490718 0.694157 -0.097730 0.345902 0.865591 0.002246
2 -1.252699 -1.500613 0.688064 -0.587704 -1.180287 0.241123 0.017012
1 -2.928151 -1.450694 2.880684 -0.164786 0.009587 -0.413090 -0.270737
2 -1.149767 -1.471159 0.803755 0.034249 -0.212855 0.271892 0.017032
2 -2.921126 -1.421135 1.254315 0.885165 1.595829 -0.541649 0.001579
2 -0.983845 -1.447244 1.890771 -0.781386 -1.208970 0.661523 0.000605
1 -1.843096 -1.434472 1.253386 0.189087 0.031640 -0.443517 0.005266
2 -2.177284 -1.442358 2.013165 -0.026369 -0.022425 -0.385838 0.003582
1 -1.389027 -1.439916 1.824796 0.688632 0.425087 1.104291 -0.038198
1 -2.005288 -1.441471 0.576865 0.223822 0.328828 -0.995869 -0.217983
2 -1.467592 -1.432352 0.383412 -0.725870 0.688772 -1.564926 0.000230
2 -2.363499 -1.443231 0.490621 -0.425533 0.190511 0.704534 0.352051
1 -0.843938 -2.227899 2.780615 -1.219477 1.101222 -0.198789 -0.103178
2 -0.826736 -1.856331 0.672903 0.285875 -1.452870 0.959059 0.000736
1 -0.837016 -1.880629 0.876179 -0.461669 0.711731 0.030518 -0.003590
2 -2.005503 -1.398823 1.215619 1.182185 -0.473859 0.554021 0.007901
2 -1.765577 -1.413000 2.291600 0.344404 -0.784117 -1.594273 0.066491
2 -2.705044 -1.435061 0.696117 0.536048 -1.486186 0.434687 0.000438
2 -2.525124 -1.435420 2.202798 -0.879831 -0.844241 0.151624 0.000086
1 -2.197978 -1.433588 2.298802 -1.616348 -0.579511 1.286050 -0.017899
2 -2.805252 -1.412806 0.915019 -0.024880 0.046790 -0.710355 0.000328
2 -1.173188 -1.417024 1.279338 -0.488970 0.294680 -0.596701 0.009752
2 -2.204126 -1.416323 2.522474 0.227331 0.049002 0.171034 0.000306
1 -0.946989 -1.408455 2.484809 0.545291 0.217881 -0.189533 0.000025
2 -1.330105 -0.408878 -2.613028 0.092807 -0.279269 -0.540565 1.751414
2 -2.451092 -0.558904 -1.437393 1.191965 0.328128 0.285102 0.467152
2 -3.002842 -1.263369 -1.506847 -0.112645 -0.222952 0.143502 0.000632
1 -1.290222 -1.003481 -1.114601 -0.551900 0.026387 0.627569 -0.975673
1 -1.301051 -0.911587 -1.045552 -0.647938 1.012729 -0.742658 -0.975754
1 -1.973597 -0.371491 -1.839018 0.229563 0.966772 0.837620 -0.016528
2 -1.030291 -1.206499 -2.200535 0.794153 -1.086895 -0.063726 0.191293
2 -1.951695 -0.853051 -2.380861 0.032887 -0.105858 -1.258698 0.032172
2 -1.397853 -0.705282 -2.783317 -0.441628 -1.691514 -0.698021 0.025165
2 -2.290900 -0.568772 -1.975038 -0.753449 0.376880 0.469214 0.084115
2 -2.121322 -0.372085 -1.628387 0.038236 -0.358640 -0.778361 0.000063
2 -1.980524 -0.651139 -1.815944 -0.484434 0.441994 -0.473316 0.000031
2 -1.743549 -1.397259 -1.236689 0.646859 -1.107834 1.032394 0.005061
2 -2.098607 -0.238587 -1.974430 0.358822 1.098111 -0.373542 0.052655
1 -3.119394 -0.928141 -1.006162 -0.789145 -1.177092 0.839208 0.018180
1 -2.175110 -0.943919 -1.508370 0.215917 0.212292 -0.492938 0.000154
2 -1.431335 -0.771046 -2.226496 -0.625695 0.320634 0.271909 0.000065
2 -1.224878 -1.175202 -2.199923 -0.049780 -0.617337 -0.204110 0.013801
1 -1.468733 -0.971890 -3.114932 0.038309 -0.715523 0.080298 -2.567930
2 -2.560913 -1.323395 -1.709113 -1.274939 -0.383507 0.596249 0.006357
2 -1.319355 -0.242418 -2.154541 1.343024 1.478728 -0.457181 0.002303
1 -1.310425 -0.809132 -2.858930 1.222949 -0.028072 -0.336513 0.020989
1 -2.357773 -0.824977 -2.334256 -1.158280 0.669368 0.559974 0.000077
2 -3.050021 -0.626635 -1.578156 -0.623027 -0.214469 0.315498 0.067085
2 -1.282358 -0.848819 -1.300136 1.540803 0.303606 0.388959 0.000195
1 -1.550369 -0.090356 -2.061925 0.653167 -0.130335 1.706506 0.000306
2 -1.574439 -0.511095 -2.242938 0.783376 0.297236 0.250457 0.000217
1 -2.411917 -0.354838 -1.451306 -0.462968 -0.921037 0.820059 -0.621277
2 -1.075652 -0.247734 -1.707023 0.627403 0.012514 -0.903521 0.000120
1 -2.914237 -1.033825 -2.652279 -0.362579 0.425625 -0.032453 0.376145
2 -2.569774 -0.520306 -1.137197 -0.649050 -0.045632 0.223088 0.001154
2 -1.706007 -1.128713 -0.964972 -0.340760 -0.268277 0.866519 0.001187
2 -2.344143 -0.722404 -2.073203 -1.205096 -0.312930 0.057669 0.001836
2 -1.019681 -1.001565 -2.586046 0.750929 -0.312267 0.517249 0.000721
1 -2.141921 -0.236957 -2.665462 0.714547 1.284666 1.159565 -0.000503
1 -1.508405 -1.044604 -3.012425 -0.552076 1.160019 0.941838 -1.013758
2 -1.551964 -0.281394 -1.580699 0.503027 -0.841916 -1.083081 0.040476
2 -1.406345 -1.316547 -0.481986 0.246594 -0.060785 1.022609 0.000043
2 -2.963052 -0.797211 -1.134920 0.207675 -0.176651 -0.051514 0.356591
1 -2.367629 0.065765 -1.486567 -0.873366 0.259834 -0.109509 -0.335330
1 -1.447463 0.016252 -1.438574 0.060378 0.496457 -0.595640 -0.003037
1 -1.961429 -0.134112 -0.482278 0.939472 -1.052644 0.173280 -0.009822
2 -2.206810 -0.349422 -1.067687 0.085454 0.841763 0.373976 0.028147
2 -1.429970 -0.670934 -1.954531 -0.315282 0.758620 -0.519959 0.000311
2 -1.777231 -0.534626 -2.365212 -1.261583 0.651208 -0.491111 0.000383
2 -2.160469 -0.307328 -0.930090 0.384491 0.537518 0.337166 0.031122
2 -2.952008 -0.728929 -1.930244 -0.002220 0.617961 1.201057 0.003925
2 -2.233972 -1.157123 -1.207497 0.007963 -0.334416 -0.595909 0.024142
2 -2.272828 -1.091689 -2.438999 0.653391 0.217003 0.438174 0.000079
2 -2.447610 -1.078776 -1.872540 0.373671 -0.383075 0.059871 0.023618
2 -2.962142 -0.675156 -2.127226 -0.452483 0.734658 -0.524860 0.082977
2 -0.895594 -0.233495 -2.536703 0.411392 1.376328 -0.973240 0.000061
1 -1.836876 -0.260946 -1.654216 -1.375642 -0.557839 -1.025202 -0.062436
2 -2.353211 -0.114631 -2.934192 -0.169581 -0.482631 -0.163088 0.008365
1 -2.833737 -0.434886 -2.192491 -0.364587 0.404496 0.671898 0.002298
2 -2.880092 -1.095414 -1.949697 -0.275768 -0.897929 0.987859 0.000566
2 -2.226402 -0.797392 -2.583397 -0.178370 -0.562314 0.184609 0.000132
1 -2.684195 -0.825453 -1.002624 -0.158563 0.665360 0.030446 -0.003249
2 -2.233430 -0.384096 -2.317180 0.146687 -0.219787 -0.292314 0.000157
2 -2.726688 -0.449329 -2.557864 1.244041 -0.389436 -0.801614 0.008398
2 -1.435751 -1.141000 -0.921297 -0.322871 -0.768307 0.341372 0.000356
1 -2.313160 -0.950678 -0.758824 1.178912 0.998245 -0.133290 -0.100630
2 -1.909618 -1.192900 -1.797723 0.818481 0.172465 -0.250901 0.000152
1 -2.141279 -0.019004 -1.493220 -1.647449 0.871715 -0.635612 -0.032605
2 -1.455173 0.057160 -2.048266 -0.298011 1.024427 -1.021104 0.004669
2 -2.376509 -0.248491 -2.188814 -0.078555 -0.015709 0.390470 0.000396
2 -1.739659 -0.568201 -0.770571 1.630239 0.896263 -0.107546 0.000101
2 -2.235115 -0.457767 -1.914394 -1.015063 -0.099427 -1.487777 0.382512
2 -2.972400 -0.600896 -0.702603 -0.675225 0.402702 1.653527 0.000044
2 -1.507658 -0.089013 -0.841536 0.539733 1.058037 1.629621 0.866742
2 -1.984985 -1.030037 -1.647003 0.798303 0.161763 0.624098 0.000217
2 -2.439179 -0.630673 -1.532376 -0.916744 0.404225 -1.143013 0.468193
2 -1.903189 -1.377579 -1.311099 -0.027460 -0.867778 0.567868 0.004176
2 -0.835778 -0.447577 -1.053089 0.398256 0.771039 0.631232 0.003008
2 -2.733087 -0.959801 -1.851415 -0.188487 -0.637575 -1.318400 0.020042
2 -1.714189 -0.620449 -2.564236 -0.414527 0.953679 0.213887 0.002857
1 -2.831703 -0.242515 -0.788898 -0.063766 -0.098287 0.130332 0.049545
2 -1.282256 -0.215052 -1.823640 0.668343 -0.084951 -0.486185 0.000505
1 -1.415998 -0.402600 -2.885383 -0.287908 -0.271080 -0.230914 -0.005459
2 -2.887552 -1.319522 -3.036012 -0.390294 -0.736330 -0.177531 0.000210
2 -1.988096 -0.863323 -2.662382 -0.235253 -0.558040 -0.295518 0.006065
2 -2.611639 -0.698458 -2.740406 -0.561218 -0.917248 -0.099647 0.000890
2 -1.728923 -0.652388 -1.420962 -0.093400 -0.517541 0.666355 0.000515
2 -0.988520 -0.949506 -1.784316 0.464708 -0.995645 -1.055656 0.000009
1 -1.756175 -1.047871 -2.343762 0.051928 -1.357438 -1.256402 -0.000671
2 -2.592328 -1.097881 -2.101291 -1.076268 -0.864116 -1.664879 0.000775
2 -1.631977 -1.006606 -1.825858 0.768306 -0.548365 0.509564 0.000015
2 -2.687896 -0.405460 -1.736611 -1.194414 0.183889 0.598788 0.000038
2 -1.129529 -0.408141 -0.939002 0.956841 1.518636 -0.989174 0.001293
2 -3.103974 -0.320907 -2.543812 -0.493437 -0.058618 0.100121 0.440367
2 -2.746751 -0.167269 -2.569909 0.009245 0.555808 -1.585073 0.101899
2 -2.813203 -1.170555 -2.157564 0.001131 -0.649869 -0.902066 0.000531
1 -1.456164 -1.111603 -2.055006 0.153254 0.499385 -0.495828 -0.001830
2 -2.958545 -0.636385 -1.471072 0.113782 -0.477812 -0.343809 0.063960
2 -2.420654 -0.750047 -1.397390 0.458502 1.223344 -0.482058 0.004763
2 -1.548005 -0.996040 -2.584121 -0.585728 0.005525 0.312371 0.011047
2 -1.810044 -0.232069 -0.837386 0.872616 0.904954 1.581190 0.000297
2 -1.473268 -0.428541 -2.470239 -0.279971 1.134539 0.395657 0.001936
2 -1.901466 -0.080371 -2.800629 -1.077241 0.482983 0.359714 0.000156
2 -1.352427 -1.139091 -0.694943 -0.602792 -0.624950 -0.159472 0.003795
2 -2.086721 -0.622316 -2.388445 -0.361288 0.992672 -1.181258 0.000088
2 -2.035396 -1.278641 -2.557035 0.146144 -0.903380 0.863990 0.001399
2 -1.764754 -0.216793 -2.473871 1.383313 0.151806 -0.639171 0.330859
2 -2.505005 -0.946680 -1.819725 -0.289143 -0.994459 0.178580 0.023831
2 -2.017425 -0.326653 -0.817509 -0.248893 -0.413174 0.137411 0.003294
2 -3.045378 -0.693327 -2.274124 0.583745 -0.506457 -1.170289 0.040369
2 -1.557071 -0.594383 -2.667014 1.085841 0.448576 -0.702646 0.003341
2 -0.857244 -1.009981 -2.455164 0.406106 -0.454674 -0.723650 0.014138
2 -1.532574 -0.242187 -1.440048 0.566847 -0.851556 0.849332 0.062784
2 -2.208211 -0.446369 -2.890602 1.019644 1.060578 -0.313049 0.000404
2 -2.279025 -0.922052 -1.735605 -2.078779 0.894505 1.523529 0.000203
2 -2.616804 -1.000565 -1.054329 -1.112544 0.200300 -0.931178 0.001399
2 -1.143217 -0.716486 -2.765569 1.101029 0.498211 -0.818922 0.002613
2 -3.108833 -0.812825 -2.504627 -0.021742 0.447519 0.504324 0.004699
1 -2.534221 -0.372405 -1.497199 1.175747 0.303927 -0.869666 -0.619663
2 -1.613916 -0.417712 -1.467491 -0.512581 -0.079699 2.050471 0.003779
2 -2.267250 -1.229185 -0.783268 -1.669834 -0.162381 -1.203132 0.000108
2 -1.104677 -0.526041 -1.560030 -0.235802 0.170909 -0.204206 0.000014
2 -2.353549 -0.762772 -3.022828 0.051577 -0.432978 -0.611086 0.000058
1 -3.019789 -0.872574 -1.522788 -1.530513 -0.529468 0.168034 0.000130
2 -2.008160 -0.803821 -0.612520 -1.642194 -1.249612 0.321009 0.000042
2 -2.583899 -1.171410 -1.259436 0.653993 -0.841760 0.421600 0.013813
2 -2.745082 -0.866588 -2.259695 0.362872 0.188166 -0.320602 0.000786
2 -1.464590 -0.660012 -2.473715 -0.904233 -0.464393 -1.552463 0.001301
2 -1.315362 -0.327706 -2.544687 0.564740 -0.741258 0.591597 1.751468
2 -1.596441 -1.061911 -0.682069 -0.383836 -0.207391 -0.890917 0.036440
2 -1.929554 -0.817266 -1.407570 1.924052 0.543055 -0.747367 0.000106
1 -1.320983 -0.159395 -1.145247 -0.772353 0.407077 0.015650 -0.007999
2 -2.100181 -0.316383 -0.481505 1.571297 0.389783 1.139893 0.000218
1 -2.494799 -0.953634 -0.787282 -0.237894 0.527471 -0.640472 -0.106676
1 -1.367867 -0.856369 -1.792183 0.078215 0.162162 0.674334 -0.001287
2 -2.401087 -1.139912 -1.568680 0.305421 0.078129 -0.274279 0.000198
2 -2.452809 -0.955192 -1.344815 0.682210 0.351961 -0.450847 0.062533
2 -1.397486 -1.119292 -2.287380 1.300723 -0.435654 0.775056 0.001048
1 -1.668056 -0.754410 -2.713639 -0.791962 0.010702 1.033243 -0.000588
2 -2.574131 -0.972361 -2.299269 0.054096 -0.354128 1.383332 0.000912
2 -0.907508 -0.724763 -3.021958 -0.415774 0.670875 0.438143 0.000626
1 -3.104184 -0.810687 -1.989056 -0.060142 0.404703 0.869868 -0.017857
2 -1.535962 -0.848060 -2.503523 -1.809555 -1.262335 0.651777 0.009293
1 -1.456465 -1.188630 -2.962106 -0.964013 -0.668355 0.044234 -0.234277
1 -1.531550 -0.473141 -1.986131 1.799116 -0.550177 1.429691 -0.000843
2 -2.190549 -0.974066 -2.822779 -0.063295 0.234084 0.368995 0.001585
2 -1.497565 -0.403222 -3.082775 0.703583 0.375746 0.072524 0.000991
2 -2.786902 -0.572277 -2.658588 -0.674892 -0.266909 0.973342 0.057462
2 -1.312459 -0.048481 -2.477698 -1.350596 1.800429 0.270601 0.000401
2 -1.970101 -1.037414 -2.690679 1.002208 1.408535 -2.676231 0.004760
2 -2.099474 -1.084229 -1.213427 1.154357 -0.083296 1.074133 0.024135
1 -1.186018 -0.828324 -2.374202 1.208905 0.690891 -0.649877 -0.006451
2 -1.867762 -1.152811 -2.112338 -0.494628 0.048960 -0.355090 0.000025
1 -2.179476 -1.096677 -2.672655 1.727150 0.468327 -0.921712 -0.000051
2 -2.894564 -0.674267 -2.723269 -0.906077 1.055075 0.873556 0.012675
2 -0.950667 -0.775115 -1.533123 -0.270534 1.369451 -1.108526 0.000157
2 -1.112847 -0.221447 -0.475456 -0.665444 0.116580 0.056293 0.002764
2 -2.071286 0.031328 -3.107893 -0.000422 0.198659 -0.471166 0.000451
2 -2.863157 0.032447 -1.339927 -0.553013 0.131894 0.011458 0.001631
2 -2.042871 -0.693436 -2.869048 0.791446 -2.754451 -0.590092 0.001892
2 -3.115022 -0.215724 -2.486683 -0.468703 0.674747 0.262788 0.439577
2 -2.722417 -0.590589 -0.843791 0.186939 -0.999785 0.797882 0.000032
2 -1.559838 -0.295056 -1.295299 -1.212764 -0.363473 0.298056 0.092693
1 -1.207066 -0.161237 -2.029970 0.354369 -0.224323 -0.131144 0.000480
1 -2.408144 -0.023266 -1.513655 0.326730 0.379103 0.350096 -0.334961
2 -1.955110 -0.312885 -1.032045 0.197685 -1.666845 -0.299786 0.000898
1 -1.155129 -0.634925 -2.596878 -0.965815 -1.379851 -0.051052 -0.000336
2 -1.840899 -0.556260 -1.575600 0.968825 -0.903520 -0.123810 0.000474
1 -1.929710 -1.025071 -2.915129 -0.988869 -1.296049 0.499768 -0.001904
1 -3.003790 -0.822322 -2.206529 -0.303627 0.846388 -1.330344 0.012174
2 -2.912787 -0.905022 -1.106283 -1.558614 0.231453 -0.741886 0.355888
2 -0.980066 -0.858160 -1.306223 0.871742 1.824465 0.283649 0.000406
2 -1.003825 -1.159170 -1.492941 1.638079 0.599857 -0.221901 0.000394
2 -1.646063 -1.160154 -0.381713 0.531991 0.595731 1.005188 0.014331
2 -1.787966 -1.241349 -2.745196 -0.372260 0.039307 -0.962012 0.000084
2 -1.256702 -0.427677 -1.090967 1.192708 -1.194384 0.082567 0.001072
2 -2.881462 -0.556538 -2.374038 0.617356 -0.831291 -1.053890 0.026356
2 -2.479331 -1.093931 -1.353301 0.704630 0.866932 -0.036296 0.075947
2 -1.117756 -1.287624 -2.151711 1.295897 0.240450 -0.297966 0.201848
2 -1.562321 -1.351906 -2.816650 0.602894 0.083618 0.741604 0.001124
2 -1.266469 -1.045323 -1.934583 -1.259943 0.521139 -1.246381 0.000207
1 -2.770557 -1.045871 -0.605878 -0.945160 -0.559322 0.043885 -0.002402
2 -1.169445 -0.502325 -0.714678 -0.746485 0.804924 -0.974324 0.000081
1 -1.896976 -0.851820 -1.154822 0.325638 1.717366 -0.030498 0.000053
2 -2.674844 -0.530449 -2.840829 0.077008 1.395981 0.547500 0.001201
2 -2.394418 -0.031703 -0.805443 -0.847176 -0.237403 -0.372837 0.003040
2 -1.688958 -0.191255 -2.164678 -0.021582 -0.798692 -0.492025 0.001057
2 -3.044843 -0.182661 -1.897971 0.200394 -0.596806 0.146975 0.000017
2 -0.958689 -1.358899 -1.423822 -0.401938 -0.224675 -0.282416 0.000438
2 -1.435635 -0.774529 -2.940125 -1.047890 -0.392150 -0.246877 0.033270
2 -2.858952 -0.023904 -1.709420 -0.761341 -0.183008 -1.132572 0.000054
2 -2.184927 -0.039010 -2.927991 0.212313 0.443327 -0.214703 0.465099
2 -2.815077 -0.200793 -0.522017 -0.043148 -1.324473 -0.130678 0.001765
1 -1.815529 -0.260232 -2.370505 -0.728680 -1.490419 -0.402446 0.329844
1 -2.437140 -0.071514 -1.791661 -1.111460 -0.461338 0.842078 -0.011755
2 -1.363264 -0.945172 -2.483380 -1.872408 -0.588283 0.136682 0.001571
2 -2.877797 -1.312413 -0.787637 0.800298 -0.567746 0.851587 0.002649
2 -1.537886 -1.104761 -2.728379 0.566087 0.359810 1.329814 0.003356
2 -2.254906 -0.344506 -1.961041 0.261078 -1.434889 0.405469 0.303513
2 -1.912349 -0.783721 -2.507327 -1.711854 -1.741268 1.980882 0.033993
2 -1.866784 -1.069050 -3.097428 0.884353 1.036607 0.090550 0.002014
2 -2.512043 -0.334907 -1.102036 -2.312891 -1.797248 -0.064111 0.001154
1 -1.461584 -0.185987 -0.878698 -2.121291 1.813561 -0.619596 0.858537
2 -3.097874 -1.060718 -1.139569 -0.521044 1.238309 0.074323 0.005470
2 -2.413368 -1.124433 -2.745005 -0.025505 1.088747 0.938721 0.000106
2 -2.865438 -1.144116 -2.669125 -1.374847 0.456686 0.030216 0.376147
2 -1.085885 -0.565467 -2.486927 -1.949485 0.663638 1.230115 0.056039
2 -2.223783 -0.680186 -2.813805 -0.877629 -0.036541 1.149872 0.002029
2 -2.385165 -0.315423 -2.858467 -0.702038 0.584412 0.217177 0.000660
2 -2.171382 -0.140084 -2.990673 -0.063805 0.061358 0.119686 0.464675
2 -1.404263 -1.214279 -1.299319 0.711792 0.875665 -0.221812 0.003907
2 -2.907779 -0.118375 -0.997737 0.845856 0.641690 -2.312963 0.000080
2 -1.508219 -0.947714 -1.369642 -2.321874 2.228009 -0.040129 0.000062
2 -1.524483 -1.187078 -0.714840 -0.797464 1.242338 0.546170 0.039807
1 -2.851438 -0.448306 -2.705844 0.598874 -0.136929 2.026577 0.038843
2 -0.880561 -0.112199 -2.898829 0.464908 0.013313 1.371806 0.129650
1 -0.992346 -0.370675 -1.120167 0.061619 -1.891058 1.161591 -0.000153
2 -2.987840 -1.020293 -2.170614 0.393553 -0.026827 -1.496965 0.001169
2 -2.267594 -1.112331 -3.011587 -0.451319 -1.422537 0.490215 0.000171
2 -1.983097 -0.101547 -0.988902 0.579279 0.365440 0.167003 0.000434
2 -2.909466 -0.342002 -0.719250 0.931156 0.428641 -0.023863 0.049534
2 -2.862870 -0.511849 -3.087173 -0.252111 -0.353275 0.106426 0.498867
2 -2.815343 -0.842526 -1.790192 1.579942 0.159513 0.268267 0.019819
2 -2.845377 -0.037717 -0.345174 1.400445 -0.063841 1.207447 0.123826
2 -2.832617 -1.190907 -0.410054 -0.284747 -0.695954 0.007147 0.000067
2 -1.639185 -0.449305 -0.383706 -0.482604 0.587104 0.309981 0.002431
1 -1.446078 -0.465641 -0.312733 0.343319 0.639182 0.279629 0.000228
2 -1.417679 -0.772101 -0.338114 0.456445 0.370273 -0.091979 0.000986
2 -1.676101 -0.958388 -0.503882 0.585477 0.897158 -0.883162 0.001285
2 -1.598988 -0.713800 -0.637963 0.610506 -1.135831 -1.236515 0.000115
2 -1.059760 -1.064864 -0.398011 1.622811 -0.257831 -0.756752 0.000070
2 -2.454068 -0.780735 -0.685846 0.626889 -0.396663 -1.359492 0.000922
2 -1.299612 -0.932802 -0.582202 1.459178 0.138764 -1.105393 0.000120
2 -1.573601 -0.897734 -0.331548 -0.675682 -0.343255 0.063109 0.132180
2 -2.489649 -0.069552 -0.595952 -0.995084 0.619435 -0.643027 0.003840
2 -1.977423 -1.110565 -0.296289 0.013081 0.386614 0.612581 0.008527
2 -2.442637 -0.511477 -0.597707 0.205418 -0.013802 -1.470194 0.000037
2 -2.128091 -0.598676 -0.494265 -1.864190 -0.937155 -1.112469 0.000050
2 -2.423170 -0.236232 -0.609667 -1.513244 -1.850458 -0.763420 0.003503
2 -1.523017 -0.296497 -0.411317 -0.136136 0.206069 -0.898538 0.002494
2 -2.022252 0.072276 -0.457677 -0.498913 1.002489 -0.285268 0.011079
2 -2.993363 0.018038 -0.777359 0.331557 -0.134868 0.840393 0.000033
2 -1.609878 -0.165047 -1.302203 -0.336938 -0.782114 1.778660 0.078421
1 -2.658695 -0.073680 -2.613762 0.393713 -0.574619 0.538060 0.101259
1 -1.692796 -0.172612 -0.414098 -0.524043 -1.397630 0.018849 -0.008795
1 -1.772880 -0.099026 -1.770030 -0.224746 -1.075969 0.087866 -0.051053
2 -2.730932 -0.076879 -0.401948 0.374719 -0.581658 0.629225 0.125091
1 -1.210189 -0.084398 -2.720353 0.238121 -0.973450 0.709330 -0.000764
2 -1.651045 -0.011925 -0.744381 -0.199030 -0.576607 1.050479 0.001927
2 -3.075166 -0.502851 -2.631161 0.217317 0.086172 0.155602 0.001304
1 -1.423377 -0.875205 -3.083702 -1.159948 0.178191 0.299762 -1.131242
2 -0.965938 -1.330856 -1.889616 -0.754796 -0.863411 -0.324886 0.001039
2 -1.953649 -0.958309 -0.361636 -0.536164 0.193153 -0.919794 0.008286
2 -2.193933 -0.189660 -2.070562 -0.435866 -2.083289 0.502761 0.051783
2 -2.502390 -0.086142 -3.027855 -1.159197 -1.196889 -0.700641 0.436961
2 -2.824782 -0.082030 -2.249827 0.674385 -1.084319 -0.036967 0.000004
1 -1.185733 -0.114711 -0.605588 -0.830811 -1.427708 -0.173064 0.001746
1 -2.935972 -0.437420 -1.627499 1.257579 0.549381 0.024458 -0.000350
2 -1.708687 -1.379407 -0.893342 0.442437 0.104748 0.414910 0.000249
2 -1.538889 -1.330320 -1.285421 0.218394 0.425601 1.074408 0.004319
2 -2.590396 -1.283945 -2.203116 -1.265493 1.218307 -0.854526 0.001089
2 -2.499638 -1.295594 -0.817903 0.641191 1.197328 0.404491 0.000096
2 -1.659829 -1.274373 -1.090608 -0.249882 1.145768 0.798949 0.002045
2 -2.020593 -0.253926 -2.905686 -0.125112 1.084895 1.621526 0.000862
2 -2.900796 -0.601749 -2.230003 1.335178 -1.913843 0.391483 0.101411
2 -0.929115 -0.667405 -2.372597 -0.121045 -0.043643 1.921238 0.000466
2 -1.637381 0.034431 -1.517028 0.024221 -0.439104 -0.661620 0.000750
2 -0.959527 -0.025088 -2.103108 0.991576 -1.028890 -0.179926 0.000885
2 -1.230823 0.010493 -1.841628 -1.776973 -0.944581 -0.285437 0.000240
2 -3.085115 -0.943188 -0.373110 0.325660 -0.005469 1.051450 0.000074
2 -2.935263 -1.174682 -1.689378 1.661870 1.288314 0.008877 0.000469
2 -2.925548 -1.348669 -1.943220 0.608095 1.070657 0.350057 0.000317
2 -1.407543 0.014212 -0.645522 -0.923636 -1.250535 0.153278 0.000183
2 -3.104820 -0.544455 -2.165498 -0.192051 1.323089 0.429482 0.004938
2 -0.842578 -0.088930 -3.024256 0.179907 -0.022291 1.025417 0.129412
1 -0.956827 -0.536978 -2.572160 -1.567324 -0.072407 0.084400 -0.017222
2 -2.147134 -0.003927 -0.759833 0.181295 -1.833974 -0.507137 0.000400
2 -1.470495 0.032043 -2.351603 0.074212 -1.688015 -0.345526 0.000373
2 -0.875720 -0.162741 -2.231667 -0.769162 1.012151 -0.738984 0.003322
2 -1.372844 0.026495 -3.095116 0.556982 1.111235 0.523868 0.001738
2 -1.563649 0.013250 -3.063140 -0.177321 0.127643 1.183004 0.001416
2 -0.880794 -0.823949 -1.079522 -1.890905 -0.583238 1.045258 0.000114
2 -2.392202 -0.705469 -0.216757 -1.844957 0.956706 0.415080 0.017324
1 -2.186786 -1.190130 -0.276377 -0.586622 -0.538695 0.412174 0.016242
1 -2.132791 -0.377336 -0.191192 0.617458 -0.741516 0.734255 0.020563
1 -2.536430 -0.250169 -0.252210 0.067670 -0.464642 0.450159 -0.000262
2 -1.036557 -0.682319 -0.313751 0.270964 -0.745303 -1.675153 0.005221
2 -2.815197 -0.430306 -0.210923 0.764320 1.385913 0.755341 0.003259
2 -3.081477 -1.140837 -0.201739 -0.878007 -0.591939 0.663972 0.000065
2 -1.576221 -1.030189 -0.319689 0.603147 -0.602231 -0.791019 0.151327
2 -2.234524 -1.115028 -0.138356 0.220167 0.901208 0.696451 0.118282
2 -2.741228 -0.267507 -0.182239 0.003693 -1.411815 0.849796 0.003605
2 -1.428072 -0.286366 -0.131034 0.070024 0.834783 0.852354 0.000062
2 -1.128326 -0.827746 -0.341964 0.336167 2.013533 -1.288560 0.005184
2 -1.187087 -1.238463 -0.185441 0.514549 -0.715506 0.140610 0.000025
2 -1.535979 -1.035708 -0.153657 0.240137 -0.636327 0.779632 0.006904
2 -1.810756 -0.495260 -0.255301 -0.487386 -0.658029 -1.061573 0.187469
2 -0.864853 -1.126877 -0.119491 -0.135478 -0.385734 0.743589 0.000097
2 -3.099707 -0.189394 -0.174294 0.296834 0.146813 0.084574 0.000384
2 -1.826174 -0.596392 -0.176562 -1.225497 -1.166249 -0.017870 0.187044
2 -2.149546 -1.328993 -0.189982 0.184693 -0.609734 -1.066352 0.008238
1 -2.306508 -0.824237 -0.159107 1.052061 0.900305 -0.106065 -0.095925
2 -3.061319 0.010269 -0.309550 1.564553 0.149019 -0.583400 0.000364
2 -2.203633 -1.397451 -3.121790 -1.467759 -0.121433 -0.451886 0.000042
2 -1.172826 -1.382517 -2.597788 -1.331431 0.364866 -0.187472 0.054888
2 -1.622834 -1.390380 -1.907463 -0.279780 0.661376 -0.330205 0.000078
1 -2.867336 -1.387020 -0.955581 -0.242508 0.674677 -0.006958 0.002677
1 -0.877335 -0.276287 -0.105680 0.504723 -0.654253 0.431161 -0.023350
2 -1.661674 -0.522278 -0.039041 -0.255209 0.607182 1.285238 0.000324
2 -1.135782 -0.667296 -0.074597 -0.971393 -0.367112 0.981470 0.000097
2 -2.659996 -0.581511 -0.051874 -2.078828 0.016470 0.871906 0.000431
2 -1.986991 -0.415531 -0.158102 0.428212 -0.593789 -0.718276 0.022444
2 -1.798680 -0.138128 -0.063989 2.645470 0.498789 -1.814796 0.000021
2 -1.632883 0.034438 -1.890939 -0.655004 -2.578113 1.009457 0.000534
2 -2.494373 0.088208 -1.937671 0.639472 -0.712406 -0.281085 0.002996
1 -2.220644 0.112083 -0.350403 -1.079756 0.952942 0.337404 -0.000638
2 -2.298661 0.074468 -2.513520 1.147428 -0.408474 -0.836691 0.000001
2 -3.039622 0.058680 -2.897996 0.595141 -0.965054 -1.555346 0.001014
2 -1.611286 0.093825 -1.186657 -0.415922 -0.433855 0.084495 0.000582
2 -2.349322 0.090837 -0.676736 -0.594380 -0.654526 -0.399609 0.090674
2 -2.872559 0.080621 -3.107535 0.159874 -1.652782 0.563840 0.256732
2 -0.835072 -0.317882 -0.627782 -0.137816 -0.178042 0.291939 0.000041
2 -0.841858 -1.187528 -2.575920 -0.314833 -0.560622 0.246462 0.000552
2 -3.116133 -0.931093 -2.373065 0.466420 -0.677444 0.455178 0.004890
2 -1.673870 -1.019853 0.025652 -0.051321 0.285957 -1.148253 0.006412
2 -2.400618 -0.197770 -0.005984 0.671667 0.713566 1.629582 0.054289
2 -0.913366 -0.916067 -0.005039 -0.798410 1.734905 -1.527921 0.071965
2 -2.741750 -1.280297 0.011710 -1.791838 0.718226 -1.488736 0.000010
2 -2.983632 -0.120284 0.024228 -0.671609 0.837721 -0.363164 0.020368
2 -3.023779 -0.316562 0.003141 0.444261 -0.267568 -0.993023 0.001254
1 -1.957018 -1.356439 0.007137 -0.027916 -2.167444 0.746143 -0.592652
1 -2.288836 -0.842246 0.019624 0.025454 -0.360026 0.653802 -0.111837
2 -3.002167 0.067533 -0.037646 -0.711569 0.497860 0.263736 0.001159
2 -2.284207 -1.097886 -0.013846 -1.028006 0.438980 1.120426 0.108062
2 -2.473152 -0.481669 -0.006396 0.312374 -0.182948 0.003489 0.001650
2 -1.016969 -0.416053 -0.040206 -0.223396 0.137746 -0.119557 0.000625
2 -2.935208 -0.821983 0.016490 0.518619 -0.336624 0.635749 0.001097
2 -2.334146 -0.343387 0.000727 -0.664775 -0.901013 1.227612 0.015345
2 -1.883928 0.130845 -1.338922 -0.484270 -0.861354 -0.132881 0.053676
2 -1.735105 0.162715 -2.261499 -0.985683 -0.556910 0.088251 0.000689
2 -2.639061 0.162678 -2.025990 -0.349953 0.001389 0.718609 0.002635
2 -0.864624 0.150190 -2.808915 -0.724445 -0.686662 1.002447 0.000424
2 -1.206856 0.126177 -2.107619 1.407094 -0.557776 -1.340363 0.003601
2 -2.660410 0.165794 -0.677809 -1.182146 1.346364 0.710858 0.004744
2 -2.075692 0.147539 -1.253531 0.331010 0.145206 1.082011 0.912714
2 -2.064386 0.159274 -1.365461 0.052451 0.372516 -0.338737 0.914839
2 -2.939909 0.150407 -1.209569 -0.176832 1.318131 0.138915 0.001616
2 -3.015394 -0.712183 2.007908 -0.291756 0.427963 1.298502 0.000617
2 -1.323711 -0.982229 1.147081 -0.327496 -0.007314 0.619688 0.000325
2 -1.980036 -0.869192 1.403614 0.882477 -1.310058 0.465092 0.000356
1 -2.506470 -1.136086 1.938432 0.646015 -0.752671 -0.291209 -0.003307
2 -1.306263 -0.240858 2.618287 -0.655229 0.531861 -0.112095 0.007180
1 -1.899636 -0.631678 2.443619 -0.427147 0.404522 1.050820 -0.003850
2 -0.911592 -0.607538 0.936899 0.329539 -0.808121 -1.033854 0.000756
2 -2.704577 -1.323507 2.850230 1.407836 0.690931 -0.376788 0.000412
2 -1.990512 -0.540943 1.350465 0.549784 -0.492455 -0.050534 0.000096
2 -1.416273 -0.605683 1.829019 1.671893 0.518506 0.066599 0.000688
1 -1.327968 -0.493968 3.074847 0.330170 0.361719 0.851265 -0.007219
2 -2.531904 0.061523 1.293575 0.072107 0.647868 0.043027 0.002075
2 -1.688090 -0.421881 1.280686 -1.752193 0.368848 1.070506 0.000033
1 -1.338211 -0.717939 2.050259 -0.285693 0.083146 0.070672 0.086614
2 -2.117296 -0.469637 2.046046 -0.196512 -0.320215 -0.601115 0.024310
1 -1.976472 -0.424503 1.090041 -0.346068 -0.165202 0.519920 -0.048044
1 -1.415152 -0.310743 2.728543 0.144286 -0.056720 -0.274865 -0.000241
2 -1.972554 -0.923885 1.874172 -1.588737 -0.663448 -0.763985 0.021706
2 -1.239744 -0.056039 0.927384 -0.382905 0.132126 0.457571 0.000087
2 -1.279962 -0.307370 1.891035 -0.314921 -0.353439 0.601424 0.000036
2 -2.767776 -0.346090 1.911127 -1.102442 0.918647 -0.268165 0.004492
2 -1.498465 -0.388388 1.600008 0.074198 -0.075458 -0.603597 0.001834
2 -2.245380 -1.174808 2.462730 -0.869997 -0.119453 1.343107 0.001849
2 -1.816211 -1.348933 0.826425 -0.842426 -1.001783 -0.871642 0.000769
2 -1.988524 -1.155383 3.011425 -1.136094 -0.518636 0.890047 0.000907
2 -2.381086 -0.035922 2.672557 1.100514 0.676835 0.089785 0.001710
2 -2.986901 -0.082910 0.960384 -0.357118 0.159381 0.379388 0.000315
2 -2.658569 -0.755469 1.957173 -0.423553 0.478169 1.475737 0.230063
1 -1.847298 -0.979137 2.410770 1.161533 -0.879342 -0.186527 -0.848747
2 -2.836930 -0.437760 1.771918 -0.486660 1.227215 -1.355045 0.003423
2 -2.308987 -0.923029 1.113574 0.093344 0.477298 -0.874018 0.199756
2 -2.388295 -0.554459 1.137126 -1.150251 0.325210 0.524853 0.000653
2 -2.459079 -1.368745 0.508955 -1.182514 -0.650655 -1.212330 0.349020
2 -2.926352 0.026144 2.194193 -1.173869 0.246757 0.732894 0.032765
2 -2.066034 -0.139068 2.792920 -0.606189 0.552332 0.212608 0.000609
2 -1.930711 -0.626106 1.716923 -0.091511 -0.403551 0.707681 0.002445
2 -2.851253 -0.576773 2.882626 -0.649434 -0.005681 0.522393 0.002902
2 -2.174082 -0.393607 0.967222 -0.215924 -0.874461 -1.195296 0.000464
2 -1.415314 -1.359150 0.997677 -0.044993 0.003228 0.337048 0.000210
1 -2.567279 -0.060733 3.118361 0.091370 1.258124 1.159104 0.433488
2 -1.576002 -1.385632 2.841546 0.481397 -0.294849 0.539866 0.000017
2 -1.015733 -0.805663 2.662827 1.036240 -0.676113 -0.597789 0.001276
2 -1.932438 -0.781547 1.918824 -0.261720 -0.076709 -0.459140 0.021775
2 -1.245745 -0.812040 0.813156 0.741036 -0.299632 -0.536685 0.008801
1 -1.984232 -0.396464 2.021449 -0.269908 0.259139 0.928440 0.025970
2 -2.504998 -0.780500 2.076336 -0.263467 -0.500342 0.225718 0.002505
2 -2.571790 -0.889316 1.090283 1.215765 0.813170 -0.081896 0.000100
2 -2.451752 -0.802086 0.772119 -0.501162 -0.240257 0.448235 0.001905
2 -1.128187 -1.069681 1.081598 1.072247 -0.447496 1.124054 0.007145
1 -1.688845 -0.474922 2.795014 -0.551710 0.978132 1.075724 0.019752
2 -2.771911 -0.770082 0.765069 -0.244992 -0.099812 0.194812 0.008615
2 -2.522098 -0.164651 2.009958 0.188402 -0.045665 -0.015714 0.046369
2 -2.401437 -0.413654 0.973759 -0.446888 0.059858 -0.240036 0.000595
2 -2.045578 -0.165056 2.586872 0.616668 0.430893 -0.859678 0.000813
2 -2.877179 -0.652298 2.347097 0.706537 1.174542 -0.423567 0.000073
2 -1.998961 -0.840057 2.222233 0.535450 -0.222849 -0.135876 0.000645
1 -1.789984 -0.559450 1.497781 -0.104397 0.394066 -0.668945 -0.000142
2 -2.132888 -1.372852 1.362277 0.184651 -0.564753 -0.717346 0.106120
2 -2.456133 -1.014786 1.526775 -1.577917 -0.768875 -0.408750 0.059083
2 -2.194239 -0.712317 2.229012 -0.320931 -0.441594 -0.002284 0.022401
2 -2.369077 -0.579089 1.730082 -1.621047 -0.323608 0.718944 0.001611
1 -2.633665 -0.641591 2.011414 0.212383 0.417480 -0.310477 0.189074
2 -0.905013 -0.634262 2.685996 0.996051 -1.364478 -0.125295 0.023459
1 -1.925338 -1.051345 2.406999 -0.436122 -1.246649 0.680278 -0.858488
2 -0.899887 -0.753660 2.053927 0.318771 0.067696 0.720227 0.000011
2 -2.238936 -0.429562 2.317526 -0.448278 0.030564 -0.395810 0.000400
2 -2.128119 -1.358591 1.711567 0.885329 -0.202874 -0.879134 0.002663
1 -1.589359 -0.431085 1.946052 0.877977 0.315576 0.357689 0.000500
2 -1.841921 -0.950250 2.572491 0.165785 0.719782 0.692213 0.024342
2 -1.658011 -0.144161 1.456280 0.043750 0.877533 0.236203 0.002044
2 -2.849356 -0.531978 2.032001 -0.355548 -0.095248 -1.026793 0.000339
2 -0.872433 -0.217566 2.367314 0.056529 1.170525 -0.659399 0.042428
2 -1.385219 -0.659516 1.148203 0.833868 -0.231671 -0.881280 0.000670
2 -1.425457 -0.622195 2.585022 0.736975 -0.147570 -0.272762 0.008970
2 -3.096102 -0.935151 0.767516 -0.715283 0.115492 0.003527 0.000172
2 -1.345770 -0.755165 2.182876 0.342273 0.695908 0.691112 0.084651
2 -2.862543 -0.264419 2.343309 -0.319003 -0.041117 -0.509583 0.001510
2 -2.565836 -1.149135 1.271407 0.923398 -0.904588 1.489237 0.001693
1 -2.396445 -0.495972 1.971650 -0.453595 0.504202 -0.869266 -0.022126
2 -1.790988 -0.079895 1.573615 0.388876 -0.114718 -1.490286 0.001982
2 -1.798797 -0.461809 2.342015 0.041124 -0.746280 -0.122221 0.000587
2 -1.623539 -0.444399 2.930723 0.758146 0.920544 1.395121 0.026049
2 -1.631260 -0.977862 0.515911 1.384055 0.538108 -0.177486 0.001040
2 -2.602710 -0.286063 2.006176 1.073346 -0.532429 0.437182 0.044413
1 -1.303064 -0.739647 1.507784 0.550701 -0.551183 -0.540506 0.001445
2 -0.873626 -0.533269 1.275944 1.579298 -1.300836 -0.121731 0.000023
2 -2.110793 -0.322609 0.717117 -0.564660 0.169271 -0.910024 0.008851
2 -2.820145 -0.968375 1.195736 -0.598285 0.777400 -0.344765 0.002789
2 -1.887432 -0.826604 2.665435 -0.423717 0.469747 1.822919 0.012982
2 -1.236844 -0.675762 1.907240 1.224996 0.083340 0.313695 0.004022
2 -2.660679 -0.563393 2.803381 -0.617029 -0.457024 -0.079846 0.082886
2 -1.341673 -0.750829 0.689248 0.118274 -0.528994 -0.409310 0.261803
2 -2.429733 -0.274318 0.698510 0.430888 0.013273 -1.242401 0.000732
2 -2.700469 -0.671897 2.727488 0.393542 0.014593 0.416198 0.082120
2 -2.457550 -0.685235 1.425033 -0.556301 -1.026659 -0.351947 0.001695
2 -2.075018 -0.704113 2.376249 1.699908 1.708783 0.505308 0.003150
2 -0.839009 -1.244593 1.399708 0.423462 -0.148301 1.076097 0.010757
1 -1.400613 -1.172916 0.742200 -0.114852 -0.872797 -0.439435 0.023104
2 -1.959896 -0.361085 1.786609 -1.252048 0.530439 -0.920805 0.016767
2 -1.159474 -0.856383 2.213035 0.234946 -0.236483 0.111181 0.000513
1 -2.308340 -0.316127 1.808735 -0.432945 1.019927 -0.841999 -0.017009
2 -1.236088 -1.025367 1.435886 -0.494629 0.268828 -0.073265 0.000203
1 -2.511750 -0.070648 0.808690 -0.340767 0.216649 -0.968241 -0.875203
1 -2.893283 -0.635986 1.012581 -1.243073 -1.053990 -0.394335 -0.002002
2 -1.169423 -0.340805 1.478634 -0.458142 -0.105986 -1.627212 0.000286
1 -1.410064 -0.426800 1.435599 -0.725601 0.776961 0.127655 0.002023
2 -1.155871 -1.094109 2.298244 0.916150 -1.981587 0.507160 0.000060
2 -0.888533 -0.196960 2.511055 0.440808 0.338061 -0.448336 0.052616
2 -2.263626 -0.786265 0.759446 0.158233 0.680925 -1.233196 0.001900
2 -1.588339 -0.736997 1.451729 0.968378 -0.360695 -0.619603 0.000048
2 -2.074809 -1.300508 1.969949 -1.709924 -0.011141 0.429698 0.003771
2 -1.366635 -0.734808 0.956592 1.038673 0.592322 0.383536 0.001799
2 -1.591789 -0.622577 2.907473 0.814302 -0.323963 1.031985 0.003548
2 -3.059284 -0.651520 2.539717 -1.183401 -0.368991 -0.301008 0.001570
2 -2.248236 -0.845541 1.996458 0.089279 0.304424 0.260155 0.000061
2 -2.193834 -0.361509 3.041809 -0.885520 -0.544516 0.519441 0.010221
1 -2.488318 -0.385972 1.456251 0.041761 -0.544775 -0.727073 0.021941
2 -1.914574 -0.460940 1.632911 -0.386094 1.575336 0.049587 0.004905
2 -1.732353 -0.925794 1.985843 -0.253721 -0.226231 -0.438958 0.000515
2 -1.643449 -0.907445 0.975187 -0.516002 -1.298570 0.814196 0.006234
2 -1.317004 -0.579338 1.432244 -0.202426 -0.539371 0.146802 0.008137
2 -2.395867 -0.829415 2.266491 1.333973 1.085985 -0.277221 0.001423
1 -2.722393 -1.183385 2.662773 -0.709582 0.103684 -0.304871 -0.139566
2 -2.373707 -0.428314 1.354618 -0.679064 0.255836 0.341895 0.047471
2 -2.752508 -0.480684 1.108603 0.189923 -0.257295 -0.195352 0.000199
2 -2.493254 -0.516353 1.336584 -0.335233 -0.983039 -0.096464 0.037913
2 -1.842096 -1.005231 2.151996 0.386849 0.007056 -1.067699 0.268965
2 -2.015149 -0.392762 2.303184 0.523708 0.753224 -0.424600 0.044868
2 -2.730837 -0.403071 2.583388 0.658374 0.742270 -0.289565 0.000030
1 -2.185042 -0.777038 2.616840 1.114340 -0.433689 1.608854 -0.005485
2 -1.480284 -0.497815 0.834441 -1.091357 -0.664776 0.367698 0.008891
2 -1.828258 -1.110268 2.218805 0.318847 0.556137 0.908965 0.268854
2 -2.318232 -0.646772 2.295852 0.160269 1.521166 2.392431 0.021374
2 -1.971370 -0.456977 2.180181 0.418189 1.124115 1.021749 0.052338
2 -2.749094 -0.870692 1.985479 -0.094240 0.485053 -0.241086 0.032850
1 -1.849265 -0.372355 0.933401 0.098440 0.067012 0.149870 -0.046227
2 -2.027029 -0.479562 0.785883 -0.481399 0.741446 0.481840 0.003747
2 -1.237678 -1.207388 1.222491 -0.727171 -0.474613 0.814007 0.000561
1 -2.397529 -1.212748 1.630415 1.187941 -0.011750 0.794613 -0.003679
2 -1.526961 -0.740829 2.527760 -0.395974 0.588519 -0.998923 0.008973
2 -2.941242 -0.562861 0.688599 0.803260 0.161560 -0.903751 0.000113
2 -2.959396 -0.239661 1.358107 -0.186204 1.934744 -0.327749 0.003395
2 -1.779823 -0.979045 0.900006 0.120354 0.095476 0.664725 0.006238
2 -2.730858 -0.231235 3.028992 -0.294771 0.086613 -0.075578 0.000260
2 -1.103877 -0.590969 1.483261 -0.728894 0.042308 -0.248261 0.000563
2 -0.863605 -0.499116 3.018605 0.014116 -0.409641 1.129744 0.007178
2 -0.952377 -0.294138 1.569712 0.601689 -0.833469 -1.030274 0.039861
2 -2.516451 -1.237819 0.898451 1.237332 -0.157002 0.293968 0.000351
2 -3.030907 -0.428928 3.003193 0.178878 -0.431046 0.009375 0.000182
2 -2.304346 -1.370647 1.401692 -0.055724 -0.106813 -0.262621 0.004707
2 -1.803464 -1.149975 2.618922 0.573562 -0.518232 0.891437 0.000650
2 -1.370024 -1.144912 3.084265 0.821278 -0.008765 0.330963 0.001398
2 -2.213440 -1.186082 2.095080 -0.680141 0.057184 0.024372 0.000363
2 -2.796874 -0.780790 1.426593 -0.787859 0.816182 -0.195801 0.000387
2 -1.817149 -0.819694 1.267903 -1.209882 1.209242 -1.065822 0.000363
1 -1.947062 0.071281 2.362153 -0.283904 0.651408 1.221492 -0.001522
2 -2.694078 -0.460029 1.488567 0.072720 -0.918428 -1.347722 0.000470
2 -1.706147 -0.341457 1.798192 -0.224448 -0.608527 0.370607 0.007276
2 -1.962785 -0.301945 0.799409 0.909086 -0.133246 0.039487 0.010406
1 -2.569580 -0.098951 0.910830 0.769078 0.629966 0.688468 -0.874359
2 -2.259825 -0.260379 0.580178 1.406625 -0.496486 -0.285321 0.007096
2 -2.102018 -0.408618 1.841575 -0.761795 -0.710872 -0.121783 0.015682
2 -2.139934 -0.936292 3.114714 0.282074 -1.891588 0.210370 0.000115
2 -1.445864 -0.713560 0.749710 -1.373357 -1.096185 -0.534942 0.248161
2 -2.656290 -0.205996 1.523909 0.353586 -0.343908 -0.910711 0.000174
1 -1.264877 -0.443917 2.418019 0.437337 -1.178453 0.018799 -0.001541
2 -2.532097 -0.444008 2.947080 -0.799255 -0.788863 -0.506945 0.000449
2 -1.545769 -0.290700 1.826394 0.987401 -1.517249 -0.345077 0.009773
1 -1.267638 -0.470079 0.708263 -0.700454 0.052018 -1.217610 -0.055075
1 -1.234688 -1.248750 1.495243 -0.899442 0.413745 -1.294603 -0.002151
1 -1.637335 -1.325928 0.955332 0.923424 -0.155762 -0.056229 -0.006135
2 -1.072019 -1.165286 0.952171 0.613507 0.741989 0.668072 0.006678
1 -2.276310 -1.004578 2.383666 0.002419 -0.730805 0.190833 -0.003930
2 -2.357928 -0.985439 1.625230 -0.587548 0.896022 0.173375 0.059076
2 -0.997095 -0.084172 2.561061 -0.393726 -0.059143 1.036285 0.021187
2 -2.471382 -0.521500 1.577461 1.636978 -0.185415 -0.747775 0.004917
2 -2.676386 -1.014359 2.354762 -0.048892 0.535814 0.121580 0.000003
2 -3.007584 -0.871785 2.144972 -1.492201 1.334879 0.136953 0.000557
2 -2.708460 -1.110141 1.145646 0.589189 -1.325457 0.376697 0.003632
2 -2.678044 -0.503047 0.524382 -0.119203 0.152164 0.272924 0.004449
1 -1.241720 -0.642466 0.602838 0.700172 0.019662 0.543028 -0.048646
2 -1.855283 -0.397183 0.559441 0.082403 -0.524535 0.582555 0.003292
2 -2.726686 -1.202351 0.680852 -0.969509 0.383875 0.873456 0.047239
2 -1.253364 -1.211860 0.730628 0.696970 0.441140 1.500523 0.024825
2 -1.643643 -0.492237 0.801477 -1.283018 -0.949429 1.272642 0.008694
2 -2.705718 -1.207974 1.435941 0.842180 -0.642928 0.549155 0.001514
2 -2.326309 -1.035685 1.172632 0.494139 0.461842 1.488906 0.199747
2 -1.103632 -0.243394 0.540611 0.720938 2.477352 0.682265 0.000045
2 -1.782964 -0.231488 0.566672 -0.681430 -0.737332 0.571284 0.003289
2 -3.114284 -0.194165 1.789033 -0.381476 -0.657437 0.782984 0.000047
2 -1.685099 -0.203091 2.646586 -0.055401 0.601339 -1.384848 0.000020
2 -1.436881 -0.063735 2.788204 0.317853 -0.430733 -0.428670 0.000100
2 -1.030885 -0.120771 1.857475 1.446869 -0.459518 -1.705911 0.000118
1 -2.938066 -0.163839 1.552354 1.006883 0.038081 0.053406 -0.580021
2 -2.270502 -0.178003 2.607500 -1.059077 -0.360291 -1.170583 0.001893
2 -2.996508 -1.194623 2.925205 -0.159021 -0.316211 0.048920 3.130708
1 -2.818370 -1.132854 2.798878 1.096847 0.124586 1.215645 -0.140679
2 -2.861974 -0.986477 1.407408 -0.923240 1.559951 1.001778 0.000780
2 -1.536188 -0.104118 1.766284 0.775020 0.142972 -0.209699 0.001979
2 -2.349406 -0.113737 1.981113 0.870849 -0.395897 -0.028230 0.003472
2 -2.206835 -0.240037 1.555687 0.121039 -1.110889 -0.538275 0.000024
2 -3.087662 -0.225187 1.489388 -0.666393 -1.513015 -0.146439 0.009356
2 -1.146682 -0.086956 2.632347 -0.547826 2.247630 -1.047861 0.009637
1 -2.853201 -0.980891 0.973457 0.431651 0.050458 0.285376 -0.001735
2 -1.430828 -1.327416 1.959422 -0.454443 0.395213 -0.455227 0.003446
2 -2.731279 -1.235049 1.883523 -1.376562 0.722330 0.735132 0.000478
2 -0.857985 -1.271281 2.965250 0.863747 0.339181 -0.677200 0.011366
2 -2.668808 -0.327130 0.512999 -1.679231 -0.195014 1.167798 0.004776
2 -1.934647 -0.982677 0.559302 1.800645 0.878807 1.011337 0.000232
2 -2.700725 -0.478588 0.835575 1.748618 -1.064546 -1.441467 0.000048
2 -1.480366 -0.817003 2.778853 -1.833586 0.475878 -1.439262 0.000096
2 -1.037685 -0.183040 1.618912 -0.585469 -0.414117 0.799259 0.035048
2 -2.778475 -0.664183 3.033615 1.599219 0.944920 0.465197 0.004442
2 -2.343824 -0.420209 3.075182 0.980743 0.429854 -0.052418 0.010440
2 -2.716300 -1.153855 0.544808 -0.298814 0.892786 1.675850 0.047174
2 -3.034283 -0.436555 2.355062 0.453828 0.165812 0.384590 0.000795
2 -1.586088 -1.065454 0.706872 -0.834505 2.035002 -0.955077 0.000795
2 -3.033694 -0.730499 0.487475 0.464926 0.800605 0.410867 0.000057
2 -2.846581 -0.918617 0.750521 1.354308 0.695357 -1.487533 0.008815
2 -1.360526 0.001476 1.763664 -0.208336 -0.188261 1.008209 0.004739
2 -1.182250 -0.009251 0.625138 -0.313464 -0.439471 0.039466 0.000174
1 -2.909524 -0.124402 2.217533 0.632919 -1.143696 -2.119454 0.015189
2 -3.094066 0.019146 1.986830 -1.365906 -0.250102 -0.791803 0.008523
2 -1.121394 0.034399 1.123012 0.268918 -0.173694 0.344747 0.000111
2 -1.801797 -0.105982 2.001576 -0.084982 -0.824804 0.768486 0.000009
1 -1.264185 -0.099844 3.006304 1.197434 -0.967204 1.291169 -0.001888
2 -3.041480 -1.262272 2.170015 0.543732 0.365296 1.993087 0.000262
2 -1.047817 -1.374001 1.706591 -1.189337 0.047478 0.334767 0.000617
1 -1.159304 -0.023823 2.215326 -0.195615 -0.889569 0.332056 -0.003462
1 -2.869135 -0.205920 1.658439 0.225259 -2.236779 -0.648769 -0.585853
2 -1.785587 0.048220 0.950027 0.302732 -0.242742 -1.172719 0.000166
2 -1.047345 -1.385951 1.384049 -0.407450 0.017311 -1.501149 0.009516
2 -2.253716 -1.310774 0.567956 0.392992 0.625876 -0.510956 0.002414
2 -2.090410 -1.265760 1.434462 -0.882234 1.612256 -0.892337 0.100730
2 -1.612475 -1.238715 1.585398 -0.105564 1.365369 0.168972 0.000014
2 -1.668480 -1.282216 2.080667 0.066170 0.979937 0.304543 0.000109
2 -2.876838 -1.371227 2.336474 -0.370010 0.541914 0.722128 0.000048
2 -1.051520 -1.346840 2.930110 0.016405 0.308204 -1.245770 0.001024
2 -2.843734 -0.996037 2.951168 0.980434 -0.020923 -0.746561 0.000740
2 -0.982557 0.071548 0.501441 -1.114803 1.421314 0.143836 0.002155
2 -0.836707 -0.422233 1.005193 0.834833 1.650102 0.783869 0.107840
2 -1.044776 -0.580961 1.713917 -1.759882 -1.319444 -1.428305 0.000154
2 -2.579985 0.037901 2.478676 0.084600 -0.531909 -0.460625 0.000030
2 -2.416993 -0.101397 2.928899 -1.095893 -1.126357 -0.718519 1.336461
2 -1.697830 -0.083851 1.215243 -1.860465 -1.687280 0.832642 0.000071
1 -2.145484 -0.057030 1.999376 1.926754 -1.548938 -0.810760 -0.002920
2 -2.846571 -0.035023 3.094599 -1.442870 0.106984 -0.286727 0.254867
2 -2.421070 -0.181473 3.003572 -0.721896 0.236386 -0.622298 1.336762
2 -3.089880 -0.812265 1.639919 0.302175 0.052755 0.786797 0.000030
1 -2.827921 -1.336467 1.720747 0.954218 1.138571 0.198341 -0.006337
2 -0.938361 -0.827450 2.469451 -0.910117 -0.117016 -0.137227 0.000578
2 -1.907289 -0.572732 3.087934 -0.260282 -0.940580 -0.419528 0.000005
2 -2.770874 0.021524 2.907697 -0.076033 -1.125921 -1.237820 0.013638
2 -1.684609 0.030763 0.705464 -0.441063 -1.285033 0.684778 0.000807
2 -3.030136 -0.093774 1.175902 1.051090 0.185274 1.426179 0.000434
2 -3.004519 -1.295990 2.916391 1.197197 -1.488089 -0.750436 3.135185
2 -0.843762 -0.206757 2.121098 -0.188041 -0.465115 0.322086 0.000129
2 -2.773665 -0.483069 3.083929 0.052389 0.778556 -1.732877 0.500572
2 -1.986469 -1.377337 1.595259 0.806424 1.223390 -0.030043 0.002926
2 -2.481834 -1.369372 0.727471 -1.483941 1.356692 -0.164626 0.000845
2 -1.530187 -1.391728 1.357321 1.540410 0.904664 -0.095655 0.000018
2 -2.646057 -1.392529 1.405848 -0.275365 0.407278 0.216960 0.001642
2 -1.444094 -1.359605 2.217863 -0.684084 2.107393 0.688963 0.000065
1 -1.557092 -0.989430 3.069434 1.414340 -0.598439 -1.841739 -1.130586
2 -1.069198 -0.716797 3.090816 1.019891 -0.874515 -1.188685 0.000605
2 -1.586498 -0.362024 0.430314 0.439735 0.503839 -1.255496 0.000038
2 -0.892931 -0.768567 0.308957 -0.084212 -1.214596 -1.178619 0.000045
2 -2.095539 -0.229316 0.214031 0.571994 -0.277950 0.059246 0.000132
2 -1.335737 -0.862333 0.341944 -0.345176 0.814193 -0.281069 0.000008
2 -2.153735 -0.230015 0.448217 -1.456461 0.069267 -0.135314 0.006102
2 -2.725363 -0.299096 0.280047 0.145983 -1.163555 -0.257362 0.099147
2 -3.073623 -1.153125 0.144775 -0.721757 0.708401 -0.696324 0.003104
2 -1.835075 -0.900182 0.373821 0.168064 1.109298 0.160040 0.004582
2 -2.852132 -0.895041 0.181611 0.279451 1.104755 -0.530937 0.001959
2 -2.407269 -0.276619 0.290526 0.090596 1.316491 -0.150951 0.050289
2 -2.538745 -0.393786 0.346214 1.319430 -0.060330 -0.126175 0.005116
2 -1.294327 -1.286751 0.373815 0.109445 0.175141 -0.253272 0.000223
2 -1.509932 0.007968 0.375410 -0.570950 0.126779 0.123972 0.009627
2 -2.832217 -0.106958 0.414788 1.319697 1.043745 -1.016202 0.000102
2 -2.643927 -0.262740 0.162696 -1.991616 -0.487906 -0.462423 0.039603
1 -2.344826 -1.096870 0.506513 0.179663 -0.771805 1.693298 0.000124
2 -1.664346 -0.887325 0.330086 0.802448 0.878988 0.911033 0.004919
2 -2.630700 -1.094117 0.325425 0.442013 -0.160782 0.637361 0.013947
2 -2.349094 -0.399061 0.340998 -1.020303 -0.141092 0.734444 0.049536
2 -1.626972 -1.189419 0.325156 0.270273 0.265843 0.813969 0.000048
2 -2.920854 -1.075069 0.240026 -1.119590 0.155708 0.125218 0.002139
2 -1.561015 0.010328 0.532586 0.629964 0.596795 2.462886 0.010072
1 -2.442018 0.034491 0.432515 0.073704 -0.710771 -1.437880 -0.001613
2 -2.367429 -0.681630 0.144824 -0.229911 0.346533 -0.346785 0.000377
2 -2.536689 -1.038067 0.208221 -0.553956 -0.541440 0.084001 0.042783
2 -2.927505 -0.063088 0.159006 -1.093163 0.072515 0.238935 0.018346
2 -2.389393 -1.012329 0.188757 -1.769021 -1.114784 0.553645 0.029430
1 -2.792838 -0.383806 0.188529 -0.154536 0.347695 0.822352 0.050075
1 -1.740170 -0.573419 0.191995 -0.217424 0.909595 0.762476 0.000073
2 -2.171845 -1.031914 0.176570 -1.226569 0.477036 1.093848 0.000536
2 -2.886289 -0.505121 0.268129 1.756510 -1.389918 1.572382 0.005986
2 -1.344168 -1.161953 0.036012 0.066708 0.127300 -1.105463 0.000043
2 -1.801899 -1.309493 0.063315 0.355929 0.123390 -0.892959 0.007592
2 -1.006839 -0.848920 0.074302 -0.411276 -0.245561 0.229851 0.071902
2 -0.897870 -0.081892 0.094885 1.614979 0.417292 0.344487 0.230293
2 -2.116816 -0.491530 0.071951 -0.150949 0.780663 0.282319 0.000072
2 -1.546441 -0.925048 0.090335 2.069008 0.465423 0.492491 0.006245
2 -1.690342 -0.198563 0.184941 -0.873359 1.031496 1.847461 0.000027
1 -1.580693 -1.318417 0.071568 0.387758 -0.120078 1.281955 -0.003094
2 -2.328518 -0.111698 0.088430 1.443389 0.034507 0.999723 0.040418
2 -0.979112 0.014389 0.079966 -1.134343 -0.811542 -0.544748 0.230741
2 -2.954810 0.106946 0.540130 -0.090126 0.289032 0.450150 0.001675
2 -2.267720 0.065968 0.281202 1.655184 -0.605063 -0.364770 0.001279
2 -2.185006 0.071104 0.657034 -1.138917 -0.747841 0.297407 0.000015
2 -1.796028 0.092747 2.749822 0.353419 -0.564212 -0.033937 0.056500
1 -2.364298 0.113921 1.361392 -1.318263 0.997273 0.504270 0.001471
2 -0.996075 0.103949 2.519335 0.141042 0.593445 0.603003 0.002777
2 -2.621807 0.095419 2.783524 0.926461 -0.301066 -0.477898 0.049516
1 -2.914466 -0.541390 0.042924 -1.048305 -0.106229 0.567284 -0.017008
2 -2.783043 0.104523 1.276977 2.302044 -0.030063 -0.793167 0.004275
2 -1.344807 0.101198 1.910430 -1.092681 -0.200745 -0.073631 0.026493
2 -0.837591 -0.732967 1.599477 -1.098991 -1.530379 -0.281668 0.000062
1 -2.198586 0.142930 0.111700 -0.028858 -1.674168 0.121358 0.000798
2 -1.210218 0.120346 0.290262 -0.078284 -0.753477 -0.664042 0.058874
1 -0.883973 0.146640 2.215946 0.204808 -0.850922 0.207212 -0.012403
2 -2.877838 0.141966 1.425719 -1.443333 -0.726671 -0.232545 0.003440
2 -2.541323 0.169393 0.782116 -1.490532 -1.782461 -0.642644 0.153472
1 -1.677841 0.136104 2.816848 0.931065 -0.830045 -0.165580 0.043224
2 -2.752673 0.149888 2.810807 0.138208 -0.839712 -0.926876 0.061257
1 -2.931204 0.146372 2.309922 -1.185340 -0.076807 -1.004187 -0.717212
2 -2.145439 0.160252 1.031849 0.567008 -0.075218 -0.571883 0.000403
2 -3.082422 0.142590 2.943468 -0.191373 -1.222168 -1.330871 0.000465
2 -2.064610 0.136175 1.354899 1.203509 -0.379240 0.041058 0.000998
2 -2.172410 0.154301 1.980000 -0.098160 0.740733 0.201572 0.009000
2 -1.504664 0.143523 1.548521 1.650259 -0.015211 0.319409 0.000036
2 -0.964322 0.154006 1.618722 -0.553472 0.165571 0.770552 0.022910
2 -3.114002 -0.542109 0.124716 1.218616 0.314577 0.843971 0.002127
2 -1.521434 0.376423 -2.415586 -0.467234 0.005216 -0.130486 0.017673
2 -2.582514 0.296240 -1.453320 0.396786 -0.555996 -0.513269 0.004352
2 -2.648832 0.494856 -0.616538 -0.313175 -0.294084 -0.694393 0.110118
2 -1.627910 0.457970 -0.140563 0.391668 -0.183462 0.567336 0.013024
2 -2.581240 1.190770 -2.507374 0.776630 0.228381 -0.573336 0.003932
2 -1.699465 0.829911 -1.269177 -0.601441 -0.378184 0.426849 0.000632
1 -1.829184 0.235486 -2.649777 0.405704 -0.493299 -0.497971 -0.103486
2 -1.535333 0.561428 -2.080026 -0.223467 -1.785349 -0.031009 0.004047
2 -2.680058 0.485429 -2.104866 -0.036990 -0.046828 0.350308 0.005881
2 -0.883188 0.908834 -1.955838 -0.138613 -0.352509 -0.581479 0.000351
2 -2.268722 0.187857 -0.733418 0.004709 -1.463181 -1.121669 0.089332
1 -2.767711 1.121514 -1.715452 0.236387 0.273230 -0.131067 0.002332
2 -2.404967 1.293860 -1.599320 0.264222 1.020332 0.461853 0.000398
2 -1.183312 1.256163 -1.298770 0.912047 0.147383 -1.070762 0.047791
2 -1.538778 0.409411 -1.403703 -0.190530 -1.855551 -0.014155 0.001807
2 -0.842939 1.120836 -1.829084 0.566611 0.154653 -0.633424 0.000616
2 -1.669324 0.772661 -2.561898 -0.585404 -0.078095 0.556492 0.000138
2 -2.440719 0.764725 -0.850727 0.179378 0.776800 -0.826766 0.048694
2 -1.468086 0.694762 -0.977341 -0.881070 -0.812095 0.213531 0.002204
2 -2.806460 0.796138 -1.928318 0.257952 -0.327086 -0.259534 0.023821
2 -1.462194 0.428486 -1.170641 0.347566 -0.678941 -0.474070 0.121697
2 -2.678928 0.893179 -2.078484 -0.199397 -0.166579 -0.590020 0.001872
2 -1.171074 1.342602 -1.419540 -0.094921 0.064575 -0.195290 0.034262
2 -1.332976 0.458670 -1.188035 0.874203 0.392731 0.233079 0.121198
2 -2.393329 0.915799 -1.714766 -1.064440 -0.236393 -0.414257 0.000037
2 -2.209388 0.637864 -0.881524 -0.598180 0.131372 -0.459397 0.005659
2 -2.182710 1.070921 -0.809875 -0.050153 -0.109195 0.404075 0.006950
2 -1.288189 0.437335 -0.601398 0.190070 -0.236082 1.673097 0.001225
1 -2.053951 1.008956 -1.620275 -0.375974 1.065620 0.899900 -0.000523
2 -2.946396 0.333719 -1.683398 -0.216346 0.272636 1.013665 0.015068
2 -2.135063 0.446710 -0.863497 1.580777 0.539089 0.128976 0.085385
2 -1.051570 0.893417 -0.120108 -0.047517 -0.154329 0.853342 0.002351
2 -1.027459 0.289248 -2.418718 0.409468 -0.697599 -0.617452 0.119239
2 -2.595217 0.597041 -1.204559 -0.653528 0.217940 1.547136 0.004187
1 -2.890662 0.704001 -1.816973 -0.658746 0.517466 -1.019938 0.468452
2 -2.494313 0.691974 -1.464712 0.078808 0.302173 1.198700 0.002077
2 -1.381829 1.205124 -1.543857 -0.198509 0.330766 -0.626670 0.037626
2 -2.768681 0.347775 -1.767613 -0.631555 -0.929158 -0.834724 0.003631
1 -2.545578 0.892366 -1.483372 -1.523492 -0.055710 -0.544936 0.015705
2 -1.470776 0.244574 -0.837615 0.484287 -0.677032 0.793116 0.000498
2 -1.378510 1.023911 -1.865961 0.623527 0.847238 -0.184778 0.000054
2 -1.700027 1.324473 -0.322250 -0.103315 0.920458 -0.669607 0.000190
2 -1.847548 1.208168 -2.057000 -0.958150 0.546603 -0.510986 0.000718
2 -1.513073 1.375420 -2.360016 0.065071 0.347424 -1.590758 0.074601
2 -2.453125 1.314905 -2.512595 0.842531 1.048863 1.585960 0.012030
2 -2.460749 0.652913 -0.761043 0.169786 0.223639 -0.852258 0.047883
2 -2.520870 1.097960 -1.895527 -0.234305 0.157219 0.130164 0.001125
2 -2.274329 0.686094 -1.359262 -0.206111 0.415166 -0.090564 0.043269
2 -2.376868 1.257563 -2.088551 -0.255679 0.300412 -0.702791 0.004198
1 -1.402197 1.272333 -1.099543 -0.787229 0.023420 -0.247687 -0.003567
2 -2.703752 0.332668 -0.645199 0.015844 -0.302837 0.198764 0.013838
2 -1.652622 0.542367 -0.005385 -0.376588 2.459589 1.238846 0.017757
2 -1.564481 0.777946 -2.300154 -0.722235 -0.355491 0.664692 0.000080
2 -2.363497 0.495481 -1.038631 0.964353 -1.646379 -1.097970 0.004902
2 -1.396244 0.867739 0.131184 -0.438598 0.412088 0.912500 0.060124
2 -2.292067 0.655014 -3.073748 -1.462831 0.283064 -0.581336 0.000084
2 -1.774214 1.290552 -3.013161 0.505740 -0.470336 0.625858 0.000930
1 -2.234728 1.212642 -2.210786 -1.167929 2.012602 0.075330 -1.310217
2 -1.492149 0.363625 -1.648649 0.497613 -0.291329 -0.602284 0.076872
2 -0.957685 1.214602 -1.412073 0.561845 0.388573 0.935649 0.115139
2 -2.860122 1.207709 -0.010828 0.691423 0.074975 0.219770 0.000162
2 -2.003227 0.347972 -2.155961 -0.343109 0.422830 -0.421867 0.000384
1 -1.434159 1.383016 -0.320404 0.560392 0.109085 0.142844 -0.000768
2 -0.911584 0.248306 -0.744128 0.448464 -0.010400 -0.647374 0.000406
2 -1.667482 0.420803 -2.879440 0.304419 -0.016033 0.435435 0.000141
2 -1.041249 0.190150 -2.079751 0.598191 -0.114444 0.052150 0.003807
2 -1.374567 0.623619 -2.123417 0.154464 -0.596713 -0.581708 0.004071
2 -1.873029 0.841708 -2.112138 0.909868 -0.621265 -1.303777 0.000391
2 -1.815165 0.380828 -2.597064 0.103645 -0.279339 0.597905 0.021342
2 -2.944549 0.415189 -2.526628 -0.143768 0.131278 0.351618 0.000010
1 -1.911187 0.711720 -2.542638 -0.226387 0.796969 -0.755122 -0.004587
2 -1.077377 0.362190 -0.654488 0.451322 -0.167557 -0.487594 0.000637
2 -0.850182 1.108949 -0.091836 0.035586 -0.416179 1.086968 0.000065
2 -2.079615 0.297830 -3.007847 1.027923 -0.898860 -0.730340 0.001720
2 -2.649521 0.349929 -1.625298 -0.547891 -0.873655 1.354196 0.005687
2 -1.030427 0.922423 -1.000804 0.195471 1.320440 -0.265387 0.004984
2 -1.578271 1.344594 -1.322263 -0.273019 0.110690 -0.238738 0.003718
1 -1.783734 0.383371 -2.210765 -1.297380 -0.590342 0.196016 0.000397
1 -1.576326 0.557008 -1.042783 0.018884 0.101290 0.012519 0.002063
1 -1.271574 0.445224 -2.939062 -0.389599 -0.345009 -0.063694 -0.091728
2 -1.431025 1.396732 -2.137723 -0.626663 0.976308 -0.759442 0.004233
2 -3.024544 1.179557 -2.482610 -0.109620 0.077572 -1.043976 0.026748
2 -1.858262 1.094751 -0.550949 0.415730 0.367510 1.118322 0.032319
2 -2.091181 0.794425 -0.699376 0.033141 -0.560596 0.806470 0.011579
2 -2.751330 1.297944 -1.297509 0.270553 0.412521 1.076889 0.000331
2 -2.990101 1.019102 -1.245337 0.182126 -0.372557 -0.608448 0.000272
1 -1.818970 1.005663 -2.500965 -0.736562 0.434594 0.021210 -0.204208
2 -2.273364 0.421253 -2.984403 0.130318 1.359280 -0.145751 0.000245
1 -2.175876 1.268433 -2.120641 -0.254608 -0.257800 0.283995 -0.881172
2 -2.403366 0.694670 -1.064982 -0.244978 0.217018 1.436152 0.001124
2 -2.361078 0.845493 0.168274 0.694339 0.049581 0.794231 0.002637
2 -1.240338 1.221914 -2.749155 -0.440597 0.690482 -0.044325 0.012242
2 -1.463022 0.761315 -1.499148 0.538225 -0.656887 -0.125093 0.027669
2 -3.061730 0.340080 -1.547200 1.098344 -0.918558 -1.416698 0.010655
2 -1.453492 1.015872 -2.631392 0.006248 -0.420117 0.146940 0.005154
1 -2.865343 1.167330 -0.394004 -1.202092 0.391128 0.698031 -0.008624
2 -2.647990 0.996099 -1.224151 -0.097476 0.185776 -0.728706 0.003709
2 -2.276522 0.851638 -0.919763 -0.401958 0.875361 0.561174 0.004324
2 -1.361346 0.420949 -0.922691 0.505662 -0.145606 -0.586825 0.000330
2 -0.864391 0.608400 -2.790706 0.316399 0.408072 -0.119707 0.000033
2 -2.609860 0.407544 -0.777509 -1.251991 0.167984 -0.842416 0.006014
2 -1.700868 1.349074 -1.187089 -0.376021 1.078544 -1.283171 0.003016
2 -2.365198 0.521967 -0.621660 -1.044090 -0.336296 -0.692414 0.004164
2 -1.830206 0.721779 -0.152932 0.648462 -0.595046 -0.023675 0.000015
2 -1.378185 0.641449 -1.535816 -0.396734 0.599213 -0.774867 0.027677
1 -1.832389 1.431252 -1.933218 1.081879 1.072389 -1.627953 -0.032073
2 -2.592620 1.269717 -0.886455 -0.120811 1.708895 -0.489191 0.000040
2 -1.675649 0.927024 -1.086319 0.578951 0.435485 -0.314777 0.000711
2 -2.251922 0.538517 -2.375386 0.690262 -0.859836 -0.773461 0.000503
2 -2.601933 0.970542 -2.608782 -0.521101 0.981987 -0.256338 0.000112
2 -2.189708 1.069759 -2.489381 -1.728748 0.931593 -0.495390 0.000016
2 -1.680671 0.282226 -0.766117 0.137916 -0.433857 -0.730944 0.000921
2 -2.183480 0.445486 -1.048758 -0.571578 0.433414 0.526870 0.005023
2 -2.119776 1.117583 -0.586035 1.176609 -0.295227 0.551980 0.000987
2 -1.851783 0.494298 -1.552544 -0.088098 0.175814 0.594912 0.000558
2 -1.319546 0.781847 -1.920733 0.855471 0.684497 -0.127717 0.000092
2 -2.035130 1.183094 -2.246102 0.179539 -0.030573 1.032748 0.002872
2 -3.008139 1.330709 -0.393213 0.225047 0.826333 1.144367 0.120410
2 -1.946914 0.805309 -2.364646 -0.444509 -0.338706 0.748795 0.000839
1 -2.343815 1.124495 -2.221457 1.128408 -0.098912 -0.934623 -0.467367
2 -1.755329 0.187227 -1.307256 -0.030642 -1.613589 1.165336 0.055565
2 -2.339042 0.324592 -0.861409 1.595616 -0.505054 1.563153 2.037529
1 -1.786279 1.030309 -2.338872 1.099512 0.309241 0.207260 -0.199236
1 -1.481784 0.826746 -0.377781 -0.679410 0.715411 0.297338 0.000014
2 -1.938020 1.046179 -2.149610 -1.410744 -0.285517 0.532987 0.002527
2 -0.881478 0.665825 -2.051645 0.707280 0.664520 -1.029264 0.000634
2 -2.979428 0.862461 -1.082551 -1.678264 -1.157192 -0.153568 0.005664
2 -1.183397 0.916620 -3.010579 -0.588939 0.162236 -0.669958 0.000078
1 -3.106820 1.078060 -0.820886 0.051049 -0.422027 0.125726 -0.092581
1 -1.056079 0.866426 -1.647621 0.845985 -0.363190 -0.619817 -0.001436
2 -2.719108 0.662987 -1.918466 0.065886 1.107759 -0.662748 0.015729
1 -3.100497 0.439379 -0.978567 -0.972390 0.422104 -0.825125 -0.388642
1 -1.679397 0.282672 -1.434612 0.278222 -1.387327 0.565429 -0.003072
2 -1.385748 1.226002 -1.397840 0.492417 0.806310 0.402314 0.037978
2 -2.270486 0.473301 -0.869339 -0.104222 0.318399 -0.693892 0.100558
2 -2.181594 1.005290 -1.235362 -0.630863 -0.734085 0.193686 0.000010
1 -1.879410 0.466754 -1.344136 0.271495 -0.192103 0.722423 0.023677
2 -1.037677 0.761044 -1.332951 -0.077179 -0.294245 -2.244841 0.000027
1 -2.619914 0.878156 -2.873988 1.550616 0.458851 -0.091760 -0.048289
2 -2.607356 1.134769 -0.138483 0.131532 0.644551 0.874467 0.000052
1 -2.026628 0.201552 -2.843342 -1.423046 0.216949 -0.658652 -0.016877
2 -2.600615 0.555903 -2.260542 -0.109108 -0.051533 3.089609 0.002125
2 -1.258834 1.090815 -2.314239 -0.684148 -0.126339 0.534484 0.000014
2 -2.730308 0.729808 -1.420423 0.613510 0.240414 -1.011775 0.081878
2 -2.417546 0.292711 -2.020801 1.105610 -0.133965 0.056947 0.241168
1 -3.093721 0.548090 -2.124362 -0.266542 0.299088 0.709107 -0.001590
2 -2.262725 0.576606 -1.263604 0.515609 -0.511628 -0.228195 0.043313
2 -1.375939 0.737267 -0.677052 -0.823250 -0.646662 0.839870 0.000015
2 -1.344443 0.529270 -0.434073 -0.826373 1.045078 -1.370194 0.001085
2 -2.400575 0.275381 -1.101218 1.335959 -0.480347 0.514318 0.019033
2 -2.725255 1.039260 -1.941776 -0.879834 -0.631543 -0.239916 0.001245
2 -2.292423 0.913774 -0.084155 -0.840755 -1.517984 0.298742 0.000442
2 -0.935708 0.304069 -1.542771 0.349431 -2.392904 1.371985 0.000802
2 -2.966342 0.677216 -1.115328 0.062509 0.450281 -2.141835 0.017702
2 -2.727291 0.603788 -1.086237 0.149374 0.431673 1.356231 0.004170
2 -2.909136 0.683515 -2.084111 0.231776 0.169721 0.385591 0.000848
2 -2.170536 0.591599 -2.157229 -2.504323 -0.245041 0.984101 0.000725
2 -1.891412 0.554154 -2.789832 -0.045085 1.474722 -0.451714 0.000069
1 -1.666550 1.222972 -1.652508 -0.902186 0.952617 1.846574 -0.011476
2 -2.999217 0.237097 -1.955457 1.202903 0.175913 1.278828 0.018054
1 -1.117109 1.020209 -1.277320 -0.164240 -0.497745 -0.239697 -0.002021
2 -1.269852 1.296338 -2.092552 -0.319013 -0.037182 0.137001 0.001323
2 -2.758051 1.034445 -2.202053 0.526769 -1.023665 -0.931461 0.000871
2 -2.134110 1.028368 -0.259397 -1.269849 0.099411 -0.649527 0.017540
1 -2.379447 0.523602 -0.440575 0.770034 0.455373 -0.754093 0.009768
2 -2.534732 0.493024 -0.370100 0.182253 0.542371 -0.608898 0.037691
2 -1.945970 0.217393 -0.450443 1.513141 -0.499468 -1.188805 0.011168
2 -2.844740 0.466763 -2.038426 0.524734 -0.076127 -0.161674 0.004129
2 -1.858717 0.736631 -0.512132 0.045978 -1.568568 0.548421 0.000014
1 -1.279267 1.163231 -0.615900 -0.654769 1.349982 0.363262 0.032641
2 -1.629048 0.388010 -1.649100 0.388339 0.618627 0.273403 0.076697
2 -1.418158 0.402840 -1.882166 -1.053676 -0.098730 -2.660808 0.001105
1 -1.367519 0.460816 -3.098645 -0.411552 -0.330090 -0.260107 0.306232
2 -1.160482 1.364496 -0.808281 -0.761072 0.293245 1.132968 0.008067
1 -2.796243 0.316363 -2.288139 0.602423 0.195157 -2.341254 -0.000782
1 -2.372896 0.598161 -2.206356 1.084892 1.016093 0.981402 0.001106
2 -1.602603 0.554390 -0.440673 0.177664 0.856635 0.366014 0.000058
2 -2.037224 0.413702 -0.445419 0.428150 -1.247109 -1.543728 0.000412
2 -2.187517 0.905618 -0.769670 -0.766891 0.332436 -2.342974 0.021035
2 -0.896902 1.356141 -2.895945 1.821504 1.769346 0.554747 0.000089
2 -2.650419 0.786083 -1.536389 0.941410 -1.582849 -1.427586 0.044403
2 -0.917475 0.766531 -2.538646 -0.531510 0.040150 0.452121 0.395901
2 -2.851236 1.089221 -0.866494 0.584554 0.648626 -0.138090 0.025415
2 -2.561720 0.517688 -0.515022 0.171525 1.020049 -0.471286 0.136234
2 -2.550986 0.462899 0.130288 -0.332810 0.684733 1.824789 0.003640
2 -2.516553 0.414629 -1.822693 -1.561437 0.813911 0.394588 0.000177
2 -2.022927 0.510016 -1.347770 -0.842551 1.035883 0.565668 0.031054
2 -1.297329 0.308418 -1.754475 0.092079 0.093416 -0.170198 0.001212
2 -1.055329 0.910708 -0.636663 -0.609879 -0.832754 -0.271528 0.000152
2 -3.013845 1.261917 -0.508089 0.823791 0.933771 -0.266001 0.613552
2 -2.482933 0.928365 -1.238825 0.033895 -1.175411 -1.164631 0.003765
2 -2.950112 1.148027 -0.975857 0.004564 -0.720504 -0.364079 0.015997
2 -1.754023 1.087885 -1.245516 0.902343 -0.795347 0.937180 0.000173
1 -2.826542 0.846992 -2.916375 -0.488850 -0.110495 0.757980 -0.999537
2 -3.075012 0.519528 -3.065353 -0.391188 -0.502120 -1.188369 0.019847
1 -1.871455 0.287686 -3.059722 -0.669436 0.518064 -0.442790 -0.031504
2 -1.293431 0.331303 -0.152030 -0.418923 0.121285 0.110182 0.001761
2 -1.916596 0.844546 -2.850038 0.113850 0.805829 0.949941 0.000220
1 -2.912079 0.877599 -2.843716 -0.464638 0.209751 0.287997 -0.968123
2 -2.947885 0.603817 -1.848987 -1.413062 0.868860 -0.428987 0.461030
1 -1.662039 0.245003 -2.715562 -1.079587 0.283645 1.346610 -0.116427
2 -1.458616 0.914059 -2.490219 0.854072 0.694405 2.143059 0.005236
2 -0.939190 0.946214 -0.853460 -0.510780 -0.212369 0.813781 0.223468
1 -1.073871 0.601608 -2.211602 -0.932594 -0.257822 0.060982 0.000057
2 -2.937608 0.744280 -2.998797 -1.313876 -0.982594 -0.383065 0.075240
1 -1.783656 1.124283 -0.086731 0.438872 1.352485 -0.677029 0.005474
1 -1.136284 1.031332 -0.028190 -0.310241 -0.558125 0.758248 0.008406
2 -2.293278 1.356866 -0.359285 -0.314334 0.067421 0.372822 0.004431
2 -2.461123 1.271930 -0.653025 0.841926 -0.112526 0.107897 0.007268
2 -2.552163 1.299528 -1.875642 -1.015224 -0.114972 0.131445 0.028274
2 -1.316334 0.812519 -0.096225 -1.818306 -2.481899 0.881303 0.000134
2 -2.522494 0.964224 -2.279381 -0.863927 -1.331485 -0.223903 0.000165
2 -0.892007 1.039853 -1.557764 0.340117 -1.170534 0.218185 0.000198
1 -2.145843 1.261211 -1.043005 -0.562333 -0.274556 -1.028088 -0.000592
2 -1.731917 1.124733 -0.624992 1.408486 -0.399006 0.040879 0.032144
2 -2.643647 1.174455 -1.598267 -0.541946 -0.634407 0.239899 0.003826
2 -1.119899 1.309205 -0.185964 -0.220098 0.342312 -0.550830 0.023979
2 -2.067804 1.141444 -0.172510 0.053118 -0.556361 0.134898 0.017513
2 -1.101225 0.400090 -1.977855 0.004201 0.983441 -1.135952 0.000124
2 -2.570302 0.475698 -2.841311 0.202687 -0.746700 -0.169613 0.000003
1 -3.000058 0.230299 -3.020359 0.357413 0.478771 -0.244955 -0.005540
2 -2.860735 0.691751 -1.465049 0.894664 -0.373366 0.120969 0.054782
2 -3.063153 1.107113 -0.242142 0.197427 -0.663734 -0.282911 0.000080
2 -1.970937 0.396795 -2.465965 0.187862 1.088821 0.744516 0.000825
2 -2.160564 0.600825 -0.599566 -0.625473 2.013047 -0.719705 0.000568
2 -1.203693 0.984437 0.117211 -0.054482 0.860834 -0.337378 0.017580
2 -1.517482 1.224297 -0.218479 -0.715627 0.792399 -1.525889 0.000847
2 -2.270145 1.000622 0.113425 -1.408851 0.465883 -0.552777 0.004105
2 -1.649656 1.049465 -0.006236 -0.546855 0.257339 -0.669052 0.005478
2 -2.360809 1.209777 -0.007685 0.434206 -0.320929 -0.687490 0.001347
2 -1.136610 0.626860 0.095731 -0.528337 0.926728 -0.256866 0.000153
2 -2.831078 1.382987 -1.785786 -0.224647 0.210483 0.945243 0.000076
2 -1.153046 1.320389 -2.633112 0.276892 -0.117923 0.237132 0.005761
2 -1.039899 1.302193 -1.244361 -0.408953 -1.169029 1.935864 0.031810
2 -0.972269 1.237783 -2.640180 -0.134308 -0.626331 -0.088469 0.001108
1 -1.804193 1.233471 -2.455765 1.502014 -0.689383 -0.336844 -0.048580
2 -0.873022 1.314860 -2.294342 -0.260915 -0.149117 -0.211915 0.000651
2 -2.575661 1.209093 -0.545404 -0.407014 -0.531144 0.082570 0.007242
1 -2.895067 1.200494 -0.752456 0.082248 -0.672861 0.582381 -0.050838
2 -1.248849 1.302792 -0.679622 0.156571 -0.026363 -0.604793 0.036203
2 -2.447176 0.875668 -0.455523 0.971384 -2.765254 -0.128297 0.000004
2 -1.342831 1.103279 -0.748814 -0.535096 -1.941281 -0.783289 0.015452
2 -2.907039 1.130235 -2.734214 1.610649 0.474552 0.863525 0.026208
2 -2.194996 0.212641 -1.040972 -0.353948 -0.356959 -1.371855 0.000673
2 -1.151487 0.278952 -2.369021 1.459394 0.738175 0.245265 0.119255
1 -1.040208 0.458699 -1.454999 -1.144252 -1.574709 0.036418 -0.000191
1 -2.965453 0.607226 -0.739320 0.762824 -0.631224 -1.863471 -0.005607
2 -2.023263 1.218464 -0.438477 0.243397 -1.142992 -0.836452 0.000991
1 -0.879642 0.252233 -1.767806 0.150208 0.693412 -0.426184 -0.100193
2 -1.840959 0.273231 -0.636541 -0.550936 0.794261 0.222010 0.000980
2 -1.388701 0.404228 -2.494942 0.999697 1.768353 -0.703546 0.017674
2 -2.925991 0.197625 -1.592980 -1.656454 0.435432 -1.044707 0.011701
2 -1.575452 0.251440 0.007826 0.567924 -0.425274 0.299435 0.000065
2 -2.123909 1.198905 -3.085665 0.246608 0.985538 0.259929 0.029466
1 -0.910547 1.049711 -0.782185 -0.234853 0.753583 0.521107 0.181168
2 -0.962540 1.171725 -1.995380 -0.802836 -0.433728 1.203801 0.000546
2 -2.076812 0.913665 -3.047536 -0.387185 1.219927 0.496105 0.000141
2 -2.597553 1.406000 -3.077852 0.302110 0.493967 0.347884 0.002827
2 -0.898787 0.318650 -3.013962 -0.477198 -1.104386 0.156507 0.000033
2 -0.921182 1.325900 -1.345964 -0.214585 -0.327490 0.246185 0.137285
2 -1.965014 1.066596 -2.891665 -1.795914 -0.541780 1.923148 0.000276
1 -1.150383 1.289972 -1.627245 -0.050006 -1.314885 -1.388569 -0.000655
2 -2.379025 1.218463 -0.265693 1.302009 -1.728488 -0.607638 0.002235
1 -2.991351 1.018916 -0.677138 1.031576 -0.647280 0.113367 -0.118323
2 -2.395633 0.296037 -0.946161 1.444805 0.903634 0.414175 2.044755
2 -1.066891 0.202550 0.126680 0.060986 0.569358 0.141478 0.001275
2 -3.032442 0.824957 -2.614674 0.813453 -0.135727 -0.288757 0.000039
2 -3.028933 0.279257 -0.433761 -1.122232 1.527050 -1.039326 0.000027
1 -1.024228 1.351905 0.186129 -1.975088 -0.564554 1.221587 0.022228
2 -3.006641 1.100437 -2.845186 0.635026 0.777886 -0.216909 0.026274
2 -3.019061 0.633917 -2.968959 0.343024 0.172124 2.013173 0.082882
1 -1.327883 1.299687 -2.870597 0.125221 -1.419519 -0.784332 0.007536
2 -2.736268 0.218562 -1.516086 0.734105 0.972074 -0.004228 0.005144
2 -2.394358 0.219544 0.036575 -0.175627 0.995723 -0.220139 0.050264
2 -2.927308 1.138278 0.207777 0.711440 -0.012836 0.673815 0.057644
2 -2.297849 0.326538 0.200077 0.466690 0.228728 0.690747 0.001066
2 -2.035901 1.064615 0.262698 0.496437 1.366814 1.453062 0.000324
2 -2.777635 0.217548 0.243160 0.046435 -1.127395 0.518682 0.026465
2 -1.670159 0.887245 0.280473 -0.579746 -1.342799 0.585280 0.000160
2 -0.888677 1.271520 0.232889 0.757517 0.996678 -0.987120 0.676600
2 -2.684007 1.137925 0.181302 -0.389320 0.222648 -0.187464 0.026714
2 -2.489790 0.295160 0.113761 0.630055 0.212974 -0.938021 0.053860
2 -1.370543 1.005433 0.108196 -0.788103 -0.002949 -0.463657 0.067527
2 -2.160273 0.856415 0.231692 0.965465 -0.541476 0.148247 0.000991
2 -2.421511 1.116158 0.159740 0.180652 0.864066 -1.171017 0.002225
2 -1.777462 0.445017 0.069467 -0.775025 0.775457 -1.106951 0.004871
2 -3.059818 0.763825 -1.209947 0.783079 0.288089 -0.789859 0.019244
2 -2.481120 1.359402 -1.406680 0.748830 -1.127524 -0.283933 0.000376
2 -1.402079 1.338248 -0.627549 0.969753 -1.218691 -2.155071 0.009831
2 -0.990023 0.189790 -0.521972 0.029137 0.666312 0.134415 0.000244
2 -1.939403 0.187386 -2.308743 -0.717302 0.540948 0.929637 0.000751
2 -2.428260 0.219938 -2.123571 -1.531281 1.606812 0.480939 0.241149
2 -2.407791 0.210843 -0.424235 -1.031063 1.710692 1.727764 0.000957
2 -2.871374 0.175523 -2.836519 0.119497 1.000946 -0.159916 0.000630
1 -1.169310 0.227258 -0.051814 -0.177089 1.891113 0.739086 0.002397
2 -2.257648 0.182196 -0.562564 -1.119640 0.634138 -0.170516 0.012926
2 -2.591726 1.079800 -3.053518 0.633622 -0.296019 1.738644 0.081259
2 -0.957080 1.288647 0.327006 0.634590 1.435933 1.164440 0.581513
1 -2.289225 0.571207 0.423867 0.043818 -1.012984 1.008262 0.000485
2 -2.779788 1.133429 0.299098 0.344650 0.358549 0.131659 0.032563
2 -1.109741 1.028643 0.291904 0.270625 1.285501 0.437983 0.018156
2 -2.630860 0.195559 0.275638 -0.042348 -0.906672 -0.116690 0.026604
1 -1.184899 0.872257 0.304392 -0.179446 0.856642 0.045924 0.002087
2 -2.087475 0.521902 0.378374 -0.570797 -0.564268 0.211583 0.000608
2 -1.165572 0.582105 0.324349 0.642807 -0.704085 -0.532710 0.000365
2 -1.810386 1.069491 0.235850 -0.218827 0.530995 -1.219419 0.000374
2 -2.617899 0.880065 0.264392 -0.987558 0.103732 -1.042437 0.001335
2 -2.976631 1.189608 0.332490 -0.901889 0.728500 -0.260672 0.054531
1 -2.558698 1.023100 0.420341 -2.063321 0.748318 -1.777286 -0.037617
2 -2.887304 0.644672 0.459102 -1.235126 -0.040284 -0.503583 0.000020
2 -1.052758 1.138523 0.396658 0.312491 -0.459384 -0.026417 0.062662
2 -1.145640 0.178134 0.402957 0.778580 -0.002844 0.370004 0.059128
2 -1.954518 0.896926 0.492964 1.083448 0.634175 0.956306 0.000574
1 -2.726133 0.885816 0.432701 -0.438009 0.043867 -0.006887 0.130667
2 -2.978856 1.372648 0.282031 2.096996 -0.488102 -1.220129 0.003197
2 -1.380783 1.387492 -2.404740 -0.822483 -1.345142 -1.236060 0.069895
2 -2.923614 1.403799 -1.385557 0.972650 -0.406257 -0.108879 0.005252
2 -1.898315 1.406138 0.007449 0.685185 -0.599356 1.286476 0.000448
2 -0.855984 1.395118 0.175431 -0.672683 -0.749194 -1.082720 0.078857
2 -1.117385 1.416387 -0.295371 0.997403 -1.519560 0.664091 0.024397
2 -1.405309 1.435741 -0.905820 0.203460 -1.440039 0.926123 0.001900
2 -0.974693 1.411094 -0.457366 -0.522765 -1.566020 0.140699 0.001372
2 -2.486585 1.411028 -1.954376 0.136459 -0.586746 -0.431704 0.027687
2 -2.414994 1.400939 -0.102433 1.278328 -1.017475 0.071590 0.002462
2 -2.518962 1.421163 0.079215 -0.326996 -0.236405 0.717490 0.000893
2 -0.826600 0.723071 -2.471146 0.021756 -1.322510 0.112140 0.395897
2 -2.953087 0.925804 -3.121886 0.666307 -0.452935 0.136999 0.000524
1 -3.072805 1.108638 1.476989 -0.197581 -1.113532 -0.491612 -11.775970
1 -2.884421 1.115908 1.129516 0.063762 -0.361999 -1.711214 -2.453701
1 -3.006003 0.882250 1.340609 -0.365865 1.291652 -0.195630 -4.941056
1 -2.933517 1.327544 1.718883 1.254425 0.534491 0.510251 -4.601562
1 -2.822045 1.111403 1.508819 1.728309 -1.167068 0.707339 -4.614365
1 -2.917235 1.123849 1.559154 -1.163911 -0.642089 0.936455 -9.326957
1 -2.931870 1.108951 1.254933 1.367880 -0.801040 -0.834824 -5.613708
2 -1.900108 0.484402 1.417622 0.077631 -0.710822 -0.883105 0.006579
2 -0.840303 0.332914 2.062186 0.483807 -1.246151 -0.091397 0.001357
1 -3.069915 1.256682 1.357032 0.396626 0.574513 -1.445867 -10.521341
1 -2.950388 0.983944 1.566230 0.395413 0.070731 -0.400055 -9.993473
1 -3.010006 1.287810 1.620864 -2.029973 0.737189 0.931076 -8.056215
1 -3.093473 0.806152 1.754747 0.016106 -0.871893 -1.177256 -6.925696
1 -2.918939 1.045288 1.474822 0.051015 0.761440 -1.560172 -6.720253
1 -3.009407 1.165487 1.630754 0.719800 -0.465861 0.786917 -10.443516
2 -0.857972 0.954620 1.151849 1.449057 -0.449735 -0.581531 0.049755
1 -3.005432 1.170843 1.316756 -1.478871 0.087633 0.682020 -9.790948
1 -2.974150 1.171866 1.188488 -1.548905 -0.177053 1.106838 -5.787446
2 -1.839639 1.170922 1.784584 0.841427 -0.539164 -1.501047 0.000005
1 -2.915847 0.950648 1.676939 -0.883650 1.555136 -0.194066 -6.798177
1 -3.076714 1.108994 1.369033 -0.037166 0.148874 1.378264 -11.428004
1 -3.060028 1.006047 1.385860 -0.282024 -2.278762 1.027244 -9.904487
1 -2.960669 1.324194 1.882272 1.532305 0.045386 -0.107916 -3.981475
1 -1.997859 0.882588 1.667161 -0.619549 1.279041 0.303408 -0.860710
1 -3.068016 1.287653 1.507934 -0.292319 -1.697523 0.062062 -9.044951
1 -2.868838 0.912499 1.572457 0.991115 0.367703 0.046203 -5.875731
2 -2.571131 1.278222 1.819039 -0.138016 0.968694 0.801834 0.001714
1 -2.947415 1.220770 1.509734 1.314916 1.187109 1.228377 -7.167039
2 -1.499302 0.176761 2.297906 -0.204324 -0.504945 0.130719 0.000007
2 -1.786220 0.781606 2.180944 0.436579 0.321143 -0.130890 0.037150
1 -2.975765 0.886631 1.590614 -0.657127 0.372843 0.915862 -7.815151
1 -3.044031 0.950872 1.631779 -1.790493 -1.649011 1.132903 -10.562920
2 -2.639121 1.325882 1.332927 -0.993252 0.884665 0.030445 0.000487
1 -2.900001 0.814866 1.495565 -0.391395 1.112697 0.874195 -2.781586
2 -2.106239 0.279176 2.069204 -0.428522 -0.540246 -0.509373 0.017442
2 -1.002931 0.340356 2.285200 1.695974 -1.014155 0.107437 0.000685
2 -2.366376 0.614563 1.299755 -0.033911 0.027033 -0.120430 0.008047
1 -2.898785 1.146181 1.447268 0.432041 0.568175 -0.869493 -6.684890
2 -0.901180 0.184483 1.156776 0.165879 -0.588715 0.276785 0.000099
1 -2.911224 0.931652 1.467834 0.209725 -0.302913 -0.473670 -6.262777
1 -2.004081 0.796989 1.581316 0.384802 -1.614109 -1.389428 -0.857030
2 -3.015124 0.401182 2.002241 -1.204022 0.391820 -0.547614 0.002213
2 -1.012064 0.544800 2.732438 0.745100 0.567827 0.354532 0.000162
2 -1.599551 0.539144 1.244450 -0.567290 0.503545 0.100773 0.009313
2 -2.834983 1.174518 1.969283 -0.175095 -0.110463 -0.135577 0.032541
2 -2.538257 0.664150 1.364039 -0.610073 0.186248 -1.273931 1.020643
1 -2.988094 1.165069 1.748935 0.941329 -1.297929 0.792343 -11.123475
1 -3.040150 1.046695 1.709988 -0.164626 -0.974103 -0.315773 -10.937487
1 -0.905454 0.289074 1.574326 1.070504 0.003812 0.444107 0.004934
2 -2.608254 0.248137 2.244013 0.125154 -0.717346 0.023869 0.006419
2 -1.224205 0.360401 1.721512 -0.551481 -0.474974 -0.544011 0.002082
2 -2.772159 0.246825 2.194310 -1.082781 0.010253 -1.278349 0.008929
2 -1.360251 0.316406 1.140511 -0.375527 0.053152 0.117156 0.000007
2 -1.634023 0.626344 2.133357 1.179384 -0.658858 -0.250980 0.052507
1 -3.071749 1.157283 1.820167 0.348092 0.067754 -0.471530 -9.670710
1 -3.111373 1.147647 1.160630 -0.945540 -0.016633 -0.660703 -11.464990
2 -1.956738 0.666437 2.817535 -0.092551 -0.005682 0.539390 0.004844
1 -2.888940 1.107650 2.985373 -0.992482 0.698895 0.181181 0.004987
1 -3.019489 1.066696 1.596560 -1.294745 -0.487897 -1.043019 -10.914737
2 -1.721727 1.258993 1.218886 -0.619118 0.434990 -0.564655 0.005680
2 -2.068799 0.636279 1.536757 -0.516776 -0.694785 -0.477769 0.042052
2 -2.946508 0.900658 1.864678 0.898958 -0.222623 0.115440 0.261833
2 -2.486135 1.132618 3.118589 -0.226462 0.333516 0.344942 0.081142
2 -1.171036 0.177275 1.718807 0.046516 -1.219074 -0.442846 0.003270
2 -2.623767 0.931009 2.568095 -0.485776 0.717589 0.773005 0.000192
2 -1.507487 0.563426 1.859368 -0.160423 -0.764647 0.315243 0.004475
2 -2.298136 1.256245 1.606982 -0.718193 0.131908 -0.052971 0.016765
1 -2.975889 1.077899 1.371975 -1.029392 -0.065327 -1.087464 -8.562456
2 -2.710021 0.952423 1.767031 0.932635 1.498875 0.280535 0.017201
1 -2.200605 1.060938 2.004001 0.332832 0.333368 1.075038 -0.962369
1 -2.732139 0.596911 2.693305 -1.284698 -0.770501 0.197584 -0.000613
1 -2.294878 0.566568 1.491787 -0.586911 -0.332787 -1.095526 0.013867
2 -2.728955 0.728335 2.938084 -0.681073 -1.483305 -0.217461 0.056365
2 -2.452382 0.956095 1.828109 0.507239 -0.875173 -0.849535 0.000178
1 -2.963875 1.173147 1.871983 0.336990 -0.458488 0.337504 -6.724250
1 -1.613312 1.316669 2.267936 1.370035 0.081513 -0.383266 0.006842
2 -3.045755 0.863257 2.330160 -0.950290 -0.110977 -0.034948 0.001098
2 -2.753997 0.761734 2.463963 0.639039 0.607252 -1.180565 0.013962
2 -1.232197 0.972592 2.337417 -0.210266 -0.449297 -0.286644 0.001589
2 -2.651823 0.560797 1.879739 -1.221250 -0.484439 -0.662555 0.121860
2 -2.335223 1.112592 1.690219 -1.296487 0.025162 -0.493472 0.006939
2 -1.517781 1.113603 1.720509 0.306480 -0.287857 -0.061901 0.000023
2 -1.549328 1.266207 1.229238 -0.809325 1.164791 -0.474278 0.005623
2 -2.993009 0.633715 2.384762 0.236282 1.528818 -0.063951 0.333412
2 -1.344818 0.577189 1.792592 -0.604469 0.216966 0.615284 0.014121
2 -3.071369 0.587231 1.870325 0.336046 0.400557 0.193364 0.002856
1 -2.087112 0.441722 2.014219 0.753356 -0.942573 1.471038 0.014942
2 -1.696561 1.290996 2.931162 0.242795 0.988828 0.169857 0.068240
2 -2.418509 0.645688 2.222101 0.621108 1.006132 -0.125534 0.004836
1 -2.313160 0.998772 2.341876 -0.528817 0.658053 -0.767282 -0.002316
1 -2.931867 1.090549 1.665587 0.061617 0.138353 -1.261768 -9.387330
1 -2.960366 1.256052 1.792606 0.666767 1.778448 0.145770 -8.244106
2 -1.691749 0.928819 1.024777 1.346645 -0.156249 -0.904663 0.007542
2 -2.260110 0.368116 2.033415 0.004176 -1.282511 0.307662 0.005262
2 -1.930922 0.200457 1.498860 -1.108943 -1.174650 0.293853 0.001853
1 -3.119334 1.025696 1.134901 -0.154927 0.314363 -0.139910 -7.978520
2 -2.343323 0.585069 1.662749 0.409751 0.388485 -0.472901 0.005526
2 -2.085200 0.536865 2.154055 0.410344 0.442550 -0.045923 0.007432
2 -2.750211 0.684238 3.072075 -0.164242 0.688165 0.641510 0.056379
2 -1.423223 0.906989 2.113338 -0.754235 -0.221257 -0.602843 0.000042
1 -2.171721 1.152413 1.952484 -0.408394 0.631083 0.237588 -0.961669
2 -3.044488 0.547236 2.314023 -0.051585 0.026308 -0.594774 0.333735
1 -3.042078 1.210664 1.449605 -0.150354 0.434563 0.753910 -9.148417
2 -1.683565 0.640045 2.336641 0.415710 0.427802 0.377323 0.000850
2 -1.682644 0.779831 3.003481 -0.844055 0.474559 -0.148154 0.181112
1 -2.904856 0.201082 1.772053 0.404562 -0.522708 0.731758 -0.316847
1 -2.990386 0.864612 1.692494 -0.142060 0.349095 0.893891 -6.371668
2 -2.550149 0.792952 2.023506 0.695604 0.212391 0.522558 0.000055
1 -3.057261 1.238351 1.719249 -0.893379 1.188298 0.265303 -11.283863
1 -3.111998 1.285891 1.612193 -0.796898 0.636191 0.456734 -10.783691
1 -1.349047 0.649813 1.410478 -0.125067 -0.767501 -1.601205 -0.003124
2 -1.626548 0.861585 2.781564 0.426132 0.800718 -0.355858 0.001090
2 -1.609794 1.129599 2.193324 -0.962075 0.853223 -0.318709 0.001121
2 -2.467451 0.542239 2.355009 1.073206 0.585621 0.057926 0.005150
2 -2.466997 0.952570 1.259376 -0.289519 1.041758 -0.203607 0.003034
1 -3.071129 1.261397 1.899690 -0.690866 -1.339344 -0.989572 -7.249283
2 -2.861204 0.869559 2.515004 -1.042294 -0.086298 0.707582 0.013947
2 -1.981712 0.722924 2.017792 0.531592 -1.219578 0.142334 0.000124
2 -2.900426 1.001567 2.742752 0.030971 -0.641470 0.275968 0.000427
2 -1.339035 0.643689 1.163127 -0.040884 -1.266245 -0.523972 0.001215
2 -1.535028 0.652568 1.139377 -0.136381 0.512431 -0.029593 0.009315
2 -1.402262 0.530244 2.240304 -0.207917 1.214975 1.742718 0.002544
2 -2.271944 1.104675 0.889874 -0.033185 0.735684 -1.478932 0.000007
1 -3.085393 1.112578 1.050707 0.397689 -0.096561 -0.033648 -5.440961
2 -1.410039 0.896405 1.566020 -0.176983 0.362505 0.968271 0.000034
1 -2.749074 0.806829 0.950077 -0.443861 1.962517 -0.934248 -0.019290
1 -2.965839 0.602977 1.324177 -0.391390 1.280617 0.229130 -0.601372
1 -2.883201 1.121603 1.751455 0.088009 0.935593 -1.836084 -6.758292
2 -3.117274 0.853955 2.142966 -0.188632 0.097447 -0.725263 0.027679
2 -1.888638 0.941682 1.329418 0.951507 0.251464 0.451819 0.000013
2 -1.795613 0.666680 1.797836 0.641695 -0.584351 0.368898 0.000026
1 -2.841951 0.625955 1.154488 0.771726 0.678449 0.051156 0.227489
2 -0.918126 0.969035 1.824654 1.356859 -0.519183 0.104680 0.001699
2 -2.419078 0.355489 1.784997 -0.552398 -1.631681 -1.266405 0.000137
2 -0.994690 0.811031 3.114336 1.043769 -0.022255 1.481090 0.000106
2 -1.494465 1.022399 2.356975 -1.136640 0.926431 0.829416 0.032014
2 -1.092203 0.738133 1.894343 -0.260355 0.759412 0.874568 0.010846
1 -1.237094 0.417652 2.265775 0.267998 -1.086279 -0.398573 0.047491
1 -1.265576 0.704340 1.722888 -0.514584 0.064576 1.286721 0.006638
2 -2.114852 1.372966 2.849516 1.574845 0.196628 0.901375 0.000504
1 -2.949905 1.241510 1.398800 -0.953658 0.292999 0.047519 -6.960297
1 -1.843958 0.288741 2.947318 0.015672 -0.284853 -0.604242 -0.034115
1 -1.225980 1.328625 2.847162 0.484722 -0.053432 -0.309801 -0.760554
1 -2.878859 1.299353 1.266423 1.205329 0.323801 1.300807 -2.574926
1 -2.951497 0.997517 1.264162 -1.158040 0.005438 0.118353 -4.675741
1 -2.435344 0.775908 1.226631 0.861374 -1.399190 0.621891 0.026326
2 -1.436544 0.850531 2.698987 -0.951303 0.231178 -0.943275 0.383786
2 -2.378059 0.421352 2.941456 1.170648 0.369346 0.512629 0.000108
1 -3.015295 1.076927 1.173433 0.700696 -0.437711 0.587080 -7.225823
2 -0.904553 0.977147 2.374102 -0.404340 0.039804 0.659596 0.000575
2 -2.475877 0.336028 2.418526 0.327737 0.112298 -0.961237 0.000737
2 -2.152523 0.569725 1.435387 0.511795 0.501433 -0.452156 0.062281
2 -1.895172 0.414694 1.235544 -0.311408 -1.888206 -0.128741 0.005289
2 -1.468044 0.573056 3.011620 -0.795433 0.979850 0.580128 0.114346
2 -1.381451 1.007251 2.453870 1.095945 -0.614374 -1.347101 0.033375
2 -1.644395 1.034550 2.634957 -0.650949 -0.023835 1.674224 0.000286
1 -3.014055 0.803653 1.068287 0.595359 -0.317121 -0.987908 -1.358241
1 -2.531367 0.595395 1.627960 0.647424 1.087736 1.980060 -0.709059
1 -2.828998 1.045070 1.611585 -0.595138 0.998881 1.209688 -5.590196
1 -3.008007 1.006191 1.480202 -0.092214 -0.350854 0.630094 -8.294431
2 -1.385914 0.961075 2.700500 0.894941 -0.001562 -0.411336 0.383012
1 -3.036665 0.908449 1.224399 0.772103 -0.619875 0.170248 -6.740733
2 -1.966134 0.774124 2.958088 -0.928272 0.279150 -0.323103 0.022290
1 -3.050884 1.234672 1.242458 -0.309763 0.627200 0.003880 -9.973982
2 -0.988174 1.156366 1.618393 -0.480564 -1.600813 0.918102 0.029946
2 -0.889602 0.678199 2.897683 -0.151221 -0.472532 0.000262 0.005249
2 -1.028679 1.143649 2.007302 0.385636 -0.390287 -1.833843 0.000038
2 -2.112646 0.534848 2.988637 0.452303 1.171731 -0.406364 0.000079
2 -1.798987 0.316897 2.095682 0.621224 0.108730 -0.533573 0.001423
2 -2.313847 0.296224 1.039279 -0.793606 0.496414 0.980909 0.000395
2 -1.928222 0.257777 2.228202 -1.069979 0.211920 -0.741862 0.001678
2 -1.259221 0.734432 2.631070 0.315013 1.133029 -0.407172 0.000810
2 -2.856102 0.522710 1.590983 1.035327 -0.214654 0.472451 0.003927
2 -1.809533 0.723924 2.631024 0.246227 1.164111 -0.355672 0.000139
2 -2.816349 1.333056 1.912233 0.880423 0.553136 -1.197459 0.050930
2 -1.681548 0.751415 2.080969 -0.551976 -1.322260 -1.077489 0.088315
1 -3.066236 1.199495 0.993339 0.836469 -1.030751 0.425368 -5.637657
2 -1.528458 0.326262 1.755897 -0.458814 0.428047 -0.137683 0.001051
2 -2.817080 0.378778 2.018762 0.015722 1.124936 -2.353573 0.001358
2 -2.032982 0.586542 1.131000 0.021942 0.735575 1.044013 0.000105
2 -2.599587 0.864623 1.453500 1.085557 -0.052534 1.284009 0.000311
2 -2.958628 0.612858 1.117158 -0.379801 -0.238707 -0.370516 0.329021
2 -2.961674 0.659183 1.541533 -0.311500 -0.861651 -1.231844 0.019751
2 -1.175924 1.134276 2.753514 -0.977411 -0.200490 0.143862 0.154922
2 -3.013485 0.991935 0.962283 1.028285 -1.278884 -0.127530 0.011497
1 -2.991319 1.073959 1.902883 1.700815 1.119549 -0.128453 -6.608498
1 -2.958466 1.248834 1.053573 0.099529 -0.295208 0.968658 -3.678294
2 -1.161490 0.209369 2.505804 0.606467 -0.133324 -1.129219 0.001214
2 -1.373440 0.243418 1.858854 -0.041712 0.309494 -0.333149 0.023574
2 -2.724589 0.601643 1.774845 0.611657 1.144764 -0.250141 0.124879
2 -1.514652 0.445246 2.593732 1.148353 0.739195 -0.172290 0.000003
1 -2.585883 0.518410 1.714568 -0.215977 -0.356070 0.669412 -0.694120
2 -0.953696 0.408225 1.260377 -0.333782 0.704401 -0.802591 0.000114
2 -2.138630 0.827176 0.975217 -0.081643 1.144884 0.672016 0.000026
2 -1.870150 0.902934 1.023630 0.394893 0.540985 1.115357 0.007154
2 -2.562563 0.539605 1.068060 -0.036786 -1.625170 0.585709 0.000862
1 -2.969495 1.381578 1.552921 0.889615 1.114483 0.165238 -4.640598
2 -2.469928 1.228536 2.450887 -1.273304 -0.279737 0.297499 0.000011
2 -2.705012 1.287617 3.077067 0.314344 0.384329 0.804127 0.002890
2 -1.036837 0.778919 1.745705 0.642785 -1.799833 0.307350 0.011584
2 -2.257177 0.693330 2.397187 0.302441 1.201688 -2.170638 0.000145
1 -2.861999 0.979970 1.802824 -0.380043 -1.459900 -0.359906 -1.854636
1 -2.957125 0.238397 2.225743 0.331869 -0.362861 -0.676364 -0.722875
2 -2.779965 0.403553 1.351001 0.928127 0.655668 0.610272 0.004925
2 -1.315277 0.386529 2.147915 0.543923 -0.370037 -1.125232 0.048645
2 -2.445708 0.703323 1.092027 0.171683 1.866039 -0.348781 0.024756
2 -2.099809 0.642057 2.663424 0.969055 1.495334 0.026297 0.000508
2 -1.265025 0.605461 2.798534 0.194162 0.125929 -1.428383 0.045842
2 -0.962097 0.808780 2.779785 -0.220126 -0.945807 -1.084395 0.003180
2 -2.842081 0.327963 1.713344 1.087352 -0.148552 0.741279 0.024115
1 -2.934355 1.343481 1.390905 -1.179490 0.882410 -0.559715 -4.107477
1 -1.037023 1.253641 0.756270 -0.384095 -0.411626 -0.814877 -0.006201
1 -2.903354 1.218736 1.707678 -0.964425 -0.362580 -1.770249 -7.038666
2 -2.396612 1.208331 1.376024 -0.491275 -0.527045 0.395103 0.000221
2 -0.904619 1.142857 1.742680 -0.212653 -0.792445 0.093716 0.031473
1 -2.762985 1.129750 1.640483 -0.127459 -0.833552 -0.063795 -3.265997
2 -1.856721 0.966547 2.776900 -0.898899 0.867573 -1.218725 0.000153
1 -3.104976 0.846953 1.142390 0.315540 -1.070544 0.619010 -5.340813
1 -3.029009 0.980899 1.941690 0.795713 0.125159 -0.175542 -5.392194
1 -3.077472 0.922253 1.750776 -0.239011 -0.171091 0.836178 -9.466474
1 -2.306385 0.190660 2.464957 0.413427 -0.100258 -0.846113 -0.000883
1 -3.058583 0.830650 1.985441 0.414157 -0.204776 1.597285 -1.837544
2 -1.921092 0.645298 2.343642 0.409568 2.037617 0.374177 0.000218
1 -1.988508 0.341017 1.373652 1.018515 1.041153 0.742784 0.008108
2 -1.700930 0.377627 1.191777 -0.788799 1.018725 -0.275653 0.001984
1 -1.138288 1.245349 2.813486 -0.468347 -0.551790 0.083559 0.371744
1 -3.047826 1.337779 1.817517 -0.323413 -1.102539 0.083417 -8.088796
1 -1.552917 1.375820 1.868946 -0.337759 0.042841 1.994130 -0.000373
1 -3.079153 1.393551 1.618750 -0.139000 0.263760 -0.564332 -9.196148
2 -0.879813 1.328597 2.554813 0.920065 -0.063053 0.650511 0.000066
2 -1.627291 1.200336 0.870168 1.217182 -0.743751 -1.379469 0.000135
2 -2.619475 1.213764 1.146634 -0.905162 -0.724633 0.702656 0.000428
2 -0.892344 1.091991 1.124719 1.000368 1.189291 1.957585 0.050664
2 -2.770570 1.185862 0.936397 0.209193 -1.188002 0.460947 0.000457
1 -2.805689 1.189912 1.805384 -0.383544 0.347835 0.374436 -3.309206
1 -3.108670 1.116325 1.601662 0.629379 -0.945626 -0.596264 -11.352438
1 -2.968310 1.071656 1.795792 -0.895026 0.297300 0.218723 -8.659222
1 -2.981352 1.373030 1.066857 0.765622 0.603552 2.714960 -3.076968
2 -2.572840 0.946421 3.013829 0.526588 -0.161537 -0.011530 0.000474
1 -3.014139 1.398763 1.302774 -0.009925 -0.278397 0.127993 -5.098254
1 -3.095893 1.132938 1.718732 0.311629 0.619247 -0.074149 -9.791457
2 -2.042121 1.170262 2.768357 -0.181836 0.938459 -1.772160 0.000207
2 -2.967612 0.558109 2.600140 0.742187 1.142844 0.536607 0.000254
1 -2.717417 1.185493 1.736002 0.795935 -2.226456 -0.477708 -2.299345
1 -2.973668 0.234429 1.899240 0.801845 0.193906 1.199967 -0.296045
2 -2.500048 0.569036 1.409377 -0.044057 2.002952 1.191535 1.022212
2 -2.447477 0.369877 2.714269 -1.802941 1.596609 1.057686 0.000108
2 -1.813195 0.763881 2.991162 -1.241061 -1.033426 -0.696106 0.159930
2 -2.962097 1.180969 2.848976 0.901218 -0.257196 -0.083517 0.006644
1 -3.061319 0.789749 1.322338 -0.416551 -0.556662 0.824706 -6.300872
2 -1.222663 0.647419 2.931002 0.678367 -0.309638 -0.772267 0.045586
1 -1.700496 0.223743 1.867167 0.684789 0.632717 -0.790241 0.000229
2 -1.051688 0.264685 1.847406 -1.527517 -0.392460 -0.365424 0.001438
2 -0.889099 1.162540 2.989598 -0.373184 -0.897386 -0.437873 0.000101
1 -3.103995 1.013478 1.532108 -0.323854 0.120557 0.652575 -12.603064
2 -1.560173 0.703505 2.975507 -2.099291 -1.467222 -1.019512 0.050197
2 -2.222795 1.269972 3.069931 -1.122286 -1.487071 -0.104628 0.049226
2 -1.796275 1.036126 0.929894 0.340028 1.108867 0.671152 0.008068
2 -1.869958 1.254176 1.013159 0.746672 0.473393 1.103878 0.000190
1 -3.030272 1.408575 0.891188 -0.880703 0.225309 0.613441 -1.711297
1 -3.096561 1.280634 0.921912 -0.238678 0.280201 0.606513 -4.331351
2 -2.412475 0.187544 0.799130 -0.972404 -0.136433 -0.065384 0.153418
2 -1.012155 0.984022 0.983867 -1.959960 -0.233874 -0.796101 0.000645
1 -2.992342 1.307870 0.943949 -0.848402 1.532806 -0.116833 -4.085096
1 -2.999515 1.112556 2.044501 -0.005295 -1.561043 -0.487332 -3.833115
2 -1.885847 0.190391 1.113027 0.240764 0.418442 -1.283324 0.000226
2 -1.113106 1.432630 1.927209 -2.150524 0.885384 0.418177 0.000021
1 -3.086266 1.086158 1.259109 0.085534 0.621755 0.073187 -10.557837
2 -2.776930 0.296687 1.212475 0.669844 1.318681 -0.880039 0.005702
2 -1.039768 1.232215 2.760992 -1.269022 0.904083 0.473293 0.993806
1 -3.056777 1.017178 1.824818 0.667462 0.871814 0.943881 -9.665226
1 -3.114299 1.379022 1.939646 0.288784 1.362266 1.755118 -6.499513
2 -2.105710 1.379635 2.056509 1.016878 -0.244156 -1.794566 0.001170
2 -1.377641 1.290404 1.972313 0.619817 -1.247398 0.624613 0.000323
1 -3.020831 0.793190 1.625214 -0.628418 -0.339523 -0.457530 -4.684421
2 -1.277963 0.602242 0.775006 -0.348630 0.989750 -0.114392 0.000057
1 -3.102379 0.985460 1.280919 0.887911 1.196880 -0.408994 -10.096251
1 -3.064140 1.355907 1.197915 0.481622 0.666674 0.684564 -8.784861
1 -3.109267 1.330409 1.712240 -0.292528 0.048724 1.321380 -10.424630
1 -3.114986 0.942287 1.450899 1.178578 -0.398381 1.271491 -9.830129
2 -0.873457 1.294286 1.165546 0.169454 -1.672658 0.494198 0.001695
2 -3.100166 0.180918 1.945395 0.069470 -0.316523 0.548178 0.055313
1 -3.030566 1.217983 2.056669 0.052596 -0.439701 -0.394335 -3.046996
1 -2.899769 0.387221 3.019910 1.167274 0.744473 -1.476067 0.004853
1 -3.080472 1.343143 1.069989 0.835410 -0.746431 0.262480 -7.776482
2 -1.989642 1.335995 3.039680 1.256120 -1.254531 0.404151 0.000880
2 -2.315452 1.363672 2.987068 0.411320 -0.976570 1.104781 0.020010
1 -3.094520 0.764431 1.203339 -0.175578 1.010004 -1.288767 -5.084339
1 -3.073071 0.875434 1.522440 1.927219 0.634676 -0.196185 -7.613417
2 -2.849769 0.265178 3.110042 -0.119750 -0.878885 -0.110038 0.018194
1 -3.015571 1.409209 1.415174 1.200231 -0.523059 -0.344338 -6.567574
1 -3.085284 1.255089 1.135132 -1.514130 -1.034661 0.062478 -10.331489
2 -1.773801 1.401602 3.063158 0.827159 0.044931 -1.123948 0.101437
2 -0.862253 0.475166 2.195321 -1.097954 -0.042431 -0.641687 0.001668
1 -3.099551 1.142595 1.970200 1.044944 -0.256156 -0.453810 -7.767590
2 -1.160508 0.181600 2.971813 0.514591 0.708169 0.754048 0.000012
2 -2.359248 1.391762 1.535634 -0.450299 -0.820142 -1.338531 0.010089
2 -1.212497 1.401027 1.557346 0.204076 -0.671346 0.157120 0.000003
1 -3.101428 1.388798 1.501342 0.879438 0.862662 -0.660693 -10.089851
1 -2.877273 1.412527 1.240028 0.972735 -0.635487 -0.311762 -1.829870
2 -0.919408 1.415097 3.010561 0.037108 0.025460 -0.262030 0.006787
2 -1.025302 1.373012 2.883935 0.753059 -0.864517 -0.656128 0.012011
2 -2.385190 1.387249 1.191165 -0.076587 -0.702241 0.020691 0.000068
2 -1.358436 0.568873 3.091504 0.890689 -0.079817 -1.406437 0.500072
1 -3.090014 0.688952 1.354612 0.682612 -0.120876 -0.067414 -4.867217
2 -0.956625 1.303918 0.643525 1.479431 0.549046 -0.778149 0.355288
2 -2.761029 0.463589 0.670808 0.422562 -1.564762 0.775752 0.000007
2 -1.704372 0.245929 0.743875 0.108027 -1.603780 -0.877610 0.001075
2 -1.809757 0.507302 0.731401 0.906511 -0.240792 -0.788192 0.000149
1 -1.219321 1.000271 0.758745 0.579701 0.325817 0.359547 -0.005764
2 -2.549124 1.147832 0.722026 0.532600 -1.324379 0.305374 0.000450
2 -1.972162 1.330319 0.779592 -1.522447 -1.124326 0.644286 0.000039
2 -1.346262 1.408465 0.668116 -0.495488 -0.103736 -0.352269 0.986758
1 -1.725592 1.428588 2.938610 0.513305 -0.632606 -1.375583 -0.269240
2 -1.450600 1.415430 0.892610 0.202874 -1.153522 0.065728 0.044753
1 -3.085855 1.050798 2.035599 1.380455 2.331895 -0.103541 -5.466447
2 -0.843243 0.708327 0.794906 -0.546829 -0.521277 0.199355 0.011816
2 -0.859113 0.672568 1.728388 -1.308146 -1.350005 0.826313 0.000646
1 -3.113104 1.400987 1.286821 -0.589205 -1.197180 -0.180383 -9.030396
2 -1.101401 1.178658 0.526519 0.023574 0.786415 -1.262442 0.049235
2 -1.058814 0.465991 0.522776 -0.816181 -1.139345 -0.636459 0.000113
2 -1.290113 0.597400 0.521214 -0.121841 -0.387895 0.276476 0.000241
2 -1.785323 1.319080 0.515789 0.767899 1.584265 -0.567991 0.000028
2 -1.692247 0.671845 0.506740 -0.307356 -1.529871 0.381561 0.000015
2 -2.055079 0.712954 0.512626 0.691152 1.327124 0.507985 0.000678
1 -0.962054 0.755019 0.555047 0.493850 0.903450 0.909846 -0.006576
2 -3.089637 0.243286 0.530153 -0.733078 1.218514 -0.718639 0.001659
2 -1.035227 0.202835 0.629269 -0.285594 -0.472348 -1.056138 0.001852
1 -0.869532 1.217987 0.626479 -0.285002 0.119088 -0.182293 0.275989
2 -1.819645 1.071158 0.640827 0.061702 -0.519175 0.296877 0.000067
2 -2.711386 0.898723 0.561470 -0.912540 0.164468 -0.418960 0.167859
1 -1.789758 0.328446 0.576833 -0.470279 0.362924 -0.050553 0.000857
2 -2.582596 1.302148 0.577727 -1.176220 -0.365361 0.508325 0.000840
1 -3.116822 1.203038 2.109721 1.190254 -1.711465 -0.946792 -2.935567
2 -1.865792 2.189561 -2.264819 0.072376 -0.096791 -0.287091 0.001747
2 -1.361405 2.478283 -2.220807 -0.138802 0.229742 -0.435115 0.000264
2 -2.922930 1.792802 -1.391639 -0.752109 -0.405992 -0.714198 0.000270
1 -1.202565 2.594178 -0.370765 -0.346780 -0.011330 -0.327831 -0.349879
2 -2.673845 2.701645 -1.675300 -0.632506 0.937185 1.205830 0.324558
2 -1.674125 2.199970 -2.790153 0.420644 -1.160944 0.125986 0.049428
2 -2.081034 2.561449 -1.226067 -0.996104 0.879539 -0.932079 0.000637
2 -2.864395 3.010072 -2.646137 0.006142 0.597554 -0.899315 0.012122
1 -2.717452 2.730859 -0.701042 0.019336 0.774375 0.410536 -0.000640
1 -1.529921 2.305972 -1.218166 0.531289 -0.644418 0.366311 0.029328
2 -2.851611 1.963347 -2.298041 -0.094507 -0.599926 0.351578 0.000002
2 -2.684162 2.583867 -1.640270 0.826137 0.670668 0.780211 0.324189
2 -1.116100 2.156274 -1.366147 -0.463366 0.277287 1.049448 0.007499
2 -2.167794 2.386120 -2.378914 -1.146280 -0.814175 -1.005248 0.003949
2 -1.645509 1.997098 -1.319109 0.529167 -0.817016 1.168868 0.000195
2 -2.117446 2.296988 -0.404254 -1.559120 1.512413 -0.119045 0.084534
2 -2.641256 2.594518 -2.896096 -0.172485 0.622463 -0.416766 0.017667
1 -2.053267 2.588069 -0.447534 -0.107388 -0.030870 0.529315 -0.030924
2 -1.659469 2.085216 -0.408269 -0.513345 -0.386129 0.052259 0.000069
2 -2.789702 2.251853 -0.961300 -0.429920 0.013271 0.096550 0.000559
2 -1.967837 2.125021 -1.556261 0.895914 -0.459798 -1.235409 0.000070
2 -0.950938 1.500027 -1.279019 -1.204525 -1.021031 0.332596 0.079962
2 -1.202039 2.060959 -1.256560 0.840420 0.033351 -0.069456 0.007502
2 -2.012675 2.627283 -2.627740 0.162079 -0.264062 -0.372541 0.000483
2 -1.702626 2.893845 -1.525718 1.596967 0.818351 -0.098245 0.099616
2 -1.429801 2.480858 -1.297872 -0.136511 0.212624 -0.219987 0.003503
2 -2.198481 2.927768 -2.676714 0.896295 0.966949 -0.849340 0.000040
2 -2.503635 3.098240 -1.936158 0.567223 0.070002 -0.899261 0.000916
2 -2.442717 1.674855 -2.108843 -0.186137 -0.322242 -0.700289 0.000782
2 -1.668993 2.813409 -0.628290 -0.734463 0.071073 0.290430 0.001741
2 -1.997315 3.072351 -1.129513 -0.202884 0.193290 1.183063 0.001065
1 -1.240413 2.858120 -2.423487 0.180538 0.298518 -0.119764 0.000106
2 -1.682435 2.114408 -1.513198 0.821639 -0.517695 1.300614 0.000204
1 -2.109194 2.637321 -3.104612 0.433154 0.277700 -2.095548 0.000150
2 -2.591117 2.798836 -1.171198 -1.207017 -0.076195 -0.413760 0.000832
2 -2.212467 2.314340 -2.832026 -0.148618 -0.019457 -1.096338 0.009833
2 -2.691403 2.652841 -2.536228 -0.264091 0.070123 0.102333 0.266972
1 -1.742346 1.472629 -1.730740 -0.207842 -0.987403 0.045934 -0.039296
2 -2.704329 2.955117 -1.050612 -0.608761 0.512099 0.414730 0.000358
2 -2.746741 1.748488 -2.821333 -0.684220 -0.139841 -0.934951 0.000320
2 -2.324858 2.546427 -1.042292 0.188373 -0.266750 -1.240927 0.000301
1 -2.672401 2.274257 -0.338059 0.208622 1.335030 0.915763 -0.490647
2 -2.165176 2.070442 -1.710664 0.173344 -0.176438 0.540008 0.000053
1 -2.638142 2.286166 -0.138477 0.360489 -0.518468 0.986491 -0.061239
2 -2.174088 2.553540 -0.705983 -0.281075 0.305436 1.808758 0.000218
1 -1.440540 3.042638 -0.762193 -0.382708 -0.349336 -0.027808 -0.035612
2 -1.525598 3.041583 -1.261427 -0.451690 0.421269 -1.519014 0.017548
2 -1.026095 2.176349 -2.379109 2.230721 -0.500108 0.307754 0.000435
2 -1.744362 2.301535 -2.588581 0.279494 0.168497 0.702017 0.000304
2 -2.539400 1.872924 -0.660673 0.064751 -0.387150 0.585753 0.000097
1 -2.690064 1.668584 -0.778686 -0.579992 -0.359952 1.770357 -0.016647
2 -1.022711 2.605591 -3.054502 0.755129 0.195890 -0.317996 0.011799
2 -2.515247 2.053526 -2.912655 0.174871 -0.137948 -0.076878 0.029181
1 -3.053563 1.838571 -2.828781 -1.322642 0.181901 -0.270835 -0.001822
2 -2.830679 2.766771 -2.772362 -0.204806 0.750186 -0.387177 0.012009
1 -0.932369 2.743646 -1.558851 0.488082 0.755955 -0.134639 0.001617
2 -1.403458 2.916999 -1.622614 -1.494011 1.026943 -1.393924 0.000144
2 -2.159676 1.790922 -0.566368 0.876724 -0.421659 -0.696696 0.000676
2 -1.072840 2.458484 -1.660100 0.117614 0.283152 0.249803 0.000109
2 -1.795898 2.980960 -2.460207 1.028427 0.508871 -1.351892 0.000082
2 -1.439225 2.658443 -2.860367 0.859990 -0.001346 -1.948028 0.000085
2 -0.849551 1.910876 -1.873752 0.235698 -1.197370 -0.948897 0.000977
2 -2.301267 2.160324 -1.422732 -0.088274 0.581130 0.997510 0.000842
2 -1.672053 2.532816 -2.506686 -1.129421 0.798985 1.282962 0.000939
2 -1.472857 2.418451 -1.022196 0.871134 0.149094 -0.450386 0.000208
2 -2.688590 2.634116 -2.751568 -0.743837 -0.082853 -0.591173 0.019649
2 -1.561009 1.693060 -1.715161 -0.181491 -0.500142 0.588080 0.000054
2 -0.924499 1.938425 -0.694967 -0.754951 -1.807611 -0.856246 0.026304
2 -3.096731 2.104984 -2.965794 -0.027813 -1.154993 -0.893800 0.001089
2 -2.829890 1.981898 -2.879182 1.268229 0.735603 0.733403 0.014451
2 -1.779146 2.465222 -1.494711 -0.334979 0.715141 -0.811460 0.000016
2 -2.537014 2.730955 -1.529593 -0.336768 2.122826 1.395549 0.001128
2 -2.277229 1.794728 -2.870498 0.752857 -0.059917 -0.141631 0.000003
2 -2.050779 2.901960 -1.775240 -0.861034 0.475885 -0.496392 0.000440
2 -1.237464 1.959772 -0.753336 0.195582 0.634906 1.324129 0.887151
1 -2.780478 2.050390 -0.848813 0.882085 -0.784746 0.954240 -0.000774
2 -1.518245 2.565663 -1.722788 2.580400 -0.612043 0.268309 0.000015
1 -2.524119 2.693660 -2.314207 0.519592 -0.903586 -1.773257 0.025515
2 -1.976691 2.646157 -1.882200 -0.205842 0.308663 -0.261091 0.000022
2 -2.265463 2.739576 -1.766639 0.064468 0.932347 -0.338073 0.000060
2 -1.656101 3.037991 -1.404987 -1.448584 1.162882 1.711819 0.002881
2 -0.866420 2.384340 -2.220624 1.024868 -0.592522 0.789753 0.000198
2 -1.685328 1.987500 -2.625938 -1.049865 0.193439 0.113710 0.003406
2 -2.576979 2.396400 -1.500461 -0.674099 -0.896978 -0.324286 0.000892
1 -1.006420 2.040736 -1.890086 1.384667 -0.142190 0.349029 -0.079717
2 -3.006315 2.121781 -1.286219 -2.341841 -0.406075 0.047177 0.000214
1 -1.850454 2.982381 -1.229177 0.513047 0.557021 0.911562 0.000595
2 -1.006898 2.028565 -0.290869 1.192513 -0.614356 -0.264154 0.906098
2 -2.543159 2.160732 -0.672192 0.781412 -2.765819 -0.863926 0.000282
2 -2.348435 1.875408 -2.088619 1.382678 -1.153182 -1.140542 0.001556
2 -3.092681 2.730947 -0.617891 -0.532725 -0.278688 0.420899 0.005862
2 -1.197003 3.096336 -2.495949 0.038865 0.081421 -0.346016 0.000972
2 -2.382688 2.510445 -1.628839 0.096532 0.071227 0.841739 0.002557
2 -1.775427 2.097234 -2.788124 0.229645 0.618464 -1.386515 0.050611
2 -2.284927 2.146721 -2.166298 1.555466 0.057569 -1.300552 0.000047
2 -2.618907 3.098991 -0.866454 -0.708905 0.210897 0.328046 0.007645
2 -1.098993 2.884056 -1.234011 0.639812 1.696732 -0.525453 0.022280
2 -1.424103 2.994153 -1.149478 0.418665 -0.167421 -0.444930 0.016946
2 -0.973662 2.190534 -1.997280 1.584105 1.451462 0.367352 0.002241
2 -2.706376 2.064311 -1.968670 0.344095 -0.227597 0.591230 0.000613
2 -1.269321 2.239427 -0.787369 -0.198407 1.128035 0.129020 0.000039
2 -3.012116 2.327390 -0.805289 -0.287409 0.220308 0.003382 0.000026
2 -0.924812 3.042059 -1.816421 0.119776 0.541719 -0.426118 0.000010
2 -2.072567 2.938791 -0.737862 -0.149145 0.694359 -0.244802 0.000075
2 -1.761299 2.422241 -0.744716 0.289995 -0.628287 -0.347863 0.000907
2 -1.446420 2.028545 -3.022465 -0.019829 -0.988841 -0.642261 0.000150
2 -3.018705 3.032677 -2.546956 -0.598874 0.928617 -0.786964 0.103005
2 -1.604355 2.567441 -0.439551 -0.267069 -0.757743 -0.480456 0.000345
2 -1.082899 2.660909 -1.505061 0.346145 -0.223789 -1.130681 0.003527
1 -2.712499 1.703852 -1.453180 -0.729466 0.296042 0.638392 0.015142
2 -2.075937 2.854060 -1.464373 1.335423 1.699443 -1.683854 0.000030
2 -2.602687 2.267581 -1.925434 -0.517320 -0.737298 -0.209982 0.002199
2 -2.167443 2.235779 -0.290478 0.598822 0.347022 1.129811 0.149380
2 -2.177402 2.413121 -3.112666 -0.444545 0.088181 -0.246055 0.000172
2 -2.502724 2.318826 -0.518930 -0.132052 0.346323 2.322523 0.006806
2 -2.428301 2.089078 -0.151231 -2.316702 -0.841341 0.962946 0.002482
2 -2.297938 1.790598 -0.721761 0.326375 -0.712233 -0.527593 0.047728
2 -2.127214 2.663053 -0.986227 1.030554 -0.246289 -1.821019 0.007444
2 -1.895264 2.782365 -0.935597 1.113411 0.368342 -0.397578 0.459889
2 -1.239613 2.208584 -2.364957 0.458746 -0.832866 0.600446 0.002401
1 -1.225333 2.024077 -1.933781 -0.847661 0.275573 0.627460 -0.034026
2 -2.420231 2.562661 -1.337137 0.057368 -0.169956 1.215376 0.000101
2 -2.438955 2.519314 -1.804973 -0.393035 1.150376 0.167089 0.002500
2 -2.254419 2.349158 -1.366118 -0.058225 0.141464 0.953851 0.045484
2 -1.822497 1.677393 -1.714324 -1.533174 -0.270807 0.046371 0.000667
1 -2.343363 2.011945 -0.299667 0.743056 0.062943 1.061139 0.046399
2 -2.500850 2.202075 -2.432568 0.686695 -0.253977 -0.453774 0.036353
2 -2.614859 2.556206 -2.251241 -1.128931 0.613045 0.887778 0.004450
2 -2.784239 1.594905 -1.926405 0.331524 -1.156183 -1.095513 0.001268
2 -2.408022 2.289357 -2.357220 -0.679890 -0.540505 1.385065 0.039810
2 -1.537747 2.827827 -1.139886 0.284895 0.747863 -2.042086 0.000967
2 -0.953426 2.523855 -0.257588 1.068923 0.224494 0.053200 0.044506
1 -2.542220 2.044440 -3.060637 -0.623850 0.143707 -0.409077 -0.163759
2 -2.259360 1.681972 -1.016011 1.479703 -0.101422 1.651147 0.000083
2 -3.110453 1.721535 -0.954672 -1.340575 -1.217866 -0.359442 0.008854
2 -2.149553 2.423549 -2.552413 0.975482 -0.774943 1.012664 0.004014
2 -0.967246 2.703563 -0.387288 -0.385201 0.788093 1.980310 0.002343
1 -1.877365 1.938741 -0.478384 -0.250366 0.005148 -0.005253 0.069524
2 -2.252491 2.242802 -0.889649 0.335446 0.730617 1.333233 0.000007
1 -3.050082 1.880043 -0.334328 -0.048770 0.097315 -0.465640 -0.603389
2 -2.256660 2.650071 -2.328992 0.703186 0.759178 1.268560 0.000062
2 -2.725411 1.675064 -2.095831 0.328000 -1.143206 0.630246 0.001228
1 -1.268195 2.332148 -2.504085 -0.373632 -0.069638 -0.593205 0.000872
2 -2.234558 2.101193 -0.276359 -1.160646 -0.760680 -0.025452 0.087718
1 -2.354140 1.972853 -2.428022 -1.992615 0.507661 -1.006680 0.000031
2 -1.523596 3.101283 -2.360488 -1.325171 1.614943 -1.648326 0.001850
2 -1.881746 2.353319 -1.739294 -0.556586 -0.799035 -0.965157 0.000022
2 -2.524421 2.803282 -2.094333 -0.733361 -0.112931 -1.003672 0.001310
1 -1.626795 2.471523 -2.301496 0.042908 -0.829069 0.723344 -0.000668
2 -1.560496 2.830180 -2.457840 0.268609 0.608834 0.660787 0.000105
2 -2.576902 2.256782 -1.003558 -0.085639 0.208806 -0.499575 0.000373
2 -1.155360 1.943650 -0.676689 1.247705 -0.185559 -0.035236 0.878249
1 -1.052412 1.686102 -3.109892 0.390378 -0.203071 -0.117771 0.000014
1 -1.105354 2.213305 -0.220521 0.283734 -1.635216 0.814502 -0.013923
2 -2.978991 1.968731 -1.578772 0.823184 -0.545739 0.457994 0.005200
2 -2.778325 2.983656 -1.548219 -0.054691 0.055040 1.014386 0.000037
2 -1.461969 2.229319 -1.328155 0.449930 -1.152316 1.224271 0.030165
2 -0.925889 1.651763 -2.208064 0.959371 -0.302573 1.358347 0.000137
2 -1.919078 2.443537 -2.685661 0.391836 -1.012859 0.298500 0.000569
1 -3.120688 1.779911 -0.287398 -0.273164 0.176195 -0.227614 -0.633236
2 -2.348264 1.946877 -1.060304 -1.366889 -0.259062 -1.546257 0.004923
2 -1.790595 2.790276 -3.083569 0.008300 0.196078 -0.650542 0.000229
2 -2.172281 2.466065 -1.393359 -1.620449 0.916877 -1.203905 0.045103
2 -2.902445 2.963929 -0.281609 -1.115773 0.310188 -0.012636 0.002002
1 -2.070486 2.804980 -0.524313 -0.550301 1.746890 0.975612 -0.033166
2 -1.585567 1.764926 -2.679321 -0.875020 -0.439623 0.311809 0.032655
1 -1.090594 2.520663 -0.308726 0.960936 0.482809 0.306139 -0.313473
2 -0.947950 2.850452 -1.258694 0.761338 0.892805 0.051029 0.018501
2 -2.267332 2.752637 -0.948667 -0.045346 -0.284127 0.093654 0.006865
2 -1.535885 2.426571 -0.286765 0.412189 -0.252363 -0.217573 0.000345
2 -2.973180 1.878134 -0.818283 -0.387883 0.538041 -0.220863 0.000128
1 -1.063069 1.899323 -0.894526 0.476386 0.127459 -0.421561 -0.001868
2 -1.974037 1.824309 -2.550624 -1.780066 -0.524613 -0.500048 0.206248
2 -2.064347 1.745005 -2.596272 0.953119 -0.755888 0.764723 0.197543
2 -2.372895 2.667545 -0.735634 -1.032542 -0.326735 -0.619652 0.000247
2 -1.689721 2.254474 -2.297925 -0.485396 -0.863725 1.384140 0.001980
2 -2.596827 2.573119 -2.556355 0.188389 0.840145 1.111613 0.266849
2 -1.156249 2.545498 -2.584120 -0.173406 0.645194 0.899321 0.000061
1 -1.366991 2.564309 -1.446703 1.118138 1.350469 0.352685 0.000415
2 -1.023575 1.988592 -2.147402 -0.699187 0.421426 -0.943008 0.000107
2 -1.211848 1.909044 -0.366590 -0.771192 0.700745 -0.264186 0.001605
1 -2.379704 2.910104 -1.473255 0.639556 -0.387126 -0.513267 -0.004303
2 -2.924316 2.099486 -0.356847 -0.438978 0.865881 -0.616001 0.307562
2 -2.692885 2.909307 -2.090786 0.123465 -0.193402 1.875988 0.001088
2 -2.489808 1.806982 -1.210960 0.885664 -0.222197 -1.122612 0.268058
2 -2.408578 3.042267 -1.657104 1.400886 0.800013 0.015485 0.000245
2 -2.986335 2.525710 -1.030077 0.260761 -0.379080 0.023998 0.000024
2 -2.337568 2.390980 -2.756492 -1.359620 0.067303 0.272250 0.009881
2 -1.274871 2.514920 -2.993462 -0.532734 0.927149 -0.084079 0.000391
1 -1.644732 3.098808 -0.701018 -1.351167 2.016248 0.620323 -0.034535
1 -0.997731 2.402956 -2.833171 -0.326213 1.578001 -0.165457 -0.000574
1 -2.785381 2.282561 -0.423946 0.865231 -0.910592 0.032160 -0.651899
1 -1.613063 2.813644 -1.589719 0.794502 -0.831415 -0.130717 0.096965
1 -2.293639 3.051702 -1.212610 1.385358 1.408264 0.777521 -0.003392
2 -2.857282 2.171445 -1.657402 -1.769563 -1.272382 0.759500 0.000078
1 -2.371542 1.847377 -1.202436 -0.074039 0.778333 0.687235 0.270949
2 -1.811326 1.780433 -0.913148 0.325982 0.580385 1.044180 0.000024
2 -2.053382 1.726500 -1.309758 0.378650 0.349736 -0.515349 0.006777
2 -1.827339 1.719443 -0.618578 -0.809502 0.252385 0.116092 0.028081
1 -2.093384 1.813432 -1.454949 1.440609 0.285011 0.319157 -0.000935
2 -1.499326 1.910258 -2.632617 0.826448 0.482965 -0.043136 0.010816
1 -2.368424 2.873495 -0.507398 -1.010970 0.566650 -1.357857 -0.008101
2 -2.393389 2.391020 -2.504299 0.335927 0.680518 1.337719 0.003973
2 -1.236188 2.657899 -2.169264 -1.570680 -1.022034 -0.723172 0.000259
2 -1.088062 2.972043 -1.388086 1.091701 -0.366494 0.585389 0.004247
1 -1.072143 2.928336 -0.807625 -0.618452 0.019520 0.348620 -0.000822
2 -2.744519 2.674396 -0.955757 -0.239050 -1.099648 -0.194511 0.000127
2 -2.367725 2.385629 -0.599505 -0.750049 -1.960880 -0.800433 0.006523
2 -1.232112 2.111236 -0.438289 -1.184625 1.393869 0.521543 0.000498
1 -1.550228 1.818269 -2.816459 -1.242879 0.620432 0.684298 0.035034
2 -1.038275 1.751458 -1.726568 -0.262128 0.325008 -0.341000 0.023905
1 -1.558651 2.417865 -0.710906 -2.033174 -0.437429 -0.586259 0.000726
2 -2.572838 2.120495 -1.811972 0.588957 0.613112 0.488132 0.002485
2 -1.563805 2.181170 -1.833661 -1.013146 1.777623 -0.021384 0.000002
2 -2.822056 2.140915 -0.413100 -1.147309 0.709357 0.196888 0.347972
2 -1.795611 1.850734 -0.550647 -0.309319 -0.231887 -1.698068 0.097510
1 -2.473253 2.361468 -3.071727 1.697025 -0.371045 -0.151392 -0.006020
2 -1.565044 1.994041 -2.772140 0.230494 -0.017034 0.944141 0.020978
2 -1.094503 2.611427 -1.863462 -0.694913 -0.213391 2.533720 0.000055
2 -2.966164 2.633811 -1.544782 0.420742 -0.267037 1.238567 0.000025
2 -1.688208 1.925998 -2.855343 1.156339 1.152014 -1.575039 0.015593
2 -2.466097 2.837295 -2.313857 1.011732 -0.738631 -0.522247 0.021153
1 -0.990078 2.016397 -1.685836 -0.407071 -1.866396 -2.170980 -0.053379
2 -3.018443 2.794969 -2.733093 0.233817 -0.924522 -0.398777 0.001922
2 -1.459080 2.231925 -0.491619 -0.016360 -2.774488 -0.493401 0.000094
1 -2.909442 2.357092 -0.481024 0.007721 -0.014801 1.778108 -0.270014
2 -1.391020 2.817525 -2.645341 -0.000111 -0.943160 0.791980 0.000113
2 -1.472860 2.769030 -2.064771 0.087280 -1.074277 -0.031711 0.000019
2 -1.254733 1.992101 -0.915380 -1.154341 0.015495 -0.165628 0.009536
2 -1.732137 2.405776 -0.970599 0.711836 -2.303459 0.335987 0.000240
2 -2.882115 2.756936 -0.448122 0.730732 0.008619 -0.375073 0.001614
2 -2.735141 2.509554 -1.439462 0.603927 -2.110255 -0.753543 0.001116
2 -1.182582 2.296917 -3.009902 -0.176611 -0.279803 0.109163 0.000383
1 -2.812693 2.038957 -2.730803 1.101296 0.662851 -0.364355 0.009447
2 -2.819176 1.473480 -2.817234 1.003945 -0.923203 0.926713 0.098916
2 -1.978261 2.808695 -1.017810 -0.229927 -1.041689 0.814419 0.460706
2 -2.912037 1.647322 -2.673725 0.750551 -0.110875 0.457215 0.000208
2 -2.998643 2.446165 -2.860623 0.502010 -0.298077 0.569692 0.003531
1 -1.971782 2.945164 -1.973298 0.926415 -0.622756 0.161004 -0.019570
2 -2.955717 1.676889 -1.686502 0.578698 0.443950 -0.605998 0.000059
2 -2.201524 1.868310 -0.805728 0.313786 0.972361 0.876596 0.031875
2 -2.848035 1.691275 -0.463399 -2.510960 0.258157 -1.380198 0.000484
1 -1.243761 1.775106 -0.216887 -0.767584 0.894683 0.553822 0.000547
2 -1.840690 2.733326 -0.603109 0.781531 -1.464229 0.731413 0.001756
2 -1.964878 2.113551 -2.651853 -1.429794 0.430842 1.731177 0.000181
2 -2.689901 3.019278 -1.855058 -0.523408 -0.546310 -0.423034 0.006190
2 -2.854538 2.566534 -0.442026 1.173174 -1.683423 -0.785950 0.001875
2 -2.845325 2.446917 -2.725241 1.211163 0.404520 0.045494 0.000848
2 -2.441307 2.942675 -1.159517 -1.250165 -1.234100 0.148790 0.002321
2 -1.389629 1.798508 -2.990894 -1.131601 0.038906 1.092150 1.602783
2 -2.111034 2.793536 -1.192905 -0.443242 -1.433392 -0.173827 0.000568
1 -1.687372 2.602130 -2.704177 -1.388220 -0.798135 1.811512 -0.000075
2 -1.414338 2.859784 -0.605998 -0.832541 -1.470828 0.985336 0.000144
2 -2.012723 3.005664 -2.843657 -1.111143 -0.600424 0.348637 0.000064
2 -1.603967 3.004966 -2.935875 -0.017525 -0.599756 -0.095368 0.000321
2 -2.800570 1.548383 -2.929366 0.452232 -0.647488 1.116370 0.098984
2 -2.753851 2.877012 -2.869542 0.484436 -1.496491 0.008956 0.009309
2 -2.193476 1.514518 -0.367375 0.189125 -0.422385 0.432521 0.002353
2 -1.570714 1.545744 -1.275438 0.133786 -0.211053 -0.338217 0.000751
2 -1.031000 1.483841 -2.382229 0.340973 -0.646855 0.104100 0.000116
2 -0.862172 1.485544 -0.300269 0.621196 -0.332846 -0.360498 0.001315
2 -2.056814 1.520855 -0.916513 0.408047 -0.047811 -0.640592 0.000029
1 -1.989005 1.545934 -1.328613 -0.464538 0.119674 1.701015 -0.014660
2 -1.124245 1.649515 -1.802073 -0.722058 0.380566 0.687531 0.023916
2 -1.569898 1.595658 -0.960952 -0.908350 0.808623 0.479527 0.000155
1 -1.272455 1.553530 -0.976921 0.544681 0.372137 -0.480182 -0.002041
2 -2.433214 1.792571 -1.932957 0.391772 1.441631 -0.802367 0.001763
1 -1.799446 1.653505 -1.177246 0.476727 0.676081 -0.946280 -0.011963
2 -1.335249 1.711178 -3.023500 -0.267207 -0.584500 -0.767982 1.602563
2 -1.968502 1.711879 -2.430462 -0.648220 1.377339 0.120506 0.011454
1 -2.387745 1.659616 -0.730114 -0.175900 0.996638 0.183219 -0.014754
2 -2.948456 2.822500 -0.948171 1.140178 -0.006967 0.859827 0.000935
2 -1.214602 3.097018 -2.696672 1.530600 -0.172997 -0.879204 0.000916
2 -0.940574 3.032901 -2.798756 -0.603927 -0.652580 -0.501890 0.000012
2 -2.723210 1.594270 -1.337704 1.576327 0.798896 -1.270284 0.060685
2 -3.048763 2.847028 -2.950266 0.543553 -1.281932 0.617905 0.032788
1 -1.542418 2.841642 -0.171650 0.970628 -2.267352 0.711481 0.000021
2 -2.037654 1.640122 -1.752877 0.095263 1.574207 -0.088733 0.000290
1 -2.613670 1.573479 -0.434118 -0.409545 0.984890 0.250150 -0.064438
1 -2.850185 1.484165 -0.636841 -0.395574 -0.080101 0.593791 -0.017669
2 -2.813666 1.502266 -0.949282 -1.029069 0.267358 0.304424 0.000038
1 -1.486881 1.518400 -2.262958 0.398244 0.293557 -1.327312 0.008005
2 -1.982487 3.057288 -0.149392 -0.462692 1.104988 0.674484 0.000056
2 -2.920599 2.269740 -0.166502 -0.169491 1.125919 0.311771 0.000350
2 -2.575489 1.701369 -0.291393 -0.208083 -0.558911 -0.792854 0.001370
1 -2.180471 2.905940 -0.205867 -1.142003 -0.067552 -0.579818 -0.001723
2 -0.940289 2.855621 -0.188808 -0.144723 -0.472822 -0.201602 0.005021
2 -2.607484 3.028605 -0.300628 -0.033239 0.412194 -0.492385 0.001575
2 -2.283422 2.759388 -0.239917 -0.125823 -0.089116 -0.566876 0.002998
1 -2.252190 2.365498 -0.313227 -0.303036 0.245498 -0.993475 -0.073064
2 -1.300596 1.989902 -0.183567 0.790296 -0.256011 0.281204 0.000598
1 -2.260187 2.246979 -0.168055 -0.117859 0.214365 -0.925674 -0.073648
2 -2.390652 1.539199 -0.234446 1.182854 0.558496 -1.855933 0.001826
2 -3.005549 2.985184 -1.310220 -0.721441 -1.189540 1.190903 0.000077
2 -2.847102 1.559741 -1.404865 -1.001237 0.864725 0.009113 0.051787
2 -2.041748 1.625366 -2.106360 1.114002 1.564284 -0.276469 0.000006
2 -1.329438 1.475249 -1.812738 0.708687 0.123154 0.285169 0.000039
2 -0.959413 1.624073 -0.509904 -0.936013 1.139628 -0.035783 0.000357
1 -2.431285 1.567721 -0.518911 0.419304 1.223718 -0.327774 -0.085131
2 -3.005494 1.575764 -0.553416 0.774536 1.344800 0.837944 0.001486
2 -2.793839 3.089106 -0.167898 0.378883 -0.442776 1.526470 0.033835
2 -0.920013 2.046010 -0.220474 -0.685152 1.966600 0.590609 0.905789
2 -1.990165 2.102879 -2.958334 -0.114375 1.118314 2.249334 0.000093
2 -3.000164 3.015217 -0.912512 1.595532 1.007090 -0.649614 0.002421
1 -2.955936 3.070152 -0.441211 0.570929 -0.835042 -1.058145 0.000211
2 -0.890188 2.690058 -0.213632 -0.798915 0.116302 -0.606308 0.013479
2 -0.846797 2.355782 -2.448431 -0.277690 0.088334 1.070052 0.000239
2 -0.951496 2.539717 -0.017079 0.168585 -0.498284 0.918142 0.088685
2 -2.926296 1.537162 -0.047076 -0.714635 0.027993 -1.236462 0.002836
1 -2.514662 1.804185 -0.018906 -0.003523 -0.542352 0.362057 -0.000625
2 -1.748775 2.602631 -0.082795 -1.873712 0.334040 -0.295384 0.000145
2 -1.790376 2.829353 -0.018410 0.937555 -0.232671 -0.167247 0.000208
2 -2.091768 2.370422 -0.097927 0.207314 -0.170209 -0.902340 0.037190
2 -2.952974 2.533442 -0.121055 1.130946 0.830256 -0.799034 0.000039
2 -1.121654 3.104388 -0.926939 0.981299 -0.728228 -0.977336 0.000347
2 -1.357912 3.063614 -2.264025 1.768143 -2.157251 0.045087 0.001399
2 -2.983564 2.871621 -3.082359 -0.088439 1.089754 1.343849 0.032515
2 -3.096162 1.571562 -1.898056 1.251390 -0.582242 0.114969 0.047879
2 -1.598445 3.104432 -2.557529 0.105427 -1.053650 -0.017203 0.000597
1 -2.847618 3.103084 -1.881572 0.812874 -0.805418 -0.046971 0.003496
2 -0.914756 1.457627 -1.462608 0.775500 -0.011272 -0.399944 0.006576
2 -1.830501 1.488298 -1.534999 0.967925 1.596820 -0.018226 0.000483
1 -0.839290 2.636424 -0.051441 -0.379334 -0.724018 -0.386589 -0.024475
2 -0.993654 1.438326 -1.877932 1.279816 0.020429 0.582132 0.000061
2 -2.414354 1.447804 -2.606902 -0.148753 0.783941 -0.454075 0.008199
2 -1.690363 1.451622 -2.777607 -0.265362 0.677785 -0.674501 0.000011
1 -2.319883 2.288901 0.423756 0.470322 -0.402105 0.213757 -0.549177
2 -1.112457 1.868408 0.902828 0.553927 -0.310178 -0.239753 0.000127
2 -1.277860 3.032075 0.712815 0.036865 0.021489 -1.205470 0.011023
2 -2.807949 1.974116 2.018717 -0.774309 -0.177515 -0.584925 0.000766
2 -3.059719 2.504697 2.758438 -0.250090 0.000693 0.342316 0.000174
1 -1.323957 1.773708 1.560020 -0.195442 0.153720 -0.357413 -0.052388
2 -0.991368 2.389940 2.896907 1.231149 0.525083 1.549459 0.004149
1 -2.614425 2.275030 0.699734 -0.682689 -0.389683 0.275324 -0.841779
2 -1.966456 1.654555 2.803254 -0.644868 -1.803749 0.593406 0.000017
2 -3.074003 2.125283 1.476904 -1.189603 0.243151 -0.218835 0.071202
2 -0.918795 2.570220 2.530818 0.395807 1.787323 -0.118652 0.015004
2 -1.677402 2.167319 1.086639 0.363811 -0.170879 -0.682053 0.037663
2 -1.606297 2.068768 0.985575 0.182892 0.503852 0.351748 0.017422
1 -2.997386 2.183530 1.121165 -0.372802 0.129442 -0.180117 0.073508
2 -1.648276 2.319285 1.083122 1.328677 -0.888589 -0.369345 0.037485
1 -2.017699 2.792103 1.610527 0.505049 0.173364 0.490723 -1.296163
2 -1.943695 3.100666 2.779933 -0.075816 0.007998 0.142585 0.010066
2 -2.550675 2.579848 1.933473 0.475420 1.099807 0.267126 0.000087
1 -2.100942 2.899496 1.560542 0.490991 0.775000 0.208843 -0.447831
2 -2.833325 3.095774 1.387516 1.434791 -0.020105 0.407560 0.010697
2 -1.087359 2.297595 1.187783 0.817966 -1.283173 -0.162458 0.000081
2 -1.052682 2.874426 1.449330 1.351355 -0.117149 0.007227 0.000071
2 -1.711097 2.802545 1.218591 -0.267026 0.536746 -0.846553 0.959331
2 -1.637581 2.980643 1.929902 0.335028 -0.134652 -0.373461 0.000154
2 -1.394851 2.492900 0.415267 0.325276 0.126513 -0.372752 0.000077
2 -1.852922 2.722628 0.826146 -1.167073 0.859954 -0.443249 0.000015
2 -1.937852 2.567452 1.133658 0.211337 0.671032 -1.279150 0.000813
2 -2.658039 2.864869 1.819672 -0.903454 0.352754 0.484788 0.000084
2 -1.851498 2.696814 2.186671 0.271756 1.227715 0.393670 0.009787
2 -2.907201 1.881377 2.449859 -0.430024 -0.054329 -0.061263 0.000320
2 -2.525973 2.002175 1.261047 -2.022634 -0.492393 -0.755156 0.000308
1 -1.579292 2.144575 2.510176 1.102635 -0.377459 -0.484119 -0.006756
2 -0.910612 2.502369 1.520925 -0.067512 -0.825849 0.359061 0.007139
2 -1.731558 2.417981 1.291971 1.364136 0.384470 0.273346 0.309527
2 -2.251745 2.659187 2.021424 0.725054 0.022252 -0.167052 0.044525
2 -1.979084 3.088235 0.794742 -0.551225 0.099065 -0.772543 0.001508
1 -2.611974 2.358065 0.609885 0.734776 -0.809808 -0.653316 -0.118228
1 -1.986129 2.748380 1.515567 -1.654371 0.397039 0.269866 -1.028430
2 -2.011814 2.894285 2.267626 -0.335177 0.289385 0.647644 0.001414
2 -1.546654 1.586395 1.777970 0.161215 -0.760446 0.280514 0.000211
2 -1.414236 2.900055 0.998527 -0.263076 0.544721 -0.639263 0.002276
2 -2.235714 1.877384 2.351493 -0.351524 -0.237146 -0.089675 0.000343
2 -1.011878 2.069159 0.988259 -0.229304 -0.455792 0.094193 0.000163
1 -2.840315 2.066193 3.118453 0.550292 0.120895 1.491131 -0.037052
2 -2.372574 1.846717 2.732061 0.138007 -0.831350 0.748920 0.000630
2 -2.487327 2.144455 1.880195 0.619289 0.090682 -1.615758 0.000108
2 -2.123057 2.802373 2.855483 0.087892 0.199634 1.005584 0.003132
2 -2.448163 2.310911 1.355918 -1.001087 -0.339946 -0.717872 0.000183
2 -0.890339 2.449376 1.856783 1.192488 0.147430 0.503320 0.008125
1 -1.851057 2.409295 1.260913 0.002551 0.641633 -0.250795 0.308522
2 -1.691813 2.670229 2.412411 -0.285767 0.671610 -0.722038 0.000207
2 -2.786095 2.500095 1.960044 -0.340415 -0.282836 -0.194261 0.000077
2 -1.227650 2.093254 1.484784 0.902460 -1.436850 -0.589523 0.113615
2 -2.966286 2.642545 2.927751 -0.815170 0.930235 0.206067 0.000333
2 -2.159582 2.039260 3.109818 -0.200958 -0.434439 0.293223 0.000767
1 -1.793260 1.900799 2.807964 0.905491 -0.078906 0.083400 -0.004570
2 -2.247236 2.689795 1.618073 -0.007247 2.477437 -1.385693 0.027955
1 -1.300801 2.046631 1.617122 -0.190177 -0.081575 0.121610 -0.198509
1 -1.212308 1.921281 0.389190 1.704126 -0.892108 -0.636485 0.031722
2 -2.143564 1.538144 1.489172 0.383553 -0.710609 0.319337 0.005840
1 -1.023181 2.465330 0.945759 -0.118289 -0.330109 0.458885 -0.091505
2 -1.348552 2.920436 1.172290 0.035213 0.705719 0.060337 0.002271
2 -1.023514 1.979458 2.182960 1.219179 -0.338248 0.072573 0.000057
2 -1.249909 2.532150 2.408170 -0.104503 0.484668 -0.141822 0.001017
1 -2.131198 2.183147 1.045487 -0.438873 -0.023010 0.017554 -0.030070
2 -1.230297 2.097523 2.487853 -0.490198 0.408584 0.034443 0.000154
2 -2.559754 1.722793 2.508811 -0.747561 0.315661 1.823830 0.051647
2 -1.272288 2.298624 2.197637 -1.000585 0.541891 -0.290634 0.157219
2 -1.427309 2.656550 1.072321 1.532288 0.584452 -0.567587 0.103268
2 -1.611786 1.850583 2.246059 0.091100 -0.065424 -1.257260 0.000073
1 -1.402756 2.335263 1.928476 0.140824 -0.254680 -0.796130 0.004965
1 -1.940042 3.015146 2.420510 0.670731 0.195567 1.423640 0.000632
2 -1.664081 2.148904 0.798402 1.911649 1.124842 0.081076 0.001020
2 -1.926062 2.276295 2.258047 -0.676118 -0.092024 0.838818 0.000040
2 -1.555307 2.219344 0.426881 0.661811 -0.587836 -0.694352 0.000069
1 -1.963298 1.950980 2.218083 -0.620587 -0.310200 -0.529702 -0.001379
1 -2.635556 2.781153 2.280982 0.836793 0.785356 -0.746036 -0.005192
1 -0.917578 2.226522 0.785440 -0.298410 0.142025 0.014952 -0.004574
2 -1.777166 2.946996 1.357338 0.521773 0.541279 0.575704 0.000943
2 -1.645132 2.482927 1.878260 1.119236 0.554714 1.571681 0.000516
1 -1.404544 2.212110 1.452611 -0.380395 1.622453 0.977293 -0.485627
2 -1.329709 1.826040 2.955967 -0.133846 -0.878746 -0.555979 0.000174
2 -3.006944 3.073123 1.867049 0.321481 0.492812 -0.143877 0.004965
2 -1.915940 2.862004 1.680482 1.262268 1.112820 -0.914773 0.064416
1 -0.828755 2.850349 2.158179 0.768400 -0.768577 -0.195919 0.187488
2 -1.742413 2.490906 1.032621 -0.454680 -0.044194 0.404087 0.001307
1 -0.871017 2.345053 0.928775 0.543510 -0.657911 0.174122 -0.228903
2 -1.886378 2.667315 1.322624 -0.092307 0.630491 -0.246453 0.064557
2 -2.075023 2.118870 1.452067 0.230897 0.582387 0.571819 0.000027
2 -3.018865 2.643639 0.955794 -1.688493 0.747502 -0.119345 0.218904
2 -2.053994 3.099631 0.607548 0.354043 0.384385 -0.165624 0.001678
2 -1.400235 2.183217 2.153339 1.502901 -1.437991 0.560590 0.037477
2 -1.286119 2.058181 2.790209 0.171047 0.257585 0.209443 0.001471
2 -2.809223 2.155673 0.432570 0.665636 0.125797 -0.275199 0.037225
1 -1.206835 2.773734 1.819491 -0.914821 0.652598 -0.105513 0.000003
2 -1.399856 1.821730 1.751908 -0.278274 0.019903 -0.575930 0.000692
1 -2.972919 2.697664 1.061962 -1.420362 -0.369398 -0.108002 -0.077355
2 -2.315111 2.124539 1.314108 0.551532 0.121575 -1.001108 0.000509
2 -1.764776 2.577073 3.087895 0.399778 -0.233134 0.154180 0.000217
2 -2.760440 2.607308 3.057314 0.394506 -0.734665 0.722920 0.000202
1 -2.617412 2.067893 3.037934 1.585414 1.053411 0.280521 -0.208455
2 -1.876271 2.545276 2.348549 1.509739 0.348455 0.424368 0.000483
2 -1.172016 2.731916 2.537464 0.305788 -0.278785 0.650899 0.001326
1 -1.150551 2.494339 2.655724 1.081646 -0.493081 -0.297394 0.071034
2 -2.408035 2.016018 2.617279 0.826928 -0.559583 0.009439 0.000716
1 -2.697339 2.032540 1.840215 -0.245680 0.131786 -0.035565 0.000654
1 -1.346279 2.131387 1.428312 0.227209 -0.345364 -0.781725 -0.426157
2 -1.021078 1.699924 1.714244 0.950468 0.187551 0.505899 0.000251
2 -1.544708 2.390254 0.985572 0.735100 -1.121148 0.191044 0.015679
2 -2.695194 1.784968 1.823840 -0.324606 -1.261328 0.214910 0.005823
2 -1.405879 2.240027 2.754710 0.486842 0.583215 0.138164 0.000454
1 -2.493598 2.057798 2.376193 -0.373822 -0.026169 -0.233906 -0.007898
2 -2.195705 2.295734 1.192891 0.089273 -0.694928 -0.306367 0.001342
2 -1.246481 2.325611 1.477735 -0.003068 0.289223 -0.557071 0.001643
2 -1.471159 2.620589 0.949094 -0.878213 1.378376 0.307582 0.104286
2 -1.008692 2.090029 1.943976 0.071055 0.103697 -1.054618 0.000091
2 -2.199540 1.699139 1.158366 -0.618649 -0.422558 0.507839 0.018664
2 -3.029876 2.662168 1.365350 -0.198170 0.680699 1.357983 0.000667
2 -2.879808 2.166928 1.918318 -0.917101 -0.875202 1.103064 0.107654
1 -2.026385 1.793118 1.006687 -0.130376 -0.993989 1.262345 0.036064
2 -2.103783 2.837322 2.643563 1.877761 -0.763514 0.954573 0.000533
2 -2.398834 1.732857 1.024872 -0.045393 -0.360551 -0.337004 0.004892
1 -2.627344 2.387937 2.478912 -1.093016 -0.488249 -0.069474 -0.748218
2 -1.764704 2.721739 1.275905 -0.584862 0.126968 -1.456997 1.022329
2 -1.039934 2.275401 3.057185 0.404716 0.746598 0.271700 0.093544
2 -2.166218 2.626663 1.729160 0.368628 -0.046281 -0.023621 0.028095
2 -2.376943 2.182238 2.204786 -0.085848 0.662287 -0.861368 0.000114
2 -2.599003 1.629386 1.876706 0.065227 -0.568085 1.390877 0.002222
2 -2.118029 1.868649 1.108069 -0.498367 0.350418 0.312926 0.034886
2 -1.697845 2.948048 0.672476 -0.499105 -0.273793 -0.243668 0.000016
2 -2.909344 2.008906 1.098551 -2.126857 -1.235133 -0.189433 0.001509
2 -1.536526 2.863094 1.746877 -0.715102 0.708054 -0.179919 0.000250
2 -2.979350 2.238486 1.975298 0.366276 -0.383000 -1.445131 0.107361
2 -1.219361 1.878796 1.340519 -0.584871 -0.815711 0.304327 0.004389
2 -1.449575 1.940906 0.915652 0.213605 0.554401 0.198585 0.111032
2 -1.990828 2.431948 0.828019 -0.047490 -0.733595 0.205338 0.000032
2 -2.740002 2.933006 2.046984 0.333654 0.521189 1.636580 0.051325
1 -1.703316 2.415381 2.188634 0.227746 -0.816669 0.971778 -0.001317
2 -1.937413 2.600043 1.931484 0.340598 -0.696582 -1.649970 0.001475
2 -1.965053 2.942046 2.890585 -1.191289 -0.443759 0.065519 0.048676
2 -2.082701 2.714269 1.389002 0.244605 0.188066 1.386224 0.017486
2 -2.123276 2.658945 1.951423 -0.474885 -0.014896 -1.058031 0.047235
2 -2.860728 2.748161 1.657674 0.267209 1.085672 -0.732518 0.009881
1 -2.486316 2.528552 1.659048 -1.581718 0.070641 -0.696844 0.000616
2 -1.157928 2.614201 0.973692 -0.224241 -0.517344 -0.510460 0.062982
1 -2.355798 2.769760 2.410019 1.164559 -0.370559 0.012046 -0.004253
2 -2.682053 2.192481 2.238023 1.018308 0.174480 -1.527521 0.000052
2 -1.486467 2.304626 2.157881 0.286318 -0.157365 -0.619498 0.033965
1 -1.192719 1.917267 1.653778 -0.488735 0.664231 -1.942549 -0.186992
2 -2.700777 2.470920 2.737007 0.939953 -0.649986 -0.430663 0.003564
2 -2.381323 1.847936 0.893915 0.687559 0.901966 -1.054944 0.006329
2 -1.249391 2.326721 2.431020 0.565666 -1.141328 0.644291 0.001385
1 -2.266295 1.992669 0.968088 1.362740 -0.629476 -1.476130 -0.021959
2 -1.195916 3.047372 2.641885 -0.797564 -0.398197 0.075425 0.952002
2 -1.076243 2.561149 2.558392 0.254892 -0.744141 0.013976 0.089266
2 -2.804129 2.181970 0.670278 -1.181864 0.671985 -0.176932 0.001277
2 -2.979630 2.404027 1.736670 -0.403747 -0.571301 0.570308 0.000070
2 -1.179717 3.093827 2.979785 -0.486083 0.133386 0.254432 0.000005
2 -1.046123 3.080209 2.207819 -0.037547 0.474386 -1.316063 0.000307
2 -2.822804 2.338444 1.307982 0.779220 -0.300739 0.301030 0.216948
2 -2.211373 1.809953 1.610969 0.810648 0.057169 -0.096701 0.000029
2 -1.343068 2.121335 0.836125 -0.783948 0.267606 -0.451537 0.000319
2 -2.002674 3.091386 2.937828 -0.085762 1.131194 0.300516 0.024868
2 -2.806062 2.457641 0.751876 0.485279 1.113436 -0.573963 0.002480
2 -1.612930 2.414377 2.610507 0.844427 0.133541 -1.078738 0.001120
1 -2.547347 2.809501 2.995147 0.564667 -2.210225 -0.766400 -0.052336
2 -1.437501 2.502492 1.916990 -0.882581 0.754082 -0.826788 0.006804
2 -2.783657 1.803008 1.273599 0.034553 0.066036 1.522675 0.000038
2 -2.062061 2.878564 1.173738 0.755590 -0.393669 0.192449 0.002294
1 -2.135459 2.181385 2.963274 -0.275198 1.330163 0.223335 0.000135
1 -2.934050 2.171795 0.510095 -0.836748 -0.332955 0.092681 0.027531
2 -1.389692 1.666983 0.833415 -0.076167 -0.114109 1.854573 0.132510
1 -1.611601 1.865140 1.640672 0.900176 0.277792 -0.299598 -0.007849
2 -1.407201 2.688460 2.289555 0.838067 2.102789 -0.559405 0.000074
2 -2.045798 1.731396 1.146753 0.594378 -1.042139 -0.420887 0.053497
2 -1.122016 2.589498 0.642531 0.396717 -0.613276 -1.125642 0.022072
1 -1.702161 1.867030 2.476958 -0.463489 0.353679 -0.224432 -0.008619
1 -0.837075 2.288992 1.152695 0.707069 1.489509 0.319095 -0.263238
2 -2.344506 2.378145 1.631178 -0.918025 0.227294 1.083220 0.000608
2 -2.565381 2.808988 0.552661 -0.835577 0.938577 0.370945 0.099997
2 -1.177478 2.620746 0.499367 0.333793 1.358180 0.070423 0.018710
2 -1.992358 2.945914 0.483187 -0.426009 -0.137664 0.380062 0.000977
1 -2.305317 2.957749 0.697676 0.479526 -0.794532 0.973147 -0.468822
2 -2.893412 2.775639 0.736019 -0.250229 -0.330935 0.662277 0.000494
2 -2.286509 2.941521 0.429772 0.905190 0.927043 -0.044127 0.005569
2 -3.074390 2.743956 0.619556 0.043334 1.057235 -0.206804 0.000432
2 -2.185123 2.767028 1.258965 -0.288508 -0.154746 -0.372785 0.007534
1 -1.112918 2.163209 2.759042 -0.078195 1.025780 -0.097670 -0.001447
2 -1.103981 2.252818 2.938336 0.883854 -1.058515 -0.453561 0.096385
2 -2.382851 1.807210 0.687192 1.301603 -0.972531 -1.197331 0.000530
2 -1.475519 2.632021 1.500805 0.422647 -1.440674 -0.381738 0.000150
2 -2.998797 2.642835 2.351101 -1.351551 -0.533816 -0.408339 0.003096
2 -2.504627 1.887394 1.454167 0.346936 -0.489451 -0.194845 0.000579
2 -2.566192 2.225517 2.655917 0.628914 0.505669 1.328583 0.000136
2 -2.700685 2.805167 0.565804 -0.536518 -0.615535 0.561940 0.102370
2 -2.881222 1.860558 0.586162 -1.012560 -0.736304 0.675025 0.003440
2 -2.912213 1.750978 0.998765 -0.684100 0.523009 1.264925 0.000067
2 -1.091553 1.990322 1.429823 -0.503256 0.497062 0.433181 0.006518
2 -1.109002 2.507872 3.092771 -0.510749 1.153311 1.109758 0.012134
2 -2.115224 2.747310 2.104720 0.089209 0.421573 1.279618 0.007294
2 -1.096917 1.925124 1.210602 -0.630031 0.117171 1.303012 0.002804
2 -2.094171 2.985025 2.830232 -0.479633 0.551737 -0.956828 0.041937
2 -2.601667 2.544389 2.867629 0.627802 0.104492 -0.496797 0.003787
1 -3.076453 2.951502 1.380160 -0.036364 0.636476 0.425938 -0.006439
1 -2.524236 2.361060 2.411382 1.809960 0.622838 0.160131 -0.751515
2 -1.130985 1.851089 2.752303 -0.357273 -0.651498 0.890294 0.000108
2 -1.159508 2.257142 2.250481 0.126658 0.548355 -0.045493 0.153242
2 -1.448579 1.560840 0.887737 -1.277427 0.175392 0.807743 0.175577
2 -2.375134 2.080361 1.535100 0.722579 1.446870 0.367948 0.000258
1 -1.769645 2.739789 1.861392 -1.794190 0.082996 -2.872170 -0.002509
2 -1.307178 2.808668 0.568669 0.857464 -0.289734 0.663415 0.002777
2 -2.433043 3.060050 0.798200 0.903794 1.228732 0.813649 0.002716
1 -2.301290 2.978292 2.905608 -0.653209 0.305748 -0.486772 -0.008352
2 -1.388212 2.472656 2.837212 1.117822 -1.263648 -0.625849 0.000088
2 -2.332763 1.872343 2.015471 1.006969 0.858796 0.126974 0.000007
2 -2.086258 2.001999 0.426334 0.492948 0.778192 -1.130979 0.000021
1 -3.053461 1.588609 1.361122 -0.312222 -0.363500 -1.039663 -7.088034
1 -2.249080 2.387319 0.926044 -0.851220 -1.995949 -0.886943 -0.014114
2 -1.541870 2.856569 1.509191 -0.701971 -0.249667 -0.119853 0.000824
2 -2.156695 2.037092 2.479054 1.531240 -0.643764 -1.842490 0.000343
2 -2.505286 2.653806 3.044292 -1.042843 -0.109462 -0.178276 0.007824
2 -2.203284 2.884718 2.345522 -0.602118 -0.752396 0.392369 0.009108
1 -2.873038 2.229371 1.350800 0.376452 -0.924427 0.806002 0.205504
2 -1.204480 2.666194 0.849676 -0.814573 -1.210065 -1.147436 0.060036
2 -1.301476 2.521944 0.925284 1.428165 0.559778 1.593484 0.007272
2 -2.908516 2.604430 1.592372 0.688423 -0.254978 1.387440 0.009952
2 -2.050945 2.979165 1.695289 -0.410102 -0.430986 -0.762262 0.014545
1 -1.087144 2.713259 2.291152 -1.105564 -0.294263 0.178575 -0.004186
2 -1.356357 2.897356 0.412722 -1.353311 -0.139823 0.263401 0.002827
2 -2.509667 1.601101 0.468803 -0.363779 -0.422179 0.523004 0.000284
1 -2.309493 2.245458 0.551445 -1.021790 1.539329 0.384761 -0.552889
2 -1.796694 2.487551 2.620808 -0.282446 0.590127 -1.538756 0.001118
2 -1.872804 2.132109 0.768740 -0.742108 1.040422 1.614771 0.000505
2 -2.208233 2.714078 0.643751 1.050379 -1.036408 0.852893 0.000860
2 -1.727924 2.785650 2.121519 0.126103 -1.249310 0.044646 0.009490
2 -2.174116 2.699969 0.844641 -0.410461 -1.596554 -0.310366 0.000771
2 -1.648140 1.594678 1.188040 -0.584646 -0.047424 -1.099862 0.000004
1 -2.704808 1.539724 0.954470 0.091281 -0.334426 0.605721 -0.010120
1 -1.447978 1.896012 0.788473 0.669398 1.119321 -1.479137 0.109851
2 -3.032289 1.926185 0.802541 -0.048832 1.385065 -1.905705 0.000211
2 -2.908128 1.685295 0.618476 0.125388 1.071104 0.754013 0.006470
2 -2.574349 1.676961 1.429020 -0.872242 0.107863 0.727008 0.000278
2 -1.450657 1.650777 0.615761 -0.340796 -0.078977 -0.202537 0.002914
2 -2.764500 2.590920 0.629572 0.303172 0.576944 1.531943 0.002657
2 -2.072357 2.645364 0.444952 -0.528152 0.040599 0.789499 0.000074
2 -2.977351 1.543561 0.525756 0.091509 -0.675714 0.640374 0.002884
2 -2.527240 2.059863 0.494984 -0.914506 -0.239572 1.227412 0.000038
2 -3.057296 2.085440 2.800415 0.415855 -0.162847 -0.049551 0.002552
2 -2.657279 1.805322 1.996497 1.929170 1.091703 -0.347499 0.004502
2 -2.984875 1.513145 2.857328 -0.255873 -2.242169 -1.698462 0.001498
1 -1.167113 3.065370 0.596209 -0.685251 -0.282941 -0.622005 -1.979735
2 -3.080905 1.731422 2.662794 0.200859 0.456372 0.755679 0.000928
2 -0.834504 1.935227 2.997283 0.369101 -1.093321 -0.660397 0.000050
1 -1.470330 2.044889 2.903060 -1.529164 0.405426 -1.171553 -0.002850
2 -2.834369 2.675606 1.295892 1.940693 -0.499940 -0.680452 0.000645
2 -2.289706 2.907835 2.202538 0.526836 -1.202509 0.461792 0.007674
2 -1.585789 2.999499 3.088316 0.860290 -0.714886 0.181610 0.000303
2 -1.474282 3.005604 1.377337 0.043497 -1.111721 0.083021 0.003442
2 -2.328717 2.998306 1.918998 0.812121 -0.750469 0.086171 0.000483
2 -2.946594 1.888851 2.816393 1.157258 -0.759674 0.652693 0.000983
2 -2.912697 2.359716 3.096448 1.253130 -0.096571 1.861335 0.001155
2 -1.081130 1.819474 1.532785 -1.049747 1.738286 0.458976 0.003043
1 -1.597385 1.471604 2.981009 1.339022 -0.281843 0.019442 -0.432336
1 -2.967641 1.492922 1.676862 0.927319 -1.340649 0.889857 -2.384924
2 -1.060478 1.648824 2.609904 0.564128 0.423158 -1.006498 0.000069
1 -0.857369 1.560497 2.443250 0.911341 0.018114 0.313111 0.000066
2 -2.840943 1.526709 1.886615 0.658386 -0.030562 -0.074755 0.001511
2 -1.327067 1.598598 2.871312 -0.595294 0.458894 0.241058 0.000115
2 -2.872638 1.591247 2.997354 0.894629 0.143334 0.365285 0.001274
2 -2.442156 1.656405 2.447640 1.087095 0.015243 0.563972 0.038799
1 -2.587730 1.707975 2.353708 -0.323418 1.212331 1.028882 0.017698
2 -0.947649 2.558194 0.615409 -0.699120 -0.649239 -0.265969 0.003700
1 -1.173487 2.981543 0.519065 -0.672676 -0.036132 1.028474 -1.935315
1 -3.063276 1.686352 1.309231 0.034083 0.836645 -1.099635 -4.545377
2 -3.072519 1.923502 1.688665 0.342988 0.057745 0.811687 0.000053
2 -2.787805 2.930990 0.458561 -0.882152 -1.397503 0.298092 0.002322
1 -1.586906 1.524142 0.631123 0.117778 0.204011 1.044180 0.015131
2 -2.716459 1.561441 0.609497 1.064651 0.165749 0.551425 0.000303
2 -1.315983 1.684327 1.012545 -0.317135 1.312291 0.129437 0.001709
1 -2.197021 1.602030 1.801088 0.434105 0.679935 -0.124445 -0.001805
2 -2.838852 3.090198 2.835185 2.077788 0.177621 -0.172868 0.037792
1 -3.046449 1.507979 1.544267 -0.966696 0.243526 -0.605614 -6.401658
2 -2.980480 2.702506 0.383625 1.116796 -1.026475 -1.626666 0.000059
1 -3.070728 1.536160 1.254771 -0.011931 0.410889 -1.184387 -6.574761
2 -2.788580 3.058946 2.096502 -0.826781 -0.606768 -0.729235 0.051481
1 -2.293342 3.091935 0.661779 0.665562 1.557825 -0.998212 -0.465116
1 -2.646732 2.965388 3.084111 -0.715511 -0.026708 0.395399 -0.102598
2 -2.574850 2.370373 0.501462 0.185718 -1.098928 1.992302 0.727817
1 -0.937815 3.069322 0.444915 -0.059079 -0.582491 -0.576191 -0.036513
1 -1.976739 1.569941 1.518959 -0.410251 1.452759 0.129833 0.003940
2 -0.966697 2.292025 0.431523 -1.697116 -0.724659 0.017647 0.000013
1 -0.910802 1.570135 1.151680 -1.042173 -0.210926 0.151844 0.013116
2 -3.003995 2.070827 2.506989 1.352844 -1.905715 1.038463 0.000341
2 -1.891851 3.087239 1.211965 1.041870 -0.478451 -0.742052 0.003086
2 -2.443490 1.525845 1.729195 -0.125180 1.014996 -0.237718 0.000232
2 -1.151136 1.481815 1.144324 1.680514 0.568136 -0.836416 0.023644
2 -1.951124 1.797816 3.079754 0.165038 0.682068 -0.548247 0.000012
2 -3.086677 2.844336 2.405975 0.474359 -0.269346 -1.334203 0.000308
1 -3.074011 1.489747 1.667738 -0.727529 1.266935 -0.554468 -7.508867
2 -0.913954 2.461400 2.701174 -1.233676 -1.801938 0.227705 0.001348
1 -0.894091 3.083775 1.540534 0.495432 -0.723388 -0.884148 0.000713
2 -1.179705 1.542613 0.409667 -0.861740 1.991284 0.204696 0.000008
2 -0.897094 2.940155 1.154656 -1.642896 -0.269545 0.853150 0.000786
1 -3.064969 2.234284 3.107521 1.139963 -0.040977 -0.135605 -0.006639
2 -2.948112 3.117063 2.541649 -0.105517 -0.124623 2.006886 0.007813
1 -3.104944 1.571669 1.474281 0.408753 -0.168875 1.058991 -8.275735
2 -2.154105 1.493148 3.098149 0.178717 0.069485 -0.698676 0.000450
1 -3.073448 2.799015 1.007382 1.583684 0.853830 0.535566 -0.285480
2 -3.030893 2.853672 2.827736 2.301296 -0.607019 0.097431 0.000133
1 -1.194965 3.082158 0.486484 -0.796145 -1.820193 0.979282 -1.931500
2 -2.039223 1.748051 0.323546 0.563729 1.104591 -1.073431 0.000079
2 -2.147341 2.956421 0.327819 -0.219094 0.233288 0.390952 0.005828
2 -1.352063 1.938519 0.339142 0.015101 0.240007 0.394147 0.032238
1 -2.816521 2.369797 0.342180 1.703707 -1.115751 0.974727 -0.010647
2 -1.616628 2.618795 0.321764 -1.099828 -0.619868 0.994911 0.000315
2 -3.100046 2.100748 1.161941 0.846346 0.203699 1.023241 0.083976
2 -3.115746 1.779320 2.856173 0.349724 0.051188 -0.649929 0.001581
1 -3.120094 1.670293 1.413205 -1.508888 1.739438 0.871606 -8.238153
1 -3.105298 1.486752 1.417641 0.315993 0.197143 -0.887752 -8.656021
2 -2.684409 3.112151 1.319671 -0.027144 -1.098027 -0.174510 0.015356
2 -1.162535 3.098610 1.630762 -1.371492 -1.558965 -0.343689 0.019623
1 -2.274095 1.463160 0.543967 1.466583 0.790725 1.094242 -0.003690
2 -1.453585 1.441734 0.666534 0.700249 -0.822563 -0.485308 1.000796
2 -1.936732 1.459698 2.154946 -0.649209 -0.173374 -1.567295 0.018099
2 -1.532062 1.453021 2.206738 -1.368647 0.389236 1.194455 0.006855
2 -2.449505 1.459760 0.642146 -1.018611 0.409648 -0.251741 0.001487
2 -2.405807 1.484008 2.234108 -2.268423 1.339246 -0.992974 0.000029
1 -2.066031 1.459247 2.244313 -0.714812 0.815874 0.479684 0.017633
2 -1.271500 1.469577 2.178396 -0.629625 1.050153 -1.157872 0.000055
2 -0.837239 2.697583 1.499377 -0.937126 0.525643 0.475958 0.216126
2 -0.824924 2.928531 2.694746 0.643763 0.600247 0.427410 0.001449
1 -2.928795 3.115665 1.195133 -0.469458 -1.020961 -2.372772 0.010602
1 -2.426274 1.442013 0.276310 -1.308080 -0.557627 0.524897 -0.004746
2 -1.002915 1.447163 1.163237 0.277297 1.087915 -0.654310 0.046881
2 -2.939460 1.447378 2.384460 -0.822535 0.742710 -0.471131 0.000005
1 -3.108175 1.443618 1.763570 0.862293 2.649867 0.033585 -7.619030
1 -0.965607 2.596267 0.111851 0.147712 -0.211348 0.230635 -0.908629
2 -1.574555 2.713668 0.099540 0.853493 -1.112663 -0.182368 0.000251
1 -1.323695 2.389707 0.119544 0.231107 -1.176154 -0.157866 -0.016138
2 -3.006801 1.618479 0.095763 1.140312 1.052175 0.213057 0.003630
2 -2.189117 2.790718 0.024851 -0.712653 0.587977 0.428356 0.004435
2 -2.807241 2.241086 0.026992 -0.346698 0.365868 0.317927 0.002076
2 -2.293455 2.649955 0.046414 2.224480 -0.012593 0.838180 0.005614
2 -1.929879 1.758910 0.094726 -0.391303 -0.772354 0.397011 0.000062
1 -1.155966 2.202776 0.048977 -1.200257 1.793953 0.219871 -0.023047
2 -2.148265 2.278058 0.048312 1.347604 0.990889 0.805290 0.009775
2 -2.019500 2.453514 0.002267 -1.155190 1.065090 -0.114810 0.034116
2 -2.621342 2.198335 0.028169 -0.214304 -0.281898 -0.835003 0.003733
2 -3.104488 3.029832 0.015839 0.296819 -0.912102 -0.120430 0.000016
1 -1.051590 2.674842 0.133957 -0.226329 -1.048790 -0.402180 -0.939576
2 -2.519646 2.492807 0.271571 -1.001281 -0.035193 -0.749994 0.008078
2 -1.605647 1.568067 0.292659 0.503834 -1.178038 -0.613610 0.000003
2 -2.403018 2.622737 0.209244 -0.167174 -0.004532 -0.211151 0.021111
2 -2.756667 2.018467 0.257275 0.162144 -0.468706 -0.138034 0.000212
2 -2.626492 2.392041 0.180293 0.814452 0.787139 -0.208315 0.005767
2 -1.657592 2.070968 0.252082 -1.304438 -0.514675 0.171424 0.000065
2 -2.796032 3.034491 0.233124 -0.205507 0.839238 0.174403 0.000606
1 -1.251853 2.723502 0.314224 0.785984 -0.781709 0.864738 -0.015129
1 -1.987172 1.468503 0.191478 -0.137627 -0.321510 0.111812 -0.000043
2 -2.050931 2.303724 0.186598 -0.395307 -0.107040 0.434267 0.006502
2 -1.781194 2.737382 0.218034 2.505701 -0.355920 1.070764 0.000377
2 -2.481186 2.745240 0.149331 -0.325547 -0.541836 -0.762193 0.017750
2 -2.573390 1.782887 0.182550 0.383969 0.256983 0.644019 0.000524
1 0.299941 -2.692849 1.378467 -0.195842 -1.250798 1.152199 -11.702466
1 -0.016884 -2.394340 1.496922 -0.757873 -0.610518 -0.630796 -11.953336
1 0.099613 -2.607985 1.308464 0.850099 -0.641187 0.030540 -9.042336
1 -0.028283 -2.518975 1.476527 -0.921225 -0.433211 -1.476776 -12.178454
1 -0.119903 -2.449437 1.223133 1.372740 -0.268384 0.151396 -7.042506
1 -0.094828 -2.439020 1.450248 0.539197 0.751571 1.297032 -9.924495
1 -0.125709 -2.647055 1.392517 1.570420 -0.326073 -0.057003 -7.561744
1 -0.020592 -2.444265 1.379679 0.764465 -1.457313 0.408747 -9.923259
1 0.068797 -2.589733 1.174210 1.294024 -1.560640 -1.070306 -5.419725
1 0.171939 -2.714239 1.379880 -0.571473 0.991013 -0.205740 -10.218409
1 -0.264131 -2.558034 1.459002 0.223634 -0.041880 -1.165247 -6.303754
1 -0.052165 -2.655102 1.318031 0.359031 1.700307 0.952849 -9.155044
1 -0.458176 -2.341050 1.473921 0.239427 -0.905918 -0.767090 -7.117023
1 -0.113617 -2.711299 1.508204 -1.365372 -0.576158 0.806231 -7.147618
1 0.098494 -2.322185 1.135986 -0.839032 -0.093170 -0.775555 -9.735688
1 -0.192380 -2.290644 1.064337 0.209091 1.235392 -0.430778 -5.240165
1 -0.079026 -2.550765 1.371929 0.609411 1.143352 -0.164642 -10.914117
1 -0.116676 -2.485055 1.550682 1.643342 -0.057335 -1.551178 -12.587299
1 -0.086191 -3.080150 -1.250931 0.312741 -0.284413 -0.319258 -0.005600
1 0.223837 -2.616713 1.383891 -0.442138 0.416776 0.338737 -10.203365
1 0.063189 -2.856798 1.371574 1.583290 -0.534575 0.980222 -5.020617
1 -0.177996 -2.495181 1.463337 -0.028309 1.028703 0.868144 -10.135225
1 -0.247297 -2.582482 1.210490 0.965688 0.837676 -0.674797 -2.461194
1 0.029875 -2.388041 1.317331 0.610617 -1.247700 -0.395713 -9.462288
1 -0.150855 -2.665524 1.246896 -0.581313 1.329864 1.736984 -4.553678
1 0.037808 -2.666930 1.253638 0.355106 0.084446 0.725734 -7.216614
1 -0.322944 -2.424833 1.508045 1.398134 -0.088255 0.519400 -9.946836
1 0.016858 -2.477505 1.004940 0.562375 -1.600989 0.736810 -3.019541
1 0.168995 -2.861456 1.418565 1.950570 1.071333 0.313363 -6.579926
1 0.260588 -2.677975 1.483849 0.366817 0.186210 -0.058908 -11.791334
1 -0.118427 -2.554813 1.253879 0.055234 1.002911 -1.465128 -7.848178
1 -0.216197 -2.423545 1.246837 -0.024100 1.456174 0.297238 -6.105393
1 -0.215281 -2.541225 1.329901 -0.521435 -0.610532 -0.521727 -6.235559
1 -0.366824 -2.685994 -1.620653 -1.640845 -0.014636 0.099045 -0.985871
1 -0.115273 -2.592262 1.482626 -0.177941 -0.818259 0.561844 -11.087524
1 0.115871 -2.547493 1.405829 -1.267948 -1.227115 -0.051527 -10.990993
1 0.302566 -2.380709 1.436553 0.617484 -0.386012 0.487222 -13.064672
1 0.075208 -2.593048 1.511358 -0.789705 -0.530584 0.542172 -12.199140
1 0.165166 -2.486706 1.497983 0.486188 -1.126941 0.176034 -12.990761
1 -0.209284 -2.330024 1.596493 -0.976365 -0.170567 0.145808 -10.656211
1 -0.096711 -2.380074 1.315505 -0.336921 0.611247 1.832261 -11.919985
1 0.217160 -2.461412 1.402673 -0.173712 -0.563939 0.779896 -11.043595
1 0.150958 -2.466696 1.199125 -2.615527 -0.636275 0.577980 -8.873411
1 0.208468 -2.763501 1.218621 0.596053 0.265137 0.803223 -5.750710
1 -0.120572 -2.356526 1.159675 -0.730101 -0.663344 -0.411792 -7.752007
1 0.023925 -2.548145 1.355598 0.706073 1.022920 -0.498949 -9.958645
1 0.359355 -2.516190 1.000799 -0.780349 0.291471 -0.878283 -7.424708
1 -0.155466 -2.455049 1.369522 0.859425 -0.729171 -0.353723 -9.915521
1 0.170619 -2.680760 1.276933 -0.808468 -1.330469 0.940026 -8.931448
2 0.290618 -2.377701 -0.182011 0.072458 0.385007 -0.125412 0.002212
1 0.360245 -2.499060 1.505142 -0.548185 -0.310225 0.107892 -12.262167
2 0.002045 -3.100056 0.008070 0.909193 -1.442858 0.571618 0.000121
1 0.280131 -2.655860 1.268605 0.136836 -0.146579 0.004407 -9.907288
1 0.421378 -2.625881 1.009617 0.429545 0.404290 0.294943 -5.702553
2 0.058853 -2.794388 -0.188907 0.311844 0.136871 0.819210 0.000324
1 0.380292 -2.685057 1.298642 0.283803 0.207478 -0.274064 -11.104120
2 -0.567130 -2.395979 -1.355182 -0.389148 0.474199 0.597944 0.014810
2 -0.239985 -2.472903 0.942446 0.097543 -0.382380 -0.454583 0.001400
1 0.267937 -2.533998 1.468984 1.267990 0.171837 0.000093 -11.462111
1 0.062058 -2.489429 1.275970 1.516844 0.811519 1.744576 -9.766978
1 -0.429074 -2.448955 1.472696 1.478192 0.473662 -0.790391 -7.395653
1 -0.039888 -2.615148 1.212238 0.814155 0.433128 1.518061 -5.890951
2 -0.365619 -3.033405 -2.965370 -0.130481 -0.831501 -0.616943 0.002489
1 0.279934 -2.447603 1.223065 -0.119396 -0.009710 0.815114 -11.177767
1 0.053632 -2.753466 1.338109 -0.024346 0.049537 -0.195370 -7.950556
1 0.219420 -2.666898 1.135117 0.970437 0.825362 0.977917 -5.080897
1 0.224175 -2.610403 0.922795 -0.476460 -0.410796 -0.146645 -0.965483
1 0.357728 -2.592549 1.371911 -0.523117 -0.430468 -0.258290 -12.073342
1 -0.081705 -2.776141 1.340744 0.350584 0.791796 -0.813721 -3.521077
2 0.405290 -2.823791 -3.094263 -0.269930 0.368446 -1.926312 0.098296
1 0.105088 -2.452790 1.111330 -1.832195 0.112516 -0.332839 -7.899661
1 -0.193471 -2.352763 1.324373 -1.523065 -0.206208 0.491556 -7.894865
1 0.185021 -2.528139 1.281399 0.823423 0.357498 -0.335482 -9.989063
1 -0.021950 -2.470262 1.215420 -1.168427 -0.656516 -0.635953 -7.471302
2 -0.132123 -2.323363 -1.415005 -0.425720 1.093681 0.309624 0.000157
2 -0.615210 -2.555005 -2.269627 -0.282727 0.230313 0.147644 0.000201
1 0.190856 -2.400445 1.290937 1.472284 0.786897 -0.020021 -11.761847
1 0.088103 -2.768117 1.221138 -1.031751 0.237091 -1.304500 -5.298644
1 -0.066142 -2.601597 0.509821 0.110298 0.173388 0.318321 -0.004625
2 -0.520083 -2.734511 -1.002357 -0.153073 -0.315659 0.529306 0.001176
1 0.145398 -2.515379 1.016354 0.168665 2.067647 0.082143 -4.295940
2 -0.210651 -2.937428 -0.366597 -0.090632 -0.680965 -0.556902 0.000033
2 0.132244 -2.598265 -0.370536 -0.469149 -0.213987 -0.240538 0.000087
1 -0.477238 -2.549689 1.411798 0.400915 -0.114583 -1.564086 -2.087861
1 0.072706 -2.379711 1.212735 0.125474 0.360320 -0.192758 -10.889935
2 -0.283496 -2.708632 0.246647 -0.863157 0.117739 0.926152 0.000201
1 -0.148896 -2.382994 1.535061 0.773928 -0.211481 -0.426970 -11.861024
1 0.121312 -2.326491 1.307929 -0.499608 1.240813 -1.141833 -9.813046
1 0.268984 -2.547918 1.209043 -0.869418 0.367379 0.408185 -9.010033
2 -0.096653 -2.489038 -0.410475 0.665019 -0.467347 1.086378 0.350904
1 0.169762 -2.375883 1.484350 0.345004 -0.551285 0.482696 -13.235465
1 0.262262 -2.364775 1.035082 -1.222613 0.539713 0.843145 -7.462042
2 -0.295157 -2.603658 -0.670638 0.695605 0.794513 -1.380544 0.030780
2 -0.195135 -2.396727 -2.466909 0.366524 0.157669 -1.195130 0.009741
1 0.414020 -2.736736 -0.250257 0.255358 -0.196664 0.386974 0.080041
2 -0.371838 -2.803647 0.802121 -0.699296 -0.288256 -0.153979 0.000031
1 0.373634 -2.600933 1.487057 -1.162841 -0.375050 0.897931 -11.202042
1 0.303169 -2.571684 1.088449 -0.435144 -0.350580 -0.427134 -8.388926
2 -0.432128 -2.349309 -2.105543 -0.725752 0.498934 0.401151 0.009041
2 -0.293905 -2.960868 0.352759 0.119404 0.090713 0.710894 0.051969
2 -0.306265 -2.871249 -2.896641 0.646167 -1.031141 0.533605 0.003017
1 0.027224 -2.781104 1.432224 -1.557260 -1.499503 -0.369069 -6.961888
1 0.240125 -2.771365 1.436145 0.606713 0.116072 -1.240136 -9.161465
1 0.048568 -2.646308 1.390673 0.175901 -0.094700 0.127927 -9.907972
1 -0.421523 -2.427875 1.362200 -0.641365 -1.074207 0.251257 -4.620683
1 0.143898 -2.800998 1.320803 0.001941 0.700819 -0.001818 -7.536225
1 0.346802 -2.668487 1.080334 -1.624462 0.255736 0.403592 -5.702316
2 -0.203977 -2.787942 1.023657 0.213558 -0.140327 -0.670462 0.000101
2 -0.458990 -2.714953 0.038470 0.096711 -0.057884 -0.481607 0.002523
2 -0.117957 -2.880729 -0.084720 -0.432629 -0.035803 0.546351 0.000425
2 -0.484696 -2.333356 -0.033239 -0.738349 -0.073133 -1.041373 0.008028
1 0.331845 -2.786458 1.261077 -0.842054 0.212253 0.266849 -7.098190
2 -0.562528 -2.875795 -1.677291 0.888259 -1.562796 0.002746 0.019424
1 0.318591 -2.846584 1.455875 0.312648 1.270046 0.133431 -6.547135
2 0.239343 -2.258546 0.793647 0.520594 1.355193 -0.192897 0.001294
2 -0.289543 -2.906334 -2.371099 -1.152801 0.170622 -1.615332 0.003329
1 0.282717 -2.366593 1.138134 -0.490372 0.227744 0.209027 -10.536090
1 0.268775 -2.533801 1.346621 -0.244357 0.254398 0.223225 -10.463108
1 0.342193 -2.738851 1.462292 -0.750196 -0.314186 1.492847 -11.817847
2 -0.298987 -2.693004 -0.791190 0.539981 -0.540694 -0.481353 0.030764
2 -0.272398 -2.629051 -0.175493 0.462701 0.132085 -0.534713 0.003492
1 -0.042739 -2.847163 1.486406 0.393908 -0.477120 -0.265442 -4.318133
2 -0.713506 -2.887723 -1.982150 -0.853003 -0.797278 0.126825 0.000590
1 -0.219948 -2.384781 1.450485 -0.729751 -0.654544 -0.950260 -11.825565
2 -0.004154 -2.768261 0.552756 0.703304 0.822932 -0.760033 0.002956
2 -0.071484 -2.563873 0.278233 0.184503 0.410443 1.139356 0.000200
2 0.424236 -2.422307 -2.057912 0.992583 -0.155307 0.361416 0.000310
2 -0.281801 -2.349164 -2.233029 0.224252 1.909146 -1.372325 0.001362
1 -0.366852 -2.531702 0.688938 -1.042399 1.457267 -0.276266 -0.002593
2 -0.389220 -2.571694 -0.305419 0.010375 -0.601119 0.561609 0.002916
2 -0.100034 -2.722885 -0.638930 -1.050135 0.206445 -0.472289 0.000255
2 -0.571167 -2.276950 -2.044831 -0.627487 0.030322 -1.153099 0.007979
2 0.272717 -2.827557 -1.290454 0.075780 -0.246082 0.224702 0.000105
2 -0.815785 -2.723887 -1.214865 -2.171040 0.165683 -1.148433 0.000373
2 -0.534907 -2.358600 -1.822651 -0.484154 1.688388 -0.689215 0.000123
1 -0.196365 -2.341844 -0.959435 0.456503 1.366333 -0.096609 -0.010921
2 0.220651 -3.098749 -1.005623 0.354534 -0.126630 -1.430618 0.001858
2 0.101212 -3.011759 -1.124814 -0.469634 0.183985 0.508974 0.001971
2 -0.298849 -2.669931 -1.393315 0.629040 -0.266289 -0.452553 0.063546
1 -0.343812 -2.498223 1.409431 -1.635656 0.472454 0.732206 -6.301958
2 0.117430 -2.865536 -2.782100 -0.180565 0.412520 0.390952 0.000922
1 0.214402 -2.504122 1.127194 1.669590 -1.636724 -2.975200 -8.441581
1 -0.315476 -2.372494 1.381162 1.111840 -0.236092 -0.135446 -8.018431
2 -0.160179 -2.531195 -0.314608 -1.737406 0.698574 0.394897 0.351751
1 0.260874 -2.332721 1.236790 0.430863 -0.118737 -0.195375 -11.860331
2 -0.210462 -2.263295 0.587600 -0.999480 1.723363 0.814101 0.000121
2 -0.365971 -2.668566 -2.872964 -1.587087 0.130318 -0.244017 0.003083
1 0.335593 -2.465713 1.097118 -0.981499 0.129882 -1.843656 -11.624562
2 0.056084 -2.512048 -2.000218 0.257946 1.226818 -0.704087 0.000078
2 -0.477503 -2.679506 -2.135812 0.262002 -0.840077 -0.739059 0.000392
1 -0.283666 -2.908109 -1.849351 -0.627278 -1.361458 1.716087 -0.004440
1 0.136746 -2.406255 1.385050 0.320868 0.038150 -0.536077 -10.850715
1 0.151958 -2.364438 1.035771 0.352258 -0.602754 -0.312568 -7.935621
1 0.416254 -2.772867 1.174247 -0.157578 -0.078468 0.521647 -6.563705
2 -0.088494 -2.796326 -2.182742 0.610005 -1.247784 0.976231 0.001299
2 -0.233540 -2.628405 -2.132963 0.478385 -0.188404 -0.861774 0.000292
2 -0.109580 -2.549677 -2.866042 0.751665 0.204186 0.434668 0.000350
2 0.209611 -2.695140 -1.595415 0.385326 0.545203 1.046478 0.000052
2 -0.635433 -3.051527 -0.638401 0.395545 -0.521154 1.996225 0.000005
2 -0.294912 -2.380584 -2.728039 1.203910 0.731487 0.322193 0.009263
2 -0.658195 -2.759971 1.012985 -0.567686 0.867784 -0.274754 0.000030
2 -0.508029 -2.586773 -0.872115 -0.579386 1.259259 -0.291722 0.001653
1 -0.041854 -2.274636 1.291843 0.019717 0.044508 0.794978 -10.888238
1 0.285442 -2.411926 1.333878 -0.170875 0.264928 0.000906 -12.565763
1 0.232131 -2.294028 1.423662 -0.266776 1.329840 0.844593 -10.740039
1 0.037377 -2.359871 1.031914 0.243392 -0.628126 1.146629 -6.534774
2 -0.162998 -2.524459 -2.566819 1.183391 -0.624499 -0.593431 0.020574
1 -0.008329 -2.417344 1.124779 -1.192415 -0.555126 0.431836 -7.867296
1 0.268299 -2.473314 1.008320 -0.120536 0.670840 -0.200246 -6.046455
2 0.188663 -2.647321 -2.160071 -0.396960 -1.033566 -1.051160 0.000083
2 -0.186380 -2.694084 -1.311281 0.567543 -1.114139 -0.306976 0.063218
1 0.328730 -2.615664 -2.612113 0.409594 -0.911309 0.345434 0.002334
2 -0.224526 -2.992284 -1.418073 1.033481 -0.170681 -1.278540 0.000160
1 -0.112892 -2.845984 0.345603 -0.397891 0.306075 -1.287815 -0.007616
2 0.376386 -2.733224 -1.790391 -0.141701 -0.477801 0.380129 0.000508
1 0.359716 -2.468568 1.394488 1.636937 -0.803589 -0.696364 -13.036016
2 0.241554 -2.982453 -2.891815 0.188522 -1.866370 -0.416481 0.000858
1 -0.346433 -2.306631 1.277626 -1.622028 0.040247 -0.168990 -5.575996
2 0.169139 -2.639813 -2.704575 1.229602 -0.972454 -1.120296 0.002489
1 0.379412 -2.784742 1.361623 -0.452848 -0.008769 0.000138 -9.933290
1 -0.592322 -2.723697 -0.671913 0.558236 -0.964781 0.525602 0.000070
1 -0.447936 -2.734499 -1.555310 0.595488 -1.282373 0.384069 -0.982515
2 0.039841 -2.914581 -1.718695 0.403815 0.324360 0.802668 0.000011
1 0.295390 -2.745270 1.169480 -1.343978 -1.641470 -1.503329 -5.607522
2 -0.231064 -2.326344 -0.080584 -1.385229 -0.036961 0.449265 0.002215
2 -0.477459 -2.886450 -0.319572 0.035128 -1.283108 0.911658 0.000047
1 -0.249628 -2.322388 1.193191 -0.648420 1.249982 -0.809438 -7.536203
2 -0.542671 -2.475527 -0.134561 -0.480345 -0.574578 0.848070 0.002779
2 -0.194575 -3.043814 -2.187539 1.003414 0.144621 1.003073 0.000312
1 -0.082837 -2.575162 -0.879136 0.522484 1.702736 -0.591410 -0.009873
2 -0.109671 -2.895262 -2.353899 -0.803650 0.697703 -0.822321 0.004398
1 0.194624 -3.051515 0.771477 -0.868316 -1.163179 0.937730 -0.001294
2 -0.076701 -2.629520 -2.657751 -0.703875 0.694898 1.488680 0.011215
2 -0.519782 -2.608863 0.530507 -0.108615 -1.132841 0.306535 0.000155
2 0.249922 -2.953955 1.231376 0.553403 0.553668 1.132884 0.187831
1 0.409101 -2.388973 1.344202 0.383176 -1.569641 -0.037410 -11.660048
1 0.073246 -2.341851 1.480835 -0.705502 0.414497 -0.252606 -10.867803
1 0.349026 -2.255962 1.060779 1.048626 0.379961 0.223896 -7.014614
1 -0.132113 -2.314081 1.393234 -0.785262 0.130677 -0.648791 -10.244777
1 0.124916 -2.291824 1.413708 -0.128782 0.009240 1.719392 -11.860165
1 0.213149 -2.306359 1.330156 -0.776157 0.247391 1.102767 -8.713786
1 0.329709 -2.312052 1.324612 0.281277 -0.456881 0.911179 -12.072608
2 -0.570529 -2.644810 -1.430623 0.592291 1.733616 -0.003976 0.001332
2 -0.685059 -2.539903 -2.900642 -1.019550 0.163111 0.751125 0.000780
2 -0.357344 -2.894413 -0.071680 0.581919 0.923335 0.166667 0.000347
2 -0.450038 -2.949841 1.103575 1.476447 -0.555049 0.353366 0.000024
2 -0.656606 -2.501592 -2.698389 -0.265763 -1.040277 0.502413 0.000624
1 0.183643 -2.366613 1.182618 -0.923634 -0.262999 -0.758200 -10.684779
2 -0.741438 -2.799410 -2.506926 -0.672900 1.407896 0.651078 0.000015
1 -0.144215 -2.301298 1.249616 -0.016914 -0.818301 -0.785484 -11.289815
1 -0.017314 -2.338179 1.391019 0.325292 0.183869 0.088210 -9.819296
2 0.043894 -2.418933 -3.007664 0.154872 -0.687141 -0.068419 0.000122
2 -0.717654 -2.429513 -1.395878 0.129040 -0.726269 0.588202 0.015183
1 -0.029082 -2.361141 1.218756 0.079307 -1.567729 0.916566 -10.531476
1 0.379091 -2.390311 1.025911 -0.299013 -1.173469 0.955129 -7.969690
1 -0.585480 -2.851124 0.031154 0.971499 -0.682113 -0.007685 0.002390
2 0.239667 -2.646967 0.592647 -0.808356 1.160344 -0.151506 0.014882
2 0.300717 -2.737176 0.476251 -0.620626 -0.742946 0.170096 0.014860
2 -0.425906 -2.768780 -2.730277 1.887244 -0.017858 -0.161842 0.002795
2 -0.694256 -2.519249 -0.967895 0.480789 1.241613 0.164982 0.000400
1 0.192238 -2.603489 1.520068 -1.286384 -1.169378 0.879504 -11.969673
1 -0.230438 -2.456943 1.545424 -0.603420 0.810981 1.175901 -10.883787
1 0.118064 -2.686006 1.470288 1.490478 1.097532 -1.105557 -10.906491
1 0.215314 -2.961017 1.355883 -0.647577 -0.634381 -0.519128 -1.248929
1 -0.220773 -2.669387 1.452460 0.512129 -0.398270 -0.417565 -5.112819
1 0.166816 -2.776830 1.503530 0.212037 -0.744937 0.749621 -9.397161
1 0.266457 -2.799138 1.534008 1.694214 0.782008 -1.117543 -10.308528
1 0.003555 -2.711160 1.509857 2.165977 -0.189689 1.445101 -10.000311
1 -0.217339 -2.571568 1.547468 0.601329 -0.127204 -1.371116 -9.254968
1 -0.015521 -2.619296 1.462780 0.127575 0.165926 0.747576 -9.254304
1 -0.019838 -2.321135 1.572254 -0.763345 -1.086944 -0.141534 -13.433067
1 -0.433571 -2.714522 1.430763 -0.294209 -0.785942 -0.486570 -0.411141
1 -0.484281 -2.328003 1.593209 -0.717496 0.580176 0.682535 -5.839163
2 -0.581139 -2.895144 -2.150275 1.123299 1.089313 -0.034028 0.195683
1 0.368281 -2.580231 1.246098 2.082726 0.606138 1.001578 -10.729362
2 -0.474524 -2.965738 -2.136381 0.267209 0.924710 -0.380305 0.195177
1 0.216756 -2.938924 -0.695164 -1.370686 0.480801 -0.600000 0.001455
1 0.362234 -2.468128 1.288726 -1.098051 -1.785584 0.980189 -9.891956
2 0.277117 -2.273159 -2.511335 -0.916945 0.194427 -0.954161 0.016019
2 -0.689748 -2.258354 -0.954866 0.766193 0.019827 -0.545239 0.000575
2 -0.639969 -2.256869 -0.019111 1.053822 1.161865 1.000674 0.005575
1 -0.346768 -3.091552 0.380713 -0.146940 -0.206769 1.055740 0.036752
2 -0.683597 -2.779061 -1.696326 0.134657 0.049812 -0.455441 0.019091
2 0.344602 -2.915916 0.740565 -0.585469 0.093889 -0.598408 0.001802
2 -0.425234 -2.404799 -1.025396 0.518257 -1.171394 0.200702 0.000172
1 0.278376 -2.247447 1.160713 -1.158301 0.511648 0.843937 -11.823616
2 -0.064516 -2.421797 -1.616272 -0.517994 -1.509910 -0.295112 0.000151
1 0.024136 -2.275356 1.218474 -1.347589 -0.516760 0.259226 -8.852897
2 0.263293 -3.090551 -0.071209 -1.357586 -0.416400 0.195184 0.002862
1 0.344072 -2.605816 1.589881 -1.003961 -0.196191 0.827384 -11.081049
1 0.073841 -2.447845 1.461365 -1.595531 0.231566 0.441787 -11.600934
1 -0.376535 -2.335122 1.544944 -1.389255 0.426081 0.175990 -10.948523
1 0.207039 -2.714998 1.583315 -0.236139 -1.267137 0.354904 -12.008382
1 0.268779 -2.446502 1.518327 -0.409678 -0.127057 -0.667165 -10.920828
1 0.330069 -2.715917 1.575008 -0.056296 -0.049791 0.670347 -12.887910
1 -0.436632 -2.413038 1.580958 -0.854244 1.153937 -0.967975 -7.521159
1 -0.327684 -2.570623 1.612898 2.128307 0.103597 -0.509196 -8.100842
1 -0.550106 -2.467727 1.610454 -0.359636 -0.242042 -0.009504 -3.663192
1 0.337830 -2.382107 1.543493 0.337084 0.046650 0.151561 -11.854083
1 0.249571 -2.308900 1.529871 -0.107353 -0.470861 0.524873 -12.635139
1 0.088596 -2.685919 1.568052 -0.480635 0.299158 0.870071 -11.290193
2 -0.259388 -3.005387 1.481422 -0.830292 0.348901 -0.632442 0.000574
1 0.404644 -2.818355 1.561321 -0.936170 0.096285 -0.154282 -9.533792
1 0.206829 -2.282996 1.081186 -0.789987 0.205637 -0.157660 -10.213243
2 -0.357171 -2.292481 -2.854142 -0.776299 -0.626885 0.708809 0.009201
1 -0.052461 -2.274021 1.062243 -2.806225 0.372485 -0.802866 -3.612428
2 -0.233557 -2.302348 -0.266227 -0.531450 -0.045653 -2.969849 0.002449
1 0.153249 -2.252170 1.240041 -1.346032 -0.758628 -0.698874 -12.196423
1 0.352982 -2.279906 1.495365 0.140976 -0.700767 -1.245916 -12.927800
1 -0.236883 -2.292041 1.394297 -0.712686 0.629336 -0.381373 -10.424520
1 -0.290746 -2.294072 1.014799 -1.129279 -0.153855 0.001711 -2.544088
2 0.308448 -2.760608 -1.059022 -1.109200 0.542883 -1.025665 0.001463
1 0.180086 -2.840719 1.593495 -1.783273 0.651791 -1.076903 -8.457889
1 0.156884 -2.339055 1.608133 -1.923433 0.708750 0.636389 -12.211664
1 0.025791 -2.512611 1.584570 -0.172648 -2.003091 0.392564 -12.347963
1 0.245463 -2.967231 1.584787 -1.020103 -1.072946 0.856988 -2.319188
1 0.191517 -2.444266 1.602081 1.506383 -1.295543 0.189158 -13.921684
1 0.141447 -2.548211 1.602484 2.348801 0.298009 0.291956 -11.384736
1 -0.042845 -2.430455 1.594437 -0.374220 0.254593 -0.024241 -12.115737
1 0.322440 -2.465247 1.616897 0.507220 -0.373722 -0.437149 -12.057529
1 0.000775 -2.616372 1.579628 0.134986 1.790691 0.388827 -10.953129
1 -0.095542 -2.805521 1.568852 -1.088595 0.207039 0.975301 -5.319879
1 -0.358972 -2.462940 1.628302 1.066939 -0.274541 -0.098228 -7.847087
1 0.253918 -2.535919 1.572650 1.076403 -0.319024 -0.443370 -13.381918
1 0.064081 -2.795482 1.560551 0.982492 1.030728 -0.639689 -8.924018
1 -0.299257 -2.676183 1.599784 0.017060 -0.595843 0.349998 -5.700739
1 -0.098912 -2.583277 1.591542 0.112124 0.333695 -0.039512 -10.097880
1 0.079892 -2.259647 1.616270 2.471710 0.789253 0.580167 -12.412257
1 -0.699289 -2.836024 -2.828006 1.467944 0.716981 -0.693897 -0.003944
2 0.136782 -3.050049 -0.197496 -0.455270 0.880144 0.412367 0.002987
2 0.068183 -2.328762 -0.483861 -0.028965 -1.312023 0.401575 0.000285
2 0.159145 -2.359840 -1.005938 -1.132247 -1.856357 -0.019611 0.000027
1 -0.268348 -2.303293 1.498636 0.472741 0.309683 1.602389 -11.029603
1 0.066632 -2.395248 1.591085 0.039753 -0.140528 -0.477616 -13.227753
1 -0.111654 -2.356853 1.626954 1.041577 0.589478 0.893312 -11.238013
1 0.430151 -2.717210 1.614947 0.893942 0.786209 0.177312 -11.316671
1 -0.300469 -2.367001 1.615998 1.155424 -0.439523 -0.725874 -11.208556
1 0.401147 -2.533128 1.626521 -1.315290 -0.548279 -0.656530 -10.282410
1 0.353944 -2.287139 1.612180 -1.126732 0.363797 1.165259 -12.957726
1 0.258761 -2.363964 1.624034 0.617659 1.691267 -1.569565 -13.583909
1 0.373974 -2.275250 1.241339 0.135310 -1.288091 -0.394976 -10.423119
2 0.433712 -2.901394 -0.282223 0.325706 -0.181381 -1.321535 0.043773
1 0.410312 -2.300522 1.405971 -1.590143 -0.941510 0.001569 -11.166655
2 0.433460 -2.611429 -1.043561 0.222330 -1.888767 0.149499 0.023448
1 0.392015 -2.377158 1.160507 -0.869600 0.519443 0.171357 -10.363873
1 0.427889 -2.430179 1.468714 -0.127190 -1.612617 0.257354 -12.258404
1 -0.064646 -2.294515 1.463200 -0.966263 -1.163882 -0.583362 -9.831125
1 0.110607 -2.258463 1.020055 -1.543879 0.855144 0.186444 -6.719593
2 0.143954 -2.253422 0.263989 0.598891 -0.374257 0.771654 0.009775
1 0.153616 -2.265834 1.526459 0.160131 1.400793 -1.037657 -12.850526
2 -0.643167 -3.097395 -1.332161 -0.799121 0.541616 0.315579 0.000044
2 0.398938 -2.992940 -0.732180 -0.613010 -1.340653 0.048670 0.007330
1 0.402213 -2.549740 1.112595 0.740191 0.385809 0.160700 -10.109538
1 0.417920 -2.688388 1.516918 1.164076 -0.216199 0.658973 -10.768305
2 0.343019 -2.306554 -3.081284 -0.103014 -0.120673 1.646027 0.000091
2 0.152245 -2.273509 0.453002 -0.491275 -1.204612 -0.236591 0.001826
2 0.280079 -3.109777 1.337216 1.444943 0.406189 0.868976 0.013168
1 0.158714 -2.270764 -1.337389 -1.253996 -1.395102 1.219673 -0.007305
1 -0.329909 -2.261021 1.190479 -0.564714 -0.909822 -0.979088 -4.394410
1 -0.109712 -2.260903 1.567266 0.530051 -1.161940 -0.654151 -12.227664
1 0.435767 -2.534298 1.442581 1.180266 -0.511994 1.855106 -11.748164
1 0.420122 -2.479670 1.205543 -0.274964 -1.268645 -0.613024 -10.697386
1 0.421832 -2.678341 1.405285 -0.430645 1.013176 -0.574383 -12.964783
2 -0.614017 -2.826035 1.665623 -0.093177 -0.282545 -0.469474 0.000168
1 0.098142 -2.826189 1.677504 -1.236061 -0.953230 0.014298 -9.405779
1 0.362000 -2.673322 1.685189 -0.506829 0.113141 -1.926766 -11.935283
1 0.270960 -2.266259 1.677529 -0.119061 0.426559 -1.148298 -11.099142
1 -0.094814 -2.746858 1.662155 -0.183888 -0.862064 -2.782343 -7.986507
1 -0.463701 -2.614755 1.683270 0.131034 -0.777909 -0.196056 -3.424577
1 0.106604 -2.460208 1.669443 2.122817 -0.078130 -0.102083 -12.958360
1 -0.091017 -2.495778 1.668156 -0.416362 0.361926 1.309888 -11.802055
1 0.269027 -2.721151 1.680581 0.279223 -0.020106 -0.638805 -11.413855
1 0.299995 -2.563382 1.673207 -0.587318 0.825050 0.310855 -13.642261
1 -0.398217 -2.322120 1.643600 1.090756 0.256246 -0.363840 -10.140814
1 0.082795 -2.611471 1.648294 -0.897769 -1.066853 -0.366655 -10.788082
2 -0.400918 -3.001893 1.638496 -0.633133 0.051909 -0.918854 0.013987
1 0.142746 -2.726441 1.664037 0.275043 -0.762858 1.846711 -10.924358
1 -0.243660 -2.528941 1.670204 -0.209423 2.165808 3.229228 -11.212734
1 -0.528948 -2.381058 1.678000 -0.133239 0.445982 1.809690 -6.872094
1 -0.065251 -2.638633 1.678431 -0.065645 -0.112699 1.459018 -9.785217
1 0.352703 -2.383758 1.665929 0.753631 -0.082974 -0.078953 -11.401962
1 0.325165 -3.049930 1.663909 1.207181 1.038596 1.010392 -1.928563
1 -0.300395 -2.267717 1.639588 0.376620 -0.552111 -0.310986 -11.525152
1 -0.012174 -2.819773 1.632866 -1.946746 -0.629362 -0.516210 -7.212994
1 -0.178210 -2.433200 1.632604 -0.315471 0.535134 -0.204610 -12.224668
1 0.321938 -2.814094 1.641276 0.969196 0.721167 -0.050281 -9.361570
1 0.204731 -2.620752 1.649809 -0.393584 -0.793603 0.381051 -13.155314
1 -0.199184 -2.656001 1.632614 -1.309833 0.319095 -0.587235 -8.174608
1 0.025056 -2.243122 1.418842 -0.906458 -1.593893 -1.615429 -11.923376
1 -0.472677 -2.233752 1.397751 -0.252471 1.389077 -0.226855 -4.809827
1 -0.169819 -2.236723 1.457162 -0.066725 0.654617 0.421680 -11.607808
1 -0.374002 -2.249789 1.480259 0.973195 -0.784749 0.177027 -9.247593
2 0.383411 -2.247251 -0.279649 0.210437 -0.899866 -0.626245 0.196164
1 0.417032 -2.233556 1.142991 0.154495 0.686399 0.605541 -10.635616
1 0.049805 -2.240879 1.514371 0.527932 0.806116 0.353935 -11.364106
1 -0.257559 -2.245894 1.266908 -0.163501 -0.353822 1.156415 -11.450321
1 -0.101857 -2.236030 1.669984 0.061285 -0.229294 0.275738 -13.451231
1 -0.520232 -2.243762 1.655559 -0.127541 0.095695 -0.788347 -6.565300
1 0.442658 -2.652932 1.116065 -1.676012 0.534309 0.497260 -7.727461
1 -0.190455 -2.437691 2.019290 -0.747247 -0.622212 0.154181 -12.765363
1 -0.161674 -2.385334 2.384677 0.497545 1.225744 0.553753 -6.265064
1 0.149440 -2.272951 2.309748 -0.700151 0.956324 1.870228 -11.770782
1 -0.112610 -2.413790 2.195841 -0.678374 0.166952 0.813789 -10.893820
1 -0.177135 -2.547364 1.964267 -0.373449 1.430299 -1.716007 -11.868948
1 -0.074472 -2.326264 2.391280 0.286392 -0.690055 0.877319 -9.704240
1 0.152454 -2.803246 2.007352 0.679088 0.640203 -0.365586 -10.933712
1 0.099601 -2.638551 2.173161 -0.932158 -1.028403 -0.801292 -9.500227
1 -0.295958 -2.505285 1.976717 0.452183 0.727482 0.831065 -10.146959
1 0.323540 -2.579776 2.057731 0.328262 -0.318024 0.991597 -12.471831
1 0.075533 -2.847029 2.093981 0.071619 0.850307 0.084108 -4.691581
1 0.245471 -2.547725 2.351964 -0.198262 -0.913884 1.193385 -10.572740
1 0.015911 -2.404403 2.244519 -0.699961 -0.966417 -1.335067 -10.056087
1 0.244385 -2.576279 2.185855 -0.946539 -0.540406 0.233604 -9.128170
1 -0.002550 -2.461049 1.888642 -0.171650 1.063822 1.948310 -11.990310
1 0.220742 -2.359277 2.053557 0.409210 0.695822 -0.054150 -12.052376
1 -0.234783 -2.539261 2.052702 -0.611102 0.508693 0.939228 -10.816494
1 -0.007488 -2.430582 2.150373 0.356464 -0.199430 -0.174548 -11.753173
1 0.188186 -2.366283 2.617063 0.290555 0.268240 -0.779223 -6.169918
1 -0.033089 -2.540173 2.136326 0.506642 0.572773 -0.748655 -11.594665
1 -0.017849 -2.646854 2.173385 0.097502 1.744471 -2.742191 -6.954340
1 -0.242979 -2.339692 2.108327 -1.225307 1.172978 -0.587947 -7.979704
1 0.187756 -2.636655 2.328787 0.869515 -1.210668 0.324402 -9.476841
1 0.054872 -2.605705 1.954053 0.234201 -0.371319 1.822608 -10.833899
1 0.158259 -2.322592 2.130761 0.702166 -0.068112 -0.234880 -11.362159
1 0.337996 -2.462249 1.896441 -0.952745 0.523543 -0.627440 -13.500573
1 0.271780 -2.782975 1.962666 -0.142684 -0.604635 0.445089 -10.924154
1 0.130806 -2.361063 2.219316 -1.351232 -0.203956 -0.254651 -10.803018
1 -0.029979 -2.541128 2.336954 0.457201 -1.055161 -1.242524 -8.598022
1 0.072268 -2.530960 2.119184 -0.163632 1.472090 1.043523 -11.697992
1 -0.295975 -2.485453 2.255871 -0.944035 -0.675800 1.127678 -5.716055
1 -0.192638 -2.466796 2.235059 -0.014961 0.453189 0.408553 -8.860328
1 0.212633 -2.475031 1.889631 0.454141 0.770997 1.204775 -11.703947
1 0.135794 -2.551233 1.772230 0.072165 0.514773 -0.175278 -12.644041
1 0.102570 -2.458815 2.197359 1.229474 -0.390010 -0.730617 -11.639891
1 0.070015 -2.507701 1.988095 -0.637739 -0.514811 0.685516 -11.691187
1 0.209099 -2.425019 2.139526 -0.822755 -0.193249 -0.336664 -11.761464
1 0.084511 -2.464462 2.577194 -0.122887 0.067590 0.902515 -3.133358
1 0.289534 -2.498070 2.119021 0.729155 -0.096252 0.099490 -12.885886
1 0.363744 -2.308609 1.998350 -0.469181 0.130758 -0.638216 -10.109544
1 0.022998 -2.586949 2.446854 -0.709431 -0.872020 -0.876727 -5.266103
1 -0.167359 -2.311697 2.289609 -0.647521 1.437511 1.386689 -9.981591
1 -0.093971 -2.403463 2.079891 0.363316 -1.714778 -0.891102 -11.771615
1 0.086061 -2.788078 1.916622 0.866783 1.038491 0.260012 -10.045663
1 0.272858 -2.580392 1.855663 -1.421379 1.768008 0.272470 -11.575718
1 -0.122028 -2.456911 2.318531 -2.115526 -0.421309 -0.080619 -8.084416
1 0.033430 -2.312186 2.180454 -0.516663 -0.334359 0.551982 -12.155154
1 -0.015337 -2.339181 2.083337 0.953529 1.288081 -0.509405 -8.469533
1 0.061904 -2.396641 1.980442 0.937325 2.004716 0.359406 -10.101466
1 0.265300 -2.392421 1.967122 -1.545820 -0.443249 -0.020829 -10.338270
1 -0.103307 -2.622304 1.973491 -1.452728 0.084474 0.451113 -9.582312
1 -0.019093 -2.424095 2.354646 -0.932313 1.233330 -0.064340 -10.677353
1 -0.261341 -2.518105 2.150445 0.968780 0.111319 1.148307 -9.320518
1 0.063583 -2.319993 2.651129 -0.629138 0.597921 0.475293 -3.075123
1 0.181005 -2.522973 2.127511 -0.973327 -0.061372 1.186677 -10.546399
1 -0.454935 -2.465009 1.890829 0.678317 0.311832 1.531327 -5.529027
1 0.094808 -2.443157 2.067867 0.468800 0.826277 -0.058539 -10.983516
1 -0.016561 -2.680552 1.992601 0.561929 0.102993 1.314508 -10.226190
1 -0.445704 -2.568933 2.031321 -0.309632 -1.014065 -0.705099 -3.370124
1 -0.183424 -2.455546 2.123737 -0.249474 -1.357854 0.877139 -12.033863
1 -0.350149 -2.587496 2.100146 0.820291 2.031469 -0.793351 -6.243390
1 -0.038450 -2.572420 1.912375 0.550690 1.256992 0.718294 -9.594628
1 0.142896 -2.382604 2.322355 -1.447061 -0.811090 -1.341303 -11.055447
1 -0.119666 -2.719915 1.878599 -0.270156 -0.460442 -0.065139 -7.967836
1 0.300939 -2.294203 1.827909 1.269222 -0.562562 -0.366793 -10.510736
1 0.168008 -2.848030 1.905329 -1.568657 0.115316 1.398004 -5.286121
1 -0.295977 -2.674564 1.900387 -0.210082 0.618786 0.327508 -6.460304
1 0.056472 -2.621878 2.342614 -0.456334 1.434806 -0.717427 -6.922884
1 -0.198010 -2.674251 1.943747 0.343816 -0.095796 -1.456975 -9.426844
1 0.108790 -2.355188 1.785788 -0.899299 0.287373 -0.234847 -11.485072
1 -0.005522 -2.448964 2.033463 -0.494266 0.249153 0.938146 -10.199297
1 -0.093885 -2.635357 2.072382 -0.152326 -0.908499 0.326845 -9.209121
1 -0.075629 -2.862560 1.998305 -0.917014 -0.554865 0.422342 -2.810683
1 0.172168 -2.419041 1.972969 -0.772707 -0.747629 0.351885 -11.000842
1 0.214188 -2.310790 2.513865 -0.757564 0.440830 0.930989 -10.888669
1 -0.479980 -2.503796 2.133791 -0.344668 -0.765789 -0.323536 -3.454332
1 0.098685 -2.443889 1.885436 0.426016 -0.451909 -2.476308 -11.841043
1 0.289945 -2.674733 1.897166 0.477265 -1.909894 0.015671 -8.391207
1 0.326329 -2.675971 1.809846 -0.993325 0.037147 -0.776751 -9.207969
1 -0.719844 -2.749590 2.240281 -2.004766 -0.837682 -2.046361 -0.002269
1 -0.023557 -2.369876 2.482739 1.475441 1.485581 0.763217 -6.373737
1 0.229906 -2.365995 1.868663 0.109145 0.321749 -0.431486 -10.878685
1 0.244988 -2.584422 1.971460 -0.245800 -1.927424 -0.245898 -11.306837
1 -0.141590 -2.556016 2.146509 1.280279 -1.021672 -1.410929 -10.863593
1 -0.282511 -2.436942 2.068782 -0.383235 -0.112303 -0.571407 -11.929836
1 0.021651 -2.549738 1.813036 -1.090886 -1.297161 -1.256565 -12.024749
1 0.113596 -2.325726 2.035320 -1.888461 -0.510389 -0.935492 -11.642133
1 0.037594 -2.722231 2.216380 0.811466 0.464779 -2.298750 -5.091874
1 0.120703 -2.554420 2.389067 -0.134839 0.494142 -0.698483 -9.240716
1 -0.104283 -2.529239 2.041550 -0.136160 -0.085750 -0.606119 -12.902494
1 0.294663 -2.363127 2.562696 0.470306 -0.482147 1.127844 -8.659848
1 -0.060026 -2.502067 2.231244 -0.019842 0.511603 -0.175371 -10.435832
1 0.038154 -2.639251 1.752415 -0.678177 0.092110 -2.553579 -10.856685
1 0.310588 -2.757827 2.054702 0.373976 -1.178514 -0.777548 -9.411942
1 -0.000822 -2.579793 2.036623 0.606258 -0.534515 1.839249 -11.927533
1 -0.112485 -2.517799 1.882789 -0.559903 -0.347577 1.079458 -9.696173
1 0.240342 -2.493737 2.024109 0.690731 -0.621633 0.173105 -12.669820
1 -0.067835 -2.373570 1.896711 -0.090533 0.720447 -0.610851 -11.111491
1 -0.016170 -2.666816 1.880471 0.534828 0.133016 -0.167635 -11.928311
1 -0.102039 -2.618712 2.249003 0.624389 -0.092807 -1.295129 -6.052601
1 0.124711 -2.558423 1.893252 -1.851931 -0.755382 -1.371242 -10.924310
1 -0.089414 -2.439749 1.977333 0.457117 0.267889 -1.234352 -10.552989
1 0.040236 -2.843490 1.793730 -0.314774 0.914061 0.304306 -5.901014
1 0.132967 -2.580361 2.031910 0.632273 -1.104362 0.196417 -10.941926
1 0.069030 -2.458054 1.780495 0.215776 0.749855 -0.615811 -13.283633
1 0.291509 -2.480260 2.594313 0.461774 -0.965277 1.750020 -4.567278
1 0.368249 -2.294068 1.741764 0.710533 0.746905 -0.488207 -12.269585
1 0.185820 -2.636560 1.834410 0.699226 -0.865684 -1.374471 -10.986053
1 0.209732 -2.731975 2.358241 -0.651876 -0.887943 0.219831 -5.884088
1 0.223675 -2.607882 2.072788 0.395678 0.643414 0.499503 -10.807321
1 -0.205186 -2.778606 1.887515 -0.046745 0.701488 0.460980 -4.302677
1 0.073848 -2.815124 2.481758 0.506619 -0.092840 0.420215 -2.996607
1 0.310163 -2.506458 1.790272 -1.354846 0.537440 0.441422 -12.463381
1 0.180240 -2.325022 2.400684 -0.010635 -1.338438 1.067846 -11.106980
1 0.089062 -2.882190 1.963895 0.006422 1.129922 -1.344913 -5.501244
1 0.111277 -2.702717 1.990114 1.223492 0.650595 -1.023583 -11.340098
1 0.195223 -2.442870 2.406903 -1.596010 -0.619060 0.736568 -10.348994
1 -0.133726 -2.622959 1.875675 0.468770 -0.301990 0.424016 -9.716987
1 0.015662 -2.570446 2.223934 -0.390174 -0.027896 -0.275120 -8.036457
1 0.074102 -2.474342 2.329652 0.158733 -0.483055 -0.868098 -10.418066
1 0.234786 -2.316293 2.237787 -1.002024 1.239220 -1.634799 -11.369908
1 -0.287004 -2.615544 1.996552 0.596519 -0.887350 0.876069 -8.322354
1 -0.592901 -2.374579 1.915867 0.780443 -0.168907 0.258732 -2.593422
1 0.164144 -2.719642 2.251447 0.317151 1.394616 0.091233 -6.934160
1 0.268797 -2.257421 2.676766 0.664503 0.699529 -0.778143 -8.090857
1 0.145377 -2.878542 1.803473 -1.136515 -0.966828 -0.524157 -8.441204
1 -0.357598 -2.480252 2.139197 0.287271 -0.039038 0.409390 -8.613433
1 0.276835 -2.755451 2.260996 -0.043816 -0.300785 0.497984 -7.816035
1 0.347849 -2.369984 2.387397 0.648157 0.232625 -0.367990 -12.687816
2 -0.502380 -2.927728 2.330455 -0.614389 -0.990020 -0.877390 0.000262
1 0.111559 -2.325084 2.559372 0.201826 0.113323 1.288102 -7.111175
1 0.390046 -2.373295 2.603736 0.465413 2.092689 -0.411919 -4.314837
1 -0.014977 -2.482588 2.447442 0.623185 -0.222530 -0.354116 -5.928161
1 0.361121 -2.397184 1.787159 -0.037489 1.843357 0.507921 -13.514362
1 0.015146 -2.810108 2.393393 0.414694 0.574839 1.006666 -2.072597
1 0.353168 -2.318730 2.489744 0.818401 1.980160 0.215130 -10.664154
1 -0.226159 -2.626977 2.116920 -1.639226 0.119489 -0.751220 -6.927456
1 0.417674 -2.672583 1.876637 -0.666785 1.153066 -0.117936 -11.707340
1 0.142161 -2.770216 1.793690 -0.002642 -0.405221 -0.506925 -11.519695
1 0.185600 -2.703319 2.091557 -0.763295 0.001390 -0.225219 -9.030944
1 0.073227 -2.744229 2.117429 0.920510 0.554981 0.268577 -7.798359
1 0.247479 -2.397309 2.324879 -1.493863 0.791422 0.742131 -11.680184
1 0.276154 -2.705887 2.150159 -0.129555 -1.090148 -1.075119 -9.321474
1 0.019947 -2.750027 1.821019 0.052674 0.360599 -0.746428 -9.396451
1 0.213540 -2.678942 1.991397 -0.236080 -0.044584 0.975752 -11.073577
1 0.099259 -2.685923 1.869564 0.185575 -0.017300 -0.215274 -11.881921
1 -0.322013 -2.560494 1.889870 -1.059629 1.042713 -1.126846 -9.614755
1 -0.060805 -2.763128 2.098735 -0.798979 0.166746 0.077421 -5.439855
1 -0.168451 -2.333724 2.038993 -1.224005 1.387300 -0.689647 -10.719866
1 0.302222 -2.977387 1.917024 -0.195255 -0.545543 0.873539 -3.728365
1 0.040687 -2.775059 2.013262 2.164009 0.671879 1.446642 -9.911721
1 0.172253 -2.477724 2.287621 0.889992 0.295258 0.677774 -10.767085
1 0.137671 -2.524936 2.501453 -0.463632 -0.114151 -0.983416 -6.450332
1 -0.135275 -2.797224 1.816775 -0.234159 0.558045 -1.268808 -4.386561
1 -0.499453 -2.310514 1.861898 -0.500577 -1.096662 1.317698 -7.993625
1 -0.152609 -2.321033 2.160083 0.038651 -0.063349 0.493297 -10.867304
1 -0.314917 -2.423866 1.906190 -1.096177 -1.896958 -0.178304 -11.109876
1 0.310672 -2.511563 2.257881 0.103913 0.074061 0.411811 -11.569692
1 -0.059232 -2.764498 1.956823 0.656720 -1.725341 -0.501735 -6.989849
1 -0.148325 -2.707635 2.167070 -1.098961 -0.641423 -0.397349 -4.361509
1 0.298289 -2.644066 2.282517 -0.978135 -1.962869 -0.853541 -8.974915
1 -0.380364 -2.444458 2.022455 -1.807762 0.973793 0.977062 -8.303387
1 -0.059560 -2.462422 1.795899 -0.883031 0.219568 0.127203 -12.960429
1 0.182804 -2.752397 1.917923 -1.392836 -1.876699 -1.207474 -7.761784
1 0.296071 -2.628737 2.384244 0.161358 -0.194656 0.272469 -8.242567
1 0.301229 -2.426376 2.196915 0.107405 1.263770 0.493155 -10.569256
2 -0.697983 -2.366963 2.711916 -0.307530 -0.755090 -0.737712 0.076910
1 -0.242955 -2.276625 1.929734 -0.816449 -0.630665 1.082486 -11.972249
2 0.254912 -2.899079 2.532000 0.071164 0.666437 -0.122200 0.013589
1 0.287678 -2.877512 1.904041 -0.110206 -0.279380 2.402818 -8.431069
1 0.246017 -2.516956 2.478425 0.000681 -1.789185 1.212368 -9.100108
1 -0.049271 -2.328936 2.260783 1.026683 -0.591191 0.183789 -9.752356
1 0.255801 -2.824378 2.126027 -0.261758 0.865096 0.069889 -5.833717
1 0.123191 -2.565784 2.245563 1.005252 0.529704 0.015242 -9.969458
1 0.125252 -2.717754 2.522681 0.244969 1.089336 -1.176986 -2.957629
2 -0.048112 -2.526721 2.668430 -0.015512 1.001167 -0.461916 0.006432
1 -0.204290 -2.380553 1.920340 0.640599 0.162841 -0.022580 -12.697481
1 0.312670 -2.403928 2.069555 0.663338 -0.019592 -1.716172 -12.357840
1 0.359950 -2.481517 2.004395 0.518476 1.146898 -0.959843 -12.268136
1 0.324780 -2.663914 1.992111 -0.950417 0.412482 -1.193364 -11.399937
2 0.213217 -3.060461 3.044861 0.823721 -0.710432 2.291165 0.018456
1 0.429260 -2.863185 1.941859 1.037570 1.173931 0.807302 -5.123817
1 0.237825 -2.903854 2.022559 0.336125 0.065270 -0.425450 -4.394690
1 0.270023 -2.404646 2.469509 0.188524 -0.065077 -0.553877 -10.562941
1 0.378346 -2.557660 2.331263 -0.089132 -0.422219 0.979544 -11.014739
1 -0.078577 -2.574668 1.802315 -0.308090 0.888389 0.384734 -10.241489
1 -0.370067 -2.483528 1.809932 -1.129052 -0.703835 -0.228084 -10.101789
1 -0.213330 -2.497568 1.863418 -1.041193 0.245287 1.499530 -12.300459
1 0.228227 -2.799932 1.847195 0.121783 0.387001 -0.399101 -7.553120
1 -0.333922 -2.649804 1.808521 -0.033372 -0.134321 1.082175 -7.153228
1 0.234691 -2.865384 2.269211 1.213870 0.595679 1.762581 -2.283960
2 -0.265187 -2.998655 2.214254 -0.557008 -0.406604 0.590935 0.000045
1 0.200081 -2.606573 2.432198 -0.573244 0.340848 -0.380482 -8.994551
1 0.377708 -2.700761 2.241786 1.060340 -1.025768 0.834126 -7.976058
2 -0.532630 -2.617955 2.580604 0.354526 0.731936 0.824272 0.005524
1 0.365268 -2.327474 2.775682 1.300282 1.574825 0.691413 -3.604930
1 0.364041 -2.674581 2.107230 0.043267 -0.143682 0.791757 -9.980419
2 -0.074699 -2.777001 2.264767 0.073630 0.031311 0.523155 0.230794
1 0.389312 -2.601679 2.188693 -1.433419 -0.267543 -0.540148 -10.425563
1 0.317166 -2.473175 2.359068 -0.376303 -0.800966 1.018669 -10.188406
1 0.350655 -2.528189 2.443177 0.437109 1.234893 0.016483 -10.356749
2 0.233504 -2.905084 3.042344 -0.554563 -0.269692 0.939430 0.018580
1 0.374117 -2.422853 2.295766 -0.778551 -0.099775 0.966399 -11.749563
1 0.279135 -2.277687 2.397006 0.001732 -0.433245 0.134573 -11.715642
1 0.125014 -2.249633 2.208737 -0.797176 0.791834 0.037344 -12.768559
1 0.277006 -2.318058 2.137229 0.471814 -1.616857 0.395191 -8.963259
1 -0.265644 -2.351695 2.015186 -0.473761 -1.549253 -0.456211 -9.178315
1 -0.406380 -2.373204 1.849838 0.697919 0.416755 0.399649 -9.967717
1 -0.228136 -2.605639 1.846431 -0.381144 1.765332 -0.644247 -11.175735
1 -0.264702 -2.404978 1.810145 -0.573706 -0.148238 0.771309 -13.275514
1 -0.415217 -2.400528 1.746581 0.836341 -0.502844 0.391736 -9.513768
2 -0.660349 -2.666656 2.409215 -0.403821 -0.261576 -0.277657 0.022504
1 0.036286 -2.332140 2.318588 -0.165969 -1.015652 0.175498 -9.667896
2 -0.233867 -2.701187 2.942624 0.909036 -1.215327 -0.560666 0.000440
2 -0.007166 -3.064896 2.993196 -1.001733 -0.133217 -0.216473 0.000242
1 0.377704 -2.427346 2.503847 1.206731 0.603139 -1.051277 -9.764684
1 0.349189 -2.565809 1.946654 0.712918 -0.362695 -0.640619 -12.866057
1 -0.421265 -2.393547 2.172946 -0.221392 0.038416 -0.294206 -5.216288
1 0.117172 -2.740441 2.415660 -0.538040 -0.606513 0.911687 -5.311668
1 0.130916 -2.245499 2.756133 -1.265197 1.521370 1.788646 -0.967190
2 -0.714604 -2.608455 1.834239 -0.659789 -1.806730 -0.588817 0.010862
2 -0.520378 -2.723709 2.442931 0.394449 1.272476 0.375074 0.026368
1 0.347426 -2.354932 1.898618 0.017444 -0.801027 0.449188 -11.313256
1 0.105654 -2.325092 1.903972 0.668933 -0.941938 1.639485 -10.838194
1 -0.363383 -2.355899 1.967997 -0.500715 0.193006 -0.123604 -8.698033
1 -0.311963 -2.388577 2.172552 -1.700533 -1.566596 -0.266781 -9.263369
2 -0.691926 -2.924453 1.879275 0.049509 0.713888 0.317428 0.000113
2 -0.507109 -2.980797 2.951525 -0.386060 -0.561551 -0.687106 0.000009
1 -0.339247 -2.283576 2.104623 -0.054271 0.148935 1.058372 -9.304493
1 0.015324 -2.270919 1.855991 -0.134914 0.652814 0.166633 -10.015674
1 0.374474 -2.848055 2.429080 -0.202308 0.049780 -0.162695 -0.725770
2 -0.440559 -2.653123 2.916759 -0.729238 2.142975 1.328768 0.000443
1 0.268096 -2.604798 2.523846 -0.426591 0.349557 -0.472111 -5.422086
1 0.379084 -2.318599 2.195525 0.245824 0.459316 0.408548 -11.490789
1 -0.401099 -2.402883 2.342348 0.559305 -0.452847 0.325633 -1.134650
1 -0.461331 -2.374803 2.076328 2.284038 -0.726067 0.195159 -4.175279
1 0.189113 -2.314813 1.955514 1.242623 -0.208552 0.821368 -11.186312
1 0.339348 -2.774670 1.870329 -0.310602 0.292093 0.783748 -11.809209
1 -0.201452 -2.315984 1.822649 -0.379133 0.824929 0.668696 -12.972615
1 0.423018 -2.958195 1.878343 0.308281 0.129473 0.081823 -4.875363
1 -0.523979 -2.401625 1.811298 -0.343980 1.353549 -0.256830 -6.280007
1 -0.253226 -2.312018 2.213658 0.014532 0.175052 0.242546 -10.897393
1 0.338702 -2.697588 2.471094 0.269085 -0.224161 -0.966599 -4.377665
1 -0.683209 -3.062140 2.475886 -0.697036 0.328676 -1.123594 -0.012061
1 0.389134 -2.610675 2.504861 -0.855654 -0.157376 -0.562606 -5.533355
1 0.304251 -2.278501 2.296356 0.814682 0.133343 0.317991 -9.783687
1 -0.251505 -2.283347 2.336041 -1.264717 -0.156966 -0.178742 -6.964428
1 -0.244232 -2.397651 2.308340 0.789637 0.396078 -0.105137 -7.891872
2 -0.689481 -2.379834 3.099511 -1.233124 -0.741988 1.014449 0.000030
1 0.397483 -2.524800 2.111509 0.604148 -2.624453 -0.435133 -9.687304
1 -0.320140 -2.322705 1.871322 0.423628 -2.175503 0.209879 -11.702333
1 0.430304 -2.271803 2.705511 -1.761743 1.472399 1.162652 -6.269748
1 0.349226 -2.784761 2.161094 0.082638 0.307451 -0.250470 -6.789333
2 -0.758159 -2.965532 2.325421 0.690421 1.090786 0.359950 0.012311
2 -0.724552 -3.062961 2.704300 0.761397 0.089176 1.215441 0.011916
1 -0.150851 -2.403152 1.820915 0.802306 -1.112005 1.097102 -11.403013
1 0.146574 -2.945062 1.693140 -0.822521 0.369696 0.223769 -4.048491
1 0.194406 -2.451704 1.779454 0.738682 -0.556760 0.126989 -12.414344
1 0.251635 -2.908015 1.767071 0.145335 0.416975 -0.404391 -7.653754
1 0.229716 -2.718351 1.777556 -1.824075 1.122483 0.534653 -11.584735
1 -0.076450 -2.676364 1.774929 -0.166508 -0.860736 0.718903 -11.313053
1 -0.054419 -2.799669 1.749347 1.336720 -1.628847 -0.999830 -7.954001
1 -0.272848 -2.630784 1.707167 -0.319009 -0.805463 -0.768134 -10.505457
1 -0.166996 -2.582024 1.752477 1.203499 0.340470 -0.154249 -10.825585
1 0.137291 -2.656465 1.736094 -0.425854 -1.212022 1.100431 -11.427838
1 0.178556 -2.394043 1.690433 0.770744 -1.669247 1.687158 -10.878622
1 -0.379354 -2.542573 1.720600 -0.424906 0.837672 1.213172 -9.853315
1 0.265793 -2.444981 1.700199 0.278031 0.230459 -0.448258 -12.971734
1 0.239088 -2.357566 1.770304 1.517240 -1.119404 0.355521 -10.060200
1 -0.289567 -2.545088 1.786365 0.698775 -0.123688 -0.617399 -11.703284
1 0.006627 -2.371329 1.804587 0.184073 1.010240 0.340601 -12.539680
1 0.237153 -2.603029 1.753347 -1.368209 0.009428 -0.434125 -12.481141
1 -0.508792 -2.274933 1.757397 0.255629 -0.059115 -0.962234 -8.084520
1 -0.467577 -2.471446 1.697392 0.627878 -0.488221 0.096208 -6.947865
1 0.205100 -2.814968 1.702120 0.221800 1.391055 0.532458 -10.691986
1 0.071136 -2.350568 1.693742 -1.602823 -1.639620 1.280619 -12.424141
1 0.391192 -2.576221 1.729331 -0.549280 -0.033441 0.992995 -13.152549
1 -0.196433 -2.469160 1.753063 0.738154 0.559789 -1.773962 -12.036867
1 -0.318499 -2.443696 1.714849 0.483072 -0.032703 -0.369844 -10.970739
1 -0.098043 -2.306821 1.810312 1.888761 -0.753354 -1.223707 -12.705181
1 -0.224711 -2.378876 1.714602 0.392504 0.980075 -0.965596 -12.019565
1 0.196323 -2.523579 1.690759 -0.007731 -0.276311 -0.702481 -13.277547
1 -0.183035 -2.693766 1.787399 -1.853883 0.001129 1.134731 -10.438128
1 0.357319 -2.765891 1.762086 0.488174 -0.165265 0.034453 -11.287835
1 0.018312 -2.537094 1.698115 -0.744721 0.407865 0.682902 -12.508889
1 0.374873 -2.473561 1.705865 0.044422 -0.225042 -0.162726 -10.819223
1 0.028693 -2.730215 1.702535 0.002612 1.385082 1.141103 -10.748998
2 -0.666341 -2.453932 1.859313 -0.369827 0.615527 0.655234 0.394531
1 -0.328900 -2.326702 1.733265 0.186053 0.379756 0.436829 -13.110216
1 -0.122615 -2.379711 1.726995 -1.302493 -0.895603 -0.345838 -11.098187
1 0.203821 -3.025881 1.834649 -0.484866 0.796450 0.815233 -2.573632
1 0.378504 -2.889817 1.690574 -2.125283 -0.103248 -1.130002 -6.590445
1 -0.112221 -2.316718 2.519330 -0.055801 -0.179904 1.110721 -3.599630
1 0.306437 -2.258343 2.567804 -0.295324 1.145259 -0.147693 -11.260292
1 -0.141601 -2.299036 1.930092 0.210680 -0.739809 0.342969 -11.242156
1 0.059538 -2.341512 2.416751 1.107726 0.212121 0.471234 -8.353748
1 0.316550 -2.999011 1.779390 0.731181 0.496337 -1.730688 -5.659843
1 0.333920 -2.858699 1.810039 -1.870985 1.081869 -0.368275 -8.555899
1 0.404435 -2.275714 2.370056 1.343760 0.651317 0.223079 -12.213184
1 0.393015 -2.469631 2.193003 0.606412 -0.279347 0.760364 -10.070069
1 -0.035061 -2.324643 1.699356 -0.328100 -0.269208 1.437682 -12.523763
2 -0.599090 -2.283797 2.763366 0.323352 -0.557183 0.305190 0.076427
1 -0.065204 -2.272910 2.136438 0.119503 -1.278045 -1.684334 -8.655023
1 0.411034 -2.427770 2.100272 -1.436736 -0.322591 -0.243178 -9.033062
1 0.354597 -2.748306 2.559213 -1.271115 0.483783 -0.017006 -1.423891
1 0.385424 -2.776813 1.981845 -1.758208 -0.135095 -0.047766 -8.045759
1 0.001773 -2.430918 1.693875 0.243750 -0.276028 -0.300752 -13.236749
1 0.152317 -2.282375 1.696594 -0.281601 -0.252339 -0.603677 -12.852083
1 0.393716 -2.546238 1.843366 0.953313 0.353840 -0.936543 -13.175706
2 -0.798970 -2.636842 2.692475 0.140826 -1.211382 0.680512 0.003125
1 0.131321 -2.264891 2.471465 -0.474376 0.386708 -0.289903 -8.699184
1 -0.340647 -2.246801 2.212289 -0.313755 1.269327 1.857612 -8.311091
1 -0.226611 -2.272533 1.711620 -0.007388 -1.043942 -0.821470 -12.647873
1 -0.625301 -2.254520 1.962683 1.689954 -0.260185 -0.070065 -2.595078
1 0.349569 -2.259530 2.104275 0.172145 0.446599 -0.463518 -11.051700
1 0.437974 -2.474629 2.372802 0.183922 0.931065 1.184625 -10.952597
1 -0.238420 -2.739894 1.707574 -0.677672 -0.411305 1.489983 -5.591207
1 -0.365875 -2.674918 1.706003 -0.713472 -2.016444 2.203512 -5.565260
1 0.200088 -2.265493 1.795391 0.044247 -0.474756 -0.249596 -11.109748
1 -0.337238 -2.262083 2.000639 -0.307933 -0.193984 0.222659 -9.697670
2 -0.452601 -3.092179 1.761026 0.225900 1.384667 0.204636 0.013769
1 0.422076 -2.954974 1.772795 0.035217 -0.635903 -0.231710 -5.190597
1 0.425370 -2.641253 1.991354 -0.581412 1.857472 -0.812623 -8.153595
1 0.429158 -2.678834 1.770531 -0.775078 -0.359045 -0.145968 -11.930495
1 0.423620 -2.310928 1.838610 0.254224 1.507623 0.688750 -11.511936
2 0.428515 -2.362437 2.918469 -0.326780 1.144348 1.600536 0.037807
1 0.413546 -2.409814 1.959489 -0.933355 1.246711 -0.267043 -11.350897
1 -0.389715 -2.236950 1.707366 -0.225872 1.246544 0.573023 -11.097103
1 -0.286529 -2.236631 1.805401 0.193369 -1.328515 0.696331 -12.100842
1 0.212226 -2.233980 2.153734 0.076554 -0.725815 -1.248883 -11.975043
1 -0.097005 -2.240669 2.005737 0.514785 0.909002 -0.246394 -10.452785
1 0.192269 -2.246992 2.599726 -0.470382 0.179240 0.607377 -10.570108
1 0.052563 -2.236592 1.938669 0.507233 0.153579 0.614198 -8.661294
1 -0.234344 -2.243141 2.133011 -0.487010 -1.033995 0.374246 -10.170591
1 0.237971 -2.246558 2.046729 0.321737 -1.380650 0.013250 -12.536293
1 0.089734 -2.233417 1.774092 0.006023 -1.039741 -1.079463 -13.090230
1 -0.153048 -2.245301 2.384164 -0.151846 -0.139668 -0.110848 -8.989827
1 -0.442950 -2.249067 1.928899 1.081502 -1.183437 0.330694 -8.086523
1 -0.386524 -2.243022 1.831466 1.390895 -0.315376 1.208299 -10.996112
1 0.304496 -2.247919 2.194243 -1.674981 0.562882 -0.935329 -7.983503
2 0.432544 -2.868874 2.100477 -0.895775 -2.248179 -0.129212 0.179212
1 0.443898 -2.773827 1.859710 -1.449763 -0.709231 -0.237834 -9.705931
1 0.440988 -2.435893 1.852946 1.046305 0.934819 -0.160764 -12.531204
1 0.436519 -2.233117 1.934819 0.161200 1.075836 -0.479431 -10.541604
1 0.438604 -2.337030 2.285644 0.190333 1.375349 -1.050052 -11.545938
1 0.009018 -1.870737 1.079223 -0.751349 -1.195394 -1.464892 -8.905560
1 -0.252384 -2.121018 1.273969 0.505056 0.408953 0.331567 -11.913452
1 -0.171456 -2.194680 1.345509 -0.176991 -0.213131 -0.052999 -10.206678
1 -0.050798 -2.168917 1.480686 -0.139204 -0.504982 -0.051946 -12.552337
1 -0.227509 -1.909625 1.375428 1.110967 0.032885 0.136373 -9.102875
1 -0.292866 -2.226932 1.103081 -0.247327 -1.247310 0.433086 -5.615633
1 -0.372390 -2.146202 1.493062 1.476725 0.682339 -1.069447 -9.622010
1 -0.033925 -2.005843 1.360219 0.606604 0.556053 -1.137597 -11.102276
1 -0.374766 -2.041899 1.548119 -0.653417 -0.700212 0.447993 -7.372977
1 -0.149540 -1.972444 1.392663 0.131116 -1.172681 -0.430806 -9.630360
1 -0.185828 -2.085788 1.368076 -0.451074 0.062740 1.339725 -10.929704
1 0.156192 -2.041842 1.047686 -0.485131 -1.038308 0.056691 -9.419458
1 -0.178945 -2.048116 1.466844 -0.408360 -1.279118 -0.057357 -10.178576
1 0.084553 -1.952993 1.017323 -0.057693 1.730813 0.233680 -5.666986
1 -0.176342 -1.975269 0.997220 -1.183049 -0.298402 -0.604603 -2.951020
1 -0.247142 -1.963464 1.577052 -0.511855 -0.738671 -1.059056 -11.864005
1 0.025947 -2.114288 1.399342 0.285511 0.858049 0.316497 -10.522228
1 0.319828 -1.962619 1.108345 0.476715 -1.670033 -0.567032 -11.579375
1 0.219658 -2.091921 1.349722 0.262990 0.077336 0.175375 -11.814224
1 -0.017629 -2.183729 1.203443 -0.246537 0.006294 0.077405 -10.022142
1 0.004272 -1.919115 1.522221 -0.226676 2.155318 -0.286987 -11.657601
1 0.209309 -2.064403 1.583887 0.768326 -0.855467 -1.835553 -7.954794
1 0.155562 -1.943974 1.086985 0.962751 -0.923012 -1.257863 -9.396478
1 0.084429 -2.041549 1.440725 -1.132951 0.159871 0.484441 -11.833381
1 -0.487209 -1.898140 1.177905 1.170157 0.310971 -0.015917 -0.359186
1 0.245616 -1.954605 1.357146 0.801196 -0.876936 0.969816 -12.613044
1 0.118535 -2.155357 1.438394 -0.945819 -0.330361 1.552509 -13.071390
1 -0.365690 -1.945412 1.408861 -0.734740 -1.330419 -1.716980 -6.203337
1 0.072169 -1.943280 1.621629 2.301609 -1.537251 0.066877 -10.721454
1 0.012065 -1.933119 1.275256 0.590178 -0.743078 0.210076 -11.731872
1 -0.252986 -1.907556 1.264111 1.672201 0.790033 0.378064 -7.308398
1 0.156188 -1.830972 1.528971 -0.392217 -1.286441 -0.019466 -10.926853
1 0.168142 -2.031697 0.945052 -0.187731 0.405543 1.962535 -4.281912
1 0.245256 -1.881650 1.521485 0.336844 0.932507 0.134568 -11.304600
1 0.094048 -1.739890 1.536275 2.066765 -0.750962 0.540618 -11.590925
1 -0.068401 -2.013193 1.208444 -1.394179 0.801411 0.901326 -9.637998
1 -0.157882 -2.139560 1.503738 -0.019530 -0.123488 1.368207 -10.654991
1 0.061606 -1.961662 1.367021 1.420469 -0.927514 -0.985560 -12.693529
2 0.129849 -2.154073 -2.683165 -0.113661 -0.577680 0.174378 0.002429
1 0.255257 -2.001586 1.497802 -0.780181 0.258224 0.336498 -12.626946
1 -0.039281 -2.045901 1.456688 0.239812 -0.342694 0.096685 -8.945178
1 -0.079635 -2.113690 1.374239 0.266446 0.096675 -0.630139 -10.352833
1 -0.090981 -1.964697 1.525557 -0.843053 -0.517289 -0.113444 -11.799641
1 -0.291234 -2.018831 1.488059 1.619194 0.471506 -0.331209 -10.563192
1 0.375217 -2.180338 1.544861 0.059673 -0.514031 0.587815 -13.143396
1 0.009247 -2.191583 1.329216 -0.538975 -0.669136 2.177725 -11.259692
1 -0.184757 -1.979471 1.277093 0.783936 0.683942 0.710230 -8.830264
1 0.308723 -2.151861 1.336919 -1.379902 -0.862251 2.379078 -12.307652
1 -0.344535 -2.080022 1.239109 0.334924 0.422380 -0.148966 -5.587076
1 0.006235 -2.085660 1.161270 0.835663 0.601372 -1.848897 -9.685096
1 0.104945 -1.895578 1.453165 0.464738 -0.083696 0.371149 -11.733189
1 0.212292 -2.191052 1.481865 -1.326014 -0.934112 -0.614067 -11.714677
1 0.173670 -1.966260 1.432050 1.087576 -1.619205 -0.231870 -11.996074
1 0.001200 -1.984385 1.099220 -0.245783 1.761993 -1.256112 -7.668229
1 -0.158870 -1.893439 1.213164 -0.744674 0.288501 1.258928 -8.511675
1 -0.190630 -1.920313 1.485527 0.186396 0.226494 -0.458506 -12.409167
1 -0.286014 -2.138301 1.173299 -0.665628 -0.078401 -0.589743 -8.651944
1 -0.149368 -2.089478 1.252375 0.013455 -0.793045 -1.276323 -10.691329
1 -0.026010 -1.919770 1.425005 -0.601567 -0.948555 -0.360718 -12.127508
1 0.119733 -1.791098 1.430408 0.643303 0.484817 1.454773 -13.906256
1 0.145089 -2.019205 1.338295 0.326808 -1.142698 0.138398 -13.018244
2 -0.011628 -2.219791 -2.554083 0.424025 -1.379990 -0.473191 0.001512
1 0.059808 -2.210496 1.138656 1.262892 -0.580902 -0.557752 -9.508870
1 0.062923 -1.860270 1.361765 -0.214003 1.536294 -0.086809 -12.497850
1 0.228825 -2.139179 1.067003 -0.158823 1.230493 -0.366770 -9.844128
1 0.309454 -2.055288 1.071521 0.579045 0.300900 -0.034774 -10.324527
1 0.267949 -2.060239 -2.779351 1.568495 0.255433 0.251530 -0.004119
1 -0.300831 -2.214974 1.544278 0.265443 -0.424279 -0.135161 -10.137865
1 -0.183489 -1.999115 1.130618 0.808975 -0.016327 0.299830 -7.735196
1 0.122967 -1.957555 1.258524 -0.668534 -0.494924 -0.691210 -9.671809
1 -0.268482 -2.195576 1.365104 0.518663 0.291086 -0.728996 -8.695392
1 -0.156391 -2.091232 0.983734 0.312841 0.535058 0.455374 -2.156174
1 0.165190 -2.065020 1.233978 0.585860 -0.039041 0.456343 -12.053864
1 -0.438550 -1.861959 1.446076 0.266529 -0.001391 0.521876 -4.846719
1 0.239564 -2.142591 1.185038 1.203624 0.079290 1.664121 -11.490005
1 -0.320197 -1.993140 1.297794 -0.268218 -0.900067 -0.436151 -7.900454
1 0.219541 -1.928992 1.169997 0.703746 0.894798 -0.102397 -12.112412
1 0.150514 -1.826986 1.240542 -0.065978 0.298596 -0.084136 -12.590580
1 0.335762 -1.967093 1.213600 -1.370188 0.459546 -0.037492 -12.928012
1 0.381825 -1.966698 1.465627 0.947759 0.268966 0.772406 -10.858303
1 0.293907 -2.059337 1.411777 -0.179784 0.706135 0.405667 -11.690523
1 0.229627 -2.046075 1.146543 -0.738784 0.398197 0.788231 -13.038865
1 -0.122157 -2.191243 1.249071 0.757124 1.348371 2.511151 -11.676655
1 0.078762 -2.173697 1.234676 0.708454 -0.234320 0.131118 -12.467026
2 -0.229330 -1.761063 -2.740070 -0.162999 0.185678 -0.690816 0.000063
1 -0.458932 -2.084649 1.257337 -0.207268 -0.924383 0.157480 -3.368216
1 -0.109685 -1.898281 1.086131 0.220077 -1.939978 -0.336136 -5.913021
1 -0.091258 -1.797885 1.093484 0.628063 -0.467001 0.128917 -6.819547
1 0.422507 -1.832663 1.377706 1.203385 -0.484701 -0.118576 -10.879302
1 0.410256 -1.917482 1.093380 0.224209 0.970983 -0.991124 -11.240761
1 0.088887 -2.080895 -0.464773 0.128287 0.038981 1.051885 -0.010952
1 0.036988 -2.000611 -1.492080 -0.603571 0.223439 1.162140 -0.251021
1 0.127630 -2.099609 1.138195 0.163554 0.075029 -0.261054 -11.530395
1 0.126150 -1.842347 1.131964 0.482089 0.053234 0.357685 -11.193327
1 0.327259 -1.876010 1.423801 1.269777 0.001109 -1.407315 -12.282449
1 0.182278 -2.158221 1.270156 0.005110 -0.055813 -1.024035 -11.578941
1 0.214506 -2.200765 1.361980 0.743311 0.428509 1.262141 -13.586795
1 -0.315514 -2.095038 1.366066 -0.063070 -2.012490 -0.183333 -10.545740
1 -0.035655 -1.857829 1.329838 -0.510092 -1.270611 -0.223851 -11.179702
1 0.174459 -1.906782 0.946836 -1.383679 -0.533647 0.609760 -5.195048
1 0.215827 -1.869783 1.413393 -0.825278 -1.124072 0.317703 -11.385829
1 0.343066 -1.849357 1.046572 -0.363618 -0.136086 0.996291 -10.156543
1 0.231967 -1.984639 1.254025 -0.314815 -1.414392 -0.894605 -11.771449
2 -0.105016 -2.177159 -0.411872 -0.049200 -0.000254 -0.731982 0.000553
1 -0.366773 -1.757795 -3.113039 0.182792 1.092722 -1.094214 -0.307772
2 -0.071467 -2.082407 0.516585 -0.337915 -0.150041 0.776061 0.000139
1 -0.254963 -2.036528 1.200059 0.506255 0.209480 -0.035385 -9.941374
2 -0.394064 -1.771206 -2.937820 1.396071 0.969406 -0.662895 0.007169
1 0.020445 -2.078791 -1.063258 -1.078577 -1.256985 -0.361587 0.014559
1 0.246744 -1.982735 1.010919 -0.078901 0.050576 0.989213 -9.486471
2 -0.154759 -2.024314 0.865008 -0.223963 0.482382 -0.187855 0.153908
1 0.046547 -2.132198 1.532529 -0.322978 0.994844 -0.334560 -12.099649
1 0.082143 -2.139087 1.025208 0.443119 -0.681067 0.120869 -5.432049
1 0.118096 -1.998358 1.171245 0.623004 -0.316332 0.470321 -8.872576
1 -0.175770 -2.090890 -2.563303 1.071455 0.514822 -1.689432 -0.115177
1 0.348766 -1.932024 1.323837 -0.887442 -0.194955 -0.953364 -12.328791
1 -0.235524 -1.832934 1.443159 0.243372 -0.213177 0.661144 -10.221452
1 0.042098 -2.047228 1.285022 -0.049795 1.454053 -0.470248 -10.925755
1 -0.037108 -2.114977 1.282329 0.520439 -0.194990 -0.126682 -10.423155
2 0.019366 -1.959103 -0.896903 -0.456449 -0.928144 0.061946 0.001180
2 -0.584127 -1.811109 -2.686142 -0.171221 0.028225 0.155101 0.008937
2 -0.375084 -1.965816 -1.650698 0.277592 1.650267 1.432767 0.007795
1 -0.302698 -1.901178 1.492576 -0.025170 0.813502 0.299018 -11.042423
1 0.158887 -1.901001 1.331947 -0.451044 1.260084 1.031762 -12.624706
1 -0.206595 -2.108728 1.115276 -1.078193 -0.916284 -1.287592 -7.134365
1 -0.683600 -1.993929 1.374914 -1.317079 0.132309 -0.469139 -0.078645
2 -0.417696 -1.771544 -0.678504 -0.299846 1.319644 0.600628 0.000364
1 -0.265564 -2.124080 1.465517 -1.240743 -0.199188 -1.974213 -11.212988
1 0.037146 -1.812078 1.254459 -0.332145 -0.740532 1.928720 -11.523452
1 0.413202 -2.023948 1.092583 0.138303 0.490635 0.473133 -11.692838
1 -0.185207 -1.752973 1.050986 2.093872 0.993884 1.818806 -2.908077
1 0.242252 -1.885128 1.266828 -0.842703 0.284800 1.243914 -13.281426
1 0.050305 -1.907647 1.177309 -1.645571 -0.787485 -0.123173 -11.966166
2 0.193822 -2.227488 -2.384503 0.067262 -0.735043 -0.171623 0.016015
2 -0.636010 -2.150238 -1.162032 -0.852125 -0.551634 0.565789 0.000386
1 0.226982 -1.828356 1.159618 -0.229074 -0.397655 0.988356 -11.654442
1 -0.390133 -2.040469 1.412132 0.571798 -1.417221 1.036948 -5.148474
1 0.180292 -2.072669 1.479651 -1.896467 0.584003 -1.046845 -12.220213
1 -0.109549 -1.837000 1.405099 0.704012 0.146932 -0.244286 -11.454834
1 0.096750 -2.113578 1.333179 -0.293400 -0.607641 -2.229650 -10.053345
1 0.298655 -2.203844 1.432151 0.181208 1.153965 0.876149 -11.419681
1 0.391276 -2.034806 -1.605024 1.131202 0.973714 0.440298 0.028496
2 0.438856 -2.155576 -1.677301 1.240568 -1.607819 0.009379 0.034639
1 0.365849 -1.969594 1.009076 -0.145516 -0.332746 -0.922266 -9.313086
1 0.377814 -2.023072 1.368268 -0.320348 -0.838749 0.751929 -11.945883
1 0.322593 -1.867417 1.167844 -0.839213 0.458503 0.043498 -13.376984
2 -0.743104 -2.125299 0.133547 -0.489355 -0.083332 0.902857 0.001751
1 0.252435 -1.874111 -3.026668 0.030020 0.013917 0.199768 -0.015201
1 0.253437 -1.891357 1.065672 -0.228219 -2.217244 0.289563 -10.551012
2 -0.422063 -2.025700 0.817600 -0.519983 0.452713 1.014367 0.350330
1 -0.055643 -1.885392 1.187214 0.575563 -0.834846 -0.937293 -10.518270
1 -0.451242 -1.861617 -2.121955 -0.725680 -0.605512 -0.345605 -0.000732
2 0.127600 -1.951752 -3.088696 -0.432010 0.424638 -0.006458 0.015368
1 0.141655 -2.001930 1.550928 0.202888 -0.443278 -0.141748 -10.658250
2 -0.294467 -1.900931 0.261653 -0.902408 0.008843 1.462745 0.000017
1 0.422188 -1.892094 1.202738 0.590117 0.168730 -1.574939 -12.788186
2 -0.433760 -2.039667 -2.651117 -0.250241 0.363865 -0.227065 0.000250
1 0.345782 -2.068434 1.181664 0.257213 -0.904079 -0.561478 -12.348735
1 -0.068791 -1.771834 1.197983 1.138227 0.738620 -1.332510 -10.313448
1 -0.273404 -1.824188 -1.630281 0.522531 -0.108043 1.347888 -0.899129
2 0.157459 -1.920431 -2.184709 0.567891 0.155152 0.283314 0.001968
1 0.363388 -2.067744 1.498277 -0.605260 -1.672531 -1.392033 -9.228880
1 0.309586 -2.053389 1.286623 1.142414 -0.732384 -0.516828 -12.702887
2 -0.159197 -1.738830 -1.757113 -1.125160 0.304914 -0.757484 0.004348
1 -0.195128 -1.790847 1.218212 -0.331108 0.145802 -0.628259 -7.549610
2 0.051411 -1.822808 0.125422 -0.227192 -0.239940 1.265941 0.001101
1 -0.310006 -1.856678 1.337918 0.394917 -0.636410 -0.990520 -7.261511
1 -0.319111 -1.909830 1.058964 1.909440 -0.921631 -0.276667 -1.828148
1 0.269693 -2.109510 1.521767 0.473154 -0.735118 -0.539726 -10.891109
1 -0.335950 -1.810065 1.462778 -1.960814 -0.139156 1.287690 -8.982088
1 0.349449 -2.144898 1.110972 -0.208651 0.100761 -0.563596 -10.040750
2 -0.027592 -2.164966 -0.941889 0.629482 -1.217961 0.708424 0.019210
1 -0.406376 -1.953170 -0.897678 1.007910 -0.252858 -0.045277 -0.000442
1 -0.111274 -2.104117 1.156533 -0.316280 0.265658 1.036097 -8.839272
1 -0.290638 -2.008797 1.102000 1.102749 0.400976 0.175857 -5.161216
1 0.075498 -1.926649 -0.650821 -0.162636 0.251267 -1.216746 -0.018519
1 -0.227512 -1.744866 -3.070891 -0.088444 0.618633 -0.035429 -0.362097
2 -0.405647 -2.111837 0.903154 0.632316 -0.834779 1.455719 0.350336
1 0.020735 -1.830428 1.455996 -0.334504 0.283564 1.115146 -12.604832
2 -0.571440 -1.880637 -1.512198 -0.930983 1.181639 -0.694261 0.034134
2 -0.683928 -1.986048 -0.208305 0.237051 0.862369 2.073377 0.000130
2 0.049000 -2.154815 -3.026457 0.286658 -0.819777 0.274751 0.010297
1 -0.733426 -2.121519 0.330917 -1.583176 -0.112806 -0.382150 -0.876373
2 -0.525246 -1.801373 0.898295 0.916812 -0.123184 0.824700 0.000293
1 -0.415883 -2.133344 1.343688 -0.091206 0.290279 -0.876952 -7.603138
2 -0.564911 -2.110508 0.258480 -0.154054 0.446885 0.196036 0.004217
2 -0.545746 -1.894479 -0.034598 1.181058 -0.205985 0.032838 0.002617
1 0.070590 -2.059896 -1.633331 0.025195 -0.198954 -0.949728 -0.265389
1 -0.301369 -2.176522 -1.688637 0.498434 0.178339 -0.377335 -0.011638
1 0.167634 -2.201701 1.138143 0.822752 -0.195149 0.193872 -11.113272
2 0.191737 -1.922316 -1.832044 -0.884575 -0.455891 -1.096327 0.000139
2 -0.638915 -1.890023 0.125879 0.292758 0.517078 1.120125 0.002503
1 -0.092303 -1.858949 1.504477 1.335367 0.866438 -1.278331 -11.450088
1 0.116348 -1.772867 1.316287 -0.937600 1.480194 0.238997 -11.238332
1 0.022937 -1.764680 1.365610 -0.098102 -0.065950 1.746852 -12.955591
1 -0.171544 -1.839881 1.312954 0.038968 -1.151682 -0.313641 -10.629612
1 0.315866 -1.826169 1.328556 -0.511090 0.406055 -0.766116 -11.852939
1 -0.155100 -1.955387 -2.440705 0.306177 -1.074215 -0.833264 -0.757531
1 -0.232085 -1.830569 1.553997 -0.195707 -0.022192 -0.962753 -12.048183
1 -0.050823 -1.981235 -2.366541 0.219055 -0.892353 0.591552 -1.135919
1 0.286336 -1.755104 1.513288 -0.594839 0.707698 -0.593556 -11.005792
1 -0.219584 -1.901460 -1.578956 -0.128961 -0.551178 0.726466 -0.913862
1 -0.013087 -1.805293 1.550645 -0.894677 0.870037 -0.586745 -11.095838
2 0.127807 -2.085901 0.270679 -0.098499 1.181113 -0.585815 0.018935
2 -0.502521 -2.066369 -2.867573 -0.765753 -1.848526 -0.628766 0.000760
2 -0.545268 -1.889598 -0.471569 -0.827159 -0.731883 0.127246 0.000078
2 -0.699008 -1.912962 -2.613136 -1.231548 -1.013888 -0.308508 0.006882
1 0.032932 -1.795982 1.155910 -0.184020 1.290265 -0.565081 -9.751207
1 0.033018 -2.034549 -2.269210 -1.960903 0.217860 -0.968228 -0.492486
1 -0.144446 -2.037031 -2.001171 0.657744 0.688153 -0.124953 -0.644463
2 0.145807 -1.790039 -1.311239 -1.577099 0.452810 0.283396 0.003223
2 0.327700 -1.852748 -2.753779 0.620641 2.135459 -1.215394 0.002547
2 -0.728602 -1.944289 -2.957356 -0.599153 1.600812 0.505991 0.001056
1 0.372336 -2.167317 1.232466 -0.316999 -0.295824 -0.954114 -12.136416
2 -0.559230 -1.996624 0.643458 1.402267 -0.149463 0.158947 0.000275
1 -0.053782 -2.091902 -1.924138 -0.377750 1.270865 0.469381 -0.642961
1 0.235128 -1.963814 1.590272 0.866345 -0.118969 1.318051 -11.278369
1 -0.069034 -2.080590 1.540632 0.705644 -2.271340 -1.801889 -10.113645
1 -0.492102 -2.036315 1.665399 0.747455 0.588489 0.715979 -5.206836
1 -0.285865 -2.098356 1.601996 0.384292 -0.613102 0.436305 -10.327590
1 -0.400392 -1.938982 1.550240 0.530954 1.066064 0.416584 -6.645276
1 0.071850 -1.841078 1.601075 -0.710854 -0.371170 0.904203 -11.524974
1 -0.199526 -2.229780 1.617049 0.389701 -0.987009 0.597629 -11.865384
1 -0.408241 -2.112218 1.614247 -1.785849 -0.677193 1.485885 -7.351617
1 -0.123219 -2.142699 1.620843 1.011868 0.493915 -1.216781 -12.686143
1 -0.193176 -2.062986 1.571377 -0.727427 0.760337 0.257955 -10.945155
1 0.331984 -1.958292 1.554281 0.037764 0.725349 -0.278017 -12.046749
1 -0.317571 -1.891586 1.609306 -1.353302 -0.011096 1.292134 -9.062693
1 -0.141899 -1.930549 1.609276 -0.227542 -0.117296 -0.390577 -11.776955
1 0.331244 -2.049979 1.599902 -0.366863 0.124274 0.132102 -11.361500
1 -0.575302 -2.128908 1.648698 -0.896423 -0.599952 0.036486 -3.876012
1 0.040175 -2.034973 1.586341 -1.040021 0.261458 0.040413 -10.790964
2 -0.111583 -2.154747 -3.063888 0.961713 -1.610543 0.324644 0.011504
2 -0.506954 -1.903774 -3.002544 0.510059 -0.387806 0.788427 0.003796
1 0.389908 -2.218941 1.325833 -0.439530 0.151608 -0.626798 -12.957768
1 0.383224 -2.109661 1.003103 -0.606905 0.971524 -0.286642 -5.607324
2 0.317321 -1.789052 -1.637505 0.584842 1.115756 2.150400 0.001873
1 0.297310 -1.841155 1.640459 -0.217374 -1.187351 0.545575 -11.975735
1 -0.099301 -1.826427 1.598452 0.812489 0.339132 -2.122599 -9.058181
1 -0.399927 -1.809878 1.566688 -0.842238 -0.311581 -1.027705 -6.222837
1 0.342143 -1.848399 1.535052 2.198851 -0.081061 1.297665 -12.233345
1 0.163472 -2.167903 1.583015 -0.026015 0.794343 -1.586762 -11.823302
1 -0.309842 -1.787146 1.625704 -0.289152 -2.009428 0.395168 -8.197898
1 0.403387 -1.782153 1.594823 -0.712950 -0.007258 -1.124546 -13.330355
1 -0.031817 -1.939335 1.626138 0.367868 0.714232 -0.793020 -11.960776
2 -0.637519 -1.868362 -1.376133 -0.539415 -1.146326 -0.236387 0.033470
1 0.287121 -1.784513 1.236184 1.216512 -1.065100 -1.072469 -12.821151
2 0.043150 -1.878675 0.341879 0.329191 -1.515826 0.107003 0.000411
1 0.191576 -1.778785 1.627803 0.511673 -0.373265 -0.320131 -11.640607
1 0.316124 -1.763636 1.125842 0.483633 0.901915 -0.630835 -12.026438
1 0.235434 -1.784258 1.067348 -0.244744 0.229328 0.426263 -9.200417
2 -0.605095 -1.812618 1.423492 0.186547 -0.782236 -1.584489 0.006385
2 0.007687 -1.868540 -1.405355 0.340471 -1.472884 0.262544 0.016072
2 0.058013 -1.916840 -0.460428 -0.129926 -2.033706 -0.721702 0.010202
1 0.251492 -1.825730 0.945550 -1.364250 -1.797046 -0.255736 -5.039031
1 0.415455 -2.114894 1.307370 0.180618 1.114639 -0.242179 -11.588869
1 0.390351 -1.826050 0.945174 0.714277 -0.501066 -1.923473 -5.507443
2 0.272091 -2.089553 0.194157 0.979733 1.333270 1.343058 0.011403
2 -0.622663 -2.136251 1.123130 0.443838 0.906592 0.114766 0.000415
1 -0.345831 -2.171920 1.265521 -0.722107 0.058095 -0.856090 -7.863748
1 -0.495588 -2.203049 1.493729 0.622012 -0.473322 0.162144 -4.495874
2 0.008713 -1.798295 -0.071052 -0.197470 -0.995040 0.948154 0.000843
2 -0.220832 -2.158277 -2.357809 0.950572 0.502262 0.893622 0.000763
2 -0.280305 -2.165751 -0.965372 -0.814428 0.704303 -0.616125 0.001433
1 -0.667288 -2.181939 0.411483 0.379695 -0.226584 1.648342 -0.879059
1 0.271461 -2.219812 1.575173 1.213557 -0.546478 0.859973 -11.634364
1 -0.024920 -2.201853 1.588398 -0.815683 0.897939 0.595887 -13.333500
1 0.395160 -2.119735 1.425886 -0.619803 -0.014887 -0.544021 -9.020749
1 0.405476 -1.907245 1.620523 2.036331 0.618884 -0.049239 -13.226999
1 -0.769241 -2.144780 -0.649722 0.700442 0.014844 -0.468677 0.003755
1 0.394348 -1.784226 1.226386 2.379611 -1.021362 0.014951 -12.454020
1 0.162108 -1.736960 1.156723 -1.468890 -0.002631 -0.402326 -9.865904
1 0.377781 -1.732003 1.326525 0.064719 1.533542 1.092785 -11.275261
1 0.213145 -1.808240 1.333433 -1.326667 -0.539599 -0.011492 -11.936790
1 -0.411184 -1.720723 0.469754 1.114689 0.124042 0.958752 0.000025
1 0.400380 -1.717595 0.847158 0.695685 1.597463 -1.105358 -1.157279
1 -0.387290 -1.755080 1.375540 1.439684 -0.611267 -0.132149 -4.987092
2 -0.706046 -1.756204 -0.746293 -0.159662 -0.375365 0.527358 0.000453
1 -0.282449 -1.735659 1.299692 0.983170 1.093159 -0.308485 -6.178359
2 -0.644370 -1.754059 -2.949843 -0.483537 -0.403828 -0.589113 0.010946
2 0.292184 -1.745654 -1.449995 0.819527 -0.466199 -0.766911 0.002293
1 0.070379 -1.764644 1.055587 0.372576 -0.410643 -0.441247 -5.998586
1 -0.084162 -1.757965 1.320791 -2.120898 -0.236448 0.234091 -11.805396
1 -0.168576 -1.727748 1.382670 -0.489069 0.231082 1.439139 -9.867405
1 -0.159026 -1.744864 1.483159 0.929888 -0.779932 1.755734 -9.081511
1 -0.103009 -1.730367 1.564216 -1.536912 -0.861056 0.543959 -10.218210
1 -0.057363 -1.759416 1.452862 0.845112 1.569194 0.061518 -12.412065
2 0.386592 -1.845038 -0.044951 -0.905213 -0.689962 0.726964 0.000010
2 -0.740604 -1.882959 -1.511052 1.943276 0.456119 0.229142 0.013942
1 -0.090867 -2.202706 1.119889 -0.354223 -1.259998 -1.489718 -6.500978
1 0.194734 -2.214808 0.981571 0.051183 1.059787 -0.074753 -4.269704
1 0.106233 -2.218350 1.341968 -0.166778 -0.340435 -0.365779 -12.781072
2 -0.156178 -1.738244 -2.218840 0.649737 -0.563190 0.367028 0.000060
1 -0.718155 -1.731692 -0.076083 -1.162088 -0.612319 1.201904 -0.000352
1 0.349616 -1.745043 1.019970 -0.211676 -0.350199 -0.753321 -9.249569
1 0.220338 -1.727496 1.423865 -0.223190 -1.665254 -0.241943 -11.212409
1 0.386616 -1.740039 1.504278 0.713374 -0.428916 -1.115677 -10.728254
1 0.433453 -1.895381 1.522779 1.260702 -0.131281 -0.481733 -11.058267
1 0.396780 -1.829030 1.700048 1.047343 0.049781 -0.054810 -11.869743
1 0.122060 -1.808137 1.708973 -0.348054 -0.599424 -1.614757 -12.359218
1 0.104857 -1.945971 1.719134 -1.074641 -0.731412 1.201037 -9.386493
1 -0.191264 -2.153215 1.700956 -2.204826 -0.237099 -0.989290 -10.308011
1 -0.253285 -2.053522 1.698575 -0.767717 -0.584132 -0.321972 -11.833178
1 -0.190602 -1.967011 1.709098 -0.006024 -1.145463 0.012668 -11.735882
1 0.001794 -1.865721 1.701611 -2.401269 1.356889 -1.704106 -12.258040
1 -0.364175 -2.084675 1.702650 1.915248 0.528821 1.235705 -9.502109
1 0.167440 -1.879388 1.616907 0.173250 0.378539 -0.564525 -10.713252
1 0.094128 -2.160959 1.662748 1.051034 -0.637413 0.343891 -10.671764
1 -0.103710 -2.023529 1.641045 1.869715 -0.006448 1.007892 -11.566388
1 -0.179951 -1.774218 1.650487 -1.324112 -0.396622 -0.380478 -10.125093
1 0.035408 -1.758066 1.669571 -1.559102 1.116626 1.551596 -11.987624
1 0.122319 -2.048482 1.649193 -0.469687 0.726558 0.807486 -12.527549
1 0.368773 -2.152138 1.653891 -1.286719 0.304445 0.182921 -11.557454
1 -0.027842 -2.109170 1.645855 -1.583219 -1.003558 -0.535515 -12.132533
1 0.263454 -2.085342 1.664137 0.642596 -2.122160 0.946705 -9.069617
1 0.308178 -1.938961 1.680807 0.756075 0.071025 -0.754017 -11.956244
1 -0.220480 -1.871023 1.651702 0.036632 -0.635814 0.484198 -11.522793
1 -0.311923 -1.959508 1.684066 0.319273 0.010265 0.286725 -9.246312
1 0.202059 -1.982240 1.688948 0.870919 -2.285907 0.644497 -12.400014
1 -0.529466 -1.731463 1.658352 -0.923244 0.438676 -0.437406 -0.503480
1 -0.284185 -2.183024 1.694073 0.330807 -0.786371 0.656652 -9.708286
1 0.423000 -2.023243 1.670002 0.747767 -0.165015 -0.116739 -10.401845
1 0.328929 -1.748625 1.693332 -0.928047 -0.435496 -0.372455 -10.571119
2 -0.699170 -1.721159 -1.877799 -1.056155 -0.593920 -0.642480 0.000015
1 -0.335781 -1.729488 1.539884 -0.024348 -1.183155 0.376180 -6.659602
1 -0.028262 -2.007625 1.704045 0.195605 -0.338384 -0.358197 -10.358672
1 -0.074330 -1.776701 1.714384 -0.855799 1.000221 -0.480867 -11.759341
1 -0.241692 -1.720548 1.713836 -0.413012 -0.756953 -0.523655 -8.480887
1 0.206027 -1.726615 1.259192 1.360637 -0.511567 -0.475499 -12.848863
2 0.409015 -1.727249 0.361433 -1.247497 0.049505 -0.854760 0.000032
1 -0.187234 -2.229089 1.165395 0.131726 0.425079 0.248891 -10.477345
1 -0.363881 -2.222389 1.367238 0.031077 0.901880 1.639980 -7.959266
1 -0.401323 -2.218575 1.574924 -0.561874 -0.425718 -0.439172 -10.046428
1 -0.083978 -2.210078 1.395225 -1.326596 0.171845 -1.319314 -10.139194
1 0.282540 -2.224073 1.270893 0.883587 -0.041372 0.609151 -13.184541
1 0.434979 -2.205943 1.713103 -1.550965 0.093464 -0.761633 -8.834004
1 0.012462 -2.231687 1.686014 0.607411 1.130726 -0.351618 -11.429764
1 0.178948 -2.175811 1.711628 0.232640 -0.608931 -1.039884 -10.627621
2 -0.808559 -1.970974 -0.664235 -0.231735 -0.191476 -0.634250 0.003815
1 0.433017 -1.713710 1.417811 0.710195 -1.311341 1.039545 -12.039912
1 0.437430 -2.209971 1.442617 0.818912 -0.802390 -0.632886 -11.741933
1 0.439755 -2.118015 1.152016 0.678104 -0.168643 -0.388598 -10.465701
1 0.438635 -1.741714 1.123660 -0.344264 -0.387865 0.110219 -11.481368
1 0.439610 -1.992872 1.567576 0.704948 1.394262 -0.026003 -14.378018
1 0.073890 -2.095963 2.228205 -1.088256 -0.708710 0.694375 -12.754997
1 0.223344 -1.917466 2.266800 2.570425 -0.370368 -1.439589 -11.266414
1 -0.248781 -1.924520 2.237022 0.017439 -0.948104 -0.126895 -12.042875
1 0.149036 -1.933897 1.991615 -0.115451 -1.494827 -0.159795 -13.314142
1 0.256473 -1.922152 1.990985 0.765252 -1.834958 -0.408918 -10.622990
1 0.201694 -2.147725 2.027635 -0.383545 1.022040 -0.358067 -12.050204
1 -0.083342 -1.867684 2.331091 -0.443909 -0.250871 0.943677 -10.593460
1 -0.314388 -1.780872 2.106630 -0.838099 0.092120 -1.382100 -9.269515
1 -0.058068 -1.934419 2.254582 -0.226990 -0.923030 -1.076059 -14.232989
1 0.045488 -2.071365 2.340360 0.001623 1.468545 0.783914 -11.929648
1 -0.260949 -2.084759 2.479233 0.927208 1.238819 0.094313 -5.387698
1 -0.083272 -2.027999 2.187757 0.902548 0.384919 -0.832941 -9.564604
1 0.133544 -2.033725 2.034010 -0.234343 -0.173776 1.276540 -11.401452
1 0.028860 -2.001564 2.261496 0.332286 1.458737 -1.346801 -12.067997
1 0.143681 -1.957269 2.198095 -0.263745 1.297911 -0.838315 -12.603763
1 0.354827 -2.041051 2.224277 -0.129924 0.814172 -1.425879 -11.202998
1 0.149076 -1.985446 2.299316 1.128657 -0.339759 0.371748 -11.109543
1 -0.221581 -1.963089 2.107226 0.689087 -0.614228 1.007277 -12.437285
1 0.282138 -1.773679 2.355896 -0.113878 -0.171426 -0.825077 -12.120096
1 0.044917 -1.905637 1.981115 1.632496 -0.604146 1.370937 -13.867285
1 -0.144232 -1.937297 2.183650 1.410757 -0.224895 1.507709 -12.767290
1 0.012248 -2.018176 2.163166 0.209751 1.158854 -0.429477 -11.082426
1 0.207714 -1.867851 2.371390 -1.015421 -0.145724 -0.790504 -12.609287
1 -0.071108 -1.720316 2.494129 -0.807706 1.654643 -0.702403 -6.410511
1 0.097056 -1.926147 2.386868 -0.186518 1.298240 0.564488 -11.910978
1 0.341031 -2.083163 2.099053 0.355642 -1.246505 1.193033 -11.508106
1 0.062565 -1.724436 2.452677 0.903748 -0.251466 -0.072202 -6.701239
1 -0.077470 -2.138456 2.158942 -0.938850 -0.204021 -1.739220 -11.074299
1 0.218174 -2.066094 2.208890 -0.648978 1.124057 0.879124 -11.696028
1 -0.058087 -1.938899 2.128374 -0.051299 0.973602 -0.384995 -11.739426
1 0.081210 -2.125443 2.045987 0.708132 -1.038394 -0.029270 -12.249871
1 -0.224935 -1.848159 2.155475 -0.568858 -1.463369 0.399382 -12.688004
1 0.210853 -2.190349 2.256475 0.404340 0.855080 -1.378267 -13.287365
1 0.250903 -2.179580 2.474952 -0.671362 2.061080 -0.513266 -11.737804
1 0.148158 -2.098106 2.304473 0.752854 -0.018221 1.404017 -11.699384
1 -0.150905 -1.974909 2.295622 -0.845368 -0.348945 -0.069746 -12.586025
1 0.390979 -1.917524 2.047302 0.593156 -1.058294 0.169844 -11.994499
1 -0.023722 -1.871118 2.066037 0.768972 0.890105 -0.579065 -9.655498
1 0.191849 -1.858763 2.080085 -0.213901 0.221826 0.605003 -11.938163
1 -0.153920 -1.954129 2.029994 1.693245 0.068941 0.705595 -8.627039
1 0.188515 -2.064862 1.939326 1.974297 0.419380 0.754043 -11.745019
1 0.030132 -1.994203 2.058082 1.808194 -0.951042 -1.840024 -12.365824
1 -0.231633 -2.039070 2.266145 1.826783 -0.132385 0.506687 -10.453372
1 0.008061 -1.854345 2.288664 0.126587 -0.068779 0.413133 -11.623794
1 0.093342 -1.920283 2.095919 1.083719 1.322021 -0.476462 -12.895289
1 0.291456 -2.137164 2.195181 -0.247199 -0.822111 0.568863 -13.288820
1 0.273663 -1.979033 2.179804 0.621256 0.215530 -0.757948 -12.904742
1 -0.155558 -2.120591 2.263741 0.620277 -0.167997 -0.145974 -11.858034
1 -0.258161 -1.898143 1.859009 0.726007 0.318949 0.006081 -11.219786
1 0.027430 -1.915502 2.185000 -1.701272 0.942769 1.602813 -13.785192
1 0.176666 -1.820415 1.978611 1.359442 -0.885000 -0.437478 -11.027200
1 0.109944 -1.776326 2.600925 0.369935 0.747270 -0.822915 -5.114417
1 0.229963 -2.088381 2.106380 -0.721541 0.052539 1.248703 -12.112345
1 0.221038 -1.869712 2.175178 0.743430 -0.671575 -0.482415 -12.596252
1 0.125604 -2.039006 2.134024 -0.538689 -0.845007 0.536595 -12.235018
1 -0.128602 -1.869279 2.078877 -1.848775 0.117115 0.523650 -11.454230
1 -0.409396 -1.956813 2.372860 0.464446 -1.186822 -1.178231 -4.816528
1 -0.211670 -2.011403 1.935405 -0.300962 0.136707 -0.243444 -12.019301
1 -0.010277 -2.048167 1.831721 -1.335199 0.617693 1.007233 -8.884715
1 -0.294626 -1.982618 2.023689 -0.583315 -0.186176 0.052896 -11.276781
1 -0.030763 -2.115349 2.255972 -0.348814 1.277822 1.104615 -11.594633
1 -0.439090 -1.983468 2.077810 0.282844 -0.082681 1.777176 -9.372512
1 -0.370823 -1.920664 1.990002 -0.935496 -0.878661 1.077310 -10.771244
1 -0.122557 -1.785260 2.416918 1.338951 -0.041769 -0.124281 -7.049564
1 0.126987 -2.135668 1.801070 -0.657848 -0.186769 -0.579373 -12.091901
1 0.115152 -1.836852 2.149240 -1.405650 0.485600 -0.155311 -11.918938
1 0.183408 -1.984101 1.809483 0.476547 0.845769 -0.313106 -10.657999
1 0.333605 -2.048987 2.394301 -1.012216 0.084158 0.198443 -11.567867
1 -0.163689 -2.096648 2.384578 -0.331303 -1.067991 0.481507 -9.515145
1 0.202115 -1.969877 2.088547 1.202326 -1.551396 -0.746060 -13.921840
1 -0.061790 -2.034005 2.303922 0.015515 -0.399509 2.215768 -11.662259
1 0.292403 -2.009319 2.031417 0.147038 -0.392556 -0.233196 -10.833665
1 0.243063 -1.973509 1.905444 -0.136134 1.278825 0.464282 -11.064872
1 0.067078 -1.821349 2.366233 -0.265384 -0.564755 0.416531 -11.626992
1 -0.051927 -1.949483 2.016446 0.640999 0.475625 0.299692 -8.178877
1 -0.289464 -2.121483 2.219140 -0.346114 1.427666 0.718024 -10.432651
1 0.015869 -1.953016 2.457788 -0.806224 0.527347 1.426997 -9.460466
1 -0.332779 -1.841877 2.307333 -0.934694 -0.910516 1.038913 -9.132999
1 0.294673 -2.083345 2.287599 0.337648 0.250394 -0.582058 -9.999074
1 -0.227861 -2.175895 2.360018 -0.119005 1.402659 -0.788783 -9.107295
1 0.261417 -2.090028 2.669215 -0.466055 0.342546 0.327211 -8.010652
1 -0.466918 -2.009508 2.267673 -0.108368 -0.287461 -0.689335 -3.138786
1 0.390532 -1.891884 1.860299 0.472585 0.537176 0.103948 -11.409439
1 -0.465661 -1.844458 1.996859 0.549858 0.692193 0.746960 -5.763480
1 0.413571 -2.149385 2.033899 -0.163792 0.648592 0.661595 -9.355843
1 0.376373 -2.081173 1.936929 1.048799 -0.813825 0.338452 -9.192776
1 -0.183336 -1.898591 2.424852 0.616538 -1.076934 -0.286799 -10.481305
1 -0.059468 -1.853248 2.187443 -0.175105 -1.057840 0.436518 -12.724782
1 -0.319870 -2.000360 1.903274 -1.551272 0.821568 1.273404 -11.622450
1 -0.030819 -1.842161 1.932663 0.822468 -0.515269 0.487298 -10.508598
1 -0.196041 -2.063333 2.042002 -0.113912 -0.282015 0.105094 -12.058517
1 -0.445971 -1.894220 2.158844 0.386859 -0.274906 -0.230455 -7.301985
1 -0.078618 -2.033647 2.066463 1.118696 1.088771 -0.134601 -12.285118
1 -0.524571 -1.993739 2.187677 -0.735111 0.153034 -0.740147 -3.911147
1 -0.381173 -2.154542 1.989190 1.076934 0.678729 0.883466 -9.993521
1 -0.135622 -1.919135 1.823862 0.606866 0.488604 1.006411 -11.712195
1 -0.006246 -1.943493 2.350994 0.621090 1.373318 -0.375956 -10.342489
1 -0.286067 -2.075668 2.348073 0.531156 -0.881867 0.106518 -8.727435
1 -0.228569 -1.857510 2.331509 -0.224519 -1.792086 0.979421 -10.024743
1 -0.334214 -2.163913 2.326550 0.338952 0.024530 1.093480 -5.743474
1 0.032682 -2.055450 1.974067 -1.083039 0.779316 0.423625 -10.535915
1 0.015077 -2.140900 1.872564 0.357354 0.077168 -1.247753 -11.979417
1 0.113964 -1.860982 2.255296 -1.132941 0.391908 0.692094 -12.628053
1 -0.067867 -2.215014 1.900952 0.681224 -1.407579 -0.742675 -12.696212
1 -0.209480 -2.006888 2.384546 -0.377494 1.230256 0.234322 -9.812896
1 0.234686 -1.978257 2.386837 -0.490723 -0.895393 0.310455 -11.948351
1 -0.567326 -2.045885 2.068969 0.765165 -0.395080 0.802706 -6.394812
1 0.229938 -1.935525 2.491948 -0.403318 -0.184884 0.860534 -9.991202
1 0.303766 -2.182891 2.345358 1.049246 1.806720 -1.422759 -11.978512
1 -0.175949 -2.048862 2.179435 0.634615 -1.559486 0.607064 -8.914196
1 -0.372984 -2.057295 2.099754 -2.300247 -0.572507 -1.203952 -8.915433
1 -0.090780 -2.145433 2.059669 -0.130867 1.331331 -0.478794 -10.409640
1 -0.439139 -1.923279 1.889282 -1.843350 -0.070884 -0.347385 -8.308920
1 0.287807 -1.882294 1.883507 -0.246671 0.225410 0.903667 -8.548482
1 -0.595067 -2.049106 1.966676 -1.125495 -0.328833 0.549366 -4.433154
1 -0.039838 -1.869245 2.424611 0.576746 0.344674 -0.181981 -10.874115
1 0.277618 -1.791307 2.120996 -0.612358 0.586328 0.727551 -12.153565
1 0.355113 -1.974914 2.314077 0.911978 0.771610 0.444240 -11.648889
1 -0.329669 -1.982326 2.166211 -0.286950 0.234779 0.004388 -9.553520
1 -0.398994 -1.923784 2.260077 0.140146 -0.142891 -0.157588 -8.443122
1 0.289070 -2.128742 1.961187 -0.355995 0.366221 0.390565 -10.607530
1 0.292050 -1.913109 2.088333 0.813522 -0.490767 -0.050768 -13.399478
1 -0.096428 -1.724017 2.298918 1.876675 -0.259951 1.110732 -8.349720
1 -0.403757 -1.830431 2.091675 -1.570186 0.091976 1.155168 -7.297531
1 0.209111 -2.047420 2.465949 0.211241 0.036138 -0.041815 -10.751768
1 -0.248090 -2.206347 2.262716 0.081597 0.425546 -0.173086 -10.547252
1 -0.120985 -1.795465 2.005636 0.485095 -0.354815 1.667920 -12.218660
1 -0.276646 -2.060340 2.128960 -2.312775 0.413110 0.805798 -10.452795
1 -0.202973 -2.132750 2.122915 -1.034544 0.289149 0.158373 -10.854444
1 0.113221 -2.145200 1.926870 -0.730120 0.410217 1.497510 -12.555119
1 0.395786 -2.124984 2.269333 -0.369384 -1.784380 0.242006 -12.566547
1 0.026343 -2.120073 2.136586 0.313104 -1.705264 -0.812734 -11.822888
1 -0.081776 -1.972500 2.402346 -1.128801 1.743542 0.928710 -9.177527
1 0.351699 -2.054043 2.560934 -0.417563 -2.134357 1.222433 -7.315615
1 -0.063864 -2.073608 1.960319 -0.749139 1.220603 0.429342 -10.425935
1 -0.027127 -1.981405 1.926636 2.412158 -0.325024 -0.036080 -10.162603
1 0.088842 -1.787443 1.946551 0.965448 -0.007121 0.786195 -10.998637
1 -0.135783 -1.923575 1.940019 0.605283 0.012860 -0.761147 -9.675767
1 0.028812 -1.901642 1.874426 -1.455486 -0.664791 0.592852 -10.895820
1 0.099323 -1.989493 1.895778 0.319919 0.506110 -0.438449 -11.350495
1 -0.385932 -2.026625 1.979113 -1.950006 -0.241318 1.165616 -12.536547
1 0.098912 -1.829457 2.043769 -0.692558 -0.667097 0.602958 -12.165505
1 -0.115787 -2.135063 1.836530 -1.323957 0.104617 -0.421976 -12.265352
1 -0.097100 -2.028397 1.869914 0.377082 -0.827993 -0.466628 -8.399215
1 -0.296307 -2.083185 2.011534 0.138038 0.190180 0.987188 -11.117168
1 -0.494759 -1.995224 1.978864 -0.231047 1.351065 1.301776 -9.042603
1 -0.244914 -1.907651 1.970089 0.354144 0.289686 -0.458757 -11.704602
1 -0.533960 -1.914336 2.089346 0.977874 1.675215 0.649283 -5.504622
1 0.351978 -1.968526 1.913567 -0.096313 0.750406 0.589382 -11.165157
1 0.098891 -1.865114 1.803072 -0.869710 0.522298 0.786079 -11.223239
1 0.293535 -1.761690 1.926861 -0.583099 -0.180240 -0.616266 -10.888019
1 0.313327 -1.872742 2.315128 -0.421226 0.758281 0.708999 -11.279803
1 0.253998 -1.792988 2.481658 0.660013 -1.179567 0.594989 -11.429592
1 -0.065294 -1.790982 2.580639 -0.475952 1.816659 -0.781346 -4.063053
1 -0.309511 -2.173902 2.127323 0.096741 -1.424000 0.291416 -9.819501
1 0.103132 -2.217514 2.094867 0.034391 0.006721 -0.850809 -12.379676
1 -0.163034 -2.013241 2.474118 0.048201 0.479693 -0.413617 -8.533809
1 -0.478225 -2.095995 1.938449 -1.368243 0.106853 0.213866 -9.404030
1 0.249696 -2.053362 2.568155 0.369498 0.420148 1.047840 -9.550870
1 -0.170780 -1.826416 2.503691 -0.971987 1.070741 0.791072 -6.866485
1 0.306906 -1.871745 2.422740 0.821222 0.053834 -1.525770 -11.236471
1 0.228662 -2.104366 2.374912 0.555152 0.014660 0.273936 -12.066851
1 0.148229 -1.887835 1.896183 -0.523770 0.470194 0.453378 -11.452507
1 -0.329500 -1.869193 2.196881 -0.807876 2.570158 1.495192 -10.211760
1 -0.296673 -1.951511 2.349825 0.957385 -0.173167 -1.111260 -10.265459
1 -0.303130 -1.876386 2.435069 1.627580 0.304713 1.223817 -6.319685
1 0.151689 -2.122127 2.499955 0.154271 -1.009458 -1.258446 -9.783103
1 0.050443 -1.833087 2.468364 0.269359 -0.316615 0.862961 -9.142305
1 0.035866 -1.800144 2.196456 -0.296586 -0.281976 -0.962404 -11.485458
1 -0.159463 -2.132734 1.948515 -0.097071 0.522214 0.616838 -11.442827
1 0.130919 -2.026678 2.397157 0.305101 1.037179 0.149941 -11.244779
1 -0.029441 -1.765920 2.404235 1.043449 1.727536 1.150946 -8.962763
1 0.338525 -1.815362 1.806256 -1.288351 1.589780 -0.039946 -12.326859
1 -0.157671 -1.863716 2.254498 -0.154370 -0.614519 -0.543699 -10.774143
1 -0.085743 -1.887601 2.531168 0.393529 -0.236830 0.116851 -6.956485
1 -0.367389 -2.105649 1.893506 -0.116486 -1.518318 0.552968 -12.343924
1 -0.419105 -1.798026 2.260787 -0.433162 -0.879542 0.920877 -5.288291
1 0.348640 -2.223645 2.455328 1.514163 -0.715480 -0.127346 -10.095092
1 0.377095 -1.818692 2.587148 0.177627 -0.025634 -0.273941 -8.439441
1 0.381196 -2.083478 2.664674 1.629065 -0.196695 -1.481309 -7.666342
1 0.158499 -1.996555 2.612492 1.639029 0.749858 -1.077913 -5.689557
1 0.228636 -2.126706 1.851591 -0.449610 0.351253 1.020484 -11.592733
1 0.306482 -2.089549 2.480782 -0.094051 0.821123 -0.257088 -9.647377
2 0.123647 -1.735788 2.749922 -0.361896 1.041197 -0.444770 0.055540
1 0.089231 -2.188923 2.420409 0.991759 1.665138 -0.293974 -8.874478
1 0.133537 -1.963181 2.483238 -0.467896 -0.618041 -0.791335 -8.503813
1 -0.365131 -1.831560 1.889636 0.786795 -0.496387 1.474128 -9.117897
1 0.381447 -1.972028 2.141617 -1.619293 -0.160912 -0.467130 -12.747346
1 0.154892 -1.856058 2.472428 0.358651 -0.005754 -0.131205 -11.029556
1 0.339658 -1.892135 2.198874 1.917203 -0.027552 0.409867 -11.455976
1 0.261871 -2.157613 2.587911 0.055309 0.088313 1.200677 -11.645710
1 0.295466 -1.789775 2.647078 -0.893737 0.658688 0.015632 -4.958305
1 -0.188706 -1.933928 2.570631 -0.958141 -0.089648 -1.619981 -5.137196
1 0.157647 -2.151212 2.167470 0.625696 -0.513461 -2.031873 -12.278798
1 0.213484 -2.194103 1.932419 0.444069 -0.028095 0.049072 -10.225520
1 -0.275166 -1.782535 1.823365 0.334293 1.456326 -0.020063 -10.827993
1 -0.466258 -1.884053 1.782513 -1.251525 -0.286482 -1.043298 -4.570673
1 0.284985 -1.936788 1.803946 0.341861 -0.160361 -1.450788 -10.181469
1 -0.458925 -2.082261 2.048614 0.481484 -0.175728 -0.477130 -8.631425
1 -0.261613 -2.116398 1.915693 0.242790 -0.750699 -0.499636 -10.451120
1 0.309949 -2.060668 1.867399 0.748680 0.417339 0.700121 -10.686583
1 -0.064248 -1.845042 1.837440 0.766814 -0.266809 0.134157 -10.889495
1 -0.423626 -2.021883 1.846095 0.773509 -0.086781 -0.631742 -10.011557
1 -0.348244 -1.908082 1.800357 1.034021 1.156885 -1.064126 -9.285132
1 0.287381 -1.795894 2.235073 -0.636459 0.075742 -0.359029 -12.185573
1 0.285899 -1.824218 2.019750 -0.254481 1.515881 -1.034006 -12.162251
1 0.025889 -2.107190 2.477440 -0.482928 -0.082745 -1.515035 -8.121004
1 -0.314707 -2.015470 2.433648 0.884782 0.355060 0.616836 -5.265310
1 0.393922 -2.148268 2.153213 0.250525 -0.691471 0.473970 -11.544065
1 -0.182803 -2.156994 2.464893 -0.170903 1.017716 -0.479734 -6.123110
1 -0.320506 -2.198061 1.916426 0.846049 0.748823 -0.026596 -10.490030
1 -0.209896 -2.050148 2.573444 -1.298231 0.317948 -1.413151 -4.729721
1 -0.067085 -1.744781 1.909830 0.668622 1.838839 1.133760 -12.493095
1 0.369825 -2.171948 2.544426 0.544101 -0.795388 -0.407534 -10.592061
1 -0.471644 -2.151901 1.851045 -1.295410 -1.476437 -1.740400 -9.850995
2 0.017439 -2.055321 3.004812 -0.342845 1.217375 0.806356 0.001266
1 0.083987 -2.034039 2.533913 -0.563816 -0.568521 -0.501068 -6.813138
1 0.347695 -1.986499 2.484788 0.368937 -1.824720 -0.958460 -10.936243
1 0.001736 -2.156200 1.978304 -1.787532 -1.635170 1.074333 -11.676846
1 -0.561312 -2.155221 2.009257 0.534296 1.028864 0.915830 -5.334618
1 -0.495304 -2.115685 2.135065 1.366213 -0.298725 -0.288475 -4.485986
1 -0.155349 -2.221418 1.782853 0.092261 -1.176862 0.308522 -12.144876
1 -0.130343 -1.980294 2.643678 1.304034 0.078334 0.755017 -2.304210
2 -0.345909 -1.832879 2.637288 1.824450 0.894350 0.181288 0.002129
1 0.209139 -1.714876 2.629558 -0.322891 0.180264 -0.201112 -5.050004
1 -0.064767 -1.770811 2.096777 -0.143039 -1.602483 -0.507695 -12.030898
1 -0.218146 -1.820742 2.050924 0.058231 -0.191131 0.304090 -11.847369
1 0.221453 -1.844305 2.571278 -1.347644 0.244475 0.558950 -8.063497
1 -0.308355 -1.883371 2.095364 -0.069031 0.188017 0.673038 -11.283419
1 -0.157308 -1.805264 1.871227 -0.949540 -0.266749 -0.267709 -11.324017
1 0.059784 -1.744472 2.091392 -0.612710 -0.830444 -0.186360 -11.681739
1 0.171468 -1.781169 2.297819 -0.365268 -0.458212 1.159830 -9.920655
1 0.287005 -2.143723 1.758754 0.508966 0.738352 0.439424 -11.137968
1 -0.055106 -2.133831 2.352658 0.271012 -0.650026 -0.467571 -10.203294
1 0.136861 -2.111441 2.629565 -0.831452 -0.148068 -0.407316 -6.899177
1 -0.244355 -1.789624 1.930182 1.419889 -0.661177 -3.055402 -9.856257
1 0.361197 -1.769355 2.457240 1.016083 1.138861 1.653657 -12.335179
1 0.211412 -1.829587 1.842447 -0.301219 -0.595022 -1.238509 -10.247680
1 -0.335157 -1.812166 1.984150 -0.282819 1.291211 -0.548015 -9.386950
1 0.182659 -2.183770 2.700609 0.543334 0.977149 -0.584886 -5.989115
1 -0.080230 -2.075680 2.453363 -0.310392 0.643222 0.450317 -8.347821
1 0.423812 -1.852400 2.160390 -0.645181 -0.881257 -0.123523 -10.202008
1 0.022850 -1.794075 1.783350 1.499522 0.325571 -0.683036 -12.148287
1 -0.016435 -1.926539 1.785344 -0.959679 0.655283 0.710986 -11.275866
1 -0.562722 -2.223991 1.848677 -0.874720 -0.473764 1.327648 -6.307540
1 0.312345 -1.911720 2.599255 -0.544643 -0.124668 0.438128 -7.560004
1 0.424013 -1.803386 2.355346 0.212922 -0.239160 1.517817 -10.263428
1 0.194503 -1.755919 2.192311 1.478995 -0.527774 0.497902 -13.053173
1 -0.447805 -1.768376 1.926782 -0.141412 0.074023 1.458806 -6.426646
1 -0.002343 -1.765888 1.999798 -0.584080 0.323340 -0.826726 -11.009218
1 0.249255 -2.120266 2.770859 -0.619214 1.501305 -0.477847 -4.754065
1 0.288425 -2.175112 2.097604 -0.115115 0.312690 -1.091229 -11.877095
1 -0.221474 -2.210453 2.007796 0.106964 0.346514 0.201693 -10.587721
1 0.324221 -2.184491 1.855462 0.002433 -0.357082 -0.921689 -10.765765
1 0.398436 -2.227476 2.236172 0.569256 -1.663831 -1.196032 -11.519160
1 -0.390528 -2.136102 2.180557 -0.206137 0.024081 0.355067 -7.034764
1 -0.083897 -2.209474 2.882475 -1.165785 -0.533378 -0.528369 0.052732
1 0.014120 -2.199224 2.205593 0.905857 0.073665 -1.563057 -11.943096
1 -0.067860 -2.224765 2.292536 -1.236903 -0.425780 -0.192892 -10.281830
1 0.378147 -1.874792 2.499512 -0.393792 -0.871833 0.049755 -10.539577
1 0.099971 -2.192745 2.575513 -0.062115 -1.997518 0.662826 -7.231809
1 0.067512 -2.177047 2.294270 0.062369 -0.206088 0.499514 -11.205305
1 0.257000 -2.153583 2.904795 -0.979259 0.843982 0.078676 -0.958204
1 0.341758 -2.178018 2.666579 0.341925 0.384430 1.301011 -10.010149
1 -0.066349 -2.200288 2.594383 0.897185 -0.164840 -0.275252 -2.509640
1 -0.499585 -2.062827 1.765752 1.310238 -0.163009 1.720447 -6.886546
1 -0.113685 -2.014435 1.766776 0.782744 0.564681 0.172368 -12.127991
1 0.329647 -2.025380 1.760802 0.922721 -1.044636 1.017808 -11.004011
2 -0.782488 -1.875341 1.762498 0.257180 0.638687 0.279702 0.001095
1 0.087575 -2.036072 1.753073 0.035031 -0.512006 -0.200569 -9.737333
1 -0.187202 -1.815879 1.771850 0.947090 0.090512 0.564247 -5.607186
1 -0.209527 -2.111546 1.795156 -1.141054 1.515290 -0.823025 -11.145197
1 -0.217962 -2.005319 1.802667 0.055284 -0.274981 -1.231287 -10.821150
1 -0.311071 -2.057595 1.795612 0.066543 -0.370965 -0.982807 -10.571890
1 -0.366262 -2.142060 1.786822 -0.223297 -0.652696 0.533615 -10.185181
1 -0.394268 -1.734980 1.812286 0.052202 0.991382 -0.012615 -4.585448
1 0.411496 -2.138653 2.387521 0.774123 -1.087536 -0.136077 -10.587472
1 -0.560352 -2.147599 1.763806 -0.190428 0.102991 0.515989 -5.998635
2 -0.154634 -2.196472 2.996700 1.631428 0.614068 -0.303753 0.111081
1 -0.178092 -2.211254 1.880245 2.059372 -1.294413 0.574553 -11.186127
1 -0.042976 -2.211544 1.770246 -1.251525 -0.635550 -1.193254 -11.744174
1 -0.015003 -2.211389 2.485954 1.084497 -0.562050 -0.974023 -6.979179
1 0.419016 -1.945584 2.404592 0.015597 1.823702 -0.085817 -11.872228
1 0.426920 -2.159220 1.859247 -0.166577 -1.900118 -0.718919 -9.723609
1 0.421110 -2.071785 2.468881 -0.341278 0.272526 1.013841 -10.971204
1 0.376838 -1.811848 2.078427 0.091327 -0.791238 -0.307880 -11.682253
1 0.395738 -1.816010 1.957601 -0.348416 1.659148 -0.892559 -10.549409
1 0.408463 -2.013182 1.828655 0.385841 0.428619 0.641136 -12.610613
1 0.430864 -1.962570 2.236601 0.871798 -0.455453 0.964727 -10.512152
1 0.437432 -2.173037 2.742274 1.165303 -0.886071 0.095475 -5.511361
1 0.390365 -2.109345 1.752740 0.215923 -0.832979 -0.672432 -11.525641
1 0.188341 -2.207804 2.389845 -0.556091 0.479866 -1.002154 -11.660792
1 -0.240954 -1.734006 2.325973 -0.107348 0.422187 -0.234180 -7.526123
1 0.004804 -1.748827 2.300231 -2.153026 -0.326669 1.525554 -11.279452
1 -0.228017 -1.797812 2.414626 1.121306 -1.679685 1.549271 -7.182025
1 0.168178 -1.757788 2.390355 -1.645137 -0.529178 0.278455 -9.987417
1 0.103784 -1.723250 2.212647 -0.142425 0.552426 -1.070618 -10.962948
1 -0.296264 -1.776609 2.216848 0.777167 -0.199891 -1.452837 -8.250640
1 -0.081166 -1.713108 1.801088 1.063210 -0.120790 0.598514 -11.236740
1 0.350794 -1.726333 2.130815 1.019579 1.722386 0.556844 -10.248653
1 0.173332 -1.761615 2.078707 -0.928646 -0.196882 1.028914 -11.762156
1 -0.207296 -1.736055 2.125701 -0.627621 0.165865 -0.065704 -10.190786
1 -0.191394 -1.713391 1.826642 0.425011 0.639271 0.948282 -9.744764
1 -0.187524 -1.714029 1.961557 -1.722639 -0.045754 -0.293711 -9.579713
1 -0.104832 -1.753656 2.194760 -0.762582 -0.061056 -0.474741 -9.984043
1 0.325808 -2.205767 2.771088 -0.637862 -0.443678 0.416092 -6.271946
1 0.343201 -2.214238 1.981660 -0.564834 0.606306 1.409509 -9.028552
1 -0.002816 -2.216791 2.072746 -0.627540 -1.465320 -0.043739 -11.542706
1 -0.517988 -1.767511 2.027709 -0.478626 -1.468617 0.062964 -2.481199
1 0.075656 -1.736282 1.858280 -0.594418 -0.008877 -0.022494 -11.435163
1 0.393806 -1.746395 2.247982 -0.508668 0.244313 0.687619 -11.532377
2 -0.570762 -1.722440 1.843727 1.762217 -0.543562 -0.590447 0.059580
1 -0.345581 -1.742643 2.328059 0.157384 -0.134198 0.566076 -4.622392
1 0.148067 -1.717240 1.772549 0.206555 -0.284198 -1.503017 -11.104769
1 0.158055 -1.737688 2.512340 -0.446477 -0.514552 0.234633 -10.669755
1 0.258551 -1.724051 1.810878 0.439486 0.612108 -0.090257 -12.246517
1 -0.023041 -2.230185 2.382174 -1.565390 -0.281699 -1.094463 -8.367200
1 -0.144749 -2.206889 2.203841 -0.188507 2.425708 -0.515386 -11.059055
1 0.135242 -2.229426 1.869437 0.257530 0.396890 0.503650 -11.848950
1 0.139560 -2.225032 1.990065 0.173209 0.281368 1.241289 -10.908385
1 0.412598 -1.948018 3.062946 -1.517386 -0.449521 -0.616817 -0.037013
1 -0.822816 -2.065472 2.892199 -0.120490 -0.361684 -0.335766 -0.067928
2 -0.806575 -1.951765 2.365598 1.693214 0.249352 -0.138277 0.000212
1 -0.103079 -1.896461 1.726669 0.675331 0.253407 0.209817 -12.370724
1 0.193288 -2.071551 1.742141 0.397971 0.556750 0.595663 -11.799059
1 0.186826 -1.899000 1.759509 -0.612576 -0.027720 1.624746 -9.917640
1 0.030212 -2.143587 1.751278 0.578594 0.463460 0.942018 -11.633433
1 -0.092688 -2.114181 1.727845 -1.135705 -0.504186 -0.857678 -12.659229
1 0.403855 -1.924523 1.735913 0.462383 1.311665 -0.236497 -12.269198
1 0.238079 -1.803400 1.738074 -1.331756 0.322223 -0.775494 -11.850851
1 -0.261488 -1.866153 1.753893 -0.858003 -0.837783 1.303521 -4.185450
1 -0.410009 -1.974535 1.739749 -0.436307 -0.131025 0.630174 -8.510037
1 -0.461294 -2.160292 1.734045 -1.413608 -0.614081 -0.957221 -9.945146
1 0.442202 -2.202650 2.631670 1.141331 0.229343 -0.087010 -8.370795
1 0.431205 -1.913202 2.622238 -0.569503 -1.174652 1.551525 -8.870260
1 0.443968 -2.038734 2.364543 -0.700789 0.975590 -0.350428 -12.201094
1 0.436794 -2.059295 2.151340 -0.919663 1.412004 0.777743 -11.307612
1 0.442876 -2.020036 2.042878 -1.249778 -0.163354 -0.646962 -11.842713
1 0.441086 -1.955431 2.510272 0.279271 -0.912640 0.052849 -11.303948
1 0.437984 -1.761505 1.859485 -0.165500 0.252397 0.777784 -11.246493
1 0.443583 -1.992116 2.705699 0.651278 -0.457593 1.146551 -4.083779
1 0.436619 -1.748973 2.018957 -0.066003 -0.642233 -0.857394 -10.120106
2 -0.022792 -0.856653 0.413155 0.154367 0.817547 0.026667 0.006727
2 0.176076 -0.983340 -0.502466 0.298482 1.312187 0.922949 0.000025
2 -0.013505 -0.598033 -2.618009 -0.692643 -0.404408 -0.641550 0.000067
1 -0.540714 -0.824468 -2.047145 -0.547146 0.602574 -0.146672 -0.553042
2 -0.375435 -1.158320 -1.451974 0.486875 1.155937 0.755883 0.000004
1 -0.215633 -1.435698 -0.436101 -0.898182 -0.053214 1.680206 -0.150712
2 0.003743 -1.183342 -2.039230 0.325926 0.135632 -0.147395 0.001692
2 0.099628 -0.443372 0.003807 -0.107769 0.233100 0.268864 0.000068
2 -0.262331 -1.054709 -2.002332 0.173397 -0.198935 -0.977310 0.001922
2 -0.657976 -1.194232 -1.075819 -0.719594 0.343076 0.526749 0.002077
2 0.065701 -0.978746 -1.102302 -1.382090 -1.782719 -0.899343 0.000012
2 -0.506131 -0.467476 -1.084688 -0.892151 0.563072 -0.314361 0.001611
2 0.118260 -1.182549 0.517372 0.481251 -0.267760 0.053447 0.001387
2 -0.264317 -0.289092 -2.741707 0.323799 0.430597 -0.865687 0.035156
2 -0.743981 -0.463962 -1.806907 -1.460898 0.161896 -0.265010 0.000327
1 0.176411 -0.984619 -1.976186 0.523500 -0.502367 -0.899241 -0.444973
2 -0.567797 -1.682054 -2.822434 -0.156553 -0.576336 -0.797249 0.011944
2 -0.087208 -0.223089 -1.314264 0.115273 0.646229 -1.282291 0.071912
2 -0.003181 -1.321654 -2.530705 0.091890 -0.601856 0.837644 0.000104
2 -0.002195 -1.054647 -0.121459 1.004985 -0.514677 -1.149132 0.000119
2 -0.229554 -0.630206 0.198198 -0.531641 0.218237 0.287803 0.159429
1 0.397362 -1.163381 0.957457 0.803618 -0.640688 1.252423 -0.024654
2 0.415471 -1.597424 -1.568694 0.674052 -0.964127 -1.318021 0.000569
2 -0.144537 -0.932313 -1.321093 0.271477 0.032611 -0.577034 0.000010
2 0.140109 -1.482126 -3.033606 -0.376890 -0.471362 -0.527187 0.002198
2 0.005755 -0.485797 0.304855 1.004587 0.748281 -0.028376 0.010574
2 -0.073079 -1.370871 -0.627890 0.036846 -0.468489 0.433809 0.015342
1 -0.099373 -1.516248 -0.359441 -0.194309 0.259248 1.851380 -0.200955
2 -0.579448 -0.566528 -0.757966 0.691525 0.937374 0.882259 0.008221
2 -0.024316 -1.083408 -2.204984 -0.035063 -0.421810 0.065159 0.001332
2 -0.043193 -0.263965 -0.201478 0.432564 0.611150 0.799038 0.005238
2 0.395386 -0.734293 -0.164568 1.070383 0.399093 -0.718496 0.000211
1 0.161007 -1.674470 1.063247 2.698586 -1.431759 1.496266 -7.586583
2 0.214510 -0.629763 -2.113663 -0.274664 0.930341 0.326784 0.001158
1 0.121898 -0.896006 -1.773231 -0.133899 1.033148 -0.895064 -0.037690
2 0.403721 -1.598962 0.597298 2.126120 -1.296863 -0.589136 0.266529
2 -0.119543 -0.547384 -1.876178 -0.725403 0.195632 1.058139 0.026594
2 -0.776342 -0.853685 0.609379 -0.776142 0.826854 0.449427 0.000559
2 -0.738040 -0.649962 0.642389 -0.274580 -0.158222 -0.580528 0.000892
2 0.279099 -1.326320 -0.813845 0.374374 0.013373 1.760109 0.002882
2 -0.265537 -0.632077 -2.209039 -0.200563 0.436694 -0.799470 0.157125
2 0.195881 -1.491680 -1.189677 0.099981 -0.605828 0.436930 0.026960
2 -0.509608 -1.636323 -1.059651 0.596063 -1.977416 -0.553474 0.000536
2 0.214572 -1.392878 -1.846137 0.805598 0.440090 1.347052 0.077855
1 0.105881 -0.898734 -2.066996 -0.008049 0.542367 0.037766 -0.413472
2 -0.136655 -1.680413 -0.839095 0.652720 -0.634532 -0.920323 0.001208
2 0.305222 -1.276519 0.075017 0.387069 -0.609888 -0.081304 0.044899
1 -0.518506 -1.065002 0.356360 -0.847225 0.489322 -1.474280 -0.002437
2 -0.790293 -0.467135 -2.021245 -0.932363 1.054075 1.248649 0.004333
1 -0.219991 -0.952267 -1.848894 1.572475 0.309385 0.196309 -0.006963
1 -0.513932 -0.923990 -1.960159 -0.436307 -0.299193 -0.519151 -0.558281
2 -0.013623 -1.056715 1.059188 0.381239 1.739128 -0.898965 0.007704
2 -0.679555 -0.757201 -2.217336 -0.159564 -0.265231 0.291530 0.010952
2 -0.584597 -1.654766 -0.590703 0.464135 0.125129 -1.159162 0.018551
2 -0.198512 -1.594626 0.333070 -1.426337 0.917632 0.258674 0.000020
2 0.395840 -1.682136 -0.308018 0.351186 -0.498281 1.445564 0.001441
2 0.007723 -1.533600 -2.892837 0.771387 -0.242311 -1.111987 0.152634
2 0.114184 -1.334108 -1.927110 0.009715 -0.315867 -0.572358 0.088396
2 -0.403474 -0.836937 -2.455285 0.205422 -0.441043 -0.802534 0.000097
2 0.252755 -0.386297 -2.870192 -0.095300 0.306333 -1.193645 0.001895
2 -0.414642 -1.147180 -2.766566 0.450257 -1.060382 -1.079944 0.000107
2 0.047621 -0.919850 -0.795904 -0.036737 -0.161721 -0.192325 0.000014
2 -0.740912 -0.471835 0.165261 -0.748048 1.316961 -1.557735 0.000042
2 0.359282 -1.221177 -2.766984 1.062970 -0.390461 -1.130318 0.000171
2 -0.756019 -1.609064 -2.456833 -0.439475 -0.510671 -0.042640 0.000086
2 0.084224 -0.427992 0.608730 0.477299 0.923505 -0.655562 0.000013
2 0.133946 -1.334631 -0.702193 -0.440137 0.827745 0.853371 0.006299
2 -0.263134 -0.808630 -2.858116 -0.410793 -0.859052 -0.064223 0.001439
1 0.210385 -1.549823 1.038423 -0.264053 -0.100629 -0.254735 -5.228685
2 0.035734 -0.323254 0.262897 0.197516 1.302962 -1.379883 0.006654
2 0.312359 -0.873052 0.492079 0.567774 0.698357 -0.133402 0.008120
2 -0.255522 -0.962336 -0.579954 1.116562 -0.083421 -0.027006 0.000542
1 -0.340951 -1.292038 1.244419 0.598731 -0.212846 0.255144 -0.051091
2 -0.380635 -0.394068 -1.875736 -0.097669 0.300177 -0.823508 0.001352
2 0.305729 -0.516968 0.414440 -0.160641 -0.215983 -0.944941 0.000029
1 -0.338021 -0.506318 -1.336933 -1.016163 1.399507 -0.382307 -0.004305
2 -0.485345 -1.605429 -0.479624 0.254519 -0.679216 -1.398818 0.018007
2 -0.084684 -1.392730 -0.464696 -0.298201 -0.777647 0.623097 0.087564
2 -0.111864 -0.578436 -0.067730 0.924434 -0.718629 0.111321 0.000059
2 0.219036 -1.266356 -0.507019 1.270182 -0.503147 0.176892 0.000300
2 0.355915 -0.837756 -0.898755 0.972473 -0.857645 -1.005830 0.000954
1 -0.562022 -0.911721 -1.087243 -0.949594 -0.413743 0.789798 -0.009801
2 0.208504 -0.649931 -0.746093 -0.056933 -0.439235 0.703890 0.002981
2 -0.215196 -0.572255 -1.760853 -0.742278 0.226964 -0.665228 0.026577
2 -0.224087 -0.932857 -0.328680 -0.152470 -0.022639 1.090509 0.000067
2 0.089052 -0.887570 -2.391799 -0.447130 -1.024083 0.642074 0.029796
2 0.090543 -0.715627 -1.398463 0.015104 -1.656242 0.412749 0.000017
2 0.167018 -1.299509 -2.889797 0.710568 -0.198634 0.158437 0.002442
2 0.391790 -0.295216 -1.204159 0.830218 0.641125 -0.448678 0.507353
1 -0.523248 -0.251776 -1.405615 0.553051 1.056751 -0.609847 -0.010225
2 -0.302627 -0.568198 -2.317186 0.564018 0.501198 0.411213 0.157112
2 0.021261 -1.219396 -0.293725 -0.106631 -0.246337 -0.602956 0.000166
2 -0.150482 -1.430847 1.265454 -1.158712 -0.996725 0.977701 0.030484
1 -0.007744 -1.256250 -2.763950 0.229654 0.677258 -0.070879 0.081167
2 -0.294183 -0.487786 -0.391995 -0.979888 1.522744 -0.510248 0.000032
1 0.341951 -1.534976 0.707059 0.238215 -0.044315 -1.162870 0.277426
2 0.204836 -0.277094 -3.068179 -0.277244 0.517958 -0.673954 0.507097
2 -0.376077 -1.300325 0.943327 -1.504776 -1.265453 0.676715 0.000873
2 -0.431289 -1.070674 0.571834 0.640149 0.506037 2.185926 0.000209
2 -0.442521 -1.416812 -2.812927 0.388270 0.035247 0.200612 0.000049
2 -0.081771 -1.670963 -1.603897 0.988106 -0.756194 1.668235 0.002673
2 -0.158065 -1.143529 -0.528790 0.931214 0.964340 0.346767 0.000849
2 0.056491 -0.813209 0.144355 0.117991 -0.666724 -0.069995 0.001235
2 -0.129086 -1.226346 0.328649 0.438170 -0.462303 0.838470 0.000022
1 -0.053566 -1.673726 1.239405 -0.486788 -0.344617 -0.260635 -10.137794
1 0.231760 -1.485919 1.126422 -0.179962 -1.117874 -0.782036 -6.961627
2 -0.014803 -0.728317 0.526723 -0.087426 0.018719 -1.128500 0.012848
2 0.027600 -0.998256 0.203476 0.568945 0.470798 -0.648957 0.001275
2 -0.436096 -1.473419 -1.564330 0.253278 -0.271315 -0.330483 0.000196
2 -0.618793 -1.109847 0.749187 -0.986552 0.669026 0.255732 0.000115
1 0.326361 -0.955838 -2.718073 0.064776 0.878647 -0.009116 -0.002034
2 -0.505957 -0.256947 0.839583 -0.159888 -0.206796 1.336910 0.019446
2 0.315217 -1.604440 -0.466161 0.149695 -0.961874 -0.604808 0.004556
2 -0.586997 -1.065523 0.992397 -0.069631 -0.143118 1.000139 0.000108
2 -0.613094 -0.636159 -0.260389 0.762430 2.022791 -0.877699 0.017969
2 0.168194 -1.309689 0.904557 1.457536 -2.055036 0.649601 0.000189
2 -0.268427 -1.432417 1.052204 -1.306238 -0.429799 -0.065469 0.001177
1 0.327560 -1.452177 1.150140 2.636627 1.275864 0.321100 -8.451568
2 -0.111966 -1.195971 0.812967 1.129705 -0.875781 -0.078181 0.000019
2 -0.638129 -0.994252 -0.616751 -0.534490 0.147467 -0.064412 0.000159
2 -0.435358 -0.548759 0.469892 -0.139202 1.105838 -0.778908 0.000088
1 -0.274052 -1.025438 0.124106 -1.282787 1.053456 0.483488 -0.011178
2 0.422463 -1.483082 -0.066430 1.247711 0.078775 0.033567 0.009759
2 -0.768899 -1.360078 -1.031808 -2.022424 0.739374 0.992672 0.002264
2 -0.215770 -1.479155 -0.647227 -0.620702 -0.184105 0.225105 0.006139
2 -0.421012 -0.861838 -2.186970 0.378075 1.374083 -0.540803 0.002245
1 0.357023 -1.665772 1.108767 1.578873 -0.431915 -0.378189 -10.628119
1 -0.085059 -0.856010 0.614965 -0.935510 0.465004 -0.594927 0.007201
2 0.210915 -0.226651 -1.592288 1.671586 0.234369 -0.065903 0.000137
2 -0.649255 -0.446239 -0.851389 0.214637 0.599340 0.017251 0.008292
2 0.125117 -0.344844 -3.011862 1.656373 0.512557 -0.610157 0.509405
2 -0.626738 -1.071744 -2.539781 -0.755355 0.006577 0.970651 0.000347
2 -0.087181 -1.434031 -2.867533 1.356943 -0.396018 0.230216 0.072136
2 -0.243790 -1.295275 -0.666806 0.913702 -0.097820 -0.021262 0.004236
2 -0.465118 -0.757114 1.060766 0.660253 0.906667 0.100822 0.000032
1 0.327010 -1.351257 -2.010342 -0.627485 0.831487 0.568791 -0.848088
2 -0.187672 -0.548064 -2.947140 -0.128813 0.674408 0.233927 0.001073
2 -0.705598 -0.825451 -2.495755 -0.567437 1.414372 0.029362 0.064823
1 -0.277091 -0.432845 0.981268 -0.647241 0.130680 -0.927717 -0.002010
1 -0.620280 -0.289976 -2.952447 0.324699 0.292246 -0.530213 -0.016361
2 -0.368539 -0.137133 -1.719746 -0.818271 0.597088 -1.392688 0.169486
2 -0.448973 -0.397030 -2.606354 0.334480 -0.287244 0.355683 0.000738
2 -0.310589 -0.238746 -1.776802 0.393985 -0.422454 -0.389700 0.170947
2 0.013099 -0.300636 -1.254444 0.052289 -0.317130 -0.728798 0.075020
1 -0.142912 -0.224319 -1.643778 -2.160758 -0.537925 0.018756 0.000194
2 -0.089422 -0.434602 -1.297028 -0.469741 -0.723326 1.046954 0.007261
1 0.041632 -0.498064 -1.171014 1.373968 0.153133 0.631580 0.001138
2 0.349513 -0.491638 -0.478180 0.233990 -1.283954 -0.872741 0.000528
2 0.024238 -0.574515 -2.094284 0.811190 0.245909 1.251036 0.001099
2 -0.302083 -0.307302 -0.135375 -1.280484 1.753851 -0.505592 0.000820
1 -0.189825 -0.188922 -0.257493 0.237958 -0.075451 0.188711 -0.006431
2 0.420515 -0.448094 -2.555084 0.276468 -0.616263 0.676437 0.000019
2 0.223365 -0.471336 -1.932063 1.229329 -0.856946 1.165034 0.000146
2 -0.218826 -0.649480 -2.756763 0.331564 -1.059534 -0.316923 0.001849
2 0.179115 -0.528930 -0.605013 0.233837 -0.904300 0.176234 0.002427
1 -0.449013 -0.264374 -0.432454 -0.107974 -0.244361 -0.972519 -0.006975
2 -0.006075 -0.778893 -2.348340 0.161223 -1.529816 0.578649 0.028882
2 0.267516 -0.199268 0.946083 1.026542 0.445444 0.271660 0.001180
1 -0.399356 -0.811990 -0.003295 0.604594 -1.052471 -0.397243 -0.008522
2 -0.718391 -0.688794 0.856324 -0.729639 -1.064124 0.436630 0.000599
2 -0.387726 -0.523981 -0.944016 0.548568 -0.855085 -2.062476 0.001598
2 -0.369669 -0.763319 0.569960 0.554055 -1.558942 -0.626971 0.000096
2 -0.152211 -0.532084 0.236934 1.615183 -0.741276 -0.427720 0.163362
2 -0.413067 -1.490689 -1.791539 0.901661 -0.068596 0.067147 0.000207
2 -0.596145 -1.351942 -1.173101 0.417052 -1.034957 0.421620 0.001562
2 -0.744714 -0.912720 -2.391716 -0.695709 -0.769400 0.906421 0.075838
2 -0.649436 -0.162427 1.058119 0.312475 1.297371 -0.822138 0.040318
2 0.126183 -0.726635 -2.874117 0.539523 -0.746909 0.700951 0.000285
2 0.152522 -1.184746 -1.384936 -0.722542 0.594731 -0.165132 0.000009
1 0.110928 -1.576098 1.113603 -0.075114 -0.461162 1.419998 -5.113740
2 -0.068452 -1.627196 -2.960820 -0.768311 0.010199 -0.267184 0.080903
2 -0.576093 -0.670980 0.117033 0.334937 2.585776 -1.324424 0.000090
1 0.401697 -1.438348 -2.062915 0.979102 0.999147 0.345645 -0.761372
1 -0.441998 -1.097964 -0.907710 0.905413 -0.895551 -1.323127 -0.007390
2 0.219104 -1.135243 -1.681052 -0.786426 -1.011745 0.368792 0.003409
2 -0.557086 -1.333362 -0.821102 0.661333 -1.213400 -0.527733 0.000048
1 -0.786809 -0.480487 -2.901559 -1.523924 1.223595 0.679686 -0.015848
1 0.055797 -1.668535 0.720580 -1.128472 -0.591125 -0.741384 -0.028530
2 0.324567 -0.618160 -0.906879 0.403214 0.506969 0.784119 0.001712
2 0.257522 -0.989959 -2.431983 -0.150418 2.067550 1.002659 0.001474
2 0.325617 -1.656568 0.681047 0.801618 -1.190691 1.088883 0.469062
2 0.244886 -1.476767 -1.046897 1.237479 0.723917 0.197228 0.027000
1 -0.693857 -1.449634 -2.024769 0.234988 0.798474 -0.381627 0.000022
1 -0.650826 -0.335245 -0.118020 0.266547 2.874011 0.009252 -0.025068
2 -0.743008 -0.977227 0.194152 0.455081 1.872145 0.357238 0.000061
2 0.383840 -1.401727 0.071987 0.009892 1.120510 0.442489 0.112805
1 0.083392 -1.380596 0.481626 -1.100992 1.052914 -0.304224 -0.002073
2 0.138098 -1.515814 -0.725252 -1.050958 0.728972 1.022461 0.031143
2 -0.466509 -1.156923 -0.245240 1.408328 0.531328 -1.091025 0.000458
2 -0.637012 -0.124598 -0.197741 0.589459 0.699600 -1.522538 0.000251
2 0.079469 -1.155772 -2.802347 -0.136399 0.368743 1.297457 0.082309
1 0.222769 -1.563882 -1.909096 0.349241 0.266039 0.364937 -0.384300
1 0.094803 -0.170733 1.076767 -1.381967 1.312177 -0.417954 0.000351
2 -0.663304 -0.411367 -1.378843 0.372953 0.017550 -0.648622 0.000438
2 -0.353754 -0.242485 -2.504309 1.852031 -0.094959 0.903917 0.011518
2 -0.655718 -1.589588 -0.915601 0.473335 -1.414518 0.438431 0.000660
2 -0.636191 -1.215066 -2.849074 0.214671 0.608966 1.182857 0.000101
2 0.383547 -1.103901 -1.612422 1.099565 0.134437 1.045951 0.003256
2 0.002160 -1.686507 -0.691843 0.402491 -0.673829 -0.741769 0.001839
2 -0.562463 -1.110913 -0.429926 1.176290 0.056739 -0.594045 0.000613
2 0.124253 -0.126805 -0.924883 0.905024 -0.017125 -0.976613 0.000003
2 -0.344474 -0.170212 -2.650951 -0.357154 0.003258 -0.593077 0.018824
2 -0.364941 -0.456022 -2.897898 -0.386618 -1.684094 0.973521 0.001108
2 0.280822 -0.216144 -0.086793 0.048777 -0.351406 0.422502 0.000331
2 -0.375014 -0.245640 -2.835129 1.163372 -0.456423 0.389744 0.029218
2 -0.561004 -0.379372 -0.535877 -0.327112 -1.070126 -1.003670 0.001732
2 -0.180247 -0.178536 -2.242374 0.286523 -0.521145 -0.821982 0.018195
2 -0.027952 -0.206750 -2.217677 0.329584 -0.798023 0.111240 0.018313
2 -0.504699 -0.322675 -2.062389 0.379611 -1.501697 0.072017 0.000154
2 -0.659291 -1.325486 -0.002824 0.691528 0.079572 0.100708 0.000008
2 -0.572617 -0.389290 0.789168 1.156303 -0.789092 -1.385414 0.018523
2 -0.338171 -0.232870 0.412552 2.380660 -0.588856 -1.216180 0.044513
2 -0.572332 -1.608754 -0.202268 1.256012 -0.654576 0.509090 0.000245
1 -0.730922 -0.619149 -1.019446 0.332420 1.017758 -0.398498 -0.002944
2 0.102101 -0.519014 -2.949656 -0.179389 0.250884 0.908408 0.003040
2 -0.569540 -0.697188 -2.322991 1.418677 -0.711553 0.362287 0.010815
1 0.219733 -1.675751 -1.814037 0.289297 0.148395 0.273292 -0.362742
2 -0.091647 -1.629436 -2.448860 -1.138054 0.337367 1.231279 0.000044
2 0.404447 -1.167560 -2.509497 -0.059925 -0.137191 -0.075258 0.175475
1 0.014418 -1.674299 1.142632 -0.599146 0.286836 -1.284748 -7.155605
2 -0.105055 -1.672989 -0.432499 -0.249747 0.159774 -0.235043 0.005649
1 0.228686 -1.239925 -1.894987 -1.180803 -0.247073 -0.891980 -0.068475
1 0.374923 -1.685758 -2.683799 -0.316631 -1.913844 0.424314 -0.000669
2 -0.705459 -1.203177 -1.571865 0.631581 -0.449125 -0.544390 0.000034
2 -0.722920 -0.858164 1.160299 0.485686 0.026326 0.656836 0.006445
2 -0.556152 -1.359205 0.531667 1.519932 0.519161 0.212495 0.000007
1 0.337782 -1.560094 1.197573 -1.785791 -0.207059 -0.096628 -12.285266
1 0.203510 -1.618064 1.229954 0.756051 -0.223371 -0.256507 -8.983195
1 0.388060 -1.352566 1.210241 -0.305824 -0.338868 -0.185520 -6.269516
1 -0.010583 -1.562734 1.247684 0.539391 -1.619489 -0.155314 -6.249459
1 0.258598 -1.598181 1.125157 -1.068457 0.151359 0.862613 -8.441125
2 -0.092730 -0.949702 1.163874 0.179673 1.885015 -0.442031 0.007218
1 0.113773 -1.649843 1.187431 -0.269727 -1.090685 -0.991457 -9.034431
1 0.231409 -1.350476 1.255169 0.336697 1.404925 -0.181626 -4.503011
1 0.158198 -1.430625 1.185586 -0.987362 -0.137285 1.146804 -5.477025
2 -0.730256 -1.225762 1.183160 -0.646558 -0.624199 -0.440646 0.043241
1 0.330272 -1.667015 1.224020 1.460923 -1.704675 -0.506791 -10.825297
1 0.095320 -1.588483 1.285699 0.484937 -0.537939 -0.923637 -10.449095
1 -0.152284 -1.594926 1.249707 -0.095633 -1.419215 0.358162 -5.924543
2 0.162703 -1.095265 1.170055 0.028118 1.045633 -0.647600 0.000595
1 -0.177517 -1.692180 1.266159 0.995461 -1.996575 0.143001 -8.790490
1 0.255698 -1.504265 1.224130 -0.181870 -0.698184 -0.183322 -9.494347
1 -0.213608 -1.655502 1.173794 -0.175459 -0.033936 0.579749 -5.012495
1 -0.602795 -1.196065 1.249313 -1.300605 1.235595 -0.392758 0.033662
2 -0.715813 -1.331018 1.333332 0.574246 0.512303 0.242651 0.327525
1 0.392565 -1.603362 1.286936 -0.892598 -0.261961 0.070434 -11.187565
2 -0.445732 -1.644312 1.041112 0.220948 0.556034 0.481679 0.000322
1 0.249217 -1.694402 0.983673 0.335394 -0.193996 -0.359627 -4.886441
1 0.324409 -1.538728 1.079410 -0.928133 -1.487363 -0.255547 -6.784067
2 -0.742351 -0.716861 -0.222924 -0.575990 -0.562188 0.347503 0.047915
2 0.303447 -0.683991 -2.388127 -1.122838 0.988359 0.344921 0.000044
2 -0.295168 -0.221176 -1.404874 0.363609 -1.047014 0.458151 0.000440
2 -0.427542 -0.126546 -1.080035 0.933472 -0.611396 -0.643640 0.000007
2 -0.306538 -0.134799 0.515244 0.667814 -0.303510 -0.308751 0.044548
2 0.250959 -1.531791 -0.625720 -1.891241 -0.684345 -0.394671 0.031531
2 0.330925 -0.286178 -2.105186 -1.072237 -1.113456 0.426597 0.000040
2 0.038499 -1.624669 -0.956597 -0.366861 0.970064 0.114699 0.000423
1 0.049050 -1.687974 1.280688 0.352416 -0.620779 0.888927 -11.339164
1 -0.114565 -1.697266 1.135820 0.857203 0.350083 0.184545 -7.068208
2 -0.467144 -1.664947 -2.151962 0.623916 0.577233 -0.299421 0.008370
1 0.351452 -1.468326 1.280558 1.110927 0.403090 -0.229805 -9.080143
1 0.066579 -1.384829 1.273975 -1.433433 0.170005 -0.299266 -4.997216
1 0.283503 -1.608335 1.285806 -1.246694 -0.191533 -0.205420 -8.585861
1 0.118948 -1.484934 1.278197 1.165613 0.379337 -0.566833 -8.104703
1 0.279970 -1.702296 1.338016 -1.546150 0.397726 1.015148 -11.778184
1 -0.253383 -1.566500 1.262555 0.430959 0.000202 0.129452 -3.684752
1 -0.274811 -0.664036 1.249998 -0.481675 -0.754250 -0.928624 -0.139403
1 0.327435 -1.317759 1.341851 -0.339379 0.613237 0.814350 -4.498222
2 -0.766325 -0.861482 -1.376563 0.681532 0.872400 -0.960469 0.000291
2 0.219352 -1.200130 0.697960 -2.787298 -0.636527 -0.377084 0.000746
2 -0.731736 -0.167321 -2.351140 1.203069 -0.321198 -0.232739 0.002306
2 0.357834 -1.366756 0.205760 -1.264852 -0.496607 1.230740 0.074793
1 0.419704 -1.418849 1.113483 -0.471432 0.018194 0.363711 -5.007542
2 0.399314 -1.564415 -2.435822 -0.298698 -0.048361 0.334817 0.000126
2 0.327878 -0.647322 -1.558680 -1.565296 0.101493 0.569828 0.000011
2 0.393003 -0.866604 0.849492 -0.434559 -1.306248 0.675220 0.000007
2 -0.794399 -0.219937 0.762579 0.242027 0.677130 0.572182 0.000049
1 0.426605 -1.403049 1.298114 0.968016 -0.132162 0.841011 -8.756120
1 0.431876 -1.460162 1.208130 0.328141 -0.883212 -0.612324 -9.906610
2 0.416636 -1.460398 -1.763696 -0.232624 0.467349 0.147111 0.000390
2 0.046042 -0.205190 1.362964 0.537571 -0.189007 0.759588 0.000015
1 -0.406352 -0.697287 1.381770 -1.727000 1.530382 0.824373 -0.286022
1 0.253671 -1.448738 1.319005 -0.832274 1.260970 0.198170 -9.477812
1 0.131558 -1.672860 1.343447 0.640978 -0.146014 0.023693 -11.993737
1 -0.144384 -1.598565 1.361908 -1.381896 0.270039 -0.357624 -8.749928
1 0.178099 -1.571382 1.353251 -2.278605 -1.185717 -0.728921 -10.910594
1 0.166978 -1.376145 1.331253 -1.042707 -1.163917 -1.062710 -7.123570
1 -0.045776 -1.652191 1.348432 -1.350909 0.653641 0.967651 -9.976213
2 -0.720829 -1.615922 1.385074 1.613920 -0.173361 0.778290 0.000198
2 0.303947 -1.016089 1.367401 -1.274258 -0.044057 -1.200016 0.004050
1 -0.265281 -1.633365 1.358428 -1.162925 -0.532552 -0.933702 -6.583194
1 0.022652 -1.494975 1.341185 1.311013 0.219331 -1.563426 -8.001161
1 0.084473 -1.324232 1.378911 -0.198319 0.290531 -1.527857 -4.892549
2 -0.694001 -0.896625 1.324337 -0.642066 -0.773014 -1.145007 0.007857
1 0.332857 -1.491405 1.394125 -1.047896 -0.474943 0.283669 -12.318387
1 0.419353 -1.518793 1.333189 1.225405 1.070728 -0.772306 -10.113148
2 -0.777796 -1.615072 -0.369692 1.296190 -0.053487 -0.451352 0.000099
2 -0.775889 -1.462895 -1.607809 1.456480 -0.060560 -0.572771 0.001133
2 -0.792952 -0.922210 -2.637401 0.772157 -0.979696 -0.480753 0.002282
2 -0.784787 -0.305075 1.048266 1.403793 0.980237 0.837265 0.108530
2 -0.386585 -1.682310 -2.004383 0.906832 1.076854 0.765260 0.007625
1 0.245729 -1.686988 1.167147 -0.449046 1.178522 0.331744 -8.373734
1 -0.287874 -0.808714 1.395800 -0.934433 1.304792 -0.768450 -0.252044
1 -0.042674 -1.426331 1.398060 -0.690991 -0.907946 -0.994645 -6.691574
1 0.273148 -1.584925 1.402432 -0.595047 -1.551966 -0.360990 -10.171456
1 0.066455 -1.590362 1.393808 0.292817 0.585486 0.754715 -11.033952
1 0.371435 -1.602283 1.386294 0.768567 -1.262094 0.283135 -12.586125
2 -0.524352 -0.903965 1.417684 -1.776782 1.676876 -0.403879 0.001596
1 0.420571 -1.549204 1.129861 -0.063795 -0.893743 0.490417 -8.352560
2 0.421972 -0.727101 -1.060456 -0.944877 -0.439687 0.073221 0.001141
2 0.430564 -0.821257 -0.522666 -0.199669 0.208594 -0.404521 0.000062
2 -0.803621 -0.303567 -2.089683 -0.154992 -0.416130 0.864132 0.004503
2 -0.821643 -0.808368 -0.312067 -1.259484 -0.093799 -0.346768 0.030063
2 0.171418 -1.699582 -0.570281 0.779079 1.415324 -1.006417 0.003081
2 -0.532508 -1.708584 -2.435651 -0.618886 0.966089 -0.370611 0.000119
1 -0.300208 -1.708289 -0.014415 -0.026859 0.625688 0.696179 -0.001214
2 -0.637114 -1.317251 1.427697 0.854785 -0.681786 -0.397162 0.314075
1 0.226744 -1.486895 1.423649 -0.560017 -0.142719 -0.416512 -11.167141
1 0.063477 -1.692119 1.433240 -0.462160 0.280964 -0.221534 -12.359967
1 -0.067334 -1.531159 1.425352 0.825536 -0.375366 -0.056966 -7.323362
1 0.356671 -1.387901 1.422848 -0.186576 1.175642 0.264492 -8.985528
2 0.438020 -1.132968 -1.032697 -0.141369 1.171116 -0.192456 0.033821
1 0.441896 -1.662050 1.206511 0.230102 -0.165832 -0.426545 -10.687307
1 0.444148 -1.668014 1.013590 0.661336 0.471994 1.518497 -5.680864
2 0.438849 -0.934105 -2.323497 -0.426693 0.558413 -1.010357 0.002632
1 0.442002 -0.808887 0.407329 0.683026 -0.420628 0.025541 0.003209
1 0.158146 -1.554622 1.646689 1.053853 -2.198423 0.220795 -10.670716
1 0.234913 -1.218034 2.012716 0.954401 1.150881 0.581298 -4.818523
1 -0.033133 -1.346948 2.197365 0.556982 -1.420735 -1.042779 -5.076636
1 0.214592 -1.478250 1.708516 -0.849081 0.200914 -0.271236 -12.470030
1 0.152273 -1.404075 2.197236 0.410781 0.661072 -0.736968 -11.864547
1 0.235572 -1.537953 2.316037 0.539239 -0.144200 0.518465 -10.971818
1 0.243113 -1.300080 1.887364 0.377492 0.489410 -0.307527 -8.757227
1 0.146478 -1.418797 1.630200 -0.328537 -0.984221 0.107805 -12.317472
1 0.359995 -1.624039 2.281735 0.342236 -0.008909 -0.306552 -10.559707
1 0.393262 -1.246608 2.296024 -0.450223 -0.975536 1.303702 -5.260365
1 0.177632 -1.358176 1.815996 2.345710 -1.043621 -0.699773 -12.568395
1 0.238508 -1.429361 1.982672 0.275625 -1.202092 -1.048780 -8.576550
1 0.330711 -1.500680 1.614289 0.003435 0.198845 -0.493074 -8.670383
1 0.326689 -1.515509 2.106221 1.704033 1.101767 -0.396298 -10.882299
1 0.160226 -1.310408 2.381719 -1.193994 1.281698 0.236984 -4.159884
1 0.131953 -1.415738 2.039815 0.138873 -0.546295 -2.117378 -12.917536
1 0.182539 -1.642658 2.217953 -0.902539 0.966349 -0.439108 -11.722135
1 0.127684 -1.454543 1.769613 -0.734991 -0.939587 0.783181 -11.728127
1 0.210373 -1.505877 2.212753 0.321763 0.884705 -0.501914 -11.180523
1 -0.585395 -0.653056 2.114880 0.239492 -0.537596 -0.180470 -0.030838
1 0.191052 -1.453487 1.879950 0.415027 -0.702050 -1.295336 -11.815706
1 0.280878 -1.557499 1.688433 -0.017041 0.771672 -1.302644 -11.731282
1 0.266019 -1.355665 2.362611 1.317007 0.462547 0.372230 -9.994541
1 0.017446 -1.188480 1.936728 0.232490 -0.484292 0.961170 -3.693974
1 0.424131 -1.562113 2.118191 1.658110 -0.860251 1.539768 -11.112110
1 0.130585 -1.334410 2.113803 -0.735252 0.772806 1.023484 -12.176676
1 0.143843 -1.250817 1.824544 0.854157 -0.696761 0.805575 -9.421370
1 0.267586 -1.275021 1.646009 1.269716 -1.377232 -0.518291 -7.395247
1 0.016776 -1.468778 1.790125 -0.369735 0.352031 -1.908908 -12.925625
1 0.076528 -1.431958 2.121112 0.727813 0.151343 -0.689096 -11.730407
1 0.287765 -1.608261 2.371089 1.112219 0.782508 0.303637 -11.839843
1 0.203075 -1.449026 2.381081 -0.811643 -0.645338 1.427376 -9.313169
1 0.174691 -1.554887 1.767127 -0.018870 -0.680547 -0.423711 -11.465784
1 0.278057 -1.465928 1.828040 0.304043 -0.405422 0.825126 -6.195912
1 0.145400 -1.484313 2.295952 0.749767 -0.345598 1.445117 -8.178236
1 0.245531 -1.685814 2.095070 0.685177 -0.236591 -0.540508 -11.334346
1 0.363796 -1.494571 1.762593 -0.969828 0.567623 0.343188 -11.329667
1 0.347742 -1.293434 1.840469 -0.548155 0.239450 0.524671 -8.618027
1 0.071169 -1.504604 1.697679 0.120804 0.054763 0.624477 -13.342929
2 0.198164 -0.981827 2.467428 0.141493 -0.074116 -0.228187 0.136094
1 0.301370 -1.393506 2.176937 0.124978 0.075405 -0.325130 -10.643798
1 0.224321 -1.398440 2.082147 -0.032696 -0.716918 -0.902789 -11.074706
1 0.035450 -1.503046 2.024261 -0.118024 1.204849 -0.978433 -10.859983
1 0.033749 -1.482974 2.311438 0.752319 -0.108554 -0.322808 -7.816420
1 0.285630 -1.504832 2.401815 0.937379 -0.081010 0.245066 -10.245773
1 0.360282 -1.594197 1.896100 -0.574053 0.224257 -1.373624 -8.773643
1 0.077958 -1.620689 2.189526 -0.645775 0.211464 -0.799923 -12.795436
1 -0.087464 -1.606178 2.283624 0.326220 0.318412 1.437468 -9.678409
2 -0.694053 -1.517335 2.542214 -0.514016 -0.315385 0.080155 0.000297
1 0.235184 -1.506752 2.036593 -0.161847 0.627769 0.247988 -7.881444
1 0.150365 -1.266407 1.707507 -1.358734 1.311888 -1.595090 -9.426344
1 -0.024099 -1.474630 2.136526 -0.840100 -0.845869 0.158780 -12.040159
1 0.143910 -1.378191 1.936516 1.728184 0.205012 0.098864 -11.464013
1 0.202542 -1.325693 2.018812 0.229147 0.649540 1.456720 -9.907650
1 0.223266 -1.322654 2.168057 -0.603321 1.748392 -0.531950 -9.361105
1 0.299628 -1.307428 2.050268 -2.042317 -0.714290 -0.530590 -8.174586
1 0.078421 -1.430454 1.874863 0.804835 -1.464010 0.259640 -12.880705
1 0.208697 -1.555010 1.924454 0.912917 -0.582971 0.624706 -12.015310
1 -0.116903 -1.537778 2.171329 -0.996346 -0.208847 0.386741 -10.913141
1 0.336281 -1.468307 2.544053 0.058804 -1.041060 -0.715307 -6.698953
1 0.044038 -1.274851 1.725216 1.109583 -1.537398 -0.530626 -8.413694
1 -0.057083 -1.519204 1.853447 0.315830 -0.150070 0.188193 -12.090062
1 0.228972 -1.404182 2.270855 -0.614626 0.888946 0.405195 -11.641794
1 0.033861 -1.422603 2.221755 1.244664 -1.224666 -0.573875 -10.091741
1 0.187778 -1.226662 2.165871 0.409207 0.786058 -1.363795 -4.875239
1 0.226290 -1.472560 2.505390 0.963156 0.741660 0.199116 -6.058891
1 0.270764 -0.230815 1.639863 -0.128608 1.268044 -1.260297 0.000114
1 0.099547 -1.314185 1.996557 -0.956549 -0.762105 -0.774165 -9.866742
1 -0.120312 -1.537793 1.772812 0.269722 0.090127 -0.265849 -9.024753
1 0.137397 -1.342707 2.273976 2.224940 -0.013182 1.618596 -7.365680
1 -0.312524 -1.449346 1.918654 -0.645392 -0.102861 0.567037 -1.406089
2 0.123342 -0.556015 2.451441 0.240744 1.220920 0.222319 0.000006
1 -0.217859 -1.321775 1.727803 -0.319984 0.219963 1.682390 -2.783486
1 -0.155572 -1.519289 2.400954 -0.604931 1.567164 0.001545 -2.207782
2 -0.329437 -0.419965 1.853181 -0.293356 0.279911 -0.724447 0.000005
1 -0.087661 -1.421462 2.236847 0.681056 0.563222 -0.824953 -5.468569
1 0.102943 -1.367536 1.727695 1.694773 0.451909 1.100642 -10.670884
1 -0.076671 -1.289037 1.901945 1.772970 -0.439923 0.160991 -6.945749
1 -0.220413 -1.431586 2.265551 1.574428 -0.038307 -1.029901 -4.359565
1 0.303918 -1.489571 1.917156 -0.855411 -0.115196 -0.381823 -8.531177
1 0.343432 -1.273462 2.199258 0.200825 -1.552359 -0.535844 -7.709235
1 0.148004 -1.539950 2.373848 1.390191 0.199612 -2.801619 -6.285990
1 -0.092086 -1.480381 1.941438 1.048061 0.658107 -0.824241 -8.692188
1 -0.027478 -1.410468 1.874422 -0.953119 -0.240693 -1.132735 -12.927245
1 0.043059 -1.310261 1.903042 -0.420226 -1.988337 0.682787 -7.535596
1 0.099797 -1.509145 2.197400 -0.080114 0.360315 1.093344 -13.834468
1 -0.045764 -1.586127 1.955639 0.398691 -1.738283 -0.706304 -10.712915
1 0.238280 -1.283090 2.261683 0.882921 0.257998 0.978887 -8.239902
1 -0.139898 -1.334680 1.800734 -0.195385 0.261642 0.331314 -6.845680
1 -0.163089 -1.523712 1.887133 -0.023338 -0.881956 -0.191626 -7.389597
1 0.106845 -1.533267 1.842292 0.575367 0.251827 0.919478 -12.665164
1 0.372428 -1.603718 2.575821 -0.414754 -0.553497 0.900040 -4.428640
1 0.345922 -1.335968 2.299430 0.797323 -0.874545 1.155800 -9.158514
1 0.312682 -1.451364 2.308311 1.443311 1.187367 -0.404034 -11.042813
1 0.380353 -1.334266 2.111110 0.554287 -0.588076 -0.075450 -9.224281
1 0.208189 -1.365342 1.695307 -1.830544 1.101812 0.141845 -11.667792
1 0.353139 -1.331926 1.947148 0.780889 0.807082 0.773105 -8.923398
1 0.092219 -1.192675 2.249806 0.008635 -0.295085 0.593823 -2.664923
1 -0.080573 -1.422901 1.768839 0.144800 1.587160 -0.772063 -11.037502
1 0.086815 -1.627377 1.900893 -0.783965 0.134856 -0.384367 -12.041545
1 -0.098773 -1.405972 1.659053 -2.158709 -0.869974 -0.664480 -9.034067
2 0.278010 -0.887895 2.405907 0.499087 0.286930 0.730595 0.088527
1 0.157972 -1.260165 1.930623 -0.813932 0.597504 0.113058 -8.121172
2 -0.766928 -0.915156 1.773697 -0.212545 -0.673544 -0.347378 0.000040
2 -0.384349 -0.936831 1.683487 -0.644042 -0.362375 -0.921832 0.000038
2 -0.222099 -1.054886 2.102922 -1.000178 -0.286032 0.350453 0.000073
1 -0.091013 -1.379773 1.955331 -0.205476 -0.713129 0.664186 -7.371929
1 0.021602 -1.360374 2.069963 -0.070210 -1.020555 -0.840668 -11.539651
1 -0.097200 -1.558948 2.064723 0.768942 1.374732 3.317977 -10.815889
1 0.006910 -1.404521 1.688768 0.283275 -0.290347 0.057539 -12.044459
1 0.038444 -1.400605 1.964072 -0.669342 1.363506 -0.531546 -13.169801
1 0.293526 -1.398384 1.758733 0.527152 -0.186281 -1.698507 -10.492839
1 -0.131726 -1.421536 2.141787 0.214439 0.980115 0.788709 -7.506279
1 0.318295 -1.208439 1.726028 0.408731 0.357723 -0.266267 -5.034195
1 -0.218083 -1.489358 2.180133 1.165562 -0.242386 0.986690 -7.443801
1 -0.008752 -1.282639 1.991270 -0.836553 1.174454 0.526496 -9.096128
2 0.277119 -0.983153 1.978640 0.703543 -0.739312 0.535750 0.368850
1 0.387005 -1.449124 1.969788 0.095211 -0.744909 -0.471388 -10.033941
1 -0.157688 -1.429508 1.567660 0.477035 0.275227 0.826882 -8.320461
1 0.377594 -1.548832 2.350830 -0.587280 1.110120 0.636399 -11.112240
1 0.300652 -1.575163 2.475357 -0.266258 -0.462938 0.356867 -11.255641
1 -0.530210 -1.472618 1.941927 0.326761 -0.234207 0.409194 -0.478919
1 0.032354 -1.536468 1.919889 0.223978 0.748700 -1.131281 -11.343736
1 -0.061463 -1.449799 2.038709 -0.710317 -0.865886 0.172108 -11.142342
1 0.337696 -1.418498 2.063372 -0.214571 0.936365 -0.703497 -11.037992
1 -0.504775 -0.977940 2.192479 0.348405 -0.569964 0.303338 0.009894
1 0.059961 -1.341207 1.816668 -0.742313 0.164517 -0.713979 -7.422214
1 0.219959 -1.189386 1.748516 -0.017904 0.286674 2.108812 -4.896823
1 -0.032535 -1.330281 1.769921 0.059846 2.049171 1.249071 -9.491141
1 -0.038012 -1.499723 1.711403 -0.542798 0.619453 -2.582967 -10.593732
1 0.173430 -1.491776 2.118743 0.370071 -0.646818 0.341266 -10.983507
1 0.283647 -1.594327 2.168366 0.944164 0.544492 -1.259192 -8.648314
1 0.066788 -1.599705 2.004914 0.012624 -0.806238 0.440396 -12.385234
1 0.181387 -1.638673 1.831192 0.908742 -0.380055 0.738207 -11.498529
1 -0.162805 -1.423507 1.862344 2.288693 -0.431922 0.485128 -7.070901
1 -0.122668 -1.622986 1.846703 1.315014 -0.503508 0.337084 -10.759465
1 -0.246157 -1.317402 2.240941 -0.132894 -0.788113 -0.112423 -1.885696
1 -0.208098 -1.591964 2.151810 0.752798 0.388987 -1.272108 -8.550927
1 -0.224374 -1.647271 1.892338 1.133736 1.394626 -1.124684 -6.321294
1 0.294676 -1.235920 2.375334 0.242200 1.369326 -0.390213 -4.461296
1 0.188013 -1.588114 2.085687 1.139701 -1.102469 0.286863 -9.684492
1 -0.080145 -1.333687 2.042743 0.675817 1.336889 1.153242 -5.044754
1 0.038354 -1.251288 2.103395 0.216002 1.360101 1.028697 -6.492882
2 -0.299556 -0.754647 2.783788 -0.566529 -1.088964 -0.299027 0.026372
1 0.362636 -1.417082 1.671742 -1.642207 -2.041662 -0.130096 -11.243935
1 0.075746 -1.299288 2.198309 -0.896047 -0.650212 -0.308607 -8.348107
1 0.117844 -0.958505 2.349133 -0.460856 0.908515 1.002083 0.015656
2 -0.251625 -0.676519 2.077867 0.522799 2.268170 -0.344434 0.000038
1 -0.097777 -1.300627 1.680769 0.401329 -0.316891 -0.111130 -6.086698
1 -0.261065 -1.295833 2.632744 -0.752771 -0.648236 -0.122616 -0.642879
1 -0.711427 -0.443020 2.228922 -1.185824 2.248554 0.466461 -0.014565
1 0.368488 -1.312624 1.734514 0.283689 0.544050 0.438728 -10.024635
1 0.011348 -1.574641 1.780514 0.094570 -0.515203 -0.413237 -12.810803
1 -0.168325 -1.690434 2.237846 -0.698767 -0.912765 -2.538918 -7.337433
1 -0.303467 -1.406147 2.151857 1.768485 -0.543066 -0.339578 -2.867331
2 0.160710 -0.853943 2.689431 0.573573 0.740620 -0.464205 0.000060
1 -0.115769 -1.153701 2.616105 0.118625 0.776339 -0.394126 -0.079192
1 0.252133 -1.293200 1.778865 0.748439 0.103334 -0.981627 -11.141505
1 -0.009971 -1.556621 2.392551 -1.718572 0.634956 0.370292 -6.083716
2 0.074810 -1.110294 2.452677 1.242433 -0.544276 -1.045130 0.006365
1 0.214364 -1.677618 2.305347 -0.105493 -0.353291 2.091649 -11.383704
1 0.117743 -1.502155 1.967970 1.479274 -0.218236 -0.195867 -12.377259
1 0.167656 -1.626350 1.984719 -0.627028 0.382668 -1.389821 -10.316578
1 -0.183375 -1.544629 2.278569 1.285366 1.471280 0.456660 -7.386136
1 -0.018491 -1.657309 1.859012 -1.121972 -0.170696 -0.994030 -11.730875
1 0.012813 -1.138398 2.021921 -0.080933 0.594706 0.137429 -1.067262
2 -0.581245 -0.200311 2.091476 -0.997913 0.546276 -0.301257 0.000059
1 -0.187468 -1.615304 2.036545 -0.089326 1.921018 1.231727 -9.973323
1 0.096090 -1.617677 1.722005 0.759583 -0.145825 -0.375868 -12.298409
2 0.244709 -0.472455 3.096292 -0.198919 0.575481 -0.063034 0.001046
1 0.041434 -1.224507 1.843133 0.078720 -0.854855 -1.045077 -6.152047
1 0.295109 -1.409338 2.462445 -0.450526 -0.195056 -0.948094 -7.522284
2 -0.712657 -0.239646 2.833810 -0.253390 0.953371 -0.495335 0.002914
1 0.058099 -1.593357 1.625918 -0.829676 -0.119061 1.307062 -12.002570
1 0.117862 -1.580488 2.280114 0.230433 -0.050090 -0.461658 -11.428734
1 0.093478 -1.550833 2.091701 0.465602 0.370195 -0.893371 -9.325941
1 0.264666 -1.642662 1.889878 1.244961 -0.934270 0.173314 -11.690633
1 0.275852 -1.566212 2.582869 -0.227549 -1.649508 -1.615821 -6.059050
1 0.047416 -0.346671 2.999480 1.435110 1.095080 0.489264 -0.015613
2 -0.534709 -1.620879 2.227141 0.391254 -0.438863 -0.357915 0.001131
1 -0.253878 -0.865133 2.689677 0.056512 0.057592 -0.645743 0.022248
2 -0.786439 -0.596599 2.776520 -0.251134 -0.211729 0.692814 0.023343
1 -0.178970 -1.522046 1.643898 -0.009156 -1.663192 0.236134 -7.700856
1 -0.185931 -1.485460 2.019279 -0.763009 1.017155 -0.707658 -7.716251
1 -0.265955 -1.628374 2.288937 -0.479665 -0.706608 -1.290397 -4.645634
1 -0.205116 -0.334970 2.626715 -0.317942 -0.302954 -1.955492 -0.000424
2 -0.629551 -1.372180 2.384370 -2.001590 1.373103 -0.094269 0.000271
1 -0.204881 -1.407459 2.680576 0.174620 0.357301 0.146225 -0.632556
1 -0.272969 -1.538984 1.939621 -0.326117 1.088500 2.103280 -5.666672
1 -0.411627 -0.514548 2.219288 0.336753 0.320774 0.753297 -0.022789
2 0.214280 -0.932189 1.887355 0.894405 -1.436755 -1.297262 0.369622
2 0.028885 -0.557208 1.976721 -0.028911 -0.804828 -0.686354 0.000218
2 0.206508 -1.528761 3.028765 1.487743 -2.722970 0.365717 0.001062
2 -0.486916 -0.650811 2.753045 -0.382612 -1.799446 -0.141992 0.000397
1 0.367547 -1.324167 2.409259 1.972596 -0.460530 -0.897859 -7.132946
1 0.375073 -1.452544 2.408603 0.392067 -0.193074 0.868788 -10.225620
1 0.293660 -1.597417 1.795400 0.573469 0.354300 0.875539 -11.944243
2 -0.216374 -1.202341 3.078749 0.393532 0.042119 0.410522 0.000008
1 -0.088733 -1.641321 2.173593 0.602881 0.262318 -0.653544 -10.713025
1 0.149037 -1.652738 2.398242 -0.357846 0.628740 -1.252471 -11.261145
2 -0.071345 -1.324825 2.841276 0.929424 -1.508941 -0.996285 0.553713
1 0.174294 -1.601414 2.503547 -0.248594 1.295603 0.132510 -7.785206
1 0.249347 -1.694934 2.427481 0.066317 -0.839878 0.098300 -11.912881
1 0.076311 -1.503416 2.796292 1.173287 0.506756 -0.394169 -0.283114
1 0.297958 -1.572188 1.988338 0.682049 -0.851421 -0.248948 -11.619363
1 0.214831 -1.643139 1.723790 1.156433 0.027729 0.299283 -12.580118
1 -0.064838 -1.601979 1.709851 0.146087 -0.276878 0.384178 -11.024149
2 0.044937 -1.039915 1.886336 0.404505 -0.124114 0.486701 0.024764
1 -0.281262 -1.512822 2.069570 0.130266 -0.092144 -1.260860 -5.691757
1 0.002054 -1.367379 2.759378 0.548148 0.533337 -1.441821 0.265185
2 -0.151617 -0.344316 2.118174 -0.062224 0.296355 1.839197 0.000250
1 -0.008466 -1.553198 2.210561 -0.796870 -1.163741 -0.344215 -11.154857
2 -0.653424 -0.917947 2.175066 0.317734 1.280604 0.143832 0.012975
2 -0.378309 -1.555987 2.369854 0.687163 -0.492968 -0.790985 0.021831
1 -0.598479 -0.207942 2.972742 -0.343823 -0.108164 -0.511801 -0.001592
2 -0.498705 -0.213297 2.404081 0.009848 0.093250 1.993674 0.000011
2 -0.243801 -0.660454 2.471432 0.235148 -1.845534 1.066631 0.000014
2 -0.338589 -0.384832 2.746602 0.233238 -0.754176 -0.072320 0.006055
2 0.235094 -0.261241 2.974642 -0.817402 0.378117 0.131597 0.001599
2 -0.609426 -0.878894 2.497806 0.713368 -0.165184 0.964517 0.000008
1 -0.728303 -1.418505 1.698629 0.097077 0.772099 -0.369934 -0.017703
2 -0.385934 -1.052300 2.814906 1.828005 -0.319368 -0.300423 0.000052
1 0.017178 -1.682437 1.754335 1.307200 1.281792 -0.735245 -12.177069
1 0.332091 -1.647305 1.691012 -0.078625 0.804945 -1.604431 -10.544394
2 -0.562015 -1.321570 2.673567 -1.544364 1.885333 -1.713318 0.000093
1 0.151913 -1.672795 2.123049 0.758250 0.941990 -0.113819 -9.742821
1 -0.081384 -1.687836 1.996454 -0.352661 -0.514032 1.031378 -11.086541
1 -0.049263 -0.253356 2.296980 1.030437 -1.053647 0.538682 -0.001202
2 0.183081 -0.269564 2.157870 -0.198017 -0.939382 -1.086116 0.000029
1 0.017831 -1.613659 2.287445 0.459286 -0.729553 1.670403 -10.553226
1 -0.138974 -1.694216 1.698283 0.105427 -0.065090 -1.109391 -10.767076
1 -0.316517 -1.610339 2.067606 0.276975 -0.325209 -1.103212 -5.060055
1 0.001461 -1.587571 2.091328 0.953147 1.637353 -1.195409 -10.153479
1 0.340165 -1.618717 2.092320 -0.232690 0.221960 -0.799741 -9.562399
1 0.362851 -1.660232 2.449252 -0.701755 1.862935 -1.248436 -12.761625
1 0.267456 -1.406563 1.619980 -1.353990 -0.743220 -0.028688 -11.637197
1 0.411924 -1.594030 1.601107 1.433181 -0.585531 -0.456376 -12.306245
1 0.120770 -1.692378 1.622818 -0.279752 0.626974 -0.989257 -11.342287
1 -0.225040 -1.616605 1.674361 0.048770 0.553213 -0.368638 -6.846573
1 0.368775 -1.684120 1.862429 -0.145589 -1.287159 -0.709696 -9.028417
1 -0.337416 -1.623128 1.964041 -0.403636 1.700453 -0.033817 -6.239133
1 -0.607258 -1.619225 1.965216 -0.100049 1.316479 1.010550 -1.475068
1 0.416461 -1.575450 1.979448 -0.029210 1.067224 -0.100204 -9.981282
1 0.407366 -1.534775 2.481185 0.341103 0.614899 -0.490579 -10.638410
2 0.209843 -0.473874 1.867067 -1.652515 0.797118 0.846793 0.000213
2 -0.283036 -0.367413 2.915675 -1.872253 0.000185 -1.384907 0.003754
1 0.088972 -1.220470 1.617709 1.184416 -0.677523 0.305586 -3.730444
1 -0.242567 -1.512722 1.549959 0.012115 1.845317 -1.970365 -6.576857
1 0.076098 -1.492110 1.585326 -1.078188 -0.955801 0.190241 -11.989967
1 -0.067148 -1.396949 1.501125 0.651027 1.270008 -0.073820 -7.018074
1 -0.345323 -1.445636 1.574053 -0.387980 0.198998 0.100039 -1.459271
2 -0.196425 -1.118248 1.619351 0.367013 0.083721 0.550298 0.000856
1 -0.010801 -1.437058 1.581903 0.381091 1.011154 -1.556190 -9.539927
1 0.340437 -1.689192 1.579677 -0.906370 0.860050 -0.791868 -11.246232
1 0.259387 -1.679493 1.632076 -0.204049 0.592255 -0.816708 -8.509039
1 -0.137218 -1.531810 1.542696 -0.151030 -1.703123 0.142001 -9.864736
1 -0.034375 -1.563398 1.590006 0.485653 -0.366806 0.219921 -9.396467
1 0.167138 -1.614788 1.570030 -0.255803 -1.902985 -0.264620 -9.569510
1 0.076227 -1.368021 1.557025 0.183192 0.289604 -0.856158 -9.354920
1 0.288018 -1.433223 1.509918 0.251343 -0.345595 -0.119725 -12.028937
1 -0.114798 -1.621154 1.610235 0.539815 -1.011169 -0.119747 -10.175074
1 0.012574 -1.316989 1.634048 0.264781 -0.437261 -0.927023 -7.615134
1 0.293239 -1.593816 1.584660 -0.671842 -1.212303 1.318490 -12.843031
1 0.052034 -1.488255 1.475177 0.141394 -0.354097 -0.898161 -9.355443
1 -0.214533 -1.341592 1.567427 0.634117 -0.349319 -1.131571 -3.334656
1 0.070275 -1.620305 1.521729 -0.838907 -0.049723 0.163269 -12.305449
1 0.217912 -1.497039 1.592562 -0.326078 -0.073380 1.087762 -11.901514
1 0.411486 -1.473398 1.573243 -0.082859 -1.013611 -1.117008 -8.110721
1 0.210755 -1.339573 1.563498 0.361345 0.222760 -0.450062 -7.718077
1 0.025422 -1.688210 1.949118 -0.811994 -0.807555 -0.558912 -9.654318
1 -0.715966 -1.663548 1.827311 0.455470 -0.055089 0.794663 -0.160129
1 -0.686411 -0.405023 1.575605 0.518631 0.081852 -0.094049 -0.708168
2 -0.735793 -1.259506 2.852722 0.745458 -0.438819 0.314467 0.015076
1 -0.492093 -1.634688 1.983062 -0.826491 1.233461 0.993212 -3.171271
1 0.348834 -0.740984 1.634467 -0.793147 -0.407578 -0.269766 -0.000670
1 0.012895 -1.349915 1.460943 0.097246 0.792334 0.124497 -5.772216
1 0.352950 -1.357850 1.581055 0.005522 0.505413 1.798262 -7.752353
1 0.327050 -1.534125 1.495299 1.273077 0.197072 1.159942 -12.504896
1 0.155533 -1.535736 1.508560 -0.428375 -0.332337 1.339351 -11.451324
1 0.374443 -1.623395 1.493221 1.215533 -1.228202 0.184152 -11.239362
1 0.174222 -1.427585 1.529291 0.580412 -0.953173 0.934654 -10.393001
2 0.028326 -0.496970 1.524157 0.388568 -1.495269 0.240556 0.000003
1 -0.222226 -1.555333 1.449423 1.255908 0.704301 -0.559014 -6.627354
1 -0.054914 -1.626721 1.448721 -0.142786 0.681997 -0.728807 -7.814696
1 -0.182785 -1.644537 1.487219 0.049370 -1.106457 1.069074 -8.644958
1 -0.155772 -1.462604 1.457890 -0.237173 -1.198810 -0.302508 -7.912622
1 0.241712 -1.340548 1.457885 1.053880 1.046149 -1.035808 -6.627519
1 0.236814 -1.604372 1.490942 -0.762619 0.442415 0.532348 -10.517358
1 -0.210731 -1.691466 1.594124 -1.199198 -0.129186 -0.794494 -9.875017
1 -0.028285 -1.670103 1.634416 1.379009 0.267001 -0.356708 -11.462130
1 0.068483 -1.587003 2.516828 0.463921 1.867081 0.822818 -4.525768
1 0.358052 -1.705139 2.353185 0.636337 -1.551182 -0.490750 -11.248271
1 0.006814 -1.694644 2.178991 -0.379948 0.150194 0.151925 -11.224650
1 -0.017147 -1.687067 1.527380 -0.352128 0.895249 1.750239 -11.114929
1 -0.073631 -1.657852 2.377297 -0.259778 0.171019 0.915843 -8.281903
1 0.039493 -1.648068 2.402972 -0.131383 -0.175514 0.262244 -5.936405
1 0.261119 -1.667493 2.524923 0.555420 -0.398205 -0.603790 -9.798429
2 0.277938 -0.946109 3.089442 0.410647 -0.764831 -0.424335 0.000002
1 0.357937 -1.543846 2.211377 0.568038 -0.503466 -0.810954 -8.746896
1 0.390769 -1.499563 1.863552 0.726596 0.537675 -0.381754 -10.664363
2 0.363162 -1.127926 1.492475 0.126845 -0.193483 1.277177 0.009766
1 0.280799 -1.693075 2.220794 0.425222 -0.385008 1.083859 -11.890811
1 0.109103 -1.685963 2.307321 0.174444 0.901623 1.505984 -11.954313
1 0.433253 -1.451277 2.104032 1.300710 -0.006565 -0.269221 -10.884871
1 0.381481 -1.391639 1.825745 -1.342483 -1.205053 1.973456 -11.719253
1 0.058407 -1.689565 2.552300 1.440481 -1.225633 -0.776927 -6.061975
1 -0.123990 -1.685431 2.090460 -1.499813 0.314903 0.195504 -8.994762
1 0.312361 -1.687271 2.002156 -0.312186 0.003217 0.492215 -10.516265
1 -0.799446 -0.650563 2.977855 -0.166252 1.291762 -2.977821 0.006816
1 0.420655 -1.505842 1.450051 0.371786 0.671039 -0.155980 -13.352023
1 0.406222 -1.396267 2.229261 -0.078983 -0.606190 -0.615111 -9.522249
2 0.390135 -0.724018 2.490788 -1.330153 -1.339803 -0.995247 0.000550
1 -0.421975 -1.682073 1.449825 -0.075696 0.696287 -1.813998 -2.819746
1 0.158219 -1.650064 1.446022 -1.026991 -0.307128 -0.563467 -10.716765
1 -0.179698 -1.332803 1.458922 0.096786 -1.263368 1.179239 -3.108515
1 0.132583 -1.399714 1.435055 -1.533216 -0.036282 -0.363212 -8.334876
1 0.312764 -1.681029 1.440358 -0.229429 1.251937 0.590034 -11.736465
1 0.188814 -1.705081 1.526745 0.329643 -0.144755 0.037538 -11.236988
1 -0.313654 -1.694089 1.875692 0.232775 -0.245259 -0.667643 -7.422332
1 -0.406596 -1.693352 1.989980 0.265953 -0.562397 -2.076206 -5.311460
1 0.107648 -1.699828 2.016495 0.551133 0.716896 -1.400757 -11.041399
1 -0.263179 -1.694002 2.043451 0.547436 -0.145137 0.210361 -8.904599
1 0.173570 -1.710055 1.918868 0.891956 -0.638151 -0.925535 -12.305225
2 -0.327791 -1.622479 3.109992 -0.498178 0.143640 -1.197346 0.064124
1 0.435382 -1.681239 1.646590 0.187426 0.903955 -0.326017 -13.884791
2 -0.811929 -1.413030 2.850545 -0.296182 -0.340494 -0.225554 0.008329
2 -0.823579 -0.482086 2.413952 -0.633805 -0.829691 -0.610770 0.000347
2 -0.794040 -0.997692 3.073795 1.066368 -0.955685 -0.003151 0.000012
1 -0.811832 -0.396999 1.552490 0.730030 1.673089 -0.447802 -0.702836
1 -0.267747 -1.709378 1.458715 -0.682008 0.494348 -0.213873 -8.764277
1 0.403305 -1.711695 1.749229 -0.274417 1.059670 -1.259896 -12.373216
1 0.366906 -1.697206 2.553403 -0.446911 0.778361 -0.685682 -6.772789
1 0.435159 -1.383771 1.517557 -0.659956 2.632311 0.824746 -8.224174
1 0.440849 -1.249131 1.976498 0.326491 -0.419658 -1.075997 -5.337978
2 0.117380 0.999363 -1.392492 1.028098 0.257283 1.130579 0.014352
1 0.071836 1.397666 -0.940083 -0.258448 0.416306 0.918965 -0.002677
2 0.268610 1.041854 -1.649206 0.414827 0.193575 -0.377298 0.000043
1 -0.508238 1.805765 -1.739832 -0.251409 0.579520 -0.153343 0.013002
1 -0.684806 1.994160 -0.961832 0.193489 -0.197475 0.784136 -0.024102
2 0.318040 1.149176 -2.112289 0.747631 -1.054222 -0.999824 0.000023
2 -0.674695 0.482863 -0.863524 0.315785 -0.713297 1.430384 0.010070
2 -0.552898 2.635839 -1.463146 -0.149298 -0.407931 -0.216095 0.004823
2 -0.111097 2.091408 -2.782556 -0.178504 0.850497 -0.168407 0.002829
2 -0.027085 1.836152 -2.936808 0.048088 -0.396008 0.024568 0.000601
2 -0.113528 2.543312 -2.154543 0.126338 0.830278 -0.926142 0.000281
2 -0.744942 1.651957 -2.046723 0.196646 -0.792446 -0.655377 0.001230
2 -0.270434 0.330042 -2.884809 0.280392 -0.654666 -0.312679 0.000044
2 -0.062384 1.746195 -1.220412 0.583498 0.052758 0.582557 0.013209
2 -0.659813 1.537616 -0.377294 -0.695416 -0.616784 0.881625 0.003152
2 0.385308 0.744208 -1.612243 1.884168 0.501680 -0.448995 0.060888
2 0.195898 2.994080 -1.848351 0.129258 0.303168 -1.568277 0.015754
2 -0.668410 0.915577 -0.991649 0.440151 0.636342 0.712315 0.002155
2 -0.319689 1.502845 -1.706954 -0.055773 -0.230124 -0.505713 0.005518
2 -0.158673 0.349996 -2.427957 0.530627 -0.831111 -1.146114 0.000001
2 -0.529975 1.068775 -1.247937 -0.638295 -1.142431 0.211439 0.000304
1 -0.723314 1.811741 -1.113509 -0.315637 -0.049475 -0.145492 -0.027509
1 -0.035910 1.449469 -0.466689 0.186061 1.244692 -0.096696 -0.867588
2 -0.078939 2.000278 -2.166491 0.036888 -0.503369 0.368052 0.006458
2 0.155369 0.957929 -2.632256 0.111083 -0.271821 -0.376135 0.001575
2 0.043877 1.745344 -1.356245 0.180828 1.227139 1.701347 0.005812
2 -0.608103 1.654192 -2.352543 0.095818 -0.555873 -0.843021 0.012857
2 0.346079 0.877146 -1.900516 0.164234 -2.343973 -0.440866 0.001094
2 0.342151 2.209709 -2.906709 -0.259753 -0.752017 -0.394272 0.001585
1 -0.112050 1.905321 -1.176882 0.228916 0.733572 -0.599447 0.005883
2 0.321291 1.178217 -3.029237 -1.007234 0.716856 -0.360637 0.006621
2 -0.503851 2.557693 -1.644895 0.616004 0.558816 -0.337440 0.000884
2 -0.236308 1.412831 -1.234806 0.104727 -0.194388 0.592690 0.000816
2 -0.250507 0.654609 -1.338785 0.198521 -0.961989 1.732384 0.000057
1 0.015484 0.977285 -1.194087 0.974906 0.130412 0.642371 0.067389
2 0.185730 2.347401 -0.865678 0.017633 -0.270441 1.244493 0.000085
1 -0.746078 2.062940 -1.305737 -0.469590 0.296289 1.061334 -0.003438
2 -0.191942 1.406309 -1.587710 0.041880 0.171841 0.091691 0.002187
2 0.119956 2.660057 -1.014757 -0.411980 1.039060 0.600265 0.000044
2 0.191127 0.857163 -0.732542 0.863311 0.121796 -0.119673 0.002611
2 -0.143818 1.659886 -2.015934 -0.053344 0.153222 1.070467 0.000002
2 0.126787 2.106119 -1.465410 0.432308 -0.622566 -0.349549 0.001855
2 -0.200278 1.614223 -1.245139 -0.808422 -0.382946 -0.386185 0.002361
2 -0.263642 3.047487 -2.382159 0.042632 1.550876 -0.705729 0.000111
1 -0.242734 0.816718 -2.426318 0.090747 -2.532633 0.609821 0.015924
2 0.072746 3.068668 -0.394857 -0.357438 1.939558 0.511636 0.000267
2 -0.338947 0.907626 -1.054354 -0.319513 0.412970 -0.298681 0.004135
1 -0.031022 2.980558 -2.201221 0.018071 0.909629 0.027865 -0.300954
2 0.020520 0.912409 -1.827818 -0.335124 -0.699053 -0.623302 0.091193
2 0.134068 2.414517 -1.382202 0.112486 1.154573 0.427355 0.000012
2 -0.292296 2.342708 -1.893002 -0.375934 0.639685 0.431410 0.000839
1 -0.462084 1.617104 -2.294790 0.276267 0.522069 0.466916 0.012858
2 0.373162 2.354233 -1.926184 1.401894 0.228913 -0.629051 0.000324
2 -0.251378 1.806238 -1.403578 -0.832079 0.023940 0.113916 0.000106
1 -0.635123 2.916815 -3.099323 0.301124 1.777830 -0.508308 0.002134
2 -0.368040 2.001641 -2.374283 -0.651942 -0.411237 -0.903502 0.000132
1 -0.614228 2.504193 -1.248800 -0.584291 0.402363 0.571888 -0.011745
1 -0.515873 1.139417 -2.648283 -0.621181 0.103455 -0.199485 0.000366
2 -0.507769 2.013284 -1.406967 -1.566671 0.061830 -0.481469 0.004569
2 -0.161517 2.087597 -2.292313 0.066620 -0.533825 -0.414480 0.005326
2 -0.002220 0.908628 -1.448288 1.039306 -0.014476 0.877983 0.014111
2 -0.456968 0.178215 -1.794002 0.543428 -1.018683 0.827956 0.000439
2 0.400291 2.042790 -1.661870 0.539446 0.169665 2.080021 0.046291
2 -0.502581 2.189338 -0.933554 -1.057048 -0.138633 0.912464 0.000077
2 0.211379 1.773307 -0.733428 0.857123 0.246633 0.240638 0.000045
2 0.439334 0.886890 -2.298199 1.402256 0.588298 0.200280 0.000293
2 0.352669 0.763447 -0.722355 -0.425627 0.757454 -0.429167 0.006184
2 0.152564 3.090107 -2.070072 -0.111841 1.126008 0.296335 0.121351
2 -0.691257 0.859811 -1.844193 -0.002792 -0.064586 0.240736 0.000455
1 -0.081880 2.951845 -2.064148 -0.894034 0.533212 -0.391088 -0.332110
2 0.134842 2.699915 -1.910001 0.387911 0.175339 -1.018107 0.000163
2 -0.540532 2.781367 -0.725126 -0.601896 0.081190 -0.402731 0.078476
2 -0.031192 0.305375 -1.746543 -0.995997 -0.626904 -0.190556 0.017320
2 0.212068 2.427357 -1.762860 1.061880 0.278523 -1.054005 0.071509
1 -0.683375 3.075978 -2.525955 -0.339500 0.168854 1.022902 -0.000151
2 -0.305612 2.835752 -1.863259 -0.002300 0.311094 -0.749805 0.000162
1 0.091130 1.166567 -3.014557 0.336178 1.434247 -0.718222 -0.063882
2 -0.049769 2.129370 -1.802431 0.777149 0.353488 0.090333 0.021980
1 -0.123356 1.909644 -2.760472 -0.550107 0.203820 -0.769280 -0.073586
2 -0.087346 0.788769 -2.440191 0.675358 -0.237637 -1.014702 0.015925
2 -0.052496 1.385336 -2.870590 -0.560062 0.352891 -1.056340 0.000033
1 -0.666978 2.790932 -1.166767 -0.498178 -0.041936 0.264269 -0.021593
2 0.137568 2.307230 -3.120769 -0.679211 -0.512130 -0.782024 0.000626
2 -0.454664 1.628349 -0.784373 -2.228055 -0.876016 -0.563387 0.003923
2 -0.168877 2.181736 -1.888302 -0.905734 0.010598 0.447453 0.020352
1 -0.085460 1.369539 -0.542884 1.182142 1.312198 1.770433 -0.868188
2 -0.404679 1.279766 -2.273326 -0.457471 0.411334 0.351000 0.000005
2 -0.099691 0.947649 -0.926628 -0.355414 -0.647902 -0.529172 0.000708
2 -0.273294 0.746269 -1.003858 -0.033665 -0.273105 -0.742754 0.030171
2 -0.113332 1.019010 -1.136736 0.158692 -0.557462 -0.642047 0.041818
2 -0.357926 2.360405 -1.611708 -0.509155 -0.880573 -1.636292 0.000101
2 -0.489368 1.012771 -1.932479 -0.007759 -0.037242 0.273470 0.055120
2 -0.475758 2.986776 -1.770576 -0.288821 0.580921 0.512015 0.001476
1 -0.008057 2.572633 -2.358434 0.973942 -0.470417 -2.293680 -0.000398
2 0.011093 1.425050 -1.186548 0.578702 0.998099 -0.353752 0.000158
2 -0.333791 1.883144 -0.705092 1.010119 0.748751 -0.816813 0.012473
2 -0.539255 2.201136 -1.449960 -0.306108 -0.554401 0.658530 0.001634
1 -0.414512 2.270514 -1.241560 -0.081574 0.110569 0.478551 -0.006297
2 -0.464669 2.034603 -0.728956 -1.429472 -1.128315 0.428542 0.001026
1 0.405181 1.186039 -0.942000 0.142890 0.143176 0.016160 0.098622
2 0.017132 1.034710 -1.889548 0.476150 -0.361680 0.005682 0.091189
2 -0.093786 2.707292 -1.839407 1.047456 -0.329400 0.131093 0.000194
2 0.034034 2.053900 -2.015759 -0.047488 -1.111228 0.549783 0.008828
2 -0.708853 2.054514 -0.666547 -1.088525 0.407011 0.304551 0.054616
2 0.376910 1.749973 -2.712060 2.056720 -1.094689 -0.430048 0.000131
2 -0.572590 0.765806 -1.109741 -1.270614 -0.128819 -0.088777 0.000717
2 -0.592009 2.785546 -2.201316 -0.835123 0.280749 -1.067691 0.000013
2 0.230532 2.266384 -2.232090 1.771078 -0.008132 0.188139 0.000013
2 0.046352 2.914040 -0.745375 1.155715 -0.161585 0.262484 0.000277
2 -0.391355 1.202840 -1.139482 0.358628 0.089382 -0.489710 0.002332
2 0.122818 1.159052 -0.990358 -1.276370 0.042179 0.571858 0.004473
2 -0.673514 0.353931 -2.453155 0.271106 -1.006395 -1.161461 0.000011
2 0.056831 2.264624 -1.700740 0.146089 -0.719010 0.017833 0.001188
2 -0.340515 1.998828 -1.846909 0.571920 -0.270834 0.704899 0.000093
2 -0.745412 2.544001 -1.409473 -0.983840 -0.238130 1.930142 0.011013
2 -0.127544 3.045247 -0.793020 0.725208 1.140451 -0.819121 0.000265
2 -0.044743 0.842992 -3.012695 -0.736508 0.734593 -0.373562 0.003671
2 -0.337055 1.326517 -1.694232 0.272367 -0.947825 1.741949 0.005232
2 -0.622183 2.854158 -1.685193 0.501755 -0.395318 1.245420 0.000675
1 0.426421 2.607717 -2.870000 0.267861 -0.285691 -0.240048 0.219025
1 0.099750 2.715455 -1.547247 0.403044 -0.350122 -1.007387 -0.001889
2 0.194818 2.003153 -2.006397 -0.331645 -0.063587 0.264598 0.007451
2 -0.651408 2.206355 -1.251662 0.076123 0.255176 -1.253386 0.003733
2 -0.563673 2.225701 -2.450785 -1.454681 0.021704 0.945429 0.000328
2 -0.481220 2.847572 -0.606673 -1.562271 1.521589 1.425415 0.044274
2 -0.534937 0.437642 -2.086731 -1.131012 -0.016856 -0.777273 0.002244
1 0.370172 0.662511 -1.881156 0.612362 0.206555 -0.850549 -0.259956
2 -0.563545 2.735075 -2.889954 -0.061511 -0.648207 0.397324 0.006184
2 0.208002 2.302405 -2.626294 -0.132720 0.341165 1.672844 0.000071
2 -0.686132 1.560145 -1.100931 -0.446429 1.843995 1.844994 0.008338
2 -0.243280 0.909449 -1.234671 0.795777 0.324392 -0.202391 0.002242
2 -0.413348 2.210817 -3.021317 -0.143812 0.705319 0.492478 0.057804
1 0.231267 2.464616 -2.816812 1.649512 -1.179208 0.111082 -0.020537
2 0.286462 1.670506 -1.835898 -0.047314 -0.974541 -0.004086 0.000011
2 0.102788 1.290072 -2.563420 -0.480977 -0.552118 0.814575 0.007820
1 0.324351 2.369635 -1.702514 -0.293631 0.960165 1.022872 0.025990
2 0.054051 0.264695 -0.503857 -0.138137 -0.520357 0.934623 0.000260
1 -0.109045 2.932238 -1.467970 0.307632 -0.804160 -0.134249 -0.004309
2 0.201253 0.752054 -0.545500 1.113611 -0.831845 1.276438 0.000959
2 -0.251159 0.671824 -0.556149 -2.915584 -0.035606 -1.206038 0.001117
1 -0.618209 1.761547 -0.584768 -1.079607 -1.198777 -0.365109 0.007371
2 0.188838 2.858125 -0.441865 -0.192879 1.193120 -0.107129 0.000167
2 -0.529902 2.787844 -0.435454 0.170145 -0.250412 0.687398 0.003296
2 0.072286 1.003094 -1.055824 -0.413596 0.652861 1.431755 0.032486
2 -0.493949 1.203983 -2.984842 -2.540630 -0.636887 0.341158 0.000024
2 -0.616209 1.973621 -1.546497 -0.097638 -1.384185 1.489135 0.003459
2 -0.303005 1.490830 -2.785378 -0.307065 0.295941 0.610876 0.000050
2 -0.020863 1.691053 -0.910690 -0.640693 -0.421397 0.548692 0.000032
2 0.100519 2.551909 -0.660044 0.721829 -0.419943 -0.668230 0.013482
2 -0.427172 2.776003 -1.319295 -0.711024 -0.085919 -1.768240 0.025757
2 0.322069 2.834884 -0.666979 0.066426 1.136412 1.520388 0.000273
2 -0.463453 1.651684 -1.756048 -1.716073 -0.612997 0.992211 0.013457
1 0.076317 2.724188 -2.933014 0.313225 -0.052096 -0.763181 -0.019762
2 0.151693 2.218262 -2.933149 -0.433900 -1.397365 -0.773046 0.002176
2 0.293489 1.334578 -2.400971 1.492616 -1.125953 1.418080 0.025022
2 -0.276867 1.968943 -0.526673 -1.063563 0.106121 0.381396 0.000883
2 0.196208 2.626585 -1.665817 -0.257908 0.809154 -0.113149 0.004618
2 -0.563938 2.114692 -2.014106 0.201325 -1.134688 -0.496365 0.013068
2 -0.581761 2.727052 -0.887547 -0.057556 0.465408 -1.329149 0.012339
2 -0.662365 2.225015 -2.078905 -0.026936 0.130561 0.122139 0.012805
2 -0.312575 1.442274 -0.648781 0.802921 1.032526 1.445071 0.002479
2 -0.008189 3.017429 -2.344455 1.083525 -0.082336 -0.369536 0.031755
2 -0.022116 1.158928 -2.245679 -0.999140 -0.368242 0.891955 0.000140
2 -0.772619 2.593025 -1.606090 -0.391354 -0.967229 0.461356 0.001300
1 -0.200383 2.481896 -0.942703 -0.863327 -1.364282 0.704347 -0.000660
2 -0.085282 2.773537 -1.527920 -0.243769 -1.219428 0.047800 0.007602
1 -0.098165 1.986086 -2.559571 1.595243 -0.812112 -0.827320 -0.040060
2 -0.542289 1.687805 -1.998781 -0.435207 1.149013 0.052778 0.000676
2 0.104954 0.224531 -2.079055 1.167629 -0.075282 0.404070 0.379907
2 0.362279 0.238020 -2.016342 0.922475 -0.151394 1.265872 0.121320
2 0.268190 0.364633 -2.345566 0.555277 0.545771 0.886311 0.000473
2 -0.601731 0.533541 -2.777297 0.197295 0.302641 -2.063512 0.013037
2 -0.525848 0.588418 -1.972368 -0.288113 0.730221 -0.935064 0.003985
2 0.218083 0.518609 -1.026977 0.713364 0.484691 -0.112721 0.004896
2 0.351992 0.262970 -0.728024 0.612802 -0.036256 0.870118 0.012445
1 -0.511072 0.145710 -0.624914 -0.654355 -0.732253 -1.440252 -0.250142
2 -0.272931 0.782754 -0.854073 0.217419 2.201589 -0.197523 0.027943
2 -0.416882 0.703308 -0.913006 0.376328 0.842686 -0.873399 0.009978
2 -0.042860 0.814146 -1.170305 -0.043790 1.103218 0.346607 0.008231
1 -0.577600 0.641232 -2.147981 -0.479361 1.134158 -0.538804 0.006638
2 0.300400 0.290012 -0.500332 0.394622 0.385014 0.517989 0.000888
1 0.008600 0.669491 -1.270924 0.316776 0.537569 0.878702 -0.001135
1 -0.492638 2.609857 -2.759020 0.901589 1.637183 -0.448779 0.034137
2 -0.392184 1.805505 -0.383250 0.189187 -0.773747 0.226712 0.006528
2 0.411381 0.627441 -0.622065 1.089288 -1.515453 0.137379 0.007483
2 0.354197 0.522135 -0.755247 -0.201694 0.308429 -1.083650 0.003838
2 -0.649643 1.713723 -0.428857 -0.759287 0.272309 0.617734 0.019996
2 -0.312161 1.625587 -0.677227 -0.264989 -0.628516 0.025513 0.006486
2 -0.184627 1.816503 -0.714547 0.363998 -0.309921 -1.395085 0.011064
2 0.264525 1.070506 -2.743582 -0.599417 -0.554370 -0.324975 0.001603
2 -0.521065 2.635762 -0.737301 0.760252 0.683519 0.119210 0.042302
2 0.285054 1.398203 -2.949437 0.372340 -0.543575 0.471968 0.137985
2 0.024986 2.524964 -0.799338 -0.387255 0.146963 0.155626 0.013584
2 -0.469156 0.958375 -1.639095 0.944106 -0.163940 0.108660 0.000071
2 -0.474485 2.857335 -3.009396 0.529519 -0.032750 -0.394623 0.003134
1 -0.178659 2.997789 -3.103483 -0.894621 -0.281707 -0.020008 -0.002139
2 -0.140700 2.091099 -1.636312 1.839162 -0.455923 -0.395315 0.001544
1 0.418263 0.521768 -1.947851 1.422643 1.000103 -0.818916 -0.308481
2 -0.617941 0.629723 -1.475524 -0.349138 1.455873 1.172938 0.000003
2 0.286227 0.588455 -1.172155 -0.396344 1.329271 -0.279473 0.004883
2 -0.324675 2.652703 -2.187447 1.304473 0.308856 -1.072640 0.000119
2 -0.681284 2.233358 -2.636138 -0.836887 1.560199 1.564039 0.000372
2 -0.625039 1.407917 -1.136294 1.084943 1.253213 0.251261 0.008085
2 -0.050387 0.146426 -1.330578 2.524086 -0.647202 0.219047 0.000808
2 -0.545854 0.907610 -0.461887 0.558554 -0.453297 -0.364002 0.021111
2 -0.563316 1.087179 -1.835417 0.674378 -0.367048 0.233711 0.055197
1 -0.620731 2.907158 -1.432085 0.807643 1.711084 -0.017037 -0.907998
2 -0.672889 1.442693 -0.588327 0.310685 0.655456 -0.892399 0.000353
2 -0.563311 2.555421 -0.903539 0.777230 1.271020 -0.397275 0.007329
2 0.165639 1.277415 -2.324685 -1.061524 0.145714 0.777078 0.017075
1 0.192487 2.952650 -1.300673 -1.025100 -0.282700 -0.669996 -0.015456
1 -0.700065 0.213369 -1.751135 -1.255803 -0.053951 1.331709 -0.101354
2 0.367838 0.122912 -2.365054 0.633730 0.147697 0.260771 0.024241
2 0.360917 0.105764 -0.767171 0.026731 -0.443142 0.097933 0.012045
1 -0.004751 0.289903 -0.836502 -0.402415 0.111500 -0.642168 0.008097
2 0.343208 0.146220 -2.858479 -0.012432 0.001236 0.374667 0.018316
2 -0.690402 0.166530 -2.680751 -0.689569 0.049160 -1.085563 0.000385
2 -0.102318 0.725685 -0.750726 -0.412885 2.132914 0.419404 0.000738
2 -0.183640 0.551061 -2.069770 1.305131 1.433394 0.222306 0.000003
2 -0.407757 0.472630 -0.873561 -0.594330 0.169745 -0.444031 0.000186
2 0.226826 0.436693 -2.972782 0.906006 1.106345 0.519685 0.000127
1 -0.214667 1.731796 -2.846261 -0.282142 0.357508 1.017341 -0.038658
2 -0.709270 1.335447 -2.165892 0.666001 1.083617 1.353865 0.000579
2 -0.724812 1.676788 -1.841470 0.247264 0.565098 -0.189572 0.000809
2 -0.046528 0.312100 -0.997377 -0.890150 0.912641 -1.221460 0.008096
2 0.225560 0.282957 -2.544093 -0.760343 0.862330 0.652213 0.000439
2 -0.306396 2.460284 -0.557637 0.727465 0.953263 -1.507997 0.000004
2 0.018059 0.637966 -0.493560 -0.538402 -0.782390 -1.098546 0.554152
2 -0.344239 2.861279 -0.504415 -1.082534 -0.129466 -1.571926 0.006700
2 -0.674144 2.264268 -0.453849 0.185719 0.831671 -0.974712 0.002159
1 0.283013 1.964896 -2.756612 2.120456 1.730856 1.522513 -0.001344
2 0.228180 1.207255 -2.487375 -0.043676 2.507351 2.839640 0.018743
2 -0.760058 1.381371 -2.691248 0.111603 0.226148 0.141617 0.000117
1 -0.544744 2.818469 -1.406396 0.390455 1.074545 1.265099 -0.885152
2 -0.524216 0.985531 -2.801326 1.255797 0.193969 -0.385052 0.000377
2 -0.715607 2.336688 -2.875855 -1.050373 0.355712 1.117099 0.000053
2 0.320112 2.628259 -0.819479 -0.241859 -0.637815 -0.069153 0.000090
2 -0.294799 3.114240 -1.699509 -1.353583 0.470495 -1.573564 0.000201
2 0.279842 0.804083 -1.446458 -0.767761 0.634789 -0.596554 0.000782
2 0.228399 1.993718 -1.351166 -1.032966 1.178154 0.970899 0.001842
1 -0.399074 1.280883 -0.968253 2.168093 0.025140 -0.113583 0.000176
2 0.047035 1.335312 -1.436167 -2.116740 0.256580 0.042409 0.000043
1 0.150818 2.968791 -2.916245 -0.081289 -0.860856 0.184089 -0.015907
2 0.288820 1.429571 -0.590394 -0.089543 -0.316129 -1.412741 0.000486
1 -0.107734 1.145294 -3.035183 1.105813 0.565233 0.655561 -0.059386
2 -0.686012 0.624328 -0.947118 0.637703 0.056311 0.736743 0.010343
2 -0.620984 1.960116 -2.162419 1.100880 -0.629894 1.770420 0.000309
2 -0.038628 0.219006 -1.980214 0.735243 1.529930 -0.205372 0.005300
2 0.216162 0.250892 -2.121196 0.116173 1.425646 1.053102 0.378282
1 -0.529217 0.210465 -1.245109 -0.667974 1.279186 -0.735205 -0.028133
2 -0.153804 0.218687 -1.698735 0.874456 1.289353 1.010182 0.020098
1 -0.498135 0.577946 -2.892513 0.000980 1.138255 1.582826 0.012242
2 -0.681219 0.726801 -2.034275 1.124094 -0.134697 0.000546 0.005606
2 -0.503755 2.564835 -2.900869 -0.207718 -0.180562 1.956173 0.036071
1 0.306619 0.776890 -1.725679 -0.967009 0.423355 0.854814 0.002950
1 -0.743287 1.176105 -0.964681 0.781802 0.128007 1.208282 -0.010462
2 -0.662401 2.070111 -0.528966 1.417436 -0.001684 1.151921 0.277773
2 -0.727481 1.684498 -1.497861 0.873345 -0.377177 -0.646285 0.000074
2 0.120366 3.098945 -1.940474 -0.966454 -0.193323 -0.254713 0.136862
2 0.399991 0.989660 -0.545637 -0.181643 0.239146 -0.031474 0.000082
2 0.359511 1.506506 -2.965478 -0.444431 -0.373244 0.177539 0.138301
2 -0.760007 0.625824 -1.166442 0.606342 0.768300 -1.173342 0.000281
2 -0.722814 2.707710 -1.419422 1.248960 0.366610 -0.327176 0.012418
2 -0.622397 3.082016 -1.667819 -0.123088 -0.534791 -0.326699 0.001050
2 -0.359239 2.106384 -3.101496 -1.159182 -0.980508 0.117824 0.059332
2 -0.151202 3.067953 -2.709937 0.030582 -0.913848 -0.776753 0.000004
2 -0.181556 0.958268 -3.003366 -0.501840 -0.571914 1.900979 0.004494
2 -0.656219 1.989916 -3.070099 1.266270 0.791782 0.822981 0.000054
2 0.319822 0.247981 -1.065213 -1.899475 -0.262744 0.184571 0.008463
2 0.421356 3.034205 -0.753600 -0.081325 0.112318 -1.516865 0.003207
2 -0.555114 3.068478 -2.948250 0.083024 -1.098892 -0.442643 0.003744
2 -0.576546 1.517451 -3.075031 0.381421 -0.513590 0.897467 0.000650
1 -0.483492 2.932541 -0.186137 -0.406856 0.416596 1.238808 0.000279
2 -0.208055 1.083354 -0.131416 0.201890 0.590854 1.594667 0.181227
2 -0.759561 0.688145 -0.239706 -0.542447 0.219011 0.384384 0.000004
2 -0.474952 0.994760 -0.355379 1.118871 -0.436195 0.462940 0.021126
2 -0.275918 1.567117 -0.246185 -0.383274 0.536234 0.048658 0.023113
2 0.211919 2.087829 -0.330671 -0.689029 -0.866167 0.611961 0.002153
2 0.373171 0.345515 -0.311694 0.492869 0.567384 0.088730 0.000569
1 -0.688294 2.078366 -0.405210 -0.278879 0.276900 -0.529471 0.184743
2 -0.058195 2.697738 -0.397040 -1.224522 -0.499598 -0.539131 0.000014
2 0.136363 1.330285 -0.218614 -1.299226 -1.256281 1.729786 0.206529
2 -0.206522 0.340566 -0.343373 0.602428 -0.138975 -0.687049 0.000122
1 -0.028689 0.163526 -0.313880 -0.817055 0.337046 0.211051 -0.015981
1 -0.549485 2.090680 -0.251082 0.738664 1.186336 -0.239619 -0.056223
2 -0.781791 1.282244 -0.302297 -0.034836 -0.659567 -0.828855 0.000383
2 -0.307491 1.447072 -0.155577 -0.803266 0.097968 0.165156 0.023122
2 -0.702153 2.678339 -0.406895 0.478056 -0.118554 -1.958108 0.000980
2 0.171953 0.944604 -0.374256 0.525114 1.066373 -1.669020 0.000067
2 -0.078799 0.695880 -0.459389 0.374096 1.048375 -1.122812 0.554891
2 -0.410726 1.959842 -0.311883 -0.464505 0.362195 -1.127373 0.008613
2 -0.038636 1.168702 -0.370239 0.422047 -0.576102 -1.261558 0.000082
2 -0.426746 0.316064 -0.221068 -0.159642 -0.370235 -1.104195 0.000069
1 0.272029 1.918467 -0.278049 0.124089 0.286978 -1.509286 -0.000355
2 -0.754082 1.844705 -0.428419 1.072454 0.607632 0.552782 0.009245
2 0.426918 0.179244 -1.914465 0.387733 0.199164 -0.533438 0.127871
2 0.420251 2.329211 -1.269846 -0.318445 -0.434458 0.448655 0.011558
2 0.427760 2.478007 -2.176332 -0.016229 -0.956559 -0.058111 0.000029
2 0.411203 2.982339 -2.993834 -0.825377 0.750707 0.186892 0.000905
2 -0.778543 2.907899 -2.420366 0.899676 -1.086125 0.701469 0.000314
2 -0.788434 2.345893 -0.215345 0.640386 -0.735899 -0.178044 0.000115
2 0.009063 0.030150 -1.638747 -0.558719 1.381719 0.623469 0.012059
2 -0.659218 0.072696 -0.513450 -0.552134 -1.191504 -0.222624 0.003601
2 0.345748 0.072828 -2.509773 0.550406 -0.579963 -0.463236 0.021463
1 -0.659935 0.079673 -1.381257 0.398458 -0.336156 -0.974166 -0.197193
2 -0.063312 0.082597 -1.790939 0.524784 0.291268 -1.127650 0.041355
2 0.297933 0.097379 -1.854163 -1.105758 -0.503295 1.699750 0.011843
2 -0.464367 0.142006 -0.812094 -0.954822 1.811544 -0.629976 0.001714
2 -0.267826 0.145308 -3.079767 -0.319704 0.596701 1.284607 0.083979
2 -0.309663 0.098081 -1.656003 -0.951913 1.038906 -0.666357 0.001336
2 -0.228681 0.030406 -2.741509 0.768430 0.269859 -0.903853 0.000238
2 -0.064421 0.011605 -2.577523 0.358957 -0.282396 -0.325104 0.000161
2 0.432287 0.044720 -2.778644 0.231167 0.846148 -1.580070 0.019800
1 0.189074 0.112423 -0.165668 0.572095 0.232224 -0.174484 -0.011874
1 0.110578 1.067359 -0.087310 0.692826 -1.043632 2.020649 0.000204
2 -0.259873 2.527443 -0.118224 0.155207 -0.872388 0.863937 0.000063
2 -0.450901 1.885358 -0.134469 1.175384 -0.101468 0.305520 0.001352
2 0.165354 1.361443 -0.097880 -0.957200 -1.129070 -0.016736 0.206523
2 0.175574 2.601801 -0.157622 -0.947747 0.294972 -0.211001 0.000006
2 -0.028509 1.572182 -0.168313 0.115494 -0.053280 -1.103659 0.000174
2 -0.218264 1.209776 -0.157149 -0.093844 -0.798571 -0.909627 0.181279
1 0.402747 0.612575 -0.114201 -0.270111 0.356198 0.218585 0.016614
2 0.408968 1.944685 -0.622484 -1.123763 -0.585787 -0.845971 0.000039
2 0.411523 2.774290 -2.717645 -1.044894 -0.495884 0.951321 0.000439
2 0.312884 3.100286 -0.436245 2.359603 -1.406538 0.255818 0.000193
2 0.429965 0.831782 -0.102012 1.126820 0.502028 -1.844187 0.023496
2 0.158594 1.693775 -0.075524 0.381567 0.503159 -0.180193 0.027003
2 -0.543888 0.921812 -0.087116 -0.640535 -0.985283 -0.146998 0.066061
2 -0.478185 0.797465 -0.080453 0.098419 0.243557 -0.429681 0.065952
2 0.430419 1.241350 -2.531300 -0.132123 0.953543 -0.881442 0.455393
2 -0.821019 0.859658 -0.890636 -1.669536 0.389590 1.542633 0.030089
1 -0.813003 1.518094 -1.280569 0.191122 0.051640 -0.584724 0.074749
2 -0.804917 2.688896 -0.792553 0.571180 -0.267131 0.059190 0.000202
2 -0.814870 1.477100 -0.767619 0.196811 -0.057847 0.954932 0.000177
2 -0.816620 2.579754 -0.573975 -0.159084 -0.887001 -0.723226 0.000354
2 -0.814567 1.956894 -0.591395 0.039149 -0.146560 1.276373 0.039631
2 -0.809000 1.885423 -1.640448 0.594883 0.794343 -0.019154 0.000560
2 -0.623961 3.117818 -2.788491 -0.124948 -1.731528 1.209255 0.003311
2 0.288319 -0.115363 -2.324832 0.630581 0.885637 -0.996959 0.000101
2 -0.671469 -0.107924 -2.819062 0.205934 0.638602 1.411973 0.000465
2 -0.488226 -0.024720 -2.235575 0.436956 0.889467 0.109680 0.000555
2 0.161155 -0.024614 -1.362864 -0.850392 0.454110 1.496732 0.147101
1 -0.133963 -0.069850 -1.211228 -0.465502 0.500916 -0.102570 0.002054
2 -0.517579 -0.077761 -2.436596 0.645178 0.274713 0.960552 0.000733
2 -0.463820 -0.067238 -0.472004 -1.447293 0.026565 -0.138222 0.001442
2 0.015525 -0.097605 -1.526073 1.241417 -0.064295 -1.129627 0.007124
1 -0.729257 -0.038708 -1.479077 0.475305 0.380971 0.010008 -0.175243
2 -0.019326 -0.056914 -1.817055 0.159741 -0.085786 -0.031963 0.035553
2 0.364068 -0.103798 -2.925725 0.044878 -0.614218 0.675714 0.010329
2 -0.168861 -0.097571 -0.484481 -0.563226 -1.163396 -0.252437 0.950863
2 -0.753344 -0.108623 -0.474049 -0.020693 -1.321627 -0.694464 0.000666
2 -0.736304 -0.070569 -1.919094 1.031674 -0.771383 -0.483354 0.000024
2 0.268233 -0.056052 -2.797677 0.031247 -0.804664 0.291480 0.010269
2 -0.084770 -0.047527 -2.071714 0.991778 -0.654903 -0.093889 0.000455
2 0.253009 -0.059079 -3.114784 -1.234065 -0.693450 -0.384686 0.001945
2 -0.201688 -0.007620 -0.661600 -0.641895 0.007752 0.143888 0.002358
1 0.304450 0.011773 -1.677267 -0.435990 0.414807 -1.125918 -0.000894
2 -0.787121 0.006341 -0.953326 0.488208 0.433661 0.532437 0.000003
1 -0.241332 -0.012099 -0.472231 1.358299 -0.742480 0.196345 0.933032
2 0.074636 -0.002309 -1.266106 0.510387 -1.292414 1.226091 0.147887
1 -0.564986 0.003228 -0.662320 -0.811945 -0.286016 -0.758128 -0.251072
2 0.438472 2.515081 -2.965826 0.008463 0.148407 -0.787148 0.133511
1 0.440710 2.962480 -1.420826 -1.327343 -1.431604 -1.663732 -0.010682
2 0.442564 1.805783 -0.876498 0.141959 -0.836240 0.637206 0.000226
2 -0.583856 2.090663 2.235309 -0.400084 0.037249 0.101780 0.004376
1 0.379362 1.634306 1.136326 0.347982 0.261751 -0.459938 -0.017185
1 0.055416 2.669255 2.188815 0.399208 0.160499 0.228583 -0.214840
2 0.255209 2.749904 2.430485 0.500108 0.055453 1.148657 0.061842
2 -0.523442 2.481176 1.243367 -0.040979 0.464700 -0.114719 0.123171
1 -0.315457 2.102661 1.833189 0.673877 -0.433119 0.232615 0.002835
1 0.259381 2.159123 2.831323 1.141042 0.867627 0.723812 -0.319716
2 0.330077 1.350426 2.795604 0.835128 -0.266784 0.728862 0.000026
2 -0.445414 1.966345 1.572880 -1.205060 -1.253544 -0.849619 0.025985
1 -0.664935 2.418437 1.034563 0.809981 0.423593 -0.469637 -0.169484
2 -0.246072 0.527757 2.623426 -0.707197 -0.105061 1.154707 0.000060
1 0.210752 2.191700 0.924323 1.389473 -0.336457 -0.471141 -0.110731
2 -0.761629 0.843930 2.299583 0.003995 -1.434398 -0.989596 0.000593
2 0.255194 2.523716 0.447542 0.871557 -1.406742 -0.171954 0.171950
1 -0.421505 0.888643 0.969312 -0.133795 0.798680 0.488888 0.000052
2 -0.170119 2.580758 1.516452 0.332328 0.647529 -1.599999 0.101560
2 -0.400565 2.529008 0.504480 -1.049417 1.561004 0.279388 0.000102
2 0.080495 1.107834 2.435925 1.426518 -0.976452 -0.337818 0.000694
2 -0.694640 2.436937 2.395437 -0.465099 -1.011291 0.008096 0.000224
2 -0.305402 1.717174 1.826217 -0.667169 -1.579490 -0.188204 0.000169
2 -0.208605 1.496093 2.510670 0.019770 1.401464 0.756871 0.000016
2 -0.568029 2.209909 1.986373 -1.210678 0.575409 0.696947 0.000071
1 0.226260 0.391690 0.575652 0.714023 -0.340178 -0.141890 -0.044002
1 0.187209 2.778871 2.201941 0.946372 0.157232 -0.433104 -0.090259
1 -0.105492 1.378204 1.887183 0.411622 -0.925682 0.380552 0.019081
2 0.255625 2.223188 1.561939 1.186234 -0.612057 1.186161 0.000133
2 -0.307902 3.048648 0.999011 0.656828 0.373582 1.561497 0.000023
2 0.087447 2.038815 2.242781 0.759044 -0.432266 0.429870 0.000384
2 0.331028 0.695040 2.127711 1.080061 -0.417545 -0.090184 0.008518
2 -0.694656 1.776348 1.865842 -0.386760 -0.006266 0.151122 0.000518
2 -0.449037 1.189035 2.958830 -0.086565 0.547925 0.142186 0.000938
2 0.290320 0.639287 0.857530 0.194684 0.545976 0.191581 0.361889
2 -0.234208 2.252102 1.642229 -0.267966 -0.240648 1.188231 0.000208
2 -0.117432 1.203479 2.109058 0.057014 0.768571 0.384064 0.010852
2 -0.268074 1.953739 2.262783 -0.622766 -0.663786 0.102348 0.000025
2 0.043252 2.106125 0.632745 0.090419 0.741744 -1.085452 0.017840
2 -0.485936 1.052486 1.907220 0.297285 0.318697 -0.427187 0.000400
2 -0.357231 1.415585 1.033698 -1.071965 0.626052 0.036339 0.000899
2 -0.101847 2.930054 0.589517 0.194160 -0.651978 -0.853705 0.001411
2 -0.659797 1.484113 2.982759 -0.307736 -0.993793 -0.231780 0.000713
2 -0.374530 0.726378 1.168280 -0.531001 -1.488515 -0.761976 0.000155
2 -0.316078 1.334508 2.211606 0.296752 0.600956 0.740725 0.000072
2 0.385974 2.980452 0.598057 0.679485 0.499986 0.352864 0.000464
2 0.052511 1.516076 1.657398 1.489982 1.144215 0.368985 0.000291
2 0.263785 0.451481 2.993062 0.288006 -0.599498 0.758037 0.000047
1 -0.710091 3.015956 1.106860 -0.277656 0.209648 0.543813 0.000757
2 -0.430849 0.554313 1.479311 -1.005376 -0.677804 1.173919 0.001232
2 -0.491924 2.953912 1.420467 0.557671 0.396625 0.798808 0.267481
2 -0.199248 0.520455 2.059215 -1.325761 -0.547675 -0.971929 0.002057
1 -0.673927 1.427117 1.410111 -1.627716 0.082818 0.154372 -0.010916
2 -0.146497 1.855356 1.467380 -0.474329 -1.504992 0.925550 0.000642
2 -0.701314 2.619935 0.913147 -0.004468 0.116363 -0.364106 0.000663
2 -0.284270 0.656660 2.917967 -0.025327 0.235648 -0.204762 0.354056
1 0.170898 1.912917 0.875666 0.456504 0.139877 0.623680 -0.599171
2 -0.011130 0.935702 2.341580 -0.350114 -0.722594 -0.468402 0.038337
2 -0.234474 2.568604 3.001607 -0.682776 0.104185 1.302346 0.000001
2 -0.715635 2.024387 0.390227 -1.485276 0.106112 -1.601445 0.002494
2 -0.407130 0.833095 1.932938 -0.939343 -1.768315 -0.376400 0.001910
1 0.322019 1.533095 0.898219 0.478810 -0.768544 0.430341 -0.013291
1 0.097925 1.703568 1.456395 -0.655820 -0.096826 -0.721036 -0.022974
2 -0.220871 1.472106 1.759155 0.175264 -0.745429 0.125086 0.007252
2 -0.061153 1.476534 0.833428 -0.041101 0.776338 -0.122336 0.000079
2 -0.069869 0.810720 0.916299 0.428436 -0.203420 0.077098 0.000537
2 -0.076010 0.602380 0.976250 0.080603 0.896452 -0.358838 0.034454
1 -0.433734 0.953601 2.191611 -0.758594 0.189321 0.608364 -0.010990
2 0.398487 0.517316 2.059828 0.503396 -0.105749 0.310948 0.002311
2 -0.229632 1.279760 1.120007 0.658284 0.971606 -1.200105 0.117548
2 -0.604111 0.791584 2.053318 -0.219670 0.168062 -0.264840 0.000876
2 -0.642125 3.056872 1.906303 -0.012707 0.354573 -0.379122 0.002636
2 0.228489 1.714557 1.016216 -0.228721 -0.201623 1.045188 0.004225
2 0.365108 2.010838 1.226520 0.735749 0.176371 -0.041575 0.000154
2 -0.620133 0.573992 2.852940 -1.603168 -0.046910 0.245761 0.000318
2 -0.766387 2.410985 1.750654 -1.329399 -0.383649 -0.303970 0.008140
2 -0.124857 0.703592 2.034025 0.717863 -1.329745 -1.479564 0.012595
2 -0.504392 2.941754 1.706274 -0.156718 -0.469123 -0.910771 0.001040
2 -0.469790 2.641842 1.402909 -1.648663 0.412112 -0.921254 0.000209
2 -0.352621 0.816162 2.494544 -0.751571 -0.169231 0.628067 0.000406
2 -0.197167 1.186116 1.212030 -0.450793 0.539601 -1.228861 0.109855
1 -0.693206 1.764065 0.989685 -0.832901 0.135607 0.186740 -0.010352
2 -0.547821 1.626230 1.270678 0.974006 0.338913 -0.049810 0.016136
2 -0.260327 0.475622 1.316697 0.995399 -1.055029 0.460399 0.221451
2 -0.103644 1.517343 2.220542 0.908914 0.340820 0.609603 0.007335
2 0.116074 2.618616 0.912472 -0.271707 0.316832 -0.845184 0.000525
2 -0.693549 0.776007 1.524104 -0.404251 0.584332 -0.118903 0.000019
2 0.171940 0.709887 1.758830 -0.000549 -0.417026 -0.019192 0.000005
1 -0.797454 0.882316 2.852425 -1.067645 -0.946407 0.492894 0.001578
1 -0.019128 1.722513 2.996712 0.910418 -1.421870 0.245756 -0.000332
2 0.139414 1.006915 0.672396 0.376649 0.282724 -1.042733 0.000175
2 -0.001107 1.301228 0.623270 0.519373 -0.464062 0.059252 0.000029
1 -0.024028 1.724927 0.391657 0.083793 -0.632250 -0.135465 -0.003710
2 -0.506029 2.658424 1.048304 -1.084837 1.336183 1.581299 0.000246
2 0.130532 0.968827 0.356174 -0.302500 0.882110 0.124743 0.439943
2 0.248371 0.771536 1.281192 0.955006 0.538592 1.567204 0.000009
2 -0.692387 1.230173 1.004069 -0.418795 -0.070432 -0.277169 0.000149
1 0.115944 2.008633 0.801332 -0.067894 0.335400 -0.951868 -0.612785
2 -0.030873 2.124400 2.561350 0.887038 -1.584896 1.653678 0.000073
2 -0.483380 1.627039 2.469627 -0.966962 -1.469834 -0.234501 0.000010
2 -0.395693 1.960280 1.129858 0.527227 1.513403 0.926246 0.882585
1 -0.523084 1.764157 1.708747 0.278790 -0.544559 -0.089081 -0.001394
2 0.120384 0.985953 1.592844 -0.284883 -0.527278 1.063409 0.001923
2 0.196371 1.515426 0.539824 1.315264 0.611588 -1.705772 0.082101
2 -0.477159 2.022040 2.501404 0.103405 -0.030461 -1.070417 0.000043
2 -0.293381 1.012859 2.087659 0.065451 -0.113022 1.737680 0.006108
2 -0.782391 2.220045 0.757328 0.125400 0.815436 -1.202114 0.082505
2 -0.052841 2.527128 1.473834 0.312100 -0.177736 -1.221245 0.101536
2 -0.074718 1.851390 2.624942 0.643059 -1.930013 -0.417425 0.004722
2 -0.246320 1.724302 1.233658 -0.693480 0.584800 -0.536790 0.000040
2 0.204755 1.208293 1.359148 0.764161 -0.403668 0.110290 0.000064
2 -0.267325 0.328062 2.046765 -0.505647 -1.530135 1.098537 0.000751
2 0.226981 1.673907 1.647313 1.113523 0.268768 0.943776 0.027486
1 -0.246643 0.704071 0.284055 0.630498 -1.384529 -1.664420 -0.566069
1 -0.609895 1.526675 1.164174 0.714621 1.776944 -0.038835 3.176864
2 -0.008244 2.670072 0.670119 -0.860266 0.139507 -0.084791 0.000292
2 -0.179952 2.678629 1.856250 -0.271181 0.372096 -0.818715 0.000760
2 -0.080072 1.267808 1.778975 -0.101534 -0.243088 -1.856206 0.067103
2 -0.376362 0.826420 3.036977 -1.589477 0.202193 0.452556 0.012841
2 -0.130119 2.898798 2.691788 -0.709041 0.720543 -0.254448 0.000005
2 -0.750212 0.837484 0.827885 0.027892 0.552476 0.739747 0.013829
2 0.119262 2.090318 1.032127 0.559972 -1.248590 0.012495 0.038980
2 0.310872 1.916964 1.016505 -0.140106 0.570115 -0.048672 0.002024
2 -0.219880 0.591597 1.024876 -0.120599 -0.290520 0.242885 0.025925
2 -0.014102 2.128685 1.086438 0.367838 -0.077919 -0.198101 0.033587
2 -0.113494 0.873690 2.214220 0.259612 -0.326656 -0.555024 0.009563
1 0.143659 0.597851 0.451244 -0.327233 -0.008649 -0.234759 -0.028370
1 -0.315779 1.213415 2.781210 -0.207632 -0.595607 0.704747 -0.000546
2 -0.338253 1.174612 0.887095 -1.305199 0.885989 -0.463385 0.001134
1 0.105190 1.695774 1.252466 0.285384 0.191081 -0.662305 -0.060473
1 0.076370 2.309200 0.984118 -0.244061 0.438994 -0.175568 -0.090123
2 -0.271325 2.263735 1.398360 0.665269 0.538969 -0.154007 0.000112
2 -0.597885 0.732362 2.575445 0.026531 -0.401418 0.100362 0.000164
2 -0.200404 1.929299 2.530549 0.694155 -0.499995 0.446099 0.004778
2 -0.544990 1.334331 1.982644 0.331091 -0.730880 -0.227841 0.003036
2 -0.152104 1.014181 1.251365 -0.828335 0.771582 0.730156 0.003071
2 -0.273480 1.096894 2.518308 0.748156 0.861872 -0.311569 0.067262
2 -0.619036 0.994581 2.083705 -0.012901 1.544587 -0.755749 0.001259
2 -0.303208 0.858393 2.757533 -0.630151 0.603960 0.738048 0.000109
2 -0.190153 2.086954 3.052671 1.266662 1.102972 0.742206 0.001541
2 -0.458354 2.805173 0.288018 0.144437 -0.273457 -0.953939 0.091047
2 0.417352 2.545034 1.233533 0.559489 -0.629248 -0.168634 0.029351
2 -0.061615 2.199901 0.429979 0.094267 -0.121109 -0.301508 0.002263
2 -0.337879 2.921893 1.588355 -0.979645 0.769684 0.395132 0.000948
1 -0.055821 2.777983 2.066864 0.864977 -0.425214 1.086999 -0.074558
1 0.168517 3.076768 1.145604 0.130618 1.049894 -2.396687 -0.012413
2 0.011334 1.615357 2.038608 -0.631916 -0.240319 0.341755 0.000147
2 -0.225810 1.048414 0.772992 0.378570 1.074034 0.866554 0.000786
2 -0.776652 1.022529 0.846567 -0.747046 0.286689 0.119385 0.002133
2 -0.194045 1.664685 1.535268 1.794379 0.467044 -0.130932 0.000643
2 -0.258245 2.315779 0.613336 -0.101277 -0.693398 -1.595307 0.000170
2 -0.117128 2.906101 1.744344 1.370987 -0.563658 0.263707 0.000067
2 0.130437 0.718864 0.814317 -0.229188 -0.643832 -0.062576 0.099487
2 0.047494 0.920515 1.114369 -0.690792 -0.209806 -0.716079 0.001186
1 -0.344613 1.023427 2.421869 -0.092564 1.151474 0.894293 0.052717
2 -0.778113 0.987188 0.427884 -0.075508 -1.010979 0.189207 0.000322
1 -0.423380 2.349194 2.150878 -0.181870 -1.264051 2.541780 -0.033713
2 0.210440 1.933287 2.099562 -0.037510 -1.222257 -1.748439 0.000384
2 -0.383262 2.622554 2.079931 -0.348009 0.375500 -0.154571 0.000047
2 -0.170750 1.292066 0.966640 -1.010218 -0.192673 -0.119245 0.010574
2 0.042059 0.378459 1.667807 0.120905 -1.208196 1.581465 0.000003
1 -0.740776 2.009402 2.231753 -0.203593 1.724200 -1.432254 -0.000795
1 0.034076 2.280037 1.626109 0.242330 -0.062681 -0.619355 -0.000368
2 -0.362106 1.463412 1.857195 1.411730 -0.953875 -1.222193 0.011600
2 -0.515639 0.854801 3.114471 -2.152388 0.286097 0.212501 0.012351
2 0.062822 0.339968 2.505963 -0.737841 -0.839948 1.161981 0.000000
2 -0.286609 0.722720 2.034328 0.896077 -0.483441 0.884890 0.013359
2 -0.584641 2.602614 2.752373 0.471855 0.900755 -0.870671 0.000021
2 -0.558517 2.262564 0.818518 0.408939 0.186338 0.432082 0.000179
2 -0.382917 0.496178 1.289068 -0.768242 -0.214564 0.891914 0.220932
2 -0.297182 2.055717 0.451266 0.634950 -1.371810 -1.563971 0.000125
2 -0.397678 2.510189 0.882066 -0.090670 0.630943 0.703271 0.000091
2 -0.417940 0.462481 0.795681 -0.831861 0.495248 0.905833 0.213609
2 -0.085550 2.476489 1.105442 0.559071 -1.332534 0.995281 0.000047
1 0.189078 0.705997 2.928639 0.704079 -0.318531 0.056171 -0.001969
2 -0.021792 1.162415 1.858633 -0.487002 -0.827786 -0.385765 0.049517
1 0.050626 1.157868 1.556393 -1.116587 -1.142166 -0.365643 0.001331
2 -0.157805 1.090562 1.997437 -0.482964 -1.683715 0.783424 0.014723
2 -0.708712 2.830703 0.953902 -0.342436 1.065976 1.364747 0.000554
2 -0.435598 2.960542 2.100838 0.407870 1.138426 0.571196 0.000359
2 -0.060305 2.362242 2.749247 1.655815 -0.975525 0.321253 0.000018
2 -0.209208 2.496289 1.764564 0.584262 0.451921 1.074396 0.000737
2 0.427263 0.362087 0.642577 0.767646 -0.409989 -1.547153 0.012926
2 -0.544397 0.450516 0.812670 -0.108358 -0.101977 -0.572527 0.250717
2 0.013283 0.480578 1.048383 0.648446 -0.525102 0.020969 0.008332
2 0.301596 0.453115 0.853938 -0.606544 0.585930 -0.023913 0.002365
1 -0.146189 0.646549 0.356345 -0.968877 0.897463 -0.707898 -0.522988
2 -0.672829 0.371214 0.788840 0.095882 -0.215315 0.081155 0.033677
2 -0.232001 0.709835 0.471547 -0.286935 1.104087 -1.434288 0.020633
2 -0.615402 1.424938 1.167154 0.203882 0.984183 0.857440 3.180680
2 -0.323785 0.441229 1.629461 0.457919 0.331697 -0.636051 0.013479
2 -0.787291 0.451917 1.449497 -0.763588 -0.255432 -0.496722 0.000185
1 -0.437636 0.359805 2.645263 0.520926 0.376839 -0.285900 -0.000352
2 0.167250 1.645342 3.016005 -0.611481 -0.377486 0.655988 0.000975
2 -0.561288 1.181171 1.640292 0.542192 -0.374288 -0.007809 0.000009
2 -0.681653 3.035098 2.772578 0.228532 0.128393 1.654110 0.012511
2 -0.179864 2.706863 2.364888 -0.183907 -0.997864 0.138682 0.000054
2 -0.426632 3.014432 0.743248 -0.135148 0.179572 -1.414881 0.000198
2 -0.182275 0.736183 2.300121 -0.632282 1.659810 0.080853 0.004592
2 -0.119011 2.791041 1.174901 -1.457261 -0.656849 1.602784 0.000006
2 -0.406510 2.052151 1.692505 0.848886 0.422401 -2.971452 0.030620
2 -0.505293 1.554930 1.889421 -0.673577 -0.042238 -0.397434 0.005742
2 -0.570918 2.894423 2.648311 -0.094485 -0.261947 -1.416674 0.000447
2 0.245502 0.681023 0.751658 1.501221 -0.165926 0.411479 0.453681
2 -0.076493 2.423241 0.504686 -1.461242 -1.908450 -0.217957 0.000273
2 0.210021 1.618372 1.506942 -0.174383 -0.277124 0.243915 0.058505
2 -0.371176 2.790098 2.522458 1.382158 0.398910 1.456103 0.000099
1 0.254507 2.627379 0.525974 0.861364 0.763719 0.654885 0.165073
2 0.166408 1.078399 1.098068 -0.893011 -0.908741 0.070883 0.001653
2 -0.549917 1.307894 2.823198 0.746453 0.953026 -0.526874 0.000750
1 -0.391968 0.608451 2.951076 1.118425 0.387661 0.156136 0.346988
2 -0.677254 1.855100 2.593250 0.322778 -1.296805 -1.676571 0.000024
2 -0.476673 1.908448 1.190026 0.590051 0.186320 -0.786574 0.882780
2 -0.387476 2.174533 1.015068 1.188042 2.053991 0.387691 0.000120
2 -0.662852 1.950764 1.499339 0.038689 1.500583 -0.188813 0.000312
1 -0.447415 2.499730 2.314261 1.134330 0.498171 0.895042 -0.125132
2 0.243475 2.518381 1.383589 0.148253 -2.080487 -0.906589 0.000202
1 0.207368 1.060259 2.917315 0.440874 1.010297 -0.426075 -0.001692
1 0.123298 0.172850 0.602880 -0.137463 0.306280 -1.224653 -0.020998
2 -0.281826 0.369286 0.786295 0.345473 0.259087 0.356432 0.009896
1 -0.454878 0.449877 1.722708 -0.185289 1.173758 2.007333 0.006093
2 -0.709122 1.270650 2.031732 0.310445 1.170636 -0.189413 0.002893
2 -0.632465 0.534112 2.447347 0.859847 -0.027524 0.577317 0.000815
1 -0.606152 2.934639 0.377489 0.585120 1.195530 0.411990 0.008516
1 -0.665302 2.015172 1.236379 0.467879 0.154101 -0.125161 -0.820785
2 -0.175297 0.321517 1.403416 -0.206406 0.969664 0.173613 0.001441
1 -0.712483 0.295890 1.754178 0.078225 0.735698 -0.888411 -0.657338
2 -0.614248 2.974059 1.438610 -0.158077 0.016487 1.442512 0.267632
1 -0.502067 2.523701 2.490768 -0.156801 -2.598762 2.309501 -0.094263
2 0.194995 0.599949 2.098660 -1.521732 0.547963 -0.358080 0.007906
2 0.197762 2.560892 2.645868 -1.019904 -0.174581 0.981256 0.000139
1 0.336215 2.166634 2.961936 0.604003 0.501335 -0.892975 -0.758678
2 0.037147 2.047872 0.486493 0.789178 0.106362 0.452193 0.019013
2 0.170042 1.807903 0.627154 0.556012 0.336653 1.460858 0.002754
2 -0.247555 0.239685 0.602427 0.142604 0.675146 1.017577 0.000361
2 0.329140 1.759800 0.871765 -0.189500 -0.074467 -0.139852 0.004027
1 -0.713255 0.617131 0.410281 -0.841215 2.661123 -0.193442 -0.003676
2 -0.499668 2.389662 1.337852 1.486734 -0.854799 -1.637174 0.123010
1 0.097708 2.805401 0.814789 0.754704 -1.240598 -0.959305 -0.002272
2 0.086272 2.954819 0.544801 -0.560632 -0.807401 0.594641 0.001383
2 -0.248302 0.238797 3.064751 0.781144 1.192736 -1.210472 0.084537
2 0.226773 1.649693 0.552520 -1.074506 1.441904 -0.565215 0.084819
2 -0.774814 2.421570 1.418320 0.078189 -0.700809 0.728809 0.004547
2 -0.656065 0.530201 0.742278 0.722022 0.819122 -1.374607 0.031054
2 -0.648887 3.069810 0.767824 -0.590666 0.181158 -1.886306 0.000187
2 0.295127 1.016674 3.065145 -0.032517 -1.436362 -0.385866 0.004440
2 -0.006441 1.391816 2.279536 -2.617198 -0.003816 -1.163345 0.007209
2 0.343278 2.873674 1.846354 -0.173653 -1.705356 0.317714 0.000005
2 0.285634 2.165703 0.535858 0.073009 0.936502 1.195021 0.003190
2 0.125641 0.898252 2.387812 -1.866533 -0.043606 -0.260632 0.033327
2 0.171733 2.339007 2.566571 -1.629016 0.215101 -0.211243 0.000148
1 -0.736346 2.170164 1.398529 0.366539 0.096171 -0.144728 -0.476559
1 -0.755262 2.081336 1.290754 0.273042 0.284456 -0.116013 -1.252112
2 -0.479978 0.162665 1.058573 0.176448 0.355073 -0.481198 0.022912
2 -0.559213 0.170588 0.805201 -0.868171 0.441849 0.784444 0.004050
2 -0.105757 0.236197 1.202130 -0.018832 0.835235 1.286373 0.002252
2 -0.336339 0.123330 1.096915 0.931822 0.123028 -1.917790 0.022886
1 -0.532769 0.200309 1.372643 -0.429023 1.232145 -0.617884 -0.002328
2 -0.493996 0.341629 2.828983 0.046520 1.654106 -0.759769 0.001628
1 -0.716282 0.166430 1.772341 0.110245 0.589364 -0.611846 -0.647291
2 0.199282 2.906586 1.305009 -1.519330 0.554968 0.048555 0.000232
1 -0.662366 2.362577 0.413563 1.615374 -1.403720 -1.086818 -0.954906
2 0.157322 0.181153 0.776058 -1.122039 1.505547 0.391292 0.004349
1 0.337045 2.049452 3.039235 0.123716 0.033901 -0.626784 -0.486431
2 0.244684 1.689830 1.855741 -1.515868 0.765477 -0.480399 0.000565
2 0.263817 2.824639 2.310557 -1.049527 0.232608 -0.296079 0.128906
2 0.290196 1.104425 0.931110 -1.119456 -1.856578 0.240765 0.000584
2 -0.686101 2.961827 2.943518 1.096544 -0.266505 -0.874476 0.002816
2 -0.677240 0.265451 2.680208 1.359964 -0.364335 -0.381350 0.000120
2 -0.225060 1.002790 2.984941 0.581189 0.526755 -1.400138 0.000205
1 0.320908 2.898912 0.412137 -0.624710 -2.147870 -0.940265 -0.004475
2 -0.644536 3.021430 2.087823 -0.909450 -0.969327 -0.801896 0.005077
2 -0.114457 0.678485 2.947696 -0.531208 -0.662708 -1.716923 0.005307
2 -0.621408 1.472221 0.244380 1.183829 -0.199949 -0.930176 0.002649
2 -0.019101 2.075599 0.240150 0.847657 0.907564 1.678332 0.001111
2 -0.081102 2.931659 0.321071 0.069475 1.220418 -0.286937 0.000070
2 -0.542806 1.961417 0.366226 -0.711100 0.340400 -0.219770 0.003626
1 0.014302 2.685254 0.145486 0.676449 1.093827 -1.170378 0.342048
2 -0.305661 2.269925 0.327060 1.403191 -0.708107 -0.364844 0.000178
2 0.307537 0.461860 0.283231 -0.486006 -0.033798 -0.215860 0.062185
2 -0.021578 1.087029 0.362000 -0.595481 -0.823294 0.097218 0.002359
1 -0.546852 2.252773 0.177071 0.461324 -0.659967 -0.926411 -0.025651
2 -0.646382 2.805276 0.299089 -1.310537 -0.171928 -0.456299 0.056291
1 -0.347014 2.886881 0.443487 0.256095 -0.797445 0.850255 -0.003464
2 -0.293588 2.755691 0.514409 -0.679466 0.013854 1.321369 0.016127
2 -0.635513 2.445915 0.276853 0.007899 -1.032779 -0.165426 0.015723
1 0.052828 0.345742 0.376001 0.217707 -0.808418 1.301717 -0.019113
2 0.219593 2.521859 0.214030 0.862341 -0.553078 -2.099134 0.000504
1 -0.690572 2.470798 0.446474 0.337484 -0.617103 1.641060 -0.961566
2 -0.788980 1.803980 0.206278 -0.512593 1.582237 -0.451197 0.000046
2 -0.779100 1.238260 0.132062 0.128433 -0.030790 -1.287732 0.029162
2 -0.027436 1.508245 0.199137 -0.059590 -1.201246 -0.576721 0.000267
2 -0.591537 1.990263 0.177856 0.211329 -0.848925 -0.485902 0.001418
1 0.238479 1.828646 0.182238 -0.275300 -0.147396 -0.005570 -0.237365
2 -0.544502 2.747662 0.197669 -0.680553 1.427964 -0.469964 0.110122
1 -0.245386 0.892428 0.379358 0.510882 -0.814737 1.346555 -0.055124
1 0.190527 1.455822 0.197450 -0.686659 0.206476 0.889823 0.023919
2 0.103434 0.980289 0.239599 0.353573 -0.524764 -0.626056 0.439165
2 -0.699123 2.876262 0.150320 -0.693138 1.025138 -0.539005 0.032112
2 -0.025130 0.362786 0.236147 -0.082604 0.958894 -0.601702 0.015029
2 0.261471 2.986609 0.220573 -0.798255 -0.327950 0.422036 0.000343
2 -0.237522 1.157034 0.273033 -1.301774 -1.579273 0.909417 0.000177
2 -0.683807 1.124501 0.283698 0.861688 0.348479 0.327145 0.000851
2 -0.746105 2.936692 0.281947 0.508134 -0.916975 0.642722 0.042145
1 0.376862 0.297408 2.092366 -0.534796 0.473245 0.681333 -0.004732
2 0.321958 2.160608 0.223907 -1.128906 -1.049385 0.601058 0.000973
2 0.223367 2.701513 3.109064 -0.514407 0.501067 -0.171153 0.000070
2 0.255965 0.364011 1.368369 -2.328267 0.691902 0.374789 0.000087
2 0.039931 2.404548 0.173355 -0.573177 1.269649 0.658940 0.000365
2 0.351369 0.926391 0.725243 -1.297436 0.535165 1.290376 0.000232
1 0.320203 1.468681 3.044703 -1.894889 -0.702392 0.645956 -0.003697
2 -0.801061 0.678693 0.193811 0.045886 -0.831215 0.894712 0.000128
1 -0.718514 2.730182 0.605619 1.689840 -0.601959 -0.155578 -0.010126
2 -0.373157 0.382909 3.075832 1.238058 0.205327 -1.143661 0.001794
2 0.418228 0.480149 0.196979 -0.213476 0.065717 -0.705353 0.195962
2 -0.793831 0.186054 2.335249 0.685289 0.097969 1.222020 0.021607
1 -0.791897 1.956374 1.940709 1.150817 -1.307777 0.006595 -0.005971
1 -0.555542 0.030477 0.256703 -0.601163 0.683678 -0.566973 0.065778
2 -0.559386 0.074828 0.412723 -0.947283 -0.053199 0.070476 0.013970
2 -0.433498 0.098183 0.583755 -1.251453 0.503992 0.025453 0.000662
2 0.033476 0.122194 1.257033 0.031057 1.490941 0.019433 0.002041
2 -0.640512 0.016665 0.845847 0.279707 -0.148515 0.781748 0.004176
2 -0.434271 0.061965 1.758576 0.073814 -0.158221 0.500754 0.000135
2 -0.391352 0.040638 3.052620 0.110573 -1.048831 0.070951 0.001273
2 0.329155 0.075130 3.010002 -0.907215 0.519643 1.181706 0.001511
1 -0.683908 0.047498 2.183188 0.633967 0.069497 -0.159600 -0.030518
2 -0.633444 0.881655 0.128066 0.160924 -0.784571 -0.465399 0.000192
2 -0.456496 0.408488 0.052287 0.596842 0.141734 -1.459205 0.000012
2 -0.254710 0.820651 0.102460 -2.031789 0.800385 -0.656711 0.011830
1 0.016397 2.767720 0.091218 1.086149 1.700019 0.922632 0.341257
2 -0.178389 0.961875 0.130472 1.036184 1.180252 1.430471 0.011543
2 -0.292454 1.684140 0.023607 1.348807 0.271128 0.263752 0.000036
2 0.406661 0.777425 0.051093 0.574168 -0.328772 0.491662 0.011238
2 -0.194312 2.158218 0.123074 -0.501833 0.613984 0.371594 0.003582
2 0.161190 2.055829 0.123061 0.725795 1.376397 0.019245 0.000857
2 -0.525052 2.368760 0.092097 0.859260 -0.486132 -0.126470 0.045020
2 -0.247300 1.979773 -0.013702 -1.607263 0.046275 -1.944870 0.083880
1 -0.492400 2.144011 0.018422 -1.693768 0.694973 -0.607714 -0.069634
2 -0.164242 2.664458 0.070110 -0.730281 0.166189 -0.382043 0.001966
2 -0.690473 1.553554 0.093990 0.540162 0.148079 -0.706064 0.002696
2 0.270160 1.553591 0.113770 0.096809 1.446861 -0.373618 0.027918
2 0.286457 0.965106 0.021728 0.485135 -1.049117 -0.407835 0.000599
1 -0.049438 0.213594 0.121728 0.780552 0.186714 0.245149 -0.004916
1 0.218398 1.783471 0.031260 -0.731432 -0.485646 -0.707010 -0.211072
2 -0.139099 1.993384 0.070911 -0.245265 -0.967810 -0.414880 0.087035
2 -0.487990 2.861530 0.025017 -0.690690 -0.058860 -0.321691 0.000804
2 0.408160 0.149266 0.311544 -1.536535 0.430794 1.014691 0.000768
2 -0.812328 0.529787 2.967667 -0.747226 -0.520447 1.140352 0.003367
2 -0.824346 0.572232 2.511445 0.045207 -0.037675 1.566144 0.000721
2 -0.817981 2.952096 2.079868 1.566511 -1.092946 -0.368377 0.193309
2 -0.822082 2.989169 1.371875 -0.693364 0.889373 -0.259093 0.001190
1 -0.818038 2.447986 1.116885 -0.434330 0.643069 0.152598 -0.370666
2 -0.810237 2.603379 1.417720 1.633785 -0.292963 -0.512468 0.222569
2 -0.813677 2.207912 2.285519 0.384103 -0.320588 0.668804 0.000402
2 0.294277 -0.080258 0.751073 -0.239739 1.142457 -0.970266 0.000846
2 -0.021344 -0.076008 0.121184 -0.802035 1.498351 -0.666415 0.000492
2 -0.202133 -0.050097 0.012321 0.889421 0.751514 0.336085 0.000484
2 -0.440344 -0.068304 0.815803 -1.060471 0.169161 -2.069232 0.001285
2 -0.729897 -0.040775 1.076925 0.308505 0.717835 0.843027 0.039187
2 -0.655471 -0.057198 0.309958 1.213326 -0.237690 0.046298 0.055262
2 -0.061175 -0.014559 0.601221 0.360607 -0.152375 1.227343 0.000057
1 0.050279 -0.097048 3.000656 -0.228447 0.998097 0.613561 -0.016277
2 -0.147326 -0.104213 2.719521 0.574050 0.003647 -0.736619 0.001675
2 -0.214892 -0.109832 2.540067 -1.829139 -0.156697 -0.258940 0.001746
2 -0.780037 -0.060014 1.782060 -1.769178 -0.018940 -0.575075 0.000175
2 -0.335945 -0.107091 1.624118 1.356446 -0.727932 -0.563092 0.000126
1 -0.436159 -0.042951 2.677036 0.305222 0.007033 -0.297244 -0.003725
2 -0.132448 -0.015730 2.071972 0.004941 0.143285 -0.283696 0.000005
2 0.436946 0.398794 0.093802 0.320014 1.304366 0.745481 0.134054
2 0.440798 1.582662 1.615713 0.822796 -0.843062 -0.775014 0.000198
2 0.977275 -2.424946 0.226042 0.108834 0.349601 0.597660 0.001601
2 0.938652 -2.936247 -0.398157 -0.964645 -0.647061 0.752241 0.002236
2 1.265070 -2.417495 -1.142055 0.524991 1.052031 -0.227803 0.000049
1 0.558251 -2.448495 1.249071 -0.493259 -0.139419 0.686016 -10.167501
1 0.620123 -2.454951 1.143054 -0.818071 -0.132888 0.082486 -6.508205
2 0.749549 -2.514142 -2.459857 -1.113360 0.512853 0.234456 0.000080
2 1.066940 -2.258125 -0.999411 0.287663 -0.057663 0.361769 0.000412
1 0.683468 -2.309888 1.033415 -0.080712 1.234457 -1.345593 -2.442024
1 0.820835 -2.812616 -1.988324 -0.988116 -0.279055 0.224247 -0.914366
2 0.909504 -2.577803 -1.041753 -0.525188 -0.274361 -1.384504 0.009855
1 0.611121 -2.572287 1.178687 0.155895 -0.548090 0.715014 -5.346182
2 1.373667 -2.301814 0.095602 0.860001 -0.301687 -0.294365 0.000029
1 1.252815 -2.976692 -1.173813 -0.143760 -0.158649 -0.298720 -0.005814
1 2.084249 -2.574424 -2.128097 0.201172 -0.562266 0.359267 -0.014756
1 1.828823 -2.735667 0.422630 -0.344735 -0.547440 -0.789891 -0.000733
2 2.001322 -2.984504 -1.688079 0.870105 -0.601633 0.477001 0.001905
1 0.491264 -2.561009 1.239871 0.556356 -0.866600 2.163704 -9.824607
1 1.620897 -2.242937 -2.130741 -0.342418 0.418175 1.787040 0.006499
1 0.477419 -2.484723 1.354682 0.993348 0.492379 0.525302 -11.783212
2 1.379292 -2.162910 -1.174982 0.056710 0.173267 -0.442023 0.043624
2 1.593563 -2.858792 0.573641 -0.313848 -0.099785 0.749216 0.010257
1 0.447920 -2.666647 1.224864 -1.169293 -0.669127 0.913216 -9.508685
2 1.829053 -2.701302 0.849180 0.095247 0.479147 0.140886 0.012706
1 0.977576 -2.448425 -0.869352 0.129295 0.590378 -0.839560 -0.030219
2 1.053783 -2.784761 -0.952537 1.197698 -1.359479 0.772997 0.009992
2 1.307574 -2.479955 -0.654414 0.616245 0.287056 0.640926 0.000474
1 0.773015 -2.362493 1.435054 -2.201722 -1.153809 0.144585 -8.053452
1 0.489377 -2.611991 1.332673 0.266360 -0.026305 -0.479307 -10.746004
2 0.799399 -2.805982 -2.689410 -0.003113 -0.166909 1.109315 0.107821
2 1.565517 -2.455311 -2.077009 0.260446 0.724177 -0.563686 0.000781
2 1.610983 -2.823014 -0.519886 0.159317 0.515571 -0.746594 0.228140
1 0.664100 -2.732930 1.297935 -1.283416 -2.038567 -1.232895 -4.173311
2 1.864900 -2.528525 0.314563 -0.135519 0.807302 -0.645674 0.000994
2 1.434331 -2.840339 0.007624 0.234800 -0.006070 0.828620 0.033619
1 0.568679 -2.418544 1.355477 -0.654155 -2.305091 -0.134266 -11.164907
2 1.898640 -2.914430 -1.875389 0.544863 -0.400312 1.255306 0.016171
1 0.611464 -2.633618 1.320047 -0.519518 0.839900 0.516639 -7.913943
2 1.119300 -2.861823 0.220435 0.970022 0.226093 -0.859846 0.160834
1 0.578972 -2.834030 1.367452 0.958102 0.620637 0.688941 -5.783362
2 1.260069 -2.267023 -2.369789 -0.662016 0.164060 -0.578794 0.000311
1 1.442398 -2.828429 -1.631849 1.003891 0.491495 -0.988555 -1.022617
2 1.163032 -2.468945 -1.977168 -0.513797 0.559410 1.223856 0.045194
2 1.645532 -2.707077 -0.800054 0.925660 -0.111355 0.841445 0.007572
2 0.857173 -2.765545 -0.388021 0.388575 -0.622551 -0.165878 0.022470
2 1.249433 -2.742079 0.447961 0.251835 0.539695 0.136235 0.001205
2 0.764513 -2.990286 0.506666 -0.037727 -0.104080 -0.253274 0.101327
2 1.628911 -3.016547 -2.734311 0.064477 0.245376 -1.139305 0.000142
1 0.448422 -2.466339 0.942229 -2.289234 -0.429137 0.536487 -3.821410
1 0.529661 -2.213869 1.108077 -0.259775 -0.170841 0.834525 -6.680279
1 0.575566 -2.289160 1.236609 0.501059 0.203543 -0.575641 -9.061584
2 0.692729 -3.060209 0.257076 -0.948510 -0.633599 -1.615795 0.001470
2 1.958619 -2.668516 0.581303 0.599006 0.904676 0.551771 0.002543
2 1.477503 -2.866982 -0.881275 -0.120168 0.137471 0.588733 0.016955
2 1.143538 -2.302426 -2.881859 -0.433736 0.281182 -0.107321 0.004190
2 1.615901 -2.494356 -2.279394 0.185858 -0.133001 -0.472249 0.001177
2 0.720279 -2.780547 0.944636 -1.706210 0.615544 -0.228570 0.000095
2 1.676081 -2.678494 -0.335579 -0.281906 0.443104 0.705001 0.000114
1 0.454520 -2.319229 1.085750 -0.515117 -1.071280 0.369553 -8.108718
2 1.378563 -2.847005 -0.343379 -0.316347 -0.519332 0.040042 0.000212
1 1.484593 -2.228650 1.374379 0.257332 0.026781 0.409575 0.194890
2 0.644028 -2.320072 -0.523807 1.205838 1.008005 0.657254 0.006669
1 1.201011 -2.160184 -0.082681 0.745592 1.005382 0.561401 0.005698
2 0.527842 -2.404321 0.694817 -0.473128 -0.162753 0.118015 0.000040
2 1.881883 -2.724959 -1.288381 0.551100 -0.001093 0.567714 0.000002
1 1.233412 -2.747042 -1.564103 0.423196 -0.665346 -0.990262 0.003584
1 0.566059 -2.635307 1.093983 0.531586 -0.656403 -0.854480 -4.411408
2 0.990700 -2.498815 1.409920 0.055533 0.826552 0.786857 0.024435
1 1.607249 -2.603084 -0.956573 -0.576586 0.927350 0.688960 -0.008759
1 1.846966 -2.971332 -2.507182 0.295146 -0.436837 -1.624014 0.010593
2 1.963846 -2.534462 0.723070 0.203242 1.020829 -0.545227 0.001405
2 1.156138 -2.870495 -1.535211 0.342373 0.072278 0.657658 0.034847
2 1.905317 -2.503563 1.043232 0.148141 0.372823 1.579485 0.458831
1 0.666822 -2.347611 1.171229 -0.662709 -0.280475 -0.072181 -6.358404
2 1.867135 -2.387630 -0.323346 0.681645 0.644870 0.847812 0.000304
2 1.290560 -2.612375 -0.105299 0.618000 -0.067595 0.509277 0.000111
1 0.582021 -2.304149 1.348917 -0.216535 -0.924979 2.362994 -10.887385
1 0.526340 -2.849403 -2.120887 -0.919161 -0.041623 -1.756951 0.038556
1 0.718425 -2.214868 -2.870686 -1.741134 -0.553648 0.009663 -0.155628
1 1.430429 -2.414079 -2.366582 -0.747897 1.059298 -0.866416 -0.052534
2 1.623868 -2.312145 -1.295728 0.331108 0.201694 -0.942548 0.105249
1 1.325179 -2.424220 -2.189145 0.020606 0.216826 0.737216 -0.038746
2 1.117746 -2.504348 0.528659 0.032077 0.011069 0.736415 0.000042
2 0.517067 -2.260801 0.077308 -0.726761 0.554104 -1.346320 0.019815
2 0.522589 -2.936498 -0.622812 -1.879895 -0.300230 0.652369 0.021521
2 1.285309 -2.947665 -0.714107 -0.292290 -0.715425 -0.304422 0.023115
2 1.122771 -2.357540 -0.213931 0.976992 0.125783 0.530730 0.014896
1 0.757848 -2.746813 -2.045540 0.244775 0.406938 0.287069 -0.925112
2 1.292471 -2.223774 1.081813 1.487332 -1.104137 -0.470325 0.010916
2 1.338389 -2.205372 -0.841359 -0.462917 0.900671 -0.591286 0.000154
1 1.741471 -2.751073 -2.861792 0.479851 -0.616807 -0.748378 -0.001559
2 1.429150 -2.624353 0.812435 -1.631145 1.341455 1.068276 0.001459
1 0.748990 -2.349355 1.265696 -0.421843 0.700246 -1.134870 -6.587754
2 1.358343 -2.688243 -2.010701 1.069852 0.410831 -0.164545 0.000089
1 0.875633 -2.646253 -1.188652 -0.487190 0.208616 0.858309 -0.000380
2 1.232278 -2.615092 -0.383280 0.322863 -0.126843 -0.682136 0.000218
2 2.014203 -2.830004 -1.956896 0.792612 -0.567703 -0.763391 0.010645
1 0.493853 -2.352584 1.276732 1.663795 0.253966 -0.960903 -11.503608
1 0.687770 -2.268725 1.280215 0.199084 0.911381 0.423064 -6.937814
2 0.863932 -2.463581 1.327044 1.136943 0.776318 -0.739720 0.200489
2 1.881234 -2.669030 1.275394 -0.057033 0.088260 -0.146171 0.000070
1 0.707018 -2.666428 1.434042 -0.225693 0.277216 0.302459 -5.311650
2 0.954001 -3.051461 -0.169437 0.176956 -0.115538 0.243517 0.030359
1 1.175084 -2.232161 -1.444667 -0.729062 0.514728 -0.284928 0.000203
1 0.495077 -2.404566 1.168653 -0.459066 -0.629184 0.841604 -10.492157
2 2.060912 -3.114076 -0.922563 1.202601 -1.012488 1.227980 0.000716
1 0.518940 -2.521145 1.140864 -0.663988 0.979398 -0.579754 -10.247268
2 0.712479 -2.592483 -2.692283 0.368190 -0.308322 -1.248894 0.000263
2 0.923613 -2.628753 -2.235465 -0.892609 0.222792 2.175135 0.000028
2 1.499186 -2.220365 0.347409 -0.854437 0.110419 1.869404 0.000482
2 1.122053 -2.756169 0.297402 0.348115 0.486177 -0.015822 0.161615
2 1.437542 -2.768367 -1.347396 -0.149835 -0.833604 -0.513827 0.000028
1 0.657825 -2.181837 1.204506 0.094366 -1.692076 -0.327388 -7.915509
2 0.685294 -2.872940 -0.896403 0.514709 0.269704 -0.090477 0.004116
2 1.704909 -3.084336 -0.280949 0.156957 -1.722623 0.078504 0.001170
2 0.800292 -2.813961 0.054227 -1.389457 -0.601283 0.770121 0.235023
2 0.826038 -2.376831 -1.965044 -0.734393 -0.593177 -0.123919 0.000019
1 1.797083 -2.707772 -2.232207 0.650414 0.098464 -1.339414 -0.004142
1 0.719898 -2.665488 -0.938854 1.006388 0.874861 -1.157861 -0.009057
1 1.124314 -2.290514 -0.789714 0.045918 0.533247 -0.782956 -0.028826
2 1.205755 -2.626080 -0.911187 0.390210 0.895552 0.122275 0.000430
1 1.460856 -2.786615 -1.733615 -0.714518 -0.315581 1.285567 -1.005822
1 0.642250 -2.473256 1.391992 -0.737282 -2.414538 0.384331 -7.964574
1 0.532897 -2.702888 1.296363 0.799312 0.683325 0.814290 -10.206683
1 0.637344 -2.380260 1.257924 1.638445 0.629982 -0.257460 -7.758863
1 0.580001 -2.525369 1.334083 -0.135899 0.661278 -0.318742 -9.565263
1 0.490805 -2.362759 1.403027 -1.688881 -0.511599 -0.897855 -12.236201
1 0.546855 -2.244765 1.419551 1.249347 0.600044 0.535772 -12.155210
1 0.556336 -2.689736 1.412034 1.559588 -0.156551 1.883045 -10.384484
2 2.033245 -2.448588 -0.539955 1.104474 0.997961 0.679929 0.000036
2 1.491104 -2.952973 -0.749594 -0.801653 -0.278420 -0.170067 0.017416
1 0.493115 -2.770837 1.379149 -1.143680 -1.038289 -0.453286 -8.987072
1 1.698293 -2.643145 -0.001479 -0.416839 -0.580036 -0.385456 0.002810
2 1.234892 -2.474453 -1.639361 1.083184 -0.444279 0.292590 0.000909
1 0.754741 -2.276220 1.361945 1.382578 0.221550 -1.528907 -9.730325
2 0.715026 -2.470429 -0.561431 -0.510661 -0.231613 0.457817 0.006644
2 0.594887 -2.559639 -1.981474 -0.295003 -0.964253 -0.672478 0.001358
1 1.935986 -2.827225 -0.256524 0.788525 -0.774000 0.688649 -0.009652
2 1.960606 -2.390566 -1.843596 0.087494 0.415008 0.166740 0.000350
2 0.727690 -2.797791 0.590153 -0.090483 0.285481 -1.537082 0.000536
2 0.529609 -2.587075 -1.766640 -0.357970 0.747692 0.285992 0.044066
2 1.979606 -2.892425 -2.461411 -0.192551 0.265019 0.123633 0.016370
2 1.327581 -2.321059 -1.981357 1.420858 -0.210471 0.780849 0.063868
2 2.003224 -2.371732 -2.650910 -0.242202 -0.244995 -1.137896 0.077643
1 1.749966 -2.304081 -0.153414 -0.801461 1.092111 1.283840 -0.001684
2 0.476992 -2.893399 -2.731829 -0.388325 1.195474 -0.488748 0.000103
2 1.551387 -2.185864 -0.210778 -0.228468 1.859737 -0.017695 0.000256
2 0.759138 -2.295456 -1.050865 0.295770 -0.199380 -0.227956 0.005612
2 0.967823 -2.620730 0.107899 0.586937 -1.269746 0.329929 0.000282
2 1.555053 -2.713644 0.930020 0.504074 -0.827828 -0.829757 0.005966
1 1.506135 -2.430285 0.634838 -0.605560 -0.296562 -1.117790 -0.002864
2 1.319649 -2.705430 -0.583697 -0.594491 0.136200 -1.516288 0.004706
2 1.023430 -2.979742 0.767247 0.144088 0.016423 -0.895500 0.000098
2 1.101058 -2.943422 0.512305 -1.498752 0.044677 -0.835817 0.000133
2 2.003383 -2.727286 0.091185 -0.297285 -0.114469 0.044314 0.005060
2 0.791573 -2.584591 1.117476 -1.242183 0.870169 -0.154715 0.002594
1 0.520712 -2.733369 1.192760 0.761497 1.419283 0.748082 -6.731806
2 0.485315 -2.739661 -0.748948 -0.188148 0.036153 -0.332673 0.004584
2 1.771129 -2.647483 0.174063 1.176433 0.463239 1.203195 0.005024
1 0.938408 -2.993993 -1.165538 1.667296 0.022890 0.155622 -0.009322
2 1.537189 -2.483412 0.402403 1.734554 0.566315 2.278125 0.000751
2 0.775237 -3.028466 -0.148798 0.048075 0.161790 -0.000503 0.006572
2 0.756294 -2.710773 -1.859285 -0.438019 0.978841 1.163499 0.006271
1 0.792731 -2.164946 1.366504 2.195724 -0.721558 0.404704 -7.262643
2 1.293893 -2.902404 0.689065 0.052312 0.075420 -1.406764 0.000070
1 0.733800 -2.471083 1.336457 -0.417109 0.118256 0.562414 -5.952246
1 0.553957 -2.789687 1.459397 0.630279 -1.046314 -0.185394 -7.689920
2 1.996458 -2.450910 1.100419 -0.117922 0.310187 -0.554940 0.458381
1 0.530248 -2.473184 1.443542 -0.235442 -1.051188 -2.437735 -13.281454
1 0.776079 -2.236776 1.265791 -1.192258 0.651692 0.585573 -4.847745
1 0.564976 -2.356990 1.486099 -0.236381 -1.058338 -0.177149 -11.806169
1 0.783132 -2.261501 1.475473 0.358774 0.104885 0.159681 -9.035296
1 0.641624 -2.862241 1.455357 0.469033 -0.760187 -0.137526 -4.034956
1 0.499309 -2.623431 1.470484 0.210829 -0.131628 -1.024090 -11.668798
2 0.775804 -2.979538 1.160609 -0.003338 -0.519899 -0.981714 0.000281
2 1.168117 -2.906804 1.285634 -0.425599 -1.333922 -0.472088 0.000497
1 0.706132 -2.566686 1.395693 -0.886736 -0.114439 -2.056831 -8.060401
2 1.013952 -2.692712 0.730842 -0.115140 -0.690224 -1.556879 0.000028
1 2.116054 -2.595985 0.114913 1.760871 -0.485683 1.969504 0.003230
1 0.681566 -2.379294 1.394036 -0.564605 1.587915 -0.662222 -9.825150
1 0.489842 -2.260540 1.332389 -0.303891 -0.022165 1.254196 -11.117339
2 2.022263 -2.171321 0.938075 0.936903 -0.321159 -0.972811 0.092189
2 0.718119 -2.877718 -2.770131 -0.929510 -0.939096 -0.114654 0.107752
1 2.066623 -2.466713 1.354160 0.281259 0.385857 -0.428202 -0.006533
2 1.580803 -2.848384 0.737235 -0.023134 -1.375770 0.548113 0.010409
1 0.554905 -2.430287 1.025117 -2.027328 -0.569621 0.432388 -4.115061
2 1.294627 -2.447500 -2.035124 0.571023 1.089373 0.278530 0.123762
2 1.498184 -2.753838 -2.844981 -1.603391 0.392770 0.532747 0.443117
2 0.645381 -2.435108 -1.043308 -0.467600 0.232023 0.222707 0.003923
2 1.190125 -2.861301 -0.899241 0.600183 -0.121354 -0.136154 0.028894
1 0.597159 -2.561566 1.433612 -0.179418 0.493453 -0.385439 -11.779449
2 0.853131 -2.371283 0.365847 0.132329 -0.820735 0.566855 0.003882
2 1.621618 -2.335370 -1.064392 0.170352 -0.261564 0.767222 0.000188
2 1.474787 -2.236425 1.015911 0.591723 0.138070 -0.706217 0.001472
2 0.821810 -2.305687 -0.261417 0.476276 -0.115827 0.424937 0.002961
1 1.693290 -2.624594 0.999583 -0.164288 2.571189 -0.327990 0.244826
2 0.623639 -2.541909 -0.146162 0.458247 0.318048 -1.725763 0.030965
1 0.445802 -2.462544 1.086921 -0.278746 -0.636539 1.298994 -9.954000
1 0.489144 -2.543665 1.037453 -1.402728 0.499718 -0.844358 -7.561948
2 1.972035 -2.475999 0.010991 0.691608 0.524464 0.526960 0.002274
1 1.320284 -2.431393 -2.842792 0.532605 0.086604 0.522021 0.000301
2 1.359167 -2.445137 -1.483348 -2.226337 -0.326478 0.662227 0.000917
1 1.741868 -2.215947 -0.554930 -1.288334 1.188291 -0.473904 0.036296
2 0.580946 -3.107921 1.160444 0.370523 -0.777255 -1.144546 0.000177
2 0.525492 -2.447689 -1.809199 -0.897324 -0.470223 0.078464 0.043779
2 1.044351 -2.450138 -0.317421 1.445853 -0.989176 -0.929609 0.014849
2 1.564246 -2.542827 1.065948 1.501555 -1.408790 0.201375 0.009205
1 1.578123 -2.316300 -0.708211 -0.753606 -1.102931 0.173574 -0.865638
1 1.417078 -2.663575 -0.724676 -1.084001 -1.689211 2.247038 -0.012580
2 1.796038 -2.721335 -0.716834 -1.256160 -0.267061 -0.050971 0.027626
2 0.695057 -2.414656 -0.185768 0.010760 -0.238638 -0.375894 0.033386
2 0.872966 -2.761112 -2.940632 0.627838 0.316666 1.026121 0.123725
1 1.953274 -2.704447 -0.652588 -0.306534 0.056916 -0.459676 0.017022
2 0.452706 -3.043605 -0.245850 -1.550477 0.151686 0.119282 0.036291
2 1.431053 -2.809595 -2.701584 1.782953 1.800619 -1.559802 0.019310
1 0.590959 -2.190891 1.326609 -0.636095 0.359660 -1.336453 -11.222034
2 1.620560 -2.287211 -0.575677 -0.851616 -0.419002 -1.139791 0.117783
1 0.648230 -2.244163 1.118856 -0.167341 0.667009 -0.104310 -6.750660
1 2.024798 -2.681852 1.014318 1.764332 1.354706 0.327256 -0.008984
2 0.507569 -2.365351 -0.037700 -0.857880 -0.106806 0.849667 0.021427
2 1.322600 -2.702293 -2.810369 -0.422553 0.200359 1.178550 0.004592
2 1.650815 -2.518851 0.231868 1.068965 -1.529344 0.515526 0.003270
1 0.560005 -2.321894 1.145945 0.140265 -1.689759 0.048139 -7.082460
1 0.874113 -2.289788 -2.889599 0.460123 0.718891 0.230958 -0.167966
1 0.770375 -2.264795 1.160150 0.888990 0.517260 -0.841151 -4.537146
1 0.703930 -2.205024 1.506572 1.055679 -0.665566 -0.828545 -9.884213
2 1.457858 -2.791500 -0.131086 0.230103 0.789197 1.056911 0.033846
2 2.055626 -2.807682 0.470136 1.069902 0.715990 -0.340449 0.001929
2 0.813991 -2.935803 0.006520 -0.200673 0.399319 -1.032113 0.231748
1 0.458502 -2.303015 1.501416 0.429033 -1.993654 1.074162 -12.555266
1 0.569671 -2.517303 1.536885 0.226660 0.021170 -0.210283 -10.697181
1 0.663769 -2.280597 1.427367 -1.238383 1.322544 -0.831000 -11.870236
1 0.642636 -2.746021 1.484367 -0.134281 -1.359665 -0.191717 -6.055573
1 0.726864 -2.474787 1.461541 -1.564400 0.578115 0.298903 -11.469453
2 1.035722 -3.071454 1.343359 0.980161 0.078566 -0.562006 0.003701
1 0.507886 -2.206855 1.521169 0.477570 1.022965 -1.373204 -10.743335
1 0.516375 -2.864462 1.529687 0.664930 -0.613681 0.793903 -6.253561
1 0.781792 -2.787316 1.310232 -0.957864 -0.401119 -0.675593 -1.038337
2 1.345108 -2.588800 1.181743 0.601904 -2.375057 -1.034646 0.000092
1 1.150623 -2.247209 0.931317 0.225341 -0.441327 0.754729 -0.001164
1 0.465041 -2.218253 1.246150 -0.362794 -1.264983 0.738918 -9.380917
2 1.577255 -2.211422 1.282222 -0.746927 -0.316566 0.624854 0.146540
2 1.341185 -2.221794 1.301747 -0.212451 1.296419 -0.533791 0.013719
2 1.505815 -2.721419 -2.960643 -2.223884 -0.036395 -0.183269 0.432888
1 0.866097 -2.348337 1.478613 0.870179 -1.177759 1.351517 -5.899013
1 0.631062 -2.440567 1.488608 0.140657 0.481206 0.139167 -11.408246
1 1.543422 -2.430437 -0.702778 0.136522 -0.511950 -0.832545 -0.921576
1 2.035859 -3.015552 0.635785 -0.126017 -1.078284 2.608182 0.000315
2 0.605190 -2.243484 -0.958568 0.860412 0.709462 0.103975 0.002659
2 0.528847 -2.888433 -0.983707 0.160918 0.421319 -0.783239 0.003600
1 0.547692 -2.823162 1.251354 1.925781 0.208392 -0.667470 -4.900682
2 1.790048 -2.706050 1.006423 -0.820014 1.276499 0.064952 0.247070
1 1.608505 -3.017040 -1.232976 -0.029926 0.631734 0.294491 0.010081
2 1.844998 -2.812579 -0.595901 -1.541048 0.917853 0.627279 0.037442
2 1.148042 -2.726740 1.056766 0.278033 2.023703 0.472860 0.000044
2 0.683200 -2.440435 -0.002707 0.486518 -1.468263 1.089006 0.007097
2 1.128535 -2.276705 0.704409 2.194179 -0.756988 -0.957717 0.000201
2 1.595877 -2.950809 -0.512321 -0.679304 1.310066 -1.177487 0.210044
2 0.887444 -2.793229 -0.238102 2.325599 -0.731578 2.152024 0.022550
2 0.871401 -3.022502 -2.400355 -0.532586 0.552897 -1.023179 0.000020
2 1.283967 -2.923192 -2.471915 -0.526033 0.540742 0.538212 0.000028
2 0.728100 -2.363709 0.180347 -0.906260 -1.148313 -0.554472 0.001181
2 1.784538 -2.489214 -0.022067 -1.639236 -1.965662 0.006567 0.006029
2 1.704250 -2.894559 -0.608873 -1.024490 1.326224 1.398561 0.069063
2 0.650073 -2.806147 -0.361643 1.321047 -1.381105 -0.244338 0.000623
2 1.393152 -2.968736 -2.729664 -0.702516 0.836079 -1.000826 0.009314
1 0.910415 -2.848833 0.253739 -0.195838 1.663674 -1.240192 0.000856
2 0.790049 -2.831923 -0.081915 2.103266 0.506770 -1.532467 0.168941
2 1.643927 -2.284461 -1.426915 0.116772 -1.209081 0.824713 0.103976
2 1.442188 -2.241869 -1.280089 1.500025 -0.533938 0.729732 0.044989
2 1.732199 -2.333652 -2.368579 0.224702 -1.072564 -0.348904 0.000394
1 0.860069 -2.200339 1.485660 0.743483 -0.337444 0.457365 -4.220946
2 0.732123 -2.930798 -0.676627 -0.803000 1.216500 -0.379347 0.002855
2 1.539237 -2.846520 1.116136 -1.422870 1.064408 0.509464 0.000214
2 0.537103 -2.922446 0.691244 -0.821384 1.278206 1.860170 0.001137
2 1.542005 -2.996069 -1.086931 0.716789 0.841370 0.039982 0.012472
2 0.456453 -2.570506 -0.707669 -0.316675 -1.962469 -0.688189 0.004387
2 0.510670 -2.707534 -2.108465 0.475484 0.040267 -0.511342 0.054011
1 0.510044 -2.739119 -3.073906 0.691534 -0.070637 0.313283 0.096642
2 0.508836 -2.273341 -0.267405 1.117156 -1.152816 -0.236267 0.197253
1 0.824796 -2.487232 1.505669 -0.599130 -1.233803 0.366439 -7.326039
1 0.761531 -2.591803 1.522074 0.084540 -0.874340 -0.556849 -8.161043
2 1.733579 -2.493188 1.447596 0.894902 -1.180372 -0.836311 0.000018
2 1.233048 -3.002684 -0.848268 -0.791648 0.997109 -0.639295 0.041107
1 0.664404 -2.552094 1.526516 -0.939545 -0.475561 -0.641152 -10.482615
1 0.601581 -2.236875 1.520047 -0.608680 0.524639 0.176755 -11.601239
1 0.765808 -2.391424 1.535275 -0.557463 -0.861318 0.280238 -11.290652
2 1.116897 -3.025847 1.003090 -0.582092 0.992709 0.346021 0.000060
2 0.741248 -2.259330 0.464447 -0.116012 -1.420022 1.144525 0.002273
2 1.361537 -3.029059 -2.161636 -0.864193 1.033614 0.750777 0.004093
2 1.737277 -2.313792 -3.032878 -0.590124 -0.914136 0.921751 0.000592
2 0.597891 -3.059271 -0.688881 -0.361059 0.699600 -0.491308 0.018835
2 1.509548 -3.116001 -2.300318 -0.092362 0.073084 0.153114 0.000326
2 0.915085 -2.820505 -3.052654 0.349710 -0.118175 0.513472 0.123673
1 0.582671 -2.640743 1.537554 -0.094263 0.632853 0.000752 -10.081318
2 1.783270 -3.003602 -1.967589 0.272865 1.584988 -0.787530 0.005810
1 0.464835 -2.494980 1.550689 1.194238 -0.514535 -1.055265 -11.889849
1 0.455485 -2.778188 1.279453 0.036321 -0.203002 -0.266667 -9.624969
1 1.679423 -2.206227 0.462020 0.650922 -0.742639 -0.225347 -0.005957
2 0.686342 -3.012824 -2.117730 0.810063 1.593625 -0.635652 0.000238
1 0.655252 -2.177896 1.410443 -0.178101 0.379950 -0.260079 -11.549287
2 2.083487 -3.036999 -2.497040 -0.755144 -1.026701 0.655998 0.010554
2 2.053165 -2.385798 -2.779751 -1.312695 0.540079 -0.135559 0.077747
2 0.519780 -2.216430 -1.978990 1.921046 -0.231949 0.774078 0.000160
2 2.029667 -3.012014 -3.119366 0.171600 0.330306 0.068734 0.015361
2 1.155921 -3.043012 1.474953 0.658074 1.512731 0.045928 0.003807
2 0.721358 -3.110164 0.553940 -0.806770 0.153865 -1.265607 0.100851
[truncated: 350,986 more chars]
