# Supplementary material for: Dataflow programming for the analysis of molecular dynamics with AViS, an analysis and visualization software application
Source: PLoS One. 2020 Apr 21;15(4):e0231714. doi: 10.1371/journal.pone.0231714 (PMC7173788; doi:10.1371/journal.pone.0231714)
Supplement: S1 File — (ZIP) [file pone.0231714.s016.zip › scr/lj/data/0000382000.ssv]

#resid posx posy posz velx vely velz attr=potential
10976
1 -1.934467 -2.234921 -2.223240 0.498043 -0.109968 1.321436 -0.132302
1 -1.946052 -2.381897 -2.297228 0.072036 -0.228679 -1.490786 -0.193068
2 -2.508135 -1.864632 -0.270825 1.703381 0.326625 -0.349045 0.041865
2 -1.998311 -3.055541 -0.516310 0.065471 -0.934905 1.056933 0.000267
2 -1.570256 -1.939500 -1.845113 -1.319899 -0.310413 -0.820439 0.037060
1 -2.030150 -2.088809 -1.990236 -0.283443 0.982748 -0.743477 0.004800
2 -2.304039 -2.883232 -2.373446 -0.575801 -0.131402 1.936550 0.003132
2 -2.034719 -2.514987 -1.282234 -0.028867 -0.378789 -0.076771 0.032785
2 -2.227513 -2.147821 -1.807648 -0.559755 -0.611908 -0.554438 0.003836
1 -2.691609 -2.920127 -1.497600 -0.051720 -1.151087 0.881744 -0.031299
2 -1.978336 -2.803506 -2.895886 -0.510683 -0.669004 -0.355787 0.004553
2 -2.278739 -2.211756 -1.645709 -1.006296 0.601780 -0.940543 0.003612
2 -1.811670 -2.233457 -2.977730 1.419703 0.484040 -0.211104 0.000003
2 -1.125084 -1.998836 -2.189829 -0.756281 0.195931 -1.448065 0.000659
1 -1.419196 -2.896627 -3.026848 -0.268471 -0.004518 0.443758 -0.001982
1 -2.907163 -2.319052 -1.929526 0.180891 1.557610 0.438999 0.020489
2 -2.292661 -1.939792 -1.807952 0.114436 -0.157143 -0.640972 0.000395
2 -2.755148 -2.943018 -1.036452 -1.323398 -0.416052 0.973008 0.003528
2 -2.942313 -2.819390 -1.174567 -0.511530 -1.285909 0.675474 0.225906
2 -0.862692 -2.330296 -1.748351 1.228217 -0.823908 -0.459924 0.000380
1 -1.671367 -2.333167 -0.544640 0.547778 -0.561777 -1.242467 0.036054
2 -0.905120 -2.666185 -0.331621 0.050712 0.544141 -0.028113 0.011760
2 -1.361576 -2.784521 -0.492552 -1.147822 -0.837224 0.834541 0.273337
1 -2.501359 -2.279689 -2.095628 -0.181988 0.845446 -0.437883 -0.000537
1 -1.635116 -2.173314 -2.257374 -0.528870 -0.510128 0.712990 0.187121
2 -1.648835 -1.622312 -2.523185 1.370239 0.952446 -0.718286 0.000222
2 -1.230023 -2.825278 -1.346567 -0.279331 -0.706012 -0.009804 0.000800
2 -1.815877 -2.185291 -0.406999 0.053931 0.728749 0.957761 0.082258
2 -1.641901 -3.033281 -1.556419 -0.014933 0.366912 0.173798 0.007130
2 -2.029713 -2.181703 -1.126458 0.626634 0.373384 0.994035 0.000423
2 -1.561122 -2.877303 -0.909968 1.280282 -0.348164 0.490084 0.005470
2 -3.007611 -2.412986 -1.752940 0.187716 0.421258 0.806715 0.187674
2 -1.776422 -2.403236 -1.902915 1.363051 0.430471 -0.554374 0.390506
1 -2.158475 -2.360740 -0.623841 0.019991 -0.455015 0.534391 -0.007324
2 -1.106481 -1.734461 -0.257042 1.289956 0.830968 1.215644 0.371505
2 -1.237241 -3.059332 -0.995748 0.608198 0.302215 1.297351 0.003793
2 -1.630373 -2.426482 -1.815106 -0.017604 -0.566376 -0.227031 0.006172
2 -2.016838 -2.032153 -1.838266 -1.244726 -0.535329 -0.959192 0.011850
2 -2.833084 -1.674574 -1.304562 -0.369768 0.850642 -0.621968 0.001836
2 -1.223936 -2.766010 -2.117862 0.208217 -0.212015 0.831583 0.000315
2 -2.931599 -2.412204 -2.345005 -0.310919 -0.398756 -0.385051 0.000171
2 -1.521263 -2.240352 -2.229718 0.564693 -1.034647 0.577640 0.109431
2 -2.001073 -2.938200 -2.457992 1.096594 -1.115270 0.710447 0.009861
2 -1.408819 -2.797771 -0.819144 0.608750 -0.435692 0.838256 0.001430
1 -2.875194 -2.860557 -1.650707 -0.321370 0.119229 -0.153884 0.155165
2 -2.796030 -2.018892 -2.746366 -0.578035 0.342382 -1.586990 0.037941
2 -2.660206 -2.843084 -2.470039 -0.165981 -0.311204 0.159863 0.000031
2 -1.086465 -3.067320 -1.638787 0.440274 -1.091476 -0.594635 0.084138
2 -1.758686 -2.237993 -2.622905 -0.155138 0.133919 -0.572920 0.001114
2 -1.587311 -2.971457 -3.085364 -0.529752 -0.085014 -0.563570 0.001813
1 -2.552349 -1.708970 -2.002299 0.140004 0.833020 -0.709117 -0.076989
2 -1.568165 -2.731381 -0.591350 0.383636 -0.732986 -0.233454 0.000687
2 -2.179816 -2.597029 -1.622681 0.341575 0.278366 -0.402964 0.008132
1 -2.366105 -1.938211 -0.620885 -0.745321 0.971417 1.613404 0.040224
2 -1.618351 -2.187187 -2.490705 0.224972 0.227869 0.250033 0.033202
1 -1.087887 -2.388556 -1.874198 -0.168466 -1.327563 0.214233 -0.013850
2 -2.239737 -1.731982 -1.647895 -1.079936 -0.960774 -0.144993 0.000046
2 -2.795208 -2.022090 -0.580968 0.154011 -0.041450 -0.325832 0.000005
2 -0.975001 -2.532720 -2.136507 0.418806 -0.673361 0.827471 0.010741
1 -2.686130 -2.664900 -1.414713 -0.668015 0.028055 0.229765 -0.011223
2 -2.521509 -2.101256 -2.966557 0.823026 0.864568 0.508451 0.000212
2 -2.562141 -2.521570 -0.508274 0.518990 0.131758 0.282545 0.245735
2 -2.326059 -2.250395 -0.840502 0.298564 0.787615 0.438036 0.000841
2 -2.521767 -2.744974 -2.711966 0.715099 -0.613420 0.189706 0.015393
2 -1.468369 -2.491090 -1.262499 -0.168766 -0.637517 -0.119926 0.000059
2 -1.729126 -2.207423 -1.810509 -0.646223 -0.396567 0.439249 0.002011
2 -1.721627 -2.359595 -0.320149 0.608619 0.523175 0.708492 0.223358
2 -1.453089 -2.978638 -1.007772 -0.551572 -1.852655 0.717348 0.004300
1 -2.060441 -3.112354 -0.309145 -0.238613 -0.487331 0.160039 -0.001777
1 -1.482582 -1.761034 -1.570787 1.029841 0.339454 -0.291451 -0.036132
2 -1.902732 -2.267536 -1.513105 0.182713 0.318677 -0.379376 0.000108
2 -2.968607 -1.882305 -2.858106 -0.841096 0.930328 0.226816 0.105495
1 -2.207545 -2.562566 -2.345271 -0.171816 -0.121774 -0.744333 -0.001934
2 -2.196809 -2.394115 -0.902429 -0.047900 0.168160 1.344797 0.001243
2 -1.215782 -2.125163 -1.782664 0.805797 -0.463009 -0.352559 0.001447
1 -2.787212 -1.934742 -2.253797 -1.623950 0.266249 -0.399733 -0.001340
1 -2.485400 -1.880676 -2.820075 0.499089 1.948071 -0.335878 -0.052251
2 -1.366988 -2.686103 -1.404617 -0.191908 0.057126 -1.410053 0.001407
2 -1.117008 -2.168101 -2.342613 1.041002 -0.103994 -0.168852 0.000776
2 -1.865471 -2.795040 -1.351830 0.138606 1.049656 0.792797 0.009362
2 -1.077708 -2.588880 -1.431609 -0.179837 -0.339017 -1.997683 0.000610
1 -1.748601 -2.034262 -0.995150 0.974272 -1.725896 -1.242104 -0.930640
2 -1.769394 -1.786607 -2.089668 -1.348693 0.986498 -0.376367 0.000130
2 -1.835502 -2.883815 -1.746855 1.051277 -0.880009 0.254781 0.000009
2 -3.100452 -3.002467 -2.921836 -0.098906 -0.423524 -0.679075 0.000382
2 -1.610917 -1.911239 -0.599246 0.860379 -0.278356 -0.294812 0.003315
1 -0.906720 -2.416234 -2.445827 0.024585 0.050190 -0.315281 -0.005733
2 -2.664334 -2.083471 -2.730519 0.010355 0.412907 0.377225 0.041813
2 -2.730130 -2.624446 -1.853042 -0.688509 0.643884 1.104827 0.000358
1 -1.242253 -2.825417 -2.365835 -0.043896 -0.794086 0.975376 0.000162
2 -1.821288 -2.633279 -0.961070 0.162298 -1.016689 -0.086809 0.000118
1 -2.413804 -2.633930 -2.748302 -1.754057 -0.128818 -0.520147 0.009598
2 -2.075374 -2.458818 -2.430953 -0.094527 -1.016075 -0.382126 0.003518
2 -1.598163 -2.058693 -2.565106 -0.606961 0.341682 1.383133 0.031542
2 -1.819003 -3.069335 -0.238429 -0.911486 -0.107041 0.207887 0.000310
2 -1.553665 -2.925558 -0.445505 0.457871 -0.324168 1.700564 0.357496
2 -1.612064 -2.773939 -2.577647 -0.765015 -1.007059 -0.534279 0.000242
2 -2.544147 -2.426381 -2.616656 -0.191738 0.369292 -0.877898 0.000168
2 -2.340124 -2.458686 -1.049607 1.014790 0.196665 -0.775329 0.030483
2 -2.837363 -2.343462 -1.017243 -0.498567 -0.154530 -1.072863 0.000041
2 -2.562877 -2.643410 -1.250608 -0.056175 -0.593706 1.713570 0.001678
1 -1.340277 -1.988710 -1.472725 0.381105 0.034561 -0.256017 -0.029624
2 -1.207786 -1.963178 -2.383894 0.387030 -0.268895 0.099513 0.002759
2 -2.027452 -2.248061 -2.455758 -1.303299 -0.266730 -0.650519 0.000819
2 -2.469279 -2.822774 -1.334584 -0.207090 -0.125478 1.054321 0.000591
2 -1.571491 -2.513677 -1.519855 -0.519700 -1.323108 -0.379668 0.000038
1 -1.642918 -1.668887 -0.547138 -0.470399 -0.192693 -0.652270 -0.005790
2 -1.857282 -2.358294 -1.293784 -0.276498 -0.707940 -1.509610 0.000242
2 -2.266640 -2.471761 -2.542628 -0.115851 0.880618 0.108451 0.000539
2 -2.911922 -2.589952 -1.603200 0.142490 0.153082 0.534042 0.096946
2 -2.798557 -2.615788 -2.393162 0.010643 -0.602238 0.937666 0.000168
1 -2.563672 -2.166887 -2.610730 -0.800226 1.372923 -1.032176 0.001938
2 -2.153282 -2.904135 -2.511814 -0.271420 -0.856802 0.896053 0.085582
2 -2.884624 -2.113834 -3.080077 0.672882 0.256651 -0.305593 0.279460
2 -2.604804 -3.065236 -2.907785 0.453644 -0.928422 -0.131412 0.000147
2 -2.017220 -2.612648 -1.170503 0.573285 0.503183 -0.169455 0.032311
1 -1.581366 -2.085511 -0.558761 -1.206494 0.347194 -1.368915 -0.194763
2 -1.500276 -1.909792 -2.228394 1.067277 0.266167 1.264048 0.009622
2 -1.936973 -2.742549 -2.205716 0.707796 0.375755 -0.435475 0.000006
2 -1.955704 -2.952538 -2.761413 -1.086878 0.139756 -0.507626 0.003904
2 -1.372037 -2.544917 -2.209460 -0.721790 -0.229010 0.118019 0.000772
2 -1.930212 -2.258569 -2.084900 -0.739679 0.333542 1.206831 0.068591
2 -2.451337 -2.706363 -2.058805 -2.114661 -1.030735 0.753178 0.000133
2 -2.557798 -2.428130 -0.592981 0.449899 0.715797 0.030292 0.245314
1 -1.874250 -2.115803 -0.979471 0.380537 2.211216 0.127229 -0.339788
2 -1.001181 -1.765885 -2.607626 0.310290 0.886989 0.607792 0.000786
2 -2.717705 -2.783994 -0.831428 0.754070 0.647449 0.752993 0.018557
2 -1.575363 -2.465577 -2.560132 -0.984526 -0.394657 1.080440 0.000030
1 -2.045683 -3.001627 -1.061960 -0.080548 0.301119 -1.972474 0.000088
2 -1.312665 -2.439949 -1.988798 -0.115358 0.903001 0.056311 0.000134
2 -1.827913 -1.919912 -1.535569 0.447432 -0.575843 -0.746153 0.000676
2 -1.554680 -2.646593 -1.919396 -0.107433 -2.706655 -0.486522 0.000062
2 -1.565055 -2.161971 -1.081301 -0.473104 -0.464869 0.643981 0.000178
1 -2.038873 -2.028349 -1.302621 0.066070 -1.701732 0.003329 -0.822384
2 -2.483228 -1.799717 -0.466095 -0.329729 -0.194356 0.977255 0.037454
2 -2.322975 -1.603526 -0.876867 -0.132419 0.401099 -0.162542 0.016976
2 -2.176077 -1.869142 -2.217007 -1.695041 -0.225194 -0.108053 0.000078
2 -1.243177 -2.772652 -0.531064 0.627483 -0.856684 -0.002483 0.279263
2 -2.495152 -2.699298 -0.272554 -0.518740 -2.284482 1.086778 0.000103
2 -2.940606 -2.216447 -2.035147 -1.021247 -0.813593 -0.150133 0.028470
2 -2.977212 -2.681364 -1.256591 -0.430248 -1.028633 -1.002048 0.043883
2 -2.866346 -2.461422 -2.575394 -1.478581 1.527275 0.386078 0.000189
1 -1.217958 -1.805070 -0.830150 -0.111977 0.299437 0.148177 -0.117893
2 -2.456155 -2.780946 -1.013744 -0.298928 0.346582 -0.526138 0.000211
2 -1.646315 -2.059526 -2.334499 0.952730 0.939735 -0.976455 0.085709
2 -3.104560 -1.701856 -2.287183 -0.674830 0.759629 -0.836943 0.003353
2 -2.471664 -1.987818 -0.945823 0.203981 -0.425913 -1.081487 0.000006
2 -1.611490 -2.066918 -1.753629 -0.302552 -0.859080 0.062497 0.013877
2 -1.078425 -2.822776 -0.559626 -0.358303 -0.535497 -0.156277 0.005250
2 -2.568819 -3.000435 -0.987259 -2.832843 -0.386844 0.373724 0.001215
2 -1.150329 -2.836792 -0.314878 -0.527764 0.568846 0.350039 0.000396
2 -2.662742 -2.559938 -2.782489 -0.154550 -0.122812 0.401464 0.000244
2 -2.252652 -2.959733 -0.727555 -0.621656 0.245005 -0.371717 0.000815
2 -2.255184 -1.864060 -0.352651 0.654174 1.904740 1.532868 0.000085
2 -1.857482 -2.396194 -0.933885 -1.639282 -0.291521 -0.191492 0.007815
2 -2.161864 -2.066395 -2.910680 -0.473672 -0.278536 1.183578 0.002938
2 -1.601828 -2.093410 -0.772138 0.401300 1.884422 0.275699 0.000522
1 -2.664035 -2.995190 -0.780850 0.456016 -1.496043 -0.003758 0.000916
2 -1.824936 -2.477873 -1.985694 0.518723 0.836940 0.294539 0.384309
2 -2.285265 -2.911618 -2.555679 -0.936715 -0.728510 -0.360709 0.077481
2 -2.720983 -2.590023 -1.606842 1.553442 -0.265224 -1.229964 0.002549
1 -0.935470 -2.601640 -1.896431 -0.050271 0.575650 0.066993 0.245150
1 -1.476272 -2.105278 -0.428807 0.304334 0.109587 0.954141 -0.603205
2 -2.070154 -2.544730 -0.401584 -0.124417 -0.593247 -0.274826 0.000014
2 -1.592846 -1.910565 -1.071378 0.610225 0.316259 -1.668011 0.010144
2 -2.524287 -2.379655 -0.355948 0.324445 -0.278563 0.647922 0.000612
2 -1.902554 -2.296548 -0.805833 -0.094485 -1.003807 -0.728574 0.007763
2 -1.746920 -2.606062 -0.338781 -0.140235 -0.210590 -0.298764 0.000158
2 -0.854241 -2.176464 -0.532319 0.263644 0.763422 1.041875 0.019384
1 -2.241570 -2.190800 -0.409890 -1.647692 -0.642459 -0.884220 -0.009460
1 -1.550511 -2.176888 -0.331487 -0.028797 0.770772 -0.501270 -0.454383
1 -1.362166 -2.170604 -1.928802 -1.252488 -0.186773 0.433932 -0.013520
2 -0.961875 -2.176671 -0.419386 0.883378 0.676200 -0.743204 0.019293
2 -2.685052 -1.907633 -1.639385 0.849524 -0.461287 0.428773 0.000016
2 -2.044282 -2.239886 -2.692399 0.089581 -0.116977 1.134913 0.000146
2 -0.978600 -2.772161 -1.148127 0.871586 0.648755 -0.132206 0.000020
2 -2.956555 -2.094043 -1.570996 -0.012517 1.190258 -0.647345 0.000479
2 -2.710976 -2.849231 -2.942040 -0.445077 -1.114038 -0.831567 0.004298
2 -1.242721 -2.374455 -0.226727 -0.211281 -1.487838 1.192653 0.039328
1 -2.305902 -2.715048 -1.776075 -0.817518 0.790999 -0.681246 -0.001467
2 -2.979969 -2.998279 -1.184196 -1.088750 -0.265440 1.112921 0.003259
2 -2.383788 -2.309842 -1.802163 1.475160 0.296765 -0.204805 0.000713
2 -2.660349 -2.651929 -0.893305 1.075710 -0.000861 0.309410 0.018540
1 -2.855613 -2.279764 -0.403316 -0.683718 0.493050 -0.868261 0.001131
2 -1.947692 -1.771194 -1.805417 0.818746 -0.271405 -0.129265 0.001877
2 -2.628082 -2.549391 -2.076379 0.650353 -2.224669 0.168368 0.000185
2 -1.180642 -2.543628 -2.285351 -1.315999 -1.881385 -0.019612 0.000806
2 -1.194158 -2.091335 -2.533014 0.911969 -0.795465 0.253624 0.001799
2 -2.106913 -1.915092 -2.824626 -0.750383 -0.615354 -0.170028 0.002927
2 -1.431368 -1.955519 -2.394624 -1.609404 -0.763259 0.646017 0.016330
1 -2.813820 -2.124109 -2.977568 0.654573 0.776077 -0.193175 0.266344
2 -1.257168 -2.564816 -1.535030 -0.950701 -0.928633 -0.343743 0.001168
2 -1.168306 -2.590694 -0.550481 -0.574432 -0.113127 -0.411133 0.001242
2 -1.162555 -1.607276 -1.294509 -0.373077 0.774462 1.583405 0.000824
2 -3.052232 -2.690814 -3.021841 0.143404 0.496830 0.036049 0.002473
2 -1.197985 -2.806063 -2.621760 0.266958 0.831607 -1.013477 0.001227
2 -0.811333 -2.159739 -0.763075 0.701231 1.194157 -1.003615 0.000887
1 -1.337852 -1.855553 -0.974663 1.464778 -0.786581 -0.855097 -1.029136
2 -2.126510 -2.530196 -1.478147 -0.685463 1.348383 0.735989 0.008330
2 -1.068530 -2.477059 -2.529566 -0.235336 1.176551 1.345970 0.001608
2 -2.648322 -2.150453 -1.339518 1.381594 -0.402382 0.184396 0.000004
2 -2.866750 -1.831306 -0.063575 0.359372 0.167691 1.256723 0.577623
1 -0.905170 -2.637050 -0.551439 -0.173134 0.917176 0.304484 0.000038
1 -1.172063 -2.192262 -0.772419 -0.978721 0.175468 0.141087 -0.001731
2 -1.704024 -2.264782 -0.424150 0.126825 0.649864 0.079838 0.201120
2 -2.880018 -3.045916 -1.712458 0.361388 -0.608151 -1.706283 0.087400
2 -1.502132 -2.095001 -2.832249 0.202821 0.205803 -1.431686 0.037592
2 -2.997217 -2.849816 -0.634362 -0.420712 -0.930573 0.755667 0.000011
2 -1.008989 -2.696172 -2.116399 -0.672467 -0.030496 -0.028267 0.108582
2 -1.361848 -2.100274 -2.390246 -1.647534 1.964066 1.864537 0.014647
2 -0.993507 -2.952568 -0.827322 -0.127251 0.447561 -0.393468 0.000247
1 -2.298537 -2.938447 -1.485704 -0.531979 0.788435 -0.674450 0.367210
2 -2.905608 -2.465285 -1.547770 -0.111171 0.550336 -0.985838 0.095305
2 -2.425700 -2.559631 -1.120886 -0.277103 1.592831 1.045599 0.030811
2 -2.467727 -1.839509 -0.607678 1.607299 -0.728031 -0.666341 0.100344
1 -2.601546 -1.789895 -2.965604 0.673691 -0.076147 0.493388 -0.050993
2 -2.216638 -2.894460 -0.916514 -0.685207 0.892063 -0.379900 0.000899
2 -1.452795 -2.629668 -2.792800 0.755518 1.482449 -1.335779 0.000025
1 -1.269386 -1.780760 -1.032038 1.299692 -0.879365 -0.703520 -1.006003
2 -1.005927 -1.759404 -2.283735 1.632127 -0.480679 0.141045 0.000066
1 -2.084248 -1.916634 -1.277967 -0.721649 -0.153611 -0.331959 -0.821162
2 -1.358321 -1.880731 -1.957184 -0.291695 -0.689568 -0.143909 0.002412
2 -1.872688 -1.886297 -0.746488 -0.707529 -0.864837 -0.397393 0.000074
1 -1.293017 -1.710874 -2.327809 -0.418378 -0.014759 0.916068 -0.003304
1 -1.451363 -1.900015 -1.757692 -2.605743 -0.284961 0.983674 -0.428513
1 -1.347478 -1.988601 -1.717477 -1.297052 -0.109312 0.824566 -0.454394
2 -0.935231 -2.658242 -2.008691 -0.379841 0.840861 -1.431962 0.362790
2 -1.640452 -1.820804 -2.652551 0.187625 -0.787869 0.102499 0.000180
2 -1.994070 -1.883364 -1.652572 -0.545487 -0.525283 -2.501834 0.002106
1 -1.772296 -1.905643 -0.978503 1.121272 0.510809 -1.197243 -0.638377
2 -2.857473 -2.781057 -1.751381 -0.428703 1.349923 0.364861 0.180238
1 -2.541811 -2.799964 -2.960183 0.195288 1.189935 0.228553 -0.001425
2 -1.708386 -2.577942 -0.644841 0.362209 1.919412 0.653185 0.000458
2 -1.531034 -2.009619 -2.949079 -0.496246 -0.791180 0.595283 0.037550
2 -2.815016 -2.815475 -1.156323 0.650693 0.895857 -0.443750 0.197315
2 -0.903150 -2.901025 -2.364396 0.193772 0.797094 0.079452 0.000062
2 -1.509235 -1.856523 -2.067603 1.393260 -0.600101 0.562031 0.009152
2 -0.920160 -2.223841 -1.960434 -0.461249 -0.747963 -0.039026 0.071559
2 -2.856575 -2.396895 -1.297676 0.847650 -1.891245 0.110946 0.000059
1 -2.692960 -1.727466 -1.871877 1.660719 -0.273031 -0.529436 -0.077101
2 -1.966373 -2.780383 -2.703036 1.836859 0.473540 0.552040 0.004387
2 -1.752284 -1.858157 -0.271737 0.744916 -1.001084 0.277705 0.000006
1 -3.036393 -2.531943 -1.793915 -0.893940 -1.431174 1.958687 0.178635
2 -1.389844 -2.812958 -2.578018 -1.854046 1.160123 0.977987 0.001465
2 -1.037126 -1.705199 -1.965734 -1.010067 1.652528 1.799967 0.000390
2 -1.822589 -2.952213 -1.381959 0.595716 -1.047536 -0.098294 0.009398
2 -2.847134 -2.544979 -0.838737 1.120428 1.189724 -0.890088 0.000331
2 -1.490597 -1.787478 -1.023470 -0.728552 -0.419199 -0.403489 0.013906
2 -3.006574 -1.896620 -1.637201 -0.956766 -1.150831 -0.021311 0.000599
1 -2.600810 -2.310018 -3.053268 0.119984 -0.288692 0.042316 -0.006054
2 -2.819478 -1.666117 -0.428093 0.834287 1.418413 -1.183325 0.000013
2 -2.627941 -2.959622 -1.735760 0.616762 0.766447 -0.396708 0.000169
2 -2.278561 -2.966232 -1.602984 -0.933502 0.927606 0.153719 0.363558
2 -2.861895 -2.343624 -2.832305 -0.339170 -0.574231 1.379397 0.000065
2 -2.461469 -2.959232 -1.520219 -1.741626 0.808464 -0.631883 0.009280
2 -1.284854 -1.806922 -0.655899 0.239101 -1.088898 0.707749 0.002263
2 -1.752683 -1.713602 -1.858894 1.520494 -0.548351 0.992716 0.000813
2 -1.274753 -2.112104 -2.950543 -0.804938 1.524137 0.910127 0.000133
2 -2.946110 -1.894499 -2.616757 0.997717 0.522984 0.805073 0.000490
2 -0.851984 -2.339774 -1.283044 -0.150627 -0.242158 -0.191053 0.000018
2 -0.840929 -2.932661 -2.620712 -0.006386 1.114277 0.728003 0.000111
2 -2.866752 -1.806973 -2.905932 0.489496 1.603346 0.868633 0.105288
2 -2.082984 -3.011893 -1.575645 1.015191 0.485536 0.090932 0.000925
2 -1.775252 -1.790314 -1.115866 -0.345908 -1.248505 0.959392 0.003901
1 -2.396847 -1.693248 -0.666290 0.157692 -0.563610 -1.650082 -0.009915
2 -2.123166 -1.649435 -2.317213 -0.020063 -0.491539 1.183011 0.000092
1 -1.355145 -2.525827 -0.028396 0.011839 -0.532746 1.323851 0.000722
2 -2.215830 -2.477676 -0.127815 0.472018 -1.100285 0.602430 0.000027
2 -2.718270 -2.602004 -0.266159 -1.377369 0.422859 -0.410711 0.012160
2 -2.854324 -2.270770 -0.203065 -0.245043 -1.282498 -0.269681 0.087871
2 -1.292341 -2.731549 -0.162276 0.318818 1.315621 0.411756 0.000215
2 -2.822247 -2.674696 -0.165077 -0.694486 -0.351494 -0.022912 0.012072
2 -1.658190 -2.369128 -0.206377 0.652716 1.153579 -0.160789 0.162477
2 -1.677721 -2.848774 -0.357825 0.790055 0.255795 -1.184860 0.014302
2 -2.553043 -1.677246 -0.124038 -1.327682 -1.182010 0.826275 0.933120
2 -0.954017 -2.008827 -0.223442 0.811453 0.922093 -1.131994 0.000935
2 -2.550848 -1.834803 -0.133951 -0.314936 -0.123484 0.282390 0.058117
2 -1.557646 -2.964049 -0.329284 -0.068076 -0.720279 -1.010991 0.358067
2 -2.806937 -2.299051 0.032088 1.298749 -1.246291 1.289222 0.000239
2 -2.927114 -1.859402 -0.236645 -0.549352 -1.868242 1.526439 0.002496
2 -1.630521 -2.854843 -0.086624 1.435939 0.826205 0.065259 0.000898
1 -2.588563 -3.120767 0.010394 0.107789 -1.586095 0.626462 -0.870989
2 -2.378654 -1.789876 -0.004213 0.329495 0.204907 0.699495 0.006518
2 -1.336859 -1.838137 -0.030909 1.944031 0.130362 0.580080 0.000805
2 -3.046567 -2.988432 -0.069219 0.115518 -0.384211 -0.060166 0.001044
2 -1.223170 -1.718996 -0.225348 1.895535 1.014220 -0.944046 0.371553
2 -1.355692 -2.299030 -0.169763 1.760102 0.002011 -0.514254 0.038466
2 -2.723203 -2.232703 -0.220163 -0.015364 -0.019216 -0.852876 0.087031
2 -0.838963 -2.136793 -0.118066 0.992978 0.308880 -0.289612 0.007913
2 -1.367758 -3.079957 -2.297637 0.371535 0.336802 1.216404 0.000700
2 -2.184186 -2.222105 -0.030706 -0.026429 1.037853 -0.151688 0.000826
2 -2.362914 -2.125470 -0.043600 1.358175 -1.395674 -0.247162 0.000809
2 -2.985363 -2.813424 -1.325127 1.007735 -0.202539 -1.016663 0.051915
2 -2.116697 -2.775277 -3.016973 1.426455 0.855219 0.940855 0.002334
2 -1.027567 -3.009432 -0.092836 0.613467 1.053634 -0.928700 0.000625
2 -0.921044 -2.892013 -0.227933 -1.095757 -1.410520 0.831380 0.001313
1 -2.179786 -1.618378 -3.040090 -0.614273 0.342951 0.825715 0.010665
2 -2.926485 -3.088874 -2.434034 -0.471710 0.336675 1.076976 0.000129
2 -0.893117 -1.849182 -1.855972 -1.206296 -1.502422 0.120518 0.000172
2 -1.176110 -2.421117 -0.043571 -0.576768 -2.235782 -0.722207 0.001632
2 -1.187984 -3.029202 -1.724089 1.670059 1.239895 -0.088494 0.084084
2 -0.865063 -2.818730 -0.423097 -0.904316 0.863861 1.214554 0.004725
2 -0.836809 -2.813634 -1.675306 -0.508901 -0.313987 -0.971003 0.000025
2 -0.869137 -2.351749 -1.984878 -1.537029 0.340191 0.595268 0.072025
2 -3.094168 -2.357165 -3.045274 0.419511 -0.650247 0.513050 0.000418
1 -0.850587 -2.494713 0.036691 -0.173972 -0.954424 0.197611 -0.080500
2 -2.312659 -2.989783 -0.047388 -0.292602 -0.481219 -0.919507 0.000007
2 -1.981385 -1.722605 -0.010834 -0.491290 0.479095 -0.744030 0.002366
2 -2.953727 -1.786961 0.001878 -0.998340 0.685157 -0.034998 0.575266
2 -1.802549 -2.786016 -0.005378 0.875045 -0.607395 -0.857840 0.000860
2 -1.854720 -2.471464 -0.027717 0.204206 0.328611 -1.524628 0.005076
2 -1.096359 -3.074572 -2.500617 0.891161 0.824064 1.115354 0.001041
2 -3.099898 -1.845692 -1.246219 0.400822 -0.368487 -0.284420 0.000338
2 -0.961520 -2.818671 -3.076433 0.718041 1.314187 1.141107 0.000575
2 -2.514016 -1.571442 -1.781476 0.332375 -0.678641 -0.128309 0.000374
2 -2.586162 -1.575617 -0.160969 -0.410484 0.617461 0.580038 1.009323
2 -1.934373 -1.603476 -0.145427 -0.349521 -1.192790 1.701591 0.002375
2 -2.839357 -1.590156 -2.603556 0.782143 -1.319522 -0.353486 0.124662
2 -1.119372 -1.588921 -0.631542 0.599927 -0.957500 0.404539 0.000045
1 -0.933267 -1.607025 -2.493782 -0.044850 -0.817421 -0.338597 0.126970
2 -2.491141 -1.577845 -2.592993 1.199808 -0.252054 1.005401 0.000916
2 -2.478331 -1.583641 -0.857084 0.463894 -0.408609 1.318660 0.016855
2 -0.835481 -3.112033 -2.805914 -1.262007 -0.030861 0.357195 0.000893
1 -1.004598 -1.884753 0.114551 0.497364 -0.152541 1.424535 -0.001988
1 -2.813383 -2.783107 0.094625 0.525528 0.246016 0.349128 -0.003075
2 -1.833755 -2.329636 0.071581 -0.145285 -1.195016 -0.402925 0.005058
2 -3.098193 -2.036228 -2.704420 1.000819 0.061859 -0.861135 0.012078
2 -2.978456 -2.607371 0.128681 -0.122198 0.494553 -0.045598 0.000104
2 -2.616397 -1.617364 0.086855 -0.287277 0.396750 -0.593227 0.002457
1 -1.815739 -3.084392 0.137760 -0.550902 0.736746 0.663981 -0.084147
2 -1.246763 -1.987872 0.109340 0.424380 0.366786 0.639307 0.000797
2 -1.630608 -1.571311 0.099988 -2.402087 0.261368 0.243780 0.000009
1 -2.468217 -2.701380 0.142259 -1.099958 0.649332 -1.874590 0.043850
1 -1.344460 -1.787661 0.174334 0.004643 0.963275 -0.494255 -0.002953
2 -2.411543 -1.752917 0.160238 0.030155 0.807328 1.074762 0.006368
2 -2.858584 -1.548700 -1.444576 0.682999 -1.436831 1.113407 0.003236
2 -2.283633 -1.550648 -0.236704 1.282329 0.204969 -0.123970 0.032215
2 -1.448962 -3.114460 -2.013921 0.229147 1.205209 -0.531092 0.000872
2 -3.115641 -3.003129 0.159135 1.138869 0.386507 2.672644 0.030362
1 -1.415745 -2.492713 2.323457 0.408879 -0.059163 1.514942 -0.021117
2 -2.623131 -1.957932 2.187897 -0.108486 -0.053072 0.367534 0.002334
2 -1.256735 -2.897371 3.015160 0.959278 0.506496 -0.371324 0.001159
2 -2.883948 -2.849084 2.485393 1.734574 -1.325006 -0.458136 0.000054
2 -1.403066 -2.034002 2.097183 1.067775 0.076963 0.379229 0.008197
2 -1.287644 -2.117005 0.893931 0.203728 0.390176 0.733238 0.000019
2 -2.382810 -2.687186 1.902282 -0.334459 -0.586085 0.124327 0.000423
2 -2.820433 -1.969858 0.960311 -1.844812 0.427487 0.043645 0.000450
2 -1.302839 -2.314217 0.622690 -0.186990 0.388146 0.815207 0.000366
2 -2.721613 -2.239061 2.105893 -0.862697 0.939464 -0.317797 0.006768
2 -2.097910 -2.507582 2.798283 0.608513 0.816186 -0.595974 0.141838
2 -1.327502 -1.648585 0.933544 -0.241577 0.142849 -0.657658 0.000206
1 -1.862469 -2.122434 2.214847 -0.853941 1.124741 -0.731563 -0.086145
1 -1.655932 -2.373732 2.299144 0.156634 -0.266491 1.216966 0.581774
1 -1.631812 -2.853529 2.978761 -0.447484 -0.160031 0.781379 -0.002980
2 -2.458884 -2.174206 0.375146 0.815022 0.228751 -0.922885 0.079932
2 -1.978719 -1.966551 2.230449 0.299316 0.302232 0.187128 0.008031
2 -1.989302 -2.885479 1.284351 0.300071 -0.308116 0.489998 0.000450
2 -1.947988 -2.605102 1.612917 -0.828915 0.779422 1.055447 0.004331
2 -3.083893 -2.062198 1.417536 -0.154992 -1.289598 -0.861720 0.253814
2 -1.139212 -2.493720 0.957598 -0.487977 -0.328328 0.010629 0.000040
2 -2.080670 -1.748608 2.441610 0.331345 -0.198348 1.156827 0.076521
2 -0.930865 -1.649287 2.811941 -0.469016 -0.051840 -0.204860 0.001058
1 -2.286793 -2.097931 2.646647 -0.201276 1.129624 1.439458 -0.005509
1 -1.959970 -1.580210 0.932916 -1.141414 0.750733 -1.189760 0.037856
2 -1.730075 -2.272464 2.788951 -0.803746 0.383838 0.567148 0.008997
1 -0.849182 -2.179871 0.743051 0.850246 -0.371716 -0.531621 -0.042978
2 -1.149159 -1.834406 2.827028 0.252170 0.708128 0.217276 0.098181
2 -1.697248 -2.760979 1.192774 -0.187173 -0.315615 0.546180 0.024994
2 -0.875768 -2.474489 0.862973 1.238369 0.665266 -0.384637 0.000480
2 -2.223495 -2.012050 3.036751 -0.722760 0.078051 -0.077294 0.000101
1 -2.239627 -2.052157 1.686151 0.045571 -0.308187 0.014562 -0.030684
2 -1.777169 -2.446398 2.260488 0.153502 1.851250 -0.149562 0.041187
1 -1.492529 -2.573427 2.124557 0.476810 1.191954 -0.568012 -0.028478
1 -1.219027 -2.288707 1.849674 0.695662 -0.561490 0.612081 0.000635
2 -1.772453 -2.654625 1.612269 0.185988 -2.354916 0.355120 0.021596
1 -2.558127 -2.326593 1.964860 -1.059485 0.143604 0.172785 0.039626
2 -2.050747 -2.075795 2.120313 -0.091986 -0.028242 0.364383 0.197094
2 -1.574257 -2.348428 0.812896 0.427280 0.790685 -0.410448 0.063406
1 -1.486411 -2.151814 0.290813 -0.056935 -1.273251 -1.167810 0.152642
2 -2.213565 -2.380666 1.337686 -0.236916 1.298520 -0.202311 0.031502
1 -2.900155 -2.712354 2.930723 -0.792880 -0.176669 -0.045774 0.029177
1 -2.637490 -2.715601 1.061018 -0.001253 -0.152040 0.393173 -0.001774
2 -1.285079 -2.697626 0.506616 -1.133296 -1.711491 -1.201071 0.201858
2 -1.998404 -2.558251 0.746059 0.722749 -0.301083 0.468675 0.003988
2 -2.286889 -1.847663 2.704408 -0.517038 0.490485 -0.799350 0.129889
1 -2.188811 -2.614239 1.844163 0.133863 -0.632895 0.043055 -0.014007
2 -2.005902 -2.941237 0.567326 -0.594370 0.221797 -1.016337 0.000016
2 -1.572741 -2.281515 2.084995 1.192937 0.090116 -1.023341 0.004084
2 -1.662749 -2.259007 2.324771 -0.092951 0.171995 0.914812 0.568410
2 -2.479464 -2.096327 3.015734 0.828482 -0.037639 0.335774 0.002637
1 -1.665561 -1.631420 2.086549 -0.133841 1.303559 -0.260063 -0.806861
2 -1.365875 -2.741748 0.397659 1.998353 -1.139178 -0.460509 0.069615
1 -1.304799 -1.795710 1.724523 0.306979 -0.339189 0.477064 -0.843179
2 -1.796861 -2.614953 1.097196 0.324379 -0.373731 0.075930 0.006753
2 -2.162074 -1.892835 2.713734 -0.386498 0.175302 0.359343 0.130998
1 -1.455888 -1.659130 1.145985 -0.270512 1.618938 -0.494907 -0.010319
2 -1.837971 -2.526995 1.952304 1.339126 0.043332 -0.140051 0.104176
2 -1.192917 -1.985156 1.748736 -0.181765 -0.044443 -0.965025 0.000897
2 -1.338828 -3.031516 2.612123 0.142133 -0.175499 -0.358980 0.003026
2 -2.143479 -2.112272 0.854903 -0.151084 -0.579224 -0.061880 0.099639
2 -2.045242 -2.518292 1.312947 -0.647134 0.291766 -1.173942 0.029026
2 -1.984387 -1.939543 1.106062 0.377180 0.619230 -0.094008 0.000010
2 -2.573818 -3.116147 1.703154 1.144889 -0.695252 0.815622 0.000049
1 -2.510878 -2.481888 1.443589 -0.103726 0.264713 -0.439552 0.153316
2 -1.888296 -2.221672 1.520960 0.560613 -0.059399 0.771036 0.008275
2 -1.591424 -2.704200 0.843513 0.026854 -1.050194 -0.568178 0.113496
2 -1.530049 -1.976487 1.032706 0.795997 0.224001 -0.766959 0.000502
1 -1.182314 -1.780280 1.712150 -0.097910 -0.090849 0.102896 -0.832961
2 -1.744709 -2.015430 1.762307 -1.480812 -0.087220 0.665317 0.011753
2 -1.561408 -2.088688 2.102848 1.410251 -1.507564 -0.597868 0.010684
2 -2.300353 -2.465662 2.787852 -1.101076 -0.314590 0.041282 0.001181
2 -2.988581 -2.578031 2.377350 -0.736089 -0.809184 0.538148 0.305002
2 -1.622118 -2.425875 1.546119 1.110308 0.041016 -0.395238 0.000885
2 -0.809107 -1.661679 2.447912 0.736956 -1.215784 -0.447639 0.068814
2 -3.066827 -1.985944 0.915006 -0.865443 0.209792 1.106238 0.010400
2 -1.346866 -2.602717 2.234883 1.203241 -0.654904 0.593066 0.023180
1 -1.976433 -2.597866 1.089817 0.709757 -0.845029 -0.414309 0.003680
2 -1.062165 -2.450915 2.667083 0.140655 -0.497521 1.205842 0.000001
1 -1.971644 -1.945901 2.707347 -0.388223 0.164522 0.352707 -0.010928
1 -1.202975 -2.010268 2.374885 0.922122 -0.749914 -0.658844 -1.240661
2 -1.594165 -2.811310 2.054369 -0.325975 -0.305917 -0.312887 0.004582
2 -2.548890 -2.064960 1.077909 -0.376438 0.800746 0.119872 0.012569
1 -2.039931 -2.180461 2.197917 -0.356505 -0.134729 -0.097384 0.071305
2 -2.732649 -2.168791 2.398267 -0.403330 1.075919 0.372822 0.100988
2 -1.281641 -2.027607 2.496074 1.453178 1.032969 1.462505 0.056916
2 -1.991247 -2.439070 2.835554 -0.505464 0.584461 -0.358639 0.141308
2 -2.630090 -2.451489 1.687462 0.210286 -0.256149 -1.260090 0.000645
2 -2.031499 -2.621123 0.577413 -0.359026 0.280807 0.519016 0.003165
2 -1.418785 -2.784729 2.976280 0.506993 -0.456600 0.573816 0.001206
2 -2.426969 -2.306988 0.399063 -0.411935 0.465896 -0.904246 0.082614
2 -2.257326 -2.085860 0.548683 -0.467237 0.001270 -0.392346 0.000530
2 -2.725015 -1.748878 1.746035 -0.169589 1.697176 -0.005649 0.000368
2 -2.013497 -2.378348 1.117345 -0.599793 -0.746713 1.063419 0.000367
2 -1.462316 -2.481754 0.881353 -0.362439 -0.621446 -0.030489 0.002244
2 -2.189205 -1.746666 1.209329 0.562071 0.086132 -0.187619 0.000010
2 -2.804073 -2.483587 1.797016 0.068705 0.451611 1.047834 0.020325
2 -1.036098 -2.257508 1.242930 -0.239413 1.084076 -0.862125 0.006736
2 -1.209646 -1.958304 2.806760 0.557801 0.485035 -0.106826 0.074697
2 -1.295885 -1.654297 1.877233 0.108876 0.270214 0.250903 0.001632
1 -1.263149 -2.994512 2.332428 -0.187798 -1.314334 -0.185510 -0.005240
1 -1.256833 -1.934776 2.313266 -0.219469 1.005733 0.140276 -1.892209
1 -1.277650 -1.798951 1.517475 0.768278 -1.040368 -0.204665 -0.085996
2 -2.625515 -1.934996 1.137360 -0.487234 -0.615770 1.366738 0.013635
1 -1.925891 -2.059334 1.505146 -1.679207 1.458688 0.246537 0.005365
2 -1.054575 -2.281109 1.526058 -0.182746 1.718041 -0.511904 0.000067
2 -1.448733 -1.656991 2.096478 -0.589288 0.173067 0.140730 0.001164
2 -1.851686 -2.832188 1.580371 -0.406710 -0.048568 0.109737 0.002637
1 -1.485255 -2.603098 1.763439 0.174533 -0.147093 0.320125 -0.109380
2 -2.743224 -2.457514 3.050749 0.990007 0.587995 1.593575 0.002390
2 -2.949599 -2.408490 2.585010 1.051698 -0.398086 0.922014 0.007116
2 -2.552776 -2.024392 2.595915 0.700307 -0.099166 -0.782278 0.562431
2 -2.143011 -2.489478 1.424391 -1.437945 0.717079 -0.908034 0.047863
2 -2.718293 -2.250381 1.909086 0.100712 -0.848897 0.431682 0.003579
2 -2.268219 -2.196436 2.161640 -0.466142 0.434127 0.086243 0.001784
1 -2.061499 -1.672368 0.689785 -0.236000 2.615822 -0.268178 -0.751063
1 -2.355198 -1.988379 2.352828 0.167150 -0.627329 -0.822431 -0.005757
1 -2.257024 -1.863779 1.560454 1.167690 0.027018 -0.066622 -0.030021
2 -2.466512 -2.350857 2.095046 -0.226587 0.877247 -0.842036 0.253562
2 -2.269534 -2.486637 1.227805 0.473430 -1.064089 -0.279747 0.012170
2 -1.833322 -2.675375 1.755850 -1.538894 -1.058042 0.237453 0.025337
2 -1.796009 -2.890594 2.488106 -1.074628 -0.312290 -0.639181 0.001766
2 -2.564355 -2.466277 2.035196 -0.385992 0.005959 -1.473528 0.030366
2 -2.304743 -2.689466 1.119263 -1.313827 -0.064543 0.644563 0.000183
1 -3.022769 -2.011298 1.144545 0.144249 0.380830 0.558873 -0.000689
1 -1.405945 -2.130352 2.878268 0.559362 0.982967 0.296409 -0.045850
2 -1.446864 -2.508987 1.489215 0.317178 0.536362 -0.093501 0.001009
2 -2.697047 -3.086442 1.109716 -0.052119 -1.773140 0.570605 0.000292
2 -2.157548 -2.020381 0.755386 0.727911 -0.020893 -0.744005 0.098478
2 -1.737449 -2.628545 1.272007 -0.659043 -1.092029 0.926211 0.031188
2 -1.223918 -2.318133 1.338161 -0.017934 1.120772 -0.058810 0.000404
2 -2.249621 -2.257056 0.931477 0.617344 -0.268240 -0.740878 0.001357
2 -2.315240 -2.280637 0.677428 0.415346 -0.851488 -1.067567 0.007149
2 -1.805783 -2.676160 0.720569 0.945449 -0.199271 -0.055357 0.147498
2 -2.821683 -2.766469 1.298487 0.453781 -0.660001 1.340528 0.010208
2 -2.708779 -2.613955 0.892988 0.089742 0.269090 0.380180 0.000583
1 -1.990483 -2.608398 2.013640 0.314509 0.273460 0.146260 -0.009857
2 -1.740372 -2.982816 2.661333 1.800445 0.478041 0.887982 0.054669
2 -1.442079 -2.421053 1.195399 -0.005417 1.026124 1.338289 0.028784
1 -1.411635 -2.689985 0.543250 0.209889 0.025560 -0.867780 0.157692
1 -1.457130 -2.557653 1.257679 -0.276541 -0.425358 -0.256150 0.028886
2 -1.709056 -2.516663 1.993857 -0.729265 0.676547 0.958928 0.101426
2 -2.548143 -2.257259 2.121253 0.801942 -0.758020 0.458584 0.240050
2 -2.447653 -1.962187 2.125666 -0.698559 -0.296567 1.084215 0.002408
1 -1.257415 -2.024398 3.047379 -0.325739 -0.643514 0.047474 0.022241
2 -1.729147 -1.942821 2.275370 -1.181515 -1.100154 -0.478994 0.003122
2 -2.607670 -2.134008 2.438725 -0.644661 -1.175424 0.726643 0.101904
2 -2.901309 -2.313613 1.030775 -2.037193 -0.956734 -0.700842 0.014319
2 -2.746282 -2.153748 1.504969 0.619659 -0.201506 1.247682 0.000011
2 -2.127195 -2.170664 2.032199 0.749974 0.132343 -0.835813 0.033556
1 -1.274533 -2.068206 0.462351 1.263540 0.525598 0.086413 -0.008127
2 -2.914920 -3.020909 1.262078 0.283561 -1.667676 -0.486669 0.016289
2 -0.963966 -1.856399 0.787500 0.362659 -1.765712 -0.390072 0.000040
2 -2.792307 -1.881252 1.343221 0.328515 -0.437032 0.229607 0.000470
2 -1.551510 -2.231536 0.736015 -0.620733 1.586921 0.474845 0.060863
2 -2.761134 -2.275927 3.013959 0.054209 0.777035 0.300471 0.002487
2 -2.984613 -2.672121 2.166285 -1.033771 -1.023477 -0.906633 0.001764
2 -2.825128 -2.573546 0.568136 -0.901014 0.895977 -0.555320 0.030793
2 -1.076213 -2.460774 1.887163 -0.327430 1.042009 -0.956303 0.000274
2 -0.945809 -2.361768 0.654963 -0.231180 0.454951 -0.127848 0.001640
2 -1.105132 -2.232143 1.993076 -0.358708 1.038096 0.550606 0.001697
2 -1.467727 -2.150303 1.136170 -1.100666 0.291852 0.009323 0.000521
2 -0.810945 -1.589810 0.457952 0.253724 1.306053 -1.066945 0.332525
1 -1.338737 -2.711079 1.760467 -0.588046 0.704949 0.958000 -0.108155
2 -1.230985 -2.818305 1.147774 -0.651634 -0.112277 0.426011 0.000012
2 -2.984264 -2.353435 0.899982 0.120124 1.175196 0.252881 0.019992
2 -2.223243 -2.801291 1.363163 1.474658 -0.642429 -1.541087 0.000068
2 -2.494717 -2.267515 0.664295 -0.233983 0.153795 0.617008 0.057052
2 -1.681901 -2.450096 0.657238 -1.546718 0.765760 0.423786 0.024971
2 -0.946148 -2.132871 1.086042 0.149872 -0.424487 -0.682950 0.000381
2 -2.350743 -1.786758 1.808954 -0.889160 -0.290621 0.507026 0.000053
2 -2.414901 -2.293343 1.412655 -0.910462 -0.271618 -0.445083 0.000654
2 -1.832633 -2.468427 0.676114 0.054388 -1.406580 -0.206582 0.025702
2 -1.449130 -2.738992 2.171010 -0.871871 -1.081833 1.649358 0.010955
2 -2.887893 -2.947324 2.207867 1.343025 0.087673 -1.000338 0.000072
2 -2.670166 -2.789486 2.833283 -0.950639 0.604044 -0.228388 0.000046
1 -1.806751 -2.365274 2.573807 -1.897349 -0.834737 0.451101 0.015690
1 -1.353550 -1.991911 2.354901 -1.574312 -0.156693 1.677864 -1.170963
1 -1.332462 -3.055044 0.964437 0.659554 -0.023258 0.312497 0.079187
2 -1.613548 -2.866203 1.527973 -0.407873 0.301163 -0.568445 0.000185
2 -2.934122 -2.473545 2.421381 -0.449424 -0.097195 -1.605026 0.264124
2 -2.879445 -2.963430 3.031994 0.263023 -0.514161 1.054065 0.000114
2 -2.400283 -2.549218 1.459383 0.442533 0.841928 1.277156 0.165025
2 -1.677381 -2.700328 0.740026 0.432524 -1.616355 1.195563 0.367213
2 -2.047644 -2.933828 1.072258 0.179396 -0.446557 1.601833 0.000241
2 -1.226115 -2.834647 0.842730 -0.830944 -0.472425 1.054019 0.000033
2 -2.899417 -1.937181 1.771316 0.471468 -0.117715 1.364011 0.000105
2 -0.818593 -2.131670 2.534588 1.080235 -0.649888 -1.119269 0.010762
2 -1.704271 -2.923873 2.140903 -0.444776 -1.098270 -0.430976 0.003560
2 -2.447108 -1.761246 2.922532 -0.363541 -0.335172 0.563097 0.019124
2 -1.862046 -2.311495 2.434322 -0.047663 1.702245 1.036882 0.015267
2 -1.741901 -2.185322 1.913473 1.229131 2.139626 0.705036 0.000332
2 -2.315016 -2.923629 0.490052 1.336811 -1.092322 0.056972 0.001418
1 -2.704434 -2.652605 1.393080 0.858912 -0.945363 1.889700 -0.012412
2 -1.713633 -2.196525 2.169741 -0.905791 -0.444276 -0.483029 0.014678
2 -1.863832 -1.742348 2.541959 -0.004831 0.811941 0.706979 0.023059
2 -0.960803 -2.835400 2.506147 -0.423842 -1.193388 -0.633447 0.000320
2 -1.686105 -2.257600 2.627725 0.189097 2.592343 0.274474 0.014748
1 -1.764633 -2.072890 2.826838 0.206560 -1.173835 -0.519821 -0.013433
2 -2.602761 -1.866191 0.918232 -0.916561 -0.078439 -1.251948 0.015865
2 -2.972244 -2.733332 3.060501 -0.441788 1.555444 0.698483 0.033473
2 -1.802634 -2.758855 1.338830 -0.792657 0.860712 -0.595405 0.018082
1 -2.976331 -2.177014 2.388492 -0.942885 0.040180 0.729891 -2.528871
2 -2.504527 -2.425506 2.755563 1.887877 1.223275 -0.021990 0.000528
2 -2.708165 -2.989653 1.339715 -0.189744 0.328460 -0.177684 0.000391
2 -1.511302 -2.978804 2.579060 1.269283 0.048980 0.444267 0.002878
2 -2.913426 -2.716764 1.786918 -0.491561 1.202563 0.295503 0.002338
2 -2.572047 -1.955290 2.689325 0.585311 0.590516 -0.101610 0.561414
1 -2.989204 -2.211320 2.575006 1.099655 1.729296 -0.285200 -1.745835
2 -1.447726 -2.883778 2.283467 0.998560 1.343538 0.652950 0.003122
2 -2.440243 -2.383083 0.599363 1.195822 0.427243 0.467835 0.057296
2 -2.243527 -2.625639 0.645163 -0.808966 -0.903128 0.856741 0.000317
2 -1.300094 -2.530529 0.590568 -0.152633 -0.821637 0.526958 0.003420
2 -1.360378 -2.151947 0.256159 -1.478968 0.609817 -2.383389 1.298774
2 -2.427999 -2.981701 2.750171 0.289970 0.381531 -0.307574 0.000073
2 -3.060994 -3.079436 1.243403 -1.682125 -0.913109 -1.713585 0.025022
2 -3.031933 -2.126077 3.069831 0.103235 0.262818 0.165432 0.004815
2 -2.443137 -1.927493 2.950723 -1.435595 -0.426126 0.749274 0.010207
2 -1.759519 -2.499287 2.812558 0.887181 -0.199735 -0.838634 0.000316
2 -2.940973 -2.689162 0.660442 -0.863383 -0.494587 1.100274 0.002101
2 -2.765137 -1.672897 0.993585 0.374790 0.036182 0.919546 0.071222
2 -2.006446 -1.799778 1.542090 0.533962 -0.391102 -2.765054 0.000069
2 -2.443703 -2.057642 0.666699 0.235355 -1.486792 -1.207494 0.000729
2 -1.091088 -1.881305 1.048132 -0.079773 -0.864821 -0.550160 0.002799
2 -2.410905 -1.949721 0.960833 -0.501588 -0.360480 1.247602 0.000933
2 -1.526440 -2.846461 0.641001 0.193352 0.863678 -0.711864 0.000804
2 -2.898267 -2.563558 1.891818 0.718727 1.076909 -0.518451 0.021948
2 -1.938116 -2.810254 1.756662 -0.900530 1.010144 -0.953436 0.007717
1 -1.066709 -2.153272 2.921682 -0.938336 1.049532 1.176701 -0.014565
2 -1.549560 -1.641576 0.548286 -0.342127 1.496605 0.612078 0.000010
2 -2.261829 -3.009911 2.293907 -1.347112 0.370616 -0.075206 0.001157
2 -2.936622 -1.806596 1.200352 0.718655 -0.451377 0.024435 0.000606
2 -1.252960 -3.084309 1.441965 -0.159277 0.134946 0.385148 0.000019
2 -1.844254 -1.735033 2.694291 0.077589 -0.378775 1.261793 0.022990
2 -1.059373 -1.735864 1.535684 -1.524555 -0.511480 -0.254128 0.000924
2 -3.042952 -1.739049 2.106490 0.301867 0.456462 -0.388984 0.000236
2 -2.505274 -2.936266 0.980728 0.396149 0.758094 -0.070896 0.000055
2 -2.921605 -2.633285 1.279832 0.677579 0.589123 0.425261 0.008261
2 -1.608138 -1.865056 2.388317 0.864367 -0.118514 0.927509 0.002883
2 -1.999411 -1.652069 0.815649 -0.104706 0.136432 -0.328162 0.157294
2 -2.698153 -1.791803 1.025761 -0.509481 -0.878265 1.083403 0.083195
2 -3.075865 -1.986494 2.145725 0.185329 0.179931 0.981974 0.006591
1 -1.712957 -1.897741 1.870222 -0.885446 -1.528605 -0.971150 0.008154
2 -2.590649 -1.873465 1.898602 -0.105224 -1.597770 0.447811 0.000442
1 -2.364250 -2.905204 1.720191 0.792989 1.037206 -0.142591 -0.001764
2 -3.074103 -1.858211 1.558309 -0.395411 0.319914 0.690095 0.384680
2 -2.183114 -1.576370 0.339326 2.157840 0.592912 -0.234801 0.000201
2 -1.004740 -1.909385 0.452216 0.307094 -1.172045 0.257501 0.000029
2 -1.012466 -2.430817 0.464937 -0.422949 0.398517 0.823082 0.000811
2 -2.275999 -2.575260 0.371431 1.097938 0.458963 -0.320662 0.002277
2 -2.931002 -1.836853 0.327795 -0.378841 0.556968 -0.378904 0.000050
2 -3.044326 -2.249672 0.277973 0.997326 0.168417 -1.521151 0.005141
2 -1.643701 -2.553451 0.225762 0.336955 0.327303 -0.880499 0.000220
1 -2.623996 -1.881901 0.340484 0.109394 -0.862534 -0.311828 -0.002359
2 -1.795294 -2.687740 0.328229 0.618911 0.152319 -0.165977 0.000224
2 -2.816080 -3.069950 0.568514 -0.225186 -0.400171 0.934332 0.006305
2 -2.672262 -2.543606 0.530143 1.096142 -0.487252 0.788320 0.014053
2 -2.004085 -1.849453 0.603600 0.615785 -0.626074 0.926769 0.037190
2 -1.673011 -2.676794 0.607464 0.671134 0.985937 0.569301 0.117605
2 -2.460151 -2.965936 0.368066 -0.601153 0.005801 0.344254 0.001458
2 -2.861419 -2.610969 0.417505 0.496698 -0.125535 0.646006 0.015087
2 -0.990708 -2.567931 0.671539 1.357887 0.167582 1.411072 0.000676
2 -1.039193 -1.628805 0.320494 0.444469 0.226090 -0.205520 0.000129
1 -2.875552 -1.728812 1.529783 0.740016 0.085856 0.418437 0.018555
1 -1.995765 -1.768464 0.727106 -1.910655 -1.311653 -0.540044 -0.768975
2 -2.317306 -1.633807 2.992659 2.305344 0.085347 0.127646 0.001426
2 -0.822452 -1.756487 1.662953 0.883606 -0.892271 0.124326 0.000296
2 -1.295284 -3.035652 2.837848 0.450167 0.559436 0.500936 0.001029
1 -3.030230 -2.320194 2.375921 0.088357 -0.351515 0.002212 -3.266102
1 -1.029982 -1.580829 3.037398 1.913453 0.552463 0.448868 -0.000972
2 -1.655389 -2.900662 1.284522 0.106601 1.286073 -1.426857 0.006441
2 -0.893990 -2.098464 2.330579 -0.416076 -1.014385 1.524389 0.000322
2 -3.020163 -2.265084 1.602992 0.633479 -0.118909 0.842899 0.000043
1 -2.926968 -2.202423 2.108835 1.411426 -0.460717 -0.119757 -0.199961
1 -1.505481 -2.293699 3.010960 0.454888 0.177367 -0.729074 -0.027764
1 -3.093975 -2.191928 2.425730 0.898323 0.239621 0.656457 -8.109774
1 -2.844007 -1.597197 2.669788 -0.306668 0.087605 1.223139 -0.002829
2 -1.542417 -1.907657 0.675804 0.013224 -2.118421 -0.881227 0.000013
2 -2.781490 -1.796212 1.983043 -0.000374 -1.335730 -0.964872 0.001295
2 -1.020545 -1.715707 1.082975 -0.495237 -1.484762 -1.368804 0.002999
1 -2.077165 -1.727039 2.304255 -0.232980 -1.084440 0.034312 0.075906
2 -0.998060 -1.592965 0.708185 -0.516020 0.163072 -1.254152 0.006060
2 -2.501515 -1.731062 0.845752 -0.857824 -1.082465 0.611172 0.002776
2 -2.578117 -1.661851 2.921770 -0.320217 -0.500497 0.149129 0.016516
2 -0.906320 -2.569768 0.324512 -0.033544 -1.248646 -0.363828 0.001507
1 -0.975152 -2.398583 1.166273 -1.130937 0.688291 -0.254774 0.006125
1 -3.103034 -2.251487 2.117866 0.403450 0.463822 -1.201346 -2.070438
2 -0.812904 -2.078453 2.893291 -0.054859 0.012447 -0.297201 0.001749
1 -0.863477 -1.707958 1.446764 1.580591 -0.071523 -1.433452 -0.006250
2 -1.162079 -2.740604 0.289204 0.637504 1.008879 -0.121449 0.116811
2 -2.871477 -2.261007 0.259574 -1.014579 2.137124 -0.109952 0.005238
2 -2.234968 -1.804273 0.365362 -0.903418 0.146039 0.672806 0.000176
2 -2.357231 -2.285967 0.231298 -0.228874 -1.296336 0.245096 0.003488
2 -0.853340 -1.824835 0.197026 0.742236 0.058944 -0.124958 0.003224
2 -1.694060 -1.942378 0.283896 -0.807193 -0.174202 0.136551 0.000010
2 -1.100983 -2.621141 0.293921 0.770981 -0.520671 0.424294 0.117400
2 -2.872558 -2.957935 0.376336 1.744112 -1.440824 1.370570 0.000206
2 -2.318540 -2.507576 3.102741 -0.622466 0.540983 -0.191534 0.000007
2 -1.160855 -1.690470 2.878712 0.583147 -1.354103 -0.746407 0.023862
2 -1.888471 -3.064707 2.453598 0.832838 0.647966 -1.067057 0.106253
2 -3.037918 -1.681327 0.761120 0.935030 -1.255897 0.079297 0.001594
1 -3.071103 -2.180552 2.319762 0.771945 -1.133993 0.257917 -5.027360
2 -3.057848 -1.679805 0.568068 0.758891 0.733506 -0.852239 0.001724
2 -2.227456 -2.055987 0.201994 0.776682 1.934501 0.279255 0.000071
2 -1.258349 -2.179510 0.222078 -0.525111 0.037077 0.416603 1.138178
2 -3.098191 -1.874800 2.965359 -0.349260 0.723731 -2.229788 0.000090
2 -2.361790 -2.638328 0.218187 0.094827 0.008902 1.192005 0.047994
1 -0.831376 -2.964542 0.570297 -0.608725 0.235414 -0.537771 -0.003232
2 -0.928080 -2.682746 1.434102 -2.072271 -0.129868 -0.420450 0.000002
2 -0.800199 -1.913073 3.082960 -0.089966 0.296107 0.102207 0.000646
1 -3.080115 -2.686054 2.413494 -0.258637 1.047084 -0.510734 -1.208564
1 -1.051135 -3.017108 2.590788 0.402274 1.995790 -0.191354 -0.010551
2 -1.925248 -1.578985 2.299607 0.494725 -1.112036 1.467811 0.000535
2 -2.745142 -1.569441 0.836480 -0.298708 0.495955 0.887347 0.001989
1 -1.622538 -1.567766 2.459665 0.568225 0.236422 1.431516 -0.001371
2 -2.809716 -1.598967 1.956227 0.842600 -0.116037 -0.594628 0.000959
2 -2.886925 -1.580199 1.574113 0.887806 -0.343139 -0.309238 0.020557
2 -2.168427 -1.577711 0.729992 0.823347 -0.263389 -0.591786 0.036039
2 -1.118239 -1.563970 1.227174 -1.273507 0.128657 0.032423 0.015337
2 -0.912783 -1.649209 2.353692 2.672093 -1.229977 0.365238 0.072199
2 -1.150775 -3.062227 0.301572 1.428418 1.448166 -0.708032 0.000006
2 -2.483654 -3.047679 0.692978 -0.701090 1.725539 0.221015 0.000031
1 -3.108278 -2.421169 2.363931 0.026625 -0.447238 2.366499 -5.838581
2 -1.126238 -1.997375 3.098678 0.041873 -0.104436 -0.610976 0.052947
2 -3.091428 -1.781500 1.650993 0.803635 -0.554037 1.914728 0.384771
1 -3.088180 -2.246954 2.522399 0.129539 -0.293149 -0.781842 -6.772600
2 -0.822549 -2.174425 1.973523 -1.288720 -0.594258 1.301705 0.000094
1 -3.083490 -2.230852 0.829357 2.088927 0.202762 0.709373 0.020865
2 -2.013028 -3.103602 2.489856 0.890006 1.334066 -0.694781 0.121918
2 -1.787928 -3.117948 2.659291 0.804318 0.436800 -0.129002 0.092998
2 -0.945827 -3.115436 2.233840 -0.763810 0.559669 -0.337843 0.083907
1 -3.118434 -2.998299 0.839024 0.443128 0.039738 0.148814 0.000008
1 -2.427809 -1.555858 0.276764 0.185391 0.147736 -0.444566 -0.603116
2 -2.213516 -1.552746 2.281083 0.081479 0.658825 0.207124 0.077356
2 -3.112513 -1.561542 1.702108 0.427524 -0.428790 -0.696859 0.007848
2 -1.871299 -3.115128 2.780378 0.291698 1.542227 0.149797 0.039469
2 -2.139106 -0.797732 -1.597445 -0.324587 -0.626737 -0.318678 0.001780
1 -1.479451 -0.717187 -1.201956 0.718726 -0.522625 0.384655 -0.914145
1 -1.553462 -0.820455 -1.175965 0.210924 -0.861556 0.395290 -0.708144
2 -2.196390 -1.457938 -3.037455 -0.404832 -0.165535 -0.999260 0.013344
1 -1.792603 -0.838689 -1.789075 0.112359 -0.659229 -0.145278 -0.009979
2 -2.490895 -0.177394 -2.465306 -0.201812 -0.017950 0.650215 0.000207
2 -1.733878 -1.134069 -0.502352 -0.104873 -1.256694 -0.170906 0.003766
2 -2.552140 -0.904826 -1.524947 -0.966351 -0.939148 0.424280 0.852997
2 -2.613918 -0.729472 -1.896183 -0.015111 0.290969 0.214017 0.000061
2 -1.505486 -0.573112 -1.448281 0.194930 0.132652 0.718212 0.016362
1 -2.804988 -0.411570 -1.714396 -0.315766 -0.064495 -0.641246 -0.096535
2 -2.131550 -0.742133 -2.290285 -0.180296 -0.011629 0.339904 0.018597
2 -1.670856 -0.233904 -1.709863 0.326892 0.919664 0.252992 0.000008
2 -2.687259 -0.019207 -1.985897 0.226062 0.575057 -0.573654 0.015309
2 -1.516992 -1.003598 -2.279797 0.419075 -0.475830 -0.238656 0.000027
2 -2.457944 -0.562795 -0.544954 -0.394878 0.134327 -0.944124 0.000395
2 -1.442392 -1.539931 -2.622313 1.604726 -0.726241 0.960758 0.001281
2 -2.414146 -1.199730 -0.502099 -0.165153 -0.392158 0.122527 0.001591
2 -1.725577 -0.843521 -1.000068 0.490923 -0.424902 1.288213 0.000205
2 -2.674180 -0.112750 -1.857285 1.280902 0.831449 -0.800404 0.017210
2 -1.383076 -0.918870 -1.946327 -0.313189 -1.550023 -0.246385 0.078807
2 -1.554519 -1.152788 -1.228890 -1.399143 -0.699806 0.353651 0.000596
1 -3.095126 -0.169845 -2.246669 -0.636411 1.220113 -0.221187 -0.981313
1 -1.586360 -0.664883 -1.302861 0.153685 -0.239640 -0.599167 -0.312210
2 -1.268828 -0.354883 -2.446533 0.698003 0.701443 0.770007 0.017834
2 -1.845921 -1.340285 -2.593495 1.451479 -0.159282 -0.422490 0.000123
2 -1.387684 -0.511173 -1.561168 -0.446835 0.702888 -0.112661 0.014277
2 -2.734960 -0.684269 -0.218003 -1.063205 -0.681975 1.237572 0.000105
2 -1.577383 -1.335439 -1.064749 -1.130845 -0.513309 1.013224 0.021837
1 -2.874474 -0.750917 -2.876822 -0.253347 -0.047662 -0.003888 0.000609
2 -1.372167 -0.976680 -1.359056 0.366276 1.060505 -0.216829 0.000894
2 -2.459398 -1.176171 -1.912652 0.099324 0.292295 -0.646946 0.000002
2 -2.263756 -0.684259 -0.848560 0.683116 -1.019752 -0.218672 0.005069
2 -2.312777 -0.360846 -1.859557 0.344903 -0.618895 0.783117 0.000052
2 -1.856800 -0.381482 -1.313076 -0.251230 -0.254826 -0.492168 0.002480
2 -1.315334 -1.233423 -1.058171 0.071821 -0.825622 -0.262722 0.096856
2 -1.298359 -1.542014 -2.767821 0.515994 -2.259022 -0.916270 0.003132
1 -2.879567 -0.526181 -1.487894 0.634688 1.241260 0.127994 -0.066471
2 -2.652071 -0.572974 -0.993891 0.492644 1.002173 -0.937140 0.000573
2 -0.985878 -1.441988 -2.898126 0.011680 -0.306963 -0.429523 0.051810
2 -1.229222 -0.468051 -1.585103 0.235874 0.186095 0.984092 0.009172
2 -1.465848 -0.156048 -1.041477 0.165400 -0.308078 -0.223201 0.052714
2 -1.612543 -0.556671 -2.703090 1.098027 -0.127554 -0.351844 0.000144
2 -2.869630 -1.075135 -1.515898 -0.422616 -0.783404 0.016306 0.000906
1 -1.909113 -1.109664 -2.577715 0.360985 -1.109602 -0.222252 0.001456
2 -1.936407 -1.140546 -1.299710 -0.355103 -0.111816 0.466790 0.000005
2 -1.895050 -1.184062 -0.877266 -0.028649 0.103961 0.942947 0.000016
2 -1.829336 -1.105823 -0.221235 -0.764301 -0.188995 0.594103 0.000308
2 -2.909085 -0.728986 -2.686681 -1.122941 -0.592256 0.233753 0.001383
2 -2.984645 -1.121141 -1.292668 -0.461376 0.620461 0.745680 0.685169
2 -0.979459 -1.074069 -2.933162 -0.005539 -2.251331 0.118316 0.000041
2 -1.640233 -1.160024 -2.059345 -0.332114 0.397335 0.272828 0.784136
1 -2.778910 -1.171591 -2.500644 -0.936906 -0.584052 0.339067 -0.029546
2 -1.471394 -0.648988 -2.118546 -0.008849 -0.298901 0.617313 0.224670
2 -1.040002 -0.964181 -2.146108 -0.580531 0.422565 1.387373 0.000382
2 -2.195417 -0.679517 -1.889462 -1.129817 0.612728 -0.009888 0.000055
2 -1.477015 -0.246962 -2.329697 -0.228557 0.718116 0.510561 0.000743
2 -1.818190 -0.878915 -0.361328 0.488794 -0.331652 0.387727 0.000049
2 -2.390552 -0.426437 -0.388651 0.127727 1.488636 1.870085 0.000489
2 -1.603403 -1.322808 -1.951732 0.343007 0.933798 -0.406034 0.029558
2 -2.653090 -0.480495 -0.728766 0.216853 0.339717 0.361862 0.018562
2 -2.379683 -1.383001 -0.642994 -1.799902 -0.528553 -0.467364 0.001054
2 -3.043517 -0.956083 -1.396949 -0.281247 0.335216 0.988998 0.009661
2 -1.504481 -0.441769 -1.324488 1.224211 -1.022592 0.450201 0.003572
2 -1.310234 -0.963651 -2.055557 0.260122 -1.462448 0.421591 0.078820
1 -2.479575 -1.405448 -1.147181 -0.380982 -0.173945 -1.818782 -0.139569
2 -1.219795 -1.521853 -1.080863 -0.196418 -0.669527 0.172026 0.000183
2 -1.519004 -0.722668 -1.531356 1.046581 0.402062 0.656151 0.007419
2 -1.287611 -1.334525 -0.715236 -0.415588 0.210102 0.001911 0.000195
2 -1.097508 -1.080570 -2.434616 0.231501 -1.671924 -0.561377 0.000436
2 -2.777085 -1.369998 -0.888172 -0.878383 0.073587 0.408678 0.000175
2 -1.532959 -0.431599 -1.965180 0.630448 1.022098 -0.654834 0.000181
2 -1.749578 -1.068408 -2.059234 -0.064000 0.121651 -0.382915 0.056662
2 -2.730468 -0.756013 -1.217196 -0.403138 0.332647 0.171299 0.000453
2 -1.884867 -0.415436 -2.832510 1.011059 1.182948 0.190947 0.017243
1 -2.467790 0.011668 -2.643901 -0.242679 0.907097 0.059807 0.000966
1 -1.950194 -0.526521 -2.476581 1.262202 -0.545035 -0.679354 -0.000114
2 -2.282586 -0.617513 -2.241291 1.008487 -2.597799 -1.073527 0.001254
2 -2.701407 -0.608949 -2.368244 0.924367 -0.248109 0.529561 0.139535
2 -2.679653 -0.600796 -2.145054 0.313509 -0.460367 0.218976 0.126775
1 -2.277918 -0.367413 -0.783397 1.067850 2.267305 -0.330651 -0.003597
2 -2.461612 -0.968255 -0.203277 -0.944222 -0.277309 0.217458 0.000192
2 -2.910506 -1.145975 -0.563222 -0.347018 -0.555729 -0.550591 0.029999
2 -0.830560 -1.481883 -0.879604 -0.095483 -0.253196 -0.562091 0.004920
2 -2.397919 -1.311304 -1.033016 1.220445 0.080709 -0.249451 0.008407
1 -2.261075 -0.836176 -0.762712 -0.554540 0.206827 -0.396126 0.003544
2 -1.178140 -0.815553 -1.595616 1.004507 -0.084153 -0.992008 0.001426
2 -1.530157 -1.045358 -0.893190 -0.050005 -0.310575 -0.351963 0.000796
1 -2.879993 -1.384410 -1.344033 -0.815643 -0.427397 -1.282533 -0.004127
2 -1.238723 -0.601956 -1.266238 -0.038714 0.523376 0.769224 0.000035
2 -1.978612 -0.056511 -2.505713 -0.003791 0.117539 -0.091339 0.004541
2 -2.602414 -0.440437 -1.737523 -0.276008 0.891940 -0.967852 0.003060
1 -1.967441 -0.857815 -1.530193 -0.098314 -0.938955 -0.397423 -0.002828
2 -2.420739 -0.571758 -1.579900 -0.324670 -0.755094 -0.243740 0.000045
2 -2.246405 -0.799554 -0.490857 0.384954 -0.742174 -0.102804 0.000081
2 -1.911499 -0.962134 -2.675205 0.002987 0.248787 0.588211 0.056760
2 -1.810709 -0.867985 -2.715384 -1.028346 -0.403122 0.322245 0.052594
2 -1.163068 -0.240132 -2.414568 -0.277515 0.642326 0.201133 0.015140
2 -2.741457 -0.121298 -1.004650 0.066927 0.148909 0.696166 0.000046
1 -1.816618 0.035653 -1.637444 -0.120231 0.760580 -1.136935 -0.000718
2 -1.225171 -0.533803 -2.947451 -0.176335 -0.553082 -0.856053 0.030807
2 -1.078790 -0.776415 -2.550839 0.215402 -0.502619 -1.206724 0.002188
2 -2.602579 -0.692485 -2.338339 -0.703761 -0.196262 1.069054 0.133158
2 -1.874468 -0.478791 -0.939834 -0.074890 0.929214 -1.355090 0.009571
2 -1.816660 -0.838770 -0.672765 0.283370 0.396952 -0.691945 0.000019
2 -1.729601 -0.444400 -1.449026 -0.260222 0.101180 -1.178916 0.001325
2 -0.913295 -1.001618 -1.668438 1.106555 1.157770 -1.165774 0.000251
1 -2.684593 -0.547321 -1.221134 -0.919365 0.314273 -1.224446 0.064078
2 -0.969756 -1.066074 -0.841389 0.487429 -0.924452 -0.905293 0.000057
2 -2.695490 -0.851393 -2.484953 0.460622 -0.311593 0.132668 0.009346
1 -2.016931 -0.727297 -0.944917 1.032554 0.520388 0.091641 -0.003761
1 -2.848628 -0.839146 -0.658920 0.237525 -0.208005 -0.831729 -0.001621
2 -1.982351 -0.564564 -2.141211 1.290162 0.014264 0.222801 0.002763
1 -1.518358 -0.918387 -2.987045 -0.219146 -0.813292 0.624590 -1.009686
1 -2.632333 -0.988626 -2.553657 -0.518959 -0.100941 0.746973 -0.016374
1 -1.538495 -0.697063 -1.726307 0.504240 0.049709 0.632998 -0.005255
2 -1.706484 -1.056119 -1.640461 0.451514 0.764798 0.542775 0.000065
2 -0.925973 -1.387985 -0.696741 0.418609 -0.080425 -0.468883 0.000263
2 -1.658375 -1.391341 -0.789532 -0.461335 0.736711 -1.230983 0.429272
2 -1.569031 -1.107322 -0.438496 0.722305 0.133192 1.159518 0.003773
2 -1.330295 -1.070435 -0.573080 0.463168 0.615240 -0.016170 0.000047
2 -2.449424 -1.410856 -2.758507 -0.204795 0.127163 -0.161802 0.024083
1 -3.006494 -0.684604 -1.532147 0.727424 -1.069376 -0.769738 -0.051001
1 -2.591621 -0.506035 -0.295570 -0.947827 -0.660367 0.865558 0.000253
1 -2.286354 -1.213898 -2.458981 0.597188 -0.465980 0.498010 -0.001540
2 -2.602505 -1.501320 -2.140584 -0.195666 -0.549243 0.645826 0.007021
2 -2.913793 -0.471797 -2.216079 0.273721 -0.034217 -0.278193 0.007169
2 -1.008711 -1.347126 -0.976330 -0.799786 -0.406694 -0.315691 0.000186
2 -2.418202 -0.908987 -0.836990 0.527669 0.542217 -0.527148 0.002282
2 -1.744522 -0.637132 -2.210419 -0.771895 -0.574779 -0.847385 0.000068
2 -2.757730 -0.474538 -0.611850 0.228468 1.620824 0.052153 0.018070
2 -1.938047 -0.918446 -2.974109 -0.930641 0.838528 0.436662 0.057191
2 -0.929052 -0.052305 -2.396581 0.967534 0.101154 -0.172983 0.000234
1 -2.511588 -0.709869 -2.675824 -0.207081 -0.812657 -0.163315 -0.003037
2 -2.429046 -0.521268 -2.082026 -1.961975 -0.902992 -0.735361 0.000227
1 -1.158823 -0.524720 -3.081833 0.296781 0.883524 0.208549 0.015384
2 -1.517642 -1.319830 -0.710180 0.047245 0.442315 -0.143055 0.004570
2 -2.347089 -0.706184 -2.545616 1.241221 0.747609 -0.625673 0.000558
2 -1.435865 -1.284675 -1.019744 -0.972930 0.113131 1.132669 0.118416
2 -1.391148 -0.974727 -1.025064 -0.926756 -0.673979 0.203151 0.006963
2 -1.155247 -0.085519 -1.164245 -0.116532 0.808129 -0.558755 0.000104
2 -1.425935 -0.813317 -1.074981 -1.156517 -0.102781 -0.962196 0.025215
2 -1.636323 -0.345318 -2.598708 -0.557733 0.438033 0.527525 0.000139
2 -2.071226 -0.954742 -2.353511 -2.058765 -1.004102 0.109602 0.000200
2 -2.610475 -0.342357 -1.579755 0.518538 -0.434483 0.303220 0.002440
2 -0.905780 -0.838282 -1.910523 0.987959 -0.138599 2.055697 0.000164
2 -2.118062 -1.205873 -2.835715 -0.275652 0.902836 0.724598 0.067842
2 -2.285302 -0.923876 -1.497319 -0.668501 -1.957342 1.703359 0.000664
2 -2.585641 -0.457524 -1.177097 -0.596238 -0.682422 0.605935 0.066719
1 -2.033207 -0.432795 -1.002670 0.570159 1.873090 0.323409 -0.009363
2 -2.590156 -0.954879 -0.971727 0.906646 -1.202375 -0.900999 0.000266
2 -2.073883 -0.751601 -2.144308 0.215673 1.091880 1.203258 0.018183
2 -1.307331 -1.078307 -1.195964 0.361912 0.716047 0.164786 0.001991
1 -1.366786 -0.448101 -2.180261 1.499768 0.871299 1.610496 0.009484
2 -1.109296 -1.034916 -1.326742 0.038478 0.850668 1.649342 0.000132
2 -1.443820 -1.458717 -1.328340 -0.440809 -0.719395 -1.581429 0.002031
2 -1.298082 -0.960491 -1.642608 -0.260155 1.598544 0.300772 0.001448
2 -3.058205 -1.197340 -0.300419 -1.350733 -0.137551 0.759603 0.019969
2 -2.967060 -1.504332 -0.923765 0.210802 -0.541791 -0.375087 0.000557
2 -1.433189 -0.702037 -2.227576 -0.345178 0.301297 1.440629 0.224529
2 -1.610235 -0.251471 -2.912796 -1.546846 -0.175981 0.276390 0.006637
1 -2.475147 -0.857557 -1.594052 -1.046749 -1.022740 0.193968 0.853243
2 -2.914649 -0.455225 -2.805093 0.248891 0.173291 0.585151 0.000072
2 -2.771077 -0.589606 -2.048592 0.857445 0.577351 -0.286372 0.126368
2 -0.949988 -0.928391 -2.371943 1.279203 0.047829 1.232621 0.000419
2 -1.219306 -0.856303 -2.645561 1.379125 1.312601 -1.456126 0.002217
2 -2.222176 -0.050603 -0.374965 1.243707 0.129719 -0.336956 0.037762
1 -1.580730 -0.382182 -0.695051 -0.523648 0.955503 -0.614883 -0.017005
2 -2.505650 -0.182422 -2.786362 -0.792860 3.030835 0.760594 0.000125
2 -3.106276 -0.530781 -0.192084 -0.293571 -0.950925 0.720476 0.001316
2 -1.396849 -0.060519 -1.139424 -1.604471 0.416458 -0.476150 0.037636
2 -1.962480 -0.385209 -2.067893 -1.152105 -0.746124 0.532288 0.001573
2 -2.347346 -1.458286 -2.866931 1.686448 -0.526561 0.441120 0.019125
2 -2.494017 -0.546941 -3.101804 0.266757 -1.272854 -1.414429 0.032449
2 -1.216640 -0.429436 -1.919836 -0.685526 -0.788087 -0.344605 0.000184
2 -2.722225 -0.248913 -2.527294 -0.576526 0.090488 -1.188557 0.000091
2 -2.974384 -0.325282 -2.296968 0.223685 -0.370108 0.337895 0.004807
2 -0.897159 -1.170764 -2.521282 0.151595 0.678096 -0.331192 0.000986
1 -1.219390 -0.618395 -2.742124 -0.746069 2.023921 0.836658 -0.003429
2 -1.634276 -0.639043 -0.900616 0.554906 -1.553875 0.567982 0.000205
2 -1.748944 -0.217515 -1.280100 0.089025 -0.017906 1.072017 0.009577
2 -2.280272 -1.441336 -0.339708 0.352738 -0.125686 -0.108175 0.040280
2 -3.020884 -1.124443 -0.878216 -0.620736 -0.034001 -1.936050 0.000013
2 -2.436833 -1.238465 -2.780580 -0.456431 0.513925 0.826522 0.019275
1 -1.030740 -0.709016 -0.612431 0.600421 -2.029160 -1.601696 0.065179
2 -2.574433 -0.311318 -0.631333 -0.131441 -1.022290 0.934614 0.011430
1 -2.455208 -0.175237 -1.997667 -0.648497 0.881163 0.499721 -0.219058
2 -2.791357 -1.223477 -0.514126 0.177066 0.689719 0.305606 0.032359
2 -1.559972 -1.432261 -2.872123 0.091546 0.466686 0.591006 0.120921
2 -1.523945 -1.202806 -1.999815 -1.702490 -0.667431 0.057974 0.116722
2 -1.472086 -0.128255 -1.361850 -1.640784 1.035739 0.153829 0.001568
2 -1.434156 -1.397295 -1.668756 0.027333 -0.737811 -0.309684 0.002062
2 -1.225343 -0.663043 -0.461684 -0.079143 2.235210 -0.121324 0.026008
2 -1.235903 -0.415547 -2.276854 0.185478 -1.209045 -0.563716 0.012164
2 -3.059990 -0.446242 -0.437509 -0.755834 1.057294 1.696104 0.000061
2 -2.606845 -1.219241 -0.481802 0.257286 -0.228492 -0.844293 0.035517
2 -2.210578 -1.327545 -0.439454 0.372667 -0.125431 0.872376 0.010969
2 -1.875736 -0.643991 -0.885808 0.567740 -1.558109 -1.401592 0.010502
2 -2.675863 -0.021382 -0.775051 -0.498099 1.112750 -1.711129 0.000991
2 -1.557583 -0.405145 -3.005869 -2.212781 -0.049339 -0.087838 0.002558
2 -1.172205 -1.206526 -1.701861 -1.083274 -0.139038 0.243443 0.010735
1 -0.927389 -0.367231 -2.684120 -1.137130 -1.011053 -0.068213 -0.094827
2 -1.966702 -0.416339 -2.302184 0.200059 -1.366003 0.316747 0.001112
2 -2.706670 -0.694294 -0.802355 -0.550968 0.301900 -1.549781 0.000411
2 -2.783762 -1.441057 -1.147274 1.030465 -1.620680 -0.995297 0.017922
1 -2.868586 -0.574955 -2.358520 0.177503 0.280025 0.354472 0.009729
1 -0.990206 -0.535167 -0.885340 -0.771090 0.691278 0.961300 -0.956260
1 -1.315370 -1.384610 -2.228780 -1.705768 -1.009982 -1.125363 -0.002509
2 -0.943597 -1.497092 -2.054845 -0.274828 -0.739110 -1.845697 0.000167
2 -1.810396 -1.249731 -2.939617 0.585827 -0.435365 1.109069 0.016779
2 -1.117529 -1.300206 -1.824642 0.425302 1.224768 -0.111668 0.012117
2 -2.533241 -0.813577 -2.862928 0.463479 0.319246 0.836667 0.000414
2 -2.572975 -1.176806 -2.837983 1.758453 0.626712 -0.267408 0.014136
1 -3.028163 -1.047778 -2.571096 -0.214200 1.805028 -0.805447 -0.008098
2 -1.241724 -1.263272 -0.391372 0.674815 -0.499397 -0.724974 0.000065
1 -2.009997 -0.611682 -0.319850 -0.052050 -0.759143 -0.917164 -0.399371
1 -1.614643 -0.830857 -2.823265 0.876815 0.286955 1.034661 -1.025738
2 -1.400688 -1.023290 -3.012382 -0.178439 -0.771450 0.528140 0.014704
2 -0.875045 -0.604819 -2.829199 0.207662 -0.588199 0.586302 0.400988
1 -1.075682 -0.460641 -0.913783 -0.710498 -1.211334 0.370930 -0.954563
1 -2.969520 -0.321227 -1.740597 -0.196666 -0.766745 -0.237911 -0.087870
1 -1.973692 -0.866253 -2.846290 0.876236 1.315379 1.242078 0.047035
1 -2.035235 -0.001065 -2.751614 0.577124 0.666623 1.489119 -0.126261
2 -1.452302 -0.891354 -2.778555 0.373031 0.764435 2.574543 0.037276
2 -2.945682 -0.601825 -0.660976 0.697752 0.582277 -0.862167 0.000235
2 -2.170020 -0.068948 -2.725290 0.702630 1.403073 1.777543 0.024386
2 -1.067679 -0.658078 -0.487353 0.867199 -0.254860 -0.981666 0.095872
1 -1.531408 -0.854144 -2.899307 -0.252768 0.474114 -0.418246 -1.924087
2 -2.072248 -1.305343 -2.923672 0.129470 0.181716 0.426311 0.068938
2 -1.899178 -0.160917 -1.329532 -1.372076 -0.085646 -0.254422 0.009347
2 -2.176507 -0.497777 -2.079787 0.726461 -2.268843 -0.787647 0.000860
2 -2.891257 -1.379968 -1.921880 -0.018748 0.404723 0.898993 0.000005
2 -2.115541 -1.137168 -1.578295 -0.526500 1.620433 0.671144 0.002114
2 -2.919265 -0.444282 -2.552028 1.101027 0.221500 0.901481 0.000213
2 -1.587189 -1.287118 -1.656264 -0.245432 1.907924 0.541664 0.026527
1 -2.649666 -1.121291 -0.377248 0.331941 0.096183 -1.604067 0.076877
2 -1.124304 -0.661007 -0.334042 -0.492483 -0.831399 -0.892358 0.022539
1 -2.451185 -0.131687 -1.435937 0.652008 -0.540773 0.565771 -0.005754
1 -2.507877 -0.112888 -1.938177 -1.897747 -0.361816 -0.326111 -0.216033
1 -2.109980 -0.157779 -1.096613 -1.601295 -0.626379 -0.398261 -0.005962
2 -1.307460 -0.054591 -0.418629 -0.037594 -0.096245 -0.797059 0.000275
2 -1.564939 -0.282026 -2.146266 0.055902 -1.527739 -0.567799 0.000838
2 -2.514135 -0.248593 -0.769995 0.039212 -1.292855 0.701901 0.010880
2 -1.085142 -0.260952 -1.831221 -0.171476 -1.545960 -0.959888 0.000177
2 -1.453830 -0.204782 -1.183882 -0.300522 -1.220068 0.375130 0.042715
2 -2.936940 -0.914296 -1.622737 0.996253 -0.777681 -0.987733 0.000863
2 -1.912889 -1.299891 -3.048687 -0.103678 -0.000945 0.153318 0.017672
2 -2.524266 -1.495639 -1.989880 1.049378 -0.071527 0.363845 0.007601
2 -2.821135 -1.410719 -2.247516 -0.835160 0.487744 0.083848 0.000069
2 -1.918216 -1.407542 -1.059942 0.195527 0.557368 1.189679 0.000016
2 -2.263113 -1.452629 -1.071488 -0.366580 0.448549 -1.025579 0.001244
2 -1.114860 -1.500718 -1.875221 0.081290 -0.504035 -0.041919 0.037258
2 -0.847682 -1.405293 -2.911964 0.818186 0.500269 0.854368 0.053931
2 -2.213885 -1.435173 -0.746250 0.423715 0.379080 -1.336527 0.000984
2 -1.647858 -1.249284 -2.133847 -0.207022 0.909758 -1.540294 0.642113
2 -1.768445 -0.325003 -2.888247 -0.640683 -0.035797 1.658878 0.021566
1 -2.041111 -0.574491 -2.879961 0.024101 0.136834 1.840290 -0.005804
2 -2.262177 -0.535732 -2.973327 1.522458 0.016203 1.151337 0.000130
2 -2.094539 -0.005587 -1.549344 0.364151 0.208738 0.191013 0.000014
1 -3.080335 0.031734 -3.016319 0.052372 0.467244 0.348971 -0.000529
1 -0.971640 -0.062315 -0.752636 1.244082 -0.441057 0.643156 -0.014058
2 -1.010745 -0.022288 -1.464611 0.743175 -0.082818 -1.004942 0.000834
2 -2.111207 -0.066846 -2.325345 0.108077 -0.198198 -1.198740 0.026984
2 -2.214376 -0.177820 -2.339270 -0.833742 -1.404317 0.701573 0.026046
2 -2.143345 -1.314469 -1.633264 -0.611113 2.073476 0.190506 0.002092
1 -1.705248 -1.488119 -1.885339 -0.493069 -0.378030 0.147528 0.001489
2 -1.586733 -1.415677 -3.009424 0.868392 0.937941 0.251688 0.065731
1 -1.746865 -0.201459 -0.657952 0.796577 -2.214092 -0.190422 -0.017939
2 -2.910607 -0.062682 -0.279107 -0.066027 -0.550739 -0.031460 0.007939
2 -0.927202 -0.072214 -2.752832 -0.987481 0.104728 0.988291 0.000568
2 -0.841486 -1.138569 -0.605499 -0.469342 0.095743 0.996868 0.083641
2 -0.860361 -1.215033 -1.141870 -0.344449 0.436963 -0.810218 0.036299
1 -2.828237 -1.020381 -0.320320 1.841850 -0.372263 1.438841 1.771324
2 -1.447581 -1.333922 -1.187423 0.605181 1.127561 -1.721979 0.011580
2 -1.690174 -1.390450 -1.701954 -0.977403 0.670257 -0.606740 0.025216
2 -0.959399 -0.280585 -0.351183 -1.612428 0.613375 1.352505 0.028540
2 -2.935152 -1.168537 -1.199249 2.126585 -0.008964 0.162088 0.683923
2 -3.084731 -0.887472 -2.018497 0.448183 1.164922 1.871726 0.001114
2 -3.070027 -0.034757 -1.939542 0.305731 -0.951702 -0.973755 0.000403
2 -1.910740 -0.059387 -1.054427 -0.896226 -1.048640 0.330743 0.000243
2 -1.531623 -0.094819 -0.423198 0.720104 -1.345427 1.794681 0.000221
1 -1.455098 0.052101 -0.978800 0.458183 0.537435 0.314305 -0.003103
2 -1.907768 0.044509 -0.361104 0.595179 -0.040886 -1.676046 0.061663
2 -0.849411 -0.807732 -1.572126 -0.667344 -0.320109 0.446608 0.000281
2 -0.863978 -0.573206 -2.712794 -0.815865 0.642405 0.204778 0.401340
2 -0.867599 -1.038976 -2.027206 -0.878503 -0.747470 -0.249439 0.000422
2 -0.915520 0.037012 -1.030201 -2.357383 0.732313 -0.694418 0.000023
2 -1.642951 -1.502351 -0.833916 0.037009 0.142243 0.115921 0.424980
2 -2.348423 -1.478948 -2.301384 0.280760 0.685364 1.424772 0.000029
2 -1.004378 -1.531405 -2.577411 -0.136482 -0.006879 -1.859545 0.127230
1 -2.632825 -1.483935 -1.138630 -0.231144 0.431074 0.042831 -0.131689
1 -1.860504 -1.491923 -0.659976 -0.485345 0.271047 -0.575347 -0.005171
1 -2.045740 -1.505671 -2.740594 -0.480440 0.179261 -0.411704 -0.002737
2 -2.083944 -1.425725 -0.341993 1.643771 1.122576 0.135719 0.003339
2 -1.237095 -1.463918 -1.800454 -0.294604 0.834643 -1.090485 0.037260
2 -2.357505 -0.193225 -0.127989 -0.218683 0.583486 1.099285 0.313826
2 -1.635089 -0.278860 -0.231246 0.509315 -0.247716 -0.315464 0.000185
1 -1.788118 -0.452119 -0.207893 -0.561934 0.763341 -0.205948 -0.135076
1 -1.057164 -0.251141 -0.239334 -0.779954 0.968264 -0.552417 0.027379
2 -2.132729 -0.860630 -0.268599 -1.251423 0.217933 -1.287608 0.003584
2 -2.723516 -1.032216 -0.302968 0.909979 0.095489 -1.099735 1.902669
2 -3.101534 -0.153852 -1.483834 0.363020 -1.505871 -0.042713 0.008753
2 -0.809207 0.039538 -2.228030 0.535534 0.006596 0.597146 0.000262
2 -2.260953 -0.038496 -0.232867 0.405480 -1.371068 0.101764 0.037855
2 -1.766700 -0.015075 -1.328124 -0.772634 -1.172852 0.325565 0.001780
2 -2.257271 0.023430 -3.089434 -1.406745 -0.394536 0.526228 0.000175
2 -2.188138 -0.701814 -0.204890 0.448566 0.322917 -0.985893 0.017790
1 -1.981454 -0.527307 -0.205369 0.564438 0.325411 -0.424472 -0.471159
2 -0.909007 -1.134544 -0.199268 0.193578 0.239827 -1.072601 0.001493
1 -1.471773 -1.537977 -2.833999 1.114974 -0.269165 -0.282398 0.055229
1 -2.794068 -1.533014 -2.491232 -0.864216 -0.025203 -0.000081 0.234846
2 -1.531757 -1.490689 -0.421441 1.169917 1.375906 0.883690 0.000090
2 -2.151915 -0.014319 -2.518400 1.243652 -1.854771 -0.731432 0.005042
2 -0.830866 0.029271 -1.386700 0.883039 -0.668075 -0.602714 0.001232
2 -2.242147 0.016564 -0.950420 -0.698362 -0.687940 -1.050603 0.000040
2 -1.066404 0.042944 -1.872149 0.567131 -0.365203 -0.443399 0.002325
2 -3.002012 0.042989 -0.372524 1.850330 -0.080620 0.399856 0.007926
2 -0.879486 -0.359127 -3.106994 0.895908 0.158861 0.589820 0.000012
2 -2.158255 -0.374154 -0.114521 0.051959 1.105015 0.837549 0.000099
2 -1.164741 -1.329364 -0.149860 0.127969 -0.313787 0.036224 0.037522
2 -1.059061 -1.229756 -0.122624 -0.382292 1.195846 0.242223 0.038476
2 -0.869077 -0.167748 -0.210739 0.098210 0.561237 -1.734340 0.001581
1 -1.799141 -0.624848 -0.125644 -0.452601 0.358994 -0.395485 -0.122006
2 -2.968729 -0.992253 -0.090781 -0.569753 -0.579729 0.059928 0.000283
2 -2.683395 -1.516875 -2.565553 -0.447302 2.064322 1.024472 0.121517
2 -2.472544 -1.542131 -0.228925 0.259558 1.850752 -0.333428 0.099024
2 -1.007440 -1.535125 -1.408967 0.183983 1.151090 0.564738 0.000692
1 -1.357102 -0.367446 -3.106406 1.010770 0.628016 1.012790 -0.016700
2 -2.491808 0.048499 -0.381327 1.614730 -0.709013 0.540446 0.000241
2 -2.661630 0.045809 -2.731311 -1.680158 -0.622689 0.943751 0.000455
2 -1.296317 -1.185035 -0.072074 1.086296 0.170944 -0.203064 0.000689
1 -3.041291 0.026340 -0.075324 0.234498 0.502397 -0.496864 -0.083039
2 -1.190559 -1.153748 1.178279 0.007104 -0.068376 -0.615248 0.000008
1 -1.956263 -0.506542 1.796818 -0.689399 -0.520823 0.448739 -0.000842
2 -2.045621 -0.096769 1.472022 -1.500551 0.997240 -0.722597 0.048858
2 -1.151272 -0.259689 1.277077 0.771030 0.077742 0.399394 0.000601
2 -2.482044 -0.753433 1.521089 -0.395568 0.534492 -0.248390 0.005253
2 -1.162794 -0.583865 2.272387 0.170847 -0.073034 1.526328 1.148086
2 -2.409834 -0.447348 2.360548 0.452549 -0.250261 1.429376 0.005405
2 -2.778323 -0.894437 0.799344 -0.133701 -0.351902 0.040057 0.006789
1 -1.422250 -0.138133 2.009799 1.194381 0.212680 1.069611 -0.001119
2 -2.364841 -1.507981 2.684627 -0.549320 -0.732141 -0.917785 0.000040
2 -1.202283 -0.559711 1.598235 -0.192504 0.122996 -0.673047 0.002096
2 -1.656656 -0.507296 0.895476 0.556046 -0.740618 0.452256 0.010872
2 -2.659876 -0.826562 2.421095 -0.422045 -0.582842 0.299938 0.000048
2 -1.427724 -1.088563 1.809639 -0.377218 -1.205451 0.860565 0.125578
2 -2.264550 -1.058468 2.145057 -1.139555 -0.688502 0.386768 0.058594
2 -1.989683 -0.334350 1.147933 0.046570 0.612102 -0.933038 0.000832
2 -1.862011 -0.564250 2.124676 0.476765 0.365613 -0.041755 0.005337
2 -2.658764 -0.920209 1.402412 0.646243 -0.356195 0.749400 0.000456
1 -1.638731 -1.274598 2.330623 -1.150177 -1.131568 -0.200038 -0.009522
2 -2.224241 -0.782503 0.544366 -0.300410 -0.694714 -0.757449 0.016236
2 -1.915509 -0.154299 0.312844 -0.150462 1.110508 -1.019132 0.009978
2 -2.133608 -0.855989 2.289968 -0.235875 0.259517 -0.086855 0.000412
2 -2.820611 -1.092554 2.694490 -0.561917 0.251130 1.270781 0.000496
2 -2.058885 -0.834488 1.032305 0.612861 -0.487564 -0.192683 0.000064
2 -1.521778 -0.616034 2.748705 1.629862 0.261087 0.323974 0.342044
1 -2.397344 -0.855092 1.242599 0.349424 -0.280268 0.378606 0.069064
2 -2.905595 -0.204065 2.497872 -0.924564 -0.319892 -0.337448 0.000307
2 -0.889699 -0.862199 1.569502 0.263185 0.019686 -0.147242 0.000208
2 -1.899063 -0.501868 2.283129 0.128233 0.641252 0.381686 0.005203
2 -2.288620 -0.137918 2.213579 0.358889 0.781747 -0.172820 0.003084
2 -1.649345 -1.193202 0.986037 -0.478436 -0.985007 -0.878920 0.000185
2 -1.762007 -0.683007 1.065809 -0.513705 1.255531 -0.625558 0.003089
2 -2.055324 -1.033222 2.161239 0.438909 -0.725054 -0.885122 0.001980
1 -1.107659 -0.347182 1.462291 -0.041509 0.526468 0.744942 -0.001586
2 -2.690484 -0.112536 2.003790 -0.414008 -0.016176 -0.720002 0.013718
2 -2.134088 -0.023958 0.649170 0.234733 0.480064 -0.057659 0.000488
2 -1.602456 -0.887185 1.252823 1.005858 -0.776670 0.344677 0.000234
2 -2.086630 -1.225913 0.391025 1.496654 -0.525518 -1.394184 0.000065
2 -2.445885 -0.667899 1.989193 0.071304 0.285306 0.067265 0.000759
2 -2.475575 -1.184485 0.943992 0.181174 -0.093261 -1.287167 0.000920
2 -1.939787 -1.385009 1.521614 -0.550335 -0.477758 0.204005 0.009761
2 -2.725329 -1.171548 0.518830 -0.870495 -0.150010 -1.112726 0.049422
2 -1.201889 -1.107313 2.424037 0.463906 -0.663280 -0.566120 0.000465
2 -1.858425 -1.519578 1.426982 -0.487614 -0.496544 0.241319 0.002849
2 -2.370393 -0.439812 2.567792 0.169423 -0.218126 -0.971367 0.006607
2 -2.602774 -0.013466 2.545337 -0.687853 0.546338 -0.116682 0.000761
2 -2.782343 -1.209094 2.517448 -0.856853 -0.362016 0.359445 0.000421
2 -1.802728 -0.688581 3.038133 0.316014 0.026571 1.387362 0.294549
1 -2.197866 -0.651778 2.779410 -0.913041 -1.111381 -0.501365 -0.000307
2 -1.515564 -1.123236 1.904009 0.498444 0.173158 -1.394522 0.318467
2 -2.963904 -0.657300 1.652312 0.254821 0.315447 -0.327683 0.073014
2 -2.138926 -0.610810 0.666509 0.082353 -1.507948 -0.621265 0.001670
2 -2.234096 -0.951272 2.056567 -0.391833 0.776051 0.420723 0.062044
2 -2.571886 -0.531132 1.837067 -0.569402 0.714855 -0.940654 0.000112
2 -1.263888 -1.351575 2.744525 0.270990 0.380462 0.209139 0.002876
1 -1.950676 -0.242198 2.706450 -0.816660 0.822463 -1.267701 0.000286
1 -1.740932 -0.926070 0.564379 -1.082992 -0.044672 -0.409546 -0.812254
2 -2.304433 -1.362048 1.301138 0.707598 -0.468021 -0.953442 0.059095
2 -1.850582 -0.132379 1.548264 0.102063 1.021078 0.310296 0.002534
2 -2.619224 -1.248419 3.098055 -0.891024 -0.176728 0.289689 0.080625
2 -2.493908 -0.259164 2.042821 0.066343 -0.113240 -0.152859 0.000221
1 -1.633159 -1.524950 2.140830 2.022299 -0.991421 -0.075262 -0.810311
2 -2.147669 -1.177696 1.550039 0.237490 0.548899 0.724006 0.000552
1 -1.775811 -0.903544 2.992169 -0.190092 -0.191180 -0.162619 0.052630
1 -2.133232 -0.850709 1.914470 0.671021 -0.133133 1.159307 0.066092
1 -2.313316 -0.750321 1.477244 -0.869403 0.592321 -0.017278 0.021491
2 -0.859243 -1.273112 1.947639 0.232464 -0.547010 2.522975 0.029252
2 -1.304720 -0.609165 2.873197 -0.408322 -0.092931 1.013256 0.027119
2 -1.550420 -1.044808 1.999916 1.482446 -0.037377 0.197926 0.193868
2 -2.037249 -0.687102 2.439524 -1.112011 -0.618025 -0.511242 0.002925
2 -1.625715 -0.473594 1.982306 -0.613604 -0.884350 0.220478 0.000826
2 -1.560122 -1.442991 2.552368 0.597685 -0.493704 0.451517 0.008213
2 -2.070695 -0.067035 1.014247 0.131612 0.684031 -1.438343 0.000016
1 -2.578344 -0.834596 2.787596 -0.175135 0.234824 -0.225717 2.044375
2 -2.418991 -1.263699 2.555343 -0.100302 -0.698943 0.893628 0.000923
2 -0.805953 -0.930650 1.082716 0.788183 -0.214551 2.239017 0.014571
2 -1.869817 -0.095902 1.947724 0.829912 0.931318 0.373346 0.000087
1 -0.867565 -1.004691 1.357179 0.107536 0.038272 0.072265 0.001292
2 -3.014136 -0.569208 1.748276 -0.334844 -1.652099 -1.100127 0.073129
2 -1.392287 -1.142620 2.330634 1.964651 -0.793122 -0.309632 0.000429
2 -2.032537 -1.455201 2.998227 -0.382086 -0.055684 1.210047 0.000071
2 -1.739086 -1.217395 1.679865 0.694610 0.601872 -0.160817 0.000030
1 -2.985260 -1.050012 3.014918 -0.199805 -0.830374 1.016393 -0.017607
2 -1.501877 -0.870553 1.765586 0.610885 -0.563658 -0.398174 0.001172
1 -1.449806 -0.603114 1.984019 0.219420 -0.805415 -0.343001 0.029791
2 -1.234056 -1.173847 1.806994 0.648668 -0.205038 -1.002545 0.000523
1 -1.832613 -1.002972 0.594261 -0.160913 0.474334 -1.196598 -0.813431
2 -3.067472 -1.251184 1.861794 -1.850977 -0.442991 -0.590394 0.004843
1 -1.545364 -1.288576 2.913894 -0.695703 0.165082 0.353673 -0.260202
1 -1.854041 -0.882691 3.050496 0.276072 -0.071095 0.404669 0.130436
2 -1.436536 -0.549395 2.124060 -0.319446 0.714094 -0.053487 0.029531
2 -1.574161 -1.443543 2.917318 0.622132 -0.919978 0.681072 0.017252
2 -2.081741 -0.252349 1.320376 1.119646 0.730394 -1.459391 0.230962
2 -0.882348 -1.408441 1.194637 0.084326 -1.433202 0.118375 0.000023
2 -1.365127 -0.772725 3.050794 -1.063606 -0.938401 -0.214221 0.004200
2 -2.344892 -0.761171 1.329113 -0.638208 -0.509296 -0.621781 0.110258
1 -2.189310 -1.319535 1.939326 0.065410 -0.454211 1.614185 0.091498
1 -1.857800 -1.311063 2.652218 -0.859157 0.162360 1.170206 -0.002993
2 -1.767368 -0.735156 0.770736 -0.274414 1.031303 -0.413521 0.000102
2 -1.693277 -0.448513 1.045186 -0.239586 -1.149330 -0.080167 0.010902
2 -2.023812 -0.588250 0.820853 0.961820 0.033821 -0.847048 0.001432
2 -2.368813 -0.112268 1.322602 -0.953581 0.673631 0.336650 0.026821
2 -1.951641 -0.997784 1.373284 -1.334731 -0.650504 1.236091 0.000040
2 -2.240748 -0.416785 2.282282 -0.520370 0.009904 -0.054489 0.001979
2 -2.622232 -0.071572 1.454531 0.322423 0.187144 -0.271363 0.000377
2 -2.524114 -0.835565 1.023223 -0.703528 1.028903 -0.207458 0.001489
2 -1.823911 -0.763813 2.368494 -0.834559 -0.957399 -1.198804 0.000347
2 -1.238008 0.008566 1.212858 -0.589052 1.322851 -0.495271 0.000058
2 -2.904416 -0.936370 0.995168 -0.518812 0.294750 -0.663142 0.001946
2 -2.663854 -0.478766 0.952053 -0.728551 0.285125 -0.279231 0.000181
2 -2.222018 -1.192864 2.949331 0.065806 -1.525999 -0.209728 0.001899
2 -2.021374 -0.512796 2.499433 -0.742552 -0.397686 -0.015980 0.002573
1 -2.735214 -1.305594 1.892286 -0.461194 -1.043388 -0.004141 0.020453
2 -1.686103 -0.827513 1.828995 0.861042 0.135089 0.079824 0.001015
2 -2.391527 -0.413402 0.906261 -0.547380 0.739708 -0.691503 0.000075
2 -1.982650 -0.691285 1.981553 1.434212 0.405137 -0.420692 0.000498
2 -2.679115 -1.042154 2.964175 -0.530381 0.158965 -0.028584 0.034680
2 -1.204372 -0.668100 2.775668 1.318954 0.679751 1.049197 0.026702
2 -1.159484 -0.913195 1.477964 -0.491682 -0.208879 0.122770 0.000269
2 -2.786291 -0.732326 1.494216 -0.804447 0.420997 1.715800 0.000490
2 -2.488205 -0.998338 0.860514 -1.524015 0.583570 -0.419243 0.006705
2 -0.959593 -1.185127 1.501475 0.649088 -0.135372 1.221564 0.000089
2 -1.096738 -0.360966 0.946254 0.813786 -0.398513 2.813741 0.011537
1 -2.580165 -0.565818 1.154023 -0.594056 1.681814 0.483375 -0.002502
2 -1.426290 -1.389640 1.868241 -0.004769 0.150739 -0.292701 0.000335
2 -1.874770 -1.004985 0.962019 -0.963384 1.128229 0.144554 0.001570
2 -1.203977 -0.583624 0.620196 0.516872 0.152610 -0.534802 0.000377
1 -2.394445 -1.297114 2.088671 -1.764354 0.431982 0.806452 -0.014637
2 -1.492944 -0.085816 1.380344 -0.304915 0.022376 -1.464377 0.018631
2 -2.773870 -1.323241 2.797182 0.684424 -0.464229 1.837034 0.001651
2 -2.067949 -0.965287 1.964272 -0.295845 0.363608 0.609088 0.067373
1 -1.916009 -1.290539 1.382577 0.720821 0.168692 0.309715 0.003705
2 -1.923362 -0.965202 2.313921 0.737695 0.387502 -0.770268 0.000756
2 -2.333428 -0.832474 1.932299 1.018321 0.510508 -0.480934 0.002612
2 -1.625263 -0.612125 2.463910 0.007541 -0.715946 0.807263 0.000298
2 -1.561827 -0.375989 1.801277 -0.166885 -0.662710 -0.310419 0.000436
2 -2.696657 -0.742759 1.011178 -0.795247 -0.757419 -0.207921 0.001380
2 -2.450344 -0.625073 2.350382 0.303902 -0.012915 -0.412592 0.002942
2 -1.573315 -0.456281 1.209827 -0.700212 0.715589 0.441921 0.000818
2 -1.223064 -1.178899 2.669799 -0.333563 -0.112596 0.415769 0.001634
2 -2.609132 -0.295530 2.245883 -0.485117 0.546009 -0.922718 0.000165
1 -1.796743 -0.759005 1.427752 1.566846 0.376010 0.645940 -0.006449
2 -2.615676 -1.151725 2.243769 0.750262 0.264207 0.733704 0.000175
2 -2.548165 -1.285111 1.245295 0.468817 -0.795937 0.448103 0.000071
2 -2.293653 -1.309877 1.853885 0.848468 -1.700599 0.628411 0.107928
2 -1.310766 -0.279089 1.793656 0.418963 1.080378 1.111349 0.000046
2 -1.659541 -0.742841 2.796283 -1.374941 1.618062 0.239486 0.001547
2 -2.332260 -0.964555 1.647809 -1.383048 0.793748 0.979339 0.000052
2 -2.198330 -0.598424 1.857991 -0.228155 1.360069 -0.712962 0.000126
2 -2.329610 -1.290335 1.528047 -1.002112 -0.478802 1.421491 0.013629
2 -2.395216 -0.442874 2.737695 -0.946232 -0.415293 2.162285 0.006107
2 -1.876863 -0.333598 1.350945 1.463327 -0.441605 -0.033785 0.002661
2 -1.968447 -1.019416 1.713178 -1.259094 -1.794937 -0.642846 0.000048
1 -2.706463 -1.029830 0.540408 0.527318 0.305946 -0.269678 0.066741
2 -1.292664 -0.879263 2.910809 0.711083 0.207832 -0.615752 0.059094
1 -2.440957 -1.414801 2.424148 0.015123 0.123260 -0.281699 -0.000827
2 -2.862069 -0.867422 1.337231 -0.296093 1.167952 0.081923 0.000642
1 -2.642550 -0.938140 2.155156 0.014486 1.842972 0.231440 -0.000368
1 -1.505425 -1.360875 1.055008 -0.908292 -0.658410 -0.755336 -0.982467
1 -1.798040 -0.841788 1.147966 -0.159497 0.211328 1.157936 -0.003235
2 -0.873842 -0.080163 2.952848 0.639906 1.092233 -0.337188 0.003257
2 -2.223415 -1.364148 0.935012 -0.046821 -1.001040 -0.114464 0.000020
2 -2.469763 -0.220006 1.287288 0.707454 2.092948 -0.538369 0.026755
2 -2.662159 -0.275056 2.673141 -0.416426 -0.387735 -0.132482 0.000089
2 -1.777920 -0.573305 2.998456 1.190161 1.357552 0.576737 0.295121
2 -2.266013 -1.221469 1.283883 -0.718794 -1.257732 2.004887 0.041152
2 -2.755542 -1.450990 1.342240 0.642281 -0.340800 -0.156291 0.000048
2 -1.050533 -0.231440 2.757135 0.108007 -0.411473 -0.002432 0.004015
2 -1.229672 -0.261086 0.960480 -0.303631 -0.385291 0.504898 0.008778
2 -2.738775 -1.326221 0.768933 0.283864 -0.598462 -0.415320 0.000085
2 -0.920014 -0.887762 0.713100 -0.056680 -0.606766 -1.246100 0.000047
2 -1.303264 -0.947646 2.786279 -0.292757 1.493207 0.010989 0.057260
2 -1.825034 -0.264962 0.999609 -0.585277 0.265877 1.449038 0.000362
2 -2.131269 -0.144748 1.365836 0.403953 0.238867 -0.121551 0.277831
2 -2.477552 -0.159064 1.659021 -1.122609 -0.295442 0.088655 0.000036
2 -1.614863 -0.128126 0.736358 -0.091708 -0.288035 -0.190084 0.081143
2 -1.354837 -0.240186 2.996123 0.666273 -0.475312 0.031634 0.001838
2 -1.709668 -0.070657 2.203175 -0.911959 0.093846 0.597519 0.000102
2 -1.216713 -0.284947 2.708999 1.335181 0.753425 -0.064905 0.003364
2 -3.035993 -0.239337 0.728668 -1.162947 -0.620052 -0.324488 0.000004
2 -1.719457 -0.151860 2.580131 -0.399927 -0.433389 0.320936 0.081623
2 -3.068991 -0.565364 2.870966 0.106346 -1.023899 0.581551 0.000024
1 -2.765933 -0.117506 1.293955 0.757825 0.261606 -0.258921 0.000338
2 -2.674615 -0.486584 1.503585 1.069432 1.079656 0.908826 0.000032
2 -1.266750 -1.313760 3.008389 -0.860620 -0.368630 -0.264080 0.006560
2 -2.897112 -0.935381 2.490345 0.494686 -0.915925 0.232833 0.000064
2 -2.111209 -0.788830 2.629396 -0.559521 -0.398570 -1.065259 0.000508
1 -1.368867 -1.413485 3.121799 -0.901619 0.034854 1.255717 -0.019776
2 -2.565331 -1.101343 0.745733 0.737074 -2.077970 0.490449 0.006110
2 -1.332107 -0.140741 0.540956 -0.903739 1.895397 0.100874 0.000089
2 -1.603171 -0.737242 0.574252 -0.790754 1.414024 0.290923 0.000214
1 -1.805029 -0.282747 0.699448 -0.313223 0.667981 0.010364 0.000794
2 -1.236972 -1.450930 0.647669 -1.039740 -1.435803 -0.004893 0.000029
2 -2.714066 -0.027967 0.800967 -1.299186 0.542203 0.837358 0.001462
2 -1.567420 -0.408262 0.745967 0.251057 -0.767333 0.523951 0.001002
2 -1.165787 -0.672895 2.206222 -0.787068 -1.378406 -0.842164 1.147957
2 -1.532899 -0.539002 2.653732 0.390088 -1.073606 -0.903750 0.340764
2 -2.131138 -1.120794 1.171212 0.141490 0.959206 0.153962 0.000882
2 -2.542258 -0.189447 1.019285 -1.382281 -0.448571 0.428661 0.000206
2 -1.006088 -1.238881 2.212624 0.522638 0.695195 -0.357899 0.001135
2 -2.543694 -0.506788 3.007500 -1.348614 -0.456266 -0.437076 0.085021
2 -0.997272 -0.191936 1.496355 0.072188 0.295741 0.819571 0.001479
2 -1.103614 -1.420488 1.914653 -0.373432 0.403600 -0.715696 1.392805
2 -0.802553 -1.155961 2.564631 0.773042 1.059241 0.042504 0.000021
2 -1.109635 -0.422326 0.434564 -0.465434 -1.257475 -0.435445 0.000254
2 -3.029448 -1.324277 2.161819 -0.553171 0.242369 -0.190814 0.000011
2 -1.587478 -0.123292 2.610131 -0.646322 -1.193245 0.659578 0.081859
2 -0.866898 -0.348506 2.522836 0.517999 -1.067978 0.851396 0.009294
1 -1.351440 -0.517447 1.340348 0.976739 -1.793394 0.861880 -0.003583
2 -2.189240 -0.207422 0.752086 -1.062444 -0.741591 -0.691024 0.000365
1 -1.875197 -1.423144 1.827365 -0.444667 -0.745573 0.828988 -0.004116
2 -2.550026 -1.259393 1.916140 0.753014 0.624707 0.209581 0.001789
2 -1.969085 -1.173630 0.957349 0.526198 1.061933 -0.108124 0.001503
2 -1.008673 -0.982518 2.679467 1.191467 1.838785 2.455943 0.000027
2 -2.687485 -0.506232 2.763494 -0.484542 -1.621364 -1.183173 0.010489
2 -2.926993 -0.823305 0.843166 -0.191775 2.566382 -0.462498 0.008347
2 -2.785649 -1.196593 1.988110 -1.296081 1.160443 -1.084666 0.023182
2 -2.112723 -0.677076 3.007041 -1.875623 -1.025070 -0.265307 0.000802
2 -2.561262 -1.000242 2.805871 -0.317286 -0.123610 -1.239151 0.009225
2 -2.801238 -0.113553 0.474723 0.390486 0.884939 -0.056922 0.000070
2 -2.552529 -1.086309 0.500203 -0.868285 0.509877 0.161003 0.026413
2 -2.350639 -0.687981 0.530857 0.092785 -0.245199 0.342467 0.017179
2 -1.292869 -0.790185 0.604371 1.643466 -0.313754 0.612709 0.000254
1 -2.450782 -0.543457 0.621392 0.133871 -0.160936 0.567284 0.001128
2 -1.578475 -1.031505 0.607987 -0.040318 -0.105248 1.038788 0.001131
2 -1.159962 -0.372884 0.773551 0.307195 0.393317 1.010837 0.125131
2 -1.968999 -0.213227 2.926667 -1.106456 0.600279 -0.686899 0.000267
1 -2.642760 -1.267632 2.927439 1.683215 -1.185828 -0.448050 0.006602
2 -3.121787 -0.333092 2.027052 -0.900775 -0.491196 1.249788 0.000142
2 -2.269283 -0.430137 1.134797 0.541122 -1.705393 -0.069981 0.000061
2 -1.043337 -0.861163 0.481629 -1.180486 -0.381592 -0.950144 0.010775
2 -1.954479 -0.789000 3.075578 -0.527208 0.311575 0.106569 0.076324
2 -1.115926 -0.480442 2.080503 -1.457138 -0.382716 0.383208 0.000707
1 -2.708772 -0.973318 1.141113 1.739705 0.646222 -0.363228 -0.002686
2 -1.024866 -0.328182 2.569011 -0.802045 -1.382252 0.714514 0.009810
1 -1.107955 -0.286664 2.186120 0.399170 -0.621494 -0.558996 -0.001559
1 -2.219233 -1.398294 1.427036 2.092425 -0.233539 -0.551305 0.014884
2 -0.978486 -1.406138 2.104177 0.104784 0.114979 -0.785292 0.006812
1 -1.395946 -1.314649 2.883612 0.775183 0.897457 1.305647 -0.278824
2 -2.139552 -1.361946 1.724358 0.896383 -0.414718 -1.382326 0.000957
2 -2.619713 -0.781276 2.869058 0.144834 0.780402 -0.136531 2.037093
1 -2.483547 -1.292055 1.584917 0.791855 1.035000 0.256249 0.005113
2 -2.116925 -1.043881 3.080040 0.122942 -0.318414 -0.257640 0.209519
2 -0.908614 -0.258002 1.004686 -0.662672 -0.354926 1.231124 0.000331
2 -1.086376 -0.597598 0.875486 -1.986159 -0.032821 1.008225 0.000143
2 -0.943734 -0.669238 1.785200 -0.691626 -0.295524 0.274364 0.001140
2 -1.130660 -0.733208 1.608010 -1.922261 -0.777564 0.455508 0.002364
2 -1.169601 -0.400861 2.979791 1.150667 -0.811442 -0.877419 0.000509
2 -2.743710 -0.075677 1.028181 -1.445701 -0.158860 0.396002 0.000345
2 -1.775121 -0.180030 1.382546 -0.248197 -0.756491 0.931320 0.004254
2 -2.614476 -0.674316 0.294434 0.627408 1.631672 0.496853 0.009018
2 -2.592041 -0.934131 0.494791 1.125764 0.607211 0.992950 0.036745
2 -1.089272 -1.015201 0.437771 0.176048 1.182991 0.504830 0.008744
2 -2.949506 -0.945704 0.528786 0.367247 -0.438146 0.781758 0.018941
2 -1.259804 -0.190181 0.304489 -0.294705 -0.420968 -0.646940 0.000084
2 -1.160886 -0.326855 0.647994 0.604051 1.336284 0.950267 0.122429
2 -1.053389 -0.688235 0.406653 -0.153049 1.409953 0.956222 0.056194
2 -2.629371 -0.511159 0.322305 -1.320921 -0.507220 0.878626 0.009015
2 -1.517785 -1.268252 0.402583 0.847369 1.459612 1.509794 0.000006
2 -2.214403 -1.477075 2.397659 -1.643804 0.228741 -0.475752 0.077148
1 -2.873408 -1.368043 1.575699 0.138784 1.242742 -0.134589 -0.006782
2 -2.287589 -1.441491 2.066393 -0.621256 0.600336 0.198020 0.004249
2 -1.274479 -1.237495 0.870425 -0.231111 1.787499 -1.185496 0.000035
2 -2.981207 -0.562501 0.349227 -0.539723 0.390627 0.910753 0.009784
1 -1.613139 -0.526748 3.043757 1.466294 -0.823889 -0.565872 -0.001046
2 -1.202398 -0.682650 3.055334 -0.348996 0.754621 -0.434304 0.003959
2 -2.981505 -0.618482 0.504522 0.684611 0.309771 2.823310 0.009774
2 -1.526974 -0.189744 2.332446 1.566388 -1.289619 0.168549 0.000111
2 -2.015953 -0.083194 0.431015 0.477366 -0.599199 -0.467147 0.006689
2 -2.373053 -0.139599 2.374655 1.019148 -0.785631 0.711272 0.003770
2 -1.493199 0.052193 0.346996 -0.987438 0.553640 0.439084 0.000415
1 -1.684640 -0.007881 0.268774 -0.974605 -0.045419 -0.689641 0.143933
2 -2.656333 -0.532807 2.922540 -0.146940 0.341697 -1.718085 0.063070
2 -2.408212 0.028217 2.491955 0.911894 0.441081 -0.576317 0.003871
2 -0.924948 -0.628390 0.426741 -0.781985 0.384455 -3.096526 0.065771
2 -1.024916 -1.334414 0.172516 -1.753304 -0.322334 -1.599822 0.000009
1 -0.816010 -1.408384 2.040973 -0.065287 1.118053 -0.631809 0.019924
2 -1.165166 -1.390063 1.532899 0.359606 1.559266 0.802665 0.000014
1 -1.392729 -1.378237 1.071719 0.371512 1.908494 -0.881510 -0.984278
2 -2.821413 -1.396892 3.101548 -0.985578 0.203162 -0.192199 0.000090
2 -0.886880 0.004377 1.022720 -0.718438 1.664892 1.145512 0.000047
2 -0.867279 -0.484518 0.376960 -0.731177 0.726635 -0.131711 0.011705
2 -3.037164 -1.048581 1.837791 0.788711 -0.749926 -0.753687 0.000903
2 -3.042192 -1.057513 0.471119 0.854867 0.290030 0.177442 0.018989
2 -2.944107 -0.009268 0.292180 0.338765 -0.495669 -0.933572 0.117956
2 -1.499086 -0.024821 1.524271 -0.277088 -0.715543 0.091829 0.018867
2 -1.747261 -0.087951 0.733410 0.399399 -1.661735 0.568484 0.081750
2 -1.161150 -0.057871 2.832791 0.912702 -1.142425 -1.081152 0.000423
2 -2.853915 0.005110 2.545524 0.974775 -0.508337 -0.656316 0.000363
2 -1.972565 -0.034669 2.175921 -0.262519 -0.612681 -0.598897 0.248924
2 -1.516242 0.055785 2.428778 0.627403 1.226056 -1.349537 0.011493
2 -2.854562 0.049878 1.808902 1.163336 0.374554 -0.493139 0.000076
2 -1.321249 0.041409 2.473830 0.104912 0.341839 0.579620 0.000949
2 -1.330773 -1.495839 2.039484 1.545866 0.521556 -1.405800 0.004725
1 -2.545518 -1.517906 0.229163 0.698322 -0.247563 -0.471660 -0.601200
2 -0.801424 -1.457451 2.517402 0.240583 1.752139 -0.305909 0.000443
2 -1.490863 -0.580339 0.140447 0.387362 -0.640407 -0.743638 0.547958
2 -1.426225 -0.967381 0.011704 -0.891046 -0.815326 -2.335096 0.002814
2 -2.830863 0.006652 0.202031 0.314247 0.392137 -0.701190 0.080459
2 -2.152835 -0.579054 0.231570 -1.326944 1.232228 -0.051269 0.000154
2 -2.156048 -1.072755 0.202223 0.200440 -0.603690 -0.326216 0.028207
2 -1.916463 -0.572185 0.219350 0.634864 -0.845898 -0.051824 0.018932
1 -1.767925 -0.273988 0.197239 0.535064 0.504383 -0.459110 -0.832188
1 -1.983811 -0.285040 0.205200 0.397682 -0.395360 -0.221637 -0.039105
2 -2.025451 -1.055671 0.126899 -1.662918 -0.799971 -0.276296 0.074847
1 -2.125751 -0.866781 0.231100 0.557296 0.712396 0.098717 -0.005149
2 -2.950375 -1.331441 0.108805 0.587817 1.465529 -0.542564 0.003522
1 -2.686259 -1.035377 0.259640 1.311776 -1.178027 0.989574 -0.007960
2 -1.764380 -0.552246 0.249749 -0.498455 -0.722288 0.934118 0.018756
2 -2.441889 -0.962973 0.027489 0.182062 -0.815498 -1.099641 0.003936
2 -2.825805 -1.170407 -0.025542 -0.329946 2.063281 -1.234667 0.000226
2 -1.274647 -0.448752 0.173619 -0.133153 1.619493 0.351581 0.025654
2 -2.006713 -0.011408 0.157793 -1.777193 0.381851 0.476540 0.000520
1 -2.044468 -1.177122 0.050287 0.668059 2.268832 0.406945 -0.022928
2 -1.958847 -0.790347 0.106622 -1.337563 -0.211559 1.104550 0.000413
2 -1.502521 -0.544002 0.028768 0.973754 0.878592 -0.276348 0.548077
2 -1.003699 -0.561318 0.000628 -0.743555 0.185569 -0.151801 0.005812
2 -1.116949 -0.230978 -0.047182 1.249156 0.017167 -0.656679 0.001671
2 -1.498629 -0.115295 -0.022978 -0.316053 0.432154 -0.444457 0.000022
2 -3.090746 -1.427668 0.049496 0.013131 0.871939 0.222041 0.004009
2 -1.463934 -1.323413 0.072662 0.922396 1.066843 0.204686 0.000050
2 -1.054295 -0.402112 0.043355 -0.796924 -1.034765 -0.392405 0.006742
2 -3.099288 -0.956398 0.258804 -1.961424 -0.487301 1.248451 0.000255
1 -1.643756 -0.278084 0.204941 -0.762748 0.363907 1.049246 -0.797606
2 -2.346069 -1.096909 0.096941 0.469266 0.635572 0.374121 0.004112
1 -2.168306 -0.710507 -0.046244 -0.385996 0.285247 -0.697564 0.001448
2 -1.563416 -0.779243 -0.007144 0.711572 -0.305221 1.293814 0.016996
1 -1.877362 -1.089626 -0.004184 -1.600536 -1.214070 1.106438 -0.071707
1 -1.289511 -0.449960 0.021973 -0.664023 0.375156 0.952592 0.024296
1 -1.602522 -0.923901 0.042485 -1.298739 -0.160121 1.315997 0.014857
2 -3.056176 -0.694203 -0.037871 0.391819 0.145114 0.130836 0.000252
2 -1.148881 -0.824766 -0.020694 -0.228518 -0.617018 0.166910 0.000014
2 -2.277642 -0.011482 0.326946 -0.456541 -1.017816 0.690734 0.000017
2 -3.064975 0.029758 1.944844 1.319242 3.018315 -0.678061 0.000099
2 -1.184572 -1.490642 1.935792 1.165573 0.826926 1.793321 1.396872
2 -2.654242 -1.533165 2.838118 -1.220416 0.053031 0.568809 0.006404
1 -2.922480 -0.006723 0.078823 1.065026 -1.249730 0.206432 -0.100653
2 -2.231822 0.051376 1.534192 -0.246534 -0.129298 0.041638 0.000487
2 -0.962617 0.049695 1.805706 -0.179702 -0.046159 -1.212487 0.002148
2 -2.655626 0.054277 2.962105 0.407339 0.250249 1.580317 0.000002
2 -2.223809 0.021322 2.487916 -0.642958 -0.603817 0.399014 0.002806
2 -2.633887 0.034720 2.033619 0.857375 -0.549404 -1.013417 0.013665
2 -2.649342 -1.112567 3.092012 1.092530 -0.448562 -0.928520 0.108814
1 -0.972437 -1.539613 0.546822 0.228512 0.220523 -0.345280 -0.001474
2 -1.198395 -1.529873 1.093973 -0.512728 0.807360 2.205354 0.015404
2 -2.077490 -1.165245 3.071822 -0.840273 0.155404 -2.255095 0.211005
2 -0.827282 -1.196133 1.817898 -1.553862 0.618259 -0.192660 0.022148
2 -0.839830 -1.471302 2.787513 -2.133219 0.903137 -0.700479 0.000925
2 -3.105363 0.023065 0.282007 0.812517 -0.681448 -0.598264 0.142327
1 -3.061144 -1.539838 2.422430 0.326786 0.481977 0.965528 -0.004952
2 -2.582247 -1.540054 1.753200 0.065683 0.395859 -0.040764 0.000079
2 -2.390005 -0.091013 -0.066469 0.674501 0.400862 0.231173 0.313632
2 -1.825504 -1.034253 3.117072 0.476531 0.587023 -1.060505 0.010381
2 -1.041557 0.054344 0.318105 0.264530 -0.924561 -0.836727 0.001063
2 -2.008319 0.283899 -1.322921 -0.218110 -0.784707 -0.758776 0.000015
2 -2.001631 1.384940 0.080524 -0.854810 1.300863 0.326877 0.000125
2 -2.625104 1.359612 0.084551 -0.124443 0.834474 0.272937 0.130741
2 -2.584100 0.603407 -0.874752 -0.025575 -0.671487 -0.181399 0.000162
2 -1.333358 1.330851 -0.297409 0.757033 0.369849 0.533899 0.030789
2 -2.402325 0.860832 -2.725719 0.161623 -0.522356 -0.691767 0.001712
2 -1.986495 1.026762 -2.516010 -0.317513 0.058319 -0.324601 0.001871
2 -1.249894 0.893596 -2.871532 -0.740736 0.527378 -1.175344 0.000377
2 -2.680755 0.939905 -0.811006 0.421009 0.555046 0.178448 0.001307
1 -2.064643 0.888037 -1.366450 -0.428990 0.646004 -1.298943 -0.916517
2 -1.286526 0.745714 -2.541716 0.000885 -0.250192 0.103078 0.000190
2 -1.273448 1.107032 -2.636639 0.620597 -0.248211 -0.358256 0.005142
2 -2.281975 0.168617 -0.636882 -0.561353 -0.416078 1.078956 0.005508
2 -2.365586 0.557594 -1.266921 0.138338 -0.138861 0.179298 0.000747
2 -3.020391 0.263289 -2.049708 -0.302774 -0.606582 0.143983 0.000016
2 -2.682456 1.185491 -2.221660 0.034361 0.045114 -0.873637 0.100355
2 -2.801414 0.884380 -1.070273 -0.244690 0.005410 -0.003810 0.005307
1 -1.147346 0.275996 -1.798212 0.543237 0.101677 -0.578237 0.088673
2 -2.195881 1.087715 -1.172229 -1.004068 0.221261 -1.513062 1.450373
2 -2.699196 1.034886 -1.003105 -1.389795 0.045177 0.413841 0.001857
2 -2.089305 1.198601 -2.149043 -0.728402 0.843575 -0.445923 0.000082
1 -1.971404 0.716165 -2.577071 0.862731 0.358548 1.012197 0.061743
1 -2.024524 0.920436 -2.363197 -0.326430 -0.031461 0.373885 -0.020771
2 -3.039064 0.402434 -0.429884 -0.345748 -0.266552 0.340183 0.000222
2 -1.915879 0.727858 -1.045460 1.195222 -0.157926 -0.142997 0.071914
2 -0.885334 0.832920 -2.615439 1.457435 0.180245 -0.285890 0.000760
1 -1.688358 0.608814 -1.848169 0.375253 0.786114 -0.515930 0.000018
1 -2.023404 0.292663 -0.335358 0.641114 -0.369774 0.016095 0.017482
2 -2.496136 0.947242 -1.824510 -0.077876 0.689048 -0.629602 0.000067
2 -1.495558 0.927848 -0.692624 -0.106903 0.594811 -0.057658 0.005816
2 -2.792110 0.611678 -2.211843 0.420805 0.446773 0.929252 0.000046
2 -1.549683 1.198816 -2.440598 1.046267 1.251261 0.384624 0.000799
2 -1.803000 0.944740 -1.270563 0.267401 0.079372 -0.339069 0.108948
2 -2.071008 0.454650 -0.576309 0.170271 -0.671245 -0.327960 0.002568
2 -2.298987 1.360286 -2.598273 -0.347048 0.976666 0.903041 0.000684
2 -0.832247 0.725012 -2.984712 0.098181 0.117141 -0.058438 0.000074
2 -2.171688 0.317057 -2.427760 -0.724867 -1.642234 0.443267 0.072904
2 -0.860166 1.395842 -2.214426 0.885114 0.295449 0.063882 0.000133
2 -1.962136 1.052354 -2.919468 0.579578 0.115654 -1.360438 0.000495
2 -1.713109 0.770203 -1.266334 0.338517 0.842721 -0.533285 0.001444
2 -1.959146 0.709130 -1.177849 -0.161702 -0.553469 -0.469012 0.068377
2 -1.643200 0.375087 0.094289 0.258213 -0.311979 0.950067 0.001856
2 -2.312017 0.928337 -1.480322 0.318502 0.509355 -0.221918 0.007763
2 -1.857607 0.915280 0.001211 0.753128 0.589731 1.064306 0.000390
2 -2.468749 1.234798 -1.071170 -0.315511 1.335311 -0.217771 0.002123
2 -3.116695 0.813689 -2.882418 -0.434693 -0.067841 -0.238634 0.000204
2 -1.863704 0.494261 -1.544311 -1.373710 -0.315618 0.429176 0.000262
2 -1.603603 0.311943 -0.810203 -0.039999 -0.645510 1.179041 0.000036
1 -2.461295 0.487215 -1.916610 -0.287061 0.118935 0.105086 -0.000582
1 -1.638779 1.282953 -0.837731 0.794270 0.369124 -0.117276 0.012570
2 -2.206792 1.088679 -0.534105 0.965319 -0.080329 -1.121511 0.018671
2 -2.266653 0.618115 -0.477298 0.578316 -0.322647 0.751502 0.003993
2 -2.588287 1.192768 -1.531716 -0.534150 -0.699669 -0.730603 0.003525
2 -1.865258 0.606581 -1.330657 0.787497 0.456317 -0.444885 0.001083
2 -3.096000 0.808098 -1.094293 -0.652593 1.020792 -0.858016 0.000322
1 -2.189208 0.967692 -2.177640 -0.318503 1.294628 0.357596 -0.015845
2 -2.478572 1.272007 -0.128360 -0.288585 1.626081 -0.631158 0.074891
2 -1.746541 1.148396 -1.536475 0.080554 0.370600 0.867882 0.016113
2 -2.731680 0.620049 -1.436526 0.143863 -0.209702 -0.293274 0.003170
2 -1.890777 1.220009 -0.217447 -0.471767 0.446410 0.547543 0.000005
2 -0.956966 0.185833 -0.734511 0.368470 -1.065928 -0.033721 0.001929
2 -2.737276 1.370742 -1.657935 -1.081002 1.005823 0.593282 0.000145
1 -2.294937 0.812617 -2.574933 -0.773136 -0.226666 0.696209 -0.004691
2 -2.254925 0.407275 -1.102725 -1.149449 -0.134014 -0.706555 0.060095
2 -1.597232 0.607395 -0.726494 0.613483 0.140524 0.094587 0.000016
2 -2.192041 0.582237 -2.557295 -0.325530 -0.097498 0.958000 0.002087
2 -2.554949 1.401302 -2.028843 -0.270261 1.012986 0.360149 0.000075
2 -2.489498 0.653624 -2.369072 0.332548 0.516566 -0.048746 0.000847
1 -1.884994 1.386442 -2.687781 0.905771 0.062101 -0.935637 0.000133
2 -2.400102 0.556465 -2.586781 -1.925478 -0.496187 -1.123069 0.093801
1 -1.665915 0.324720 -1.209410 -0.915202 0.029969 -0.456867 0.032419
2 -1.652354 1.183442 -2.174298 1.701880 -0.009719 -1.138524 0.000576
2 -1.024682 0.429464 -1.792516 0.672563 -0.187802 -1.051321 0.005542
2 -1.676008 0.654396 -1.535506 -0.269709 0.356192 1.633921 0.001306
2 -1.492285 0.727448 0.271044 0.357996 0.448122 1.813064 0.003280
2 -1.233603 1.134527 -1.940872 -1.601928 0.451553 0.374767 0.252109
2 -0.957587 1.403377 -1.021419 0.669536 0.183422 -0.399927 0.078691
2 -1.028514 1.215805 -1.065945 0.565939 0.626333 -0.931471 0.001856
2 -1.561414 0.439877 -0.066906 -0.912382 -0.261372 0.365506 0.001891
2 -1.706440 0.280918 -0.223911 0.521937 -0.299990 -0.335969 0.000067
2 -2.346426 1.091086 -0.828636 -0.520254 -0.369380 -0.881045 0.000954
2 -1.768946 1.008363 -2.734538 0.539186 0.063405 -0.165711 0.000073
2 -2.149969 0.352267 0.010816 -0.082424 -0.646374 0.153336 0.000817
2 -1.234927 1.244488 -0.198688 -0.083990 -0.042282 -0.597442 0.010710
2 -1.247262 0.885975 -1.146368 -0.326892 0.794137 -0.748222 0.000161
2 -1.500014 0.798880 -0.461764 -0.027101 0.488666 2.248035 0.005161
2 -2.599065 1.118730 -0.764594 -0.516346 -0.633321 0.097633 0.001156
2 -1.343777 0.943706 -2.104003 -0.005714 0.451271 0.508308 0.010611
2 -2.995107 0.591044 -0.152393 -1.040795 0.234397 -0.109257 0.001344
1 -1.208068 0.945717 -2.623948 0.430577 0.379346 -0.075351 -0.025809
1 -1.165491 0.826301 -1.472582 0.438497 0.214783 -0.474763 -0.000726
2 -1.493979 0.471339 -1.282838 0.314603 0.473694 0.964731 0.000990
2 -2.150280 1.023595 -0.832493 0.775856 0.153737 0.781806 0.000637
2 -1.776866 0.760787 -2.644470 -0.657948 -0.142185 0.381519 0.026479
1 -1.878418 0.177809 -0.621978 -0.410890 -2.050900 -0.081034 -0.003456
2 -1.797863 0.342682 -2.302708 0.334005 -0.330337 1.013575 0.000002
2 -2.572628 0.602053 -0.389754 0.712592 -1.099317 0.426050 0.000073
2 -1.289655 0.882020 -0.683517 1.162937 -0.406723 -0.646538 0.001634
2 -1.913532 0.568906 -0.309996 -0.359837 -1.179039 0.378186 0.044395
2 -1.864932 0.931532 -1.790446 -1.438380 0.592556 0.019709 0.000014
2 -1.510706 0.149546 -2.274947 -0.697587 -0.069211 0.826610 0.598284
2 -1.367292 0.461942 -0.193206 1.356928 -0.461470 0.131340 0.002237
2 -2.071879 0.675516 0.242513 0.644796 0.803455 0.452628 0.001357
2 -2.020726 0.618261 -0.395377 -1.562194 -0.651617 -0.677631 0.046010
2 -2.302654 0.999404 -0.284781 0.506832 -0.675334 0.863746 0.001068
2 -1.893970 1.170802 -1.589774 -0.230135 0.138675 0.788320 0.018611
2 -2.407685 1.070020 -0.104973 0.462083 -0.531720 0.204204 0.001022
1 -1.480157 1.158159 -0.579377 -0.006915 0.176841 -0.076617 -0.724946
2 -1.524590 0.626612 -2.085268 -1.319599 -1.499218 1.684327 0.000022
2 -2.313173 0.304403 -0.740137 0.785586 0.225698 0.052403 0.005428
2 -2.409877 0.774438 -1.306775 -0.457463 0.516572 -1.973264 0.000307
2 -2.659702 0.529411 -2.419939 -0.942673 -0.384774 -0.377401 0.000422
2 -1.839439 0.499816 -1.046161 -0.938675 0.302742 -1.077670 0.000147
1 -1.104409 0.413329 -1.217819 0.643008 -0.074015 -0.293542 0.000000
1 -1.967418 0.843613 0.177915 0.477298 0.795298 1.327214 -0.025081
2 -1.836486 1.087687 -0.666384 -0.410318 -1.159114 0.777989 0.000022
2 -1.663850 1.265132 -0.992698 0.377213 -0.079602 -0.488113 0.035513
2 -1.486565 0.796368 -2.800363 0.100072 1.077057 -0.189119 0.001440
1 -2.323816 0.262280 -0.284452 -1.162510 -0.277478 -0.104273 0.002100
2 -1.108007 0.425828 -1.636762 1.340362 0.997508 -0.059889 0.013605
1 -0.948200 0.552054 -0.293877 0.320048 -0.814543 -0.611491 0.236803
2 -1.096990 1.437165 -2.887950 0.294576 1.239474 0.824215 0.000598
2 -2.503666 0.717860 -0.116201 0.748952 0.156928 0.799899 0.029820
2 -1.580866 0.914619 -2.185845 -0.862287 -0.038659 -1.929209 0.000160
1 -1.262238 1.079206 -0.677478 1.037136 -0.364296 -1.974042 -0.060010
2 -2.750174 0.801851 -1.219778 0.005929 -1.238914 0.678208 0.003897
1 -1.147982 1.379336 -0.014572 -0.155255 0.648139 -0.062582 -0.023709
1 -1.139807 0.251763 -0.032941 2.308681 -0.041287 0.415661 -0.000529
2 -2.176224 1.374053 -1.947204 1.072151 0.427222 -1.094926 0.000027
2 -2.442922 0.794717 -2.176488 -2.540954 1.184411 -0.793540 0.001225
1 -0.846122 0.790290 -1.202328 -0.150987 -0.510608 1.786768 -0.009867
2 -2.404505 0.596684 -2.718359 1.371449 -0.892361 0.204100 0.087999
2 -1.902745 0.901530 -1.073896 0.927233 -0.740793 1.076564 0.007048
2 -0.897501 1.279461 -0.931286 0.105815 1.434990 0.256551 0.011743
2 -1.779984 0.818685 -0.611658 0.265474 1.071775 -0.203660 0.000109
1 -3.033002 0.402607 -0.119276 -0.929459 -0.408366 -0.420459 -0.022741
2 -2.702081 0.710192 -0.063305 0.255712 0.222894 -0.315081 0.000718
2 -2.415182 0.817546 -0.277972 -0.065399 -0.656206 -0.833591 0.258556
2 -2.787821 1.114971 -2.270729 -1.153947 1.272306 -0.302692 0.100362
2 -1.544925 0.731083 -0.305629 -0.315605 1.158299 0.305345 0.005793
2 -1.812913 0.272409 -1.781779 -0.263843 0.218042 0.293731 0.000470
2 -1.356253 0.785483 -0.310491 0.713315 0.199588 -0.469786 0.002321
1 -1.415281 1.014625 -0.171141 -0.959632 -0.242287 -0.543770 -0.006130
1 -1.656531 0.512772 -1.400495 -1.208994 0.543029 1.051245 0.004590
1 -1.499274 0.299362 -1.575322 -0.346727 -0.862408 -0.597339 -0.006202
2 -2.351388 1.002273 -1.626516 0.475607 1.275106 -0.651764 0.007727
2 -2.152562 1.202405 -0.414625 -1.759151 1.860492 -0.540146 0.035984
2 -1.592122 0.214447 -1.305077 1.030518 0.041152 1.216820 0.012148
2 -1.593161 0.669770 -2.698986 -0.874122 0.385872 0.817691 0.001886
1 -1.439144 1.037372 -0.569770 -0.555955 -0.627846 -1.165906 -0.745410
2 -1.024004 1.156917 -1.727290 -0.701916 0.805760 -1.526615 0.000097
1 -0.939543 0.848814 -0.746627 -0.194242 0.674437 -0.680702 -0.003485
1 -1.264580 0.800031 -2.120833 0.280259 -0.329233 0.158531 -0.001688
2 -2.394179 0.584373 -0.721343 -0.583596 0.696356 -0.231179 0.000118
2 -3.007309 1.039892 -2.885295 -0.607818 1.118107 -0.321513 0.000095
2 -2.452384 1.037460 -3.081370 -0.223006 -0.281551 0.277990 0.000607
2 -2.933471 0.530884 -0.774261 -0.797902 -1.475305 -0.646104 0.000051
1 -2.020258 0.984190 -1.347409 -1.215556 1.196696 0.906181 -0.915622
2 -1.862132 0.782821 -2.520059 -0.126013 -0.048261 0.505796 0.095339
2 -1.411884 1.358879 -1.913686 -1.042618 0.035499 -0.490311 0.000031
2 -2.885511 1.159844 -0.111791 0.096015 0.692640 0.750824 0.000731
2 -1.824242 1.152118 -2.291028 0.088864 1.891707 0.492402 0.000562
2 -2.499767 0.872416 -2.349112 -1.807602 0.929525 -0.367359 0.001445
2 -1.829122 0.749848 -0.379114 -0.117885 1.682027 0.715621 0.000749
2 -1.941492 0.356388 0.059034 -0.282264 0.413395 -0.023672 0.004498
2 -2.562825 1.053214 -1.418947 0.883495 1.617416 -0.809066 0.003246
1 -1.199779 1.018209 -1.975201 0.820155 0.951056 1.092337 0.242480
1 -2.187959 0.464240 -1.504650 0.536442 0.670732 -0.179283 -0.001174
1 -2.145116 0.366082 -2.556174 0.149804 -0.722912 1.800401 0.008977
2 -3.063789 1.182391 -2.264579 0.002832 -0.556776 0.309642 0.000021
1 -2.295045 0.446951 -2.663616 0.564168 0.445153 0.892464 -0.051623
2 -2.774621 1.095973 -1.601079 0.518529 -0.759469 0.638579 0.000494
2 -2.163700 0.885347 -1.814127 1.005130 -1.338164 -0.944153 0.000552
2 -2.730886 0.997154 -0.544981 -0.983511 -0.940605 0.424912 0.000037
1 -2.298766 1.174513 -0.433852 0.341026 1.652726 0.040476 0.044552
1 -2.962424 0.303596 -1.043644 0.063841 -0.389852 -1.052406 -0.002021
2 -1.865903 1.038358 -1.196026 -0.893816 -0.658758 0.114783 0.109774
2 -2.194634 1.076803 -1.280495 1.887712 0.175523 0.091340 1.451037
2 -2.755898 0.458323 -0.981524 0.347876 -1.256414 -0.638473 0.000121
2 -2.943174 1.241582 -1.663432 0.181495 0.508267 0.224691 0.000506
2 -1.423178 1.214638 -2.873570 0.133647 -0.981946 -0.821840 0.004804
1 -1.507455 1.381643 -2.550516 -1.716479 0.394062 0.482967 -0.025675
2 -0.973146 0.680303 0.176278 -0.385406 -0.464528 0.690104 0.000165
2 -2.617349 0.365304 -1.588879 0.222072 0.574623 -0.591404 0.000158
2 -2.316640 0.415480 -2.358402 -1.508097 0.612453 -1.855662 0.002129
2 -1.040323 0.379693 -2.622627 1.309288 -1.025513 1.038964 0.000002
2 -2.371986 0.418138 -1.023262 1.714137 0.463437 -0.914328 0.060059
2 -1.344266 1.095775 0.136754 -0.369467 0.122995 1.333803 0.000209
2 -2.158437 0.490039 -0.416930 0.874657 -1.407263 -1.454583 0.008318
2 -2.069192 0.826795 -2.706744 -0.864300 -0.225127 1.058546 0.001705
1 -0.993475 0.718406 -2.374534 -0.518976 -0.306212 -0.189748 -0.002265
2 -0.944428 1.096015 -1.953685 0.730537 -0.233154 -0.455850 0.000178
2 -1.106369 1.089075 -2.463551 0.406402 0.848614 -0.256491 0.000238
2 -1.155792 0.724538 -0.349863 -0.923993 -0.812628 0.398842 0.000808
2 -2.044226 0.643512 -2.045841 -0.444685 1.698670 -1.092330 0.000010
2 -2.205139 1.179036 -2.626726 0.011040 -0.938018 0.924388 0.000698
2 -2.238370 0.688888 -1.824730 2.246468 -0.466925 -0.169671 0.000545
2 -1.047522 0.578473 -0.221160 -0.157615 0.573937 -1.013397 0.252522
2 -1.133868 0.433546 -0.433427 -1.150364 -0.126022 0.145453 0.000140
2 -2.576275 0.365781 -2.099014 0.197573 0.837365 -0.499461 0.000083
2 -1.704095 0.373146 -1.345088 -2.016004 -0.089194 0.656284 0.051623
2 -1.079834 0.260020 -0.608623 -1.052578 -0.253833 0.238934 0.004175
2 -2.937878 0.403002 -2.839364 0.563770 -0.233249 -1.835108 0.000046
1 -2.742611 1.290085 -1.211238 0.695159 0.832992 0.538011 -0.045512
2 -2.163849 0.590895 -2.784076 -0.173593 0.422688 0.406734 0.000553
2 -1.258872 1.088943 -1.259589 -1.983042 0.267483 -1.241000 0.000166
2 -2.849451 0.637649 -2.713080 0.913135 -0.263606 1.244393 0.021615
2 -3.020496 0.992072 0.069080 -0.660775 -0.229220 0.980202 0.303714
1 -1.625830 0.832002 -0.022458 0.652435 0.216462 -0.563101 -0.006559
2 -1.336502 0.428126 0.137998 -0.987060 -0.264376 0.568996 0.000157
2 -2.378023 0.788194 -0.161554 -0.439739 -1.858107 -1.190150 0.286173
2 -2.809160 0.692448 -0.347813 1.002898 0.506543 -0.977014 0.000069
2 -3.037907 0.880612 -3.102159 0.055762 0.618804 -0.118179 0.000750
1 -1.499268 1.342331 -2.779641 -0.006270 0.059941 -0.511632 -0.021494
2 -2.502887 1.241266 -0.419694 -0.448516 -0.628895 -0.415760 0.017405
2 -2.209872 0.370197 -2.909317 -0.248080 -1.801399 -0.725473 0.000161
2 -2.432802 1.240498 -1.256848 0.368213 -0.422531 1.205390 0.001949
2 -2.461879 1.279972 -0.847334 0.465762 0.253934 -0.927157 0.000689
2 -1.485205 0.998589 -2.398691 0.037331 -1.717215 0.118023 0.000505
2 -1.552524 1.186433 -1.347618 1.047336 -0.928516 -0.624202 0.000038
1 -1.028867 0.901868 -2.890238 -0.810764 -0.023212 -1.231724 -0.086130
2 -1.930883 0.533282 0.074970 1.506637 0.530606 -1.126597 0.004030
2 -2.288371 1.487577 -0.021736 0.991305 2.899354 -0.612778 0.000242
1 -1.633528 1.182862 0.163647 -0.748835 1.238379 0.098257 -0.004498
1 -2.200035 0.801360 0.143005 -1.106286 -1.364528 -0.391120 -0.021366
2 -0.968910 1.158105 0.038384 -0.210634 -0.861576 -0.371807 0.000786
2 -2.465946 0.555712 0.213224 -0.821286 0.071897 -0.235801 0.000003
1 -2.915531 0.141796 0.216547 -1.500457 -0.814161 -0.283300 -0.038146
2 -2.202796 0.981343 -0.050262 0.123974 0.645688 -0.894762 0.000290
2 -1.403912 0.633838 -0.113149 0.083525 -0.455015 -1.495283 0.001655
2 -2.900288 1.031936 0.048471 0.717955 0.093106 -1.139952 0.201727
2 -1.422962 0.261005 -0.205170 0.757947 0.604136 -0.799262 0.000639
2 -3.038860 0.329130 -2.346712 0.231996 0.282583 -0.060266 0.000104
1 -2.748875 0.325223 -3.013263 1.066268 0.815216 0.264391 -0.000501
2 -1.239301 0.324054 -1.632779 -0.314122 0.426476 -1.174908 0.010463
2 -2.506463 0.395400 -1.266025 -0.084814 1.110631 0.482696 0.000444
1 -0.958365 0.688411 -0.505216 0.033703 1.775256 -0.144001 -0.022235
1 -2.645023 1.320542 -2.780218 0.102147 -0.449241 0.856936 0.000965
1 -0.932277 1.358759 0.077685 -0.583858 0.057468 0.065454 -0.000813
1 -2.568201 1.244555 0.219249 -0.112679 -1.252216 0.028205 0.059877
2 -2.143013 0.954104 -2.865180 0.629071 0.752580 1.211415 0.000855
2 -2.557462 1.214142 -0.227927 -0.690749 -1.188749 -0.565872 0.074392
2 -2.855458 0.779783 -2.773388 1.292783 -0.532080 -0.503114 0.021615
1 -2.718722 1.428404 -1.037469 2.024419 1.296254 0.631180 -0.041291
2 -2.534466 0.730735 -3.071693 0.018055 -0.093253 0.284960 0.000125
2 -2.673877 0.595721 -1.607318 2.542459 0.158192 2.192078 0.003172
2 -1.559102 1.328318 -1.089867 -0.279832 -0.459631 0.927100 0.019005
2 -3.121429 1.268983 -0.630195 -0.065111 -0.868279 -1.436992 0.000217
2 -0.948656 1.239472 -1.457880 0.199301 -1.086626 -2.544487 0.002555
2 -1.454052 1.281658 0.062009 0.120517 -0.758455 -0.424579 0.000580
2 -2.852044 0.413762 -1.460327 1.812199 0.749076 -0.007554 0.000154
1 -2.046788 1.182830 0.212381 -1.192555 -0.393130 -0.672968 -0.003613
1 -1.600794 0.167812 0.019483 -0.306431 -0.554013 -1.773836 -0.003683
2 -2.664832 1.236662 0.116871 1.031490 -0.386444 -1.776287 0.193162
2 -2.039537 1.453578 -0.842332 0.367689 0.337587 0.490749 0.002037
1 -1.945657 1.280791 -1.728989 2.673712 -1.176799 -1.327385 0.002638
2 -2.627435 1.339041 -0.416975 -0.176825 -0.578094 -0.038438 0.016228
1 -1.020450 1.015572 -2.737461 -1.579476 -0.131144 -0.741992 -0.108257
2 -2.968400 0.231894 -0.171377 0.039076 1.235368 0.007815 0.002079
1 -2.350713 0.153955 -2.158922 0.058139 -0.067610 0.988042 0.004574
2 -2.823896 0.180691 0.019049 0.447577 0.421836 0.484771 0.000777
1 -1.257938 0.248363 -0.819666 -0.040035 0.978967 0.639728 -0.006607
2 -2.215911 0.215012 -2.238677 1.208210 0.965973 0.148029 0.008236
2 -1.664423 0.230419 -1.929919 0.599577 0.519692 -2.023164 0.000438
2 -1.539037 0.240395 -1.062659 0.788482 1.045861 -0.043305 0.000871
2 -2.503159 0.246339 -0.020518 -0.921574 0.835090 -1.133303 0.000008
1 -2.102107 1.404491 -1.021316 1.808372 -0.419329 0.478417 0.222474
2 -1.387184 1.390093 -0.432200 0.462912 -0.440744 -0.315988 0.076268
2 -1.267101 1.463907 -3.041510 -0.218259 -0.065422 0.428835 0.019408
2 -1.253122 1.317135 -2.983537 0.056669 -1.167639 -1.067823 0.016567
2 -2.686571 1.397081 -2.952323 -0.223805 -0.475498 0.819175 0.001529
2 -0.937938 1.418788 -1.500760 -0.932519 0.512752 0.132596 0.002557
2 -0.859755 1.289361 -2.974550 -0.411332 0.100251 0.468630 0.003634
2 -0.853204 0.998638 -0.706753 -0.346378 0.490801 -0.732547 0.004104
2 -0.841658 1.294079 0.184593 -0.034944 -0.171875 0.507754 0.022064
2 -3.023539 1.136534 -0.786174 0.928243 0.781407 0.503316 0.000218
2 -3.091249 0.618002 -0.983443 0.272107 -0.579729 -0.618037 0.000610
2 -1.089482 1.329419 -2.247964 0.546984 -1.504361 1.916977 0.000108
2 -2.807834 1.415607 -2.035496 0.494080 -0.548757 0.324367 0.000076
2 -2.573670 1.437051 -0.167933 1.208795 -0.298743 -0.601400 0.001590
2 -3.020302 0.710309 -1.654774 1.175942 0.461097 0.637142 0.000009
2 -1.762381 1.433848 -1.756430 0.241685 -1.662777 -1.126788 0.000120
2 -1.402082 1.450344 -0.169142 -0.499805 -0.668414 1.638630 0.002114
2 -0.816917 1.489912 -2.926531 -0.639279 1.889392 -2.614920 0.000660
2 -3.057498 1.453057 -2.819254 1.366176 -0.592489 -1.183864 0.000047
2 -1.531577 0.490800 -3.078183 0.772712 0.714232 1.222979 0.000019
2 -1.498317 0.071935 -1.494070 1.290817 -1.337681 -1.149206 0.000263
2 -2.811040 0.122745 -1.470679 0.747923 -0.699700 0.536228 0.000013
1 -1.015919 0.106685 -0.520322 0.395804 -0.682744 -0.626809 -0.985774
2 -2.283415 0.140267 -0.395561 0.878876 -0.013900 0.666604 0.008214
2 -1.992512 0.145357 -0.309189 0.691437 0.399924 1.166949 0.086405
2 -2.041972 0.154080 -1.916426 -0.607631 0.208402 0.563025 0.000013
2 -2.799574 0.123807 -0.712101 -0.394293 0.135667 -0.741235 0.000929
2 -1.231883 0.130562 -2.115336 0.038450 0.152652 -1.544332 0.000015
1 -2.404175 0.144583 -1.535768 0.446401 0.761678 0.214666 -0.006943
2 -1.200180 0.148921 -1.796953 0.121466 0.915237 -0.196138 0.088986
2 -1.456139 0.141161 -2.378279 0.250238 1.868346 0.441187 0.598281
2 -0.866386 0.097957 0.130202 0.442184 -0.894587 -0.876978 0.000051
2 -1.768898 0.076106 0.215060 -1.222365 -0.803420 0.630262 0.163584
2 -3.023616 0.079355 0.370410 1.695821 -0.588630 0.326159 0.189963
2 -2.070127 0.150794 0.017145 0.720878 0.961843 0.341722 0.000709
2 -1.349278 0.619153 0.295220 1.153702 -1.633426 1.569199 0.240284
2 -2.938364 0.557087 0.271862 0.395057 0.398239 -1.977136 0.002861
2 -1.544539 1.359508 0.290725 0.364026 0.309084 -0.390253 0.000230
1 -2.619828 0.992838 0.273818 0.712595 0.041937 -0.364598 -0.011890
2 -2.421922 1.416604 0.349312 0.051350 0.683268 -0.264243 0.168095
2 -3.016826 1.359257 0.266787 -0.608234 -0.358144 -0.596098 0.000029
2 -1.147248 0.281464 0.308974 0.027108 0.707965 -0.720383 0.000150
2 -2.499418 1.312423 0.361527 1.185095 -0.812763 1.068930 0.171212
2 -0.933891 1.057393 0.340473 -0.142588 -0.805882 -0.655986 0.000224
1 -1.250418 0.555603 0.342175 -1.489445 -1.155768 -1.403220 0.202490
2 -2.511412 0.065177 -2.447106 -0.127552 -0.736739 0.248439 0.000687
2 -2.420102 0.089870 -2.841856 2.005978 0.093916 0.056662 0.009021
1 -1.910287 0.072486 -2.659316 -1.844226 0.782164 -2.281193 -0.149785
2 -2.930563 0.064883 -2.552663 0.366896 -0.005144 -1.469314 0.000010
1 -1.115233 0.060590 -0.528913 -0.025976 0.025605 -0.029868 -0.988470
2 -2.463665 0.083223 -3.002727 -0.317995 0.158835 -0.577597 0.008799
2 -3.110457 0.103004 0.080701 0.179210 1.143207 0.531026 0.005367
1 -1.039999 0.583020 0.406844 2.279602 -0.429063 0.573806 -1.017111
1 -1.678929 0.936988 0.398479 0.167600 -1.736197 0.514179 0.075230
2 -3.111753 1.246732 -1.812001 0.472983 -1.369694 0.634703 0.000252
2 -2.765859 0.684671 0.448018 -0.317052 -1.373047 1.266410 0.103682
2 -0.952670 0.183153 0.443459 -0.117443 -1.117554 0.828650 0.001079
1 -1.024156 0.691917 0.408925 0.325675 -0.650815 -0.688185 -0.993845
2 -1.949212 0.350924 0.449400 1.420954 0.020044 -0.496026 0.001055
2 -2.647205 0.800882 0.456427 -0.816424 1.701121 -0.229672 0.009281
2 -2.771781 1.246050 0.456195 -0.751769 0.834880 -0.024922 0.000883
2 -2.854293 1.063026 0.431163 1.352477 1.120454 -0.243293 0.000871
2 -2.087165 1.408896 0.413184 -0.831320 0.372680 -0.935298 0.007354
2 -1.244485 0.482904 0.492349 0.632519 -0.831409 0.302843 0.008709
2 -2.961899 0.504263 0.445471 1.645950 -0.748957 1.803487 0.003355
2 -1.757364 0.758890 0.497464 -0.739997 -1.342619 -0.493289 0.000445
2 -2.504127 0.975957 0.470912 -0.134297 -1.927270 -1.131658 0.000629
2 -1.563986 0.901706 0.467497 -0.705079 0.387681 -0.905074 0.088837
2 -2.349297 1.503552 -2.940969 1.151030 0.721534 0.831922 0.000012
2 -2.887668 1.496107 -2.536683 1.865252 0.556252 0.213304 0.001292
2 -2.005513 1.485019 -1.040957 -0.596155 -0.355999 0.123280 0.222444
2 -2.098273 1.496222 -0.143626 0.481681 0.057416 0.196198 0.000268
2 -1.052023 1.506862 -1.031566 1.282793 0.296365 1.665334 0.068280
2 -1.569165 1.510548 -2.111785 -0.613722 0.313489 -0.260818 0.191175
2 -1.743913 1.507006 -1.031920 1.076597 -0.599205 0.305790 0.036277
2 -1.170324 1.520149 -2.577830 -0.780459 0.276455 0.236820 0.046415
1 -2.810099 1.521197 0.355480 -0.290646 -1.008952 1.240223 -0.028195
2 -1.568049 1.489963 0.066927 0.776475 0.047813 0.181036 0.000181
2 -2.254291 1.489299 0.359468 -1.189417 -1.005036 0.141004 0.005573
1 -2.991604 1.506594 0.536282 -0.801164 -0.265984 1.694461 -0.024592
1 -3.006106 0.713236 1.415681 -0.311985 -0.406049 -0.693246 -4.841110
1 -3.041886 1.216563 1.601317 0.489815 0.699174 0.161319 -11.355221
1 -2.834037 1.353127 1.531318 -0.856427 0.587510 1.234686 -1.821033
1 -3.075404 1.317909 1.792552 0.597404 1.421009 0.592798 -10.575453
1 -2.964025 1.105497 1.476595 -0.072400 -0.279327 0.468604 -9.893774
1 -3.068581 0.923916 1.561304 -0.574238 -0.130971 0.479882 -10.482099
1 -2.903935 1.450822 1.490375 -0.247795 0.448758 -0.035857 -5.431796
1 -2.602122 0.754744 1.332204 0.459046 -1.057112 -0.564764 -0.007709
1 -3.039981 0.829309 1.735254 0.641604 -0.477878 -0.109084 -4.711655
1 -2.978871 0.962053 1.502308 0.206339 0.221317 -1.024354 -10.109721
2 -1.582269 0.913553 2.072653 0.364499 0.678380 0.305029 0.003880
1 -3.037768 1.181473 1.885286 0.449260 0.143964 0.242424 -6.309280
1 -2.883916 1.276021 1.408440 -0.871071 0.511611 0.267600 -5.192349
2 -0.915950 1.403775 1.563139 1.082285 1.018282 -0.818287 0.001554
2 -1.645589 0.436644 1.445377 -0.689759 -0.256959 1.007908 0.022854
2 -2.282932 0.979921 1.075965 0.693302 -0.325945 0.684500 0.029869
1 -2.961666 1.050110 1.676350 0.623328 1.883283 0.421168 -7.296259
2 -1.167285 0.747456 1.947297 1.022791 -0.540198 0.777526 0.000091
2 -2.604188 1.376152 2.693015 -0.556809 0.949839 0.544928 0.000062
1 -1.172901 1.448653 1.290809 0.065486 0.796081 -1.041146 -0.029545
1 -2.947027 1.215501 1.457851 -0.234013 0.000668 -1.071345 -8.025533
1 -1.671432 1.016044 1.789251 1.362277 1.026541 0.590187 -0.869001
2 -1.427620 0.623733 1.137651 0.373947 0.423095 0.363540 0.062760
2 -1.954849 0.615674 2.238822 0.399142 -0.170098 0.191770 0.002221
2 -2.029920 1.337251 2.547199 0.248074 0.066312 0.609028 0.000066
2 -1.220131 1.102251 1.570785 0.233679 0.326404 -0.292256 0.008173
1 -3.052008 1.376522 1.703901 0.212386 -0.607095 0.536146 -10.474302
2 -1.691381 0.846223 1.940590 -1.258246 0.138414 0.305003 0.047678
2 -1.504879 1.244336 1.099981 -0.187139 -0.453886 -0.417061 0.001238
1 -2.887558 0.976935 1.696779 -1.700426 0.182719 -0.208481 -2.666137
1 -3.009619 0.914868 1.677870 0.059329 -1.884163 -0.024209 -7.931138
1 -2.933708 1.214981 1.671229 -1.024629 0.402444 -1.782292 -4.124692
1 -3.019160 1.332370 1.885699 -0.802938 0.491733 -0.211395 -7.076643
2 -2.726311 0.952594 2.750270 0.134206 -0.070230 -0.342093 0.020671
1 -3.079023 0.790138 1.438235 1.319978 0.617337 0.160035 -9.469706
1 -2.870357 1.302840 1.690901 0.050689 -0.861984 -0.968685 -4.992389
1 -1.675405 0.495578 2.327291 1.380634 0.162069 -0.519900 -0.166854
2 -2.424135 1.305606 2.408809 0.596007 0.542085 -0.065711 0.001073
2 -2.292526 0.825020 2.023328 0.253196 0.388115 0.076695 0.017111
2 -2.547175 1.289873 3.046784 -1.067618 -0.553300 -0.395510 0.431270
1 -2.956610 0.879989 1.588681 -0.142688 -0.632280 0.539307 -6.520364
1 -2.993668 0.823257 1.396365 -2.384132 0.296306 0.616594 -5.876926
1 -2.988408 1.269619 1.372735 -1.308105 0.124009 -0.444324 -9.338731
2 -3.008462 0.688914 2.465943 -0.475565 0.118085 -0.222349 0.002863
2 -2.749736 0.902866 1.183386 -1.677688 0.577448 0.311869 0.000085
1 -2.463329 1.090069 1.116941 0.580929 0.491316 -0.945111 0.003016
1 -2.980070 1.262289 1.793831 0.462475 0.968485 -0.164038 -6.913734
2 -1.817037 0.980945 1.424515 0.568624 -1.131850 -0.416806 0.061143
1 -3.056921 0.835544 1.622486 -0.966413 -0.786510 -0.521698 -10.847169
1 -2.894502 1.147048 1.567761 -1.468049 0.743511 0.358828 -6.478923
1 -1.792725 1.450187 1.669207 0.803999 0.616586 0.262432 0.000036
1 -2.155922 0.325824 1.260273 0.130045 -0.033198 -0.390569 0.069385
1 -1.660588 1.131998 1.149432 -0.919602 0.876534 0.256860 0.005260
2 -1.640490 0.819425 2.290918 -0.112935 0.414728 0.755214 0.000123
1 -2.624045 0.470532 2.028674 -0.078754 0.039174 0.033320 -0.007339
2 -1.256446 0.650019 2.783950 -0.204509 0.282713 -0.110432 0.000293
2 -2.223494 0.619085 3.018799 0.324386 -0.710460 1.060173 0.003867
2 -2.083310 1.463676 2.269157 -0.871166 1.137300 0.304269 0.000415
2 -2.137100 0.154619 1.290751 -0.452399 -0.813560 0.170096 0.005807
1 -2.887272 1.255649 1.598258 -0.275792 1.434866 -2.685563 -4.173933
1 -3.083775 1.272742 1.680276 -0.110147 0.897845 -1.578786 -11.158615
1 -2.970272 1.378639 1.126846 -2.013717 -1.064291 -0.178110 -3.995155
1 -3.022736 1.184312 1.703437 -0.042437 -0.121987 -0.260736 -8.246251
1 -2.872247 1.123858 1.433810 1.591071 0.179075 -0.313527 -4.963521
1 -3.089187 0.771440 1.540164 -0.437641 -0.117642 -0.718076 -9.954185
1 -3.064205 0.710268 1.661015 0.807915 0.252551 -0.628517 -6.004078
2 -0.882336 0.351427 1.425314 0.260011 -1.295321 -0.989991 0.000069
1 -2.772319 1.391965 1.593771 -0.729581 0.706513 -0.956096 0.475749
1 -0.995294 0.972092 1.323729 -0.352068 -0.453206 -0.072998 -0.004735
1 -2.933575 1.050386 1.560334 0.065919 1.008537 0.689044 -7.720947
1 -2.234858 1.063104 1.388525 -0.443334 0.890923 0.726836 -0.000808
1 -2.987101 1.166248 1.277893 0.209096 -0.407261 -0.271638 -6.627695
2 -2.863433 0.559015 1.090389 0.033003 -0.566446 -0.461732 0.000031
2 -1.275184 0.912201 2.622531 0.549689 0.620157 0.193172 0.021443
2 -0.849292 1.051992 2.279007 -0.853937 -0.592684 -0.342433 0.116831
1 -2.981197 1.142299 1.382811 0.973216 2.058588 -3.244322 -10.280632
2 -1.222922 0.403309 1.260643 0.916422 -0.481308 0.370401 0.001651
1 -1.611990 0.922502 1.838735 1.056022 -0.243388 0.564307 -0.836843
2 -2.613842 0.633509 2.210092 0.791676 -0.923927 0.319901 0.000110
2 -1.790808 1.169616 2.822617 0.356712 0.407115 -0.527236 0.000119
2 -1.917585 0.541291 2.645042 1.303536 0.394995 0.548863 0.039718
1 -2.352878 0.608075 1.652251 -0.769421 -0.051584 -1.183103 -0.663029
2 -1.879758 1.165514 1.171595 0.726750 0.158262 -0.067042 0.000277
1 -2.975281 1.191872 1.967323 1.229436 0.300099 0.721527 -3.338051
1 -2.981461 1.286595 1.521826 0.739392 1.029305 0.484621 -8.425093
2 -1.917425 0.569935 1.133357 -0.642831 -0.742269 -0.894180 0.008459
2 -2.284904 0.681865 2.831663 0.155838 -0.299018 0.093967 0.001284
1 -1.813435 1.106221 2.126881 0.923778 -0.068105 -0.685445 -0.010432
2 -1.242975 1.150060 1.729933 -0.014655 -0.068715 -1.361006 0.223405
1 -1.813249 0.767272 2.008671 -0.088869 0.477399 -0.896141 0.052274
2 -2.415073 0.833131 1.824959 0.313417 -0.633898 0.505644 0.000171
2 -1.788114 0.351509 2.530283 0.378978 0.029417 -0.352924 0.164066
2 -1.363463 0.630119 1.668379 -0.254527 -0.497297 -0.539643 0.003211
2 -1.668849 0.476928 1.591967 -0.018412 0.115983 -1.192512 0.023032
2 -1.787161 1.328487 2.633944 1.354629 0.253765 0.306580 0.010543
2 -1.623368 0.753570 1.130905 0.074332 0.133617 0.437888 0.001890
2 -1.057552 0.319817 2.383837 -0.027645 0.609054 -0.136726 0.044865
1 -2.962289 1.463940 1.394714 0.086457 1.313658 0.392687 -6.131672
1 -3.103679 1.133379 1.787548 -1.102595 -0.938421 0.108785 -10.324829
2 -2.078398 1.164974 2.779323 -0.261771 0.906563 0.135462 0.000043
1 -3.026708 1.117328 1.561010 0.240605 1.459385 -0.207302 -10.802392
1 -2.818625 0.270443 2.295521 0.338550 -0.269496 1.296162 -0.030828
2 -2.107420 0.402390 1.166979 -0.514102 0.428013 -0.210215 0.189772
1 -3.006232 1.377457 1.341097 -0.202764 -1.666500 0.456860 -8.369765
1 -1.914585 0.933234 1.912136 -0.661165 0.903214 1.281773 -0.062196
2 -2.979406 1.055184 2.403163 -0.501366 0.643225 0.671034 0.000048
1 -2.134344 0.762316 2.027992 0.117371 0.272551 -0.706151 -0.045477
1 -2.358428 1.008121 2.587136 -0.114936 -0.433782 0.011654 0.039886
1 -3.049859 1.179877 1.457342 -1.407373 -1.682761 -0.657823 -11.079580
1 -3.046623 1.305216 1.078576 -1.047659 0.467335 0.694841 -5.416026
2 -3.018719 0.531678 1.319017 0.159893 -0.019891 0.168621 0.009628
2 -2.376893 0.544136 1.164126 0.382000 -0.472191 0.170889 0.000252
2 -2.004298 0.777788 1.054833 -0.081925 0.037490 0.120191 0.000321
2 -1.547721 1.376864 1.854634 -0.107794 0.348281 0.082832 0.001599
1 -2.450086 0.597620 1.566123 -0.182789 0.063961 -1.237366 -0.681609
2 -1.883062 0.761125 1.646506 0.741429 -1.389366 -0.193191 0.246704
2 -2.064890 0.620285 1.833873 -0.100764 -0.306136 -0.962960 0.068306
1 -3.075993 1.417270 1.855605 -0.553262 0.903160 -0.740600 -7.136993
2 -2.270650 1.152987 1.560703 -0.622813 0.148011 0.448072 0.001139
1 -2.998522 1.024109 1.414827 -0.919552 0.671242 0.912028 -10.236425
2 -2.575529 0.923642 3.038963 0.345207 0.783244 1.001511 0.001384
2 -0.967793 0.451410 1.779853 0.449121 -0.032016 0.723751 0.000235
2 -2.360021 0.359051 2.251647 -0.669277 0.382048 -1.034099 0.000029
2 -2.893945 0.983397 2.734428 -0.186456 -0.521929 -0.013141 0.006401
2 -2.209612 1.422688 1.764508 0.365054 0.144453 -0.539715 0.021287
1 -0.920522 0.897848 1.977442 0.261899 -1.330766 0.667548 0.098283
2 -2.528633 0.831270 2.456290 -0.498328 -0.154078 0.550533 0.000049
2 -2.360526 1.238254 0.948436 -0.036200 1.856938 -0.900788 0.000837
1 -3.042103 1.007367 1.604962 -1.776716 -1.092497 0.264270 -10.358310
2 -2.164403 0.262545 2.454591 1.304089 -0.109526 -0.592359 0.001249
2 -1.893395 0.925653 1.612351 0.686881 -0.836295 0.757380 0.011811
2 -1.090422 0.297271 1.943177 0.862694 -1.667191 -0.697384 0.002407
2 -1.809514 0.657709 1.640324 1.226661 -0.784380 0.722046 0.227866
1 -3.020449 1.218138 1.143868 -0.221165 -1.189732 -1.125137 -6.550882
1 -0.859874 0.881196 2.508245 0.103333 -0.045973 -0.516305 -0.010608
1 -2.232747 0.280634 1.419218 -2.339508 0.087781 -0.650883 -0.106967
2 -1.634659 1.385866 2.610775 -1.664157 1.186800 -1.606135 0.013290
1 -2.988351 0.928007 1.385740 0.708119 0.369566 1.094822 -6.831434
1 -3.072855 1.312612 1.574984 -0.685758 -0.118560 0.060084 -11.459843
2 -1.626745 0.663681 2.964874 -1.839852 -0.285096 0.183706 0.000683
2 -1.293595 0.609811 2.128158 0.760107 0.882832 0.315539 0.000064
1 -1.437190 0.765044 1.087594 -0.325366 -0.796032 -0.846104 1.777222
2 -1.949378 0.592244 2.779129 0.801151 0.807166 1.021919 0.039803
2 -1.399806 0.515503 1.804453 -0.219705 0.441256 -0.876368 0.003151
2 -2.689247 0.514414 2.470169 -0.821855 0.547554 0.208433 0.003965
2 -2.836757 0.455943 2.377394 -1.214523 -0.276913 -1.075554 0.003647
2 -2.780595 1.124453 3.013844 0.655618 1.446736 1.128413 0.000572
2 -2.196673 0.207084 2.640819 -0.595834 -1.169007 1.569738 0.003131
1 -3.010746 0.853841 1.494271 -1.202189 -0.406549 -0.333158 -9.980077
2 -2.307225 0.792348 2.193912 -0.835123 -1.324332 -0.464916 0.054574
1 -1.748657 0.525540 2.178405 1.131371 -0.705643 0.592273 -0.171517
2 -2.823508 1.484772 2.328609 0.534359 1.178037 -1.151354 0.000079
1 -2.941066 1.061518 1.332890 0.320572 -0.929740 0.277595 -5.732318
1 -2.897133 1.359871 1.327535 0.865050 0.332153 -0.738630 -4.236070
1 -1.406986 0.898831 2.168615 1.010518 -0.878523 -1.309587 -0.000157
2 -1.885418 0.746339 2.122824 1.246992 -1.025858 0.538018 0.096371
1 -3.072580 1.195312 1.356448 -1.171373 0.582671 1.053344 -10.848103
2 -1.484056 0.855002 1.734748 0.598317 0.690464 -0.942650 0.004317
1 -3.058083 1.033804 1.505347 -0.098012 -0.331616 0.391981 -11.964441
2 -1.132830 0.548938 1.447730 1.318198 -1.788049 -0.564095 0.006519
2 -1.592589 0.292310 2.247017 -1.286948 -0.675344 -0.326156 0.000171
2 -1.412493 0.395502 1.196483 0.187642 -0.464015 -0.295003 0.001481
2 -1.784713 0.845462 1.451034 -0.131253 -0.184285 1.036680 0.061294
2 -2.150637 0.716501 1.219059 0.202024 -0.442426 0.728041 0.000231
2 -1.978642 0.662539 1.731471 -0.971087 -0.061276 -0.111178 0.082540
2 -2.442156 0.883025 1.427021 -0.699500 1.544442 -1.740067 0.000253
2 -1.758253 0.334955 2.656235 -1.028924 0.195673 0.677209 0.164081
1 -3.052973 1.332946 1.187495 0.933653 -0.643202 -0.781637 -10.354779
1 -2.593297 0.526899 1.731983 0.059552 0.634337 -0.270960 -0.042226
1 -3.034203 1.009136 1.309107 -1.495104 -1.276139 0.170073 -9.273480
2 -2.463046 1.001429 2.759569 -0.615362 -0.856132 0.479625 0.011563
1 -2.875365 1.131554 1.735946 -2.465938 -0.563950 -0.664161 -2.983892
1 -2.318096 0.672396 2.114485 -1.032023 1.391389 1.374843 0.015120
2 -2.432446 0.687574 2.685693 -0.448181 -1.507423 -0.552079 0.000643
1 -2.999009 0.383857 2.222957 -0.990338 0.784573 0.043159 -0.034372
2 -2.545859 1.108635 2.192775 1.148109 -0.669314 -0.276173 0.000092
2 -1.440640 1.028864 1.418646 0.918449 0.878761 1.126833 0.000046
2 -2.059056 1.452727 1.745233 -0.654093 1.603749 2.000798 0.021267
2 -2.398928 1.108108 2.410273 1.185716 -0.590547 -1.028299 0.003279
1 -2.907026 1.304588 1.880524 1.236300 0.036127 -1.172289 -2.955740
2 -3.000001 0.767558 2.664678 -0.422547 0.063720 -0.898209 0.078091
2 -0.985362 1.011019 2.178975 -0.484209 -0.063857 0.585210 0.094009
2 -1.192998 0.251292 1.122555 -0.785992 0.099947 -0.205500 0.023721
2 -1.610399 0.899065 2.982655 -1.712991 0.870853 0.672245 0.000141
2 -1.319977 0.560570 2.494786 -0.859820 0.839708 0.474073 0.000205
2 -1.838395 1.075473 1.700288 0.167254 -0.613307 1.142210 0.004132
2 -1.344089 1.170179 1.805067 0.784956 -1.208459 -0.275021 0.215389
2 -0.877519 1.151136 1.274601 0.864123 0.874189 -0.730678 0.055358
2 -2.790084 0.644713 2.575944 0.821780 -0.429784 -0.258349 0.002198
1 -3.076922 1.030780 1.801105 -1.638350 1.719838 0.257272 -7.513370
2 -1.974555 0.297343 1.932359 0.152159 0.451986 0.580656 0.000016
2 -1.984840 0.342817 2.775506 -0.187037 0.440932 0.850475 0.000210
2 -1.931494 0.702030 2.993338 0.015878 1.201550 0.995840 0.042740
2 -1.431168 0.749504 1.924539 -0.893521 1.278187 0.840410 0.000447
2 -2.216708 0.421501 1.057162 0.311919 0.914313 0.192418 0.019697
2 -3.055266 0.646090 2.703236 -0.584611 1.208946 -0.623793 0.077624
2 -2.782860 0.667542 2.778110 0.011477 0.915868 -0.861834 0.000853
2 -1.972612 1.273502 3.018918 -1.240028 1.324946 0.012655 0.106760
2 -1.934637 1.036050 2.519761 -0.039993 -1.175490 0.320045 0.000009
1 -3.053858 1.305181 1.984399 1.628061 -0.014725 0.125343 -7.209675
1 -3.017214 1.394814 1.466770 -0.118106 0.111188 -0.654353 -8.145895
1 -3.055128 0.455549 1.780937 -1.052278 1.089726 -0.078596 -0.195148
1 -1.266811 0.854207 1.584814 0.316680 2.627210 0.454960 -0.004347
2 -1.736971 0.711607 2.787336 0.706417 0.852188 -1.064011 0.000557
2 -1.104038 0.808240 2.752146 -0.018944 0.761195 -1.036798 0.000475
2 -1.152682 0.909221 2.528131 -1.359160 1.607995 -1.946629 0.021395
2 -2.955126 0.447500 1.457294 0.546235 0.951655 -0.780443 0.005345
2 -2.707086 1.260028 2.324549 1.379038 -0.466305 0.139177 0.000117
2 -1.942753 0.925564 3.010093 0.507850 -0.306533 -0.407800 0.000256
2 -2.603722 0.991050 2.845489 -0.058934 -1.523414 0.045399 0.024690
2 -1.919839 1.333998 2.114841 -0.600189 -0.273186 -0.902720 0.000105
2 -2.464380 1.110371 2.591096 -0.532696 -0.889308 0.255036 0.040889
1 -2.766608 1.268043 1.397008 1.782376 -0.867468 -0.038703 -1.680531
1 -0.962697 1.189444 2.671292 0.284456 0.159017 0.296882 -1.040516
1 -3.035286 0.726429 1.266612 0.503226 -1.361877 0.337722 -3.471910
1 -3.092444 0.920033 1.243576 0.538306 1.398498 -0.183218 -8.566789
2 -2.548444 0.380242 1.865536 0.261543 1.336681 -0.147042 0.001710
2 -1.742808 0.249190 1.707641 0.221909 0.221211 0.961528 0.000115
2 -2.238359 0.463442 3.110307 -0.091019 1.513262 -0.006536 0.003289
2 -1.055247 0.340852 2.239997 -0.547305 1.008037 0.224798 0.044867
2 -1.434058 0.524397 1.022888 -2.358672 -0.606129 -2.083073 0.028133
1 -2.248684 0.993537 2.105004 1.366322 -2.146112 -0.059703 -0.013008
1 -3.055721 1.104216 1.188412 -0.617007 1.122524 -0.994792 -6.725349
1 -3.080510 1.092178 1.386021 -0.281445 -0.196513 1.569603 -11.226685
1 -2.822609 1.078470 0.917646 -0.567245 0.693662 0.017262 -0.030441
2 -2.417287 0.965609 1.009512 -1.297033 1.061778 -0.243394 0.035987
2 -2.103078 1.273062 0.983636 0.453367 -0.178770 0.249704 0.004210
2 -1.801390 0.509989 1.028678 -0.706538 -1.633069 0.328004 0.008285
2 -1.531452 1.015391 1.137653 -0.395455 -0.970658 0.700327 0.005288
1 -1.305591 0.875915 1.193717 0.661397 0.609160 1.180976 -0.061464
2 -2.880832 1.264658 1.196771 -0.348900 0.725776 1.253840 0.842277
2 -2.395112 0.287437 1.088551 -1.156123 0.634107 1.410180 0.000276
2 -1.111854 0.473480 0.946830 -1.152463 -0.234318 0.737707 0.000477
1 -3.075210 0.882928 1.355173 1.002993 -1.281201 1.292471 -8.589057
1 -3.063998 1.437341 1.161958 0.646421 2.224689 0.501413 -6.329699
1 -2.914449 1.409421 1.688779 -0.231536 -1.435043 0.488059 -5.767059
2 -0.926418 1.119225 1.497079 -0.586994 -0.395130 -0.148033 0.000918
1 -1.044288 0.568382 1.592578 -1.471417 -0.305677 -0.301828 0.004844
1 -3.065788 1.439755 1.590501 0.436240 -0.048113 -0.673524 -10.511334
2 -2.967980 1.272857 2.604416 0.931648 0.412680 -2.131016 0.000214
1 -3.067700 1.076940 1.698695 0.195738 -0.586935 0.732372 -11.221920
2 -1.601109 1.240136 1.730723 -1.123542 -1.205941 1.487814 0.001729
2 -2.675880 1.313442 1.206848 -0.164170 -0.581597 -0.318733 0.000996
1 -0.884797 1.221245 2.784423 0.462926 -1.693202 0.232879 -0.485992
1 -2.987129 1.258106 1.238967 0.347570 -0.375029 0.909100 -5.228734
1 -2.918519 1.272780 3.072915 0.508462 -0.743269 0.970732 0.549491
2 -1.419754 0.717993 0.993243 -0.933456 -1.137823 0.419974 1.810535
1 -3.115096 1.225194 1.217555 -0.285204 -0.984101 -0.147364 -10.728781
1 -1.033424 1.297875 2.640236 0.623042 -1.373546 -0.506888 -0.621948
2 -1.050775 1.369846 2.474331 0.295052 -0.434060 0.877912 0.003112
1 -2.975558 1.341612 1.624893 0.900241 -0.365644 1.778536 -10.170844
1 -0.948321 1.276827 1.761231 -0.876861 0.917810 1.408186 0.001797
1 -3.088390 0.944759 1.432096 -0.178310 -0.031029 -1.756013 -11.854570
1 -3.066226 1.393408 2.050479 -1.319275 0.250179 0.439040 -4.525869
2 -1.545975 0.171599 3.048789 0.226891 0.060787 0.683224 0.000002
2 -1.528662 0.182618 1.604109 0.087901 0.230437 1.626052 0.000332
2 -2.592549 0.203868 2.243546 0.713395 0.269722 -1.048297 0.000148
2 -1.049719 0.292132 2.761486 0.699578 1.427019 -0.552047 0.000383
2 -1.106722 0.203232 1.004790 -1.580709 0.986230 0.080141 0.023059
2 -1.349719 0.346008 2.567628 1.350113 1.370758 -1.140180 0.000205
2 -0.848943 0.240802 2.005905 0.326384 1.151758 0.682707 0.055757
2 -3.071595 1.302916 2.402981 -0.036583 -1.207197 -1.064420 0.000326
1 -0.990916 1.133899 3.058371 -1.599063 0.055104 0.527168 -0.008196
2 -0.934469 0.613636 2.886890 -0.930858 0.240698 -0.126132 0.000024
1 -0.862935 0.411765 2.025075 -0.318031 -0.441458 -0.252887 0.005936
1 -3.102412 1.328434 2.139162 0.175460 -0.413408 1.327914 -4.225412
1 -2.512843 1.405146 3.052159 -0.365421 1.103056 0.070465 0.302119
2 -1.659007 1.425853 2.786735 0.374247 -0.490672 -1.058763 0.003605
1 -1.173556 1.455085 0.989511 0.082136 -0.036513 -0.298158 -0.005331
1 -2.926426 1.468849 0.859429 0.378721 0.108838 -1.522567 0.002707
1 -3.094905 0.667687 1.567900 0.192158 -0.409051 -0.411810 -7.285236
1 -3.064714 1.144004 1.027160 0.538320 0.696535 0.410211 -2.598375
1 -3.104224 1.108459 1.290980 0.303705 0.945741 -1.225929 -9.676484
2 -2.735627 0.386801 0.590757 -1.002151 -0.160610 -2.140068 0.000683
2 -2.195605 1.280877 0.832067 0.855986 0.890833 -0.616012 0.005280
2 -1.261834 0.464118 0.794924 -0.322981 -0.008104 -1.074824 0.000532
2 -2.625708 0.866974 0.786507 1.028400 -0.207039 -0.377160 0.000213
2 -2.407637 0.255573 0.705106 -0.033674 -0.469199 -0.626493 0.002582
2 -2.570864 1.060359 0.670546 -0.607557 -0.752877 0.099079 0.000386
2 -2.994311 0.834730 0.606631 0.255801 -1.099686 -1.090018 0.000023
2 -3.078831 0.538028 0.621796 -2.661870 0.766184 -0.276253 0.000457
2 -1.943148 0.424952 0.758129 -0.235498 0.421077 0.374793 0.000459
2 -1.643082 0.449765 0.589265 0.460806 -0.751032 -0.535733 0.000376
2 -2.576055 0.634800 0.897134 0.353203 0.238799 1.328680 0.000042
2 -1.452362 0.583664 0.687682 0.757954 0.170217 0.066696 0.000164
1 -2.131569 0.447762 0.599968 -0.887378 0.513971 -0.393103 0.000677
2 -2.148066 1.478484 0.879760 -0.386767 1.914269 0.982278 0.000756
2 -1.487521 1.461372 0.644554 1.010166 0.381631 -0.085192 0.000340
2 -0.891997 0.747800 0.795665 -0.095118 0.857611 0.890729 0.000918
2 -2.340081 0.398239 0.608331 0.361553 -1.370606 -0.035200 0.002890
2 -1.003407 0.772604 0.629893 0.253040 1.176196 1.088701 0.001101
2 -1.232360 1.241082 0.670457 -0.270177 1.329867 0.472437 0.000002
2 -1.255694 0.842677 0.644634 0.031426 -0.001393 0.647860 0.000529
2 -2.075418 0.218450 0.628060 0.073969 0.627235 0.203883 0.000503
2 -0.979715 0.493166 0.593544 -1.985808 1.727091 0.471608 0.000450
2 -0.891313 0.975528 2.085356 -1.631715 -0.690996 0.449249 0.187836
2 -3.035003 1.267492 3.090520 -0.856040 0.356485 -0.273590 0.553073
2 -1.747140 1.417432 0.910404 -0.540707 -0.790314 -0.828027 0.000061
2 -1.020475 1.440706 1.722991 1.006642 -0.437066 1.087364 0.004195
1 -3.077387 1.077417 2.009760 -0.533259 0.686185 -0.574710 -4.322612
2 -1.824276 0.326147 0.604764 0.596660 0.266547 0.952757 0.001832
1 -3.114266 0.589185 1.647741 -0.855071 -0.680665 -1.793971 -4.112180
1 -3.094599 1.287984 1.294496 -0.510951 -0.999096 0.757640 -9.446357
1 -3.093840 0.974901 1.707086 -0.667267 -0.338776 -0.174421 -10.359512
1 -2.952305 1.442423 1.588976 -1.042299 -1.079768 -0.258210 -7.986742
1 -3.064262 1.213476 2.054419 1.657143 -0.740453 -1.583569 -5.394145
2 -1.841318 0.606369 3.057028 0.435887 1.637524 -1.696473 0.042490
2 -1.150944 0.171180 3.103518 1.080425 0.547605 -0.537771 0.002485
1 -3.110951 0.670764 1.456316 -0.390433 -1.745636 0.044259 -7.842116
1 -3.096797 1.402050 1.255053 -0.688712 0.445464 -1.045270 -10.937863
2 -2.006902 0.066002 2.108299 0.469396 -2.303336 -0.012520 0.248889
2 -0.959588 0.164805 1.953541 0.564941 0.427538 0.420042 0.054393
2 -2.251992 0.119067 2.799500 0.396251 0.101488 -0.981406 0.001847
2 -3.093373 0.099434 1.574866 -0.023978 0.002438 -0.487743 0.000072
2 -1.885001 0.110838 0.567976 0.948843 0.013253 0.020915 0.000501
2 -0.942438 0.107681 2.718048 -1.241954 0.677121 1.846267 0.000815
2 -1.927467 0.086200 1.388521 -0.785290 -0.155565 -0.208371 0.000290
1 -2.551877 0.075900 0.769343 -0.941432 -0.607813 0.290575 0.001425
2 -0.820311 0.082673 3.026006 -0.692464 -0.073984 0.394831 0.021555
2 -2.102130 0.064160 1.711613 -0.918325 0.352641 0.817285 0.000323
2 -1.024990 0.075407 3.007574 0.275304 0.074263 -0.623536 0.003519
2 -1.644768 0.073082 2.529368 0.728758 0.045747 -0.443760 0.010896
2 -2.079752 1.266148 3.101139 -0.342136 -1.408279 -0.899036 0.106736
1 -0.804346 0.353595 2.867549 -0.356146 -0.170143 0.825795 -0.100267
2 -0.826424 1.249655 1.364730 -1.499994 0.725973 0.914689 0.055499
1 -3.093823 0.811511 1.224674 1.357818 -0.907826 -0.590822 -6.547698
1 -3.106633 0.776453 1.327122 -0.094675 -0.051288 -1.089458 -10.313837
1 -3.117643 1.017034 1.920241 -0.179485 -1.153380 -0.159129 -6.050533
1 -3.018674 1.482184 1.299913 0.011191 1.217139 0.376382 -5.714178
1 -3.013949 1.495454 1.507309 -0.522953 2.145470 -0.450974 -7.201310
1 -3.005022 1.480699 1.681631 -0.352273 0.661707 -0.277749 -7.460379
2 -1.448060 0.824762 0.557390 -0.296030 -0.722415 -0.515473 0.009897
1 -2.735495 0.586317 0.537834 -0.792936 0.168854 -0.499270 0.095482
1 -3.121301 1.521803 1.554202 -0.640022 0.119390 -0.178260 -9.657378
2 -2.429567 1.502868 0.957686 0.724203 0.572593 0.575014 0.000107
1 -3.037401 1.484584 1.782555 -0.420426 -0.637404 -0.601889 -4.933059
1 -3.118326 1.520088 1.256848 0.257253 1.212453 0.912147 -6.931057
1 -2.365445 1.481011 2.991015 -0.940049 -0.794140 -0.071247 -0.127089
1 -1.174570 1.494290 3.048161 0.879808 -0.229137 -1.256580 0.004876
2 -2.338406 1.494916 1.979163 1.023034 -0.841979 -0.356407 0.000644
2 -1.622137 1.495259 2.382878 0.168818 -0.759498 -0.670402 0.176300
2 -1.352882 1.508461 3.005137 -0.463400 -0.383958 -0.444118 0.003156
2 -3.050741 1.496170 0.790814 0.089045 -0.432746 -0.078758 0.052263
1 -3.119327 1.227862 1.837161 0.463427 -0.101002 -0.376590 -10.852055
2 -1.423990 2.343404 -2.587236 0.277591 -0.717027 -1.059203 0.014996
2 -2.221616 2.814511 -0.831349 -1.042319 0.467905 -0.354526 0.000089
2 -1.883794 1.848758 -0.472494 0.377671 0.486262 0.394562 0.000146
2 -2.701587 2.215051 -1.410081 -1.504688 -0.024319 1.313219 0.007780
2 -2.175550 1.881166 -2.987668 -0.985719 -0.436827 -0.686357 0.000002
2 -2.335853 2.383453 -1.591310 -0.270480 -0.382950 0.580561 0.000144
2 -1.839973 1.674970 -0.790484 0.120451 -0.236028 0.166717 0.000384
1 -2.734893 3.000014 -1.824016 -0.458818 0.363582 -0.139435 -0.246186
2 -2.962114 2.280365 -0.637713 -0.786006 -0.265302 -0.169616 0.001072
2 -2.976640 2.996546 -2.697090 -0.536233 0.391033 -0.115822 0.000240
2 -2.328336 2.083112 -2.569901 0.195975 0.498591 0.495227 0.003224
2 -1.330493 1.725626 -1.860960 0.021196 0.011746 0.537276 0.001185
2 -2.370165 2.125201 -1.503306 0.201480 -0.360940 0.556932 0.000095
1 -1.946421 2.427206 -1.416057 -0.468601 0.254921 0.136325 -1.035699
2 -2.529179 2.380083 -0.471871 -0.579638 1.221395 0.127307 0.005713
2 -2.553207 1.874854 -2.926807 -0.856087 -0.977980 -0.700847 0.001528
2 -2.552750 3.011194 -2.098098 0.451547 0.628635 -0.832879 0.000063
2 -2.123813 2.102429 -1.595044 0.335931 -0.161609 -0.534334 0.000056
2 -2.976668 1.903009 -0.901328 0.021624 -0.346183 -0.343835 0.010637
2 -3.111854 2.720125 -2.318245 -0.082164 -0.502583 1.178813 0.000086
2 -1.369098 2.718282 -1.242029 -0.213242 -0.748162 0.279419 0.007723
1 -1.282772 2.243434 -2.472231 -0.097008 -2.030899 -1.233932 0.122226
2 -1.623104 2.900926 -2.977717 0.339158 0.634622 -1.152012 0.000218
2 -3.058193 2.725134 -1.930447 -0.698792 0.342875 -0.966943 0.033742
1 -2.036397 2.527785 -2.509706 -1.047818 -0.891470 -0.081367 -0.002910
2 -1.797762 2.087254 -1.972185 -0.042717 0.411755 -0.408807 0.000282
1 -2.770185 2.026662 -2.748937 0.047420 0.476227 -0.123931 -0.014446
1 -2.183114 2.336107 -0.625946 1.157346 -0.389971 0.542324 -0.103488
2 -0.933394 3.096423 -0.924799 0.425415 0.669408 0.153621 0.000286
2 -2.228694 1.720736 -2.630938 0.047810 -0.914149 1.405186 0.000253
2 -1.866972 2.735551 -1.827833 0.652247 0.372470 -0.201177 0.000038
2 -2.233853 2.916529 -2.180513 0.487874 1.307719 -0.173725 0.001952
2 -1.187967 1.578497 -1.990991 2.142671 -0.243065 0.891543 0.000117
2 -2.660224 2.932744 -1.507551 -0.057676 0.412032 -0.482259 0.000225
2 -0.989865 1.914763 -2.670633 0.465930 0.501358 0.165806 0.001534
2 -2.050486 2.253225 -0.297800 -0.589318 0.884995 0.354280 0.110115
2 -2.396924 2.872835 -2.828400 0.146946 -0.576901 -0.413416 0.003519
2 -1.490702 2.271700 -1.477423 -0.885299 -0.924048 -0.999911 0.001365
2 -1.134678 1.696358 -3.059773 0.518470 0.920110 0.151264 0.008153
1 -2.821069 3.073990 -1.714449 -1.369829 0.680833 -0.360324 -0.165812
1 -2.114970 2.735328 -0.203415 -0.343867 -1.966108 -0.475895 -0.003806
2 -0.854957 1.746411 -0.907455 0.571200 -0.948696 1.003276 0.000285
1 -1.356699 2.842086 -2.183123 0.275641 0.737927 1.211133 -0.001162
2 -1.036926 2.836019 -3.056168 0.295151 0.738172 -0.840003 0.002790
2 -1.849921 1.625071 -1.088585 -0.745264 -0.060034 0.944850 0.018373
2 -1.761900 2.392406 -1.451995 0.896852 -1.058308 -1.147637 0.076568
2 -1.138364 2.185947 -2.487080 1.373185 -0.335275 1.540022 0.019201
2 -2.147771 2.018328 -2.154465 0.917086 -0.436015 0.124671 0.000020
2 -1.197440 2.685972 -1.955236 0.210538 1.084791 0.427300 0.000266
2 -2.657709 2.089565 -2.244317 -0.214554 -0.874789 -0.526590 0.000115
2 -2.670685 2.304546 -2.108623 -0.004346 -0.036937 0.757247 0.001359
2 -2.825425 2.596651 -0.701352 0.337260 -0.344314 0.109857 0.265516
2 -2.674051 1.882251 -1.548507 -1.188191 -0.717983 -0.585687 0.000372
2 -2.229245 1.982794 -1.888044 0.549141 -0.391292 -0.874691 0.000046
2 -2.955267 2.613647 -1.965345 1.004848 -1.498094 -0.408176 0.021120
1 -1.898441 2.410066 -1.514365 -0.896731 0.303423 0.519330 -1.945945
2 -1.303103 2.286936 -1.989470 0.055739 1.231328 0.039821 0.000042
1 -2.067080 2.219485 -0.709533 -0.441136 -0.339985 0.056392 -0.108349
2 -1.532913 2.122085 -0.578285 0.657350 -0.977120 -1.097148 0.003121
2 -0.829510 2.035254 -1.418241 0.304910 -0.033431 -0.362911 0.000377
2 -2.110527 2.764781 -1.731938 -0.153800 0.709779 0.731710 0.000705
2 -2.231817 2.744835 -1.151179 -1.433127 1.557239 0.707412 0.000522
2 -1.488643 2.789679 -1.140264 2.386158 1.889887 -0.794873 0.005844
2 -1.310173 2.893530 -1.281067 -0.136443 -1.708340 -0.822225 0.030598
2 -1.588786 2.265904 -0.362702 -0.792661 -0.638705 0.622242 0.051077
2 -2.470013 1.806639 -2.210126 -0.541263 0.426412 -0.246703 0.000130
2 -2.643557 2.358903 -2.750398 0.802741 -1.004673 0.390329 0.005436
2 -1.302206 3.006716 -2.413215 0.212407 1.034893 0.163724 0.000710
2 -1.655240 1.642945 -0.505372 0.267051 0.867122 0.031415 0.184987
1 -1.920950 1.942933 -1.833282 0.830003 0.609293 0.089587 -0.021433
2 -1.775278 2.343807 -2.646822 -0.763071 0.859659 -0.777911 0.005109
2 -1.470844 3.106282 -1.814000 0.726549 0.809558 0.954937 0.000869
2 -2.006538 2.460536 -0.234080 0.108990 -0.354912 0.501538 0.023814
2 -2.680326 2.553215 -2.661858 0.773533 -0.260440 -0.232926 0.036234
2 -2.480835 2.335259 -2.044755 0.704181 1.120286 1.320903 0.000857
2 -2.454165 1.928168 -1.347143 0.085621 -0.325347 0.654019 0.000043
2 -1.213001 2.902208 -1.396268 0.016908 -0.254936 -0.406267 0.032112
2 -1.138950 1.527931 -1.670501 0.101635 -1.790283 1.371675 0.000020
1 -1.304881 1.894255 -1.746309 -0.541651 -0.475309 1.754881 0.002623
1 -1.831582 1.832317 -1.639817 -0.568266 -0.651952 -0.356338 0.967578
2 -1.869046 1.911144 -0.970441 0.154728 -1.296285 0.158518 0.000584
2 -2.936359 2.346657 -1.866251 -0.977729 1.038111 0.531978 0.000482
1 -1.493044 2.204801 -2.263144 0.645593 0.589871 -0.376852 -0.007609
2 -1.695457 1.601276 -1.139443 1.670043 -0.974618 -0.927228 0.038856
2 -1.354960 1.788610 -2.554627 0.146117 -0.530410 -0.591318 0.000277
1 -2.415653 2.964433 -1.026940 0.240567 -0.122699 1.086706 0.000105
2 -1.822051 2.269966 -1.402759 -0.340569 -0.369700 -0.152970 0.048792
2 -2.565194 2.632128 -2.612125 -0.022978 0.281665 -1.133248 0.035729
2 -2.172134 1.870614 -0.850678 -0.152578 0.483363 0.592122 0.000054
2 -1.654345 3.066365 -1.468893 -0.129642 -0.158028 0.621277 0.007176
2 -0.937771 2.545061 -1.983532 -0.018143 0.017222 -1.568045 0.000085
2 -1.346941 2.331831 -2.326469 0.975186 -1.275649 0.003204 0.005462
2 -1.440247 2.939623 -1.523085 0.134215 -0.341646 1.091998 0.207158
2 -2.739718 1.883291 -0.555400 0.195588 -0.371024 0.025445 0.007261
2 -2.574101 2.668040 -1.755222 -0.148039 -0.367868 0.386134 0.004469
2 -2.149225 1.869580 -2.482682 1.292899 -1.307005 1.021399 0.000308
2 -1.279675 2.375880 -2.500300 -1.104681 -0.019007 -0.086061 0.113113
2 -1.665664 2.373800 -0.737268 0.253352 0.671192 0.823838 0.092600
2 -1.863585 2.594729 -1.169633 -0.630377 0.237353 0.438083 0.000020
2 -1.886349 2.924728 -0.912047 -0.209459 -0.394092 -0.307582 0.000991
2 -0.855896 1.880932 -3.016670 1.052054 -1.264225 -0.197028 0.002130
2 -0.930713 3.059365 -0.345147 -0.315080 0.131240 0.529229 0.000083
1 -1.887947 2.313321 -1.027957 -0.727313 0.587013 0.275493 -0.143755
2 -1.155385 2.033276 -0.573564 -0.251664 -0.791301 0.279118 0.013708
2 -1.829794 2.569265 -0.875347 -0.269592 0.445576 -1.285901 0.000030
2 -1.220041 1.540362 -1.192405 -0.888185 -0.078075 0.048235 0.000144
2 -2.149411 2.838067 -2.025531 -0.156685 -0.368863 -0.221823 0.006250
2 -2.958750 1.729092 -1.473464 -0.710932 0.374135 0.717575 0.002099
2 -2.063614 2.684110 -2.392622 0.183652 0.200485 -0.990751 0.001877
1 -1.631265 2.774418 -2.654254 -0.496896 -0.550829 0.001152 -0.148336
2 -1.870759 2.136971 -2.347537 0.470110 0.265276 -0.179364 0.158491
2 -2.200471 3.001951 -1.988444 -0.127613 0.445451 0.982462 0.005114
2 -1.567730 1.984739 -0.956727 -0.943051 -0.342497 -0.920135 0.000133
2 -1.378655 2.410116 -0.939385 -0.686555 -0.051598 1.114249 0.055269
2 -1.194769 2.596916 -2.605085 -0.850849 0.121480 -1.467776 0.000100
2 -1.461225 2.854268 -1.976473 -0.730303 0.428418 0.534287 0.011413
2 -3.002329 2.837412 -1.356242 -0.543531 1.268409 0.212717 0.013500
1 -1.507280 1.751966 -1.050536 0.906270 -0.151250 0.313974 0.000099
2 -2.606632 2.839645 -1.131957 0.514444 -0.029026 -0.966774 0.000089
2 -2.717013 2.533703 -0.699307 -0.861568 0.359629 0.303723 0.265102
1 -1.545291 2.917583 -0.411426 -1.831481 1.143713 1.151649 -0.051538
2 -1.394739 2.334254 -2.752557 -0.539627 -1.421219 0.275146 0.007878
2 -2.766383 1.926474 -2.446600 0.080120 -0.466100 -0.724575 0.000833
2 -2.151467 2.092105 -2.607973 0.042660 -1.354151 -1.307015 0.003258
1 -1.601607 2.519416 -2.303632 -0.092745 0.007979 -0.523601 -0.006258
2 -3.034744 2.431694 -0.744307 -0.034439 -0.434385 0.330334 0.001181
2 -2.927345 2.510573 -2.399437 0.571617 0.548255 0.173211 0.003229
2 -2.539542 2.330666 -1.763932 -0.113180 0.829572 -0.445238 0.000188
2 -2.407097 2.616959 -1.778648 -0.902610 1.543034 0.539842 0.005339
2 -2.206793 1.999306 -1.135695 0.530058 0.406810 -0.165423 0.000007
2 -1.602289 1.726931 -1.622278 -0.829754 -0.022671 -0.566395 0.000278
2 -1.007986 2.854917 -0.825469 1.647108 1.556624 0.162471 0.002371
2 -2.600759 1.685425 -2.049548 -0.632951 -0.462602 -1.559381 0.000359
1 -1.936241 2.316413 -2.024714 -1.381631 0.324744 0.677470 -0.007166
2 -3.033252 2.115468 -3.025996 -0.107393 0.645982 -1.886719 0.000080
2 -1.503052 2.265130 -1.043141 0.464787 -1.234395 -0.698138 0.076763
2 -1.256783 1.835511 -2.183747 -0.344357 0.448631 0.441804 0.277596
2 -2.264229 2.694604 -2.455355 0.789760 1.091184 -0.792543 0.000545
2 -1.727505 2.779660 -1.466928 -1.416151 -0.250313 1.864657 0.000013
2 -1.788052 3.063710 -2.945661 0.056765 0.083880 -0.067316 0.000215
2 -0.933252 2.035398 -1.684107 0.215134 0.746682 0.803272 0.055904
2 -2.916370 1.802798 -2.265164 -2.123420 0.386391 -0.141971 0.002907
2 -2.237414 2.677486 -1.870260 0.887957 1.556917 -0.144912 0.001620
2 -1.610040 2.315367 -0.847831 -0.630653 0.199013 -0.539105 0.093159
2 -2.867898 2.810046 -2.834643 -0.119520 1.042607 -0.208879 0.003073
1 -0.932877 2.792725 -2.161720 1.069290 -0.310241 0.340845 -0.006576
2 -2.795034 2.267238 -0.887830 -0.201462 -0.886573 -0.104344 0.000333
2 -2.925351 2.329894 -1.634556 -0.213118 1.028449 0.154613 0.013094
2 -2.980695 1.634396 -2.127343 -1.283992 0.178833 0.469521 0.373469
1 -1.841110 2.161927 -0.956938 -0.695266 0.644167 -1.458693 -0.143744
2 -1.804277 1.762246 -3.076390 -0.565490 1.814363 0.614401 0.031913
2 -0.944963 1.941914 -1.576865 0.260403 0.268510 -0.337662 0.056233
2 -1.998208 1.535996 -2.678007 1.623092 -0.773516 0.410883 0.002085
2 -3.050676 2.547265 -2.526944 -0.804457 -0.277616 -1.220284 0.003363
2 -0.997870 1.570367 -0.827834 0.038179 -0.373284 0.237306 0.000829
2 -1.194881 1.886460 -1.930775 0.549181 -0.402074 1.107304 0.000736
2 -1.025963 1.660523 -2.571127 -0.124325 -0.634880 0.593865 0.028719
2 -2.561590 2.014498 -0.285965 -0.920598 0.662961 0.229275 0.001105
2 -1.127347 2.413060 -1.836836 -0.433866 0.545776 1.114805 0.000519
1 -1.899437 2.331417 -1.598143 -0.614711 -0.320188 -2.638975 -1.027238
2 -2.657832 2.625463 -2.343871 0.747349 -0.206738 -0.722627 0.000032
2 -1.582031 2.167035 -1.908443 -1.082384 1.022580 1.038182 0.000123
2 -1.884390 1.931457 -1.642371 -0.374227 -1.100275 1.013210 0.989642
1 -1.499592 2.401340 -1.015120 -0.244079 1.244963 1.863042 0.129701
1 -2.323924 2.245104 -1.800276 0.459894 1.117026 0.957053 0.000230
1 -1.421601 1.527513 -0.445756 -1.055346 -0.490154 0.397768 0.065820
2 -0.854680 2.257780 -2.499239 0.479739 -0.799504 0.849717 0.000203
1 -2.879564 2.810041 -3.016959 -1.028824 0.696567 -0.133750 0.000280
2 -1.087770 2.273985 -1.060861 0.083191 -0.455057 0.241020 0.001181
2 -0.892111 2.365527 -1.585417 0.748748 -0.429636 -1.205143 0.202569
2 -1.779982 2.043016 -2.339857 -1.391267 -0.560680 1.148673 0.158498
2 -2.127745 2.549479 -1.547291 -0.152599 1.537503 0.161659 0.000126
1 -2.495152 2.092404 -0.522292 0.554735 0.837431 0.932052 -0.000756
1 -2.024336 1.660737 -2.057829 0.697668 -0.336595 -0.629639 -0.001399
2 -1.436858 2.445760 -1.408853 -0.815136 -0.459393 -0.099365 0.001356
2 -2.669896 1.789023 -1.744734 0.860497 -0.020457 2.184334 0.000371
2 -2.620538 3.055964 -2.342545 0.860393 0.413850 -0.860455 0.001042
2 -2.853640 2.788654 -0.794938 -0.080926 -0.678845 -0.341667 0.000521
2 -1.451851 1.654185 -2.405955 -1.197328 -0.163417 -0.802772 0.000505
1 -3.047281 2.221900 -1.650841 0.375923 1.990838 -0.056582 0.006415
2 -2.274793 1.662750 -1.902890 0.881202 0.168901 0.451692 0.028973
2 -2.974355 1.956090 -2.366197 -0.667902 0.668947 0.659333 0.001815
2 -1.563157 1.820703 -2.244585 -0.164483 0.525228 -1.094456 0.000168
2 -1.733647 1.865900 -0.813416 1.958743 -0.432491 -0.164745 0.001929
2 -0.907618 2.587444 -1.206401 0.001764 1.456096 -0.607729 0.007096
1 -2.957347 2.216136 -1.027427 0.251387 0.929214 0.477959 0.000315
2 -1.397360 2.017980 -1.630712 -0.125305 0.336100 1.494577 0.001511
2 -2.586532 2.054600 -0.942818 0.146955 0.008004 -0.804033 0.000046
2 -1.068602 2.529413 -1.008841 0.901111 0.863422 -0.978256 0.000138
2 -1.986345 2.489264 -0.384098 -1.286539 -0.159045 -0.042660 0.022495
2 -1.966560 1.886197 -0.695661 0.473252 -0.528457 -0.280021 0.001712
2 -2.766834 3.113860 -0.650349 -0.011357 1.224361 0.046420 0.003326
2 -2.671628 2.288568 -0.505699 0.461502 0.731760 -0.012961 0.005744
2 -3.001293 2.017008 -0.442997 0.337104 0.350273 -0.148002 0.000036
2 -2.336363 2.864480 -1.290233 -1.183040 -1.761440 0.578782 0.029039
2 -2.451107 2.905173 -2.996705 0.008350 1.284510 0.198968 0.003522
1 -1.929412 2.541105 -2.218881 -0.257025 0.236872 1.634374 -0.012883
1 -2.522261 1.953557 -2.753559 0.031680 -0.392526 0.028135 -0.012509
2 -2.922479 2.129031 -1.821208 0.437131 -1.601430 1.293161 0.000508
1 -2.017472 1.757266 -0.234817 0.656806 -0.472316 0.409179 -0.000493
2 -1.819966 2.011482 -0.708081 -1.365142 -0.061649 -1.568063 0.002588
1 -1.542409 2.725487 -0.485427 0.234428 -0.476470 0.508328 -0.051839
2 -1.420936 1.858951 -0.616415 0.826398 0.562735 0.718440 0.001527
2 -1.931681 2.870962 -2.344505 0.090449 0.070376 1.595247 0.000155
2 -1.589796 2.728873 -2.338461 0.141229 0.566579 1.621374 0.000479
2 -2.757074 2.118892 -0.204203 0.499816 -0.195226 0.931882 0.483397
2 -3.098054 1.717396 -2.318352 -0.244367 0.297134 -0.416125 0.002023
2 -2.868228 2.869859 -1.438686 0.232738 -0.509663 -0.124483 0.013715
2 -0.799560 1.900066 -2.698396 0.365263 0.430236 0.217935 0.002028
2 -0.986657 3.061270 -1.404408 -0.029723 1.119757 -0.152337 0.067568
2 -0.965209 2.884806 -2.646391 -0.387530 -0.226822 -0.761532 0.003589
2 -2.904732 2.584813 -2.719987 -0.266931 1.213004 1.049534 0.000295
2 -1.207358 2.486225 -0.495678 -0.852485 0.641708 1.893005 0.000010
2 -1.822742 2.951702 -0.199396 1.159735 -0.398746 1.363766 0.000923
2 -2.817153 1.950667 -0.876679 0.464876 0.928960 0.212041 0.007825
2 -2.887534 1.696031 -2.586781 -0.135815 -0.315201 0.145143 0.006422
2 -1.329647 2.851310 -1.879993 0.777506 -0.882017 -0.161165 0.011476
2 -2.618641 2.946179 -2.539371 0.262518 1.347301 1.677205 0.000312
2 -1.920291 2.378819 -0.597176 -0.620247 -1.654159 0.612498 0.000212
2 -2.770068 2.485251 -2.056858 0.858162 -1.180297 0.427057 0.000582
2 -1.199761 1.939791 -1.074435 -1.575398 -1.500297 0.242087 0.000003
2 -0.963323 1.722008 -3.033041 -0.454376 -0.114856 -0.232555 0.006319
1 -2.804548 1.713719 -2.424127 0.773754 0.290686 0.697410 0.002072
2 -2.078199 3.074369 -2.631641 -1.783759 0.443174 1.035254 0.000034
2 -3.084782 2.632151 -0.329503 -0.641504 0.545875 -0.055450 0.000027
2 -2.368133 1.626509 -0.487206 -0.984442 -0.352215 -0.671757 0.013433
2 -2.804638 2.991392 -2.245565 1.062831 -0.129474 -0.940309 0.106818
2 -3.046824 3.015541 -1.552423 -0.268621 -0.326190 1.783636 0.747538
2 -2.131296 1.721034 -1.771468 -0.438202 0.455832 -0.554564 0.000835
2 -1.511036 1.796813 -2.998907 0.569411 0.760788 -0.322860 0.000038
1 -2.017951 2.157536 -0.422382 -1.083136 0.296991 -1.237603 0.003169
2 -1.582459 2.393609 -0.250730 0.723618 0.116691 0.083414 0.006897
2 -1.787032 1.778441 -2.505459 0.168827 0.759753 0.178717 0.000009
2 -1.093455 2.791095 -1.532927 0.362228 -1.069716 -0.080297 0.002150
2 -2.726575 1.863453 -0.376474 -0.752586 0.201237 -0.888512 0.003462
2 -1.615538 2.122878 -0.367161 -1.566092 -0.673975 2.112891 0.044541
2 -2.121946 2.084025 -0.160639 -0.607471 -0.779917 0.515772 0.017237
2 -0.998847 2.288857 -0.233677 0.614443 -1.743196 -0.198129 0.000094
2 -1.171225 2.930017 -0.777504 -1.220537 1.405520 -0.978796 0.002341
2 -1.617375 2.247638 -2.609850 -1.074575 0.091077 1.277891 0.002373
2 -1.062911 2.467315 -3.114000 -1.048081 1.025566 -0.407896 0.000002
2 -0.943087 2.695659 -2.703278 -0.565063 0.723943 -0.857533 0.001514
2 -0.959103 2.375420 -1.694438 -0.587594 -1.778540 -0.521157 0.484513
2 -2.823755 3.029469 -2.942036 1.110176 -0.134650 0.073798 0.000235
1 -1.629897 1.971026 -0.543162 0.615230 -0.193170 -0.280667 0.002657
1 -1.140209 2.103379 -0.429993 -0.912195 0.649785 -1.247320 0.013708
2 -2.783395 2.916209 -2.356019 1.347609 1.743289 -0.542556 0.106877
2 -1.066285 2.972408 -1.478621 -1.101702 -1.370983 -0.528198 0.072209
2 -2.755296 1.825657 -2.654430 -0.409923 1.322629 0.543475 0.001660
1 -2.726585 1.876856 -2.111416 1.474734 0.128957 -1.202502 -0.001561
1 -1.385360 3.054131 -1.507080 -0.396485 0.064966 -0.695448 0.207147
2 -2.439293 2.715985 -0.893019 0.693954 -1.662129 -0.179080 0.000100
2 -2.732610 2.342016 -2.899384 1.457144 -0.719433 -0.164778 0.005117
2 -1.765051 2.353733 -3.069506 -1.764899 0.728325 0.224708 0.000099
1 -1.586820 2.644950 -2.758658 -0.796509 -2.071181 0.533383 -0.147743
2 -1.841684 2.505700 -2.598500 0.004515 -0.904360 2.367963 0.003537
2 -2.297355 2.991913 -1.361182 -0.119190 0.324663 0.505152 0.028522
2 -2.938690 1.882822 -3.007853 0.855753 -0.458716 0.043949 0.024981
2 -2.911650 3.040802 -0.734418 1.086901 0.565753 -1.081073 0.003716
2 -2.825737 2.306580 -1.477279 1.651354 0.114212 -0.549478 0.009888
2 -3.019759 2.843669 -2.040832 0.077103 1.627740 -0.320329 0.009350
2 -0.851337 3.061145 -1.902385 -0.091158 0.383680 -0.449243 0.000061
2 -0.864114 1.924795 -0.299995 -0.182682 -0.896417 0.905953 0.000776
1 -0.908490 2.332362 -1.001891 -0.837189 0.566456 0.928360 -0.029202
2 -1.045634 2.292025 -1.661299 -1.390698 0.449866 -0.593239 0.286464
2 -0.983103 2.595443 -0.655113 -0.933940 0.455339 0.215602 0.000017
2 -0.941969 1.833828 -0.465078 -0.790360 -0.257660 0.020651 0.000796
2 -2.845607 1.789716 -0.663932 1.704064 -1.955005 0.385379 0.003949
1 -3.086463 2.555612 -2.099213 0.056954 1.865358 -0.548073 -0.003771
1 -3.092962 2.819055 -1.787610 0.186296 0.110402 -0.436420 -0.993212
1 -1.152518 3.091729 -1.123390 -0.672248 -0.216507 0.085232 0.003632
2 -2.431885 2.342845 -0.109213 0.089006 -0.027728 0.477126 0.012315
2 -2.460392 1.890373 -0.155991 0.044347 -0.466206 0.912527 0.000693
2 -2.765007 2.837105 -0.115150 0.358955 -0.291852 0.047759 0.000003
2 -1.838233 2.575529 -0.169167 0.105293 -0.512032 -0.265286 0.000806
1 -2.282003 2.401309 -0.129353 1.012672 1.926126 -0.083791 0.010085
2 -2.667599 2.163126 -0.138933 -0.364477 -1.452345 -0.114742 0.483409
2 -2.248309 3.012315 -0.516978 0.371027 -0.818357 -0.053279 0.000014
2 -2.081394 2.937555 -0.093084 0.578110 1.750862 2.087201 0.000444
2 -2.537943 1.561947 -1.012387 -0.589667 -0.335372 0.862006 0.000331
2 -2.678299 1.525955 -2.413286 -1.423160 -0.239360 -0.771853 0.000311
2 -2.488482 1.565519 -1.248559 -0.680360 -0.147592 0.569263 0.000111
2 -0.802772 1.645027 -1.200395 1.016389 0.308117 -0.614176 0.000009
2 -3.009117 1.548302 -1.476801 -1.258570 -1.075948 0.790372 0.002108
1 -2.807024 1.531492 -1.274630 1.007644 -0.104694 1.169997 -0.023153
2 -1.473797 1.673944 -0.639938 -0.209941 1.067305 1.253473 0.017058
2 -1.081269 1.656789 -0.645936 -0.199087 1.056098 -0.187468 0.000375
2 -2.416818 1.714126 -1.897086 0.596789 0.945195 0.548632 0.028266
2 -1.352928 1.580916 -0.595007 0.197477 0.611615 0.527286 0.021079
2 -1.550950 1.630876 -1.821325 -0.337324 1.022801 0.382861 0.000327
2 -1.324407 1.737697 -2.221948 -0.457304 1.629032 -0.880068 0.277984
1 -3.010887 2.900087 -0.625693 0.883667 1.132302 -0.019621 -0.004047
1 -0.832953 2.646182 -2.506329 -0.044820 0.011214 -1.736431 -0.230346
2 -0.832489 1.929869 -0.747961 -0.057470 0.812139 0.734519 0.001057
1 -0.859290 2.803045 -2.518011 -0.388456 -0.524863 0.083983 -0.228579
2 -3.069467 2.174933 -0.113023 0.382421 0.780122 2.028720 0.419893
2 -2.048042 1.559947 -2.315680 0.603514 0.686344 0.069977 0.000021
2 -2.414633 1.675953 -0.341485 -0.348620 1.720317 -1.328505 0.013449
2 -2.610260 3.092037 -1.260003 -0.262700 -0.340092 -0.587797 0.000038
2 -0.991157 2.457208 -2.690282 -2.330414 -0.026277 0.707767 0.000185
2 -0.870173 2.862980 -1.225339 -0.687208 -2.063522 0.268359 0.000607
2 -1.484180 1.591538 -2.164872 -1.869922 1.157900 -1.311471 0.191529
2 -0.845131 1.659069 -2.090159 -0.028683 2.243596 -0.240058 0.000057
2 -2.967638 2.747849 -1.033645 1.976378 0.229172 0.484690 0.000038
2 -1.602413 1.532301 -0.464603 0.858826 -0.193834 0.356096 0.187897
2 -0.829147 2.890984 -1.645307 -0.732291 0.660616 0.930001 0.000057
2 -0.860237 2.074281 -1.036034 -0.939178 0.059597 0.425820 0.000047
2 -3.053399 1.606470 -2.610328 1.023112 1.566967 -0.989935 0.002340
1 -2.967407 3.050811 -2.067976 1.154078 -1.173988 -1.228854 -0.005473
1 -3.054739 3.069301 -0.144808 0.661685 -0.224002 -0.223702 -0.330358
2 -3.086207 1.575497 -2.111614 0.496380 0.430181 -0.769312 0.373732
2 -3.034862 2.940380 -2.475043 1.418727 -1.018716 -0.494301 0.000398
2 -2.007581 3.067888 -0.843289 -0.118942 -1.007222 0.901341 0.001010
2 -0.909112 3.103039 -3.071519 0.514779 0.562317 0.979829 0.000782
1 -2.670888 2.175685 -3.081718 2.049528 0.690846 0.825042 0.080249
2 -1.429513 3.105033 -0.424104 0.418282 -0.398769 0.907011 0.000505
2 -1.963713 2.491557 -3.083690 0.076525 0.565654 0.851455 0.000098
2 -2.020304 2.203732 -0.174249 -0.390635 0.392455 -1.501680 0.112984
1 -1.021209 3.117010 -2.677932 -0.548245 -0.188461 0.059791 0.000175
2 -1.573067 3.090985 -2.817157 -0.577623 -1.861016 0.607114 0.000122
2 -1.053878 1.542543 -2.661643 -0.026205 0.984196 -0.649676 0.073379
2 -0.869224 2.749374 -0.092378 0.752050 0.068215 0.362981 0.068262
1 -3.014962 2.281763 -0.099742 -0.081702 -0.727942 0.060662 0.419266
2 -1.348941 3.097271 -0.103778 0.095186 -0.019684 -0.011313 0.000224
2 -2.838418 2.090574 1.905956 -0.022266 -0.105611 -0.323063 0.010784
2 -2.596446 1.825581 1.276665 0.997131 0.607839 -1.168680 0.245959
2 -1.961102 2.030361 1.565588 -0.679398 -0.002958 0.609175 0.001598
2 -2.661154 2.801945 1.174603 -0.303193 0.066756 -0.854191 0.001455
2 -2.582583 1.984751 1.183618 0.049119 0.051859 -1.561625 0.018288
1 -3.015342 2.470721 0.695837 -1.153349 -0.146707 -0.124362 -0.010716
2 -1.533708 2.035122 3.119474 -0.052422 -0.051926 0.111106 0.000029
1 -1.042552 2.694907 1.799590 0.933609 -0.910898 0.980977 -0.214280
2 -1.720392 1.688947 0.924396 -0.120342 -0.269155 -0.412681 0.000789
1 -1.921502 1.638623 0.691193 -0.280997 -0.869619 -0.905608 -0.000009
1 -2.438747 2.148390 0.987002 0.659906 0.727602 0.232700 0.069719
1 -1.148616 2.304567 0.745717 -0.233295 -0.138278 0.065116 -0.004103
2 -1.559112 2.816331 0.723915 0.087755 0.129015 -0.611942 0.005717
2 -1.832654 1.763174 1.922550 -1.456095 -0.892490 -0.441063 0.735652
1 -1.961103 2.300542 1.383063 -0.172144 0.051374 0.045761 -0.190216
2 -1.602768 2.405548 1.508427 1.105194 0.574597 0.834509 0.001644
1 -1.827267 1.884009 1.475558 0.333775 0.139868 0.002616 -0.001530
2 -1.012093 2.802178 1.316081 -0.448110 0.834390 -0.466483 0.003243
2 -1.825247 1.810728 0.694877 1.420241 -0.135345 -0.093077 0.001266
2 -1.529643 1.889070 0.923377 1.088993 -1.023257 -0.263769 0.001705
1 -2.212089 3.080019 0.698781 -0.575356 0.465237 -0.179413 0.015449
2 -2.302531 2.535804 1.190269 0.306080 0.150779 -0.023050 0.000520
2 -1.273679 2.160031 2.071328 0.335254 -0.070261 -0.796250 0.003127
1 -1.513637 3.104232 2.164936 0.220964 0.022047 0.089119 -0.002816
1 -2.428743 1.895973 2.120291 -0.471539 -0.324785 -0.918657 0.000214
2 -2.055971 2.334037 1.534575 0.182947 -0.339706 0.811426 0.021654
2 -2.093778 2.241293 1.212242 -0.382126 -0.164097 1.319277 0.063215
1 -1.033076 2.948987 1.777987 -0.481110 0.145123 0.054402 -0.023097
2 -2.316255 1.805536 0.213249 0.503411 -0.291483 -2.141747 0.000238
2 -1.675387 2.710275 1.238447 -0.186066 0.170832 0.180656 0.000061
2 -2.075840 1.764763 0.335812 -0.511307 0.027395 -1.380443 0.001108
2 -2.203936 2.646969 1.479204 0.851916 0.105645 0.701807 0.002771
1 -2.005038 2.264123 1.729451 0.507390 -0.078468 0.640111 -0.026307
2 -2.473376 2.151485 1.243121 -0.830977 -1.209303 0.276837 0.000959
2 -1.569829 2.716646 2.002777 -0.325373 -0.150230 0.263260 0.000803
2 -2.660763 2.767433 2.017684 -1.125784 0.065508 -0.509374 0.000083
2 -1.781242 2.397367 2.655626 0.863766 0.126657 0.449292 0.000217
1 -1.792256 2.372994 1.040232 0.245068 -0.644071 -0.887935 -0.002916
2 -1.642391 2.574329 0.986019 0.579850 -0.404306 -1.381026 0.000384
2 -1.547229 2.070518 1.278697 -0.215629 -0.978326 -0.477465 0.000866
2 -1.366986 2.812555 1.626767 -0.804806 0.295652 0.954563 0.088046
1 -2.796987 2.286858 2.642652 -0.046523 -0.671159 -0.319943 -0.009657
2 -1.513016 2.062639 1.078685 -2.395226 -0.424362 -0.371121 0.001056
2 -1.471929 2.483516 1.873590 0.142441 0.116157 -0.129720 0.037859
1 -2.464336 1.849110 1.532086 0.305853 -0.135490 0.121614 -0.022794
1 -2.552569 2.373125 2.859972 -0.459915 1.112071 0.993673 -0.398696
2 -1.735248 2.487045 0.344740 -0.478402 0.320647 -0.914984 0.035072
1 -1.753222 2.593316 0.548981 0.935661 -0.698312 -0.264601 -0.001643
2 -1.892729 2.708667 1.726202 1.365851 -0.350232 0.167407 0.000023
1 -1.989343 1.953921 2.200619 -0.825643 0.185031 0.780231 -0.000559
2 -2.369950 2.344142 2.447157 -0.726522 0.216902 0.631664 0.060642
2 -1.929838 1.725084 1.873917 -0.604155 -0.828002 0.255640 0.735622
1 -2.846327 1.585341 2.881839 -1.438467 -1.437609 0.058734 0.030039
2 -2.169184 2.107671 2.042263 0.645491 -0.716003 0.059811 0.000325
2 -2.955574 1.785736 1.027774 -0.504960 -0.813893 0.272015 0.000036
1 -0.859823 2.851721 1.231275 0.696218 -0.388571 -0.177318 -0.000663
2 -2.383679 2.154827 0.858258 -0.453894 -0.334781 -0.250620 0.072018
2 -1.510917 2.749953 2.777773 1.133337 0.531031 1.124070 0.000071
2 -1.921143 2.484121 1.381447 0.406564 0.390819 0.355610 0.020165
1 -1.442403 2.064415 0.584774 0.776969 -0.842130 -0.300626 -0.000678
2 -3.013545 2.304276 2.563563 -0.014420 -0.236995 1.006521 0.002567
2 -2.310714 2.827822 2.301164 -0.147515 -0.445042 0.799035 0.018974
2 -1.696567 2.759729 0.882076 -0.468300 -0.182002 0.249282 0.000698
2 -1.172004 1.933048 1.824418 0.042938 -0.337210 0.870679 0.000004
2 -2.479480 1.780737 2.833521 -0.679778 0.009007 0.739022 0.003149
2 -1.574802 1.857059 2.128979 1.818767 0.962262 0.436321 0.004245
2 -1.101597 2.148212 2.134893 -0.046104 0.085831 -0.286701 0.002836
2 -2.437017 2.680615 2.187782 -0.001017 0.094418 0.037674 0.033286
2 -2.828617 2.584231 2.210385 -0.757989 0.739219 -0.225299 0.000068
1 -1.328129 2.343316 1.054032 0.803048 0.952360 0.942807 -0.001776
2 -2.985470 1.854482 2.673747 -0.068413 0.661082 -0.360486 0.000090
2 -1.356323 1.887762 1.010212 0.526324 -0.956029 0.112851 0.001548
1 -2.834477 3.030258 1.712993 -0.553602 0.188360 -0.801812 -0.365527
1 -2.541593 2.377216 2.717076 0.425881 -0.363280 1.066009 -0.415215
2 -1.794238 2.939061 2.525971 0.368493 0.212859 0.451503 0.000285
2 -1.866762 2.223570 2.160942 1.961191 -0.621585 -0.370609 0.123746
2 -2.884223 2.853797 1.209272 0.161124 1.784855 -0.180516 0.000191
2 -1.485671 2.575013 2.122735 -0.518419 0.859788 -1.049326 0.001747
2 -1.247065 1.647836 1.578155 -0.329932 -0.473497 -0.236580 0.028101
2 -2.318880 1.991679 0.918429 -0.052402 0.309124 -0.571866 0.006906
2 -1.802612 1.917733 2.136478 -0.691385 -0.381186 -0.784703 0.003955
2 -2.664429 2.813371 1.581276 0.227071 0.132721 -0.868184 0.000299
2 -1.353424 1.884636 2.301224 0.555659 -1.077731 0.141415 0.003989
2 -1.635476 1.620334 2.531378 -0.773821 -0.524869 -0.190419 0.001675
2 -3.106641 1.895497 1.594882 -0.063289 -1.972108 0.626737 0.000075
2 -2.959094 2.734275 1.566389 0.779245 0.163580 0.527666 0.001687
2 -1.993586 2.074862 2.826679 -0.091656 0.656255 0.946241 0.000091
2 -1.710164 2.500322 1.636895 -0.202443 1.038046 0.239194 0.001586
1 -1.328535 2.483733 1.839149 1.127448 -0.315913 0.607485 0.030595
2 -1.000164 2.848974 3.006074 1.546687 -0.131768 0.429747 0.787867
2 -1.941096 1.684116 2.751387 -0.795836 0.304573 0.790719 0.039668
2 -2.112839 2.567085 1.917837 1.405254 0.834855 -0.347615 0.001045
2 -2.381411 1.693232 1.932324 -0.544624 -1.406693 -0.011461 0.000649
2 -2.600126 2.570265 1.503890 -1.276088 0.588508 -0.548497 0.000146
2 -2.743917 2.015076 1.590243 0.100991 -0.269410 -0.349355 0.001019
2 -1.505016 2.181108 1.506094 -0.080698 0.027718 1.618400 0.000137
2 -1.665310 1.647974 2.759435 -0.066898 -1.441492 0.951400 0.100530
2 -3.030348 2.349053 0.913243 -1.312654 -0.583534 0.136747 0.000467
1 -1.855595 2.400204 1.900831 -0.126776 -0.802701 -0.318742 -0.008900
1 -0.945052 2.687876 1.924627 -0.489225 -0.492593 -0.705898 -0.282091
2 -2.615755 2.147542 2.123987 1.055158 0.204600 0.239140 0.004192
2 -2.221087 2.131690 2.898000 0.177682 0.698484 0.632455 0.000121
1 -1.096277 2.361528 2.029568 1.807848 -0.577658 -0.405270 -0.006270
2 -2.727011 2.351036 1.444195 -0.114666 0.757777 -0.025709 0.000077
2 -1.932817 2.301207 2.035775 0.340582 0.422101 -0.467970 0.017032
2 -1.687389 2.130573 2.836237 -1.658718 -0.587371 1.307632 0.000009
2 -2.865069 2.751356 0.351101 -0.239071 -0.723803 -0.701122 0.002966
2 -2.896822 2.858169 1.804004 1.102506 0.876686 0.111315 0.001046
2 -2.569090 1.934669 1.334076 -1.005551 -1.548267 -0.548705 0.258963
1 -2.992869 2.114062 2.134484 0.043612 0.141466 -1.092215 -0.007350
2 -2.025489 2.521097 2.399832 -0.325293 -1.709959 0.011056 0.000036
2 -0.968748 2.553168 1.461133 0.666374 -0.666832 -0.817429 0.042737
2 -1.975282 2.146323 2.140149 0.555534 -0.867698 -1.015032 0.113756
2 -2.135372 3.101196 2.398445 1.050718 0.719320 -0.781841 0.017381
1 -2.151649 2.535960 1.342186 -1.304067 -0.800306 0.042706 -0.847910
2 -1.781148 1.869758 0.447110 0.475599 -0.373120 -0.195559 0.000058
1 -1.351252 2.569305 0.597299 -0.417232 -0.215332 0.919997 -0.287436
1 -2.390697 2.893152 0.214746 -0.568060 0.654365 -1.262315 -0.035180
2 -2.854693 2.014020 0.616722 -0.841619 -0.318044 0.460610 0.000020
1 -1.586439 2.495839 0.361665 0.830496 0.733232 -0.332761 -0.013574
1 -1.193353 1.760147 0.203196 0.998044 -0.780085 -0.724847 -0.007617
1 -2.114090 2.418201 1.355259 -0.288853 -0.143640 1.171966 -1.290375
1 -2.100482 2.382405 1.218009 -0.182855 0.004515 0.266788 -0.443483
2 -2.386047 2.854807 0.795739 -0.605912 0.345761 0.228146 0.006271
2 -1.795550 2.242864 0.846596 0.112585 -0.650777 0.247861 0.000154
2 -2.664380 2.941737 1.036837 -0.773713 0.706910 0.561449 0.001413
2 -1.886592 2.149660 1.312601 0.159622 -0.528179 0.194860 0.003117
2 -3.076279 3.073975 1.105125 -1.431111 0.757902 0.933941 0.009041
2 -2.620156 1.535279 0.552509 0.100260 -1.540735 0.649728 0.000081
2 -1.396377 2.389664 0.431464 -0.628076 0.049161 -0.427784 0.001644
2 -2.199164 2.732804 0.352923 0.172051 -0.482478 -0.896003 0.005494
2 -2.252443 1.961988 0.748799 1.924400 0.301654 0.269737 0.002619
2 -2.370100 2.623115 2.308208 0.177969 -0.426732 -0.532393 0.033472
1 -2.059653 2.181077 1.487268 1.840030 1.220233 -1.461882 -0.105144
2 -1.813742 2.691240 0.447259 0.324478 0.103141 -1.234408 0.078810
1 -2.937892 2.384695 2.050148 -1.358088 0.870714 0.220154 -0.006859
2 -2.772988 2.102664 2.055601 0.939345 -1.062827 0.578483 0.015066
2 -1.154846 2.052291 1.057311 -1.425599 -0.676051 -0.413853 0.017345
1 -1.300861 2.054403 2.291002 1.021800 0.843131 -0.919613 -0.011925
1 -1.912072 2.173287 2.454857 1.630262 -1.469727 0.098668 -0.002929
2 -1.518687 1.826324 0.687851 0.154920 -0.671733 0.186635 0.000175
2 -2.808326 2.835719 2.281434 0.417613 1.447422 -0.952167 0.000062
2 -3.119680 2.970532 1.577370 -0.345490 -0.082520 -0.084691 0.118719
2 -2.966041 1.732611 2.137492 -0.266335 -0.060060 0.188129 0.003850
2 -1.089273 2.294914 1.060692 -0.760536 0.398064 0.615878 0.017499
2 -1.255105 1.712975 3.050830 -0.709069 -0.073682 1.831348 0.003638
2 -2.669305 1.805919 2.191191 0.091593 0.238731 0.079372 0.000073
2 -2.587551 2.548668 1.134565 -0.713847 -0.953573 -0.610380 0.000132
2 -2.609600 1.728902 0.725664 -0.644478 -0.064679 0.883221 0.000077
2 -2.292834 1.998782 0.372478 -0.835134 -0.646239 -0.383885 0.000170
2 -2.142071 2.607353 0.458956 0.468834 0.660951 0.453355 0.013965
2 -2.416128 2.639569 0.384974 0.408936 -0.411335 0.058523 0.000435
2 -1.819151 3.006745 0.752553 -1.522992 0.342903 0.459906 0.001586
2 -1.319973 2.564194 0.382542 0.634011 0.683339 -0.750573 0.002840
1 -1.144770 2.345544 1.537150 0.563858 -0.942900 1.915557 0.000649
2 -2.561687 2.666442 0.798506 0.875504 0.129475 0.516675 0.000142
2 -1.785938 1.584533 0.569955 -0.128192 -1.198885 0.464303 0.001925
1 -1.498932 2.554049 0.559280 0.633835 -0.537034 0.408369 -0.329256
2 -1.259685 2.715461 0.514655 -0.645177 0.449287 0.089304 0.005903
1 -2.688657 2.188507 1.671854 -1.155613 1.087264 -0.163202 -0.000239
2 -1.420381 1.725856 0.320919 0.588437 -1.435551 -0.214183 0.000053
2 -2.614456 1.837348 0.254545 -0.678224 0.090381 -0.342028 0.000970
2 -2.754218 2.592431 1.307987 0.792206 -0.556830 -1.490082 0.000213
2 -1.452659 2.246565 2.163147 -1.170816 0.440257 -1.234803 0.000366
2 -1.654378 1.990821 2.215078 -0.761228 0.138440 1.688511 0.006837
2 -2.472352 2.440183 2.466957 1.116199 -1.031660 0.251898 0.060692
2 -2.433369 2.129391 1.757764 -0.092049 0.742176 -0.282774 0.000030
2 -2.948338 2.162857 2.939279 0.141976 -0.798501 -0.121827 0.000021
2 -2.242802 2.474929 0.448185 0.574515 -1.051042 0.055298 0.051475
2 -2.225404 2.378519 0.339925 1.053568 1.158620 -0.028813 0.043801
2 -2.570959 3.033281 0.382592 0.670838 0.255701 -0.312771 0.000167
2 -1.000574 2.503966 1.117271 1.023084 -1.007277 -0.667716 0.000161
1 -2.522042 3.016251 2.809633 0.954644 0.463358 -0.008591 0.026746
2 -3.037071 2.135658 2.650777 0.162685 -0.666546 0.545093 0.001703
2 -2.450864 2.274945 2.939229 -0.771713 0.030566 0.453634 0.013307
2 -2.003766 2.505544 1.513803 0.131069 -0.922549 1.640167 0.021381
2 -1.212895 2.082215 0.517503 0.809594 1.174473 -0.302189 0.000132
2 -1.083832 2.474072 1.418501 1.419550 -1.299909 1.005698 0.045102
2 -1.255500 3.075617 0.983957 -0.630598 0.553597 -1.664935 0.079192
2 -1.100498 2.536399 0.789289 -0.500599 -0.339885 -0.559031 0.000222
2 -1.085656 2.572463 0.544502 0.710460 -1.026929 0.492254 0.051007
1 -2.252018 2.772501 0.958763 1.223989 -0.200262 0.958183 -0.490960
2 -2.006841 2.106384 0.324632 0.244209 -0.089476 0.110989 0.000038
2 -1.922638 2.895365 0.547455 0.260238 0.352358 0.491294 0.008055
2 -2.602655 2.202499 3.045663 1.007726 -1.807683 0.023024 0.084755
2 -2.613498 1.675632 2.482815 -1.393548 0.436077 0.524557 0.001327
2 -2.612231 2.039918 2.384972 -1.141548 1.041808 0.266658 0.000139
1 -1.475162 2.132442 2.453562 -1.037549 1.130077 0.243643 -0.016555
2 -1.320819 2.844116 1.139300 -1.716863 0.217509 -1.498093 0.000015
2 -2.502475 1.936690 0.885589 1.465332 0.266430 0.655397 0.001563
1 -1.791589 2.834032 2.758811 2.967433 -0.765918 0.605220 0.000084
2 -0.846119 3.097865 0.452522 0.003129 0.131594 -0.326840 0.000409
2 -2.680502 2.525075 1.950253 0.031414 -1.450310 -1.295449 0.000073
1 -1.278125 2.786271 2.534695 0.073594 -1.910543 -0.766122 0.000003
2 -1.772291 2.451372 2.435100 -1.263919 -1.621606 0.939976 0.000281
2 -2.235650 2.723738 1.918789 0.978410 -1.220162 -1.473757 0.001037
1 -2.296786 2.901195 0.935191 -0.253161 -0.473568 1.810610 -0.488830
2 -3.015104 1.787432 1.299974 0.162719 -0.001112 -1.825643 0.004480
2 -2.019785 2.760266 0.703738 -0.437569 -0.927378 -1.466148 0.026110
2 -2.423530 2.070273 2.531617 -0.343132 -0.678170 -1.832589 0.000167
2 -0.840142 1.810522 0.793176 0.593240 0.469802 -0.004117 0.048299
1 -1.082773 1.977161 1.176366 -0.287611 -0.458124 0.216096 0.016399
2 -1.980476 1.785549 2.556041 0.278726 -0.602604 -1.405655 0.000271
2 -1.626214 2.953486 0.394656 0.597401 -0.011386 0.413690 0.013856
2 -2.082812 2.853788 0.601533 -0.164615 -0.083151 1.215665 0.031114
1 -2.327265 3.054432 0.385962 -0.872752 0.187046 0.636662 -0.022701
2 -2.558073 2.712119 0.559342 0.879434 0.339079 1.202782 0.000238
2 -1.436154 2.750436 0.522336 -1.129078 0.609506 0.344351 0.039925
2 -1.799509 1.646555 2.737194 -0.163405 -0.348218 -0.889104 0.144026
2 -2.943174 1.822513 3.096286 0.256024 0.378387 -0.086038 0.024931
2 -2.828435 1.558613 3.025441 -1.331537 -0.979210 -0.180989 0.038820
2 -1.198337 2.250114 2.538292 -0.752525 -0.180101 -1.616486 0.000008
2 -2.781121 1.682523 1.703788 1.040578 -0.969058 -1.342243 0.017895
2 -1.467357 2.737689 1.686151 -1.144824 -1.297581 1.007810 0.088193
2 -1.673049 2.762789 1.491222 -0.092944 -1.034867 0.571183 0.000074
2 -1.367248 1.773579 2.038157 0.812680 0.682147 0.731011 0.000119
2 -3.066417 1.987350 0.811329 -0.063100 0.491746 0.332317 0.000270
2 -2.746479 2.414831 2.790011 0.964109 0.460992 0.491520 0.028694
2 -1.321646 2.519784 2.224530 -0.078948 -1.772639 -0.327800 0.000940
2 -2.551406 1.900707 1.921237 -1.336301 1.176961 0.079228 0.000197
2 -3.056355 1.627995 2.875371 -0.249658 -0.173748 0.999203 0.212638
2 -2.970669 1.922684 0.257256 0.267659 -0.562170 -0.965767 0.031402
1 -2.382932 2.038437 1.414557 -1.348760 0.572219 -1.757142 -0.024839
2 -1.573860 2.796968 0.551782 -0.817913 -0.832988 0.083233 0.040993
2 -2.578291 1.895363 2.636613 0.510470 1.308816 -0.846479 0.000168
2 -1.596451 2.885916 2.973623 -0.198264 -0.734870 -0.372422 0.000077
2 -3.108751 2.868492 0.261670 -0.986652 -0.724865 -1.041781 0.003490
2 -0.993222 2.171254 1.043870 0.965846 0.296152 0.119243 0.018183
2 -0.979887 2.659323 0.588998 -0.267877 0.512867 0.371668 0.050824
2 -0.988321 2.155409 0.668360 -0.614663 0.244553 -0.148898 0.000184
2 -0.856329 1.692719 0.684605 0.488093 -0.895931 -1.973175 0.014423
2 -1.248405 2.890886 3.089259 -1.377782 -1.369335 0.655179 0.001327
2 -1.407098 2.860633 1.781878 -1.063181 -0.874523 1.114634 0.016838
1 -1.510586 3.019170 0.484727 -0.113641 -0.195208 1.288452 0.013708
2 -1.814324 1.641381 2.909339 0.731942 0.069656 -1.149626 0.011529
2 -2.313018 1.724931 2.785615 0.048717 -0.900644 -1.260932 0.003668
2 -2.057136 1.678735 2.256281 -1.126321 0.467453 1.520820 0.000382
1 -0.884668 2.798222 1.551664 -0.833186 0.449562 0.794637 -0.008911
1 -2.824671 3.022838 0.488373 1.360451 0.597268 -0.377240 0.006155
1 -2.809085 2.530747 0.535756 1.504261 -0.622472 0.613099 -0.009790
2 -2.379985 2.909725 2.174934 -0.555898 -0.138822 0.113985 0.011978
2 -2.253354 2.958626 2.967135 1.812739 -0.770922 -0.060404 0.002271
2 -2.399021 3.048086 2.892677 0.823734 1.978705 -1.436646 0.029024
2 -2.975270 2.630672 1.778481 0.693414 0.031038 -0.102746 0.000454
2 -2.832990 2.523182 2.728498 1.455541 -1.177140 1.076206 0.027030
2 -2.705430 2.618287 3.020846 -0.386484 -0.463205 -0.432186 0.000021
2 -2.825652 2.968461 1.599682 -1.244628 -1.021361 -0.300955 0.182428
2 -1.654082 2.684654 2.486343 0.576590 -2.514805 -1.570614 0.000047
2 -3.007781 3.069332 2.607287 0.074717 -0.298342 -1.236942 0.000439
2 -1.263939 2.336838 2.877784 -0.599897 -0.470346 -1.392382 0.000002
2 -2.768994 2.595992 0.351136 0.841627 0.871175 1.049268 0.004146
2 -1.795586 2.650888 0.311448 0.762342 -0.845375 0.774907 0.061796
2 -0.873531 2.301263 1.414678 -0.513125 -1.006741 -1.478120 0.721271
2 -0.995621 1.782325 0.550522 -1.036299 -0.353454 -0.705894 0.000499
2 -2.463027 2.812561 2.366321 1.207824 -1.977518 -0.586401 0.009670
2 -1.078851 2.931798 2.998012 -0.321002 0.153840 0.834058 0.787094
2 -2.899870 3.031311 2.788857 -0.684654 -0.569274 0.387666 0.000425
2 -1.180617 3.062101 2.746611 0.711054 -0.185874 0.393413 0.000734
1 -2.910716 1.750924 0.420479 1.443469 -0.770391 -0.119866 -0.021638
2 -2.858356 2.238285 0.835040 1.774865 -0.243120 0.017037 0.000341
2 -0.999761 2.974754 0.940046 -0.029470 -1.046195 0.061422 0.000021
2 -2.758478 2.999961 2.502327 -0.851823 -0.901192 -0.856285 0.000040
2 -1.752392 3.046322 1.279373 0.819347 -0.562035 -0.401587 0.000007
2 -1.072013 1.853441 2.830324 -1.960777 -0.386207 -0.825051 0.000006
2 -2.059756 1.555169 0.500164 -0.835557 -0.009725 0.701522 0.006021
2 -1.391575 1.550780 2.404355 -0.958777 0.088931 -0.492548 0.000498
2 -2.416520 1.588157 2.669001 0.724645 -0.104632 1.446628 0.000716
1 -3.079918 1.562870 1.656756 -0.286170 0.281695 0.544187 -6.000846
2 -1.511741 1.613899 0.936489 -0.128706 0.501907 -1.062867 0.002107
2 -2.458360 1.654007 2.286038 0.939498 0.701066 0.257546 0.000095
2 -2.903910 1.639746 1.791755 -0.404961 0.644945 0.022739 0.021431
1 -2.367767 1.590998 0.733636 -0.191085 0.518871 0.674327 0.000109
1 -3.032797 1.677401 1.436887 -0.966635 -0.645576 0.200116 -1.082143
2 -2.511861 1.579808 1.586372 0.156734 0.654564 0.444894 0.000028
2 -0.816805 1.678008 2.706624 -0.049396 1.225073 0.021302 0.044893
1 -2.927934 1.572787 2.041243 0.714791 0.165883 -0.508073 -1.199450
2 -2.952854 1.620298 2.577061 1.402402 -0.164383 -0.200255 0.000217
2 -1.053210 2.998043 1.549220 -0.222522 -1.068545 -0.301360 0.000209
2 -0.964461 2.700447 1.677068 -1.096682 0.652533 -0.901132 0.048927
2 -1.134550 1.578649 0.297101 0.153783 0.867274 0.618510 0.000535
2 -1.750278 1.661675 3.071294 1.130123 0.201051 -0.938765 0.036639
1 -1.603586 1.597290 0.770864 0.304651 1.055752 0.699574 -0.000402
2 -1.354637 1.529263 2.712741 -0.539384 0.340880 -0.959162 0.000024
1 -2.957242 1.547816 1.946388 1.331917 -0.196720 0.226016 -1.652110
2 -1.566851 1.543230 2.275676 -1.247109 0.558546 -0.529500 0.175143
2 -2.702007 1.615079 2.647328 1.168632 1.019204 0.481437 0.001337
2 -2.432847 2.030329 3.063365 1.390939 -0.657821 -0.595868 0.000146
2 -2.311717 3.082616 2.162501 0.370157 -0.433297 1.791826 0.002960
2 -1.802410 3.035233 0.553032 0.451754 -0.911520 0.075594 0.003507
2 -1.206997 3.041206 2.165069 -0.169408 -1.066748 -0.066583 0.001401
2 -2.018472 3.053425 0.779950 -0.032749 -1.001400 1.069688 0.004030
1 -0.855015 3.050103 2.494984 -0.445990 -1.118584 1.617411 -0.005707
1 -1.158272 1.554615 1.498933 -0.635721 1.079572 0.838401 0.003323
1 -2.990025 2.537207 3.041168 -1.506806 -0.288332 -1.209887 -0.003755
2 -3.025611 2.700701 0.132431 0.318107 0.061187 -0.476645 0.072250
1 -2.345410 2.659746 0.127779 -0.219450 -0.183187 -0.889928 -0.011486
2 -1.901578 1.932708 0.147439 1.716083 -0.150547 -0.167901 0.004177
1 -2.675167 2.014276 0.180331 -1.487759 -1.246780 -0.132260 0.003991
2 -2.833704 1.959706 0.209168 1.406994 0.432550 0.236989 0.038168
2 -2.139261 1.600017 0.243908 0.190591 0.167251 -0.011545 0.002300
2 -1.371929 2.522835 0.184832 -0.993256 -1.711642 0.299249 0.000626
2 -2.227016 2.903488 0.164854 0.714020 -0.190166 0.201461 0.006312
1 -0.915351 2.177677 0.198617 -0.082807 -0.504176 0.586463 -0.196053
2 -2.273435 2.519884 0.210950 -0.373956 1.060614 0.623469 0.005369
2 -0.853187 1.783807 0.236446 -0.841223 0.073527 1.499868 0.003492
2 -0.808383 2.771350 2.668587 -0.064850 0.494681 0.639869 0.007936
2 -0.807999 2.207749 1.396283 -0.072044 1.650270 -0.586711 0.702006
2 -0.844026 2.663691 0.340777 -0.736441 -0.220512 -0.307529 0.002665
1 -3.036654 1.630907 1.995451 1.341652 1.199389 0.151391 -1.681653
2 -2.182990 3.094678 0.848803 -1.110196 -0.521721 -0.070880 0.026282
2 -1.071532 3.109008 2.287183 -0.358229 -0.258539 -0.949428 0.085343
2 -1.587524 3.054176 1.755856 -1.165472 -1.247701 1.844076 0.000035
2 -3.092070 1.883416 2.393201 0.598575 0.391218 -0.432133 0.000048
1 -2.821676 3.094428 1.831268 -0.416571 0.024397 1.360587 -0.548199
1 -2.606097 3.063908 0.096979 0.099865 0.901272 -1.018219 -0.875560
2 -2.902279 2.501126 0.198891 0.312072 0.569056 2.094983 0.000367
2 -1.057242 2.249078 0.000685 0.668027 -0.616817 -0.411344 0.000156
2 -1.170934 3.004121 0.000835 -0.603849 1.366322 -1.206067 0.000234
1 -1.031772 1.885762 0.015457 1.039245 -0.568640 -0.753874 -0.011141
2 -2.166461 1.951687 0.068077 0.428591 0.349415 -0.427600 0.000508
2 -1.230194 1.620647 0.067549 -0.134570 -2.155879 0.281770 0.001424
2 -1.838090 2.675867 0.035384 -0.242490 -0.113554 -0.510673 0.040286
1 -1.930478 2.950202 0.073233 0.636916 -0.381302 0.272670 -0.333770
2 -1.751472 2.724036 0.145129 -0.290098 -0.946571 1.282472 0.040061
1 -2.348339 2.042568 0.140266 0.730366 0.060036 0.617251 -0.002509
2 -1.288541 1.784799 -0.076114 -0.825117 -0.937224 -0.627284 0.000248
2 -0.965194 2.650338 -0.065987 -1.335901 0.714069 -0.073647 0.068136
1 -1.814052 3.015337 0.003716 -1.530697 0.570869 0.904524 -0.381498
2 -1.757506 2.826356 -0.021740 0.512636 0.170241 -0.148756 0.006136
2 -2.372878 2.546170 -0.020045 -0.093852 0.817564 0.412079 0.003060
2 -1.880712 1.865341 -0.015326 0.535711 -0.826690 0.057191 0.004145
2 -1.944897 2.404028 -0.045782 0.057199 0.438532 -0.691884 0.000896
1 0.115714 -2.657263 1.387064 0.960477 -0.679502 0.715090 -10.071854
1 -0.037524 -2.580550 1.502860 -0.640667 -0.712225 0.239725 -12.145081
1 0.245530 -2.777395 1.420312 -0.110496 -1.690169 1.420744 -8.717884
1 -0.342314 -2.609395 1.528258 -0.528457 -0.146978 0.471025 -7.111686
1 -0.221660 -2.484611 1.372738 0.246287 0.010307 0.871936 -9.821547
1 -0.209932 -2.666546 1.447978 -1.299248 0.001520 -0.296761 -8.275977
1 -0.171849 -2.563669 1.513247 -1.162888 -0.512284 0.008589 -10.551377
1 -0.001893 -2.526726 1.398459 1.049788 0.665954 1.669248 -11.671737
1 0.004361 -2.336367 1.428339 0.096506 -0.148296 -0.509908 -11.627357
1 -0.152426 -2.641681 1.273336 1.307722 -2.251721 0.988900 -4.150942
1 -0.243755 -2.730453 1.371529 0.375188 0.411973 0.337146 -3.227724
1 0.101613 -2.789890 1.430196 -0.257897 1.909716 1.044567 -7.956441
1 0.200996 -2.985095 1.356202 -1.716351 -0.601022 -0.490579 -3.055940
1 0.125216 -2.517171 1.253427 -0.421017 0.017559 0.900276 -10.867542
1 0.289638 -2.610107 1.220536 0.142826 0.602685 -0.361300 -8.735494
1 0.384013 -2.699469 1.434290 -0.374073 0.633061 0.656523 -11.463629
1 0.036457 -2.500132 1.488889 -0.021958 0.515596 0.113913 -11.260137
1 0.021682 -2.736429 1.371919 1.765177 0.323577 -0.488842 -7.903651
1 0.186486 -2.727802 1.334327 -0.635629 0.156497 -0.064731 -8.037920
1 0.231195 -2.550174 1.312797 -0.570507 0.747067 0.294152 -9.895009
1 -0.051537 -2.891238 1.542834 0.172348 0.378771 0.994501 -3.455947
1 -0.348055 -2.483332 1.271261 0.347761 0.381278 -0.513434 -5.308476
1 0.101038 -2.587135 1.475811 1.488937 0.396005 -0.208975 -12.740063
1 0.043997 -2.578385 1.277471 -2.226805 1.325386 -1.004634 -10.447508
1 -0.017033 -2.677066 1.295536 0.504941 -0.199910 1.331161 -7.741621
1 -0.211708 -2.382837 1.410876 -1.370740 -0.810812 -0.212568 -11.727764
1 0.324393 -2.489520 1.338720 -0.246079 -0.644388 -0.429213 -11.844826
1 0.139443 -2.626063 1.258556 -1.616367 -0.710208 1.051295 -8.974476
1 0.081330 -2.731531 1.215890 -0.180854 -1.753538 0.372466 -4.549887
1 -0.033171 -2.823429 1.407449 -2.209683 -1.152331 -1.275654 -4.448588
1 0.283093 -2.502212 1.211909 -0.822508 1.341450 -1.839996 -10.362560
1 0.180122 -2.780725 1.532700 0.653516 -1.219403 -0.713047 -11.268519
1 0.116356 -2.696497 1.115836 0.680717 -0.641441 1.171933 -3.824543
1 0.113742 -2.524570 1.381898 0.166824 -0.253192 -0.795842 -12.026084
1 0.231211 -2.691182 1.154395 -0.674370 -0.171409 0.682660 -5.485717
1 -0.007629 -2.635105 1.401854 0.361700 0.097499 0.477572 -11.728510
1 0.142546 -2.472666 1.516325 -0.011854 -0.329466 0.768333 -10.434980
1 -0.184423 -2.536492 1.257286 -0.700292 0.614211 1.658357 -9.412294
1 0.282558 -2.570023 1.398363 -0.873710 -0.370719 -0.907357 -11.338107
1 -0.115174 -2.447489 1.155466 -1.229722 0.060538 0.716331 -7.574080
1 -0.116891 -2.606480 1.409183 0.642661 1.890484 0.481483 -9.634012
1 -0.008206 -2.788060 1.507241 -0.878806 1.872391 -0.587447 -8.807664
1 -0.167410 -2.433833 1.499429 -0.911372 1.053785 1.147852 -11.644695
1 -0.379434 -2.611673 1.357255 0.968382 -0.335957 0.613990 -4.813046
1 0.062744 -2.606604 1.173660 -0.352102 0.596242 0.669445 -7.782687
2 -0.555990 -2.694050 1.254260 0.239056 -0.627995 -0.160021 0.000502
1 -0.424716 -2.501539 1.340868 0.458879 0.508334 -0.496709 -4.281050
1 0.293330 -2.682778 1.378290 -0.340293 0.538256 0.859819 -10.314060
1 0.094810 -2.378134 1.247516 0.478601 0.304657 -0.547681 -11.982262
1 0.195663 -2.883854 1.493802 -0.424585 1.171372 -0.285072 -8.402987
2 -0.683067 -2.986930 -1.908523 -0.240093 0.005830 -0.447173 0.002183
1 0.054269 -2.701004 1.467687 -0.181394 -0.660534 1.852545 -12.101507
1 0.181083 -2.685337 1.468047 0.502530 -0.654325 1.444919 -11.477284
1 0.394099 -2.602844 1.488284 1.042011 0.823420 -0.405227 -10.252377
2 -0.616247 -2.801930 -2.207424 -0.099871 -0.742206 -0.350203 0.013201
2 0.135988 -2.339663 0.325056 0.092317 0.402168 -0.600139 0.000018
1 0.210063 -2.579697 1.508507 0.448068 -0.273355 1.560184 -12.985570
1 0.329950 -2.788367 1.334004 1.041291 -0.493643 0.474297 -8.597661
1 -0.077049 -2.742122 1.194237 -0.145861 0.427972 1.414888 -1.942648
1 -0.123091 -2.501718 1.358615 -0.513095 -0.831367 0.110099 -10.172779
1 -0.211214 -2.615715 1.345281 0.089887 -1.624485 0.165550 -6.816272
1 0.279133 -2.383379 1.144244 0.705753 0.756847 0.229355 -9.076334
2 0.258288 -2.955294 -2.275744 0.453937 0.501631 -0.249528 0.000433
1 0.142230 -2.437897 1.325193 0.328279 0.757125 -0.642000 -11.771238
1 0.162091 -2.860335 1.348989 -0.179780 0.518130 1.282890 -4.983583
1 -0.430336 -2.567314 1.466163 0.342106 -0.122530 -0.208341 -5.894430
2 0.359240 -2.872985 0.014060 0.959462 0.090509 -1.289557 0.460542
1 -0.069594 -2.581059 1.315227 -1.681643 -0.115094 0.310980 -11.244368
1 -0.074235 -2.466309 1.458587 -0.179403 -0.335953 -0.651430 -12.258795
1 -0.371719 -2.479664 1.517919 0.725448 2.448700 1.169658 -6.528678
1 0.372539 -2.620654 1.357049 -1.010414 0.606558 0.495929 -11.728003
1 0.055761 -2.436184 1.402976 1.141897 0.128840 0.342199 -12.467140
1 0.320569 -2.770383 1.481926 0.093584 -1.425045 -0.372177 -9.294632
1 -0.229833 -2.383029 1.160972 0.642818 0.506870 -1.014279 -3.988414
1 -0.273389 -2.514828 1.496548 -1.064346 0.286810 -0.185527 -9.314535
1 0.253801 -2.893963 1.409201 0.029600 -1.007571 -1.271779 -8.134550
1 -0.292246 -2.557801 1.317334 0.265484 -0.822507 1.326163 -6.916305
2 -0.203416 -2.543461 0.512903 -0.266079 0.263815 0.896669 0.014022
1 0.178285 -2.334921 1.184470 0.161729 -1.159066 -1.255637 -11.308673
2 -0.255693 -2.834971 -2.924450 0.615461 0.373918 -0.511782 0.025999
1 -0.047473 -2.370517 1.094108 0.387776 -1.253111 -0.995938 -8.077171
1 0.323849 -2.570587 1.136790 0.802498 -1.589721 0.184711 -6.461490
2 -0.615362 -2.751686 -0.547288 0.056158 0.305786 -0.313236 0.010203
2 0.148277 -2.577587 -2.905046 -0.068035 -0.795772 -0.394728 0.000069
1 -0.325017 -2.368144 -0.590746 -0.456235 0.606547 0.412014 -0.002435
1 -0.164297 -2.434933 1.288563 -0.030902 -0.788585 -0.364923 -10.932051
1 0.006981 -2.470820 1.051655 -0.429554 0.770506 -0.640127 -4.438068
1 0.203382 -2.437949 1.232181 0.219597 -0.243095 -1.306560 -10.817636
1 0.377352 -2.547951 1.269207 -0.277141 -0.024254 1.285573 -11.465180
1 0.234517 -2.419408 1.359852 -1.823151 -0.800148 1.892441 -10.922659
1 -0.284642 -2.746172 1.521301 -0.331877 -1.024622 -0.962808 -3.367324
1 0.159372 -2.405942 1.437436 -0.784364 0.372112 0.678225 -12.111574
1 -0.092135 -2.693033 1.450410 0.797588 -1.250094 0.382588 -7.380126
1 -0.286521 -2.576097 1.419193 -1.375324 1.957994 -1.478379 -7.586084
1 0.206208 -2.498397 1.440950 0.163854 -0.177173 -0.547976 -11.037939
2 -0.678662 -2.460350 -2.020036 0.502547 -0.719876 -0.574993 0.007512
1 0.193384 -2.554948 1.178164 -0.702573 -1.511746 -0.193785 -9.426450
1 0.270311 -2.337909 1.247428 -0.015196 -0.836641 -0.542568 -10.269530
2 -0.206735 -2.806006 -0.305605 -0.183889 -0.488479 -0.585074 0.000019
1 0.299915 -2.648257 1.487107 0.343089 0.936399 -0.202181 -12.899282
1 0.366705 -2.391119 1.352962 1.208016 -0.307576 -0.503470 -11.470268
2 0.230453 -2.770370 -1.262606 -0.377958 0.281214 0.034752 0.003836
2 0.080084 -2.809396 -2.481931 -0.123762 -0.230332 -0.394700 0.000055
2 -0.486604 -2.802033 -0.114722 1.295391 0.374667 0.576108 0.137043
1 -0.257076 -2.783568 0.890716 0.223841 -0.380544 -0.147162 0.092238
1 0.042258 -2.463704 1.301229 -0.031288 -1.590794 1.303468 -12.049998
2 -0.663359 -2.855563 0.256926 -0.368472 0.299466 0.304620 0.002251
1 -0.074658 -2.412115 1.347440 0.044291 -0.599796 0.102721 -12.335290
1 0.335927 -2.448606 1.446365 -0.107591 -1.097168 1.150737 -11.962874
2 -0.085173 -2.956333 -0.971805 0.988156 0.706798 -0.766878 0.032929
1 0.062488 -2.845939 -1.762065 1.383582 -0.406902 0.600862 0.011634
2 -0.154147 -2.734937 0.965238 0.361860 -1.004267 -0.386633 0.099499
1 0.266256 -2.363951 1.458064 -0.482008 1.789423 -0.540753 -13.211428
1 0.041003 -2.480673 1.162569 -0.019715 0.539715 -0.913954 -7.952390
2 -0.443962 -2.446853 0.922749 -1.053247 0.443605 -0.069269 0.915859
2 0.073324 -3.065466 -2.172217 0.404056 -0.338587 1.329588 0.000274
1 0.354844 -2.804462 -2.428433 0.515966 0.424268 0.575643 0.000279
2 -0.076152 -2.597627 -1.014081 0.998350 0.042854 -0.103421 0.000095
1 0.032545 -2.332660 1.150371 -0.092275 -1.566501 -2.015533 -8.076524
2 0.202819 -2.697105 0.252199 -0.463078 -0.428863 -1.097520 0.009957
2 -0.013701 -2.670043 -1.275932 0.671520 0.646307 -0.195401 0.000220
2 -0.440831 -2.712548 -2.679906 0.627632 0.992008 0.667028 0.223789
1 0.323227 -2.539114 1.496125 1.437469 -0.067549 0.256424 -9.957726
1 0.434105 -2.485986 1.505375 -0.647832 -0.843094 -2.141979 -13.677374
1 0.255213 -2.451603 1.520783 0.247510 -0.185526 0.236424 -12.915039
1 0.298657 -2.994840 1.393216 1.000649 -0.631863 0.059191 -3.861393
2 -0.285133 -2.484359 -2.516153 0.748008 0.332329 -0.040152 0.000043
2 -0.293889 -2.347863 -0.024791 -1.493883 -0.060309 -0.181094 0.000091
1 -0.082658 -2.493694 1.255413 -0.748014 -0.095871 0.028621 -11.195358
2 -0.298057 -2.403417 0.226770 -0.082353 -0.197130 1.011121 0.000059
1 -0.223353 -2.343357 1.536098 -0.411595 0.202028 -0.429147 -11.886650
1 -0.468984 -2.677110 -0.556486 0.169519 -0.206032 -0.295958 0.007229
1 0.284719 -2.708466 1.280926 -2.232877 -0.125881 -0.175894 -7.919337
2 0.426485 -2.997885 -1.920661 1.166230 -0.713684 1.305265 0.000246
2 -0.308850 -2.861143 -3.064596 -0.024077 0.438440 -0.233041 0.025991
2 0.021978 -2.404510 -1.322926 -0.875730 0.688327 0.266962 0.001448
1 -0.046381 -2.587068 1.200755 -0.325158 -1.365183 -0.404453 -7.293537
2 -0.464738 -2.538580 -0.753810 -0.122433 1.227537 -0.381865 0.000130
1 0.359547 -2.860739 1.405097 -0.539047 0.550521 0.258410 -7.777141
2 0.320380 -2.749896 0.145836 0.898195 0.697049 -1.584423 0.015921
2 0.033231 -2.791766 -2.788665 1.497018 -0.168241 -0.621083 0.000061
2 -0.044577 -2.666992 0.045334 1.270636 -0.939176 -0.841698 0.000066
1 0.250396 -2.502849 1.082125 -0.472760 0.658185 -0.847414 -5.838027
2 0.374436 -2.405078 -2.792837 1.116420 0.368108 0.330173 0.000151
2 0.215604 -2.925721 -1.850513 -0.483482 -0.023123 -1.228268 0.009659
1 0.036934 -2.670879 -1.505864 -0.171495 -0.772700 0.733430 -0.002581
1 0.134875 -2.528709 1.072924 1.502318 0.441517 0.314964 -4.178704
2 0.039603 -2.839353 -1.596576 0.346082 0.622387 -1.044494 0.011205
1 -0.019216 -2.406546 1.215087 0.338997 -1.749761 -0.067277 -11.539588
1 -0.246942 -2.466966 1.207439 0.364669 -0.273325 0.747576 -5.811512
2 -0.454240 -2.833595 -2.212325 -0.456481 -0.698957 -0.979135 0.009852
1 0.375129 -2.388055 1.513385 -1.418869 1.384524 -0.469456 -10.304404
2 -0.673018 -2.425204 -1.854511 0.074770 0.250208 -0.279079 0.007710
2 -0.639578 -2.929136 -2.082221 0.276719 -0.465764 -0.663023 0.005605
1 -0.510364 -2.492998 1.418746 0.596393 -0.175060 0.024286 -2.770961
2 -0.513833 -2.611354 0.284433 0.943326 -0.215696 -0.715954 0.000192
2 0.024805 -2.606371 0.279697 0.754192 -0.750628 0.621186 0.000961
2 -0.348329 -2.479311 -1.086158 0.648620 0.291724 0.093118 0.000064
2 0.184121 -2.413414 0.771301 -0.521798 -0.363965 1.353697 0.000100
2 -0.356045 -2.949967 0.801445 -0.332589 0.488901 0.826708 0.006679
1 0.155109 -2.447604 -0.923372 0.548502 -0.551461 -0.211596 -0.002670
2 -0.555151 -3.073158 1.535451 0.604137 -0.453640 0.103238 0.000006
2 -0.506060 -2.814890 -2.717881 -0.403959 -0.528123 0.268604 0.223790
1 0.284171 -2.969644 1.499296 -0.053959 -1.735395 0.506813 -6.645694
2 -0.170145 -2.842523 -2.382650 0.708226 -1.568098 1.841208 0.000044
1 0.338034 -2.699051 1.190596 0.171291 1.191072 1.066572 -7.838918
2 0.243818 -2.916105 -1.156704 -0.559781 -1.152836 0.063464 0.003339
2 0.399088 -2.357224 0.151594 0.854399 -0.249682 0.128499 0.000262
2 -0.435701 -2.954425 -0.702156 -0.758928 -2.422013 0.704049 0.002664
2 -0.112183 -2.490494 0.670283 0.819904 -0.776282 -0.211339 0.003206
1 -0.179715 -2.785675 -2.097849 -2.233206 -0.643109 1.236555 -0.000349
2 -0.418798 -2.719273 -1.804083 1.151763 -1.005573 1.088735 0.000029
1 0.080823 -2.842227 1.511971 1.214933 -0.867849 -0.568436 -7.632608
1 -0.493936 -2.837475 -2.470372 0.912119 -0.433464 1.292119 -0.003307
1 -0.493287 -2.878640 0.624833 0.908869 -0.013117 -0.539583 -0.006539
2 0.034235 -2.812323 -2.117386 1.221284 0.118555 0.163083 0.000426
1 0.196253 -2.877116 0.385837 -0.583687 0.946117 1.217507 -0.000763
2 -0.096195 -3.005718 -0.831467 0.245625 0.493968 -1.258355 0.032949
2 0.206830 -2.893137 -1.686149 -1.038354 0.767636 -0.774445 0.016298
2 -0.433203 -2.986100 -1.869497 -0.373535 0.658556 0.250368 0.002065
2 -0.610501 -2.545670 -0.190010 -0.842385 -1.393074 1.116337 0.000131
1 0.049037 -2.363089 1.045855 0.438012 0.862242 1.726704 -6.093869
1 -0.549692 -2.810440 0.001501 0.347849 1.411882 -0.720088 0.138491
2 0.201578 -3.076328 -0.888849 -0.212224 0.254967 0.542598 0.005835
1 0.005115 -2.339705 1.315893 -0.120019 0.622283 0.201524 -13.158672
1 0.375805 -2.587808 0.181477 0.142184 -1.873369 -1.686471 -0.180291
2 -0.294705 -2.579203 0.642010 0.437622 -1.785590 -0.270700 0.012881
1 -0.314372 -2.357207 1.461836 -0.188808 0.687519 -0.629172 -7.193884
2 -0.697691 -2.832890 -0.107708 -0.789763 1.542571 0.240764 0.006075
1 0.410770 -2.525595 1.394628 0.801897 -0.245300 1.474906 -13.881062
2 0.372051 -2.503855 -2.088324 -0.406948 -0.872934 0.048121 0.001465
1 0.380319 -2.699435 1.088911 0.426103 -0.969610 0.612739 -3.673949
2 0.233552 -2.981002 -2.795677 -0.987535 -0.332252 -0.577885 0.000026
2 -0.593457 -3.104327 -1.201293 0.783395 -0.760687 -0.271865 0.000020
2 -0.622583 -2.458625 0.890860 0.552723 -0.121719 1.370434 0.003508
1 0.350047 -2.426020 1.085518 0.356914 0.772520 1.210729 -5.920686
1 0.402098 -2.814632 1.263551 -0.068988 0.166260 0.398282 -5.122274
2 -0.571932 -2.488851 -1.668008 0.105120 -1.338519 -0.206434 0.000295
1 -0.354889 -2.430085 1.181401 -0.283085 -0.679419 -1.198663 -3.150097
2 0.312469 -2.340250 -1.781142 -0.897320 0.674362 1.853447 0.000012
1 0.392425 -2.886306 1.498168 1.068263 -0.525275 -0.778847 -6.219217
1 -0.006344 -2.412509 1.525297 0.185568 1.222944 0.393225 -12.722884
1 -0.115187 -2.770097 1.544628 -0.638726 0.086434 -0.048555 -6.085429
2 -0.119368 -3.070674 -0.339517 -1.405653 0.370593 -0.175908 0.000026
2 -0.092960 -2.621684 -3.029732 -0.972916 -0.785689 0.725467 0.000047
2 -0.595645 -2.710278 0.088317 1.788203 1.151479 -0.494837 0.070512
1 -0.706071 -2.736321 0.834567 0.316787 -0.358999 -0.466833 -0.006552
1 -0.575991 -2.967050 1.139390 1.100050 0.954693 0.939293 -0.000432
1 -0.263844 -2.404829 1.313303 -1.532955 -0.303112 -0.255597 -9.945848
2 -0.032568 -2.379507 -1.134689 0.446570 -0.783904 1.434146 0.001309
1 0.175730 -2.323515 1.292372 0.201033 0.168732 1.411469 -12.848352
1 0.143967 -2.317007 1.538538 0.756594 -0.783942 1.081151 -11.697678
1 -0.106013 -2.358504 1.451963 0.027357 -0.640700 0.999014 -12.918847
2 0.104468 -2.395272 -0.419893 0.723947 -0.615453 1.499383 0.000017
2 -0.264165 -2.380201 -2.755716 -0.230716 -0.570939 -0.834851 0.000104
2 -0.448563 -2.357000 1.249728 0.172869 -0.264503 -0.030460 0.141852
2 -0.647936 -3.058058 -0.458804 0.105587 0.941134 -0.526579 0.053636
1 0.376431 -2.451638 1.189950 -1.863031 0.633515 -0.023283 -10.114415
2 0.396065 -2.659432 -0.260484 -0.372259 -0.059168 0.528065 0.000060
2 0.280160 -2.949808 -0.032793 -0.156183 1.363739 -0.861901 0.457985
2 0.083112 -2.920014 -3.099907 -0.448084 1.960323 0.244658 0.001032
1 0.404541 -2.706614 1.292991 -0.418491 0.844855 0.937481 -12.084316
2 0.369567 -2.636915 -1.119980 -0.959028 -1.379296 -0.137401 0.032029
2 -0.120404 -2.372062 -2.218369 -0.292064 -1.198308 -0.245870 0.000007
1 0.100598 -2.331597 1.372124 0.103554 1.086418 0.835626 -12.576899
1 -0.106909 -2.361342 1.250662 -0.225159 -0.708327 -0.149665 -10.650099
2 -0.355805 -3.094595 0.708528 0.806698 0.460798 0.062044 0.173628
1 0.434852 -2.366198 1.257006 -0.518859 0.259533 0.834360 -11.355453
2 -0.441779 -2.377253 1.011874 -0.661839 -1.417881 -0.032803 0.914278
2 0.137459 -3.113901 -0.733190 -1.681028 0.171848 -0.440309 0.006944
2 -0.391011 -3.076843 -1.661119 -0.237734 0.959070 0.197384 0.000198
2 -0.562573 -3.093584 -0.840557 -1.062471 0.920500 1.072432 0.133380
2 -0.525514 -3.115762 -0.689131 -2.246516 0.192837 1.089261 0.020717
2 0.385022 -2.681533 -1.385976 -1.661314 -1.081993 -0.103020 0.019605
1 0.433137 -2.584279 1.166876 -1.604981 -0.722309 -0.473105 -8.519053
2 -0.754950 -2.798622 -3.103344 1.096015 0.241692 -1.375371 0.001077
2 -0.789300 -2.744643 -1.943506 -0.988660 -0.406664 -1.664891 0.003735
1 -0.777937 -2.570355 -1.139729 -1.697958 0.127135 -0.088562 0.000031
2 -0.753470 -2.717109 -0.283261 -0.356675 1.477683 -0.549019 0.009671
1 -0.732682 -2.343438 0.040194 -0.116323 -0.441520 0.266801 -0.074268
2 -0.740402 -2.794858 -0.847126 0.150150 -1.185551 -0.305643 0.000223
2 -0.705659 -3.000146 -0.755337 0.564189 -0.243244 -0.216808 0.003505
1 -0.762199 -2.662154 -2.427757 0.017827 -0.280015 2.157485 -0.010799
1 -0.727379 -2.854642 0.072202 1.317283 -1.141950 -0.657197 -0.064767
2 -0.770065 -2.624176 1.116857 -1.321593 -0.826282 1.247818 0.000056
2 -0.752278 -2.710107 0.368596 -0.435411 -0.467149 -0.157871 0.001272
1 -0.739003 -2.360110 0.723052 0.212163 0.059587 0.936458 -0.043623
1 0.035660 -2.306054 1.524450 0.918250 -0.004542 0.398668 -11.566916
1 0.219300 -2.312324 1.070489 1.489130 -0.406212 0.156331 -6.982281
2 0.394572 -2.310462 -3.017781 0.087997 0.094270 0.564950 0.000784
1 -0.175409 -2.324527 1.327078 0.046888 0.535177 -1.560944 -11.264824
1 0.279669 -2.328703 1.350173 0.352503 0.716687 0.319643 -11.335050
1 -0.152610 -2.317095 1.145721 -0.738479 0.119045 -0.598016 -8.103074
1 -0.119554 -2.321207 1.034989 -1.509633 -0.271289 0.222682 -4.201526
1 -0.251353 -2.314439 1.242317 0.941979 -0.486143 -0.277532 -9.737055
1 0.372622 -2.326224 1.137186 -1.888186 -0.144586 0.073383 -9.767794
2 0.422497 -2.822351 -1.752132 -0.954949 0.037644 -0.657018 0.000316
2 -0.762662 -3.005800 -0.383258 1.674199 0.078504 0.575172 0.039913
2 -0.771531 -2.493190 -2.926904 1.301051 0.230549 1.137105 0.000007
2 -0.246097 -3.103804 0.638895 0.429349 1.698668 -0.408578 0.171573
2 -0.119560 -2.297822 -1.586845 -0.048321 0.714152 -0.632282 0.003307
1 -0.275762 -2.302128 1.362473 1.721539 -0.123618 0.351947 -9.267594
2 -0.239612 -2.304771 -1.237765 0.490193 0.006501 1.160721 0.000900
1 0.431320 -2.306418 1.350866 1.167736 -1.308612 0.142318 -12.113730
2 -0.192319 -2.299943 -1.752257 -1.415742 -0.274919 0.443438 0.004021
1 0.195479 -2.296338 1.418373 0.196361 0.401985 -0.042084 -11.985948
2 0.082799 -2.300202 -2.930623 -0.825457 -0.558585 -0.282129 0.000030
1 -0.084691 -2.294931 1.363176 0.034395 -1.535880 -0.443349 -11.671329
1 -0.077280 -2.442849 2.131885 1.860723 -0.721567 0.246050 -10.789104
1 0.109783 -2.503068 2.230548 0.417266 -0.393012 -0.415347 -12.911187
1 0.407436 -2.653160 1.875784 1.277503 0.972552 -0.871064 -11.509932
1 0.185952 -2.916781 2.065475 -0.378290 -0.984578 -0.034312 -3.674568
1 0.306574 -2.714360 2.359843 0.429205 0.250993 0.654057 -9.767340
1 -0.039239 -2.697895 2.453418 -0.379247 -0.341959 -0.059191 -5.309947
1 0.360678 -2.807876 2.397045 0.509598 -1.457825 -0.547834 -5.401855
1 0.024944 -2.434090 2.252988 1.587458 0.660289 1.896267 -12.448018
1 0.268880 -2.534765 2.117600 -0.928735 -0.665769 0.953161 -11.579009
1 -0.111561 -2.321221 2.180104 -0.697692 0.543113 0.456819 -8.399879
1 -0.104487 -2.758396 2.386608 0.387875 -0.391432 -0.374705 -6.701050
1 -0.076853 -2.332222 2.278146 -0.175148 1.470658 0.420740 -11.195783
1 0.229471 -2.640992 2.266539 1.636707 -0.548194 0.295376 -6.774536
1 0.225450 -2.546461 2.238695 -0.184545 0.688412 0.476372 -10.571950
1 0.003773 -2.780145 2.106021 0.913251 -1.357663 -0.602783 -10.830277
1 0.182458 -2.451673 1.935542 0.623735 0.915994 -0.212379 -10.224736
1 0.375313 -2.831813 2.029846 0.432796 -0.178603 1.121183 -8.684301
1 -0.215486 -2.378186 2.118379 0.261127 -1.432223 -0.448474 -10.502103
1 -0.116687 -2.742199 2.229834 -0.071659 0.926022 -0.721886 -10.625920
1 0.096625 -2.716752 2.275551 -0.443386 -0.514026 -0.039039 -11.927686
1 -0.271622 -2.517737 2.243150 0.687590 0.579208 -0.608414 -4.559037
1 0.147345 -2.643464 2.071857 -0.075969 0.801661 0.572444 -11.400351
1 -0.103652 -2.658791 2.318747 0.133545 -0.012548 0.618222 -11.357632
1 -0.037426 -2.459713 2.333468 0.268129 -0.251626 0.306523 -9.315023
1 0.244459 -2.633975 2.501199 0.498033 -0.616530 0.341669 -9.252925
1 0.272977 -2.819258 2.129371 0.410031 1.224969 0.026026 -8.753528
1 -0.008081 -2.702014 2.301009 -0.139574 1.187639 0.283696 -9.775889
1 0.127125 -2.582599 2.154901 0.473957 0.165275 1.271515 -10.187689
1 -0.133185 -2.596004 2.444209 0.623052 -1.274616 1.193903 -6.748183
1 0.417433 -2.673494 1.997178 -0.360817 -0.616328 -0.462293 -11.153316
1 0.000628 -2.368383 2.337667 -1.954391 0.089291 0.859259 -10.276679
1 0.088410 -2.787758 2.354564 1.376877 -0.679337 -1.234310 -7.902050
1 -0.198873 -2.662185 2.227998 0.419588 -1.213519 1.176354 -8.223739
1 -0.013143 -2.524039 2.215594 1.918970 -0.851960 -0.200490 -13.072720
1 -0.075317 -2.514440 2.500068 -0.500746 -0.731243 0.642711 -6.449844
1 -0.037794 -2.694802 2.144999 -0.960922 0.363439 0.235825 -11.098499
1 -0.214056 -2.824392 2.187432 0.189400 1.311951 -1.066038 -6.596862
1 -0.133267 -2.654219 2.125669 0.523806 0.309333 0.177906 -10.684939
1 -0.022246 -2.816375 2.430717 -0.347144 -0.616101 2.526003 -3.775301
1 -0.043425 -2.636710 2.230620 -2.129766 -0.295875 -0.675620 -12.005681
1 -0.205520 -2.735591 2.325710 -1.075733 -1.882735 -0.865490 -3.938118
1 -0.098674 -2.547217 2.326401 -0.335695 -0.924873 -1.184636 -9.251828
1 0.119588 -2.391656 2.198134 0.501717 -1.900599 0.026878 -11.837150
1 -0.331612 -2.595761 1.838897 -0.621576 0.655854 -0.337085 -8.493672
1 -0.062104 -2.641092 2.046610 0.098247 0.121832 -0.555941 -11.048996
1 0.146212 -2.624599 2.312140 0.126435 -1.724689 0.345808 -10.308120
1 0.197378 -2.722103 2.343873 -0.661464 0.421447 0.273876 -11.906407
1 -0.142466 -2.746374 2.059923 1.744725 -0.952825 -0.235611 -6.833287
1 0.191852 -2.830196 2.426168 0.457746 -1.009140 -0.528471 -4.643275
1 -0.126773 -2.561319 2.232488 0.259514 -0.462097 0.755516 -10.023921
1 -0.379004 -2.413600 2.125774 0.247703 -1.546925 0.829696 -6.551162
1 0.178066 -2.551093 2.390417 -0.414303 0.553129 -0.460990 -10.898250
1 0.200982 -2.382319 2.320550 0.436719 0.775633 -1.542925 -12.140618
1 0.098824 -2.847229 2.128752 1.842993 -0.729389 0.461927 -9.062658
1 0.295535 -2.697816 1.898433 -0.316007 1.797236 0.651193 -11.124896
1 0.019341 -2.602800 2.141083 -1.840188 1.170344 -0.159817 -13.508774
1 0.030929 -2.685039 2.056652 1.134501 0.781583 0.873640 -11.354680
1 0.277348 -2.807485 2.332088 -0.293779 0.001226 0.904150 -6.824549
1 0.087245 -2.451280 2.000792 1.387963 1.562636 -1.602391 -11.432804
1 0.083453 -2.717938 2.155129 1.294080 -0.727647 -1.347377 -12.524900
1 0.257324 -2.664236 2.070913 -1.752888 0.303799 -0.688654 -10.959044
1 -0.012340 -2.605511 2.339035 -0.639566 -0.578659 -0.963178 -9.222330
1 0.200167 -2.569344 2.013622 -1.680858 -1.032466 0.037737 -11.347944
1 0.222068 -2.756813 2.046700 0.474079 0.741133 -0.692521 -9.866559
1 0.209352 -2.448709 2.208726 0.282199 0.995125 -0.946922 -9.845270
1 -0.304338 -2.666587 2.133763 -0.658314 0.725594 0.692987 -4.333996
1 0.102372 -2.354620 2.293784 0.316800 1.188364 -0.107935 -12.444664
1 0.176146 -2.798579 2.254922 0.952798 0.521946 0.856684 -9.272278
1 0.137008 -2.907451 2.213609 -0.918003 0.021509 0.295865 -5.087564
1 -0.209914 -2.610044 2.313385 0.165146 1.013133 -0.291673 -6.841079
1 -0.033043 -2.771165 1.860446 0.378813 -0.413650 0.471341 -8.026493
1 0.292732 -2.644614 2.186010 -0.546616 0.365878 -0.242314 -8.960123
1 0.095760 -2.770407 2.042544 1.063195 -1.117416 -1.011389 -10.413330
1 0.092793 -2.536073 2.072470 -0.287968 -0.429405 0.788617 -10.735688
1 -0.029583 -2.866125 2.295289 1.387837 0.603250 0.394089 -5.106807
1 0.309437 -2.915695 2.060855 0.840918 0.569108 0.062993 -6.295713
1 -0.017536 -2.784779 2.224720 -0.069200 0.562564 0.518870 -10.071805
1 0.205386 -2.533613 2.501740 -0.445228 0.015962 -0.960138 -11.085651
1 0.151375 -2.666152 2.418344 0.193168 0.200796 -0.182034 -8.496720
1 -0.072530 -2.741551 1.969215 0.749253 0.733426 0.593515 -9.367015
1 -0.021441 -2.362201 2.168200 0.109159 0.001296 -0.102835 -11.325997
1 0.063029 -2.605518 2.245661 -2.635437 -1.407642 0.002596 -12.950294
1 0.172819 -2.770201 2.136358 -0.575962 1.306057 0.838474 -10.695478
1 -0.281292 -2.907279 2.243947 0.471221 -0.179671 -0.136894 -2.349826
1 -0.464284 -2.530476 1.951562 1.643008 -0.097603 1.509566 -3.420600
1 0.201518 -2.806623 1.926017 0.602026 1.035728 -0.251660 -9.943991
1 0.223472 -2.456221 2.425896 -1.145946 -1.159459 0.264642 -12.497782
1 0.131194 -2.353244 2.396090 -0.087342 -0.184027 0.236258 -11.248914
1 0.260008 -2.739421 2.209215 0.586765 -0.381927 0.126025 -10.039855
1 0.251901 -2.619356 2.375917 -0.885906 0.026278 0.798154 -12.260585
1 0.189049 -2.582096 2.598959 -0.525456 0.361870 -1.104980 -5.080140
1 -0.192363 -2.400714 2.257380 -0.459742 -0.384863 -1.033429 -7.387977
1 0.186124 -2.383278 2.028692 0.858290 -0.607184 0.293600 -10.645617
1 0.345447 -2.540197 2.043132 -0.052106 -0.216302 0.086143 -11.267794
1 0.316643 -2.536109 2.544603 -0.856805 -2.352177 0.240433 -10.886297
1 -0.015144 -2.876527 2.153311 -1.128805 0.412191 -0.780230 -7.927319
1 -0.195618 -2.454288 2.053335 0.168909 0.826632 0.301545 -10.019443
1 -0.214112 -2.572573 2.117850 0.065577 0.515078 -0.744768 -8.746907
1 -0.190383 -2.702772 2.836024 -1.686051 1.079601 1.510773 -0.007861
1 0.058251 -2.685571 2.383531 -0.349475 -0.391006 -0.408625 -8.739643
1 0.287119 -2.554017 2.444272 -1.766753 0.699543 0.582432 -11.604712
1 -0.169043 -2.480670 2.152087 -0.815781 0.117893 0.714008 -9.924558
1 0.191089 -2.661761 2.169795 0.832265 0.800563 1.713732 -11.082873
1 0.127355 -2.911770 2.365461 -0.328397 -0.413378 -0.549335 -2.871827
1 0.042979 -2.458422 2.134306 0.753869 0.524671 0.343946 -13.326672
1 0.247520 -2.717297 2.441624 -0.410363 1.636266 -0.203911 -7.929728
1 0.377392 -2.616476 2.503894 -0.319033 -0.673156 0.253402 -9.476722
1 -0.022342 -2.530237 2.405376 -0.157617 -2.308187 0.919025 -8.902062
1 -0.121629 -2.824242 2.121686 -0.997041 -0.673942 -0.509391 -6.928636
1 -0.057802 -2.450378 1.955218 -0.841242 -0.466209 -0.797144 -11.396231
1 0.330927 -2.736074 2.017494 0.596513 0.074299 0.464938 -9.709636
1 0.006148 -2.974081 2.137164 -0.274358 -0.044328 0.264330 -2.426629
1 0.219916 -2.349431 2.445201 0.170865 0.507829 0.996674 -10.883808
1 0.123959 -2.457720 2.336932 0.619430 0.017978 0.034396 -11.572874
1 0.311220 -2.975979 2.187031 0.797456 -0.449068 0.821175 -1.775916
1 -0.258457 -2.643792 2.033650 -0.440582 -0.794685 -1.379221 -8.116068
1 -0.376772 -2.369831 1.934251 -1.406065 0.420950 -0.914076 -11.138905
1 0.093662 -2.620164 1.863660 0.627279 -0.317715 0.815536 -11.373655
1 -0.407825 -2.313392 2.052037 -0.264149 -0.179263 -0.302779 -11.002776
1 -0.208564 -2.728082 2.136618 -0.269961 -0.037186 0.934533 -7.976942
1 -0.119075 -2.861469 2.226194 0.510214 0.033275 -0.361802 -6.740444
1 -0.306154 -2.407888 2.048783 0.785743 1.548367 -1.523260 -10.134035
1 0.291811 -2.523177 1.937433 -1.152345 -0.538422 -1.424855 -12.863235
1 0.357379 -2.631092 2.394908 -0.572655 -1.033033 -0.552446 -12.896435
1 0.008128 -2.603986 1.981170 -0.787217 0.223782 0.409864 -10.244134
1 0.079337 -2.815072 2.221266 -1.147671 0.656434 2.195394 -8.236731
1 0.299185 -2.629668 1.977375 -1.598234 -1.451613 -0.271485 -12.235197
1 0.327287 -2.632510 2.280006 0.885339 0.809394 -0.601918 -11.210097
1 -0.105775 -2.540862 2.020670 1.442288 0.193367 0.573218 -10.852941
1 -0.094837 -2.438537 2.238828 2.002535 0.391715 0.727688 -11.907346
1 0.165531 -2.368694 1.852496 1.438874 0.340232 -0.119016 -12.444530
1 0.071860 -2.550985 2.340560 -0.219365 0.247980 1.305811 -10.455284
1 0.008785 -2.396506 2.045688 0.244291 -0.036255 -0.097672 -11.625297
1 -0.244964 -2.541814 1.995987 0.218039 -0.464193 -0.161412 -8.763268
1 0.264536 -2.499125 2.627213 -0.479379 -1.054663 0.452039 -7.426703
1 0.284275 -2.408696 2.142797 0.063189 -0.389048 -1.127774 -10.676914
1 0.204041 -2.689675 1.956883 0.881462 -1.399667 0.145625 -10.883979
1 -0.153867 -2.736438 1.872305 -0.599920 0.709081 -1.317349 -9.664553
1 -0.233379 -2.577820 1.890629 1.126681 0.985114 0.331713 -11.208775
1 0.301902 -3.057454 1.749895 0.857711 0.821497 0.098943 -2.332842
1 -0.173585 -2.506599 1.830165 -1.358317 -1.041439 0.376612 -12.737332
1 -0.080768 -2.560226 2.127544 -0.734245 0.216571 1.924026 -12.002145
1 0.076827 -2.538619 2.445119 -0.071070 -1.501560 -0.310022 -7.953291
1 0.218158 -2.482949 1.829928 2.727955 0.650450 -0.894080 -12.104814
1 -0.101190 -2.364469 2.029851 0.087601 -0.419650 0.599534 -10.691192
1 -0.283887 -2.442664 2.159456 0.517000 -0.111129 1.403650 -7.447612
1 -0.179001 -2.449650 2.495063 -1.184599 -0.469347 -1.023498 -5.473962
1 0.239874 -2.575732 1.789035 -0.641261 0.143812 -0.392623 -12.158713
1 0.315319 -2.603798 1.869839 0.692471 0.713146 -0.660301 -11.222387
1 0.102261 -2.846352 1.940323 -0.472232 -2.964512 -0.424798 -6.237342
1 0.235077 -2.854670 2.009833 -0.664986 -0.982705 1.916778 -7.095827
1 0.014794 -2.432622 1.867321 -1.315642 -1.891395 -0.062631 -10.048064
1 0.018747 -2.806486 1.977160 1.802220 1.875916 -2.176048 -6.832523
1 -0.045981 -2.626744 1.876470 -1.134300 0.915064 -0.190002 -9.449702
1 -0.197171 -2.355003 2.014342 1.294030 -0.919646 -0.343098 -9.554165
1 -0.009054 -2.523419 2.067287 -0.279248 1.466105 1.448302 -10.874142
1 -0.094065 -2.535548 1.911110 -0.827605 -0.407448 -0.322568 -11.495510
1 0.117702 -2.515912 2.582565 -0.231620 -1.041432 1.596101 -4.304961
1 0.145543 -2.443301 2.493813 0.690380 0.025658 -0.043327 -9.985187
1 -0.262402 -2.804739 2.290015 0.531600 -0.469825 -0.064620 -1.931858
1 -0.120624 -2.350950 2.496063 0.664217 0.371292 -0.300949 -9.171477
1 -0.343199 -2.657305 1.954303 -0.491794 0.948244 0.285762 -5.563901
1 -0.424976 -2.953475 1.994050 -0.105253 -1.508689 0.046963 -0.064225
1 0.211773 -2.958253 1.823497 -0.528020 0.074436 -1.677879 -5.158436
1 0.172176 -2.471263 2.114250 -1.819926 -0.376626 -0.255873 -11.320828
1 -0.211721 -2.766531 1.991618 0.576145 1.375842 -0.763103 -4.900827
1 0.360671 -2.862450 2.263812 0.068072 -0.689131 -0.824734 -5.114820
1 0.366960 -2.444245 2.078073 -0.749620 0.431554 -0.088056 -9.959035
1 -0.385561 -2.470160 1.894290 -1.081730 1.407548 -0.470217 -10.353510
1 -0.349129 -2.708558 1.855904 0.913794 0.436166 -1.544369 -4.294016
1 0.344808 -2.714228 2.490179 -0.885201 -1.214185 0.316527 -6.437277
1 0.342072 -2.532862 2.217607 -0.073685 0.863905 0.396036 -8.600107
1 -0.149707 -2.392262 2.362279 -0.716635 -0.546556 -0.313850 -8.992697
1 -0.075003 -2.434363 2.432664 0.086199 0.104044 0.113433 -11.161729
1 0.164940 -2.941382 1.937960 0.385215 1.129331 0.192494 -5.372647
1 0.026840 -2.696314 1.919057 -0.788183 -0.000367 -0.167940 -9.960084
1 -0.183263 -2.468188 1.930842 1.415183 -0.690585 0.608060 -10.634033
1 0.203032 -2.599207 1.909887 -0.482298 -0.573731 -0.114197 -12.238203
1 -0.240998 -2.581795 1.778266 -1.234628 -0.774694 0.465437 -10.645676
1 -0.284739 -2.438541 1.935971 -0.504901 -1.207460 0.098336 -10.216716
1 -0.404921 -2.420987 2.028730 -0.763558 0.481014 -1.080320 -7.691821
1 -0.153623 -2.673318 1.963403 0.195188 -1.870128 0.527467 -9.240155
1 -0.196543 -2.679033 2.408751 -0.371662 0.106435 0.419564 -4.696569
2 -0.403106 -2.613094 2.326734 0.446098 0.608198 -0.160014 0.005369
1 -0.240152 -2.691653 1.918806 1.141770 -0.805586 -0.216610 -8.068768
1 -0.497441 -2.395684 2.070476 0.211916 -1.737934 1.076606 -6.219840
1 0.303658 -2.626113 2.610167 0.229100 1.116671 0.418889 -5.356938
1 0.030603 -2.400433 2.440486 -0.852195 -2.366813 -0.574300 -10.083452
2 -0.062679 -2.880367 3.008147 0.621580 0.330060 1.494405 0.020533
2 0.051471 -2.502986 2.913944 1.185447 -0.133058 -0.016099 0.033351
1 0.326102 -2.435310 2.471583 0.749695 -0.410876 0.039882 -10.917204
1 0.094777 -2.363882 2.098266 -0.866353 -0.362090 0.458925 -12.025981
1 0.075255 -2.346114 1.969325 1.239305 0.324237 0.239128 -9.890087
1 0.370328 -2.522794 2.327621 0.647849 0.374058 0.056921 -12.441686
1 0.247286 -2.442367 2.538262 -1.006255 -0.623508 0.037181 -10.999050
1 -0.280091 -2.493569 1.835672 0.490630 -0.436104 0.913437 -10.942696
1 0.017884 -2.522460 1.922338 0.928650 0.405991 1.258829 -11.663970
1 -0.313380 -2.345226 1.854154 0.096412 0.218328 0.376405 -10.394037
1 0.125615 -2.515989 1.882702 -1.631525 1.019656 -0.849792 -11.377001
1 0.275563 -2.443200 2.038859 -0.420759 -0.231495 0.015629 -10.261105
1 0.372513 -2.596540 2.130767 0.890673 0.142377 -0.980927 -11.260153
2 -0.544788 -2.513727 2.817618 0.176555 -0.340730 -0.603127 0.000122
1 -0.427071 -2.564529 1.865452 1.013995 0.165066 0.301525 -4.114858
1 0.317641 -2.407384 2.363896 -0.754307 -0.546266 -0.509706 -12.106237
1 0.266042 -2.410739 1.888953 0.199856 0.282720 -0.274627 -11.085712
1 0.327175 -2.488011 1.842395 0.006742 0.223559 -0.463951 -13.662407
1 0.293813 -2.452513 2.265307 0.393762 -0.912954 0.232781 -11.399449
1 -0.168796 -2.502374 2.390359 1.889382 -0.733921 -1.221098 -7.600417
1 0.233859 -2.378327 2.637600 -0.082580 1.156467 0.482088 -9.272426
2 -0.578251 -2.980113 2.124147 0.319578 -0.518705 -1.115095 0.000833
1 0.314157 -2.794556 1.939903 0.152599 -0.081819 -0.891370 -10.686473
2 0.003245 -2.385897 2.992594 -0.661719 0.659128 -0.354831 0.033426
2 0.068717 -2.847436 2.931376 0.356744 -1.539467 -0.438168 0.040382
1 -0.479036 -2.424359 1.942855 1.251157 0.141863 -0.892789 -7.322697
1 0.261633 -2.518432 2.348268 -0.009028 -1.029206 0.388547 -10.774368
1 -0.042101 -2.406237 2.535827 -0.558620 1.706072 0.245778 -6.958241
1 -0.223854 -3.027189 2.435016 1.266891 0.191460 -0.549803 -0.091359
1 0.365193 -2.391359 1.863380 -0.906945 0.214776 0.141502 -12.148013
1 -0.563193 -2.339630 1.903411 -0.242850 0.290114 -0.715494 -5.275545
1 0.102515 -2.795976 1.828893 -0.481794 0.412680 1.494665 -9.185150
1 0.110142 -2.589262 1.959905 -0.323539 0.261583 -0.085693 -10.487019
1 -0.116412 -2.865592 1.770444 -0.314473 -0.326994 -1.087955 -3.846011
2 -0.026131 -2.968282 2.525917 -1.533807 -1.353415 -0.244281 0.004216
1 0.177587 -2.460932 2.687704 0.501062 -0.598724 -0.280054 -4.645473
1 -0.435751 -2.386007 1.839379 -0.013910 -0.254270 -1.176332 -9.836785
1 0.419999 -2.506472 2.545841 -1.364380 0.220638 -1.213933 -8.426749
1 0.222349 -2.321733 2.227904 1.679776 -1.609125 -1.188893 -12.029649
1 0.267188 -2.319432 2.018831 2.725255 0.571559 -1.280969 -10.646321
1 -0.481981 -2.357150 2.165832 -0.390447 0.034730 0.941770 -3.736286
2 0.163281 -2.755439 2.849589 -1.185720 0.949659 -0.699048 0.020652
1 0.407241 -2.567858 1.783602 -0.152732 1.285919 1.519709 -12.017123
1 -0.072185 -2.371016 1.853639 0.291806 0.194540 0.178279 -10.895076
1 0.257632 -2.399432 1.788555 -0.378811 -0.563602 0.668006 -11.988882
1 -0.339903 -2.420617 1.793028 -0.182931 0.226450 -1.936471 -9.604963
1 -0.211340 -2.833626 1.819503 -0.109793 1.042056 -0.316097 -3.771544
1 0.271464 -2.894360 1.871547 0.408504 1.138859 -0.295403 -7.325474
1 0.193109 -2.679651 1.834603 0.480091 0.842891 -0.493217 -12.923813
1 0.263667 -2.783855 1.838069 0.517308 -1.694800 -0.614775 -12.271347
2 0.009605 -2.972742 1.836856 -0.795386 -0.044764 -0.458989 0.085732
1 -0.144351 -2.625559 1.858622 0.334156 1.148499 -0.957758 -10.943513
1 0.008621 -2.591576 1.802460 -0.697086 -0.431334 0.477883 -10.735337
1 -0.390158 -2.523394 1.756843 -1.642867 -0.031616 -2.166926 -6.776030
1 0.118415 -2.576551 1.768734 -0.392025 0.081134 0.438602 -12.907713
1 0.273946 -2.426660 2.780351 -0.985567 -0.412659 -0.208889 -2.235757
1 0.403100 -2.707110 2.308503 2.366180 -0.658165 0.547578 -11.462895
1 0.334962 -2.425135 2.617512 0.836657 0.436070 0.774399 -7.231130
1 0.357251 -2.429856 1.958879 -0.211675 -0.075736 0.569853 -11.973916
1 0.392410 -2.833710 2.151853 1.376113 -0.961059 -0.672318 -6.854657
1 0.381537 -2.685188 2.208200 -0.705565 -0.514476 -1.752358 -10.035421
1 0.426443 -2.395435 2.437700 0.727545 -1.973800 1.799078 -11.626486
1 0.022664 -2.902768 2.051475 -0.592550 -0.650774 1.505767 -6.102738
1 -0.412030 -2.922829 2.689868 -0.256954 1.228744 0.672285 -0.006442
1 0.406752 -2.690110 2.102269 -0.252063 0.864495 -0.623692 -10.103643
1 0.327353 -2.914901 1.957677 -0.835488 0.010913 0.519412 -6.072426
2 -0.690215 -2.322270 2.422231 0.254209 0.518261 1.437683 0.011308
1 0.112339 -2.356874 2.560954 1.100714 -0.332352 -0.921850 -7.214103
1 -0.191163 -2.377077 1.824033 0.513735 -0.856163 -1.207359 -10.785394
2 -0.684875 -2.322227 2.955450 -0.943408 0.460413 -0.672133 0.106523
1 0.422113 -2.424533 2.326110 1.511648 -0.413684 1.331081 -12.088894
1 -0.571136 -2.316924 2.015455 0.097287 1.387584 0.287673 -4.588984
1 0.361361 -2.337287 2.173540 0.918630 0.177019 -1.077049 -11.505038
2 0.350876 -2.533012 2.728227 -0.491475 -0.912900 -0.190740 0.317040
1 0.410114 -2.424397 2.217519 -0.461592 0.359971 0.394401 -11.360669
1 0.419723 -2.577566 2.246110 0.925350 -0.330492 -0.539406 -8.778861
2 -0.591710 -2.961268 3.030799 1.598057 0.561863 1.346379 0.000056
2 -0.650207 -2.433925 3.027226 1.013644 0.215096 0.440759 0.096664
2 0.370610 -2.669014 2.790942 -0.824745 0.291147 0.051612 0.030495
1 0.302299 -2.683224 1.796388 -0.706686 -1.158372 0.001754 -12.175235
1 0.398801 -2.532591 2.425978 0.512190 -0.209949 0.502406 -11.320483
1 -0.024031 -2.345179 1.946616 -0.362236 1.149328 -0.658597 -12.124373
1 0.291085 -2.317644 2.729421 0.333221 0.069367 0.184020 -4.920817
1 -0.119637 -2.317764 2.625833 2.195935 0.220602 -1.564229 -3.597028
1 -0.217378 -2.689027 1.787203 0.018237 -0.932484 -0.057293 -7.217201
1 0.051810 -2.489266 1.794480 -0.248058 -0.200728 -0.106554 -12.067631
1 0.360608 -2.401244 1.750768 -0.456894 -0.409599 0.621824 -13.031553
1 0.185226 -2.857968 1.801554 0.899045 -0.242343 1.738333 -9.178227
1 -0.026502 -2.423270 1.761079 0.831394 1.007054 0.251086 -8.215843
1 -0.096572 -2.696286 1.789975 1.074660 -0.600807 1.318010 -10.169865
1 0.070116 -2.375501 1.804921 1.259275 -1.005420 1.144165 -11.007376
1 -0.053498 -2.504141 1.818140 2.277683 1.156075 1.763224 -12.713640
1 -0.456663 -2.324541 1.753815 0.563920 0.380293 0.043735 -7.119426
2 -0.696142 -2.771225 1.782572 -0.182936 0.402543 0.542371 0.000006
1 0.370294 -2.775991 1.840919 1.170003 -0.332973 -0.973112 -8.430259
1 0.365100 -2.314670 2.489078 -0.545679 2.078957 0.133291 -10.163520
2 -0.178662 -3.083851 2.152169 1.330079 0.781548 0.370431 0.000900
1 0.407625 -2.506988 1.917991 0.698580 -1.900236 0.233597 -9.675660
1 0.424645 -2.761361 1.922535 0.624442 -0.916902 -0.581475 -9.937250
1 -0.781330 -2.696274 2.105552 0.204401 0.356376 1.035893 -0.003190
2 -0.756184 -2.686333 2.322892 -0.466432 0.442398 -0.249696 0.000334
2 -0.754759 -2.629491 3.011363 -0.233691 0.270975 0.433340 0.000746
1 0.025235 -2.847777 1.776046 -1.322744 -0.836380 0.922301 -5.663359
1 0.323552 -2.817974 1.754611 -0.317980 -0.210829 0.541164 -9.117054
1 -0.107352 -2.587851 1.769411 -0.216856 -0.223898 1.291776 -12.229733
1 -0.229899 -2.357805 1.715363 0.535588 1.271404 0.513642 -13.104694
1 -0.213403 -2.476042 1.721712 -1.294623 -0.461996 -0.132607 -12.266567
1 0.149167 -2.419666 1.754832 0.432365 1.203597 2.223713 -12.651848
1 -0.004185 -2.687575 1.747454 -0.671218 -0.440463 1.374441 -10.051455
1 -0.135260 -2.317777 1.735201 1.005691 1.553260 0.100640 -11.918381
1 -0.122056 -2.419920 1.767736 -0.383229 0.433104 -0.167279 -9.364719
1 0.182236 -2.754518 1.751422 0.947836 -0.611944 -0.431489 -12.054440
1 0.273886 -2.920496 1.732225 0.676482 0.188838 0.380178 -8.624028
1 0.102828 -2.691123 1.763646 -0.043686 -0.260770 2.752221 -11.325651
1 0.298717 -2.505659 1.736964 0.372620 -0.492555 -0.779504 -12.925916
1 0.157929 -2.942779 1.718226 -0.633529 -0.449218 -1.989527 -8.099030
1 0.194685 -2.650063 1.729305 -1.200903 -0.467670 -0.131478 -13.369844
1 -0.343875 -2.326400 1.748279 0.172724 1.818382 0.329096 -11.816765
1 0.424687 -2.892115 1.755184 -1.172256 -0.817565 -0.521325 -3.849473
1 -0.465649 -2.330680 1.971443 -0.503764 1.550491 -0.813210 -7.716936
1 0.397555 -2.323442 1.979834 -0.664387 -0.021123 -0.307489 -10.865081
1 -0.323309 -2.319563 2.142143 1.001648 -0.881383 -0.068498 -11.006798
1 0.322366 -2.338035 2.279219 -0.505188 -0.264117 -0.324319 -12.365880
1 -0.130086 -2.315336 1.934361 1.247909 0.480566 0.900933 -11.079381
1 0.121936 -2.838735 1.728676 0.616712 -2.068502 -0.144298 -8.791824
1 0.291825 -2.837985 1.587007 -0.667450 -0.287611 -0.151510 -9.183565
1 -0.055539 -2.554924 1.607476 -0.948153 -0.187989 1.123614 -11.906695
1 0.136212 -2.653270 1.556755 -0.589688 0.299603 -0.479617 -11.312876
1 0.258495 -2.704980 1.570764 -0.271943 -0.329132 1.538532 -10.181720
1 0.224656 -2.625927 1.623982 -0.749445 -1.168443 -0.914690 -10.929506
1 0.000240 -2.704253 1.567855 -0.263950 1.059922 -0.165972 -9.720190
1 -0.337980 -2.512958 1.606697 -0.889129 -0.353499 1.230341 -8.429656
1 -0.241999 -2.615630 1.572719 0.774404 -0.955998 1.533787 -9.601344
1 -0.121593 -2.644044 1.566134 -0.202602 0.844601 -1.038257 -10.215566
1 -0.090730 -2.356241 1.558072 -0.056644 -1.954389 -0.387172 -13.558664
1 0.086102 -2.406903 1.587680 -0.792103 -0.570032 0.045094 -13.016505
1 -0.389419 -2.380363 1.579030 -0.161050 0.985214 0.100411 -7.971586
1 -0.232295 -2.504201 1.604346 0.437232 0.532538 0.341762 -12.259326
1 -0.412934 -2.307900 1.654864 0.059516 0.534548 -1.422227 -8.595587
1 0.356200 -2.697596 1.557384 -0.048063 -0.248161 0.822331 -10.381435
1 0.068552 -2.677278 1.651117 -0.327259 0.162385 0.243363 -10.385118
1 0.093032 -2.756884 1.581234 0.603913 -1.476851 -0.460442 -10.902004
1 -0.295239 -2.428536 1.556716 -1.510721 0.616659 0.509626 -10.200367
1 -0.289587 -2.676850 1.693052 0.757328 -0.411552 0.798457 -5.690402
1 0.046623 -2.514493 1.591304 -0.782749 -0.844572 -0.073397 -11.786472
1 0.128002 -2.594133 1.651063 0.107990 -0.073827 -1.288964 -12.758616
1 0.235385 -3.015996 1.669296 0.319725 0.509119 0.704067 -6.701440
1 0.049509 -2.612475 1.569065 0.449022 -0.224146 -0.079722 -8.949483
1 -0.468237 -2.528093 1.557224 1.564697 -0.025642 0.047389 -3.719667
1 0.319699 -2.599050 1.588355 -1.048661 0.030559 -0.284841 -13.531552
1 0.134259 -3.024110 1.625829 -0.945849 0.165155 0.829091 -3.997127
1 -0.161908 -2.299908 1.628949 0.345901 1.893142 0.314560 -13.870255
1 0.248189 -2.528988 1.622481 1.756419 0.855853 -1.102011 -9.869611
1 0.286376 -2.366031 1.577736 -1.415466 -0.184890 0.123284 -12.066468
1 -0.169043 -2.578685 1.649162 -0.541227 1.092822 -0.866126 -11.486300
1 -0.098536 -2.466582 1.579998 1.417494 0.347051 0.160214 -12.552845
1 -0.004347 -2.344481 1.615869 1.659151 0.309575 -0.009413 -12.360027
1 -0.083043 -2.656682 1.673448 0.873181 0.491837 0.252351 -10.652344
1 0.174506 -2.732218 1.634352 -0.501218 -1.415895 0.000544 -12.393818
1 0.172901 -2.371659 1.627691 0.329904 -0.845040 -0.977966 -10.723627
1 -0.022072 -2.461543 1.673208 -0.490325 2.193997 -0.430559 -8.306623
1 0.347613 -2.488068 1.580752 -0.672042 -0.072350 -1.292395 -12.298206
1 -0.288519 -2.338188 1.626975 -0.727268 -0.398423 -0.717047 -12.722485
1 -0.272760 -2.562892 1.682508 -0.900371 -0.508228 0.924608 -9.311470
1 0.234907 -2.925152 1.594528 0.141451 0.549985 -1.915016 -8.644384
1 0.376767 -2.786953 1.620269 -0.083886 1.211578 -0.112339 -8.139142
1 0.232434 -3.054395 1.558243 1.503053 1.283629 0.171451 -3.982734
1 0.379305 -2.894924 1.624333 -1.182334 0.708855 0.274749 -5.410000
1 0.158695 -2.853347 1.604214 0.292154 -0.263161 0.500328 -9.810282
1 0.159730 -2.491433 1.612433 -1.405007 -1.049008 0.022715 -9.592699
1 0.043813 -2.767871 1.681307 0.320330 -0.227285 0.657262 -8.154161
1 0.373323 -2.545204 1.672005 -0.099881 0.198960 0.227689 -12.544538
1 -0.225794 -2.756872 1.609569 0.249680 1.035285 -0.400597 -5.348273
1 0.372803 -2.397489 1.630279 -0.770611 -1.993434 0.583884 -12.460852
1 -0.178215 -2.408958 1.628110 0.724289 -0.317391 -0.315439 -13.158150
1 0.062341 -2.889871 1.615592 0.536351 1.036863 -0.663250 -5.775517
1 -0.314090 -2.428468 1.689407 0.499730 0.349916 1.242124 -11.490127
1 0.230358 -2.835963 1.678451 0.773841 -1.481096 0.931549 -11.426900
1 0.060308 -2.384189 1.692914 0.916361 0.244637 -0.505769 -13.674296
1 -0.119636 -2.488727 1.683846 -0.312676 1.075887 1.085791 -11.878705
1 0.261483 -2.423006 1.668649 0.616604 0.183755 1.278964 -12.964506
1 -0.189381 -2.851728 1.681162 0.357639 0.380288 0.244145 -3.606029
1 0.417506 -2.319314 1.567077 -1.365077 0.957253 -0.484869 -11.191819
1 0.424938 -2.612288 1.604226 0.835538 1.562070 0.487704 -12.269211
1 0.187918 -2.515049 1.721048 -0.441923 0.185687 0.742538 -13.017762
1 0.262534 -2.314451 1.705139 0.519246 -0.710344 -0.319288 -10.186655
1 0.144715 -2.312297 1.705304 -2.137459 0.425489 -0.034795 -12.424021
1 0.395456 -2.662049 1.704711 -0.572400 -0.981813 0.810229 -10.382099
1 0.282935 -2.729143 1.699689 -0.116901 0.393025 -0.348775 -11.639434
1 -0.087948 -2.382611 1.666197 -2.458035 -0.167797 -0.727568 -13.066172
1 0.069654 -2.488773 1.690169 -1.030917 1.721441 -0.273392 -10.866277
1 0.298740 -2.612200 1.706601 -0.761871 -0.318774 1.398233 -13.061248
1 -0.008232 -2.576970 1.700775 2.875343 -0.777154 -1.133566 -12.193593
1 -0.165510 -2.726499 1.714574 -0.885421 0.832407 -0.014819 -5.525159
1 -0.431859 -2.414893 1.712289 0.065516 -0.261716 0.715485 -7.047402
1 0.160109 -2.296861 1.954650 0.079657 -0.209410 1.884832 -10.720657
1 0.338310 -2.303457 2.388837 0.817737 0.824997 0.533979 -11.332470
1 0.367855 -2.314384 2.636181 0.076360 -0.820968 0.531486 -8.451321
1 -0.005017 -2.296587 2.049774 -0.916469 0.255845 -0.175804 -11.573036
1 0.253558 -2.298375 1.907845 0.454564 -0.528404 -0.399236 -12.050558
1 0.228257 -2.306638 2.554798 0.262294 -0.859451 0.986643 -11.417830
1 -0.189562 -2.309736 2.419880 -0.048883 -1.651922 -1.109615 -8.275908
1 -0.025226 -2.298241 2.489762 0.195702 0.198105 -0.674983 -10.566352
2 -0.542653 -2.301567 3.022514 -0.467227 -0.249029 0.198691 0.023001
1 0.408515 -2.297816 1.733891 0.515450 -0.046773 0.586791 -10.730101
1 0.311684 -2.307625 1.797804 0.525226 -1.601545 -1.177821 -11.314227
1 0.431239 -2.295089 1.856537 0.452797 0.929935 1.073721 -10.920789
1 -0.180699 -2.138238 1.207267 0.829703 0.562800 -0.422541 -10.742296
1 0.148838 -2.177722 1.406880 -0.212429 -0.707066 -0.869262 -10.305677
1 -0.250540 -2.044961 1.404902 0.927357 0.563812 -0.321496 -10.013340
1 0.055871 -2.106893 1.292087 -1.445661 -0.858111 0.509259 -9.001953
1 0.017715 -1.981532 0.919297 -0.436212 1.489121 -0.279958 -5.014020
1 0.267848 -2.223364 1.415571 0.968285 0.813813 -0.626685 -11.946451
1 0.016240 -2.044717 1.202915 -1.835416 0.741477 0.494857 -10.631162
1 -0.102573 -2.080192 1.254193 -1.739349 1.675051 2.362710 -10.969768
1 -0.025984 -1.935265 1.068688 0.100882 0.849138 -1.227161 -8.675702
1 -0.146763 -1.925777 1.244439 0.438976 0.077440 -0.714351 -11.198373
1 0.173602 -2.221433 1.497580 -1.305381 1.029625 -0.019125 -12.146978
1 0.230142 -1.824556 1.391008 1.266904 1.344920 0.715988 -10.782151
1 0.036432 -1.794672 1.359079 2.039305 0.456834 -1.067985 -13.188334
1 -0.052962 -1.941461 1.382986 -0.891454 -0.094298 0.035846 -12.179047
1 -0.102992 -2.097090 1.140378 0.223770 0.589685 0.499010 -9.031322
1 -0.268788 -2.074728 1.593067 -0.693547 -0.596645 -0.600294 -9.551189
1 -0.179921 -2.109694 1.321401 0.024563 0.397418 -1.194962 -10.179874
1 -0.223475 -2.129340 1.117329 0.531027 -2.637953 -1.062498 -5.531641
1 -0.088591 -1.788740 1.125085 -1.669509 0.303067 1.505151 -6.569696
1 0.130642 -1.861916 1.278812 -0.912816 -0.919561 0.907130 -10.595184
1 0.238198 -2.059340 1.617898 0.517636 -0.573329 0.503850 -11.531647
1 0.143311 -2.025955 1.337285 -0.104784 0.599989 -0.637923 -12.938640
1 0.366235 -1.819961 1.041261 -0.340034 -0.624202 0.554889 -6.265578
1 -0.355885 -1.991358 1.511667 -1.722780 0.038852 0.453936 -6.107770
1 -0.264463 -2.208826 1.200358 1.836543 -1.117512 0.314343 -8.516796
1 -0.130912 -2.229369 1.217631 0.351844 -0.030564 -0.883514 -10.502365
1 -0.069712 -2.179064 1.427819 1.024191 0.355436 1.248755 -11.261690
1 -0.079863 -1.970647 1.161654 0.658969 -1.679260 0.748141 -11.036596
1 0.106869 -2.172636 1.210191 -1.153602 -0.468549 -0.948720 -11.329469
1 -0.098782 -2.169667 1.322329 0.563533 0.447569 -1.005993 -10.141359
1 0.223355 -1.835764 1.230020 0.124435 0.154140 -0.322298 -11.472416
1 0.032544 -1.926740 1.161627 0.950442 -0.393137 -0.321925 -11.105041
1 0.057022 -1.921266 1.356140 -0.258426 -0.675295 -0.618895 -12.243753
1 0.360463 -1.912341 0.943274 -0.103549 -0.386658 -1.072029 -4.983273
1 -0.015599 -2.188833 1.225195 1.283209 -1.618839 -1.785778 -9.433258
1 0.189713 -1.942560 1.260725 0.632734 -0.168459 -0.398181 -11.312737
1 0.146398 -2.139850 1.300869 -0.964023 0.868024 0.257461 -9.684452
1 -0.235054 -2.028156 1.295955 -0.045458 -0.021229 -0.515405 -9.252624
1 0.093619 -1.949734 1.048787 -2.089629 0.150635 -0.994938 -9.485229
1 0.257608 -2.124391 1.380874 1.535583 2.243050 -0.396645 -10.767455
1 -0.040472 -2.203517 0.989761 -1.026053 -0.167199 -1.720396 -4.467235
1 -0.124439 -1.872794 1.338381 0.505956 -0.502768 1.182700 -11.442128
1 0.353333 -2.066207 1.375970 -0.194629 0.958974 0.268334 -13.011908
1 -0.402421 -2.059373 1.142773 -0.724459 0.738937 0.892186 -3.131442
1 0.140579 -1.912557 1.158089 -0.406933 1.657294 1.335176 -11.306479
1 -0.270788 -2.131135 1.269024 0.325207 0.230969 0.360022 -11.391603
1 0.246961 -1.995898 1.523661 -0.141500 -0.388686 0.213412 -12.324919
1 -0.025803 -2.041314 1.352181 0.938082 0.857877 1.726053 -10.809946
1 0.163985 -2.104429 1.149665 -0.602007 0.213929 0.716151 -9.504965
1 0.362073 -1.960506 1.371747 -0.440328 -0.442086 -2.017379 -11.583773
1 0.236920 -1.851485 1.030395 0.715028 -0.182176 -1.107774 -7.605937
1 0.053437 -2.062163 1.000669 -0.046542 0.644277 0.358089 -9.123202
1 -0.023528 -1.858019 1.298215 0.657698 -0.588824 0.265093 -12.235989
1 0.276133 -2.179445 1.116642 -1.297173 -0.267507 -1.844733 -11.202100
1 0.328192 -2.072239 1.547549 -0.635014 -0.811392 0.045054 -8.965499
1 -0.046159 -1.972192 1.278929 -0.035322 0.122752 0.215497 -11.118938
1 -0.123816 -2.205534 1.109774 1.114927 -1.762516 -0.249447 -7.889217
1 0.286025 -2.150582 1.501508 1.917808 -1.003776 -0.659771 -8.755083
1 0.116603 -2.061302 1.223391 0.021127 0.218661 -1.336264 -8.976176
1 -0.029156 -2.049267 1.075801 0.648259 -1.017805 1.508847 -7.934177
1 -0.127655 -2.063451 1.428970 -0.376176 0.063017 -0.833522 -11.963778
1 -0.338391 -2.111569 1.422190 -0.796242 -1.264388 0.756735 -6.888902
1 0.055741 -1.828761 1.218059 -0.083782 -1.339315 0.590372 -9.969279
1 -0.469976 -2.162844 1.241589 0.401451 0.297589 0.142717 -3.694076
1 -0.157363 -1.999913 1.602343 1.616607 -0.475231 0.864639 -10.803096
1 -0.213655 -2.085573 1.501609 -0.006107 -0.488137 0.061515 -9.511134
1 0.190340 -1.924976 1.362609 -1.069923 -0.467949 0.044353 -11.461657
1 0.302907 -1.951253 1.234705 1.031468 -0.513592 -0.184740 -11.939724
1 0.095176 -2.014188 1.134777 -0.146738 -0.767599 -0.859284 -11.395820
1 0.294691 -1.940113 0.844786 0.223303 -0.853104 1.496892 -2.508849
1 0.229992 -2.039670 1.234720 0.877964 0.930043 0.096781 -10.629000
1 -0.168428 -1.905840 1.637482 -0.152341 0.352576 1.169542 -11.169535
1 0.327675 -1.865821 1.337399 1.210692 -2.014959 0.372255 -12.345954
1 0.194526 -1.963801 1.049006 0.207500 0.066512 -0.703231 -9.761441
1 0.326122 -2.169615 1.312780 -0.121894 0.101291 -0.795562 -11.346802
1 0.070846 -2.025245 1.424298 -0.709569 0.421584 0.312895 -9.925989
1 0.253235 -2.026708 1.337048 2.267461 2.136557 -0.274453 -11.659513
1 -0.014044 -2.072383 1.458463 0.145582 0.587518 1.017730 -11.914772
1 -0.039671 -2.139132 1.543064 0.029491 -1.645917 -0.123303 -12.205242
1 -0.152155 -1.982594 1.358594 0.935449 -0.673680 -0.623816 -11.611165
1 0.088521 -1.967046 1.251954 1.270487 -0.889480 0.320205 -11.867897
1 0.302007 -1.945263 1.448588 0.809870 -1.234347 0.663052 -9.967149
1 -0.282636 -1.910600 1.352873 -0.688686 -0.323241 1.237409 -7.611925
1 0.067556 -1.851583 1.075672 1.391932 0.363100 0.278199 -8.725511
1 -0.433747 -2.072304 1.307520 0.452767 -1.572886 0.697490 -5.238902
1 0.268001 -2.042853 1.435251 1.023878 -0.096068 -0.634262 -7.452193
1 0.269129 -1.845773 1.131851 -1.195905 -0.280042 -0.737539 -10.135712
1 -0.168439 -1.856740 1.158458 1.896862 -0.397022 -1.713088 -8.225265
1 0.235527 -1.948524 1.154822 0.210398 -0.501640 -0.617491 -10.906550
2 0.198241 -2.102273 -0.446869 1.226964 -0.891713 -0.400981 0.001020
1 0.355736 -2.164116 1.196404 1.430584 0.161448 1.662615 -10.422196
1 -0.053988 -2.029810 0.749783 -0.758936 -0.016175 -0.445932 -0.316693
1 -0.186042 -2.026929 1.206399 1.057031 -1.476194 1.111297 -10.959771
1 0.234028 -2.135586 1.217736 -0.521791 0.376299 0.888127 -10.400241
1 0.387102 -1.865943 1.433951 -0.179932 0.079164 0.129517 -11.459227
1 -0.175973 -1.981198 1.498815 0.894976 -1.940393 -0.275048 -11.079006
1 0.150349 -2.116843 1.583210 0.034610 0.787017 -0.844729 -12.327090
1 0.114731 -2.035127 1.522155 -0.006497 -0.161819 0.056890 -12.288905
1 0.175956 -2.014643 1.444008 -0.046695 -0.101592 -0.260507 -9.531914
1 -0.077684 -1.926892 1.482152 0.938334 0.368259 -2.114357 -9.928783
1 0.096367 -1.938354 1.455615 -0.173679 -0.208228 0.395977 -9.438854
1 0.199609 -2.094428 0.927813 0.573987 0.838669 -0.132398 -5.207027
1 0.161712 -2.064211 1.049246 0.853839 -0.343920 -0.409070 -10.404111
1 0.331183 -2.063532 1.259522 0.654888 0.630259 0.010884 -12.196204
1 0.400306 -1.989933 1.267783 -0.963670 0.155239 0.781893 -8.551367
1 -0.372314 -2.016458 1.633178 -0.440849 -0.361138 1.667318 -8.650121
1 0.098024 -1.799814 1.463455 0.015866 -0.681189 -0.949725 -11.596893
2 -0.541574 -1.911883 -3.071445 -0.837669 -0.053813 -1.445291 0.001451
1 0.388932 -1.978094 1.493994 0.790574 -0.278602 0.685642 -10.814986
1 -0.390410 -2.169382 1.311878 0.167882 -1.600328 -0.754851 -6.776999
1 0.309849 -1.813518 1.464512 -2.217047 0.294160 -1.586555 -11.220649
2 -0.518201 -1.903960 -1.287829 -0.278891 -0.559524 -1.453148 0.000077
1 -0.348901 -2.243506 1.244976 -0.412965 -1.001097 -0.242706 -5.798963
1 0.050089 -2.229932 1.453627 -1.118185 0.123923 0.562824 -12.804238
1 -0.146351 -1.861387 1.515887 -0.924482 0.679722 -0.841052 -11.373417
1 0.112172 -2.167107 0.995188 -0.435384 -0.846739 -1.232167 -7.340712
1 -0.284835 -2.185695 1.366778 1.228801 -1.065284 -0.102223 -9.102116
1 0.041485 -1.915349 1.587020 0.145975 0.396430 -0.261040 -11.949212
1 0.221500 -1.870018 0.658512 -0.855607 0.840408 0.120845 -0.089975
1 0.196172 -2.210672 1.039704 -0.328168 -0.799050 -1.264190 -8.026896
1 0.247531 -2.178287 1.600292 0.291090 -1.586822 0.769835 -12.300763
1 -0.075946 -2.042689 1.538933 -0.803976 -0.469297 -0.251877 -12.814248
1 0.197099 -2.105700 1.483842 0.788145 -0.409522 0.730163 -12.088637
1 0.007649 -1.976538 1.513569 -0.622840 -1.002695 -0.453943 -12.747691
1 0.000497 -2.194717 1.655387 -0.604716 0.530128 0.144267 -12.317389
1 0.123187 -1.840052 1.557731 0.208411 -1.072111 0.547556 -12.739566
1 0.013107 -1.883361 1.449665 -1.523397 0.841964 -0.598624 -11.434451
1 -0.321529 -2.141283 -1.765723 0.580243 -0.573802 0.319994 -0.003641
2 -0.682538 -2.115734 0.220762 -0.255197 0.495154 -0.308181 0.000013
1 0.283878 -2.054073 1.136232 0.049665 1.041061 -0.056592 -10.128922
1 -0.231593 -1.983615 -2.219807 0.966217 -0.014842 -0.940792 0.009592
1 -0.289297 -2.059933 1.186063 -0.937017 1.134857 0.171907 -9.619372
1 0.031372 -2.141429 1.391808 -0.234457 0.806524 0.016015 -11.663284
2 -0.102141 -1.976705 -0.118028 0.421767 0.362318 0.371403 0.000058
1 -0.259278 -1.952954 1.232753 0.646562 -0.557761 0.446385 -7.756793
1 0.227384 -2.286179 1.617041 0.777675 -0.054181 -0.196446 -8.186834
1 0.007469 -2.054075 1.610948 -0.262201 0.509665 1.109298 -8.102072
1 0.185346 -1.869463 1.471969 -0.354236 1.167702 -0.308223 -12.286145
1 -0.015781 -1.838944 1.537421 -0.066561 -0.760843 -0.214127 -13.081510
1 -0.066239 -1.948517 1.598578 0.208576 -0.386326 -0.162092 -13.202985
1 -0.346641 -2.002303 1.276610 -0.483154 -0.438300 0.207608 -7.080492
1 -0.255396 -1.902420 1.541311 0.353885 0.067477 0.650864 -10.834800
1 0.400144 -2.023297 0.966774 1.149432 0.309544 0.102769 -6.193999
1 0.094110 -1.991204 1.631719 0.746102 -0.302358 -0.666316 -11.983215
1 -0.313370 -1.879198 1.449238 -0.732971 0.290506 1.269644 -7.242067
1 0.155489 -1.940175 1.559834 -0.224312 0.962067 0.152195 -11.020747
1 -0.074592 -2.034743 1.658683 -0.656861 -0.105237 -0.507591 -11.090321
1 -0.361411 -2.118642 1.565013 0.388893 1.012296 0.251657 -6.285760
1 -0.007036 -2.225519 1.335490 1.581269 0.771523 0.393211 -12.056596
1 0.360545 -2.150019 1.590430 -0.934244 0.306026 0.574686 -10.006167
2 -0.075281 -2.052053 0.445961 0.790669 0.483161 -1.307244 0.005784
1 0.088695 -2.124593 1.473561 -0.842781 -1.060468 -0.620613 -11.792964
1 -0.512083 -2.139620 1.675404 -0.721593 0.610791 1.127026 -4.960150
1 -0.348618 -1.904826 1.630371 0.317687 1.001846 1.397322 -9.701210
1 -0.358038 -2.148521 1.196579 1.153432 2.007772 -1.624834 -8.099193
1 0.312012 -1.957619 1.612669 0.296996 -0.525604 1.021767 -11.832631
1 -0.081582 -1.838975 1.435625 -1.495565 0.415365 -1.676834 -11.289894
1 0.230424 -1.930021 0.929538 -0.606148 -0.640434 -1.386892 -6.312932
1 -0.182546 -2.156053 1.439717 -0.019151 -0.769133 0.209091 -9.409762
1 -0.158765 -2.105849 1.591780 0.556710 1.498426 -0.691883 -12.255420
2 0.261033 -1.783415 -1.747032 0.144225 1.069995 0.271438 0.000066
2 -0.059441 -2.271042 0.054706 -0.008265 -0.776661 -0.610400 0.000051
2 0.218262 -1.822092 -1.066252 -0.012361 0.805491 -0.012001 0.006602
2 0.429897 -2.069913 -0.214808 0.299387 0.418491 0.506459 0.000776
2 0.266016 -1.794084 -0.653654 0.570691 0.885873 -0.707390 0.005718
1 -0.096443 -2.179097 1.637263 -1.866536 0.020840 0.151482 -11.625453
2 -0.247972 -2.093516 -1.263308 0.829993 0.070875 -0.226300 0.379063
2 -0.155307 -1.948727 -1.038965 -0.118522 -0.439236 -0.864837 0.000098
1 0.078777 -1.886152 0.931995 -0.386142 -1.211285 0.498448 -5.242363
1 0.132152 -1.995680 0.947315 -0.543393 -1.294526 1.280478 -8.861160
1 0.317774 -1.921418 1.079342 -0.063597 0.229943 0.329707 -10.248005
2 -0.135832 -2.026790 -2.110667 0.550396 0.154319 -0.533247 0.027417
2 -0.243233 -2.013338 -2.639166 0.592912 0.172917 -1.189688 0.326857
1 -0.261977 -1.971753 1.642933 -0.893356 -0.651745 -0.213487 -10.669261
1 -0.237036 -1.921708 -2.460425 0.522823 0.109322 -0.196243 -0.015895
1 0.148198 -1.780363 1.114527 0.143547 0.239589 1.062285 -8.935742
1 -0.643288 -1.962574 -2.912342 -0.088557 -0.342990 -1.280722 0.001141
1 -0.248479 -1.810429 1.493677 -0.931363 0.603553 -0.202163 -10.703337
1 -0.293467 -1.802956 1.383675 -1.016127 1.257866 1.048612 -6.555672
2 -0.026124 -1.851989 -1.531683 1.087663 0.486288 -0.104366 0.001310
2 0.382346 -2.215871 -1.256880 0.263191 -1.055070 0.877929 0.002093
1 -0.569161 -1.854548 1.690827 -1.164626 -1.364857 1.286845 -0.917200
2 -0.648076 -2.174081 -2.125157 -0.383079 -0.276818 -0.088548 0.006026
1 0.105999 -2.231310 1.336935 -0.059235 1.179212 1.769665 -9.948757
1 -0.215948 -1.948428 1.133706 -1.249056 -0.435188 1.023467 -6.619215
1 -0.214311 -1.912536 1.434666 0.029331 0.699386 -0.431899 -10.659021
1 -0.048324 -2.266229 1.474939 0.494338 -0.867241 -0.365493 -9.908437
1 0.048994 -1.817487 1.630441 -0.652778 -1.112102 0.778837 -13.584135
1 -0.050057 -1.871766 1.177387 -0.609408 -1.025097 -0.311213 -9.433405
1 -0.401056 -2.007971 1.394466 2.498064 -0.260904 0.389692 -4.788597
2 -0.486593 -2.027388 -2.642392 -0.325598 0.679620 -0.912724 0.138897
1 -0.275704 -2.182891 1.509598 -1.154423 -0.497633 -0.110459 -8.778221
1 0.279451 -2.017166 0.998372 0.677641 0.485334 1.407456 -8.947511
1 0.275081 -1.887157 1.532550 -1.158572 0.022574 0.132354 -12.533178
1 0.291867 -2.190968 -2.567085 -0.476699 -1.483823 0.327801 0.001387
1 0.264533 -1.865407 1.638921 -1.176963 1.198728 -1.083259 -10.958600
1 0.373989 -1.874865 1.639780 -0.337717 -0.074436 0.967209 -10.668216
1 0.070338 -2.143540 1.092006 -0.959495 0.280826 -0.905655 -9.548689
2 0.094225 -2.214359 -2.063221 -1.217627 -0.531931 -0.731370 0.000041
1 -0.350143 -2.112659 1.665017 0.098830 0.312591 0.131682 -8.359591
1 -0.077403 -1.822784 1.630306 -0.854895 -0.061466 0.699173 -9.821939
1 0.014664 -1.807858 0.966747 -0.584189 0.440958 0.327655 -3.288038
1 -0.208064 -2.227162 1.293938 0.788406 0.412935 0.686797 -11.774323
1 -0.349617 -2.259593 1.580108 -1.415133 -0.537009 0.315117 -8.712307
1 -0.043558 -1.951915 0.308825 -0.238722 -0.792805 -0.083504 0.004328
1 0.287507 -2.122718 1.011496 -0.593218 -0.230326 0.865398 -8.357288
2 -0.108641 -2.011307 -2.715108 0.033131 0.066299 1.479847 0.021602
2 -0.140496 -1.915174 -0.437580 -0.767720 -0.147326 -0.568331 0.000146
2 -0.335159 -1.989565 -1.675969 1.160000 -0.960223 1.276913 0.004320
1 0.330370 -1.842833 1.230735 -0.805897 1.332770 0.555939 -10.528594
2 0.162034 -1.963599 0.183124 0.124515 -0.934002 0.251154 0.006048
1 0.217012 -1.974739 -2.089826 -0.285406 -0.951010 -0.035451 0.000030
2 0.132690 -1.934984 0.373533 -1.259183 -0.137575 0.210762 0.003831
1 -0.248481 -2.027530 -1.365652 -0.610684 1.448989 0.086200 0.375545
2 0.165008 -2.028687 -2.818892 -0.165921 1.143125 -0.356424 0.000035
1 0.130528 -2.205113 1.671581 -0.682493 -0.577106 1.362700 -11.389191
1 -0.247147 -2.143379 1.660801 -0.057041 -0.475685 1.383761 -9.350949
2 -0.036202 -1.839626 -0.838398 0.137837 -0.429133 0.044051 0.000166
1 -0.133342 -1.969332 1.067339 -0.580388 -0.747516 1.168253 -5.711164
1 0.189324 -2.224494 1.174384 0.677279 -0.042718 0.413276 -11.674932
1 0.369542 -2.126443 1.461961 0.974965 1.201708 -0.203432 -10.443560
1 0.368824 -2.139489 1.090477 -0.079269 -0.144146 -0.500077 -12.229036
2 0.402806 -1.897563 -0.633895 0.040273 -0.014310 -0.488706 0.006278
1 0.408238 -1.972365 1.171625 -0.292645 -0.184922 0.083175 -10.304235
1 0.416507 -1.961484 1.612331 0.565625 -0.067624 0.359827 -10.847746
1 0.324833 -1.803622 1.581576 -0.520746 1.015184 -0.646016 -11.584981
1 -0.564500 -2.027748 -0.912516 1.005494 -0.166946 -0.265140 0.000735
1 -0.499405 -1.970047 -1.916391 1.494210 -0.055148 -0.560888 -0.017937
1 0.430071 -1.873674 1.112610 0.976628 -1.369839 0.673802 -9.339106
1 -0.500078 -2.290004 1.569769 -0.494398 -1.008470 1.676961 -2.673286
1 0.243472 -2.223190 1.285232 -0.116391 -1.282429 0.926129 -11.703314
1 -0.041442 -2.260361 1.577293 0.954026 -2.039707 -0.142841 -11.528551
2 -0.481986 -2.194359 -0.381246 1.254312 0.407582 -0.972767 0.000056
1 -0.141225 -2.207215 1.544768 0.578633 0.954530 -0.715947 -12.078006
1 0.384486 -2.222276 1.512261 -0.048478 2.196857 -0.977948 -13.684159
1 -0.014764 -2.243218 1.086214 -1.687264 0.295388 0.530178 -8.454881
2 -0.356883 -2.058301 -2.659897 1.225944 -2.259157 0.510340 0.514534
1 -0.306815 -1.821623 1.589732 0.985039 -0.678798 -0.100837 -9.635792
1 -0.234317 -1.807453 1.685589 1.263640 -0.527233 0.330220 -11.577685
1 0.409945 -2.073746 1.173218 0.593007 -0.121663 0.008730 -12.150517
2 -0.346089 -2.159486 -0.789353 0.130944 0.933576 -1.222680 0.000032
2 0.223999 -2.143425 -1.020007 -0.021201 1.019040 -0.796216 0.000023
2 -0.402096 -2.101291 -2.538611 -0.074577 1.174620 0.709539 0.121741
1 0.043754 -2.080915 0.895058 -1.679972 1.577560 -0.224327 -4.017587
2 0.312705 -2.214526 -0.318521 -0.162199 0.445175 0.535181 0.023188
1 -0.182700 -2.280076 1.451482 0.909644 -0.860971 1.217181 -10.869644
1 0.330139 -2.266461 1.612996 -1.657714 -0.956300 -0.438344 -12.199024
1 0.360260 -2.024319 1.082535 -0.589648 -1.229019 0.418541 -9.426933
2 -0.592795 -2.197116 -1.051447 1.203801 -1.042857 -0.478232 0.003853
2 -0.679909 -2.155312 -0.223529 0.459119 -0.402553 0.225636 0.019310
1 -0.239756 -2.249477 1.579481 -0.663923 -0.939923 0.514714 -10.168526
1 -0.406495 -1.827937 1.527661 -0.792203 0.593034 -0.700057 -4.895372
1 0.228072 -1.777374 1.556374 0.475124 -0.144859 -0.364458 -12.388901
2 0.397889 -2.016490 -1.608008 1.284312 -2.383070 -1.353985 0.020376
1 -0.411646 -1.810478 1.630346 -1.172373 -0.139472 1.000499 -5.109771
1 0.059986 -2.181049 1.559455 1.104956 0.616444 0.062782 -12.519968
1 0.105358 -2.254090 1.112437 0.518693 0.771256 -1.173705 -10.040526
1 0.412915 -2.181465 0.999106 0.152560 -1.765194 2.376142 -7.126674
1 0.426341 -1.865873 1.241173 1.461830 0.219407 -0.424811 -10.824813
2 -0.334994 -2.150625 -1.109391 -0.693762 0.842569 1.484904 0.002704
1 0.407187 -2.211988 1.403932 0.179660 -0.183761 -0.456101 -10.102738
2 -0.015692 -2.001108 -3.044602 0.231691 -0.898575 1.025941 0.000240
1 0.162744 -1.794473 0.999950 -0.687338 1.042542 -1.420010 -4.508157
1 0.074288 -2.097761 1.665155 -1.248376 0.178409 0.022950 -10.115476
1 0.158393 -1.904714 1.651895 -1.264790 0.631856 -1.381117 -10.597366
2 0.115378 -1.795809 0.206985 0.612034 -0.408727 0.268714 0.005143
1 0.403481 -1.780285 1.354075 -1.070430 1.110592 0.178911 -12.785769
1 -0.180498 -1.803834 1.405328 1.778566 0.565987 -0.318336 -11.605865
1 0.427052 -2.068776 1.612200 0.919030 -0.437288 -0.569908 -11.852813
1 0.424998 -2.241765 1.085477 -0.344032 -0.076894 0.145811 -9.262445
2 0.386071 -2.217916 -0.454189 -0.913105 -0.274206 -1.266970 0.022333
1 0.415021 -1.893301 1.536956 -0.408168 -0.151778 0.050752 -9.839859
1 0.009401 -2.229395 0.873681 1.432560 1.056543 0.900009 -2.512488
2 0.105713 -1.820116 -1.195669 -0.292552 -1.404544 1.204354 0.006332
1 -0.164624 -2.237213 0.608696 0.364942 1.124162 0.292598 -0.601757
1 0.317910 -2.243448 1.043578 0.585679 0.281928 -0.835546 -8.109824
2 -0.600941 -2.233296 -2.279496 1.092527 1.703411 0.997034 0.006012
1 0.072531 -2.273322 0.961506 0.792217 0.057765 -0.126474 -4.773004
1 -0.026097 -2.291033 1.215069 0.539221 0.064044 0.831752 -8.736985
2 0.434218 -2.273240 -2.103407 0.582559 -0.043689 -1.451543 0.073373
1 0.365544 -2.260481 1.271414 0.862552 -2.052627 0.721724 -11.769592
2 -0.720143 -2.263145 -0.116524 -0.739202 0.293568 -0.150572 0.027402
1 0.289546 -2.261267 1.182751 -0.191660 -0.617658 -0.268295 -11.034920
1 -0.618321 -2.197717 1.658149 1.165851 0.990289 -1.743796 -3.095487
1 -0.067189 -2.276760 1.674890 1.102545 -1.025259 1.530243 -12.098365
2 -0.735873 -2.150797 -0.953060 -0.359953 0.119102 -0.562226 0.004682
2 -0.713046 -2.084250 -3.077064 0.767530 -0.036354 0.567176 0.001072
2 -0.753779 -2.052078 0.923356 -0.901208 -1.290567 0.393341 0.000145
1 0.356165 -2.290896 1.428648 -1.762525 1.453516 -0.750805 -8.094921
1 -0.079495 -2.285840 0.699152 0.563698 0.304416 1.269065 -0.679521
1 0.080966 -2.280196 1.613552 -0.798801 -0.021929 -0.487231 -12.567970
2 0.209052 -2.290598 -1.284913 -0.840608 0.017442 -0.989045 0.002010
2 -0.268745 -2.246434 -2.968415 -0.658257 1.754297 -0.236806 0.000067
1 0.089682 -2.273498 1.242918 -0.786219 1.017776 -0.116730 -11.741661
1 0.264424 -2.282059 1.526420 0.143058 0.646594 0.494452 -10.328814
1 0.344547 -2.083652 1.676875 -1.136249 0.149231 -0.038917 -11.163161
1 -0.381706 -2.213518 1.676229 0.751624 0.191980 -0.846968 -7.693269
1 0.422163 -2.144528 1.678368 -0.007022 -0.444468 -1.323054 -10.480222
1 -0.272452 -2.244627 1.698217 0.948857 -1.044892 -1.276924 -11.015460
1 0.211154 -2.128190 1.697038 0.167865 -0.206131 0.512989 -11.459079
1 -0.237710 -1.908954 1.715087 1.178123 -1.460523 1.566923 -8.194836
2 -0.086523 -1.777692 0.059154 0.231410 0.174468 -0.101993 0.000158
2 -0.034829 -1.768860 -1.708326 1.458804 0.327092 0.752410 0.004397
1 -0.106462 -1.784638 1.231615 -1.537498 0.071098 0.639190 -10.061931
1 -0.173187 -1.787965 1.058480 -1.306887 -0.914224 0.440693 -3.210245
1 -0.189833 -1.774668 0.583430 -0.390153 -1.290181 0.164423 -0.006391
1 -0.222796 -1.773203 1.181471 -1.649990 0.333224 -0.336144 -4.796018
1 -0.291618 -1.802871 1.263027 1.326983 -1.309404 -2.373481 -4.418699
1 0.422771 -1.768149 1.147911 -1.095049 -0.318965 1.246022 -7.482082
1 -0.012940 -1.762164 1.458746 1.322026 1.739077 -1.150210 -13.628098
1 0.141939 -1.769986 1.643355 -0.667681 -0.494631 0.490353 -11.474964
1 -0.417731 -1.930043 1.726408 -0.197355 0.225923 -0.067859 -6.361227
1 0.037176 -1.904200 1.707647 -0.602684 1.073438 -1.422756 -13.498572
1 -0.016835 -1.817360 1.714306 0.211019 -0.912122 -0.528031 -9.506487
1 0.247722 -1.966181 1.716376 -1.615562 2.199956 -0.591820 -8.901542
1 -0.270230 -2.056238 1.741450 1.539152 0.714544 0.560235 -12.394392
1 -0.126697 -1.837222 1.712735 -0.703208 0.769282 0.640564 -11.436195
1 -0.329167 -1.970771 1.731257 -0.883496 -1.058744 0.050553 -10.518826
1 -0.166956 -2.115629 1.712577 -0.741608 0.364088 0.714116 -10.325139
1 0.022047 -2.016537 1.705580 1.303199 -1.034041 -0.296048 -12.338013
1 -0.069170 -1.932111 1.708128 -0.816308 -0.752770 -0.441567 -13.891407
1 0.308508 -2.177513 1.739828 0.506313 1.446302 0.471340 -10.214013
1 0.126651 -1.838270 1.723819 1.318098 0.610534 0.189860 -11.686008
1 0.251439 -1.792182 1.713909 1.049281 -1.476595 0.269694 -10.235875
1 -0.161391 -2.218164 1.709907 -0.288889 -0.509726 0.104482 -11.788124
1 0.142612 -2.025508 1.719948 -0.352979 1.787272 -1.551244 -11.279476
1 0.139762 -1.933603 1.758927 0.394886 0.776736 -0.681642 -10.397129
1 -0.015395 -2.110189 1.732589 0.695735 2.149030 -0.658274 -11.823898
1 0.323523 -1.885007 1.771447 -0.700499 0.084913 0.449175 -10.584806
1 -0.523107 -2.251769 1.733204 -0.500488 -0.446857 0.710350 -5.751865
1 -0.382389 -2.065257 1.771338 -0.003074 -1.401869 1.542947 -9.911791
1 -0.163168 -2.013143 1.735131 -0.916966 -0.429463 -1.954905 -12.361632
1 -0.629031 -2.165316 1.761018 -0.830609 -0.795754 0.714060 -4.753464
1 0.351086 -1.982711 1.731133 0.148800 -0.853240 -1.016291 -11.955074
1 -0.066008 -2.199714 1.752337 0.152481 0.971749 -1.905213 -12.049215
1 -0.327326 -1.859574 1.729011 -0.023555 0.041383 0.232163 -10.972795
1 0.024995 -2.288086 1.724589 0.371495 1.074163 -0.223486 -13.004900
1 0.215233 -1.747462 1.295721 -0.130228 -0.128153 1.037901 -11.145330
1 0.412854 -1.757664 1.254037 1.269782 0.664479 -0.195726 -10.660369
2 -0.368203 -1.759773 -1.993006 -0.137044 -0.995970 -0.636474 0.023859
2 0.378369 -1.748718 -1.500358 -1.238792 -0.695099 0.905445 0.002266
1 -0.348170 -1.759316 -1.841027 -0.303342 -0.625861 1.984424 0.012648
2 0.325385 -1.754004 -1.287800 -0.720278 -0.335168 -0.356735 0.001611
1 0.253997 -1.756121 0.969697 0.258801 -1.323982 0.880673 -3.927389
1 0.279541 -1.755594 1.187783 -0.299919 -1.498949 0.906906 -11.282897
1 0.318283 -1.752608 1.295711 0.475391 -0.028610 0.302535 -12.119592
1 0.108367 -1.751383 1.265037 -0.310104 -0.648684 -0.323290 -11.974835
1 -0.210395 -1.749718 1.591153 0.413434 0.196107 0.481971 -10.568495
1 -0.309648 -1.749831 1.729580 -0.082223 0.405903 -1.313826 -7.326850
1 -0.117538 -1.751904 1.476735 -0.277561 -1.793985 0.586859 -10.473025
1 0.054567 -1.746387 1.710711 0.527760 1.192359 0.543397 -11.690476
1 0.140556 -1.757492 1.363021 0.709585 -0.939946 1.116817 -12.443449
1 -0.080897 -1.762496 1.347787 -0.334850 -1.510713 -0.156057 -13.401365
1 0.067588 -2.131654 2.393417 1.427475 0.576322 -1.035980 -12.354595
1 0.353391 -1.900106 2.237751 0.912653 0.528906 -0.375817 -12.437078
1 0.227638 -1.988148 2.049364 -1.260383 0.498259 0.035422 -12.416755
1 0.210244 -2.067728 2.250524 -0.859431 -0.063268 -0.064445 -11.792190
1 -0.045529 -1.888812 2.098031 -0.515923 -1.456787 0.260921 -10.895058
1 0.125752 -2.053851 2.048707 2.210094 0.537591 0.641461 -11.894475
1 0.022153 -1.985781 2.090356 1.020856 0.112328 -0.640290 -12.562225
1 0.038579 -1.988238 2.460217 -0.418452 -0.017903 0.989673 -9.536551
1 -0.018133 -1.834521 2.198731 0.068762 0.318936 -0.479492 -10.993471
1 -0.114157 -2.130980 1.994452 -0.832137 -1.093382 0.313504 -12.207012
1 0.326840 -1.848844 2.131259 0.698785 -0.938566 -0.077221 -13.424320
1 0.150300 -1.878634 2.170288 0.590370 -0.454894 -0.677664 -9.932023
1 0.342931 -2.062308 2.265984 0.050027 -1.469972 0.640230 -11.887283
1 -0.084529 -2.096836 2.672802 0.137098 -0.745468 0.504968 -6.494850
1 0.275975 -1.985909 2.241261 0.773409 0.066657 0.599004 -11.408969
1 0.029920 -2.010654 1.991029 -0.449528 -0.067700 -1.871576 -10.987168
1 0.117590 -1.850267 2.448642 -0.060424 -0.072274 2.331980 -10.248462
1 0.176978 -2.085498 2.449343 1.269705 -0.269685 -0.425136 -9.687530
1 0.350452 -1.938384 2.072970 0.422000 0.945727 -0.886761 -12.207653
1 -0.079190 -2.014617 2.180009 -0.331429 -1.819506 -0.351537 -10.512583
1 -0.094787 -2.101324 2.103424 0.512575 0.285661 -1.666202 -10.599197
1 0.052517 -1.942183 1.913851 0.665402 -1.124696 -0.217924 -12.255343
1 -0.072669 -1.913168 2.348475 0.135317 -0.357464 0.071808 -10.008854
1 -0.082275 -2.006723 2.081408 -1.611191 -0.566551 -0.978919 -8.169284
1 0.169095 -2.063933 1.821315 -1.038123 0.325781 -0.296070 -12.854902
1 0.213364 -1.911259 2.438589 0.647096 -0.399706 0.963749 -11.951460
1 0.145084 -1.970670 1.987506 0.903747 0.065731 -0.461588 -12.558573
1 0.234409 -2.002228 1.902947 0.311558 0.714765 -0.270823 -13.061572
1 -0.131646 -1.912403 2.155346 0.239769 0.392441 -1.175623 -10.816194
1 -0.285451 -1.795696 2.091457 2.095521 -0.814953 0.868131 -10.750885
1 -0.089868 -2.125925 2.362238 1.671981 0.045264 0.637979 -10.626049
1 0.279438 -2.148093 2.274441 -2.738682 0.033421 -0.432444 -10.849710
1 -0.137913 -1.924153 2.569603 0.434553 -0.124962 -0.583936 -6.855123
1 0.004803 -1.850093 2.298923 1.323640 0.020953 0.445069 -11.016930
1 -0.138104 -1.784681 2.452152 -0.147491 1.311038 0.536928 -6.627006
1 0.301783 -2.053846 1.988238 -0.203062 0.350563 0.822181 -12.201595
1 -0.574313 -2.180000 2.096805 -0.594019 -0.997190 1.250839 -3.240940
1 0.052651 -1.864303 2.553699 0.492813 -0.609635 0.316036 -8.978564
1 -0.396238 -2.085218 2.183808 -0.697415 1.252061 -1.541362 -7.448745
1 -0.214259 -2.082020 2.051999 1.264821 -1.760545 0.277053 -12.834454
1 -0.211705 -1.822591 2.202362 -0.161267 0.902709 0.543112 -10.820729
1 -0.100579 -1.889380 2.255303 -0.113997 -0.347119 -0.058926 -10.503417
1 -0.467361 -1.957401 1.907073 0.933770 0.482173 1.217401 -7.867277
1 0.157226 -1.960029 2.352342 0.364243 0.960781 1.661966 -10.275214
1 -0.120089 -1.921003 2.464410 -0.061135 -0.280626 1.067147 -10.108442
1 0.243670 -1.898696 2.332413 0.506433 -1.666113 1.685328 -12.332314
1 -0.389738 -2.144100 2.033589 -1.082823 1.106651 -0.168576 -8.393389
1 -0.300898 -2.179792 2.005114 0.693409 0.356143 1.126206 -11.714984
1 -0.332325 -1.918001 2.323072 -0.028913 -0.163636 -1.148556 -9.544219
1 -0.320942 -2.076061 2.016825 -0.179708 -0.164160 0.156286 -10.743645
1 0.133555 -1.962453 2.112906 0.589355 -1.304853 -0.653160 -11.847946
1 0.265939 -2.245725 2.328533 -0.234752 -0.488960 1.439479 -11.493470
1 -0.282964 -2.120040 2.230983 -0.949678 1.336600 -1.506756 -10.521960
1 -0.381110 -2.007284 2.330085 0.987345 0.406146 -1.370526 -6.385311
1 -0.018587 -1.975192 2.277459 -0.242648 0.264173 -0.139432 -11.285913
1 0.197441 -2.086194 1.988230 -0.613124 -1.603365 -0.547390 -10.975063
1 0.261469 -2.138305 2.496002 -1.077179 0.055785 -0.779897 -14.088204
1 0.028444 -2.075229 2.165916 1.365380 0.250439 -1.244448 -12.077212
1 -0.130126 -1.865750 2.004620 -0.023461 1.580010 -1.345136 -10.993862
1 -0.193320 -1.861790 2.090787 1.363833 1.007649 -1.557134 -10.460292
1 -0.073903 -2.031532 1.985731 -0.739299 0.218689 -0.751434 -11.334893
1 -0.192298 -2.106497 2.169868 -0.575879 1.134521 -1.425859 -12.643624
1 -0.138336 -1.811253 1.879458 0.293273 1.712321 -0.578411 -11.333891
1 0.008270 -2.110222 2.629827 -1.147874 1.486791 -0.794419 -7.792219
1 0.243206 -2.003003 2.394601 0.474899 -0.091291 -1.304006 -10.986638
1 0.063204 -2.007508 2.365636 2.373005 0.116659 -1.226673 -9.885970
1 0.429515 -1.983387 2.441195 0.560727 -0.217157 1.304552 -10.349399
1 -0.277703 -1.982486 2.027050 -1.307551 1.286376 0.562621 -11.811233
1 0.149861 -2.169182 2.496701 0.123829 -0.325938 0.778042 -11.840897
1 0.263758 -1.934654 2.142619 0.002123 0.457942 0.922552 -12.755253
1 -0.028274 -2.110509 1.921213 1.403615 1.407331 -1.399716 -12.215970
1 0.347388 -1.999421 2.158146 1.111748 0.701560 0.797225 -13.100841
1 -0.230272 -1.921607 2.293326 0.146760 -0.281235 -1.515468 -10.437715
1 -0.403890 -1.962575 1.995394 0.743355 -0.756385 -0.294893 -7.752802
1 -0.362177 -2.074634 2.762393 -0.452091 0.953284 0.049211 -1.135927
1 -0.130532 -2.162175 1.899118 0.294821 1.973025 -0.735841 -11.859368
1 -0.333510 -1.876233 2.217162 0.902329 2.085563 1.754213 -10.776822
1 -0.174865 -2.004322 1.990181 0.364576 2.026636 0.266655 -12.521634
1 0.002883 -1.879752 2.417056 -1.781301 0.399687 0.296356 -10.610290
1 -0.002040 -2.035600 2.698521 -1.422935 0.595215 -0.683856 -4.053585
1 0.052413 -1.934257 2.205986 2.483285 -0.126583 -0.230935 -11.044148
1 0.342263 -2.198811 2.435521 -0.396877 0.419650 1.228942 -13.594880
1 -0.202095 -2.004064 2.209721 -0.896516 2.833884 0.301356 -10.806021
1 -0.191843 -2.096012 2.653591 0.643620 -0.568013 -0.509322 -4.793541
1 0.036977 -2.011369 2.561549 -0.266397 0.755603 -0.648330 -10.751754
1 0.323652 -2.065958 2.452846 0.906945 0.070552 -0.983882 -12.180199
1 0.337723 -1.830421 2.339600 -0.100517 0.335127 0.927166 -11.911340
1 -0.321697 -2.118384 2.121593 1.362888 0.516288 1.976675 -11.844332
1 0.257077 -2.153188 2.165554 -0.465032 1.824765 0.614475 -13.425653
1 0.330542 -1.968946 2.348967 0.274929 -0.606755 -0.032747 -11.090687
1 -0.196613 -2.176987 2.259332 -0.634768 -0.455878 0.010751 -10.379072
1 0.189497 -2.140891 2.709026 2.551282 -1.124660 -0.465700 -5.660475
1 -0.023910 -2.199907 2.402468 0.911770 -0.123548 0.028721 -11.239534
1 -0.153618 -1.975075 2.664478 -0.135108 1.183716 1.562781 -4.480032
1 -0.246000 -1.922958 2.426568 -0.126124 -0.187182 -0.238226 -7.451419
1 0.120091 -2.046812 2.630313 0.229893 -0.040406 -0.805988 -8.883971
1 -0.016155 -1.919089 2.005349 0.250039 -1.756496 -1.226845 -11.340728
1 -0.262339 -1.989329 1.923987 0.006349 -0.485292 -1.382833 -8.375491
1 0.277756 -2.123393 2.612153 0.679742 -0.345947 0.354513 -10.875413
1 0.241439 -1.996996 2.630177 -1.646783 -0.030551 -1.235672 -7.721065
1 0.384174 -1.845591 2.041459 0.898797 -0.401549 0.113079 -11.896804
1 -0.049914 -2.168215 2.499583 0.111815 -0.717848 -0.346168 -9.701476
1 0.193905 -2.082302 2.560602 0.381807 0.106479 -1.156643 -11.889850
1 0.132844 -1.973383 2.506998 0.913972 0.186956 -0.230597 -11.433020
1 0.159308 -1.844896 2.547209 0.599770 0.195833 -0.132454 -8.700042
1 0.136508 -1.984513 2.246258 -0.414144 1.323701 -0.741268 -10.569800
1 -0.120061 -2.013620 2.282637 0.039952 -1.213657 -0.596055 -11.339414
1 -0.337768 -1.986792 2.226945 -0.289791 0.611513 -0.740581 -10.311090
1 0.145634 -1.856696 2.332710 0.474666 -0.808313 -0.892082 -10.020535
1 0.143834 -2.176514 2.295833 0.155391 -0.093575 0.411214 -10.935275
1 0.243194 -2.040595 2.156237 0.005941 0.179021 -1.476721 -11.822026
1 0.262213 -1.853732 2.225588 -0.624686 1.797271 -0.140189 -11.429482
1 0.083186 -2.088951 2.487120 0.810026 0.166173 -0.091572 -11.138721
1 -0.182372 -2.035591 2.553746 -0.427691 -0.315554 0.850044 -8.128845
1 0.281431 -2.145328 2.799665 0.105377 -1.323061 -1.183070 -2.127773
1 -0.251716 -1.922937 2.152174 1.327435 -0.174936 0.775540 -11.286124
1 0.353887 -2.038711 2.673035 1.142074 0.674011 -0.061807 -5.078804
1 -0.272875 -2.030230 2.142023 -0.603608 0.656722 0.990863 -10.672415
1 -0.354803 -2.130353 1.921108 -0.104190 0.600318 -0.436557 -12.775689
1 -0.012226 -2.163160 2.826415 -0.242442 1.070259 0.639580 -3.739890
1 -0.166853 -1.873262 2.363349 -0.071026 -0.446034 1.161950 -10.347207
1 0.151485 -2.085003 2.352499 0.419931 -0.865149 -0.178326 -11.050550
1 0.262402 -1.876979 2.048985 0.820869 1.462831 -0.543436 -10.000181
1 -0.434422 -1.835129 2.139700 -0.767807 -0.444321 -0.933714 -5.923460
1 -0.267006 -1.997458 2.494013 -1.200364 -0.463556 -0.973806 -4.651927
1 0.147809 -1.936501 2.615341 0.984841 0.469381 -0.348816 -8.357690
1 0.046365 -2.109567 2.743545 0.097431 0.240264 0.065949 -5.010998
1 -0.429794 -2.167740 2.132936 0.689664 0.194361 1.328353 -8.468261
1 -0.081500 -2.021379 2.520343 1.061979 -1.042956 -1.450000 -10.599054
1 0.227996 -1.809707 2.399133 -0.425086 -0.703499 0.058559 -12.406301
1 0.290247 -1.787138 2.018604 -0.412740 1.066874 1.198666 -9.056787
1 0.058806 -1.887672 2.110419 -0.927185 0.426362 -0.423676 -11.959083
1 -0.039341 -1.944003 2.611375 0.197241 -0.594495 0.334714 -7.518140
1 0.344547 -2.112499 2.365486 -0.360043 0.386130 0.252819 -11.744849
1 0.362798 -1.787633 2.214862 -0.288343 1.209509 0.817192 -12.607729
1 -0.240880 -2.195908 2.111411 1.196630 0.152716 0.282848 -13.179123
1 0.141195 -2.064614 2.158310 0.003323 0.688741 0.112938 -12.730007
1 0.249320 -2.151875 2.392788 -1.590099 -0.466425 -0.593013 -12.991728
1 -0.201867 -2.094487 2.343983 0.135270 0.724229 0.218834 -10.258234
1 0.099398 -2.259713 2.592930 -0.157080 -0.988711 -1.765914 -9.344492
1 0.075539 -2.195080 2.694849 -0.722964 -1.446523 0.518970 -7.700940
1 0.339711 -1.952267 1.863576 -0.025410 0.323339 0.127474 -12.539961
1 -0.272480 -2.009082 2.339922 0.167081 -1.418118 -0.090531 -9.970722
1 -0.461160 -2.070882 1.885193 -0.408544 1.150625 -0.765035 -9.506760
1 0.077157 -1.880250 2.002760 -0.007317 -0.777500 0.417783 -11.288136
1 -0.302700 -2.220820 2.196828 -0.383760 -0.378031 0.377812 -10.524692
1 -0.181946 -2.006250 2.405755 -0.715709 -0.332876 -1.609675 -10.008078
1 -0.404274 -2.003150 2.092210 -0.913666 -1.282918 0.091559 -7.743898
1 0.226881 -2.110962 1.894397 0.951547 -0.578532 1.315040 -10.839049
1 0.142238 -1.964644 1.871249 -0.071095 -0.064157 0.885956 -11.470419
1 -0.070717 -1.906439 1.897322 0.658627 -1.739323 0.946401 -13.218916
1 -0.186100 -1.992141 2.102083 -2.067129 0.714568 -0.099782 -12.180429
1 0.409079 -2.019993 1.947361 0.824322 -0.696762 0.729695 -11.953981
1 -0.197215 -2.209403 2.010456 -1.332675 0.907979 0.743166 -12.280385
1 -0.226685 -2.114202 1.953032 -0.021301 -0.237625 0.368693 -10.424193
1 0.143388 -1.862517 1.923974 -0.522159 -0.026326 0.609686 -10.785757
1 0.233184 -2.015133 2.495736 -0.295952 -0.148385 -0.041049 -10.604230
1 0.197366 -2.202070 2.583170 0.457512 -0.537501 1.076653 -11.841883
1 -0.069078 -2.019287 2.380271 -0.953504 0.241860 -0.522751 -11.615546
1 -0.516855 -2.083103 2.087578 -0.543158 0.753276 0.608133 -5.619446
1 0.150589 -1.823370 2.075509 1.042725 0.350238 -0.240993 -11.472750
1 0.121477 -2.175800 1.975453 -1.106387 0.634510 -0.585238 -11.852084
1 0.331262 -2.071537 1.884531 -0.052607 -1.240881 0.921137 -12.036037
1 0.320382 -2.221309 2.227129 -1.481722 0.197748 0.354651 -11.154608
1 0.332150 -1.937175 1.965933 0.019123 -1.354630 0.358307 -12.652451
1 -0.132189 -2.026337 1.893123 -1.190724 -0.282358 1.451083 -13.182656
1 0.317503 -2.033311 2.557786 0.486722 0.363309 0.700806 -10.620157
1 0.098679 -2.147665 2.597210 -0.318479 1.493797 1.289588 -10.716601
1 -0.284022 -1.805362 2.283954 0.081672 0.377223 -0.611086 -8.667686
2 -0.672710 -2.181404 2.812681 -0.134687 -0.541338 -0.125168 0.006433
1 -0.047776 -2.182548 2.726082 0.218379 -1.099369 0.164902 -6.756936
1 -0.561003 -2.050040 1.973351 -1.650148 0.221460 1.019967 -3.981196
1 -0.454794 -2.076876 1.984296 1.061286 0.382813 -0.071098 -8.536635
1 0.334418 -1.946896 2.451288 -0.356833 0.663396 -0.704121 -10.871565
1 0.126372 -2.056139 1.914912 -0.095691 -0.098570 -0.725987 -11.751456
1 0.329288 -1.826603 1.906886 -0.637933 0.499037 -0.926947 -12.074665
1 0.209000 -2.220087 2.236066 -0.974789 0.663057 -1.464114 -11.060946
1 0.136214 -2.163174 2.195452 0.019192 1.220849 0.692568 -11.975740
1 -0.412466 -1.843239 2.281998 0.172732 1.241625 -0.794755 -6.581377
1 0.148488 -2.286460 2.682714 -0.885767 -0.825821 -0.413856 -6.293653
1 -0.075171 -1.808872 2.366451 0.798151 1.088486 -0.965187 -11.154210
1 -0.438373 -1.972280 2.245916 -2.023389 0.080906 -0.866438 -5.037574
1 -0.029852 -2.076534 2.300582 -1.084403 0.560595 1.667503 -9.962570
1 0.315671 -2.234408 2.544358 0.308480 1.104260 0.277929 -12.620894
1 0.080572 -2.069972 2.269123 0.754210 1.316980 -1.007647 -12.393970
1 -0.139797 -2.211392 2.433153 -1.452520 0.889294 1.871768 -10.511036
1 0.012412 -2.052959 2.980487 0.770154 -0.309289 1.054412 -0.149669
1 -0.021314 -2.077910 2.451418 -1.626524 2.080754 0.684738 -11.237514
1 -0.349503 -2.215373 2.089709 -0.277087 0.739486 0.167508 -11.196260
1 -0.373552 -2.010052 1.911503 0.557329 0.315159 -0.773603 -11.035199
1 0.185885 -2.145979 2.080028 0.798511 1.737181 -0.256619 -11.292219
1 -0.345072 -1.901644 2.113888 -0.363446 1.281041 0.878523 -9.159408
1 -0.349451 -1.832976 2.016114 0.212787 0.048711 0.113346 -8.098657
1 0.330935 -1.834808 2.447457 -0.647594 0.267945 -0.400295 -9.901243
1 -0.022225 -1.917644 2.514889 -0.992303 1.143440 -0.754404 -9.101783
1 0.311316 -2.178532 2.057321 1.123299 0.605166 0.878049 -11.865253
1 -0.398653 -1.981581 2.811329 -1.128857 0.090024 1.651383 -1.029947
1 0.091733 -2.148937 1.883963 0.230768 0.461723 0.184713 -10.684938
2 0.012545 -1.968001 2.815555 -0.791503 0.054158 -0.703426 0.120779
1 -0.231922 -1.880046 1.985664 0.922133 0.241956 -0.321132 -10.473471
1 0.088033 -2.152395 2.089594 0.384712 -0.046012 0.112479 -12.288600
1 -0.320454 -2.097979 2.378317 0.266859 -0.222350 0.358914 -6.923545
1 -0.091036 -2.155300 2.222670 -0.114986 -0.294948 -0.830452 -8.428385
1 0.003487 -2.087454 2.050589 0.033684 0.392384 0.387777 -12.494145
1 -0.150046 -2.091417 2.451621 0.068008 -0.989404 0.426202 -9.957734
1 -0.178043 -1.923493 1.912202 0.837536 0.158320 -0.223219 -11.488376
1 -0.328351 -1.914825 1.939008 0.269610 0.736689 -1.326515 -10.649395
1 0.363491 -2.125691 2.543411 -1.131951 -0.016059 0.676112 -11.961491
1 0.317372 -2.076833 2.087965 -0.419480 0.933424 0.835105 -11.731699
1 -0.366507 -1.884962 2.437720 -1.099478 0.776810 -0.809348 -3.877052
1 0.019953 -2.163928 2.216009 -0.228680 0.624930 -0.392337 -10.444566
1 0.227351 -2.205928 1.997361 -0.031851 1.201676 1.056753 -12.347925
1 0.053068 -2.215665 2.490012 0.143048 1.735807 0.355754 -12.015966
1 0.141787 -2.212188 2.400486 0.254636 -1.070256 -2.574341 -12.958693
1 0.092655 -1.818401 2.228305 -0.396664 -0.404754 1.765769 -8.537606
1 0.383958 -1.928872 2.552254 -0.561980 1.109177 -0.696867 -7.257267
1 -0.306287 -1.815266 1.855450 -1.107518 0.446147 1.347821 -9.714314
1 -0.240402 -2.176791 1.882079 0.189971 0.271127 1.712867 -9.643360
1 0.326545 -2.242559 1.963815 0.704829 -1.062214 0.692347 -10.460264
1 -0.122067 -2.200791 2.142743 -0.978783 -0.255387 0.722196 -7.178863
1 -0.122829 -2.215496 2.659974 0.081698 -0.139006 -0.942321 -5.555358
1 0.007900 -2.179354 1.996925 0.320184 1.005240 0.174385 -12.163754
2 -0.501231 -2.098095 3.001353 -0.093832 -1.302327 0.986086 0.000809
1 -0.389040 -2.179299 2.421718 0.511218 1.248547 -0.338792 -3.428107
1 -0.025086 -2.008661 1.891773 -0.123367 -0.910011 0.234203 -12.551927
1 -0.455806 -1.890569 2.370415 0.097867 -1.976993 0.364057 -3.746602
1 -0.017740 -2.167245 2.118436 0.082467 -0.579285 -0.657331 -12.046819
1 -0.167801 -2.148170 2.539607 0.434676 0.509905 0.591314 -7.305639
1 0.259167 -2.260504 2.647719 0.421558 0.578508 -0.602433 -8.853552
1 -0.076345 -2.224362 2.294980 0.258359 -0.290178 0.737636 -11.397277
1 -0.292371 -2.232990 2.431416 0.087486 0.249398 -0.019094 -5.301006
1 -0.100347 -2.249648 2.003577 -1.132292 0.107066 -0.050107 -10.581809
1 0.134053 -1.844286 2.675379 -0.451014 0.105121 0.902025 -4.850274
1 -0.037983 -1.810769 2.491442 0.492927 -0.291370 -0.197526 -8.686992
1 0.249743 -1.899482 1.902071 -0.399445 0.275016 -0.150228 -11.212717
1 0.183736 -2.205200 1.899337 0.710776 -1.735413 -0.543912 -12.080790
1 -0.341394 -2.241005 1.847961 0.242999 0.718546 -0.698807 -11.208198
1 -0.454278 -2.175661 1.951545 -1.121175 0.650454 0.907012 -9.329726
1 0.249755 -1.906345 2.536389 -0.382252 -1.595084 0.903474 -8.675133
1 0.359986 -2.141924 2.165431 -0.622723 -0.574037 -0.293524 -11.989487
1 0.433012 -2.183648 2.083053 0.728687 -0.414907 -0.193073 -12.880881
1 0.360019 -2.139167 2.694347 0.623404 -0.336482 -0.595937 -6.409510
1 0.407330 -2.199826 2.614785 -0.494662 -0.865040 0.282183 -10.579309
1 0.418294 -1.916020 2.153007 -0.530514 0.238169 -0.822808 -12.856554
1 -0.404712 -1.876160 1.872005 -0.482029 -0.559547 -0.729354 -8.107828
1 -0.039522 -2.229645 1.910274 -0.853187 0.603048 0.058259 -12.727193
1 0.415443 -2.052175 2.056266 -0.537916 0.766157 -0.564511 -12.020959
1 0.231921 -2.241272 2.457526 -0.243136 1.790285 0.794845 -13.471284
1 0.038888 -2.200951 2.304397 0.764194 0.280632 1.139955 -10.574315
1 0.320787 -2.203458 1.869251 0.723559 -1.591928 1.554297 -9.923850
1 -0.038750 -1.811742 1.991851 0.081502 0.927679 0.278409 -10.032510
1 -0.035917 -2.273311 2.594411 -1.283311 0.251011 -1.936037 -5.890137
1 -0.465924 -2.218399 2.049929 -1.160401 -0.705513 -0.360407 -8.934772
1 0.072233 -2.253289 1.916453 -0.336399 -1.212401 -0.960261 -12.412778
1 -0.399573 -2.192179 2.251380 -0.541954 -1.342082 1.410444 -6.484654
1 0.379791 -2.134351 1.988102 -2.375692 1.006322 1.345492 -11.954188
1 0.418448 -2.116163 2.443719 -0.616748 -0.307526 2.540833 -11.841783
1 0.002988 -1.861729 2.665398 1.465006 -1.188473 -0.023113 -4.548483
1 0.364422 -2.276103 2.074540 0.093989 -0.533247 0.928206 -11.667808
1 0.418626 -2.240171 2.190545 -1.575152 -0.236824 -0.245394 -12.261730
1 0.099348 -2.270503 2.040997 0.304922 0.151166 -0.743249 -11.970215
1 0.396816 -2.152677 2.261011 1.659086 -0.185805 -0.891703 -12.709652
1 -0.317327 -2.204802 2.318079 -0.441172 -0.338683 0.646927 -7.801696
1 -0.052647 -2.243657 2.192256 1.163742 -1.034116 -0.513132 -7.722552
1 0.432480 -1.874064 2.360193 0.861685 0.583681 0.455698 -11.914462
1 0.015323 -1.823934 1.905890 0.106239 0.070419 0.607641 -10.009855
1 -0.158392 -1.797660 2.287490 0.234170 -0.338768 -0.430712 -10.099352
1 0.390501 -2.246357 2.314967 1.527391 -0.182191 0.263002 -12.174666
1 0.423375 -2.030956 2.348156 -0.734542 -0.201383 -0.362119 -11.861232
1 -0.167423 -2.254955 2.527794 1.076267 -1.122426 0.145297 -7.259305
1 -0.361731 -2.256427 1.956447 -0.614926 0.663924 1.086081 -11.811156
1 -0.421430 -2.273369 2.171556 1.162196 0.770244 1.469744 -7.850102
1 0.119572 -2.277935 2.224430 -0.414778 -0.411705 -0.570644 -12.783489
1 0.163073 -2.241749 2.116138 0.994974 0.209135 -0.154095 -11.517546
1 -0.215371 -2.223305 2.355002 0.948351 1.117584 1.598993 -8.471841
1 0.017115 -2.265812 2.795321 0.306005 0.244802 -0.458506 -3.043320
1 0.051707 -2.266544 2.145979 -0.067369 -0.501584 -0.629409 -13.037602
1 0.266552 -2.271101 2.146237 0.279449 -0.798918 0.495064 -11.573586
1 0.228153 -1.953140 1.809136 -0.942940 -0.465502 -0.237450 -9.321357
1 0.237617 -1.823881 1.824694 1.429960 0.712847 -0.189031 -10.318948
1 -0.217439 -1.843660 1.784984 -0.627547 0.268796 0.991097 -10.347369
1 -0.313421 -1.919322 1.823759 -1.200646 -0.896732 1.051628 -11.696116
1 -0.063244 -1.837017 1.808571 -0.007324 0.143266 -0.887356 -12.357405
1 0.037024 -1.834680 1.794645 -0.332691 -0.620952 1.556199 -10.363058
1 -0.076146 -2.105861 1.825023 -0.731519 0.052154 -0.038696 -11.444351
1 -0.180622 -2.094326 1.822690 -0.216580 0.052806 0.730821 -12.643465
1 -0.592933 -2.057560 1.802994 -0.251178 0.224003 -0.762707 -4.759815
1 -0.124885 -1.925177 1.806581 1.282741 0.756814 0.880718 -13.151899
1 0.395092 -1.812800 1.778693 0.314078 0.059639 0.499004 -8.846839
1 0.220096 -2.161639 1.806532 0.047117 0.610958 -1.901212 -11.127030
1 0.000157 -1.934970 1.813083 -1.043304 0.699961 -0.411447 -13.437818
1 0.070005 -2.015448 1.809562 -0.486563 0.293781 0.712836 -12.524089
1 -0.284481 -2.072371 1.860568 0.905718 0.474448 0.665413 -12.394720
1 -0.060888 -2.014009 1.775704 0.452069 -0.228751 -0.889787 -12.766623
1 -0.155955 -2.266687 1.841718 -0.928425 -1.377772 1.392586 -11.856028
1 -0.550357 -2.160992 1.836035 1.990778 -0.745032 1.442400 -7.149214
1 -0.402938 -1.975832 1.820034 -0.364647 0.622384 0.980976 -10.120255
1 -0.429501 -2.167831 1.822480 1.013292 1.485625 0.429548 -8.726657
1 -0.267723 -2.165715 1.772804 -1.013876 -0.266471 0.501315 -11.802677
1 -0.230896 -1.980246 1.834983 -1.489043 -2.307925 0.526891 -8.833607
1 0.141041 -1.787663 1.832480 -0.314289 -0.376530 0.622380 -8.419754
1 -0.513384 -1.960617 1.782967 1.143426 -1.011510 0.988260 -5.652835
1 0.020656 -2.200233 1.814194 -0.695055 0.448942 0.686257 -11.450271
1 -0.487192 -2.088273 1.774175 0.159616 -0.255261 1.238717 -8.663584
1 0.287901 -2.054805 1.792064 -0.013706 -1.304274 0.701165 -11.921032
1 0.120735 -2.149985 1.773929 -1.744643 -1.883673 -0.126658 -11.619170
1 0.385487 -2.094470 1.782669 -0.696201 -1.099143 -0.381811 -11.697361
1 0.420896 -2.184978 1.834186 -0.843996 0.882588 2.341017 -10.254384
1 0.429360 -1.848226 1.943447 0.824597 -0.573706 -0.420393 -11.651365
1 0.418981 -2.208084 2.506147 -1.206496 0.151401 0.106065 -10.497959
1 0.019489 -2.291003 2.257474 -1.859222 0.659006 -0.214950 -13.026277
1 -0.077653 -2.283342 2.393780 -0.898330 0.242392 1.650990 -10.235982
1 -0.047511 -2.284851 1.812214 -1.181275 -1.028868 -0.445365 -10.648831
2 -0.762785 -2.283496 2.563201 0.374597 1.050019 0.945623 0.039710
1 0.204288 -2.275732 1.805009 0.711411 0.615094 0.076255 -11.954030
1 -0.258463 -2.283408 1.787800 -0.242164 0.386998 -0.518918 -10.597479
1 0.097770 -2.267866 1.803020 -1.204666 1.791440 -0.368886 -11.367873
1 -0.594695 -2.288031 1.801687 0.533679 0.323618 0.747251 -4.170359
1 -0.450233 -2.262592 1.848376 0.444898 -0.497012 0.150914 -8.152229
1 -0.279987 -2.287363 2.038345 0.124674 0.222764 0.350969 -12.588543
1 -0.159664 -2.280168 2.082196 -0.431920 -0.636590 1.310976 -11.752568
1 -0.233448 -2.287972 1.907337 -0.141276 0.526982 -1.587702 -11.085805
1 0.174102 -2.278387 2.326857 0.523105 1.662908 -0.797001 -11.304549
2 -0.645292 -2.280898 2.666965 0.592010 0.165193 0.785502 0.022070
1 0.135915 -2.290178 2.481201 0.691247 -1.237233 -0.892674 -12.062037
1 -0.223367 -2.286194 2.193839 -1.236533 0.760923 -1.240742 -9.250969
1 0.040464 -2.281395 2.378559 0.877709 0.891414 0.092116 -12.469413
1 0.253352 -1.776561 2.296897 -0.875898 -0.289180 0.289024 -11.040454
1 -0.236223 -1.771566 2.366433 0.581200 0.745339 2.070495 -6.243883
1 -0.070483 -1.785594 2.094079 0.654889 0.439932 -0.839091 -10.924393
1 0.195621 -1.784467 2.173674 1.557420 0.708231 0.068247 -11.329545
1 0.399209 -1.779350 2.400547 0.223134 -0.183956 -0.168686 -9.405820
1 0.250629 -1.760194 2.499642 1.011173 1.071431 -0.377027 -7.971649
1 -0.336372 -1.767783 2.200271 -1.090399 -0.186541 -0.181906 -8.459468
1 -0.191967 -1.763513 2.039729 0.806996 0.505080 -0.986272 -10.956289
1 0.032996 -1.771667 2.118661 -1.169328 -0.422137 -0.353243 -11.184715
1 -0.417786 -1.777817 1.847274 -0.067625 -0.418058 -1.631893 -3.128275
2 -0.296014 -1.751678 2.662934 0.073354 -1.013856 -0.884247 0.017394
1 -0.005808 -1.750805 1.843974 -0.623670 0.545625 -0.641177 -8.633597
1 0.391500 -1.751102 1.949603 -0.530518 0.132173 -1.571798 -12.663435
1 0.149089 -1.759451 1.973741 -0.468030 -0.635033 0.996507 -10.610273
1 0.403188 -1.754174 2.084828 -0.120043 0.154210 0.212944 -11.921682
1 0.365932 -1.746672 2.491307 0.327466 0.019246 -0.663140 -7.884904
1 0.070274 -1.751893 2.627100 0.053831 0.185950 -0.565930 -5.702088
1 -0.276731 -1.772544 1.949447 0.339403 -1.545380 0.644280 -9.635625
1 0.057598 -1.756186 2.019251 -0.535470 -0.927916 0.270983 -11.296470
1 0.290016 -1.744927 2.143257 -1.345706 -0.747330 -0.448085 -11.981271
1 0.136144 -1.746808 2.453999 0.316914 0.020245 2.108670 -9.914592
1 0.042600 -1.754572 2.520765 0.820572 0.125091 1.578733 -8.262814
1 0.231484 -1.494827 -2.242872 0.353660 -0.214844 -0.179821 -0.928913
2 -0.621593 -0.175391 -0.676065 -0.762406 1.391519 -0.665754 0.012919
1 0.194066 -1.518877 -2.133300 -0.124330 -0.987113 0.426952 -0.926441
2 0.345206 -0.410815 -1.005795 0.923870 -0.285939 -0.804589 0.046787
2 -0.068864 -0.431341 0.278672 -0.505666 -0.647325 0.845787 0.014285
2 0.205735 -0.870206 -0.043726 -0.188710 -1.179562 -0.573557 0.000322
2 0.289881 -0.987805 -1.776189 0.405421 0.156322 0.415568 0.024307
1 0.085026 -1.164819 -0.927538 0.626505 -0.687646 1.537192 -0.000155
2 -0.510531 -1.583524 -1.842467 0.677471 0.087444 -0.080514 0.223594
2 0.381956 -0.680922 -1.011314 1.162365 0.091304 -0.843167 0.532364
2 -0.407849 -0.893378 -1.261604 -1.124892 -0.201753 -0.663354 0.000135
2 -0.157242 -0.888599 -0.432866 0.054419 -0.445027 -0.981982 0.008525
2 0.322580 -1.331517 -2.714245 -0.415792 -0.593418 -0.554924 0.000694
2 -0.656960 -1.721932 -0.863150 -0.184821 -0.894292 -0.120125 0.086604
2 -0.210772 -1.554204 0.431718 0.337229 -1.102982 0.118177 0.002611
2 -0.157142 -1.638639 -0.888878 -0.602994 -0.352954 0.605586 0.000274
2 0.256936 -1.635548 -0.398281 1.032822 -0.209656 -0.275392 0.000642
1 -0.627895 -0.474780 0.418692 0.299279 -0.786218 1.684409 0.000097
2 0.113656 -0.872066 -1.455700 -0.420631 0.621437 -0.105276 0.001564
2 -0.316788 -0.658522 -1.268682 -0.494260 1.092681 0.841631 0.000910
2 -0.523177 -1.420435 -0.149412 -0.669092 -1.076985 -0.011444 0.023116
2 0.208876 -0.475660 0.670457 -0.324451 1.578088 -0.740451 0.007250
2 -0.074544 -1.220664 -0.723465 0.386493 0.262404 0.863140 0.003639
2 -0.046259 -1.010755 -1.646479 0.787475 -1.411463 -1.007451 0.000695
2 -0.388030 -0.304731 -0.015620 1.328936 1.212723 -0.231642 0.006591
2 -0.315999 -0.417885 -2.135625 1.303317 1.542526 -0.794948 0.000676
1 -0.224734 -0.743515 -1.109449 -0.261136 0.266177 1.045178 0.000332
2 -0.521052 -1.271976 -0.103916 0.379697 0.160341 1.140372 0.031321
2 0.355638 -1.428289 -3.045916 -0.767063 -0.391773 0.406351 0.083218
1 -0.704602 -0.925127 -1.045671 -0.060352 0.991825 0.754332 -0.002926
2 -0.329377 -1.111265 -2.282299 0.305039 0.646324 0.670885 0.016261
1 0.119588 -1.532375 -1.422174 0.155316 -0.411496 0.751213 -0.000358
1 -0.377113 -0.806505 -2.194722 0.616149 0.424133 0.423903 0.002156
2 0.345757 -0.766510 -1.692440 0.528170 0.337485 0.262837 0.023501
2 -0.667899 -1.146255 -1.800385 0.127184 0.774513 0.392354 0.000422
2 0.001528 -1.561140 -0.191778 0.413844 -0.375794 -1.023225 0.022253
1 -0.385890 -1.538737 -0.712956 -0.844890 -0.952490 -1.245013 0.056600
2 0.220274 -1.176147 0.609591 -0.142023 0.745378 1.123416 0.000003
2 -0.631113 -1.529026 -2.370450 -0.197580 -0.561263 1.800166 0.009685
2 -0.539953 -0.365315 -1.082996 -0.033001 1.013752 -0.169174 0.000068
2 -0.007098 -0.875681 -0.504808 -0.089889 0.121067 1.379037 0.008551
2 -0.237039 -1.662787 -1.548990 -0.248374 -0.436184 -0.177500 0.000040
2 0.073437 -1.022239 -2.872878 0.591538 0.236945 0.610134 0.016187
2 -0.098926 -1.263228 -1.526515 -0.236812 0.138948 -2.280647 0.003417
2 0.203656 -1.589241 -1.214257 -0.675595 0.328468 0.538577 0.005937
2 0.014326 -1.281329 -2.246729 -0.204533 -0.356018 -1.321840 0.000036
2 0.279803 -1.593960 0.233223 0.637425 -0.642786 -1.281634 0.000467
2 -0.075576 -0.584272 -0.050178 0.102327 0.212104 0.185266 0.064638
2 -0.149994 -0.797162 -1.887192 -0.369986 -0.423129 -0.831655 0.000048
2 -0.591920 -0.693633 -0.992803 -0.649755 0.171682 0.067420 0.000128
2 0.062715 -0.493816 -1.667267 -0.212259 0.494072 -0.010261 0.000674
2 0.058041 -1.619286 -0.339847 -0.265217 -1.246774 0.000913 0.018509
2 0.103435 -1.130948 -2.754540 -0.232183 -1.595628 -1.142197 0.013803
2 -0.575758 -0.819573 -2.783019 -0.530311 0.975369 -0.601474 0.024163
2 -0.328513 -1.412473 -0.749184 -0.593935 -0.521272 0.507435 0.053696
2 0.182337 -0.984236 -1.000311 -0.550305 -0.563121 0.663974 0.000427
1 -0.049236 -1.103192 -2.044700 0.354690 -0.981439 -0.303860 -0.000135
2 -0.293402 -1.589736 0.002001 -0.766954 -0.183198 -0.460466 0.000123
1 -0.553572 -1.185253 -0.479420 -0.023620 -0.076174 0.363964 -0.087156
2 -0.710767 -1.126545 -0.779404 -1.870908 -1.181501 -0.054805 0.001135
2 0.127156 -0.192821 0.606906 0.561866 1.438525 1.460766 0.000239
1 -0.439034 -0.800413 -2.857928 0.154170 1.249042 -0.712026 -0.500904
2 0.121446 -0.611442 -0.382867 -0.080353 0.331630 0.694124 0.092992
2 0.367056 -0.872450 0.165045 1.031733 0.549507 1.084725 0.004235
2 0.109958 -1.531730 -0.715969 -0.816784 0.533779 -0.294506 0.000036
2 -0.169080 -0.243966 -2.538287 -0.249821 -0.153102 1.261320 0.000589
2 -0.644376 -1.493962 -2.207321 0.231578 0.148545 -0.550406 0.008311
2 -0.152543 -1.399163 -0.044059 -0.701877 1.256827 -0.535673 0.000499
2 0.030305 -0.733210 -2.410460 -0.104667 0.133287 -0.543654 0.000061
1 -0.514291 -1.351615 -1.098800 -1.258290 0.707198 -0.277344 0.001306
2 0.074709 -1.625077 -1.897865 0.189107 -1.688639 0.530970 0.065171
2 0.157037 -1.329666 -3.115872 1.474810 0.582896 -0.839413 0.000506
2 0.319893 -0.592767 -1.903882 -0.457285 2.229633 -0.155155 0.076889
2 -0.414538 -1.299104 -0.948074 -0.299006 0.021117 -0.614016 0.002368
2 -0.385378 -1.236461 -0.375244 -0.657676 0.273753 -1.233178 0.000837
2 -0.045566 -0.656489 -1.571858 -0.986643 0.152742 1.047843 0.131649
2 0.360040 -1.291778 0.100871 0.961078 -0.164473 -1.053038 0.000423
1 0.402633 -0.416884 0.476567 1.078972 0.730527 -0.905018 -0.008656
2 0.171327 -0.675596 -0.492942 0.485852 1.821618 -0.105154 0.093563
2 -0.697154 -1.387772 -0.198345 -1.437545 0.464195 0.103040 0.002923
2 -0.388541 -1.462908 -2.271292 -1.378496 0.580474 -2.902526 0.022092
2 0.106747 -0.456643 -1.062253 -0.400783 0.472751 0.327970 0.000125
1 -0.185018 -0.665574 0.133869 -0.243934 -0.508756 0.765996 -0.053827
2 -0.273931 -0.427748 0.104332 -0.216393 -0.138421 -0.257818 0.154933
2 0.231926 -0.983860 -2.811088 0.783593 0.259106 -0.505427 0.005974
2 0.285108 -0.754188 -1.034976 0.152030 -0.342130 -0.777650 0.311862
2 -0.629299 -0.824831 -2.074036 -0.156031 0.176910 0.534637 0.000362
2 -0.307194 -0.605793 -0.893781 -0.040850 0.707794 0.143564 0.002243
2 -0.352619 -0.395362 -0.480637 -0.521634 -0.074099 0.605000 0.000087
2 -0.552662 -0.322096 -0.665589 0.501477 0.216063 0.235438 0.011922
2 -0.482687 -1.100307 0.467450 -0.341882 -1.520093 -0.047345 0.007749
2 -0.226536 -1.143609 -0.779623 0.166338 -0.280979 0.036870 0.003642
2 -0.710668 -1.095172 0.105612 -1.231743 1.041214 -0.454281 0.000383
1 0.261613 -0.966606 -1.925488 -1.196936 -0.259067 -0.861952 0.019511
2 0.379319 -0.819314 -1.298589 2.189898 0.731524 0.155091 0.011600
2 0.093068 -0.664536 -0.704006 -0.213033 1.350656 0.560267 0.000253
2 0.116165 -0.583477 0.514509 -0.173835 -0.043512 -0.000665 0.000582
2 -0.119711 -1.624402 -2.476269 0.048011 0.135592 0.030577 0.000011
2 -0.380610 -0.467701 0.039298 0.447191 1.707869 0.852341 0.160087
2 0.221141 -1.214509 -0.653972 1.410195 0.724263 -0.454133 0.000235
2 0.216436 -1.234191 -2.867139 1.835250 0.601346 -1.632388 0.005606
2 0.386713 -0.556353 0.056774 0.522665 0.239539 -0.094436 0.163818
2 0.148271 -1.091276 -1.648590 1.505002 0.232419 0.135318 0.162108
1 -0.366481 -1.641120 -3.038085 0.311521 -0.496530 0.180930 0.001831
2 0.345761 -0.490057 -0.290854 1.320321 1.707173 -0.306971 0.000073
2 -0.031028 -1.283933 0.129933 -0.853045 -0.391821 0.313958 0.000128
2 0.076688 -0.966802 -1.997503 -0.460753 0.256849 -0.278112 0.074294
2 -0.772293 -1.333323 -1.114847 -1.775337 -0.652986 0.120154 0.031483
2 0.336140 -1.042263 -0.745883 0.255490 1.020396 -0.607689 0.000230
2 -0.373321 -1.533041 -1.135576 -0.899690 -0.481602 -0.884327 0.003821
2 -0.257990 -1.512475 -2.204764 -0.909379 -1.137389 -2.436198 0.158140
2 -0.298645 -0.956542 -2.295390 0.785266 0.098428 0.350466 0.017347
2 -0.179998 -1.607649 -2.155656 -0.790556 -0.930488 1.456921 0.136818
2 0.067742 -0.948292 -2.255880 -0.532794 -1.262681 0.661429 0.000460
2 -0.014832 -1.727212 -0.191270 -0.697812 -0.441165 -0.835323 0.009834
1 -0.544503 -1.004981 -0.539509 0.185493 -0.870045 -1.155125 -0.106397
2 -0.012054 -0.263482 -2.385466 0.329488 -0.580269 -0.463779 0.006369
2 -0.599020 -0.199117 -2.076881 -0.608864 0.126988 -0.885326 0.000030
2 -0.016900 -0.242976 -3.065112 0.206898 0.283147 -2.295455 0.010752
2 -0.309933 -0.199393 -2.123483 0.279136 0.082528 0.751478 0.038892
2 0.002673 -0.366035 -0.541028 -0.159533 -0.173021 -0.332811 0.000304
2 -0.168155 -0.280892 -1.724804 -1.093914 -0.221103 -0.872899 0.000146
2 -0.004717 -0.279036 -0.224965 0.047998 -0.171235 -0.450362 0.000100
2 -0.144666 -1.534732 -0.539855 0.270695 0.043278 1.661370 0.000104
2 0.407350 -0.871817 -2.379055 1.654377 -0.834741 0.342637 0.000318
2 -0.411128 -0.630971 -2.864812 0.622304 -0.267645 -1.105154 0.021824
2 0.050434 -1.258066 -2.936692 0.746157 1.022852 -0.255493 0.003709
2 0.035716 -0.497650 -0.046786 -0.726513 -0.099208 -0.119984 0.088452
2 -0.627551 -0.982554 -2.819548 -0.016883 -0.675079 -0.058553 0.005119
1 -0.105952 -0.855091 0.128752 -1.108249 0.915457 -0.064076 -0.047731
2 -0.163105 -1.421140 0.550397 0.821476 1.480955 -0.270649 0.008646
2 0.106598 -0.441089 0.076658 -0.186316 0.862964 -1.938559 0.073617
2 -0.145858 -1.244459 -0.306412 1.301201 -1.068095 0.467649 0.028126
1 0.431644 -0.256368 -1.499436 0.927407 0.273722 -0.543765 -0.003325
2 0.073511 -1.302484 -0.131532 -0.788827 -0.297405 0.585159 0.000270
2 -0.524966 -1.619087 -1.075538 0.451087 0.132150 0.327827 0.002818
1 -0.634071 -0.790544 -1.711386 0.081208 0.623486 0.056588 0.000053
1 -0.472292 -1.260864 -1.847495 0.037050 0.455503 1.147607 0.000182
1 -0.448740 -0.998075 -0.828636 0.468317 -0.989257 0.965489 -0.010430
2 -0.220994 -1.143604 -1.467079 1.107437 0.571696 -0.107289 0.003265
2 -0.272424 -0.418249 -0.722581 -0.120889 -0.054501 2.098768 0.030996
2 0.210939 -0.940667 -1.287734 -1.186718 -0.123778 1.326443 0.027325
2 -0.170577 -0.531807 -1.912366 -1.328971 -0.211604 0.093434 0.001020
2 0.141204 -0.848058 -1.961543 -0.211541 1.108179 1.123005 0.077252
2 0.185525 -1.006851 -2.428493 0.017512 -0.740640 0.141621 0.000410
2 0.143385 -1.727909 0.509593 -0.705420 -0.385843 -0.493918 0.020541
2 -0.179656 -0.569782 -0.761551 1.367430 1.599031 -0.063157 0.005258
2 -0.307888 -0.982654 0.459795 1.137223 -1.881124 2.370338 0.010217
1 0.416821 -0.523566 -1.063905 -0.500575 0.057174 0.271897 -0.184653
2 -0.371299 -1.519390 -0.930093 -1.245469 -0.180606 0.552142 0.001932
1 -0.525885 -0.786505 -2.967195 -0.080194 -0.547162 0.287834 -0.868381
2 -0.209149 -0.212804 -2.756158 -0.383065 0.050427 -0.214750 0.000269
2 -0.093115 -0.392504 -1.257502 1.719046 -0.443726 0.260965 0.000015
1 -0.290478 -1.327470 -2.391242 0.061880 1.082475 -0.382491 0.000816
2 0.090479 -1.208426 -1.652489 -0.564398 1.371333 -0.238285 0.162648
2 -0.055353 -0.345010 -2.228035 1.923999 0.254157 -0.181614 0.052092
2 -0.542832 -0.630614 -0.573153 0.629309 0.227124 -0.755818 0.000024
2 0.324474 -0.358651 -1.181317 -0.215378 -0.744985 -0.303687 0.008456
2 -0.047551 -0.374147 -1.904729 -0.092946 -0.714135 0.205076 0.001127
2 0.317723 -0.430546 -1.338633 0.130444 -1.213217 0.231178 0.005618
1 -0.263218 -0.765985 -2.750381 0.048871 -1.821414 -1.312339 -0.052273
2 -0.515989 -0.429787 -1.892434 -0.038093 -0.794794 1.430903 0.000130
2 -0.638403 -0.268681 -1.765918 0.256596 -0.370595 1.252003 0.000122
2 -0.164233 -0.321542 -0.679815 0.733182 0.097546 -1.693492 0.028177
1 0.026721 -0.364547 0.169121 -0.872350 -0.276313 -0.309814 0.062292
2 0.011149 -0.966726 -0.142031 -1.114729 0.086982 0.800634 0.000222
2 -0.338563 -0.834170 -1.498440 1.385732 0.896639 1.592402 0.000072
2 0.055769 -0.591170 -2.988096 -1.008225 -0.123640 0.374834 0.000002
1 -0.652961 -1.288941 -2.857717 -0.650579 -1.720008 0.826025 0.051815
2 -0.054266 -1.124599 -0.316605 -1.173523 -0.106288 0.886694 0.028157
2 0.339896 -0.703634 0.215627 -0.300635 0.728478 -0.119094 0.004732
2 0.428606 -1.588011 -1.215928 0.844091 0.092505 0.183346 0.006604
2 0.269512 -0.999421 -1.415280 -0.266762 -0.400119 1.389833 0.026971
2 0.068851 -0.273256 -2.212417 0.195704 -0.840639 -0.500938 0.057641
1 -0.471674 -0.202042 -0.900266 -1.203840 -0.197005 0.558255 0.005274
2 0.230933 -0.300104 0.342084 1.425584 -0.765946 -0.039748 0.000201
1 0.294864 -0.940601 -3.071705 -0.500270 0.282224 0.099899 -0.086794
2 -0.457063 -1.502329 -1.339803 -0.011525 1.077821 -0.455888 0.000295
2 0.200838 -1.491887 -0.994532 -1.054234 0.584730 -1.032852 0.053420
2 0.144223 -0.786681 0.365906 -1.184215 0.433415 -0.168767 0.000123
2 -0.535468 -0.808514 -2.461696 0.807434 0.082883 1.536675 0.000013
2 -0.000521 -1.245653 -1.822237 -1.882130 0.587281 1.194582 0.001297
2 0.064388 -0.710300 -1.623702 -1.524726 0.945931 -0.402287 0.131710
1 0.326120 -0.954898 0.992939 1.659522 1.213916 -0.439415 -0.001599
1 0.005884 -1.068675 1.014917 0.189177 0.392273 1.036609 -0.003327
2 -0.228383 -1.577939 0.714208 0.119456 -0.301468 -0.710155 0.000399
2 -0.072559 -0.810570 0.808986 -0.676584 -0.551027 0.527112 0.000292
2 -0.676021 -0.417860 1.019285 -0.965907 0.839925 0.296511 0.000239
1 0.075024 -1.533360 1.032967 0.078753 -0.053653 0.305883 -2.955971
2 -0.564015 -1.453541 1.031067 0.316383 -1.392282 0.996954 0.000215
2 -0.438918 -0.964680 0.558821 0.479030 1.587847 -0.028280 0.017193
2 -0.668724 -1.506171 0.808842 -1.245028 -0.884616 0.216433 0.000085
2 -0.675144 -0.528653 0.807663 -0.079695 0.006511 0.055015 0.007479
1 0.138460 -1.578455 1.152618 -0.230539 -0.763378 -0.109450 -7.224106
1 0.335919 -1.495572 1.145126 0.918929 0.990416 -2.613313 -4.459435
2 -0.355721 -1.407325 1.142405 -0.885410 1.791410 -0.134418 0.010714
2 -0.066043 -0.303211 0.653309 0.369478 1.150518 -1.106640 0.000243
2 0.013219 -0.918527 0.635786 -0.622675 0.000884 -1.027091 0.000296
2 -0.114357 -0.886098 0.300933 0.675789 -0.127199 -1.873975 0.004856
2 -0.425474 -0.364317 1.071003 0.844755 0.605709 0.509586 0.045940
2 0.171975 -0.563732 0.922843 -0.204695 0.272612 -0.334624 0.747152
2 -0.287133 -1.332120 0.629738 1.373382 -1.044156 -1.126033 0.011371
2 -0.195320 -1.438756 1.127944 0.815453 -1.288679 -0.503826 0.049620
1 -0.442456 -1.200098 0.996328 0.879229 1.827121 -0.579946 -0.035921
1 0.017738 -1.649412 1.009811 -0.308196 -1.283872 -0.433717 -3.056284
1 0.101585 -1.628387 1.060930 -0.720295 0.662881 0.899701 -4.862574
1 0.234957 -1.477876 1.071060 -0.268239 -0.616508 -1.089918 -0.297680
1 0.269796 -1.642253 1.196308 -0.992062 1.338368 0.046274 -9.952549
2 0.221648 -1.635781 0.607268 -0.955522 0.118090 -1.386748 0.020265
2 0.039073 -1.519262 -0.029689 -0.875226 0.828278 -1.473481 0.006518
2 0.307435 -1.541380 -2.982088 0.842373 1.049332 0.380014 0.080313
2 -0.610002 -1.394983 0.093618 -0.737326 1.500812 0.106556 0.000132
2 -0.413611 -1.394082 0.731013 0.329036 1.490647 -0.407225 0.005454
2 0.246967 -1.627581 0.926620 -0.744755 -0.201465 -1.513174 0.110426
2 0.318919 -1.561747 -1.085369 -0.492676 0.418474 -0.870867 0.021531
2 0.191491 -1.634815 -1.976598 -1.365552 -0.183060 0.702767 0.065150
2 0.335471 -0.640911 0.798801 0.089957 0.644704 0.907721 0.053349
2 0.216320 -0.563090 0.816727 -1.053836 0.446716 0.452831 0.806130
2 -0.513239 -0.998677 -2.009564 1.201684 0.063401 1.053183 0.000357
2 -0.626622 -1.147902 -0.086893 -0.660791 1.248268 1.366922 0.011149
2 -0.415010 -0.611043 -2.171383 1.598577 -1.148684 -1.262341 0.001268
2 -0.002611 -1.578370 -2.871186 0.780448 -0.612473 1.487221 0.000572
2 0.310080 -1.226773 -0.098062 -0.806245 1.188040 -0.338195 0.000496
2 0.367934 -0.641533 -1.196328 -0.577273 -0.780386 -0.584692 0.010467
1 -0.419248 -0.527924 -2.986022 -1.421691 -0.170320 0.487441 -0.635266
2 -0.190019 -1.602232 -3.024109 -0.877284 0.693451 0.611789 0.003336
2 0.360214 -1.379360 -2.372763 -0.583018 -0.009828 0.402964 0.000785
1 0.070893 -1.666009 1.187847 1.048043 -0.245362 -1.064481 -9.908513
2 -0.726828 -1.038064 1.170813 -1.166278 0.362771 -0.500322 0.018950
1 -0.463458 -0.492135 1.128252 -1.082686 -0.340702 -0.732144 0.046559
1 0.235501 -1.546912 1.137958 0.581432 -0.869142 0.866089 -4.638187
2 -0.056218 -1.443119 1.176049 0.741216 0.315008 -0.969271 0.151121
2 0.271995 -0.914207 -0.291849 -1.276531 0.007576 1.816511 0.000076
1 -0.649498 -1.222933 0.916234 0.406996 -1.192969 0.708191 -0.163936
2 -0.611832 -0.837747 0.508536 1.110309 -1.320042 -0.561908 0.000319
2 -0.579211 -1.470772 0.485877 1.310611 0.099098 0.343215 0.000051
2 0.294687 -0.679341 -2.390413 -1.164029 -0.816776 1.546782 0.000816
2 0.378815 -0.714264 0.003770 -0.571825 -1.158793 0.319475 0.009766
2 -0.695664 -1.590556 -0.849529 0.611077 -0.403500 -0.122669 0.091169
2 0.226788 -0.210270 -2.229980 0.551807 -0.663404 0.770045 0.006623
1 0.380779 -0.253753 -1.865419 0.252597 -0.882563 1.661599 -0.076815
1 0.092132 -0.283106 -2.714632 -0.595670 -1.319460 0.593826 -0.004335
2 -0.340203 -1.705606 -0.665300 0.390157 0.137206 2.407682 0.003618
2 -0.146330 -1.704137 0.914342 1.096536 0.195354 0.925875 0.009981
1 0.330552 -1.659732 1.102763 0.577801 -0.307534 -0.061108 -5.197803
2 -0.182201 -1.677245 -1.135516 0.304214 0.540683 -0.037572 0.000198
1 0.012279 -1.596174 1.114434 2.417802 0.149719 -0.717872 -6.021223
1 0.178386 -1.695691 1.203321 -1.109677 0.480143 0.223437 -11.328874
1 0.149565 -1.628408 -0.991710 -0.514800 0.992403 0.940858 0.043875
2 0.355919 -0.724159 -1.876296 -0.576161 1.104536 0.125395 0.078979
2 0.312640 -0.252654 -0.804571 -1.558076 -0.457462 -0.170058 0.000069
2 0.379493 -0.708328 -0.439324 -0.888269 -1.359890 0.019206 0.000429
2 0.370805 -0.665671 -2.194415 -1.163444 0.257729 0.027935 0.001577
1 0.399961 -0.386822 -2.362997 -0.934542 -0.724606 -0.752300 -0.004827
1 -0.437503 -0.612097 -3.085029 0.570348 0.405358 1.070884 -0.704640
1 -0.708767 -1.708193 0.066250 -0.070509 0.595598 0.021641 -0.003820
1 0.038016 -1.713655 -3.029948 -0.165956 0.564973 -0.502441 -0.000515
1 -0.003575 -1.724383 -0.452270 -1.190766 0.158278 1.053113 0.009552
2 -0.627182 -0.129236 -0.869823 -0.755022 1.184909 -0.472921 0.006095
2 -0.476210 -0.190868 -2.566907 1.305206 -0.692210 0.051710 0.000498
1 0.389461 -0.196115 -2.627746 -0.933644 -0.549209 0.544252 -0.013326
2 -0.011769 -0.147123 0.868604 -0.875662 0.576930 -1.289514 0.000043
2 -0.327466 -0.229015 0.827133 -0.077174 -1.978738 -1.497982 0.000025
2 0.431605 -0.591939 -2.956405 -0.479010 -0.001685 0.113860 0.000005
1 -0.794883 -1.705036 0.417758 -0.937495 -0.363837 -0.131334 0.318967
2 -0.751717 -0.938978 -0.289694 1.081132 -0.278953 -1.028109 0.000040
1 -0.775190 -1.018119 -0.618292 0.405279 0.515273 -0.284198 0.058077
1 -0.751359 -0.333892 -2.633883 1.755384 0.445236 1.187069 -0.094027
2 -0.786935 -1.237395 -2.851431 -0.189980 0.314980 -0.823422 0.053691
2 -0.764342 -1.346737 -1.834266 -0.875738 0.077327 -0.732407 0.000250
2 -0.743795 -0.229925 -0.419882 -0.489571 -0.569479 0.147106 0.000243
2 -0.706932 -0.594234 -0.799948 0.690807 -0.078387 0.168235 0.000109
2 -0.785964 -1.221843 -1.298855 -0.425261 -0.730712 -0.494342 0.005645
2 -0.700376 -1.198141 -2.481517 1.203694 -0.549098 0.021130 0.000907
2 -0.739856 -1.443307 -2.506723 0.411107 0.682160 0.042147 0.001529
1 -0.770013 -0.847812 -2.947428 0.086432 1.845038 1.910962 -0.042398
2 -0.754176 -0.381098 0.044955 -0.427964 -0.436821 -1.185841 0.000016
1 -0.753969 -1.149366 1.036662 0.051739 -0.830817 -0.014320 -0.132681
2 -0.722396 -0.690407 0.820639 0.614898 1.585865 1.763282 0.007373
1 -0.608554 -0.743304 -3.080545 1.305552 -0.204030 1.522466 -0.436101
1 0.112946 -1.503548 1.269815 2.262365 0.088783 -1.666044 -6.484735
1 0.184171 -1.570393 1.245803 -0.470077 0.146738 1.447653 -10.279593
1 -0.632762 -1.659422 1.282884 0.714012 -0.726246 0.840977 0.540570
1 -0.069045 -1.551975 1.255433 -0.340090 0.887790 0.790376 -4.536861
1 0.304469 -1.553361 1.235483 1.635147 -0.470505 0.009628 -9.000467
1 0.355890 -1.656984 1.252235 0.726151 -1.292517 0.352214 -10.271951
1 0.364813 -1.474287 1.281097 1.881909 1.236624 -0.220767 -7.803243
1 0.034636 -1.603369 1.268071 -0.531661 0.867662 0.087542 -9.574819
2 -0.317350 -0.939796 1.207948 0.976734 -0.257512 -0.962278 0.000025
2 0.132338 -0.257720 1.238702 -1.700026 0.476832 -0.424680 0.000012
2 0.127237 -0.557476 1.260821 -1.122827 -0.263774 -1.305390 0.000050
2 -0.208907 -0.678425 1.255705 -0.736296 -0.383186 -0.976250 0.002170
1 0.429815 -1.585811 1.237649 0.296415 1.199948 0.592661 -6.392914
2 -0.082369 -1.739733 -1.881517 0.248508 0.774466 -1.480174 0.004394
2 -0.648500 -1.740513 -1.576811 -0.425658 0.442662 0.269724 0.303027
2 -0.571273 -1.690536 -1.810332 0.857458 1.892212 1.840186 0.223675
1 0.026838 -1.730015 1.115682 0.586031 0.699905 0.034973 -6.984554
2 -0.594978 -1.743884 -1.465018 -1.418571 -0.000050 -0.996100 0.303031
1 0.248589 -1.728476 1.076781 -0.272797 0.660330 0.239989 -7.917640
1 0.000513 -1.743521 1.250205 0.022721 0.298575 -0.689719 -11.224814
2 -0.419422 -0.119312 -1.203281 -0.472892 -0.050548 -0.556619 0.000030
2 0.139635 -0.125215 -1.955024 -0.672012 0.474418 -0.490704 0.000266
1 0.071366 -0.160174 -0.914812 1.267384 -0.779699 0.281537 -0.000617
2 0.126681 -0.174970 -2.487589 0.423752 -1.233381 0.292401 0.001596
2 0.053801 -0.064100 -2.164434 0.822552 0.169723 0.327932 0.008817
2 -0.632239 -0.060769 -2.627468 0.116767 -1.424301 -0.516894 0.000561
1 -0.360239 -0.071160 -2.219410 1.286092 -0.246650 -0.855840 0.093129
2 -0.267299 -0.076273 -0.903428 -0.874943 -0.216380 -0.556274 0.000118
2 0.026021 -0.060498 -0.514941 0.611546 -0.733858 0.491399 0.000140
2 0.291885 -0.089642 -2.891677 -0.395944 -0.736388 0.368499 0.000049
2 -0.227019 -0.096656 -2.194930 -1.197489 -0.193426 -1.196064 0.115716
2 0.386745 -0.090567 0.309010 0.578499 0.385080 1.425816 0.007677
1 0.267167 -1.557546 1.926399 -1.321459 0.628082 0.676774 -11.686948
1 -0.009207 -1.371327 1.973432 0.717167 -1.354914 -0.059819 -6.296767
1 0.245012 -1.339857 1.916507 2.041181 -0.164303 -0.256740 -6.001854
1 0.139132 -1.627196 2.057805 -0.300694 0.231359 0.870326 -11.767075
1 0.019965 -1.459223 2.043543 0.003507 0.672308 -0.252276 -10.899157
1 0.061227 -1.592475 1.850775 -1.182670 -0.264578 0.254742 -11.188957
1 0.383887 -1.266373 1.905141 0.669791 -1.696521 0.390400 -4.026065
1 0.166219 -1.424786 1.908515 -1.549366 0.165564 0.812227 -9.732668
1 0.236562 -1.578852 2.025280 -0.354179 -0.693101 -0.021238 -10.006775
1 0.208607 -1.561148 2.233265 0.739541 0.530876 -0.373496 -11.628380
1 0.276479 -1.450439 1.884073 -0.632870 -0.174694 -0.797234 -11.305484
1 0.129423 -1.413739 2.002579 -0.134106 -0.478068 0.096646 -8.907077
1 0.064195 -1.374038 2.203693 -0.202986 -0.432962 -0.515032 -4.459048
1 0.023804 -1.650261 2.066841 1.256973 0.344045 -0.168619 -10.608695
1 0.321836 -1.431235 1.770925 -0.249154 0.035305 0.820522 -10.886912
1 0.207740 -1.505698 2.127514 0.589193 -0.465719 -0.726352 -11.576049
1 0.307627 -1.433843 1.655160 -0.796727 -1.647011 0.546099 -11.948327
1 0.173140 -1.631656 1.833528 0.810388 0.332593 0.133634 -11.747123
1 -0.198002 -1.410065 1.988861 -0.747004 0.784841 0.921958 -4.484893
1 0.280307 -1.425368 2.115064 -0.213359 -0.416632 -0.329898 -8.749564
1 -0.007772 -1.571463 2.231214 -0.218393 -0.229177 -0.165006 -10.303047
1 0.330803 -1.474649 1.979772 0.800311 1.382220 -1.476443 -10.685756
1 0.391431 -1.418182 2.092928 1.774083 -1.280956 -0.842358 -9.017573
1 0.210522 -1.505413 1.820148 0.644087 -0.559537 0.150801 -11.665625
1 0.327964 -1.370064 2.004867 1.361589 0.269147 -1.085659 -7.482861
1 -0.048047 -1.409313 1.743839 0.075287 -0.437957 -0.039450 -7.500033
1 0.281918 -1.483769 2.195522 -0.413995 -0.469900 -1.380285 -8.177691
1 0.022956 -1.589494 1.980698 -0.134592 -0.092229 -1.430178 -10.351421
1 0.216336 -1.252993 2.200984 0.173342 1.014528 1.052754 -1.577209
1 -0.151582 -1.510735 1.947801 1.287116 -0.913991 2.343973 -11.524431
1 0.289889 -1.327305 1.586009 -0.440941 -0.654097 -0.819392 -9.169750
1 0.219807 -1.673201 1.970246 1.640364 1.016650 -0.322463 -10.889551
1 0.290041 -1.456210 2.327005 0.612888 -1.015159 0.833745 -4.691098
1 0.115519 -1.653563 1.943475 1.391394 -0.489618 0.188416 -10.639022
1 0.107055 -1.650673 1.755816 0.401522 0.714002 0.196696 -11.775133
1 -0.031868 -1.473121 1.942333 -1.361594 -0.370106 -2.241853 -9.662191
1 0.125940 -1.424931 2.115076 -0.243012 0.109669 0.965828 -10.170162
1 0.214332 -1.666560 1.662676 0.662625 0.693445 0.488405 -12.116293
1 0.018812 -1.294654 1.734066 -0.521608 0.444658 -0.569453 -3.383463
1 0.012972 -1.460191 2.223199 0.141520 0.382514 -0.137537 -7.738003
1 0.226738 -1.368687 2.006564 0.876918 -0.755170 0.556484 -5.868986
1 0.369450 -1.333132 1.802963 0.303856 1.779547 -1.147747 -7.007248
1 0.153146 -1.349655 1.639452 0.406374 0.293951 0.005454 -8.456180
1 0.157491 -1.545283 1.906624 0.071019 -0.493535 -0.107843 -12.073858
1 0.075174 -1.481515 1.938537 -1.401740 0.275362 0.160679 -10.754610
1 -0.115757 -1.562323 1.850980 -2.007371 1.068654 -0.067391 -10.793046
1 0.025494 -1.694374 1.934118 0.607261 -0.854528 1.420722 -8.929827
1 -0.230579 -1.474363 2.195355 1.043944 1.026340 -0.546170 -4.143362
1 -0.103557 -1.472824 1.808146 -0.275747 1.026970 -0.559166 -7.119682
1 0.204602 -1.400870 2.188691 -0.229826 0.932962 -0.537382 -7.707541
1 0.117463 -1.525316 2.051868 -2.117610 -0.739580 1.234967 -11.879611
1 0.201735 -1.486856 2.000787 -0.801358 -0.718926 -0.111857 -10.427258
1 0.247336 -1.662894 2.078588 -0.770705 -0.607039 -0.424732 -9.878141
1 0.184405 -1.466584 2.287773 -0.889904 1.203176 0.584155 -7.066726
1 -0.099196 -1.614753 1.948038 0.558941 -0.880545 -0.098968 -10.048169
1 0.000857 -1.539001 2.111676 -0.413655 0.038800 0.389442 -10.985266
1 0.218526 -1.407067 1.758604 1.514571 -0.442458 0.597973 -8.826181
1 -0.032196 -1.417436 2.316389 -0.243867 0.600546 0.028867 -4.443579
1 -0.101393 -1.525708 1.667049 -0.775561 0.563766 -0.007041 -9.258946
1 0.160715 -1.597944 2.324047 -1.760591 0.509885 0.435948 -11.551355
1 -0.094640 -1.432263 2.031082 -0.527115 1.535997 -0.690378 -9.359646
1 0.273829 -1.309283 1.815172 -1.067908 0.897517 0.250418 -5.354814
1 0.050422 -1.429543 2.409915 -1.341107 -0.524378 -0.432141 -3.650202
1 -0.133961 -1.395579 1.866318 -0.637848 0.478642 -0.543832 -4.238190
1 0.055661 -1.545084 2.314486 0.305081 0.348471 0.796011 -9.452106
1 -0.360274 -1.540003 1.841388 -0.545825 -1.305803 -0.246646 -3.188231
1 -0.018262 -1.538964 1.798008 0.944870 -0.956044 -0.544592 -8.240255
1 -0.214866 -1.603507 2.017030 -1.035838 0.714114 -0.478365 -9.865974
1 -0.109353 -1.556916 2.041412 0.966568 1.048553 -0.488311 -11.128115
1 0.091367 -1.515776 2.171167 -0.856871 0.665254 -0.760755 -9.540915
1 0.300243 -1.577831 1.773470 -1.461195 0.551493 -0.570249 -10.124101
2 -0.303728 -1.061081 2.688559 -0.167014 -0.090137 -0.543333 0.000018
1 0.183392 -1.629796 2.154768 0.737695 -1.325260 0.392171 -11.160623
1 -0.089582 -1.579706 2.143952 0.769703 -0.738969 2.073617 -9.825616
2 0.325932 -0.799162 2.753628 0.239547 0.299088 0.519645 0.000384
1 -0.138898 -1.457451 2.135026 0.234737 -0.472315 0.839205 -6.686629
1 0.202341 -1.638692 2.447530 -0.619957 0.693853 1.234751 -7.921178
1 0.230998 -1.543119 2.388704 -0.496347 0.183738 0.394799 -8.767596
1 0.293417 -1.650533 2.222836 1.335583 -1.370716 -0.655131 -10.579899
1 0.382998 -1.470158 2.299767 1.423227 0.020120 -0.512409 -5.783933
2 -0.338710 -0.276105 2.700565 -0.226891 0.865825 -0.244183 0.021422
2 -0.304225 -1.610487 2.773032 -0.728978 -1.247079 -0.861892 0.003783
1 -0.311805 -1.366096 1.981917 1.849361 -0.144374 -1.669796 -2.367921
2 -0.667867 -0.328329 2.701487 -0.290941 1.140464 0.897281 0.105747
1 -0.217976 -1.497438 2.025953 0.534982 1.040490 -1.024216 -5.828926
2 -0.066537 -1.035079 2.336747 -0.233077 0.391419 -0.736961 0.000027
1 0.227336 -1.515731 1.644805 -1.053246 -0.078755 0.785709 -9.640289
1 -0.202084 -1.397364 1.703245 -0.159736 0.554600 0.481466 -2.036750
1 0.016892 -1.607132 1.565850 0.150864 1.195233 -0.589400 -10.953461
1 -0.176995 -1.546196 1.746882 0.557154 -0.827614 -0.310286 -8.926046
1 0.099196 -1.409860 1.744355 0.522201 0.186018 0.958117 -8.033862
1 -0.279273 -1.624417 1.836399 -0.614235 0.091414 -0.401349 -7.280567
1 -0.296420 -1.661308 1.965780 0.850928 0.303495 1.874635 -7.729659
1 -0.002416 -1.497650 1.593714 -0.656321 0.496588 -0.860149 -10.992819
1 -0.097774 -1.569062 1.566850 1.008114 -1.776398 -0.165559 -11.946471
1 0.042287 -1.582434 1.700455 -0.690041 0.118586 -1.309376 -10.441635
1 0.278604 -1.319639 1.693403 -0.245024 -1.394226 -0.865963 -7.785276
1 -0.195825 -1.619511 1.920654 0.132846 -1.227831 0.977431 -10.325915
2 -0.002858 -1.090728 2.711526 -0.153527 -0.786531 0.155151 0.000092
1 -0.221173 -1.522364 1.856708 -0.641057 1.125367 0.688806 -9.578570
1 -0.353926 -1.598363 2.035539 0.290003 -0.533263 -1.549289 -4.887740
1 -0.199397 -1.578372 2.120985 1.336160 0.052323 -0.554244 -9.642938
1 0.122014 -1.545188 2.411155 -0.701194 0.062495 1.347245 -7.519970
2 0.106753 -0.758795 2.743824 0.275821 -0.416967 0.361430 0.001476
2 0.134463 -0.839109 2.463721 0.875278 0.634443 0.002564 0.019300
1 -0.152214 -1.622207 1.647935 -0.535930 0.731294 -0.750228 -11.819233
1 0.283457 -1.595889 2.311218 -0.050111 0.560426 1.963537 -10.447697
1 0.297355 -1.596477 1.670011 1.405432 -1.338009 0.618009 -12.094540
1 0.135168 -1.505775 1.726784 0.084584 -1.541366 0.528822 -9.867262
1 0.386376 -1.466437 2.187096 0.707115 0.703277 0.725353 -10.519572
2 0.085623 -0.745712 2.341884 1.667313 -0.013225 -0.002920 0.014341
1 0.324234 -1.540023 2.119596 0.094104 -0.225717 -1.380132 -11.562469
1 0.409092 -1.501146 2.453562 0.235734 -1.285761 -0.479784 -3.775819
1 0.372083 -1.532598 1.722968 0.095434 -0.756401 -0.492746 -7.781621
1 -0.280813 -1.551352 1.625788 0.080456 0.076958 -0.081288 -2.383452
1 -0.097976 -1.620907 1.740373 1.854887 0.065309 -0.304740 -11.269930
1 0.173297 -1.254731 1.898221 0.870494 -0.297688 1.481263 -2.611707
1 0.207223 -1.431910 1.595218 0.655540 -0.778007 0.529680 -9.056823
2 -0.692476 -0.992754 1.684797 -0.697702 0.601540 -0.347069 0.047128
2 -0.247579 -0.806601 2.210216 -0.556298 1.092723 0.403556 0.003302
1 -0.038519 -1.439310 2.131236 -0.926924 1.222622 -0.135214 -7.708424
1 0.085200 -1.641287 2.253020 1.512804 -0.495350 -0.587113 -12.024232
1 0.396598 -1.669374 2.400294 -0.159364 -1.030327 -1.266332 -10.920388
1 -0.009276 -1.435231 1.835152 0.026674 -0.503533 -0.894352 -8.372938
1 0.409069 -1.419495 1.673927 0.515288 -0.337411 0.492182 -10.181379
1 0.276783 -1.318197 2.107870 0.723378 -0.326855 -0.299087 -5.156596
1 -0.282945 -1.452755 1.904708 1.777015 -1.700206 1.675963 -5.385120
1 0.018985 -1.386206 1.644868 1.029866 1.131472 -1.586753 -8.731806
1 -0.629489 -0.536349 2.672695 -1.361054 -0.083345 -0.097479 -0.013603
1 0.097722 -1.497965 1.834333 0.157733 -0.202135 0.711008 -10.927918
1 0.275773 -1.168572 1.566447 0.370639 0.895486 -0.403940 -2.046892
1 0.216138 -1.242011 1.603696 -0.309389 -0.389437 0.811897 -4.741495
1 -0.499790 -0.326634 2.346847 -0.672631 1.755519 -0.860546 -0.605494
1 0.073257 -1.608933 2.143120 -0.244664 -0.627627 0.062067 -9.866615
2 -0.302411 -0.496248 2.553471 0.156272 -0.283197 0.332254 0.001767
2 -0.034556 -0.718819 1.892292 -0.141221 -0.820033 -0.998167 0.000015
2 -0.286287 -1.652339 2.537043 0.011418 -0.073078 0.889067 0.015038
2 -0.351989 -1.467905 1.653478 -1.385304 -0.142411 -0.719931 0.975974
2 0.037400 -1.068221 2.056413 0.513700 0.717320 -0.054297 0.000134
1 0.115952 -1.316559 2.054764 -0.488496 -0.209018 0.213483 -5.265851
1 0.374360 -1.663019 1.779641 -0.780316 0.510145 -0.141908 -10.781052
1 0.273975 -1.650390 1.870741 -0.006517 -0.731983 0.786452 -11.249941
1 -0.465656 -0.147061 2.490494 0.816396 1.457654 -1.298224 -0.025860
1 -0.200761 -1.610575 1.543870 -0.478831 0.780523 1.009386 -7.622775
1 0.031710 -1.487152 1.736144 0.814175 0.068729 0.442242 -6.758615
1 0.197328 -1.583696 1.734241 -0.974383 1.710297 -0.452075 -11.291323
1 0.372360 -1.383127 1.915496 -0.505239 0.358361 -1.238747 -9.428331
1 0.007827 -1.323299 2.083559 -0.024908 -0.168500 -1.340725 -4.564743
1 0.038724 -1.623018 2.493552 -0.732985 1.141950 0.343778 -5.378372
1 0.091697 -1.706912 1.855947 0.391155 -0.303544 0.195143 -9.177885
1 -0.673035 -1.144337 2.207191 -0.224093 -0.614613 1.182184 -0.005928
1 -0.005780 -1.659352 1.760481 -1.829083 -0.305389 -0.810447 -11.151081
1 -0.130558 -1.499751 2.255644 -0.276777 1.293648 0.767727 -5.599341
1 -0.180278 -1.645518 1.806036 -0.850038 -0.197366 -1.203010 -11.388179
1 0.007262 -1.646797 2.345655 -0.880932 0.022612 -0.460037 -9.000416
1 0.273163 -1.684422 1.750637 1.155756 -0.843658 1.171195 -11.848147
1 -0.580541 -0.368319 2.248833 -0.414825 0.129952 2.320371 -0.572523
2 0.205695 -0.425654 1.983087 -1.297589 -0.393756 0.886588 0.000065
2 -0.009012 -0.595852 2.149919 0.196951 -0.184831 0.351546 0.001528
2 -0.386015 -0.326429 2.529540 -0.393862 -0.215102 -0.947031 0.005710
2 0.046109 -0.702609 2.529991 0.864059 -1.140840 -0.274346 0.028846
1 -0.038550 -1.514159 2.364137 0.553376 -0.897952 -0.940796 -5.897433
2 -0.316992 -1.342405 2.330266 0.437478 0.549525 -0.017219 0.000735
2 -0.547511 -0.418096 1.706839 0.364162 1.654144 -0.194626 0.000101
2 -0.053873 -0.411424 2.855100 0.369952 -1.649945 -0.601559 0.008915
1 -0.277475 -1.544359 1.955054 -0.991812 1.711343 -1.330257 -8.761510
2 -0.217161 -0.660851 2.312660 0.689222 0.505512 -0.237053 0.003332
2 -0.237410 -1.140063 2.976992 1.057035 -0.852308 0.318465 0.000043
1 0.103637 -1.663888 2.389918 -0.558257 1.154261 -0.193514 -10.050262
1 -0.128099 -1.718056 2.186987 0.186762 -0.405405 0.254032 -9.340723
1 0.279129 -1.477423 2.484202 0.960816 0.139197 -0.101346 -2.998356
1 0.378495 -1.508917 1.629219 0.462262 0.347838 -1.828978 -10.425315
2 -0.242638 -1.130160 1.520339 -0.002759 1.584320 -1.754779 0.075678
1 0.393359 -1.340895 1.606138 0.010692 -1.457796 -1.186711 -10.453852
1 -0.208339 -1.697680 1.702023 0.274124 -1.215598 -0.628504 -8.715407
2 0.149335 -0.592326 2.558988 0.028619 0.947075 -1.220482 0.023220
2 -0.490586 -1.325791 2.763977 -0.360647 -0.389846 -0.917836 0.000064
1 0.386696 -1.238398 1.568157 0.375729 0.377673 -0.749969 -6.597849
1 0.349123 -1.549679 2.236608 -0.337144 0.217795 0.663750 -10.592833
1 0.213178 -1.466045 2.758917 0.299685 -0.247199 0.922556 -0.029083
1 0.351828 -1.595547 2.033094 -0.144821 0.682900 0.374858 -10.472716
2 -0.002536 -0.403597 2.128286 1.474436 1.198828 2.115319 0.001500
2 0.181980 -1.035721 2.553256 -0.884297 -0.475072 1.481518 0.007984
2 -0.090863 -1.459588 2.659524 -0.793299 0.222336 -1.552033 0.001170
2 0.244405 -0.162843 2.816862 -0.693747 0.690261 1.121866 0.000257
1 -0.606438 -0.909814 2.483733 0.594918 1.482340 0.649361 -0.006051
1 -0.119081 -1.677699 2.079255 0.581677 -0.708168 -0.762081 -11.213307
2 -0.543164 -0.524863 2.272994 0.867677 -0.617016 -0.789529 0.012014
2 0.221031 -1.309721 2.747661 -0.301093 1.963411 -1.135381 0.017985
2 -0.162229 -1.324435 2.804712 -0.263146 1.556324 -1.273698 0.000574
2 -0.051442 -0.550877 2.762032 0.136056 -0.155949 -1.665443 0.008208
2 -0.528504 -0.805109 1.865290 0.974106 -0.215383 1.052787 0.000054
2 -0.471704 -1.480934 2.963686 -0.458847 -0.003498 -0.926421 0.000077
2 -0.438498 -0.344963 2.799243 0.111910 0.274566 -1.577734 0.018902
1 -0.048020 -1.646409 1.650563 -0.226202 -0.166515 -1.713783 -11.780531
1 0.363131 -1.733280 1.677041 -1.360401 -0.860725 -0.319797 -11.953707
2 -0.515880 -1.624417 1.562136 0.686421 0.379101 -0.508135 0.008516
1 0.091677 -1.685583 1.636425 -0.174542 0.525925 -1.244171 -10.555578
1 0.335369 -1.568764 2.416056 -0.111670 0.617514 -0.493308 -7.568052
1 -0.178714 -1.611484 2.250145 0.037401 -0.412415 -1.799396 -7.956184
1 0.376415 -1.632810 1.913931 0.703949 0.360569 0.044920 -10.748499
1 -0.001120 -1.523303 2.476529 1.262972 0.750363 -0.150402 -4.019862
1 -0.116903 -1.689747 1.569767 1.661966 -1.002961 -0.382153 -10.777753
2 -0.555198 -1.014822 1.644346 -0.143293 -0.828237 0.327095 0.047413
1 0.112682 -1.458950 1.629123 -0.645490 -0.969696 1.097750 -11.426116
1 -0.080881 -1.401558 1.630187 1.326091 -0.492562 0.956493 -5.834604
1 0.174625 -1.687901 1.553983 -1.057255 -0.486148 0.640935 -12.159069
1 0.042971 -1.441473 1.478994 -0.551323 0.890685 -0.026923 -9.684956
2 -0.359347 -1.368081 1.552009 -0.195482 0.111293 -0.324576 0.057850
1 0.338947 -1.413260 1.551374 -0.372381 -0.086390 -0.360806 -10.316127
1 0.149866 -1.579083 1.592704 -0.174012 -0.672425 -0.387542 -11.510969
1 0.134106 -1.252432 1.678078 -0.260208 1.179113 1.213950 -3.765102
2 -0.397273 -1.075011 1.788917 0.868123 0.198250 1.373247 0.000445
2 0.144187 -0.388532 2.894051 -0.695301 -1.890447 0.673428 0.000962
1 0.359919 -1.516751 1.859613 0.385589 0.258512 0.659539 -11.216666
1 0.360423 -1.660070 2.114588 -0.419614 0.387616 -0.730100 -12.027844
1 0.412867 -1.255092 1.682248 1.238211 0.038662 -0.363473 -6.378369
1 0.353940 -1.627536 2.579300 0.160420 1.814415 0.281569 -2.141387
1 0.195785 -1.670162 2.246310 -2.205782 1.220016 -1.248889 -10.688407
1 0.410727 -1.633844 2.287946 0.330054 -1.490981 1.123453 -10.821288
1 -0.266866 -1.634602 2.311365 0.415966 -1.733204 0.865248 -4.709906
1 -0.152887 -1.673985 2.344487 0.239161 -0.220107 -0.712824 -6.533358
1 -0.043371 -1.712333 2.003818 -0.123830 -0.562074 -0.050684 -9.124391
1 -0.291731 -1.690764 2.060865 -0.762306 -1.500604 -0.959721 -7.946046
1 -0.172318 -1.727269 1.944610 -0.091915 -0.133224 -0.747658 -10.199274
1 -0.285094 -1.602422 2.186306 0.854601 1.465880 0.301200 -5.533062
1 0.323462 -1.694859 2.007177 -1.359152 -0.066666 0.737607 -10.882404
1 0.422762 -1.632027 1.637731 -0.062731 -0.106688 0.353479 -10.230420
1 0.079238 -1.353629 1.547086 0.505719 -0.261385 0.138974 -7.669241
1 -0.004935 -1.554617 1.477301 -0.669739 -1.019159 0.237485 -11.761841
1 0.107426 -1.624163 1.506120 1.284129 -0.229183 -0.489806 -12.939124
1 0.143819 -1.429868 1.511374 0.237379 0.421697 0.630706 -10.698558
1 0.342209 -1.595118 1.571751 0.400023 2.672375 -0.012133 -12.755414
1 0.082772 -1.521068 1.532316 -1.810936 1.172747 0.400788 -11.669003
1 -0.123153 -1.639760 1.481507 -0.107313 0.426845 -0.263142 -9.567633
1 0.249622 -1.404214 1.502340 -1.468738 0.380598 0.190763 -10.657799
1 0.276250 -1.500104 1.557955 -0.251839 -0.378231 -0.010493 -9.176849
1 -0.073480 -1.453778 1.502050 -1.361239 -0.208387 0.471528 -7.036547
1 -0.317832 -1.023275 1.568493 0.576349 0.432485 0.149647 0.101518
1 -0.027263 -1.365372 1.543274 0.032722 -0.713608 -0.207877 -6.485049
1 0.233328 -1.610643 1.505938 -0.626418 -1.041451 0.103707 -12.856028
1 0.264942 -0.518341 1.695031 0.043879 0.993014 1.461108 -0.002986
2 -0.207915 -0.964170 1.654258 0.657628 -0.436127 1.529366 0.027949
1 -0.257320 -1.690658 1.524394 0.251955 0.589440 -0.651990 -5.887215
1 -0.033821 -1.676695 1.518021 0.772940 2.068793 -1.183659 -9.723981
2 0.376313 -0.334985 2.575784 -0.603406 1.262866 -0.018278 0.003208
1 0.416403 -1.530559 1.518978 -0.599060 1.176815 2.035483 -12.091417
1 -0.697487 -0.217785 2.899118 0.224889 -0.866521 0.062773 0.131811
2 0.255353 -0.984530 2.410419 -1.864648 0.604391 0.296099 0.008838
2 0.211047 -0.589159 2.772249 -2.263508 0.329615 1.323534 0.001430
1 -0.278210 -1.670069 1.641259 0.251653 1.005049 0.625549 -5.572522
1 0.295648 -1.703833 1.597202 0.073557 -1.164041 0.939200 -11.472936
1 0.303791 -1.710577 1.495407 -0.120468 -1.239714 -0.277757 -12.509398
1 0.404083 -1.710468 1.574470 -1.235216 0.469360 0.509492 -12.105264
1 -0.007872 -1.666875 2.574489 -0.525174 -1.108726 0.419840 -3.581919
1 0.193186 -1.720909 2.359244 0.422515 -0.655600 -0.040651 -10.543962
1 -0.014758 -1.665487 2.166764 0.456631 -1.951587 0.226873 -10.745513
1 0.110874 -1.708174 2.164794 -0.987510 -0.160367 0.836188 -10.752572
1 -0.065977 -1.705432 2.443822 0.426059 0.040463 -0.101804 -6.902427
1 0.087251 -1.743567 2.744089 0.615898 -0.912381 -0.303377 -2.030912
1 -0.215949 -1.697667 2.130758 0.673981 -0.938934 0.254838 -9.784115
1 -0.217348 -1.718121 2.254609 1.386804 -0.356833 -0.631863 -10.232933
1 0.433328 -1.712571 2.187552 0.993653 0.641473 -0.331890 -11.675404
1 -0.443938 -1.741463 2.201091 0.560512 -0.824334 0.574763 -4.242370
1 0.344768 -1.720251 2.315880 0.394957 0.545678 1.133810 -11.882574
1 -0.082093 -1.689031 1.859316 0.413861 -0.366374 0.049267 -10.004339
2 0.395574 -1.208705 2.226432 -0.683239 1.295517 -2.378207 0.004181
1 0.420113 -1.605063 2.180936 -0.632692 0.726477 2.030871 -9.276673
1 0.367343 -1.268003 1.462733 -2.144793 -0.497206 -0.352054 -6.049760
1 -0.363218 -1.731300 1.507884 0.646263 -0.647948 -1.073801 -4.550525
1 0.094225 -1.739741 2.284614 -0.939908 0.416119 -0.665564 -8.715504
2 -0.275331 -0.148561 1.897464 0.212252 0.195525 0.491362 0.004531
1 0.424423 -1.419456 1.817690 -2.761580 -1.073336 -0.197063 -10.651092
1 -0.773445 -1.700127 2.263955 -0.651397 0.131932 -2.050539 -0.002592
2 -0.784021 -0.263644 1.728399 0.034468 0.092461 1.209791 0.006358
1 -0.746613 -0.875060 1.997343 -0.512157 -0.338693 0.146552 -0.002159
2 -0.783011 -0.501488 2.165266 -0.850419 -0.928236 0.143456 0.000131
2 -0.730584 -0.319850 2.821229 -0.151083 0.579540 0.816066 0.240577
2 -0.698392 -0.392651 1.940392 1.064948 -0.083298 0.656022 0.000257
2 -0.776972 -0.388581 1.611535 -0.295628 -1.947270 1.281079 0.006376
1 -0.787518 -0.646095 2.490126 -0.381563 -0.388333 -0.729744 -0.015879
1 0.429802 -1.546619 2.092756 -0.619958 1.499947 0.878513 -11.714080
1 0.177720 -1.742570 1.465977 -1.187558 -1.122235 0.469675 -11.593842
1 0.406886 -1.742365 1.473410 -0.721371 -1.245988 0.251668 -9.701427
2 -0.593109 -1.743452 1.466527 -1.360806 -0.238132 -0.037443 0.017443
1 -0.026573 -1.733689 1.604951 0.454474 1.685535 0.745757 -11.608994
1 0.060387 -1.732942 1.545211 -1.235905 -1.286866 1.277877 -13.974234
1 -0.115695 -1.726174 1.666228 -0.300483 -0.206446 0.445492 -11.933081
1 -0.125758 -1.741040 1.772529 -0.814965 0.163954 -1.235640 -12.665116
1 0.177794 -1.726528 1.742920 -1.346874 -0.290510 0.638891 -11.102273
1 0.038110 -1.740990 2.387916 0.744991 0.337436 0.340143 -9.630828
1 0.273368 -1.739781 1.922126 -0.530354 0.102968 -0.506962 -8.902840
1 0.290069 -1.719054 2.403833 0.076617 1.602513 -0.635480 -11.207170
1 0.342698 -1.734061 1.843328 1.402330 1.629128 -0.794130 -11.322927
1 -0.016947 -1.735720 2.281522 0.993118 -0.477001 -0.154717 -9.767194
1 -0.389647 -1.730433 2.093214 0.835712 0.331975 -0.933916 -6.383562
1 -0.218405 -1.741325 1.834785 -0.463027 -0.542125 0.316009 -10.748876
1 0.167841 -1.720427 2.086920 -0.925613 0.199356 1.014377 -8.069360
2 -0.700081 -1.652499 1.379354 -0.099449 -0.631446 -1.906199 0.570038
1 0.347654 -1.375135 1.453317 0.092519 0.981705 -0.228750 -7.497304
1 -0.142067 -1.541194 1.460338 0.698968 -0.595294 0.149353 -6.378195
1 0.181680 -1.522735 1.471474 1.033958 -2.583753 0.385909 -11.135905
1 0.279087 -1.506791 1.461992 0.975848 0.428902 -0.662154 -8.249550
1 0.073396 -1.485657 1.368440 0.508940 0.866308 0.752042 -8.684228
1 0.025052 -1.353839 1.413355 0.261946 -0.160818 0.339131 -4.278767
1 0.177565 -1.331966 1.441987 0.460497 -0.078990 0.961235 -6.316372
1 0.268280 -1.231763 1.409162 0.711626 0.369636 -1.348662 -2.549513
1 0.348154 -1.593704 1.460353 0.956808 0.246351 -0.343023 -11.831127
1 0.076415 -1.698790 1.428929 0.845706 -0.046308 0.454356 -14.122108
1 0.178530 -1.647003 1.419591 1.404801 0.961121 -0.118756 -11.279905
1 0.266030 -1.609921 1.404815 -1.498142 2.189148 1.041714 -10.015922
1 0.396973 -1.495645 1.408716 0.657245 -1.425996 0.960638 -11.099973
1 -0.029622 -1.661829 1.409023 0.029115 -0.800173 -0.175295 -11.101750
1 0.315819 -0.708321 1.427734 -0.755952 0.845653 0.477997 0.013334
1 0.180950 -1.435609 1.394523 -0.119156 -0.946174 0.206003 -9.525809
1 0.075057 -1.596364 1.407633 -0.022653 0.021131 -0.939816 -12.718561
2 0.365906 -0.125237 1.842240 0.915090 -0.351103 0.357264 0.000641
2 0.026391 -0.116773 3.083429 0.705861 -1.065757 0.012363 0.071745
2 -0.793347 -0.836391 1.343699 -0.838359 -0.499831 -0.832206 0.009941
2 -0.390267 -0.680259 1.355047 0.462009 -1.127521 -1.361676 0.001028
1 0.356151 -1.684697 1.384345 1.080385 -0.294836 0.838290 -12.981050
1 0.261581 -1.729267 1.399194 0.083287 0.202084 1.298212 -12.432164
1 0.413152 -1.367507 1.369083 1.143125 -2.870548 -0.737521 -7.821130
1 0.300645 -1.415317 1.364305 -0.285241 -0.918149 -0.807005 -8.142785
1 -0.159330 -1.700017 1.404989 -0.393562 -1.233251 0.812075 -7.944584
1 0.112933 -1.301014 1.343463 -0.751255 0.830389 -1.242512 -2.708274
1 0.029911 -1.682087 1.335443 0.281093 1.437044 0.106855 -10.465152
1 -0.113284 -1.607926 1.379284 -1.529114 0.120596 0.263163 -8.877482
2 -0.081205 -0.759528 1.375553 0.427885 0.156889 1.599637 0.001508
2 0.384330 -0.605918 1.331662 0.304552 -0.794226 0.847793 0.018970
2 -0.272687 -1.270667 1.335030 -0.955898 -0.111616 0.849224 0.000312
1 0.133158 -1.654606 1.316393 -0.302334 -0.141372 -0.052031 -12.711923
1 0.254250 -1.522717 1.316869 -1.285975 1.252055 0.166941 -9.919367
1 0.165966 -1.564463 1.360164 1.177393 0.675574 -1.706454 -12.139536
2 -0.626717 -0.844970 1.315276 -1.202249 0.221610 -0.326672 0.007308
2 -0.444888 -0.470191 1.334345 0.652688 -0.059471 -0.244162 0.000971
1 0.362796 -1.584077 1.349143 -0.473434 -0.147472 0.713884 -12.043313
1 -0.013114 -1.554875 1.363457 0.174925 -1.426896 0.501555 -9.787589
2 -0.784731 -0.599996 1.880997 0.869530 -1.291255 0.746248 0.001276
2 -0.797825 -1.323178 2.177931 -0.582997 0.088747 -0.377125 0.013055
2 0.225115 -1.720619 3.121827 0.627432 -0.032330 -0.402553 0.000686
1 0.195568 -1.437084 1.290823 0.860742 -0.324111 -0.036758 -5.899474
1 -0.211617 -1.630088 1.306034 0.423949 -0.076593 0.758436 -3.899034
1 -0.069169 -1.660521 1.287828 -0.075156 -0.193879 -1.082982 -10.066017
1 0.231799 -1.647770 1.301061 -0.501298 0.116725 0.076999 -11.571008
1 -0.184353 -1.735246 1.298455 1.291484 -0.275130 0.405781 -8.404406
1 -0.752600 -0.078686 2.272239 -0.070260 0.232170 -1.356762 -0.007949
2 -0.330424 -0.061847 2.389564 -1.227743 0.397743 0.190008 0.003252
2 0.185582 -0.071598 3.021571 -2.126215 -1.888794 1.140967 0.004591
1 -0.499873 -0.061866 1.342855 -1.136233 0.121490 -0.968497 -0.138051
2 -0.205993 -0.088587 2.047739 0.678140 -1.550001 0.360373 0.005453
2 -0.005239 2.906232 -2.261283 0.259131 0.900371 -0.263717 0.000769
2 -0.053116 1.834144 -2.070730 0.049783 0.080149 0.001002 0.049497
1 -0.037415 1.997622 -2.048727 -0.740613 -0.573862 -1.223981 -0.171938
2 -0.359463 2.652823 -2.810686 0.382806 -0.269143 0.138667 0.768899
2 -0.724635 2.587924 -1.735619 -0.520863 1.397785 -0.029632 0.000084
2 -0.164161 0.228272 -1.260969 0.421252 -0.164539 0.571302 0.000357
2 -0.111666 1.445553 -2.992418 -0.503028 -0.640106 0.426941 0.041694
2 -0.310611 1.694411 -2.074653 0.325743 -0.404316 -0.445920 0.000255
2 0.366326 1.355833 -1.291223 0.554648 0.184996 -0.073121 0.003719
2 0.018464 2.027371 -2.379746 0.054861 -1.209819 0.032973 0.001069
2 -0.026215 2.358433 -1.575554 -0.031134 -0.618768 0.727651 0.000042
1 -0.006115 2.070862 -2.976566 0.011344 1.177046 -0.467609 -0.000898
2 -0.166510 2.292772 -2.149588 0.623571 -0.751051 0.221145 0.000347
2 -0.371869 2.893282 -1.396033 -0.783436 0.504579 -0.792972 0.000501
1 -0.231258 1.267984 -2.553979 -0.860491 -1.180413 0.289590 -0.033220
2 0.079282 0.968808 -2.643041 0.401991 -1.561792 -0.266909 0.000074
2 0.337866 0.992239 -0.800147 0.480766 0.002398 -0.011054 0.020216
2 -0.689281 0.502957 -1.519302 -0.155377 0.185040 0.052230 0.000041
2 0.120925 1.858980 -2.408122 0.646553 0.796033 0.244117 0.001273
2 -0.320356 2.698927 -1.478674 0.029407 0.387249 0.227737 0.000591
2 -0.233790 0.673492 -0.539202 0.162994 -0.380775 1.297989 0.015692
2 -0.548306 0.549291 -0.842627 0.718028 -1.162444 -0.104969 0.000901
2 -0.414728 2.374057 -1.185816 0.348562 0.132806 -0.689303 0.000184
2 0.396658 1.285853 -1.585694 -0.024765 0.204766 -1.001319 0.003915
2 -0.066373 2.638225 -1.700669 0.217557 0.560413 -0.456165 0.000030
1 -0.689529 2.889126 -1.122574 0.163235 0.537537 -0.071488 0.000191
2 -0.251790 1.551721 -1.329716 -0.451316 0.781266 0.637107 0.002242
1 -0.264669 1.357776 -2.753153 -0.194366 -1.033233 0.460875 -0.015888
2 -0.338278 2.742156 -2.879491 1.123464 0.283042 -1.371936 0.768882
2 -0.186504 2.505608 -1.946224 -0.847168 0.044653 -0.734782 0.002365
2 -0.682388 0.708326 -0.584060 -0.256080 0.800885 0.608931 0.000112
2 0.295868 0.356609 -2.075705 0.121080 -0.122931 -0.257112 0.000742
2 -0.342987 1.214592 -0.977959 -0.578740 -0.600422 0.021322 0.000390
2 0.131139 1.365130 -2.014043 0.189649 0.049099 -0.798117 0.000384
1 -0.134528 2.020886 -1.232362 0.776509 -0.047929 0.602502 0.210146
2 0.279110 2.976094 -2.382267 0.316348 0.070591 -0.061328 0.014385
2 0.377480 0.839692 -1.942988 0.456444 -1.254766 -0.021132 0.013525
2 -0.217510 3.106927 -2.649835 1.184067 1.478684 0.175676 0.044356
2 -0.703032 1.221071 -2.912473 -0.611196 -1.034048 -0.377528 0.005932
2 0.367216 1.109140 -1.581340 0.022755 0.403228 0.608478 0.017062
2 -0.015292 0.925278 -1.283296 0.205085 -0.595368 -0.470089 0.000645
2 -0.003905 1.214729 -2.456794 -0.058798 0.514811 0.085303 0.000322
2 -0.459703 0.837213 -1.231999 0.013552 -0.460618 -0.357405 0.000229
2 -0.292526 1.477114 -2.848936 1.406149 0.046157 0.076679 0.020234
1 -0.674501 2.267939 -2.681307 -1.390157 1.959640 0.373579 -0.582671
2 -0.653917 0.521909 -2.735953 0.151124 -0.307933 -1.424876 0.027093
2 -0.242526 2.386121 -0.882007 -0.859712 0.246829 0.443264 0.008705
2 0.176332 0.761424 -2.537463 -0.104705 -0.394770 -1.337269 0.000547
2 -0.147418 1.964039 -1.415596 0.314415 0.596520 0.426627 0.001654
2 -0.102253 2.616957 -2.734192 -0.279504 1.224824 -0.102156 0.000041
2 -0.038671 0.440457 -1.200550 -0.009899 -0.486631 1.302704 0.006585
1 -0.419585 0.714370 -0.710434 -0.630459 -0.558705 0.616106 0.033588
2 0.213906 0.176247 -2.827579 -0.435882 -1.383162 -1.132626 0.000081
1 0.000280 0.878107 -1.967973 -0.060105 1.112215 1.087244 -0.001161
2 0.184234 0.296397 -2.594134 -0.631933 0.869998 -0.315382 0.000041
2 -0.441743 1.106316 -2.969287 -0.445559 -0.279842 -0.348385 0.113279
2 -0.115659 1.430066 -2.011025 -0.506533 0.980937 -0.453838 0.004982
2 0.051090 1.900618 -1.727023 -0.566957 0.792600 -0.108478 0.000007
2 -0.238880 1.065173 -0.856806 0.489246 -0.504387 0.437421 0.000699
2 -0.483131 0.759993 -3.118439 0.508972 0.532235 -1.014138 0.018731
2 0.411565 2.549863 -1.483140 0.340674 1.003615 -0.295593 0.187265
2 0.282560 3.000560 -1.235397 0.212913 0.777556 -0.876571 0.001111
2 0.326644 2.111092 -1.747301 0.625169 1.375025 0.929303 0.001473
1 -0.246296 1.354076 -0.712687 0.106687 -0.246254 0.997832 -0.013306
2 -0.248012 2.085429 -2.396088 0.275310 -0.911671 0.387953 0.000358
2 -0.454663 0.675556 -1.602482 -0.347820 -0.400185 -0.489688 0.002656
2 -0.542560 1.948736 -2.015889 -0.116168 0.427808 -1.744411 0.005195
1 -0.365485 1.624570 -0.752279 0.796029 0.225772 1.415647 -0.892998
2 -0.379861 1.261386 -2.408264 -0.334820 -0.238777 0.357565 0.000669
2 0.186283 0.936372 -1.361740 -0.225227 0.191626 0.229220 0.000439
2 -0.577946 0.253567 -1.427136 -0.614237 -0.187582 -0.882592 0.005375
2 -0.280388 2.420941 -1.389505 -0.189904 0.086489 -0.503437 0.000680
1 -0.122947 0.337744 -2.919429 -0.231985 -0.640994 -0.063082 -0.000382
2 0.207462 0.751508 -1.160193 0.582003 0.441148 0.643649 0.000080
2 0.100424 1.905965 -2.632333 -0.291284 -0.456392 -0.157112 0.000197
1 -0.504469 1.848742 -2.821055 0.713476 -0.223874 -1.587418 -0.000921
2 -0.012118 1.219131 -1.563181 -0.366468 -0.396932 1.070302 0.066194
2 0.065157 1.262252 -2.248239 0.650973 -0.067372 -0.183324 0.007825
1 -0.553932 0.608807 -1.742347 -0.018467 -1.516317 -0.180559 0.001955
1 0.187994 0.196929 -2.150387 -0.472690 -1.343119 -0.207358 -0.008884
2 -0.009161 0.351409 -2.035463 -0.061337 -0.346687 -1.047851 0.000212
2 0.262062 2.082185 -2.020625 -0.654156 -0.393971 -0.517567 0.000925
2 -0.042933 1.192580 -2.139091 -0.245249 -0.700677 0.125422 0.007589
2 -0.436674 2.023796 -1.898011 0.592373 0.119757 -0.667908 0.044501
2 0.311799 1.201778 -2.565234 0.229275 0.154907 -1.206832 0.000119
2 0.026503 2.223966 -1.062050 -0.343084 0.127966 0.481409 0.269119
2 -0.144759 1.912484 -1.165473 0.947925 0.458833 0.012815 0.211011
1 -0.195206 2.021381 -2.628342 0.592258 0.541596 -1.086070 -0.001798
2 -0.129495 1.365044 -0.981273 0.901330 -0.431137 1.107673 0.003940
2 -0.427447 1.721556 -1.079124 -1.099779 1.705815 0.524284 0.138613
2 0.404958 0.571088 -2.922658 0.920209 -0.027483 -0.636635 0.001036
2 -0.068793 1.542879 -1.366030 -0.051789 1.267343 0.534670 0.002536
2 0.240046 0.776222 -1.809326 1.441096 -0.054818 1.305398 0.188921
1 0.079749 2.575343 -1.453861 -0.266579 -0.232038 -0.095463 -0.026062
2 0.026366 1.401640 -1.226929 -0.328377 -0.138906 0.707065 0.002776
2 -0.487554 1.074951 -1.201971 -0.334341 0.933296 0.592049 0.001171
2 -0.360953 0.137738 -2.418086 1.196897 -0.876550 -0.282185 0.006733
2 -0.114945 1.141277 -1.619528 0.726787 0.536980 0.743808 0.066192
2 0.235517 2.408535 -2.386755 -0.199702 -0.409867 0.107830 0.038958
1 0.257755 2.531145 -2.464932 0.944508 0.847021 -0.565009 0.038180
2 -0.038571 1.620771 -0.981714 0.192218 -1.864596 0.477925 0.018852
2 -0.432721 1.233698 -2.926642 0.542811 0.396212 0.378278 0.114669
2 0.017583 1.669490 -2.979814 -0.390700 -0.349435 0.188283 0.010189
2 -0.500176 0.497803 -2.073431 -0.344178 -1.409316 -0.331826 0.004147
1 -0.186754 1.889228 -2.045466 -0.061983 -1.227493 -1.005909 -0.072041
1 -0.105562 2.906794 -1.905106 0.352135 -0.070390 -0.122694 -0.001093
1 0.273254 1.124449 -1.197037 0.038509 -0.848217 -0.380473 -0.004562
1 0.024869 1.314196 -1.055418 0.919040 0.226215 1.025073 -0.001303
2 -0.687971 1.767357 -3.066765 -0.544681 0.884140 -1.066657 0.000658
2 -0.619916 1.497835 -2.505438 -1.004283 -1.481986 -1.149916 0.002122
2 0.215582 1.444116 -1.172953 0.052763 -0.838713 -0.581290 0.001579
2 0.296143 2.986531 -3.058616 0.585624 0.034216 -2.292389 0.005177
1 -0.209969 0.838287 -1.215236 -0.265235 -0.991027 -0.614467 0.044125
2 -0.476760 0.258097 -0.695878 -0.335399 -0.494335 1.251711 0.136211
1 -0.150654 2.140433 -1.993306 0.109787 0.983554 -0.080734 -0.094788
2 0.426246 1.970928 -3.005622 0.676878 0.772391 -0.255054 0.031268
2 -0.269402 1.069291 -2.695435 -0.257132 1.035046 0.858120 0.064663
2 -0.545733 0.360149 -2.408700 0.142689 -0.023090 0.386283 0.028204
2 -0.319439 3.115682 -2.546343 0.379254 1.099107 -0.100280 0.044388
2 0.083011 2.511535 -1.019219 -0.602963 -0.040780 0.796901 0.025874
1 -0.190423 1.685407 -0.713647 -0.125488 -0.954584 -0.025299 -0.173390
1 0.406406 2.985800 -1.015311 1.341333 1.416398 1.165446 -0.000490
2 -0.413509 0.825510 -0.853994 -0.110855 -1.978046 -0.187392 0.003206
2 -0.526981 2.098351 -0.580079 0.043069 -0.894153 0.169055 0.005254
1 0.021359 2.313050 -0.974196 -0.468024 0.543805 0.219756 0.264748
2 0.186286 2.860942 -2.568976 -0.764961 0.088467 -0.350289 0.004539
1 0.134388 2.440776 -1.233175 -0.213239 0.110880 0.079280 -0.017150
2 -0.692028 2.054267 -2.602142 0.070943 0.130305 -0.278680 0.001480
2 -0.752741 2.081912 -0.644694 -1.519556 1.495335 0.637643 0.001119
1 -0.288472 1.456349 -2.015188 -0.166849 -0.683778 -2.298185 0.003130
2 -0.225876 0.889514 -1.079798 0.210455 -0.385862 -0.634536 0.043853
2 -0.275734 1.069323 -0.641242 -0.495550 1.474634 0.335683 0.001254
2 0.397786 0.736792 -2.067060 0.181794 0.348211 -1.596751 0.011868
2 -0.078662 2.657220 -2.348083 -1.344452 0.045261 0.070512 0.025883
2 0.285179 1.415946 -0.702688 0.332010 -0.350216 -0.849137 0.000812
1 -0.378630 1.687898 -0.670339 0.762050 0.198189 -0.133381 -1.363639
2 -0.015026 2.790259 -2.430227 -0.300755 1.407824 -0.381456 0.008254
2 -0.343082 0.830551 -3.117611 -0.580718 0.419985 -0.233858 0.018366
2 -0.636430 1.048017 -2.318530 -0.129673 0.584573 1.430833 0.000018
2 -0.548817 0.871678 -2.639167 0.394737 0.245747 0.766677 0.000436
1 -0.591213 2.230529 -2.572631 -0.141621 -0.620461 1.134446 -0.431077
2 0.033234 2.558069 -0.882756 0.684600 -0.615256 -0.843002 0.025269
2 -0.471029 1.023892 -0.622514 -1.490408 -0.348041 0.111397 0.000919
2 -0.372414 1.602320 -1.062758 0.677633 -0.940992 1.396504 0.138626
2 -0.397922 2.168123 -2.540301 -0.355888 0.124626 -0.909764 0.001000
1 0.198962 2.868927 -1.572923 0.413352 -0.545004 -1.349131 -0.004332
2 0.014135 0.676979 -2.126188 0.176246 0.135739 -0.245031 0.000052
2 0.182990 0.679358 -2.732864 0.888866 0.852379 0.063349 0.000519
2 0.111135 0.864959 -0.939325 0.986021 1.015415 -0.606670 0.000155
2 -0.384643 1.092890 -1.384015 -0.296792 -0.506048 -0.145775 0.000556
2 -0.533668 0.595343 -1.142260 -1.009873 0.252836 -1.269592 0.000043
2 -0.330023 2.517575 -1.828670 0.226614 -0.931986 0.255788 0.002355
1 -0.166972 2.591953 -1.349148 -1.060148 1.313697 0.127382 -0.011797
1 0.434711 0.264617 -2.259825 1.720680 -0.324191 -0.365552 0.004784
1 -0.465676 0.364900 -0.864565 -1.393032 -0.433064 -0.926009 0.003147
2 -0.445539 0.627943 -2.963177 -0.399558 -0.553645 -2.244352 0.001261
1 0.192380 2.199219 -1.427892 0.226242 -0.106148 -0.774769 -0.007084
2 -0.020026 0.502641 -2.797781 -0.720008 -1.951314 -0.263594 0.002172
2 -0.047631 1.389900 -0.744690 0.573600 1.932964 -0.471348 0.000906
2 -0.055117 1.996895 -0.612255 0.703688 -0.014569 -1.562031 0.000429
2 -0.651400 1.749212 -1.929240 0.140669 -0.587070 -0.392332 0.000188
2 0.424597 1.967921 -2.064715 0.262640 1.214055 0.017858 0.001293
2 -0.630867 0.551578 -2.885602 -0.419337 -0.478409 0.638064 0.022446
2 -0.662994 2.404191 -2.705283 -0.471016 -0.058074 -0.329041 0.080866
2 -0.511828 0.767072 -2.324625 -1.755437 0.595563 1.912349 0.000112
2 -0.184407 1.407945 -2.348751 -1.040645 0.258894 0.981926 0.000146
2 -0.523223 0.191302 -2.431073 0.144009 -0.642088 -1.446004 0.025649
1 -0.501374 1.183966 -1.868908 0.756218 -0.107157 0.219457 -0.006447
2 -0.511776 2.316756 -0.939752 0.538693 -1.078868 -0.111804 0.000082
2 -0.527777 2.960539 -2.284220 0.456499 -0.296176 0.146963 0.000003
2 -0.331606 2.799748 -1.183361 -1.501159 -0.745446 -0.529017 0.000145
1 -0.161349 0.746549 -2.690056 -0.218415 1.318617 -0.464035 0.000025
2 0.058415 0.508417 -2.970212 -0.230307 0.590681 1.016714 0.020420
2 0.037551 0.919443 -3.001189 -1.058414 0.590971 -0.307362 0.000101
2 -0.130161 2.277904 -0.823192 -0.042104 0.705730 -1.202307 0.009059
2 -0.420586 0.559436 -2.407531 0.901202 0.571733 -0.043361 0.000245
2 -0.221082 1.086323 -2.826843 -0.422891 0.591935 0.333569 0.083793
2 -0.233301 0.561017 -2.902752 -0.343266 -0.291036 -0.541941 0.000352
2 0.161515 2.919076 -0.968476 0.389637 -0.058338 -0.430450 0.000115
2 -0.702913 1.433710 -1.987050 0.016394 0.610727 -0.235289 0.000062
2 -0.579524 1.254083 -3.058320 0.790404 -0.193866 -0.433426 0.004239
2 0.267183 1.869990 -2.203542 -0.442825 0.166194 0.125817 0.000380
2 -0.507919 2.034581 -0.758628 1.002603 0.315653 0.426240 0.001775
1 0.044632 0.295956 -1.236932 -1.061599 -0.116195 -0.048432 -0.006838
2 0.292724 2.838180 -2.967597 -0.293106 -0.549379 -0.126025 0.005170
2 0.231285 2.021313 -3.012768 -0.658406 0.077341 -0.088300 0.001116
2 -0.465461 2.217327 -1.369570 0.953848 1.248126 0.077000 0.000101
2 -0.216367 2.608056 -2.292015 1.680633 -0.167933 1.591905 0.018398
2 -0.014477 2.749118 -2.988188 -0.095812 -1.099448 -0.971614 0.000014
1 0.129333 1.542816 -0.856304 0.056511 0.845643 -1.190040 -0.004427
2 -0.705977 1.609653 -0.762697 0.181458 1.278756 -0.447719 0.201406
2 0.030205 1.719184 -0.881358 -1.103176 0.048119 -1.569728 0.019352
2 0.271528 0.495934 -0.915975 -0.500492 0.884170 -0.036655 0.000063
2 -0.472588 0.313748 -2.959424 -1.920289 -0.768569 0.420675 0.000034
2 -0.338359 1.512753 -1.782634 1.462332 -0.718963 1.105879 0.000119
2 -0.530498 1.968058 -1.799742 -0.168451 -0.972710 0.357882 0.040131
2 0.224081 2.374267 -2.930672 -0.826060 -0.360809 0.114720 0.000009
2 -0.639458 1.467557 -2.761976 -0.199996 0.420145 1.042239 0.001401
2 -0.076205 1.549084 -1.727569 -1.968041 -0.613211 1.092460 0.000035
2 0.081826 0.387256 -3.066509 -0.141014 -0.449684 -0.890644 0.018548
2 0.066200 0.214960 -1.709479 -0.787187 0.193445 -0.984956 0.058844
1 -0.319861 1.781093 -1.498532 2.469559 -0.083457 0.431090 0.003782
2 -0.223821 1.199388 -2.934372 1.128932 -0.220880 0.724100 0.019925
2 0.140195 3.060802 -1.382583 0.147135 -0.204372 -0.478622 0.001270
2 -0.486799 2.929475 -2.632593 1.281173 0.773953 -0.025899 0.000041
2 -0.666861 3.107808 -1.629176 -0.461212 0.347378 0.219653 0.000085
1 -0.127160 1.591292 -2.983779 -0.339146 -0.693001 0.749280 0.047600
2 -0.639958 0.380681 -2.634750 0.114878 1.227656 0.753061 0.007120
2 0.305351 0.489387 -0.660339 -1.288471 -1.508951 -0.711436 0.002744
1 0.416226 0.372011 -2.907520 0.090314 0.179393 0.390554 0.001002
2 0.318968 0.773293 -0.863300 -0.619957 0.512017 0.690243 0.000375
2 0.359066 0.581840 -1.837757 -0.334435 -0.447927 0.923405 0.008303
2 0.299732 0.815455 -3.025569 -0.646782 0.755168 0.540526 0.001054
2 0.092277 3.069139 -1.185168 -1.916320 -0.110038 0.078951 0.001433
2 0.394775 1.803139 -1.014584 -0.032088 0.381307 0.034369 0.000481
2 0.268668 2.349953 -1.298875 -1.169202 -1.288636 -0.808939 0.005868
1 0.247014 1.690152 -1.980562 -1.021287 1.040168 0.046701 0.027760
2 0.376956 1.723227 -2.050046 -0.277965 0.334970 1.588716 0.028785
2 0.422965 2.463659 -1.387764 0.453270 -0.500315 -0.139534 0.187760
2 -0.590911 0.354887 -2.020684 0.735901 0.827128 -0.323023 0.004157
2 -0.596629 1.841673 -2.458748 0.302546 -0.032340 0.992668 0.000029
2 -0.484746 1.839092 -1.482046 0.899458 0.013080 -0.106836 0.004668
2 0.291106 0.114791 -0.659666 0.523703 -0.257919 1.323655 0.000656
1 0.314323 0.031110 -2.472521 -0.010655 -1.338026 0.874056 -0.007974
2 -0.518742 2.894389 -1.669398 1.447953 -0.887876 -0.685595 0.000067
2 -0.423406 0.262436 -0.546660 -0.945005 -0.545884 -0.140300 0.016225
2 -0.393454 2.466970 -0.542145 -0.154416 -0.758500 -0.095916 0.001533
2 0.425280 0.246712 -0.561933 -0.006236 -0.935788 -0.101130 0.011555
2 -0.291044 2.854024 -0.613067 -0.141199 -0.410373 -0.532624 0.000003
2 -0.305263 0.776571 -0.636468 0.435178 -0.512864 -0.693283 0.047317
1 -0.482390 1.586575 -0.601830 -0.258927 -0.431742 -0.086744 -1.201726
2 0.354452 0.733941 -1.767231 -0.532831 0.744274 0.185439 0.196605
2 0.346110 1.747660 -1.687546 -0.672203 -0.468005 0.538282 0.000193
2 0.250395 3.022459 -2.537696 0.764589 -0.752765 1.116383 0.015539
2 0.174630 0.067461 -1.806431 -0.683493 -0.525970 1.460235 0.001012
2 -0.007686 0.091560 -2.153820 -0.406913 -0.201718 0.959476 0.008625
2 -0.084634 0.103894 -1.941672 -0.865383 -0.225669 0.207223 0.006818
2 0.017352 0.220871 -1.843010 -0.051635 0.730134 -0.005479 0.061258
2 -0.395040 0.211223 -0.791182 1.283866 0.149289 0.278850 0.121924
2 -0.722795 0.194113 -3.025349 -1.338853 0.374407 -0.352655 0.000547
1 -0.655330 0.274201 -2.476364 0.895495 -0.026105 0.251243 -1.954753
2 -0.648847 0.810437 -2.818564 0.612160 0.042755 -0.481494 0.000534
1 -0.636714 2.569046 -2.085456 0.628882 0.307513 0.558078 -0.480359
2 -0.671704 3.072174 -0.841076 0.420500 0.540154 -0.153412 0.115991
2 -0.544599 2.512535 -1.571257 1.400681 0.622614 -0.656590 0.000065
2 -0.631917 2.268423 -2.394830 0.863167 2.070790 0.769304 0.002403
1 0.092760 1.195859 -3.092223 -0.322653 -1.455481 0.243551 0.000578
2 0.218871 0.364676 -1.621723 -1.757473 -0.514779 0.682357 0.000178
1 0.203903 1.195923 -1.889524 -1.983191 -1.579644 -0.730285 -0.000939
2 -0.592385 0.113302 -1.325970 0.483981 0.649004 0.763626 0.005745
2 -0.671956 2.775971 -0.505290 0.754433 0.163274 0.944008 0.003818
1 -0.657338 2.465740 -1.994495 0.935475 1.108278 -0.707594 -0.475601
2 0.430611 2.188977 -1.077320 -0.163785 0.885012 -0.372137 0.000799
2 -0.298209 2.209781 -3.033829 1.164979 -0.440311 1.041638 0.000024
2 0.419137 0.680969 -0.619268 -0.119910 0.449484 -1.049811 0.000819
2 0.351335 1.635261 -1.225555 -1.141510 -0.185664 0.302614 0.000147
1 -0.595050 1.014294 -1.030404 1.893414 0.599831 0.818026 -0.006353
1 -0.669243 2.821761 -1.910081 1.338129 -0.580898 1.388401 -0.009778
2 -0.657758 2.434015 -0.625062 1.340726 0.118650 -0.691540 0.000039
2 0.397371 2.316447 -0.535856 1.273078 0.706583 -0.136917 0.000547
2 -0.116605 0.278479 -0.459719 -1.136694 0.308019 0.495028 0.002920
2 0.005077 1.795324 -0.465719 0.042250 1.209092 -0.069675 0.004630
2 -0.399058 2.091881 -0.453041 -0.130254 -0.777841 0.103988 0.004224
2 0.255830 3.024134 -0.477339 0.063119 -0.098907 -0.529621 0.007089
2 -0.643211 0.272295 -0.517728 0.164734 0.062292 -0.230756 0.000372
2 -0.108934 1.926745 -0.414312 -0.415016 -0.250839 0.411479 0.076280
1 -0.430241 1.670200 -0.534250 -0.435881 -0.602988 -1.801466 -1.198963
2 -0.349130 1.439105 -0.536497 -0.036618 -0.922201 -0.939752 0.002332
2 -0.537259 1.754970 -0.520932 -1.821672 -0.590344 -0.836597 0.091877
2 -0.161594 1.446181 -0.467959 -2.254987 -1.604101 0.010013 0.156753
2 -0.503154 3.120231 -0.475448 1.268023 0.523127 -0.869447 0.014636
2 0.153157 1.314119 -0.584297 -0.956876 -0.670867 -0.993955 0.000798
2 0.163414 0.198913 -0.482245 0.332182 -0.060038 -0.123845 0.012913
1 -0.444771 3.094606 -1.965396 -0.687200 -0.582334 1.051958 -0.001182
2 0.300343 3.082923 -0.632347 0.849253 -0.935416 -0.489576 0.007271
1 -0.103919 0.055056 -2.611562 -1.427511 -0.188574 -0.968423 -0.001469
2 -0.130630 0.057884 -1.775641 -0.182187 -0.195075 -0.614007 0.004108
2 0.132320 0.310858 -0.338914 -0.324943 0.178806 1.653206 0.003149
2 -0.476030 1.565136 -0.397786 1.562616 -1.007976 0.452244 0.404906
2 -0.510410 1.444819 -0.290455 1.318914 -0.226721 0.478832 0.010149
1 -0.164888 2.657640 -0.329766 -0.194521 0.683558 1.145589 -0.001618
2 -0.657637 0.765650 -0.346293 -1.484392 0.096094 0.796517 0.000113
2 0.287683 2.272902 -0.361513 0.864185 -0.141272 0.764144 0.001294
2 0.061403 0.962266 -0.382985 -0.476107 1.004132 0.172870 0.000008
2 -0.177965 1.805879 -0.403086 -1.774693 -0.326133 0.529183 0.074239
2 0.092934 2.923185 -0.419684 -0.130619 0.112622 -0.548577 0.000975
1 0.329585 1.385117 -0.378882 1.121436 0.009038 -0.103723 -0.002389
2 0.018421 2.410438 -0.398296 -1.522867 0.090089 -0.434102 0.004939
1 -0.081601 0.112506 -0.391765 -0.990396 0.165077 -0.209076 0.001967
2 0.365865 1.676096 -0.433217 0.305501 0.944450 -1.767308 0.000051
2 -0.367496 1.615418 -0.376993 0.399612 -0.591719 -0.673915 0.394370
1 0.301430 0.198809 -0.392605 0.965394 -1.930714 -0.656625 0.010338
2 -0.504511 2.577077 -0.429302 -0.381540 -0.019696 -1.116909 0.001710
2 -0.134010 1.387364 -0.354130 -0.988287 0.216916 -2.370374 0.156900
2 0.431618 1.222182 -2.776623 -0.613874 1.124805 0.794230 0.000135
2 -0.765882 0.045022 -1.895879 1.237873 0.131651 0.496612 0.000012
1 -0.745326 0.330721 -2.445666 0.825794 0.476466 1.889492 -1.487244
2 -0.779243 0.673532 -2.539593 0.013283 -1.463380 -0.404170 0.000738
2 -0.780510 1.045235 -2.885924 0.050501 -0.482486 0.266173 0.001488
2 -0.769614 1.470588 -2.615559 -0.417784 0.758534 0.628546 0.003342
2 -0.748370 0.767310 -1.372748 -0.258823 0.070545 -0.938170 0.001130
2 -0.787822 0.700910 -0.998024 -0.566969 0.781563 0.850076 0.000190
1 -0.716295 0.198747 -2.418098 0.431907 -0.701369 -0.210413 -1.492960
1 -0.714452 1.496549 -0.822642 0.671629 -0.919598 -0.192153 0.195693
1 -0.722491 0.974754 -1.866883 0.969691 -0.400708 1.424742 -0.005600
2 -0.788035 0.935085 -2.096085 -0.421860 0.434550 -0.675488 0.000144
2 -0.745928 0.519208 -0.288318 -0.069596 -0.474282 -1.050238 0.000763
2 -0.782467 2.994463 -2.952839 0.275655 -0.669036 -1.284648 0.001342
1 -0.765152 2.587667 -1.298553 0.315629 0.798250 0.259816 -0.002353
2 -0.784713 2.389121 -2.140256 -1.155798 -0.546559 0.650623 0.000749
2 -0.733564 2.777767 -0.971721 0.426877 -1.078059 1.307513 0.001551
1 -0.710261 2.387710 -1.095667 0.959173 0.249635 -0.623086 -0.036311
2 -0.743295 2.644547 -0.407558 0.096841 0.321702 -1.045117 0.003871
2 0.161286 3.108333 -2.384108 -0.176839 -0.430003 -0.676257 0.005642
2 0.072294 -0.044991 -2.706170 1.678647 0.469977 -1.311519 0.000442
2 0.001137 -0.027229 -3.052968 -0.525483 -0.134046 1.251602 0.057494
1 0.102588 0.046415 -1.263261 0.519375 0.283984 -0.460690 -0.014549
2 0.091010 0.062710 -0.904692 0.334212 0.787406 -0.765445 0.000256
2 -0.160478 0.067814 -2.406890 -0.625273 1.411411 1.613957 0.000974
2 -0.469678 -0.019485 -2.974428 -0.036484 0.145471 -0.940794 0.000012
2 -0.399270 -0.025087 -1.868606 0.297868 -0.228706 -0.640320 0.000019
2 -0.698708 -0.054848 -1.235766 -0.077919 -0.677513 0.315669 0.000713
2 -0.744690 -0.049792 -2.853526 -1.291528 -0.546152 -1.112058 0.000630
2 -0.173219 0.931783 -0.175826 -0.015452 -0.814755 1.101262 0.010913
2 0.408603 0.903965 -0.226786 0.273921 -0.802533 0.615956 0.000519
2 0.002752 2.448071 -0.228351 0.440809 0.565762 0.720745 0.005080
1 -0.512774 2.720815 -0.231887 -0.974805 -0.099949 0.022184 -0.001526
2 -0.015013 1.384059 -0.195673 -0.996075 -0.099467 -1.035449 0.001452
1 -0.408516 2.257109 -0.236884 1.357336 -0.414082 -1.284513 -0.561202
1 -0.382465 2.126239 -0.253827 1.098268 -0.149079 -0.618491 -0.558103
1 0.265779 1.766569 -0.201299 1.263095 0.393525 -0.220711 0.001827
2 -0.788162 0.386844 -2.224172 0.819306 -1.653358 -0.076819 0.000207
1 -0.785472 1.053904 -1.256391 1.662294 1.232541 0.835812 -0.014539
2 -0.787375 1.138991 -1.043250 0.152870 -0.880363 2.274214 0.000958
1 -0.798522 2.300810 -2.775439 0.535989 1.323094 0.404731 -0.234726
2 -0.772511 1.583286 -1.771858 2.219152 0.308103 -0.062849 0.000073
2 0.033391 2.249794 -0.068680 -1.340766 0.581633 -0.255483 0.000138
2 -0.047323 0.464521 -0.085913 -0.709188 0.090499 -0.400283 0.000160
2 -0.061026 0.986241 -0.067220 0.086390 -0.215624 0.611423 0.009610
2 -0.520126 2.065119 -0.145261 0.305092 0.785778 0.972076 0.003702
1 -0.363554 1.161316 -0.183291 -0.350728 -0.475287 -0.420683 -0.005131
1 0.318450 1.087176 -0.171871 -0.221540 -0.282387 0.317106 -0.000487
2 0.217155 1.935085 -0.141369 -0.302337 0.681297 -1.357126 0.008122
1 -0.293173 1.455560 -0.180443 -2.064917 -0.256744 -0.987474 -0.005974
2 -0.274009 0.786680 -0.093751 -0.517039 1.039009 -0.219959 0.001368
2 0.178138 1.314504 -0.113770 -0.330367 -0.513125 -0.311796 0.000414
2 -0.062170 2.988744 -0.106012 1.436088 0.352045 0.565711 0.035044
2 -0.188641 1.791711 -0.101291 0.276165 0.443658 0.565849 0.002372
2 -0.113422 1.623070 -0.144120 -0.008862 -1.202148 -0.176819 0.004013
2 -0.455637 3.057574 -0.131536 -0.426240 0.567231 0.089642 0.000005
2 -0.100962 -0.057583 -0.176623 -0.501311 0.346881 -0.861853 0.000104
2 -0.673357 1.152849 1.048756 -0.393805 0.575214 0.824136 0.001303
2 -0.519426 1.097341 2.299049 -1.290172 0.350173 -0.914086 0.001102
2 -0.030291 2.766649 1.611422 0.999434 0.091054 -0.083687 0.062266
2 0.214362 0.710714 2.885536 -0.384457 -0.177307 0.080563 0.010564
2 -0.232811 2.402605 0.633878 -0.623066 0.948360 -1.589981 0.003481
2 -0.365024 1.131911 1.449821 -0.586868 -0.027179 0.202740 0.020189
2 -0.630165 1.705293 0.578042 -0.427545 -0.421938 -0.277389 0.000644
2 0.158267 2.163067 0.848748 0.285370 0.301925 0.430367 0.002071
2 -0.335783 2.040203 0.708644 0.535342 0.105764 -0.379038 0.002761
1 -0.672448 2.396224 1.464266 0.155117 -0.056920 0.646486 -0.014672
2 0.377889 2.010924 2.138372 0.605340 0.544370 -0.807702 0.003831
2 -0.125994 2.478703 1.228199 -0.237531 -0.155556 -0.145701 0.000006
2 -0.488950 0.272232 1.294465 -0.131885 -0.183216 0.438210 0.002770
2 0.102037 1.548276 1.722672 0.882593 -1.135259 0.267258 0.995772
2 -0.166239 0.229873 1.063940 0.648677 -0.870622 -0.588690 0.094248
2 -0.293338 0.958598 2.626310 0.508759 0.820983 0.536290 0.000175
2 0.308183 1.480368 3.033413 0.573308 1.458670 1.445460 0.000042
1 -0.464188 2.488632 1.588630 0.085754 0.376592 0.541654 -0.014452
2 -0.640876 0.573986 1.249344 -0.025681 0.277148 -1.056910 0.000100
1 -0.640031 2.468670 1.182091 -0.189522 0.444484 0.449040 -0.007081
2 -0.676620 2.725556 1.579475 0.961118 -1.306469 0.100499 0.012938
2 -0.438052 2.480457 0.658202 -0.773131 0.462875 0.784632 0.000665
2 0.351299 1.041706 1.041199 0.129072 -0.882480 -0.835559 0.004962
2 -0.001331 1.604694 1.299639 0.029461 -0.628908 -1.118438 0.000292
2 0.137290 2.160477 0.661785 0.495018 0.007528 -0.121646 0.008057
1 0.097438 1.721598 0.670702 0.587419 -0.219799 -0.197971 -0.765432
1 -0.374148 0.784162 2.226592 -0.444830 0.682313 -0.356835 -0.045223
2 0.211910 0.520142 1.387184 0.380295 -0.281740 1.018193 0.001135
2 -0.448781 2.597916 1.200293 0.428588 -0.206549 -1.320393 0.000331
2 -0.218422 1.818032 1.361180 -0.607516 0.094508 0.227161 0.000050
2 -0.589219 0.936526 1.219726 -1.784854 -0.336216 -1.747254 0.000040
1 0.363292 2.532603 2.707459 0.696572 1.250917 0.093762 -0.000531
2 -0.009390 1.348256 1.775864 0.264589 -0.280521 -0.590608 0.025102
2 -0.659779 2.869109 1.651683 -0.029014 1.858909 0.399375 0.012778
2 0.304659 2.030255 2.300307 0.324974 0.796626 -0.381025 0.003758
2 0.106028 1.203990 2.101294 0.271689 -0.655562 -0.201341 0.000009
2 0.192397 2.869238 0.876628 0.935220 0.986953 -0.387105 0.017023
2 -0.462052 2.388749 0.908765 0.114901 -0.057112 -0.163797 0.000490
2 -0.258299 1.405209 2.485263 -0.307717 1.042880 0.780972 0.000832
1 0.200698 1.734614 2.955864 -0.223160 -0.267115 -0.007300 -0.733918
2 -0.514356 1.740299 2.239945 0.069861 -0.321366 -0.658333 0.002698
1 -0.184431 0.579185 1.114161 -0.548723 0.296521 0.324452 0.001486
2 0.300897 0.783558 1.106487 0.758685 -0.047798 0.202539 0.064532
2 0.314439 1.955717 1.118163 0.460356 0.623158 0.665356 0.000133
2 -0.069892 1.873625 1.130320 -0.427483 -0.287005 0.651318 0.023744
2 -0.261883 1.378900 1.045745 0.329870 -0.764937 0.541717 0.000134
2 -0.240676 0.502313 0.441462 0.429030 -0.831690 -0.266008 0.000080
2 -0.002474 1.533908 2.151724 0.263743 -0.983443 -0.147619 0.000012
2 -0.100532 0.046372 2.153153 0.347324 -1.026948 -0.120115 0.002611
2 -0.191854 1.714779 1.751354 0.650468 0.844753 0.202445 0.000047
2 -0.313625 0.588601 2.068876 -0.386128 -1.312462 0.494767 0.001416
1 -0.456966 0.151822 0.725178 0.194227 -0.690403 -0.428855 0.062550
2 -0.581311 2.646523 0.970750 -0.059314 0.022120 -0.302738 0.009131
2 0.235325 1.740745 1.864772 0.674324 -0.472982 -0.110249 0.020749
2 -0.064650 0.932461 1.387007 0.378384 -0.305270 0.676543 0.001128
2 0.305502 0.949814 2.566835 0.985756 -1.226471 -0.165535 0.000106
2 -0.330401 2.159929 1.063874 0.156813 -1.149000 0.606706 0.005561
2 0.187654 2.152358 1.940063 0.608608 1.003992 -1.336713 0.000008
2 0.231929 2.433617 1.648288 0.602941 -0.461322 -0.484227 0.008110
2 0.139013 1.452636 1.185075 0.739528 1.429181 -1.097080 0.000225
2 -0.207549 2.968050 1.287103 0.047918 -0.390166 0.460277 0.000004
2 0.340036 0.448065 1.745027 0.818663 -0.336091 -0.250847 0.000113
1 -0.181349 0.135643 2.421558 -1.025198 -0.501970 0.015995 0.000343
2 -0.292746 0.665410 0.692053 -0.291593 -1.155226 -0.491595 0.000083
2 -0.261560 2.012275 2.973170 -0.564656 -0.326895 0.487448 0.000035
2 -0.642278 2.256136 2.471908 -1.575466 0.814857 -0.939487 0.101093
2 0.119821 0.553368 1.738823 -0.003995 0.693487 -0.287301 0.000091
2 -0.308523 2.296745 2.943260 -0.138851 0.208126 -0.188358 0.000322
2 0.150816 0.919870 1.251651 1.014497 0.125483 0.908244 0.022639
2 -0.689016 1.467718 1.404624 -0.682497 0.438435 0.919747 0.000296
2 -0.302448 1.010468 0.814219 0.302060 -0.921994 -0.245051 0.000031
2 -0.698455 0.759101 2.268141 -0.072971 -0.554054 0.427865 0.000089
1 0.060056 1.716668 2.719622 0.263502 0.541768 0.497380 -0.037263
2 0.418799 0.983677 0.735073 0.843330 -0.918265 -0.841735 0.005653
1 -0.334712 2.306596 1.901745 0.228387 0.439087 -1.672609 -0.007115
2 0.252976 2.990232 0.957549 0.876152 0.664461 0.852858 0.036686
2 -0.412918 2.695423 0.603356 -0.743223 -0.606130 -0.406889 0.000674
2 0.201262 1.238310 0.960478 0.784007 -0.905669 -0.145693 0.012559
2 -0.258391 0.568248 2.347279 -0.004515 -0.864992 -0.851041 0.029978
2 0.231492 2.020445 0.379731 -0.128015 1.881124 -1.021859 0.000048
1 0.248377 2.429117 1.416458 -0.350904 0.000889 -1.149992 -0.002715
1 -0.553957 1.796281 2.960011 -0.409136 0.770572 0.486196 -0.127617
1 -0.243740 2.601691 3.015518 0.798239 -0.406710 0.390606 0.138897
2 -0.133178 2.240488 0.484661 0.076252 -0.292520 -1.093442 0.002150
2 0.114003 2.733207 1.120078 0.686882 0.297494 -0.597286 0.000016
2 -0.332250 2.220969 1.283913 -0.508175 1.012604 0.335433 0.006947
2 -0.486527 2.054974 1.825265 -0.009943 -0.940420 -0.429175 0.000040
2 -0.594528 1.181854 1.437258 -0.727521 0.660686 1.583683 0.000748
2 -0.120473 0.807531 0.798850 -0.419992 0.285512 0.583775 0.000124
2 -0.557109 2.924724 1.300981 -0.314369 0.975896 1.454972 0.000016
1 0.115280 1.673699 2.931730 -0.026418 -0.204792 0.888067 -0.949632
2 0.109014 1.559919 2.762208 0.873164 0.010331 0.132350 0.008085
2 0.310625 1.099778 0.804035 1.003282 -0.417965 -0.619510 0.013885
1 0.260651 1.770689 1.303399 0.355021 1.029437 0.369762 -0.042423
2 0.020516 2.836797 1.732693 0.110041 -0.297130 -1.371713 0.033361
2 -0.563924 0.770208 2.517359 -0.520560 -0.227445 -0.389149 0.004913
2 0.114496 0.636579 0.398718 0.860494 0.355802 -0.761903 0.001251
2 -0.195982 1.384807 1.766649 0.410932 1.260966 1.171051 0.006151
2 0.045005 1.597948 1.809072 0.582177 -1.751175 0.432856 0.791389
2 -0.665068 3.037149 2.403531 -1.381148 0.322478 -0.558590 0.000609
1 -0.337848 0.857812 2.420544 -1.384483 0.515137 0.148266 -0.045001
2 -0.130561 0.916026 3.060454 0.215286 0.571332 1.505113 0.007632
2 -0.031606 0.817191 1.227289 -0.984301 0.114050 -0.178774 0.146061
2 0.370135 0.281113 1.055671 1.126885 -1.248772 -0.385492 0.006723
2 -0.417668 1.549141 2.248708 -1.010764 -1.368197 -1.081892 0.010360
2 0.298470 1.264347 0.833701 1.386263 -0.501085 -0.166886 0.022711
2 0.052578 2.252311 0.531272 -0.469721 -0.304309 -1.216731 0.008487
2 -0.515546 2.565460 1.788496 0.141909 0.421187 0.514467 0.000362
2 0.335257 2.356853 1.049639 -0.146108 -0.522756 0.780093 0.000863
2 0.268636 1.126352 1.854045 0.409169 1.108729 -1.413700 0.000012
2 -0.234723 1.693350 2.261353 0.343794 -0.047316 -0.999452 0.000328
2 -0.285455 0.203720 0.474194 0.780894 -0.802404 -0.698265 0.001305
2 -0.421909 1.657481 1.442784 0.085133 0.333610 -1.103358 0.000308
2 -0.349952 2.723074 1.647102 -0.199690 -0.901890 -1.345461 0.000701
2 -0.074188 2.272038 0.762884 0.055520 -0.466495 0.949347 0.000214
2 -0.492671 2.273265 1.307384 0.307176 0.143649 0.249425 0.007456
2 -0.313624 2.807829 0.765898 0.686497 -1.030991 0.687456 0.000399
1 -0.515493 1.624231 2.969704 -0.126813 -0.705219 0.142357 -0.127659
2 -0.212777 0.656527 2.471097 -0.969224 -0.769270 -1.009399 0.023105
1 -0.111445 2.836637 2.210429 0.964192 1.025116 -0.376910 -0.014602
2 0.069639 1.073173 2.823307 1.651528 -0.256321 1.198841 0.016166
2 -0.024149 2.010771 1.079226 1.819719 -0.277677 0.583188 0.031104
2 -0.481617 2.245295 1.066474 -1.749601 -0.036179 -1.562524 0.016167
2 0.196500 0.573461 0.655711 0.912250 0.431596 -0.228138 0.023980
2 -0.226968 0.421793 2.119545 0.020820 -0.730205 -0.933946 0.001434
2 0.322530 0.636601 0.588576 0.062606 -0.541096 0.243152 0.019097
2 0.302101 1.807326 1.741619 -0.006692 0.031709 -0.189197 0.020635
2 -0.010935 1.491066 1.719223 1.012838 0.911185 0.532426 0.287481
1 0.431324 2.614034 2.008358 1.417081 -0.521965 0.730625 0.000097
2 -0.699584 0.321091 2.680540 0.362212 -0.530447 -0.788636 0.000498
2 -0.184477 1.001331 1.965925 -1.130570 -1.194056 -0.640406 0.000002
2 0.001432 1.217049 2.809229 -1.213711 0.135786 -1.073495 0.030794
1 -0.387017 1.387154 1.246648 -1.094977 1.204891 -0.508294 -0.006420
2 0.069197 1.625383 0.848039 1.378337 0.027056 -1.680712 0.005926
2 -0.108217 0.211723 2.253840 1.082397 -0.460513 -0.111369 0.002875
2 -0.129858 0.780744 1.070062 1.053164 -0.024994 -0.094917 0.002648
2 0.099453 0.975162 1.567556 -2.346098 -0.863864 0.342203 0.000080
1 0.145104 1.696138 1.140827 -0.498349 0.224678 1.370758 -0.042747
2 0.235068 2.272510 0.553512 -0.456063 -0.246180 0.234347 0.006091
1 -0.077285 2.761342 2.451317 -0.958218 0.894208 -0.440239 -0.016122
1 -0.063926 1.729006 2.417088 1.242546 0.666899 -0.941794 -0.003029
2 -0.451578 1.118343 1.578276 -1.110174 0.811891 0.189612 0.020593
2 -0.040628 2.039464 2.577489 0.278357 0.784254 -1.643807 0.041582
2 -0.029107 0.713149 2.575389 1.269211 -1.785725 -0.219346 0.000430
2 -0.406167 2.920675 1.705847 0.355407 0.361793 -0.813052 0.001756
2 0.318268 0.591630 1.217283 0.431121 0.476395 0.080423 0.078241
1 0.257612 1.151510 2.435891 0.659018 -0.100920 -1.402647 -0.003734
2 -0.093757 3.076864 0.572168 -0.739592 0.333482 0.568096 0.005077
2 -0.536197 2.013436 0.731620 -0.735698 0.812388 0.511675 0.017489
2 -0.281618 2.449455 0.464603 0.164758 0.240854 -0.558904 0.003708
2 0.056197 0.728354 1.184515 -0.082355 -0.358615 1.699871 0.143182
2 -0.491836 1.180582 0.978814 -0.104996 0.613846 2.054057 0.001223
2 -0.727838 1.635406 2.599833 -0.294973 0.782333 -1.427186 0.044944
2 -0.231962 0.889152 2.928103 1.103362 0.425641 0.050935 0.007584
2 -0.336574 0.490113 1.207229 0.908410 -0.377468 0.836221 0.001042
1 -0.348371 1.364104 2.282248 0.588575 -0.176005 -0.271204 -0.000045
2 -0.465632 0.396200 2.243581 0.636591 -0.129852 -0.653307 0.000055
2 -0.465107 2.166647 2.852670 -0.481136 1.001451 -0.369019 0.000285
2 -0.541850 1.583235 2.143187 0.533555 0.142881 0.807755 0.011088
1 -0.704336 1.117487 2.466967 -0.498731 -1.946364 -1.324741 -0.868129
2 -0.332866 1.968184 1.627414 1.010697 0.488241 -0.120374 0.000041
2 -0.149193 1.542012 2.598238 -1.311390 0.295498 -0.061217 0.000645
2 -0.445036 2.734305 1.006960 -1.260642 -0.903120 -0.795896 0.009221
2 0.188325 0.632781 0.881999 0.239396 1.826417 0.024135 0.000365
2 0.272080 1.052669 1.198303 -0.438175 -0.908325 -0.612799 0.015978
2 0.027569 2.112236 1.203955 -0.991628 0.719001 -0.835387 0.007454
2 0.108338 0.523598 2.441995 -0.124846 -0.337447 -2.264996 0.000046
2 0.117603 2.502404 2.542805 -0.844943 -1.016531 0.192178 0.000328
2 0.298335 2.769604 2.288731 -0.065465 -0.874054 0.951637 0.000016
2 -0.086684 2.731125 1.476149 -1.288047 -1.079264 -1.037332 0.028938
2 0.070824 1.326364 1.432400 -0.923203 -0.755849 0.487224 0.000022
2 -0.438691 1.946834 0.836425 0.586624 -0.810995 0.032735 0.018631
2 -0.188919 0.488594 2.467301 -1.811957 0.179616 -1.304779 0.058049
1 0.281281 0.528837 1.095702 -0.451476 -0.367219 0.380601 0.060425
2 0.310226 2.475243 2.105933 -0.048321 -0.798035 -1.746731 0.000602
2 0.031173 0.931574 2.698015 -0.339653 -0.731948 -1.406399 0.001567
2 0.180001 0.433346 0.759758 -0.385213 -0.833230 -0.545244 0.004911
2 -0.060069 2.440718 2.656248 -1.546738 0.387742 -1.154440 0.000505
2 -0.520080 2.925301 1.865247 0.589298 -0.575500 0.885011 0.001310
2 -0.120259 2.221818 2.744847 1.407170 0.695567 -1.245257 0.004373
2 -0.603869 3.019217 0.406370 0.808219 0.502481 -0.199323 0.000101
2 -0.603264 0.548743 0.940535 0.232871 1.195065 -0.168227 0.010467
2 -0.127890 0.434996 2.590823 0.557169 0.751608 -0.106446 0.036766
1 0.220335 0.264824 1.968154 0.766501 -0.518292 0.912814 -0.000527
2 0.373988 0.738871 2.794118 1.495217 -1.212473 -1.236687 0.002327
2 -0.059315 0.460136 1.375225 -2.097638 0.119108 1.063727 0.000029
2 0.245574 1.673021 0.856007 -0.638652 -2.361123 1.350446 0.013048
2 0.234030 1.373669 0.654194 -0.702518 -1.164843 0.298861 0.000819
2 -0.067903 1.490907 2.883388 -1.568268 0.541037 -0.522209 0.000531
1 -0.413056 2.831715 2.593957 1.182022 -0.077082 -1.160713 -0.001517
2 -0.231472 2.767576 1.838464 -0.304792 -0.632608 0.641549 0.000245
2 -0.532047 0.264734 2.874958 0.833993 -0.933173 0.120133 0.000188
2 -0.098993 1.206608 2.964342 0.960062 1.304576 -0.539886 0.012034
1 -0.476586 2.501349 2.074384 1.097937 0.166598 -0.605973 -0.015680
2 -0.298055 1.184527 2.803802 -0.175673 0.052582 -1.155523 0.000075
2 -0.373849 2.577802 3.018462 0.705350 -1.967302 0.644749 0.138901
2 0.409093 0.518271 1.323544 1.139143 1.349302 -0.645469 0.017382
2 -0.476487 0.522160 2.946929 0.034307 1.307830 0.149199 0.000035
2 -0.111380 1.911843 2.588327 0.732796 -0.480167 -1.892074 0.041591
2 0.058514 1.256606 2.953682 0.303646 -0.275046 0.660434 0.024117
2 -0.219472 2.264986 2.604686 2.184266 -0.947795 -0.656568 0.004322
1 -0.521266 1.440478 0.736637 1.005102 -0.356977 0.981490 0.000013
2 -0.233211 3.009644 0.877570 -0.009527 -0.327389 -1.596328 0.000181
2 -0.238843 1.231881 1.686987 2.390715 0.135387 0.913165 0.004115
1 -0.489709 1.456995 1.509977 1.258723 0.110854 -0.442626 -0.006040
2 0.149033 2.146258 2.837594 0.009500 0.224405 -1.500561 0.000034
1 -0.553139 0.101387 1.313810 -1.154447 -0.534387 0.846443 -0.134355
2 0.252712 0.248750 1.571135 -0.477397 0.511130 -0.193495 0.004769
1 0.413334 0.282360 2.721330 2.576760 1.130775 1.216210 -0.009476
2 -0.410825 1.303037 3.104297 -0.711786 -0.459163 -0.109307 0.001731
2 0.294579 0.888605 1.200530 -0.603072 0.315247 0.282053 0.093310
2 0.240083 0.172131 2.804464 -1.607453 -1.107398 1.005906 0.001867
1 0.187684 1.641769 0.705076 -1.766768 0.758276 -0.453129 -0.755655
2 0.426108 1.751783 2.732328 0.119681 0.164236 1.437053 0.003326
2 0.391678 2.407368 1.692991 -0.516458 1.970814 -0.288828 0.015336
2 0.424961 2.345246 0.781130 0.243084 -0.149927 0.486303 1.028281
2 0.298912 1.718276 2.874339 -0.547454 -0.358228 1.579747 0.196655
2 0.281768 2.559155 0.693607 -0.767623 0.779076 -0.802122 0.000047
2 -0.665359 0.635684 2.564660 0.250581 0.797034 -0.410661 0.004860
2 -0.577444 2.151401 1.161486 0.863194 0.318317 -0.740832 0.010943
2 -0.039089 0.158398 0.646480 -0.464157 0.093305 0.484218 0.000130
2 -0.441723 0.208807 2.511731 -1.918602 0.324700 -1.081570 0.003233
1 0.086341 0.605354 2.908899 0.039114 0.802410 -1.321148 0.008242
2 0.032067 3.002540 0.404660 0.972829 1.299260 -0.024796 0.000441
2 0.326361 2.452642 0.269476 0.948666 0.807288 -1.297936 0.004289
2 -0.072819 0.678891 0.356778 0.080519 -1.329171 0.247287 0.003726
2 0.216578 1.674590 0.321280 0.518428 0.292259 -0.444708 0.120441
2 0.047510 0.939374 0.314876 -0.524332 -0.716725 -0.540349 0.000037
2 -0.591152 2.349551 0.264465 0.733530 -1.722533 -0.603134 0.000023
1 0.156707 2.291099 0.366154 -0.333953 0.382990 -0.699646 0.000676
2 -0.345702 2.200060 0.461870 -1.691483 -0.626308 0.647143 0.000435
1 -0.302156 2.419670 0.252608 0.634585 1.397052 -1.211281 0.000452
2 -0.387428 1.268041 0.521284 -0.339830 -0.501644 1.096484 0.000008
2 -0.454339 1.626803 0.413760 -1.373068 0.595782 0.764732 0.000507
2 -0.087545 1.755216 0.602993 -0.113838 0.337913 1.052785 0.000996
2 -0.560666 2.751742 0.308001 -0.337018 -0.436901 -0.012096 0.015998
2 -0.194106 2.958807 0.442445 0.188785 0.436461 -0.039558 0.001050
2 -0.474710 1.824537 0.493707 0.615478 -0.283552 0.530210 0.000898
2 0.374664 2.253290 0.320475 1.129999 -0.028709 -1.396397 0.002506
2 -0.321786 2.663357 0.383887 -0.219728 -1.828302 -0.346572 0.000330
2 -0.012410 0.152662 0.376657 -1.242865 -0.723183 0.226332 0.271503
2 0.197638 1.550671 0.435751 -1.017721 0.613899 0.765765 0.007388
2 -0.437172 0.305800 0.399595 -0.726637 0.910151 1.224494 0.045281
2 0.373952 2.586542 0.387720 -0.386083 0.713214 0.354881 0.002773
2 0.284992 0.084318 0.482363 0.715929 -0.388575 1.060083 0.000498
2 -0.573213 0.231406 0.705785 -0.541704 0.962311 1.717765 0.058496
2 -0.282837 0.082411 0.828800 0.192802 0.005977 -0.368480 0.016153
2 -0.416078 0.075545 2.696360 0.695311 -0.428632 -0.594414 0.015376
2 -0.145470 0.102920 1.291603 0.346686 0.107872 0.745545 0.035021
2 -0.076427 0.128239 2.999926 -0.646521 -0.095331 -0.120589 0.000068
2 -0.667537 1.424481 0.378206 0.403515 0.386215 0.113138 0.000024
1 -0.683056 1.220124 2.405692 0.551503 -0.397029 -0.095071 -0.859505
2 -0.652079 0.400998 1.515773 0.751716 0.274110 -0.049628 0.000071
2 -0.632331 2.135727 2.409759 0.632512 1.230308 -0.873983 0.101093
2 -0.576121 1.721101 1.051668 1.088521 -0.290450 0.583216 0.000004
2 -0.602265 3.098476 1.054756 1.355343 1.233928 0.030549 0.001009
2 0.387188 2.206860 2.706087 -0.406140 -0.646278 -0.028911 0.000429
1 0.139813 0.109505 0.807833 -0.905744 0.708554 -0.790917 0.000093
2 -0.200452 0.136759 1.157949 0.050697 1.122779 -0.598956 0.129179
2 -0.299335 0.147665 2.168516 1.091912 1.147007 -0.119264 0.000665
2 -0.665514 1.849517 0.271818 0.784049 -0.433592 -0.653302 0.013415
2 -0.278740 3.071859 2.951973 0.017926 -0.570574 0.382710 0.000002
1 0.373781 0.091657 2.916632 -0.707980 -0.208612 -0.691284 -0.009029
2 -0.186597 1.470562 3.076702 -0.593902 -0.608351 -0.835948 0.002014
2 0.348349 1.011635 0.434501 -1.611475 -0.039426 -0.116294 0.000188
2 0.389903 1.241117 2.799736 -0.901993 1.060528 0.481387 0.004969
2 -0.018301 1.226750 0.048516 -0.112662 -0.377623 -0.828513 0.000232
2 -0.114074 0.723690 0.181899 -0.729330 0.218902 -0.568333 0.002607
2 0.400722 2.743688 0.224533 0.436792 0.034757 -0.541637 0.000230
2 0.329029 0.446342 0.194116 1.269299 -0.241745 -0.242397 0.062335
1 -0.253203 1.712511 0.211540 0.478588 -0.870233 0.461833 -0.761327
1 -0.173020 1.729519 0.145840 0.898886 -1.156555 -0.565683 -0.761663
2 -0.135916 2.196144 0.135852 1.283553 0.945059 -1.827877 0.184648
2 0.208420 1.195085 0.119686 1.641256 1.217465 -0.601659 0.000428
2 -0.343996 2.030239 0.017008 -1.286172 1.502380 -0.644913 0.174135
2 -0.625315 0.606707 0.156631 0.434577 -0.509589 -0.851498 0.000028
2 0.028982 1.423967 0.206425 -0.178660 -0.067446 0.135692 0.000078
2 -0.066995 2.140285 0.229805 -0.601644 0.348504 0.468856 0.184602
2 -0.446640 0.867959 0.206829 0.038231 0.009075 0.226314 0.001769
2 -0.368255 0.698683 0.164854 -0.871191 0.357867 0.470575 0.001763
2 0.107149 2.388780 0.136202 -0.251016 -0.753580 0.277302 0.000165
2 -0.306158 1.296151 0.109915 -1.114303 -1.081118 0.238721 0.000503
2 -0.112135 3.045187 0.161234 -1.431973 0.244096 0.571215 0.000176
1 -0.392268 0.254914 0.270796 -1.209591 0.279847 1.077455 0.044272
2 -0.001034 1.625510 0.007209 -1.201318 -0.092804 -0.785051 0.002271
2 -0.430336 1.124527 0.101370 -0.344095 -0.641417 0.430175 0.242315
2 -0.622010 1.050942 0.097818 0.033779 0.249595 0.322604 0.011740
2 0.127421 0.805576 0.071296 0.067832 0.812975 0.183393 0.000097
2 0.060630 0.029055 0.132570 0.291037 -2.157982 1.179308 0.000174
2 0.058938 0.562126 0.096765 0.703579 -0.770186 1.345955 0.000291
2 0.400633 2.313190 1.350902 -1.040810 -0.019960 -0.794446 0.001229
1 0.350418 1.663941 0.330323 -1.643427 0.119959 0.995431 0.111082
1 0.178047 0.083196 1.266336 0.158320 0.491964 -1.842649 -0.002548
2 0.254250 0.033965 2.062158 -0.315379 -0.598858 0.166869 0.000073
1 0.303135 0.081277 1.583241 0.299031 0.329600 -0.509148 0.000858
2 0.334549 0.936805 3.064619 0.484803 -0.024145 -1.358553 0.001031
1 -0.728400 0.268774 3.018281 -0.674159 0.154213 -2.231783 -0.108834
2 0.420038 2.353440 0.120776 -0.891249 -1.426745 0.379911 0.001152
2 0.429076 2.036078 3.103327 -0.551036 0.533862 -0.068545 0.030456
1 -0.792760 0.096988 2.872120 -1.007643 0.819395 1.926280 -0.022520
2 -0.753889 0.027166 2.536266 -0.752942 0.651701 -1.626982 0.000108
2 -0.766309 1.045300 0.187513 -0.941269 1.383044 -0.135126 0.007144
2 -0.768068 1.442237 1.074396 0.552291 0.144899 1.339275 0.000065
2 -0.797392 1.306810 0.860518 -2.415422 -1.385439 0.748364 0.000081
2 -0.784847 0.631633 2.066515 -1.073938 -0.318455 -0.041028 0.000190
2 -0.721281 1.093748 2.285723 1.795313 0.791007 0.016924 0.118411
2 -0.685064 1.491676 2.394223 1.078444 0.411323 0.446032 0.000094
2 -0.728930 0.613556 1.023891 0.856422 0.889229 -0.639762 0.010554
1 -0.747823 2.601800 1.986879 1.249799 0.362390 -0.718158 -0.540305
2 -0.755140 2.254164 1.985737 0.556027 -0.670604 0.280745 0.000004
2 -0.795827 2.300740 1.547201 -1.337801 -0.664827 -0.445801 0.031517
1 -0.752919 2.615043 0.667896 -0.952163 -1.155051 1.991768 0.000211
2 -0.717666 2.378614 0.668166 0.139208 -0.111475 -1.120040 0.000128
2 -0.710386 2.791677 0.341287 0.244452 -1.597194 -0.330635 0.018814
2 -0.716628 2.770375 2.460675 0.676632 -0.144705 -0.736048 0.027956
2 -0.746887 2.307610 1.005945 0.744885 -1.399191 -0.614710 0.000100
1 -0.711389 2.702831 2.073011 0.745438 -0.715935 0.513900 -0.515184
2 -0.690422 1.720141 0.178098 1.181656 0.173446 1.496141 0.015148
2 -0.582196 -0.026625 0.107238 -0.450698 1.964768 0.311914 0.008051
2 -0.317877 -0.055953 0.182686 0.525787 0.234320 0.034151 0.036865
2 -0.460922 -0.054531 0.219811 -0.182928 0.072631 0.742665 0.044868
2 0.205530 -0.045009 0.308182 -0.678294 -1.317832 0.491767 0.002781
2 -0.772039 0.014826 0.445236 -2.604671 -0.125231 0.687344 0.000088
2 0.007426 0.029466 0.385983 -0.377826 0.726298 -1.469179 0.271740
2 -0.432449 0.054568 0.873727 0.675199 0.612451 -1.133631 0.019365
2 -0.722724 -0.000187 1.302395 -0.190884 -0.797266 0.509180 0.001249
2 -0.177429 -0.029595 1.641023 -0.175984 -1.768995 -0.250839 0.000009
2 -0.497692 0.049692 2.002360 1.006669 1.003199 0.140308 0.000028
2 -0.406762 0.032941 2.543313 1.123155 0.573515 -1.478208 0.020636
2 -0.163967 2.914466 -0.027606 -0.242480 -0.483755 -1.136545 0.035157
2 -0.650863 2.680348 0.015440 0.069332 0.787215 -0.309102 0.000699
2 -0.462171 1.910437 -0.036167 -0.516848 -0.406938 -0.195422 0.005555
2 0.391423 1.189141 -0.009724 0.447287 0.222050 -0.080445 0.001117
2 -0.068604 2.545006 -0.015858 -0.249997 -0.242387 0.004987 0.000113
2 -0.465279 1.038305 0.015842 -0.345501 1.497410 0.483572 0.245337
2 -0.329829 1.645112 -0.002714 -0.183720 0.102868 0.435877 0.000608
2 -0.225400 2.010287 -0.032701 0.774372 1.463364 -0.023889 0.169897
2 0.043615 1.854064 0.032472 -0.255536 0.912201 1.531335 0.108104
2 0.365568 0.525543 -0.051965 0.058462 -0.381838 0.409482 0.000046
2 0.071929 1.957039 -0.050328 0.670203 -0.242984 1.164713 0.113530
1 0.422099 3.105793 2.933874 -0.932462 0.134306 -0.958587 -0.506761
2 0.301573 3.108870 2.683670 1.699035 -0.976431 -1.195508 0.001263
1 -0.791837 0.924274 1.034661 0.978928 -0.949922 0.364497 -0.001862
1 -0.792063 0.262751 2.457401 -0.134943 0.216637 -0.496941 -0.002203
2 -0.796609 0.967251 1.643703 -1.117083 -0.315128 -0.731908 0.000078
2 -0.780449 1.882898 0.678216 1.483947 0.203245 -0.587756 0.035950
2 -0.780166 3.027166 1.870892 1.918364 0.708518 0.711994 0.000046
2 -0.790383 2.770273 0.140362 0.397059 0.651873 -0.252530 0.001236
1 -0.790313 2.217496 0.100094 0.155985 0.515234 0.009857 -0.195099
2 -0.794652 2.875292 2.536879 -0.640847 -0.541046 -0.636222 0.037372
2 0.162762 3.115407 0.936786 0.955098 -0.911245 -1.203262 0.019779
1 0.727116 -2.261086 1.280212 -0.048536 0.025863 1.950070 -8.650555
1 1.099043 -2.882871 -1.492943 1.251894 -0.337640 0.127304 -0.003246
2 0.769030 -2.380134 -2.789782 -1.638017 -0.586836 -1.830733 0.020634
2 1.631701 -2.800839 -0.185667 0.417453 0.068509 -0.320959 0.003667
2 0.798368 -2.918524 -0.996378 0.713756 -0.677045 0.082796 0.000011
2 1.399835 -2.763691 -0.353686 0.089283 -0.019630 -0.328326 0.025712
2 1.984529 -2.646358 0.642899 0.368405 -0.132731 0.058793 0.000055
1 1.534903 -2.580463 -2.646692 0.532790 -0.353659 -0.124450 -0.001788
2 1.744515 -3.034774 -1.017584 0.834141 -0.274863 -0.255765 0.002519
1 1.327105 -2.533431 -2.164717 -0.137278 -0.349432 0.013032 -0.001993
1 0.705962 -2.890490 -1.531693 -0.872287 0.289068 -0.078460 -0.933734
2 0.700551 -2.603464 0.227174 -0.356707 -0.262062 -0.359560 0.003713
2 1.753101 -2.443765 -1.177759 0.576706 -0.971460 -0.942883 0.009366
2 1.523594 -2.477565 -0.037097 0.093486 -0.880012 0.062150 0.000295
2 1.279065 -2.946637 1.394003 -0.035064 -1.076528 1.286051 0.010771
2 1.476138 -2.242449 -1.557418 0.205538 0.998829 -0.509421 0.000491
2 1.801522 -2.810077 0.531259 -0.066737 0.039400 1.676678 0.000066
1 0.624158 -2.814591 -1.566794 0.095545 0.425562 0.679019 -0.925802
2 0.959801 -2.957580 -0.645609 0.196046 -0.191199 -0.330275 0.000375
2 1.693521 -2.500704 -1.321892 0.998915 -0.039551 -0.409001 0.173253
1 0.492887 -2.811381 1.312855 -1.167971 -1.925774 -0.482262 -6.620261
2 1.588350 -2.424442 -0.532460 1.001346 0.894458 0.304049 0.000437
2 0.599258 -3.079247 -1.404482 -0.575209 -0.933925 -0.572236 0.010591
2 1.850416 -2.647254 -0.478675 -0.381030 0.587081 -0.827777 0.029736
2 0.580661 -2.700566 -1.013419 -0.028854 -0.432499 0.340447 0.244442
1 0.648717 -2.545344 1.292323 -0.902819 -0.816143 0.981775 -10.468390
1 0.773958 -2.282310 1.159779 -0.051253 -0.824743 -1.088655 -4.062588
1 0.575354 -2.392069 1.260269 0.246050 -0.353888 0.991056 -11.070152
1 0.585635 -2.270094 1.288320 0.942200 1.053263 -1.093170 -11.987870
2 1.259687 -2.895536 -1.884685 -0.476388 -0.112261 -0.266252 0.082056
1 0.504925 -2.303649 1.162035 -0.900985 0.582637 -0.320928 -10.299282
1 0.598036 -2.564286 1.392244 0.187372 0.956525 -0.533754 -11.062394
2 1.945404 -2.603480 0.988649 0.844303 -0.271864 0.002600 0.026455
1 0.602616 -2.478178 1.202791 0.546945 -0.194452 0.569764 -9.582315
1 1.400932 -2.874815 -0.898654 -0.681185 -0.028199 -0.044141 -0.108464
2 1.291458 -2.870869 -2.453464 -0.632864 0.635234 -0.292182 0.000473
1 1.290930 -3.060489 -1.856323 0.771611 -0.552976 -0.885257 -0.044653
2 1.039446 -2.676420 0.210874 -1.112459 0.961399 0.578702 0.012328
1 0.532557 -2.510034 1.325538 -1.561910 1.337121 -0.870541 -12.604879
1 0.533001 -2.575148 1.219614 1.085796 -1.391045 -0.192510 -10.984982
1 0.777512 -2.551745 1.303616 0.516287 -1.353545 -0.258614 -6.987209
1 0.676150 -2.451081 1.134701 -1.429765 -0.131494 0.036668 -5.478592
1 0.592756 -2.450145 1.398039 -0.820877 0.610140 -0.835370 -11.997185
1 0.563157 -2.424398 1.121689 0.386447 0.206031 0.022042 -7.118309
2 0.791826 -2.518537 -0.754731 0.356380 0.023368 -0.797286 0.000133
2 1.792488 -2.343900 -2.772315 -0.782679 0.647912 -1.382459 0.004896
2 1.199015 -2.773018 -0.780349 -0.090613 0.172153 1.398116 0.000918
1 0.695574 -2.363001 1.250411 1.543092 0.253360 0.894494 -9.466332
2 1.273779 -2.419463 0.614889 0.812893 -0.166178 -1.867961 0.000020
2 1.026969 -2.681130 -1.187699 0.062412 -0.281002 0.759843 0.046603
2 1.382393 -2.781239 0.010139 -0.496300 -0.127777 -0.420684 0.024975
2 1.819226 -2.374986 -2.194213 -0.546927 0.174118 1.270405 0.003172
1 0.742791 -2.471936 1.229216 -0.667763 1.812924 -0.455468 -7.466254
1 1.489183 -2.997358 -1.846874 -0.542645 0.437845 -0.026340 -0.063845
2 1.067462 -2.664077 -0.593564 0.146460 -0.152693 -0.730470 0.000226
2 0.923281 -2.539235 -2.150284 0.159928 0.229915 -1.929933 0.000386
1 1.375935 -2.464967 -2.983453 0.615278 0.751771 -0.152568 -0.000395
2 1.067897 -2.505046 -1.003880 0.814144 0.889420 0.315808 0.000066
1 0.861637 -2.251786 1.057748 -0.615765 0.738409 -0.030314 -1.681790
1 0.625845 -2.566811 1.141958 -0.165259 1.288845 -2.168473 -6.663042
1 0.616414 -2.303823 1.179541 0.519570 -0.123990 0.527249 -9.666089
1 0.656085 -2.440249 1.312789 -1.678964 -0.391947 -2.136161 -11.838598
1 0.582904 -2.757615 1.091805 -0.418158 -0.111569 1.002597 -1.725928
2 2.019207 -2.410380 -3.108800 -0.245169 -0.368597 -0.555456 0.005647
2 1.025182 -2.267863 -2.480700 -0.398559 0.257852 -1.051004 2.054621
2 1.003000 -2.511542 -1.725299 -0.452101 0.608012 0.269298 0.000026
2 1.793299 -2.362282 -2.984726 0.034587 0.246404 0.042976 0.000585
2 1.941323 -2.593307 -0.214804 -0.973693 0.867348 -0.987061 0.322334
2 1.287287 -2.668987 -2.536433 0.741985 -0.596547 -0.671086 0.000385
2 2.034760 -2.554493 -1.154911 0.903416 0.263951 -0.228059 0.022399
2 1.507666 -2.458188 1.150445 0.614813 -0.603711 0.791778 0.002627
2 1.134524 -2.410815 -2.866961 -0.345012 0.909041 0.269267 0.000091
2 1.028281 -2.799559 -1.271240 0.700398 -1.554486 0.906316 0.046633
1 0.582008 -2.621621 1.303572 -0.213240 0.350102 1.281550 -10.168099
1 0.778171 -2.656596 1.322619 -0.498208 -1.873724 1.430236 -3.170003
2 1.351324 -2.845720 0.666755 1.006268 -0.462564 -0.265885 0.000397
2 1.935810 -2.242910 -1.348949 0.276211 0.846181 -0.673811 0.030269
1 0.782691 -2.428239 1.329118 0.351543 0.871887 0.849957 -8.782929
2 0.645122 -2.655483 -0.892019 -0.111686 -0.300761 0.154571 0.055164
2 1.849071 -2.602574 1.106673 0.388307 -0.552363 0.260984 0.025822
1 1.486562 -2.919417 -1.052305 -0.319469 -0.593364 -0.678802 -0.095669
2 0.883653 -3.034341 -2.026808 -0.847267 -0.177129 -0.769470 0.011879
1 0.495330 -2.317588 1.047649 -0.878848 -0.623564 1.050072 -5.754751
2 1.032305 -2.678513 -0.106048 -1.313876 -0.039501 0.035515 0.000007
1 0.677846 -2.640709 1.387810 -0.871954 -0.016677 0.662799 -7.335865
1 0.626932 -2.666071 1.195623 -0.394146 0.453548 -0.092394 -5.749288
1 0.905849 -3.088881 -1.820460 -1.468848 -1.223689 -1.492281 -0.515661
2 1.893218 -3.064642 -2.949556 1.568032 -0.832266 -0.552243 0.000072
2 1.337967 -2.833796 -1.981903 -0.380695 -0.563771 1.168541 0.077093
2 1.194140 -3.058296 -2.821993 0.866760 -0.479192 -0.725906 0.006619
1 0.627219 -2.347782 1.355895 -0.295543 1.365391 0.752987 -12.424433
2 1.954663 -2.393503 1.302921 -0.217324 0.432089 -0.161925 0.000397
1 0.700444 -2.595609 1.208920 0.499017 0.813976 -1.029170 -5.486394
1 0.602294 -2.766686 1.373533 -1.463403 1.922330 2.051222 -4.199103
2 1.586246 -2.814791 -1.117961 -0.081276 -0.634780 -0.137442 0.019067
2 1.956738 -2.480549 -0.264240 1.617497 0.260495 0.560869 0.300426
2 1.616238 -2.862483 -0.016075 0.712748 -1.056774 0.636466 0.003302
2 1.561782 -2.496770 -0.332500 0.768496 -0.560210 0.770734 0.000775
2 2.114941 -2.788489 -1.017051 1.086031 0.060201 0.030664 0.000174
2 1.420793 -2.805284 1.042950 0.463858 -0.335504 -0.326988 0.000038
2 0.834347 -2.465365 0.832991 0.387697 0.952550 -0.236416 0.000019
2 0.802806 -2.769945 -2.469068 0.695213 0.160418 0.761206 0.073652
2 1.934929 -2.664251 -2.752034 0.086189 0.229085 -0.438264 0.000057
2 1.581317 -2.991234 -0.269231 -0.685017 -0.130498 -0.023565 0.000762
2 0.779266 -2.654783 -2.392870 0.184578 0.710148 0.848543 0.070217
2 0.749034 -2.690829 -1.483352 0.064771 -0.453508 0.605202 0.051876
2 1.466915 -2.629298 0.791347 1.310768 -0.356838 0.252081 0.000097
2 1.490534 -3.077495 0.780571 -0.326368 -1.253366 0.494612 0.000047
1 0.871574 -2.263956 1.403764 0.945509 -0.435467 0.371887 -6.790567
1 1.325980 -2.309908 -1.308988 -0.434249 1.256804 -0.021481 -0.001958
2 0.920142 -2.584462 0.556012 0.647251 0.077282 0.577634 0.000082
2 1.207593 -3.008134 0.689411 0.993178 -0.556827 0.142991 0.000360
2 0.844123 -2.922155 -2.655082 0.462189 -1.086638 -0.023690 0.000552
2 1.312284 -2.364954 -2.627451 -1.054260 1.281070 0.278909 0.000021
2 1.918720 -2.727346 -0.371161 -0.582201 -0.101619 0.312596 0.031070
2 1.906092 -2.848440 0.290424 0.767953 0.012448 0.583887 0.000380
2 1.118882 -2.547414 -2.361948 -1.512939 0.042484 -0.507218 0.000260
2 1.619629 -2.688533 -0.993716 -0.609056 -0.572159 0.225991 0.003433
2 1.333199 -2.963451 -1.575163 -0.596654 -0.463457 -0.913867 0.083530
1 0.482615 -2.260307 1.269368 1.411060 0.046236 0.993588 -10.925052
1 1.653342 -3.045634 -1.323139 0.072048 0.134879 -0.411839 -0.002406
2 1.287260 -2.306128 -0.663212 0.088907 1.360805 -0.084993 0.000058
2 0.819603 -2.912320 0.457932 0.581749 -0.033720 0.328989 0.000127
2 1.294970 -2.940823 -0.716048 0.206083 0.043993 0.246416 0.001308
2 1.582350 -2.326457 -2.392918 0.338230 -0.106909 1.343605 0.000117
2 0.793858 -2.952361 -2.446054 -1.058743 -0.331055 0.147155 0.610777
1 1.206242 -3.084602 -2.653926 0.548804 0.060226 0.284898 0.003675
1 1.674093 -2.675222 -2.266721 -0.300156 0.704077 -0.110480 -0.008218
2 0.741873 -2.548935 -1.459356 -0.683606 0.149120 -0.524735 0.050015
2 1.718127 -2.747846 1.241275 0.460623 -1.210159 0.540263 0.000129
2 0.525379 -2.393412 -2.517880 -1.186219 -1.752483 -0.741216 0.011896
2 1.566640 -2.365757 0.998956 0.844530 -0.523938 -0.148728 0.578137
2 1.380027 -2.427706 -0.231960 -0.138423 0.142645 -0.756434 0.000417
1 1.477454 -2.659964 -2.028051 0.256028 -0.836300 -0.289678 -0.044980
1 1.736924 -2.396654 -0.022102 -0.739201 -0.472794 -0.094736 0.003328
1 0.497746 -2.466910 1.197374 -0.635620 -1.152169 0.471896 -9.558013
2 1.042080 -2.768096 0.344892 1.029707 0.540502 0.587381 0.015355
2 1.570235 -2.523983 -2.878231 -0.727265 1.065501 -1.642381 0.000317
2 0.791148 -2.884195 -2.283059 0.231600 0.081573 0.690696 0.005771
1 0.502064 -2.695222 1.349608 0.237367 0.227065 0.009573 -11.060669
1 0.644739 -2.437820 -1.676121 -0.373094 -0.191765 -0.330892 -0.003188
1 0.826243 -2.499397 1.396360 -0.355313 0.393909 1.946696 -7.419955
1 0.747939 -2.327709 1.359450 1.447993 0.804949 0.250817 -10.337979
1 0.705012 -2.501389 1.394689 0.352675 1.036431 -1.103623 -11.082320
2 0.660842 -2.554028 0.562010 0.221537 1.083694 -0.544764 0.000045
2 1.271177 -2.691579 -0.392909 1.630234 1.090249 -0.647103 0.122173
1 0.563483 -2.256063 1.394729 0.868889 -0.922488 1.035517 -11.770678
2 1.024815 -2.897805 -2.401714 0.969233 0.400400 1.233328 0.000445
2 1.278887 -2.560970 -1.767698 0.189063 -0.490618 -1.686139 0.000025
1 0.501805 -2.572146 -0.944553 -0.237531 0.809853 0.735006 -0.846941
1 0.651776 -2.318298 1.078580 -0.436824 -0.095123 -1.048783 -4.320005
2 1.269528 -2.752860 -0.514671 0.344712 -1.574982 -0.602458 0.097924
1 0.508781 -2.723689 1.249421 -0.454773 -0.467372 -0.822122 -7.192244
1 0.663639 -2.254626 1.388985 1.098986 -0.612404 -1.395247 -11.706415
1 0.785525 -2.409497 1.449471 0.843084 0.166939 1.129237 -11.153487
2 1.188698 -2.601455 -2.150287 1.365923 1.229882 -0.211535 0.022504
2 1.912480 -2.999232 -2.124313 -0.560470 0.171922 -0.446661 0.000009
2 2.098170 -2.574326 -1.576519 0.445609 -0.959099 0.381552 0.000134
2 1.660174 -2.297899 1.214985 -0.959041 0.604518 0.998767 0.097257
2 1.519197 -2.657806 0.547661 -1.515800 -0.262932 0.485827 0.000087
2 0.587180 -2.789126 -2.477292 0.287946 -1.471375 -0.573967 0.001056
1 0.515368 -2.380383 1.345889 -0.840205 -0.340080 -0.751653 -12.576404
2 0.720054 -3.025829 1.281960 1.711147 0.486250 -1.397988 0.030928
2 1.284513 -2.873745 0.082100 1.296286 -0.041005 -0.286226 0.024933
1 1.502070 -2.902530 -2.055041 0.394409 0.608244 0.534667 -0.049941
1 1.745644 -2.265452 0.834301 1.156144 -0.205297 1.009154 -0.000366
2 0.772656 -2.325003 -2.267139 0.311967 -0.425529 0.072623 0.002521
2 0.494421 -2.517885 -0.703635 -0.519721 -1.004402 -0.326781 0.050801
2 0.906863 -2.508182 0.206174 -1.616950 -0.898875 0.292513 0.000634
2 1.585232 -2.474980 -2.180132 -0.311057 -0.849037 0.284469 0.000323
2 0.493874 -2.378199 -2.173575 0.307528 -0.311615 0.115028 0.074145
1 0.826544 -2.343468 -0.103532 -1.089872 -0.535829 -0.874914 -0.005876
2 1.034880 -2.823668 0.516025 1.760790 -0.783911 -0.201247 0.003592
2 0.662540 -2.431982 -1.093043 1.155841 -0.104672 -0.369117 0.000196
2 1.740146 -2.992928 0.246670 -0.797297 0.400474 0.125182 0.000253
2 2.032770 -2.570465 -1.348408 -0.404196 -0.886399 0.429541 0.006221
1 0.507879 -2.601850 1.401880 0.461592 0.542333 -0.268514 -10.683889
2 1.044374 -2.596784 -3.012826 0.785546 -1.598955 -0.229485 0.000130
2 1.753227 -2.755971 -1.615780 -1.448433 0.987246 0.386033 0.001009
1 1.899744 -2.449206 0.462962 -1.007192 -1.437083 0.368486 -0.001235
1 0.530056 -2.546432 0.225203 -0.983582 -2.399689 -0.327500 -0.181047
2 1.704377 -2.581551 -1.423741 1.139867 1.825312 0.527075 0.164184
2 1.777201 -2.592680 0.877244 0.044893 1.839208 -0.564275 0.000983
2 1.784032 -2.491245 -2.373090 -1.730538 -0.024728 1.774192 0.000589
1 0.694768 -2.492759 -2.703517 0.863294 -0.147289 0.495836 0.014130
1 0.618783 -2.924377 1.236885 1.059019 -0.830462 -1.937945 -0.334260
2 1.085868 -2.972778 -0.398463 0.598573 0.374869 1.186213 0.000056
2 0.463925 -2.895877 -0.331434 -2.083935 0.557137 -0.757270 0.000056
1 0.528490 -2.646231 1.124576 0.779368 -0.312479 0.026582 -6.409643
2 2.022401 -2.820356 -2.938190 -0.018854 -1.027300 0.686424 0.000067
1 1.011010 -2.442599 1.304909 -0.402162 -1.182470 -1.133125 -0.521029
2 1.709030 -2.854166 -1.784382 -1.695533 -0.088853 0.642417 0.001007
1 2.071783 -2.556760 -2.508769 0.777378 -0.059252 0.426487 0.001816
2 1.149852 -3.087663 1.387426 0.116095 -0.464720 -0.289190 0.036190
2 0.879536 -2.689616 -1.986679 0.533648 1.636795 -1.044353 0.000923
1 0.467927 -2.603083 1.305065 -1.118268 -0.673048 0.608332 -12.076588
1 1.081832 -2.338190 -0.254239 -1.424106 -1.067305 -0.099260 -0.005864
2 0.879994 -2.438721 -0.455755 0.998526 -1.421124 0.457221 0.000082
1 0.903365 -2.289948 -1.198933 -0.079550 -1.201057 0.212153 -0.988411
1 1.011404 -3.013295 0.091879 0.217816 0.480331 0.339485 0.000027
1 0.585748 -2.597632 -0.484404 0.718900 -0.616549 0.776076 -0.001439
2 1.078317 -2.636103 -1.989432 1.163267 -2.587918 -0.391056 0.001940
2 1.860742 -2.323076 -1.019417 -0.294678 -1.193628 -0.857291 0.000230
2 0.549883 -3.075973 -2.900584 -0.847393 0.330949 -0.295501 0.017649
2 1.831112 -2.356541 -2.600711 -1.497519 0.101472 0.025513 0.004459
2 2.026111 -2.721269 -0.195760 0.006255 -0.229653 1.426459 0.023269
1 0.532198 -2.514124 -0.842463 0.409463 -0.368753 0.642453 -0.811419
2 0.678940 -2.295777 -0.498260 1.424771 -0.578777 0.007079 0.000079
2 1.999767 -2.287442 -1.477586 -1.009643 -0.789364 0.513553 0.030232
2 1.576482 -2.265761 1.059925 -0.758837 -0.356653 -1.006069 0.579829
2 0.680902 -2.973400 -2.423576 -0.764510 1.682482 0.639273 0.620118
2 1.057960 -2.778461 -2.205028 -1.408899 2.570046 0.506337 0.000475
2 0.661421 -2.300334 -2.895501 -0.154114 -1.578010 1.777906 0.006757
2 0.565481 -2.926701 -1.483011 -1.195454 1.574294 0.710119 0.055980
2 1.237998 -3.055419 -1.047333 0.590125 0.534573 0.246679 0.000266
2 0.617066 -2.261796 -2.488696 0.219058 0.083145 0.072434 0.027955
2 1.421293 -2.986299 -1.471354 -0.809869 1.117400 -0.752019 0.083590
2 1.809315 -3.079853 -2.595304 -0.044886 0.387281 -0.828886 0.000055
2 1.914688 -2.999558 0.842993 -0.609363 1.178634 0.540529 0.000176
2 2.030600 -2.501648 -1.954158 -1.181037 -1.251135 -0.013831 0.001615
2 2.024248 -2.886794 0.082879 -1.433354 0.006243 0.706434 0.000180
2 2.087608 -2.378452 -1.266369 -0.652346 -1.102530 2.311233 0.003935
2 0.457929 -2.728856 -1.041582 -0.920610 -0.430201 -1.125051 0.220861
1 0.451283 -2.405756 1.130223 -1.166522 -0.848642 0.188176 -8.222907
2 1.642862 -2.978515 -3.098045 -0.038941 -0.120534 0.360443 0.000778
2 1.184302 -3.085972 -2.420745 -0.073621 0.528155 1.071787 0.000386
2 1.561935 -3.017295 -0.747071 -0.960777 1.611818 -0.800900 0.000090
1 1.360581 -3.064309 1.015785 0.470062 1.019468 1.544626 -0.006455
2 2.125429 -2.365191 -2.979979 -0.396171 -0.048620 1.011244 0.060514
1 0.444158 -2.298419 1.464222 1.924102 0.768112 0.605609 -10.111944
2 0.843211 -2.971404 1.474170 0.273966 -0.621292 0.574081 0.000208
1 0.529876 -2.368620 1.459779 -0.957942 1.048524 1.476284 -12.726047
1 0.877801 -2.243028 1.511158 -0.550604 -0.965295 1.562311 -6.701426
1 0.622366 -2.318082 1.475480 -1.443335 -0.005034 -0.965524 -13.138441
2 1.937038 -2.503390 1.489283 0.605381 -0.648497 0.335634 0.002129
1 0.895520 -2.383979 1.400228 -1.488368 -0.763166 -1.159188 -4.774590
1 0.767662 -2.295683 1.464199 -1.033634 0.855773 0.648551 -11.149629
1 0.742466 -2.580637 1.489011 -0.339863 1.768839 0.984031 -8.345737
1 0.616753 -2.543980 1.501663 -0.008269 -0.433304 -0.538485 -12.787460
1 0.516427 -2.509153 1.445650 0.470096 -0.707590 1.197585 -12.940632
1 0.546972 -2.787414 1.456420 0.331616 -1.053111 0.990315 -6.342430
1 0.607527 -2.429926 1.504938 0.297427 0.503652 1.405956 -13.632001
1 0.511981 -2.587480 1.522738 -0.703373 -0.121275 -0.958856 -11.423600
2 1.747979 -2.526906 1.493123 1.261427 -1.069753 0.414556 0.001816
1 0.677682 -2.406334 1.422538 -0.747127 0.554767 -0.400875 -9.989907
1 0.852087 -2.498358 1.505047 -0.496843 -0.442844 -0.142305 -9.547920
1 0.487706 -2.691525 1.472604 -0.311688 0.356128 1.050774 -12.066710
1 0.850076 -2.616633 1.505611 0.230923 -0.723204 -0.073336 -5.875841
1 0.729843 -2.483834 1.524526 0.442639 -1.066233 0.008948 -11.041715
1 0.593864 -2.646692 1.461814 0.106613 0.318269 0.358826 -10.239528
1 1.018130 -2.540154 1.506504 -0.345787 -0.843468 -1.268193 -3.660667
1 0.464970 -2.885715 1.414223 -0.780488 0.365887 -1.759233 -5.980184
1 1.147741 -2.821714 1.518879 1.086380 0.064180 -0.542894 -0.038391
2 1.584606 -3.081840 -0.470116 -0.630610 1.034542 0.420225 0.000323
2 1.273068 -3.086916 1.304339 1.241449 0.990975 -1.049234 0.043576
2 0.534722 -3.105922 1.350575 -1.180663 0.512174 -0.167265 0.198900
2 1.356092 -3.093914 -2.235725 1.335684 1.007585 0.651971 0.000086
2 2.055792 -3.067810 -1.698600 -1.409523 1.837392 0.950017 0.000913
2 0.617473 -3.113795 -2.462596 -0.187501 0.188408 -1.146190 0.015555
2 1.065808 -3.110748 0.383562 0.453147 0.396142 0.733093 0.000015
1 0.582389 -2.230229 1.094687 -0.916908 1.023466 -0.291455 -7.720510
1 0.555007 -2.190409 1.191318 -0.337206 0.773621 0.371904 -10.946272
2 0.506719 -2.145551 -1.949942 -0.097164 0.141757 0.014211 0.004911
1 0.854510 -2.208636 1.160537 0.530906 -0.309553 -0.105456 -2.594821
2 1.636387 -2.208553 -1.794860 -0.949769 0.318394 -0.314396 0.001327
1 0.843399 -2.160475 -2.313876 0.489462 -0.199996 1.102093 -0.002216
2 0.968836 -2.127694 -1.649421 -0.493037 0.778807 0.933074 0.161198
2 1.671369 -2.248736 1.342127 2.380400 -0.348051 -0.355196 0.093339
2 1.827172 -2.234119 -1.827052 -0.261079 0.434774 0.862736 0.001555
2 1.996550 -2.141856 -0.147675 1.464405 0.147687 0.867607 0.000437
2 0.845635 -2.139897 0.751688 -0.102077 0.987697 0.651273 0.000006
2 0.626861 -2.107275 -1.778863 -0.370081 1.495702 0.614285 0.409395
2 0.941338 -2.144785 -1.412371 1.349774 0.874507 0.686604 0.010584
1 0.796438 -2.206120 1.358152 0.386750 0.485132 -0.555486 -7.883824
1 0.647104 -2.171588 1.317284 0.079967 0.218927 -0.608260 -11.814412
1 0.591002 -2.150477 1.406324 1.006920 -0.416282 0.964530 -11.729532
1 0.663024 -2.194416 1.211076 0.153703 -0.292080 -1.281823 -8.511918
2 0.479164 -2.187756 -2.509967 -0.749278 -0.153983 -0.497101 0.018674
1 0.798292 -2.245347 -1.210601 -1.510762 -0.133144 0.465652 -1.009280
1 0.537842 -2.164413 1.303836 0.246826 2.400699 -1.565044 -13.300403
2 1.866498 -2.169700 -0.672631 1.078900 -0.130598 0.849940 0.000026
2 0.748599 -2.208394 -0.947787 1.277808 0.577318 -1.050115 0.000065
2 1.027765 -2.234735 -2.020405 -1.359595 -0.506223 0.645068 0.000579
2 1.264420 -2.263231 0.847806 -0.010462 -0.720138 -0.736181 0.000020
2 0.604135 -2.244473 0.390087 0.135806 -0.045600 0.606767 0.000007
1 0.568554 -2.135258 1.037984 0.923555 -0.392464 0.814873 -5.338396
2 0.789702 -2.151645 -1.336790 1.391151 2.300643 -0.420266 0.024648
1 0.500864 -2.218434 0.935060 0.034558 -0.535547 1.225950 -2.506517
1 0.589061 -2.208841 -1.190261 0.876091 -0.579861 0.453960 -0.047100
2 1.618056 -2.167613 0.439428 0.008675 -0.419931 1.660145 0.000510
2 1.184085 -2.271168 -1.110722 -1.839638 -1.312471 -2.180053 0.000104
1 2.100243 -2.154929 0.238759 -0.218714 0.635039 1.002608 -0.387208
2 1.872807 -2.200179 -2.177522 0.592365 -0.735135 -0.754970 0.002749
2 1.669850 -2.228151 -0.029582 -1.076717 -1.377780 0.891002 0.003147
2 0.977917 -2.186510 -2.528889 -0.126228 -0.600756 0.697498 2.054695
1 0.472349 -2.153960 1.122463 -0.740563 0.368260 0.431271 -10.536233
1 0.693399 -2.162391 1.442798 1.662319 -1.008916 0.302330 -12.429413
1 0.578565 -2.205010 1.497604 0.534091 0.120961 -0.350216 -12.351145
1 0.689084 -2.243158 1.510453 -0.295528 0.990062 0.689403 -11.427713
1 0.789746 -2.196564 1.534648 -0.758213 -0.597691 0.675194 -11.253028
1 0.497558 -2.170691 1.441613 -0.338492 -0.749764 -0.271226 -11.355931
2 1.726408 -2.122407 -1.395260 -0.385953 -0.057765 -0.964066 0.022993
1 0.949209 -2.203404 1.457382 0.086696 -2.288403 -0.736712 -4.370438
2 2.066784 -2.143009 -1.773240 0.530060 -0.493049 0.681062 0.001117
2 1.303086 -2.134665 -2.179692 1.738581 -0.304436 0.299339 0.000230
2 1.918728 -2.149825 -3.027719 -1.071556 -0.711633 -1.575637 0.000287
2 0.465656 -2.177720 -2.877103 -0.524640 -1.250414 -1.117062 0.000910
1 0.736099 -2.111790 1.349820 -0.994761 0.561984 -0.013558 -10.120192
1 0.885582 -2.133355 1.513753 -0.557933 1.598303 -0.488162 -11.688213
2 2.137481 -2.620126 -2.060639 -0.320193 0.977319 0.239188 0.001634
2 0.467434 -2.600521 -1.490827 1.503419 0.321853 0.959816 0.019255
1 0.445506 -2.693927 1.175041 -0.928818 0.376700 0.305900 -7.185033
1 0.459093 -2.128318 1.534323 0.718065 -0.557095 -0.208006 -13.018251
2 1.354134 -2.664044 -3.106567 -1.004549 -0.676350 1.315113 0.005733
2 2.131204 -2.649057 1.635388 0.796795 -1.290558 -1.733585 0.007197
1 0.866980 -2.666183 1.621004 -1.576400 -1.389530 0.706412 -6.673796
2 1.564069 -2.675700 1.641869 -2.182505 -0.059075 -0.703776 0.000126
1 0.647134 -2.754121 1.576684 1.098078 -0.966709 -1.619921 -4.580350
1 0.984824 -2.482842 1.632070 -0.412215 -0.526758 1.208697 -8.409873
1 0.861731 -2.470377 1.638421 -0.219473 -0.088822 -0.595474 -9.878228
1 1.028968 -2.601429 1.617791 0.831192 0.838518 -0.530349 -4.821359
1 0.944113 -2.271882 1.633448 0.759747 0.883736 1.111255 -9.700687
1 1.073720 -2.282090 1.589661 -1.067625 0.056950 -0.631255 -4.630154
1 0.666741 -2.443043 1.600875 0.633801 0.008711 0.792849 -13.338945
2 1.237216 -2.247693 1.593953 0.036316 1.265631 0.447366 0.009472
1 0.465135 -2.726131 1.572081 -0.168744 2.620902 0.349221 -8.165501
1 0.805268 -2.425166 1.568832 -1.824571 0.308224 -0.608874 -10.010701
1 0.829244 -2.316018 1.559786 -0.210179 -0.245870 -0.954318 -9.178439
2 1.393022 -2.897875 1.617682 -0.004181 1.415703 0.508895 0.000680
1 0.621677 -2.539175 1.607735 0.924744 1.567626 0.977990 -12.678843
1 0.716162 -2.600738 1.592970 -1.022829 1.019478 -0.409304 -11.318628
1 0.753068 -2.711561 1.621346 -0.244065 0.000130 -0.552497 -5.754508
1 0.607555 -2.350113 1.581768 0.322849 -0.314351 -1.990050 -12.236126
1 0.593258 -2.636923 1.568966 0.986420 0.117283 0.830901 -10.047369
1 1.069567 -2.434688 1.585047 1.507135 0.612268 -0.451377 -4.969625
1 0.820472 -2.567300 1.590535 0.464881 -0.791316 0.369880 -11.323677
1 0.727147 -2.268655 1.631177 -2.020157 -0.393926 0.886599 -11.249770
1 0.515639 -2.273530 1.548188 -0.432056 1.051509 -1.263591 -12.091341
1 0.964086 -2.404781 1.560129 -1.286781 0.010605 -0.393157 -7.171399
1 0.504366 -2.390246 1.568427 -0.187259 0.784547 0.692262 -13.780019
2 1.706155 -3.016242 1.554275 0.289524 0.253805 -0.156582 0.147864
1 0.925038 -2.554208 1.566000 -0.145209 -1.226411 0.734352 -9.107997
1 0.538099 -2.498260 1.555614 -1.215041 0.131681 0.165687 -11.978539
1 0.965221 -2.302616 1.532443 -1.731432 0.854980 -2.382827 -6.870560
1 0.709423 -2.344625 1.548779 -0.491647 1.085708 0.852439 -12.556530
1 0.655409 -2.144970 1.544374 0.898592 -0.495657 0.893617 -11.955724
1 0.528238 -2.194682 1.611234 -0.496845 -0.136141 -0.219474 -8.880997
1 0.889351 -2.169571 1.612952 -0.514064 1.680310 -0.705840 -10.607786
1 0.728836 -2.141675 1.626255 -0.314329 0.286321 -1.724902 -12.544157
2 0.772790 -3.104286 -0.042678 -0.224942 1.130981 0.726686 0.000012
2 2.135049 -2.591860 -2.333029 -0.776955 -0.281958 0.090268 0.001826
1 0.436109 -2.416725 1.422644 0.235536 -1.439998 -1.372146 -12.715615
1 0.447156 -2.795922 1.501295 -0.040698 0.956174 0.063897 -8.502958
1 0.444893 -2.771183 1.398970 0.248773 -0.616946 -0.852572 -10.290470
1 0.441767 -2.485703 1.619274 2.191275 -0.258275 0.528934 -11.351939
2 0.441847 -2.864006 0.843284 -0.536839 0.087659 -1.434210 0.000016
1 0.443047 -2.464745 1.303121 -0.684567 -0.196656 -1.372764 -11.881338
1 0.468052 -2.152401 -1.574767 3.089306 -0.389398 1.830510 0.049004
1 0.438510 -2.165998 1.247507 0.879400 0.065127 -0.432342 -9.647876
1 0.443384 -2.114705 1.338150 -0.169161 0.415920 0.505413 -12.565151
1 0.438478 -2.219959 1.602007 1.939751 -0.675699 -1.015654 -8.566150
2 1.458128 -2.105513 -0.605327 -0.326819 0.883724 1.065382 0.046765
2 1.596710 -2.121544 -0.565701 -1.152842 -0.829028 0.631524 0.046248
2 1.054675 -2.121480 -1.551056 2.491776 -2.088852 -0.737716 0.164303
2 1.083196 -2.111457 -1.859619 -0.467347 -0.784988 0.568761 0.000665
2 2.021955 -2.119116 1.239989 0.520270 -0.996892 -0.902863 0.000988
2 1.813312 -2.115806 0.210698 -0.094472 -0.207247 0.354159 0.008956
2 1.756427 -2.112426 0.589410 0.794716 -0.172917 1.392735 0.000528
1 0.789133 -2.114804 1.446735 -0.597446 -1.760677 -0.476651 -11.741816
2 1.244218 -2.119090 1.417583 0.368714 -1.908365 -0.104977 0.000380
1 0.971058 -2.110218 1.581884 0.179331 0.356041 -0.382390 -6.178070
2 0.683267 -3.119278 -0.433579 0.423388 0.454724 -0.060656 0.000712
2 1.280926 -3.115426 -0.568311 -0.172944 1.304517 -0.472510 0.000303
2 2.135829 -3.007940 -1.098840 -1.263137 0.203854 0.169766 0.055413
1 0.874720 -2.415690 1.994678 -0.305445 -1.007169 -0.207113 -10.591635
1 0.654143 -2.377090 2.094230 1.210297 0.295816 0.898161 -8.782709
1 0.509031 -2.486581 1.928595 1.015342 -0.902115 0.376054 -11.747007
1 0.523312 -2.556339 2.182787 0.612766 0.367792 -0.152259 -12.829322
[truncated: 351,086 more chars]
