# Supplementary material for: Dataflow programming for the analysis of molecular dynamics with AViS, an analysis and visualization software application
Source: PLoS One. 2020 Apr 21;15(4):e0231714. doi: 10.1371/journal.pone.0231714 (PMC7173788; doi:10.1371/journal.pone.0231714)
Supplement: S1 File — (ZIP) [file pone.0231714.s016.zip › scr/lj/data/0000384000.ssv]

#resid posx posy posz velx vely velz attr=potential
10976
2 -1.916495 -2.553393 -1.995841 -0.209209 -0.234838 0.303027 0.280834
1 -1.313234 -1.933513 -1.532303 -0.631789 0.078345 -0.504394 -0.866165
2 -0.935711 -3.014898 -1.892626 0.957163 -0.358508 0.422254 0.022596
2 -2.561176 -2.410995 -2.498968 -0.620062 0.913286 -0.068323 0.000553
2 -2.602539 -2.265033 -1.517818 -0.609628 0.013851 -0.862339 0.609931
2 -2.820292 -2.105339 -0.971846 -0.884259 0.398291 0.172802 0.000378
1 -1.813288 -2.123722 -1.840367 -0.353646 -0.238472 -0.717540 -0.008590
2 -2.111992 -1.934236 -2.921281 -0.350019 0.040893 -0.721983 0.002013
2 -2.655388 -1.872012 -2.769973 -0.578662 0.478071 -0.506269 0.000382
2 -1.998287 -2.844388 -0.964780 0.298183 0.788216 -1.181307 0.000309
2 -2.088282 -3.103991 -0.968715 1.090971 -0.431881 0.686346 0.002128
2 -2.939831 -2.641226 -1.911907 0.380769 0.821377 1.382571 0.102724
2 -2.595425 -2.639218 -2.719616 0.135513 -0.330836 -0.812146 0.002081
2 -1.529110 -2.573198 -2.238653 0.102829 -0.009167 -0.119306 0.000031
2 -1.607821 -2.346471 -1.538804 -0.589520 -1.068545 -0.097771 0.001974
1 -1.535578 -2.801241 -0.610775 0.929235 0.615253 1.868576 -0.667679
2 -1.159347 -2.408111 -1.632769 0.590141 0.186916 -0.549882 0.000137
2 -1.434088 -2.135586 -1.226925 0.321046 -0.150580 -0.321247 0.000329
2 -1.478841 -2.832161 -2.495209 -0.303851 -0.321202 -1.066390 0.000417
2 -2.483288 -2.384544 -1.677201 -0.057276 0.136483 -0.536600 0.060388
2 -1.117678 -1.918242 -2.418640 0.735176 -0.182684 -0.191507 0.038993
1 -2.180159 -1.941718 -1.634125 -1.117807 0.563351 -0.302552 0.031332
2 -1.113539 -2.835446 -2.406910 1.128392 -0.348681 -0.917103 0.007861
1 -1.249885 -2.019198 -1.534252 1.214227 0.129638 1.058940 -0.863855
1 -1.593434 -2.355340 -0.561423 0.894747 0.103021 0.572524 -0.009800
1 -2.794667 -2.412274 -1.533334 0.105284 0.508692 0.109834 -0.022986
2 -2.124264 -2.556242 -0.609549 -0.659287 -0.687140 0.612500 0.017044
2 -2.992842 -2.155153 -2.954656 0.555934 -0.890343 -0.199876 0.001528
2 -2.221374 -2.768695 -2.977383 0.824357 0.554584 -1.572697 0.000348
2 -1.086502 -2.731476 -0.813889 -0.405546 -0.075853 0.049297 0.035101
2 -2.747971 -2.060555 -1.258015 -1.291452 0.795785 -1.197605 0.000096
2 -2.323927 -2.563336 -0.475103 1.111030 0.952351 0.730762 0.190037
2 -1.744210 -2.002415 -1.954529 0.111763 0.600715 0.426445 0.003401
2 -2.948668 -2.427052 -2.400043 0.121444 -0.242487 -0.489727 0.015770
2 -1.398202 -2.276098 -1.739734 -0.262867 -0.228126 0.465265 0.000060
2 -2.178415 -2.805107 -0.321041 -0.089112 -1.207639 0.321973 0.009970
2 -2.707368 -2.799931 -2.211075 -1.370691 -0.078089 -0.254843 0.022593
2 -1.925105 -2.965644 -1.989882 -0.629455 1.152828 1.379026 0.431022
2 -1.362872 -2.373657 -2.157209 0.748743 -0.015701 0.454264 0.000210
2 -2.920116 -1.980120 -1.815659 -0.221263 -0.104972 -0.433015 0.004943
2 -1.991130 -2.188371 -2.874730 0.763937 -0.165833 -1.670751 0.003890
2 -1.756783 -2.799045 -2.016899 0.625925 -0.601902 -0.094587 0.000237
2 -2.059127 -2.149872 -1.467925 -0.253444 -0.936156 -1.081180 0.006532
2 -0.850054 -2.866599 -0.261038 0.064034 -0.091651 0.311061 0.029854
2 -1.552231 -2.878609 -2.698903 -0.483769 -0.437048 0.151609 0.001394
1 -2.833053 -2.704056 -1.173025 -0.502036 1.023511 0.960952 0.216549
2 -1.821843 -1.792958 -0.655123 -0.555938 1.079143 0.228650 0.003453
2 -1.217373 -2.352953 -2.838081 0.782727 0.246448 0.114751 0.000034
2 -2.539635 -2.753982 -2.183230 -0.764808 -1.391781 0.687628 0.004564
1 -0.914052 -2.993199 -1.673519 0.448647 -0.574563 -0.534017 -0.003055
2 -2.438961 -2.504712 -1.831876 0.660854 -0.877912 -1.272940 0.002302
2 -2.218898 -2.580931 -1.845766 -0.647964 -0.463408 0.005905 0.000703
2 -3.089037 -2.333802 -2.155890 0.009476 -0.925951 1.153648 0.000299
2 -2.150967 -2.215625 -2.296581 0.136243 0.197913 -0.482643 0.000073
2 -2.287921 -2.687499 -1.552068 0.763413 -0.862161 -0.807668 0.062230
2 -2.368917 -1.796300 -0.463487 0.932199 0.507168 0.507099 0.001790
2 -3.083512 -2.367854 -0.577502 0.218664 2.214453 0.446371 0.011862
1 -1.980740 -2.517155 -2.513632 -0.963830 0.479832 -0.666331 -0.373493
2 -1.078992 -2.002644 -1.936975 0.715293 2.531876 -0.770579 0.001025
2 -3.048957 -2.353823 -1.293899 -0.859522 0.810858 0.175923 0.000952
2 -2.335770 -2.694157 -2.606507 0.585541 -0.708050 0.136305 0.000157
2 -2.280690 -2.647257 -2.142534 -1.074659 0.024607 0.842636 0.018915
2 -2.261524 -2.967611 -3.120184 -0.409840 -1.433681 -1.129705 0.000115
1 -1.480193 -2.210859 -0.926625 0.341982 -0.102826 0.061481 -0.002813
2 -1.989158 -3.028366 -0.827886 -0.016396 -0.855787 0.052051 0.006830
1 -3.015810 -2.806099 -1.820616 -0.088854 0.042413 -0.706986 -0.182973
2 -1.814378 -2.411949 -1.666337 -1.205940 -0.861142 -1.079764 0.000153
1 -1.486195 -2.389029 -2.632127 0.403042 0.610599 0.393628 -0.003064
1 -1.353959 -3.030180 -1.625461 -0.555474 -1.262757 0.288583 0.010787
2 -2.495963 -2.943434 -2.769011 -1.000956 -0.221364 -1.055198 0.003205
2 -2.331313 -2.267821 -1.560274 -1.362890 0.040194 -0.239827 0.000432
2 -2.007087 -2.214483 -1.793088 -1.104637 -0.525458 -0.841629 0.000360
1 -1.850027 -2.507550 -2.091066 -0.015878 0.201824 -0.546492 0.277428
2 -2.226043 -1.800531 -1.645543 0.985506 0.553248 0.849896 0.033818
2 -1.292244 -1.853318 -2.856242 -0.297936 0.923644 -0.151878 0.000223
1 -2.037667 -2.620330 -2.427779 -0.103067 -1.167827 -0.421308 -0.374532
2 -0.851861 -2.510363 -2.203168 0.605815 -0.597029 -0.474085 0.004350
2 -1.751046 -2.061999 -1.468086 -0.686900 0.093481 -0.202389 0.003256
2 -2.804885 -2.809850 -1.108441 -0.369722 -0.201100 0.900043 0.228492
2 -2.590586 -2.443572 -1.272061 -0.038547 0.230347 1.209539 0.000373
2 -1.876836 -2.247380 -2.570913 0.786463 0.911670 -0.347378 0.000015
2 -1.326159 -2.194921 -1.485073 0.944880 -0.250625 -0.010038 0.001207
2 -1.664645 -1.806476 -1.389949 -0.047862 0.054934 -0.969370 0.016719
2 -2.218987 -2.788517 -2.184869 -0.121264 -0.044756 -0.815491 0.014461
1 -2.864658 -2.634935 -0.569854 -0.131594 -1.098246 -0.189188 -0.014424
1 -1.322565 -2.015134 -2.668476 0.665635 1.785072 -0.662022 -0.052308
2 -2.346323 -2.243379 -2.938166 0.343579 0.577876 -0.379182 0.001426
2 -2.330130 -2.143963 -2.138689 -0.092416 -0.009777 -0.992497 0.001511
1 -1.800737 -2.936957 -1.082901 1.050877 0.382480 0.102826 -0.015056
2 -1.176997 -2.060271 -1.772261 -0.161975 -0.531502 0.451918 0.001043
2 -2.489454 -2.316574 -2.319608 0.544025 0.165534 0.100336 0.001959
1 -2.019891 -1.801893 -2.179626 0.744597 0.312316 0.861002 -0.014629
2 -2.474967 -2.188696 -2.463528 0.457539 0.771442 0.065870 0.001599
2 -2.398800 -2.535118 -2.209272 0.620061 -0.061331 -0.126864 0.004618
2 -0.979230 -2.308279 -2.642191 -0.008260 -0.843613 -0.203184 0.001261
1 -2.398981 -2.651438 -2.830824 -0.900987 -0.879127 0.605196 -0.010235
2 -1.366016 -2.844485 -1.472046 -0.178810 0.152855 -0.681611 0.000475
2 -2.384965 -2.923780 -0.950138 1.211706 0.009436 1.269331 0.000975
2 -2.323291 -2.928598 -2.416600 0.889574 -0.741050 0.626222 0.000089
2 -1.892719 -2.447808 -1.230751 2.116856 -0.272198 0.172627 0.000492
2 -1.322680 -2.709571 -2.625769 -0.568313 -0.320389 -1.034768 0.000225
2 -2.023253 -2.480381 -1.858078 1.043090 -0.973345 0.831898 0.002282
2 -1.511718 -1.856285 -1.904728 0.059403 1.210422 -0.432913 0.000022
1 -2.840848 -3.080255 -1.694856 -0.311253 -0.036973 1.363198 -0.029648
2 -2.394389 -3.090332 -2.838139 -0.036791 -0.425050 0.349523 0.007064
1 -2.317719 -2.934027 -2.841241 -0.901512 0.926878 -1.318097 -0.028534
2 -2.818396 -1.786711 -2.648996 0.499461 1.032041 0.373233 0.000346
2 -2.297501 -2.483801 -1.655538 0.883153 0.261749 -0.590035 0.001241
2 -2.625750 -2.541171 -1.897581 0.189240 0.622111 0.948904 0.001036
2 -2.792068 -2.349660 -2.374169 0.062281 1.115659 -0.107717 0.007550
2 -1.817421 -2.083241 -2.871013 -0.413746 -0.470065 0.137384 0.003209
2 -1.148960 -2.106979 -0.883356 1.424467 -0.431680 0.473440 0.000085
1 -1.694381 -2.198587 -1.619117 -0.028043 0.653129 -0.561467 -0.009817
2 -1.987043 -2.871449 -2.032167 0.078139 0.527212 0.208210 0.431003
1 -1.728454 -2.937561 -1.330002 -0.668675 -0.135203 -0.128036 0.966205
2 -1.157044 -3.044694 -1.339232 -0.616720 -0.566972 0.633788 0.000735
2 -2.525839 -1.928800 -2.248105 0.955454 1.188660 0.812243 0.000016
2 -1.942987 -2.917383 -0.385463 -0.989376 -0.376216 0.611375 0.373037
2 -2.359636 -2.701130 -0.589947 -0.898446 -0.151928 0.675695 0.619184
2 -1.442358 -2.752119 -1.290262 -1.342806 -0.725500 -0.294523 0.001119
2 -2.905426 -1.909066 -1.414682 0.015858 0.676267 -1.037242 0.000063
1 -1.837306 -2.203162 -0.893796 1.240117 -0.526409 0.646956 -0.016755
2 -2.543732 -2.574219 -1.020557 -0.010206 -0.051429 1.206282 0.002725
2 -2.167680 -2.705146 -0.640213 0.405814 0.285365 0.504523 0.018558
2 -1.310031 -2.941023 -0.196588 0.475552 -2.043818 0.270443 0.007026
2 -1.608979 -1.952634 -1.413087 -0.261389 0.005459 -0.583854 0.018527
2 -2.952561 -1.788584 -0.457167 0.345787 -0.481519 -0.702269 0.000528
2 -1.711668 -2.029060 -0.767509 1.618559 -1.504285 0.531014 0.017833
1 -2.218026 -2.427230 -0.267970 0.678930 0.116705 0.169680 -1.018395
2 -1.185255 -1.943839 -1.373539 -0.105833 0.896528 -0.756502 0.003066
2 -2.889580 -2.487992 -0.433524 -1.528996 -0.394875 -0.562835 0.048066
2 -2.255787 -1.936720 -0.524972 0.595766 -0.827103 -0.090646 0.001755
1 -1.563791 -2.564445 -0.398077 0.664469 -0.332105 0.623580 -0.015771
2 -2.743355 -2.359884 -0.960721 0.744644 -0.350772 -1.089246 0.006010
2 -2.653913 -2.226948 -0.897841 -0.504198 -0.641967 -0.663375 0.006657
1 -2.166182 -2.327551 -0.286300 0.719829 0.813163 -0.411295 -1.051491
2 -2.524023 -2.133044 -0.629341 -1.740703 0.256099 -0.263483 0.607837
1 -2.569706 -1.854036 -1.159084 -0.329064 0.034384 -0.914351 -0.003181
2 -2.615025 -2.145959 -0.701743 -0.142369 -0.396227 -0.821811 0.617023
2 -2.050728 -2.910762 -0.328808 -0.949347 -1.030739 0.673276 0.380521
2 -1.082141 -2.644018 -0.321205 -0.127987 -0.735516 0.143443 0.000113
1 -2.151498 -2.365847 -0.484257 0.077683 0.817753 -0.483155 -0.081124
1 -2.847917 -1.886829 -0.199202 -0.322826 0.566582 0.054834 0.003965
2 -2.157923 -2.879177 -0.746673 1.397384 -0.349329 -0.564545 0.000959
2 -1.318677 -2.219003 -0.736690 -0.597025 0.790892 -0.087457 0.000175
1 -1.490027 -2.765971 -0.971699 0.577726 0.430494 -0.454116 -0.003694
2 -2.937688 -2.439937 -2.032162 0.148696 0.677054 -0.656428 0.025152
2 -2.347668 -2.298454 -2.023045 0.791680 -0.727110 -0.241613 0.001449
2 -2.999584 -1.803211 -2.318290 -0.225378 0.349687 1.090162 0.000022
1 -2.804662 -3.065626 -2.210982 0.136938 -0.488268 0.013961 0.022372
2 -2.195406 -2.237118 -2.816622 0.971726 -1.017307 0.168344 0.001770
2 -2.831041 -2.138952 -2.848887 -0.314853 -0.453421 -1.472615 0.001750
1 -2.456360 -1.805913 -1.789922 0.917720 0.022086 0.762968 -0.002339
2 -0.983403 -2.139455 -2.231886 0.477228 1.492116 1.117074 0.000024
2 -2.357020 -2.295506 -1.297550 0.658229 -0.910664 0.427383 0.000089
2 -2.052571 -2.413790 -1.095452 0.540956 -0.959404 -1.094918 0.000512
1 -2.620463 -2.417765 -1.694470 0.671712 1.108744 0.714687 0.036673
2 -2.922932 -1.908332 -3.018753 0.568578 0.105685 0.037669 0.049360
2 -1.556178 -2.340522 -1.969473 -0.308843 -1.069460 0.633068 0.000043
1 -1.387197 -1.823839 -2.636024 -0.050766 -0.103438 -1.255532 -0.052856
2 -1.816531 -3.059287 -2.474120 -0.009122 -0.004650 0.516586 0.005187
2 -1.981218 -1.826768 -3.013944 -1.373383 2.110915 -0.299604 0.064754
2 -1.283629 -2.485535 -1.427324 -0.391983 1.081147 1.434157 0.000100
2 -1.719376 -1.879515 -0.487598 0.414004 0.140438 0.073737 0.170325
2 -1.728386 -2.480496 -0.553749 -1.067768 -1.173550 -0.006250 0.002768
2 -2.398883 -2.485401 -0.950049 -0.033711 -0.956986 -0.256874 0.002667
1 -1.495351 -2.244951 -2.298430 0.205871 -1.092745 0.752912 -0.001567
2 -2.777230 -2.685344 -2.749202 0.508082 -0.292285 -0.162537 0.001882
2 -1.903890 -2.189934 -1.409155 0.076763 1.715606 -0.784894 0.007142
2 -1.011155 -2.414818 -2.028301 0.686837 -1.025093 -1.014192 0.000066
1 -2.614477 -2.579414 -0.354343 0.935974 0.750790 0.524385 -0.003318
2 -2.840871 -2.513194 -2.312735 0.281310 0.708939 1.260610 0.014301
2 -2.470011 -2.721528 -0.622612 0.412755 -0.489485 -0.688417 0.634446
2 -2.939879 -2.110934 -1.701519 0.313843 -0.055303 1.104753 0.004941
2 -2.820652 -2.314814 -1.200389 -1.614912 0.551639 0.505386 0.000181
2 -2.649888 -2.918694 -2.482728 0.851968 -0.471639 0.859355 0.000142
2 -2.080700 -2.169114 -0.396968 -0.510490 -0.110980 0.163972 0.000749
2 -1.536972 -2.079372 -0.768157 0.532944 -1.115301 -1.450352 0.003582
2 -1.217937 -2.705311 -1.925418 0.735247 0.872354 0.024319 0.033363
2 -2.575642 -2.302271 -0.305798 -0.905442 1.757866 0.621513 0.001039
2 -0.960386 -2.782983 -0.872782 -0.059827 -0.679771 0.570423 0.038813
2 -2.517368 -2.655263 -1.267976 0.857294 -0.557550 -1.376838 0.000293
2 -2.944292 -2.396710 -2.620526 -0.476774 -1.230687 1.177395 0.004170
2 -3.080482 -2.452431 -2.722887 -0.793242 0.672409 0.260792 0.026105
2 -3.118234 -2.062142 -1.317361 -0.015653 -1.165770 0.392291 0.143269
2 -0.997112 -1.900983 -0.601914 0.619774 -0.362469 1.093370 0.000122
1 -2.069655 -2.094099 -0.852328 0.372247 -0.785875 0.049066 -0.014001
2 -1.541233 -1.903788 -0.416878 -0.298119 0.038202 0.223947 0.018677
1 -2.746448 -2.055605 -0.640653 0.238254 0.689694 -0.323479 0.007726
1 -0.973831 -1.901837 -2.392642 -0.577474 1.174099 1.117595 0.038116
2 -1.932386 -2.176037 -1.067368 -0.161300 -0.325265 -2.470234 0.001055
2 -1.828379 -2.558858 -2.381165 1.392619 -1.360891 0.169253 0.000955
2 -1.475900 -2.066252 -2.760076 0.664671 -0.747100 -1.160470 0.003432
2 -1.331903 -1.940817 -1.211965 0.357042 0.112338 0.886822 0.019836
1 -2.258761 -2.775421 -1.659049 0.211014 0.809427 -0.553489 0.046228
2 -1.224138 -2.462431 -0.214219 -0.918511 -0.998441 1.265096 0.083101
1 -2.724009 -2.833226 -2.949961 0.986193 0.230793 -0.460580 -0.003300
1 -1.660172 -1.882256 -0.603556 0.548998 0.088100 -0.169314 0.120431
2 -1.712335 -1.859833 -2.689127 0.317053 -0.533970 0.178032 0.006667
2 -2.679808 -1.912257 -0.143318 -0.202683 -0.489554 1.739249 0.004464
2 -2.588960 -2.229278 -1.407273 0.939540 -1.171118 -0.361002 0.609624
2 -2.501657 -1.787364 -2.954691 -0.532071 -0.315169 -0.172006 0.002076
2 -2.249067 -1.781014 -2.807445 -0.327642 -0.357943 0.877887 0.001489
2 -2.689004 -2.361964 -2.773913 -0.630993 1.132380 0.972227 0.000209
2 -2.731243 -2.280132 -0.182603 0.110615 0.481495 0.140151 0.001284
2 -2.814464 -2.430529 -0.323660 -0.653575 0.236012 0.923614 0.047124
2 -2.231440 -2.645000 -0.437166 -0.343099 -0.253198 -0.895853 0.188929
2 -2.437768 -2.903339 -0.164346 -2.062572 -1.137561 0.981786 0.000161
2 -1.523303 -1.940031 -0.260826 -0.321089 1.726880 -0.307825 0.016124
2 -1.953113 -2.496237 -0.428915 0.719617 0.276725 -0.761254 0.000205
1 -1.295842 -3.067014 -0.589544 1.184183 0.331087 -0.243682 -0.012559
1 -1.525207 -2.919664 -0.558528 -0.019457 -1.964735 -1.734149 -0.673464
2 -1.630067 -3.065213 -1.571950 0.571155 0.116781 1.102091 0.001279
2 -1.040327 -2.372480 -1.413086 0.066851 0.858155 -0.639492 0.000104
2 -1.457418 -2.771207 -2.836056 -1.150768 -0.674404 0.788829 0.001137
2 -1.160270 -2.729540 -0.551481 -0.918641 0.360873 1.083915 0.000073
2 -1.061027 -2.755068 -2.557780 1.199438 -0.144497 1.649252 0.018069
2 -1.617277 -2.064839 -0.417875 0.129842 -1.890810 0.066828 0.004538
2 -1.204793 -2.993763 -2.405972 -1.113926 -0.464489 0.436857 0.002893
1 -2.455194 -2.847428 -0.712409 2.154918 0.123516 0.839033 0.015499
2 -2.908022 -3.035384 -2.099029 0.222133 -0.891103 -0.087149 0.023680
2 -0.899185 -1.856177 -3.058835 0.084534 -0.859161 -0.157017 0.009189
1 -2.806005 -2.884108 -0.623008 -0.201655 1.052057 -1.425493 -0.014629
2 -2.735000 -2.250806 -0.608245 1.727183 -0.786704 -0.216128 0.003772
2 -1.724324 -2.718006 -1.282354 0.904696 1.445181 0.529366 0.000271
2 -1.030564 -2.125971 -2.781627 -1.649575 1.186497 -0.087574 0.000510
2 -1.097833 -2.758261 -1.854856 -0.909165 -0.133651 2.392221 0.036977
1 -1.058488 -2.514233 -2.583146 -0.333337 0.765395 0.997575 -0.079558
2 -2.752119 -3.111307 -0.407852 1.275960 0.288943 1.034918 0.008690
1 -2.119304 -2.851390 -2.768777 0.281666 0.452105 0.087331 -0.034552
1 -1.948750 -3.011489 -0.657224 0.509099 0.207818 0.438145 -0.009541
1 -2.370397 -2.989075 -2.175133 1.754054 0.509123 -0.050430 -0.000399
2 -3.048791 -2.856873 -0.296155 0.075953 0.498098 -0.868013 0.005974
2 -2.931832 -2.287020 -0.442098 -0.545860 -0.681344 1.615179 0.001394
2 -1.550269 -1.883224 -2.736443 -0.331347 -0.372608 1.708164 0.008680
2 -1.465424 -2.925269 -1.183828 0.849201 0.873855 -0.567577 0.000793
2 -1.321390 -1.795219 -1.156801 2.031193 -0.546737 0.251918 0.019298
1 -1.743092 -1.881982 -0.821474 1.350137 0.069165 0.074926 -0.106125
1 -1.800580 -3.014457 -0.273109 -1.484736 0.446492 0.257711 -0.304174
2 -2.829277 -2.889804 -2.170395 1.369798 0.974589 0.467126 0.024492
2 -2.738064 -2.730000 -0.435158 1.795449 1.456311 2.211452 0.001212
1 -1.124129 -2.213963 -0.181192 1.133298 -2.070838 -0.387969 -0.598518
2 -1.291469 -2.546784 -0.128014 0.211399 0.450298 0.252505 0.083030
2 -1.245149 -1.779928 -0.559493 -0.120439 -0.722357 -0.203018 0.000042
2 -1.951990 -2.039787 -0.184481 -0.913401 -2.041322 0.748242 0.000026
2 -2.931711 -2.102018 -2.648220 1.307949 -0.450633 -0.576819 0.008763
1 -1.109569 -2.644722 -2.452569 -1.730024 0.724314 1.629221 -0.063913
2 -0.958514 -2.625983 -1.264536 -0.790260 0.012101 -0.776950 0.000009
2 -2.994961 -1.989043 -2.753598 0.692496 1.210071 0.109050 0.008708
2 -2.525409 -2.708270 -3.028901 -0.109548 -0.435615 0.583118 0.000847
2 -2.583558 -2.433541 -2.968050 -0.269556 0.421823 0.973107 0.000296
1 -1.841743 -2.905489 -2.980435 0.182629 0.986472 0.956518 -0.003219
2 -1.574786 -2.884336 -1.748798 -1.123996 1.626022 0.064641 0.001519
1 -1.238220 -2.222653 -0.248360 0.419698 -0.242470 -1.154147 -0.597582
2 -2.025299 -3.043393 -2.412146 0.424098 0.677557 2.273917 0.000351
2 -3.107270 -2.789331 -2.703650 0.104326 -0.641873 -0.281688 0.000593
2 -1.851526 -2.222351 -2.989212 -0.254796 -0.496765 0.977231 0.005197
2 -1.801253 -3.023237 -1.328419 -0.261354 0.181116 0.314419 0.980028
1 -2.462858 -2.925242 -1.676038 0.773744 1.448397 0.570893 -0.025449
2 -1.017681 -2.924642 -0.965546 -1.677222 -0.212190 0.004831 0.003862
2 -0.987594 -2.875568 -1.933848 -1.291824 0.347953 -1.716912 0.026437
2 -1.041344 -1.956421 -3.061822 -1.575856 0.457291 -0.527030 0.005535
2 -1.797408 -2.980986 -0.521635 -2.197865 1.319260 0.691351 0.001502
2 -1.048811 -3.078367 -3.015840 -1.581730 0.383508 -1.585933 0.047452
2 -3.014766 -2.567334 -1.997929 0.101067 0.696089 -2.309306 0.125799
2 -3.074746 -2.579659 -2.636288 0.244007 -1.009964 0.426158 0.022976
2 -1.434791 -2.979650 -1.842410 -1.133987 1.445201 1.762699 0.002679
2 -2.174991 -3.083681 -2.878029 -0.768448 0.331994 -1.747784 0.000873
2 -3.017253 -2.970728 -2.596558 1.060792 0.123737 0.801493 0.000235
2 -2.946320 -2.912181 -1.067570 1.693031 0.565796 -0.648864 0.003673
2 -0.997281 -2.054807 -0.298124 -1.687768 1.081115 1.287912 0.000162
1 -3.075042 -2.770101 -1.974202 0.297193 1.138750 0.724195 -0.302490
2 -1.634124 -2.024745 -0.142300 0.214768 0.739968 -0.267218 0.003202
2 -0.963241 -3.052480 -0.139394 -0.091135 0.451480 -0.024824 0.018409
2 -3.037842 -2.983504 -0.180095 -1.065993 -1.545913 -0.422933 0.005979
1 -1.834876 -3.036898 -0.097138 -1.998620 0.268353 -0.884136 -0.195486
2 -1.514057 -3.103310 -0.126999 -1.040936 -0.216696 -0.450252 0.006836
2 -2.479303 -1.856948 -0.150283 -1.167528 -2.068508 -1.030101 0.001553
1 -1.663573 -3.039356 -0.180338 0.542861 0.670882 -1.556182 -0.251470
2 -1.106142 -2.979880 -1.527837 0.914372 1.999068 0.132015 0.000838
2 -2.000220 -3.110763 -1.306096 -0.087823 0.183108 -0.819643 0.000503
2 -3.083418 -1.868123 -0.234024 0.961339 -0.804807 0.720660 0.000164
2 -0.889557 -2.091292 -0.985746 -1.544691 0.244537 -0.045466 0.000095
1 -3.056020 -2.555986 -1.253685 1.865881 0.717289 0.384213 -0.020632
2 -1.647786 -3.084459 -2.868631 0.386503 1.347950 1.281746 0.000265
1 -2.338075 -3.102795 -0.871548 0.178295 0.770019 -0.572133 -0.008252
1 -1.223799 -2.389430 -3.115859 1.008556 -0.329540 0.266448 -0.033867
1 -0.896978 -3.093296 -1.357026 -0.816527 1.257009 1.410239 -0.002917
2 -1.968534 -1.661464 -1.371501 -1.936498 -1.797174 2.107452 0.039498
2 -3.120531 -1.641461 -2.681028 -1.067329 -0.527189 -1.086262 0.005548
2 -1.744349 -1.655582 -1.564425 0.895114 -0.827659 0.008844 0.003880
2 -1.580126 -1.648389 -0.643759 -0.082468 -0.192719 0.654222 0.007699
2 -2.410301 -1.701827 -1.153455 0.663554 0.847332 0.117084 0.000314
2 -2.024547 -1.639159 -1.931429 -0.201481 0.622207 -0.056823 0.007527
1 -2.197446 -1.681485 -2.296239 -0.630838 0.458236 -0.589520 -0.017670
1 -2.803229 -1.658355 -2.894978 -0.926650 0.262521 -0.116826 0.071317
2 -1.638998 -1.740271 -1.014154 -0.182067 0.771021 -0.730509 0.000124
1 -1.665410 -1.720237 -0.770150 -1.377837 0.214118 -0.226947 -0.109296
2 -2.948315 -1.636129 -1.352599 0.375650 1.266333 -0.657932 0.003579
1 -1.279277 -1.745839 -2.173864 0.865181 -1.184902 -0.750507 0.098432
2 -1.318524 -1.638773 -0.334995 -0.294366 1.622350 -0.252786 0.004984
2 -1.117253 -1.705156 -2.718813 -0.472536 0.302999 -0.571823 0.000508
2 -1.822271 -1.644791 -1.364324 0.149688 0.247153 -0.770741 0.038731
2 -1.085623 -1.720308 -1.205955 -0.667061 -0.068462 0.065357 0.006435
2 -1.991572 -1.754266 -2.893124 0.353688 -0.422436 1.111061 0.063600
2 -2.645947 -1.670800 -0.832962 -0.619000 -0.384088 0.305763 0.005229
2 -2.404733 -1.667488 -2.767986 0.024007 -0.191003 0.212450 0.001373
2 -2.169053 -1.675734 -1.844316 -0.239249 -0.365188 -1.562753 0.006078
2 -2.689849 -1.735704 -2.071571 -0.391333 -0.625157 -0.056745 0.000009
2 -1.112171 -1.705016 -1.037350 1.045552 -0.951229 0.353786 0.016459
1 -1.682500 -1.680202 -3.007030 0.477653 -0.600040 -1.438629 -0.000895
2 -0.982094 -1.696367 -3.074605 0.178673 -0.639566 -0.781459 0.004076
2 -1.410628 -1.669414 -2.153798 -0.700159 0.054922 -0.212794 0.026552
2 -1.766950 -1.754221 -0.177095 -0.334272 -0.169835 -0.785685 0.000022
2 -2.329515 -1.767786 -3.031921 0.442835 -2.302277 1.398170 0.005217
2 -3.032265 -1.688280 -1.978528 -1.305381 -1.059920 0.057366 0.000580
2 -1.375607 -1.693429 -0.165469 0.525115 -1.177191 1.353963 0.003789
2 -2.835780 -1.670950 -0.294300 0.020523 -1.023407 0.302433 0.001462
2 -2.548904 -1.677062 -2.438103 -0.455731 -0.642004 -0.202349 0.000008
2 -0.907629 -1.654849 -1.905072 -1.936400 0.159883 -1.183877 0.000113
2 -0.835103 -1.981478 -1.867010 -0.606312 0.825688 -0.935399 0.000120
2 -1.557352 -2.786166 -3.120782 1.076546 -0.973932 0.661279 0.000177
1 -1.683027 -1.961065 0.085856 -0.731312 0.777798 -1.388861 0.017147
1 -2.028881 -2.235542 0.087674 -0.990615 -0.084082 -0.962576 0.019687
2 -1.743622 -2.573042 0.094683 0.723587 -0.915781 -0.718698 0.394517
2 -0.977458 -2.963704 0.120974 -0.832464 -0.293169 0.491808 0.001044
2 -1.589360 -1.825394 0.107424 1.249816 -0.250335 0.344483 0.010059
2 -1.925876 -2.696829 0.049351 0.332441 -0.327139 -1.667332 0.000620
2 -1.477878 -2.848168 0.107329 0.184325 -0.143491 0.462315 0.021818
2 -2.593077 -2.092471 -0.008980 0.427182 -0.937764 0.766704 0.001276
2 -1.337424 -2.177815 -0.083419 0.145926 -2.292211 0.029988 0.001483
2 -0.863052 -1.790277 -0.074122 0.115444 0.884824 -0.460087 0.040845
2 -2.221245 -1.894450 0.032358 -0.387314 -0.883106 0.119123 0.000068
2 -1.684237 -2.454250 -0.046352 0.918919 0.264461 -0.667342 0.001492
2 -1.281391 -2.917905 -0.030537 0.285749 -0.410453 -0.413144 0.024362
2 -2.495052 -1.927470 0.037038 0.478352 0.014798 0.770507 0.002184
2 -1.262819 -2.402446 0.060764 -0.330459 -0.541188 0.464945 0.000151
2 -2.293695 -2.282131 -0.019809 -0.239238 0.691367 -0.164500 0.000039
2 -1.146002 -2.994920 -0.008708 -0.769192 0.251981 -0.091143 0.018149
2 -1.500370 -2.069581 0.033153 1.129590 -0.566144 -0.646364 0.000901
2 -2.217115 -2.617649 0.029144 -0.251542 -0.644283 -0.642764 0.000252
2 -2.967718 -3.052383 0.055418 -0.172782 -0.846004 -0.531444 0.014391
2 -2.420901 -3.100566 -0.039847 -0.174772 0.840347 0.213076 0.000294
2 -1.016303 -1.657976 0.053439 -1.533634 0.171894 -0.256403 0.000306
2 -1.237713 -1.632586 -2.105154 1.473269 -1.299621 0.481790 0.080850
1 -3.021928 -1.633796 -0.905662 -1.915952 -1.336236 -0.744023 -0.030299
2 -1.633370 -1.926236 1.176287 -1.058630 0.375607 -0.224667 0.000668
2 -1.753286 -1.807194 2.093039 -0.053435 -0.140134 -1.110445 0.000991
1 -2.378396 -1.815917 2.337375 -1.169155 0.049429 0.812766 -0.166079
1 -2.979701 -1.811896 0.602262 -0.874144 0.137756 -0.623964 -0.012253
2 -1.726622 -2.147178 0.860021 0.866455 0.776655 -0.237638 0.011089
1 -2.450770 -2.338573 1.427926 -0.656835 0.458301 -0.048343 -0.012623
2 -1.913955 -2.738801 1.564805 0.207581 0.895286 1.128086 0.000122
2 -2.284842 -2.534310 1.754808 -1.674918 -0.172790 0.018035 0.000172
2 -1.572081 -1.965893 3.046426 -0.740226 0.367940 0.801737 0.000018
1 -2.382801 -1.988041 2.311033 0.002245 -0.695525 0.177402 -1.248384
2 -0.997337 -2.485098 0.662661 0.337260 -0.487047 -0.749744 0.000003
1 -2.257215 -2.723477 2.344493 0.040343 -0.068862 0.641384 -0.003249
2 -2.293893 -2.271928 1.208593 0.845583 -0.792929 0.803892 0.006673
2 -1.747571 -2.635355 0.956593 -0.464105 -0.019181 0.326810 0.002372
1 -2.382351 -2.131271 1.247368 -0.939061 -0.715499 -1.401113 -0.003048
2 -2.115130 -2.763087 2.610014 1.691042 0.390428 1.466886 0.000299
1 -1.585731 -2.739525 2.206336 0.199647 -1.770605 -0.306815 -0.009538
2 -2.378470 -2.969242 2.134849 -1.156504 -0.103862 0.228150 0.003651
1 -1.974008 -3.017823 2.313062 -0.304116 -0.323404 -0.080567 -0.080693
2 -1.944781 -2.356783 1.250299 0.529255 0.539576 -1.327169 0.008019
2 -2.452863 -2.145272 1.946857 1.875078 0.280605 -1.760782 0.000117
2 -1.653767 -2.503398 0.770844 -2.485611 -0.110390 -0.462528 0.005721
1 -2.001675 -2.623042 2.091732 -0.374398 -0.939682 0.228680 -0.283535
2 -2.123107 -1.961462 2.982200 0.955673 1.110434 -0.100334 0.000112
1 -2.214760 -2.068702 0.934144 -0.239722 0.954195 -0.861412 -0.020873
2 -2.712013 -3.059234 1.514108 -0.101136 -0.119347 0.206964 0.000447
2 -1.313779 -2.960801 2.615694 -1.118126 0.853596 0.803952 0.629682
2 -2.274509 -3.084977 1.368722 0.403116 0.486463 0.292439 0.005018
2 -1.611953 -2.538615 1.853978 0.685437 -0.651602 1.612562 0.000007
1 -1.764112 -2.094581 2.378853 -0.933686 0.511843 -0.149850 -0.003980
2 -1.292522 -2.075972 1.727666 -0.038916 0.411730 0.633568 0.000032
1 -2.284554 -2.028126 2.343183 -0.641363 1.285142 0.270705 -1.049280
2 -2.589695 -1.790704 3.053793 0.369555 0.520320 0.306729 0.000075
1 -1.045744 -2.632462 2.958693 0.369220 -0.799736 1.171774 -0.722964
2 -1.917360 -2.206507 1.528127 -1.173271 1.180072 0.017621 0.000030
2 -1.786258 -2.347226 1.309126 -0.818828 2.348602 0.108725 0.007249
2 -1.792722 -2.582378 2.536260 -0.529479 -0.118129 0.198663 0.000466
2 -2.227625 -2.449530 1.377609 0.362398 -0.096382 0.717092 0.001620
2 -2.913011 -2.778819 0.983681 -0.568565 -0.401043 -0.350735 0.000027
1 -2.550001 -2.559080 3.073951 -0.615579 -1.142149 1.026484 -0.007257
2 -2.220530 -2.823004 0.881038 -0.206519 -0.297061 0.174535 0.013952
2 -0.991610 -2.457013 1.881006 0.596371 -0.152496 -0.097974 0.000194
2 -1.693370 -2.377364 0.639603 0.053889 1.875210 0.019020 0.110614
1 -1.373916 -2.535515 2.344281 0.423195 -0.524072 0.124547 -0.083342
2 -1.188822 -2.433359 2.504336 0.676401 -0.159851 0.825100 0.000046
2 -1.976652 -2.674188 1.879445 -0.313904 -0.753826 0.596370 0.000406
1 -1.629791 -1.893659 0.826488 1.678577 0.636875 0.306652 0.002967
1 -1.817411 -2.259347 2.096065 -0.711236 -1.205664 0.122382 0.013783
2 -1.200292 -2.683334 1.733397 0.303767 -0.351517 0.530750 0.001976
1 -1.939723 -3.089963 2.174476 1.143290 -0.453534 0.195993 -0.224963
1 -1.003633 -1.850236 2.563702 0.980856 0.588653 0.309252 -0.046319
2 -1.962376 -2.504352 1.111913 0.267801 -0.335465 0.027485 0.014213
2 -1.727379 -2.038743 0.578845 0.680993 1.106377 0.076047 0.000485
1 -2.438553 -2.124326 2.208532 -0.278410 0.724645 -0.220270 -0.143359
1 -3.082055 -2.490923 2.535024 0.763663 1.303234 0.005025 -8.544647
2 -2.976538 -2.312196 1.071663 -0.764319 -0.725296 -0.861546 0.000173
2 -2.217444 -2.781476 1.274495 -2.064983 -0.433646 0.074327 0.001730
1 -0.867791 -2.603228 2.728337 0.681309 -0.519590 -0.741515 -0.170494
2 -2.670488 -2.342299 1.198800 0.880430 -0.029869 0.354047 0.000073
1 -2.778119 -2.442402 2.081609 -0.765305 -0.842217 -0.629042 -0.031605
1 -2.055634 -2.539447 2.072552 0.069084 -0.624547 -0.571807 -0.283619
1 -0.952809 -2.778743 1.961164 0.273074 -0.011414 0.075050 -0.009185
2 -2.884623 -2.103201 1.694839 -0.285103 -0.386033 -0.330671 0.021461
2 -0.922699 -2.322853 2.742892 1.072383 -0.246592 -0.679873 0.004318
1 -2.657672 -2.490101 1.592663 0.166802 -0.365000 0.189871 -0.004952
2 -2.717012 -2.515786 2.251748 0.246635 -0.844121 -0.212116 0.001349
2 -1.402496 -2.413476 1.257453 -1.178106 0.165658 1.023451 0.003929
2 -2.076124 -2.535018 1.461059 -0.071581 0.594806 0.321671 0.001547
2 -2.697458 -3.027548 3.093023 0.067875 -0.107625 0.488273 0.000291
2 -1.822902 -1.946330 2.621243 -0.696560 0.227339 0.393620 0.000434
2 -2.608990 -2.585948 1.176454 -0.632217 0.367140 0.549089 0.000065
2 -1.792718 -2.647586 2.765247 -0.379651 -0.775792 0.673316 0.003658
2 -1.485277 -3.042210 2.827350 -0.017649 0.071691 0.003567 0.001166
2 -2.575851 -2.138288 2.505092 0.299613 0.679023 0.719662 0.002957
2 -1.394765 -2.959938 1.924527 -0.315344 -0.963748 -0.386270 0.000532
2 -2.313419 -2.524819 2.433144 -0.540527 0.209827 0.353810 0.000342
1 -2.052363 -2.507559 0.975749 -0.949938 -0.322933 -0.271753 -0.006049
2 -2.945444 -2.437897 2.079521 0.130162 0.544993 1.164116 0.167579
2 -1.232761 -2.817507 1.017961 0.953290 -1.110441 -0.609298 0.000245
2 -1.608266 -2.204095 1.542703 -0.932959 -0.066310 -0.895755 0.008370
2 -1.348824 -2.387864 2.072979 -0.147630 -0.552067 0.572882 0.002402
2 -2.698633 -2.881190 1.388579 -0.257943 -0.951986 0.802638 0.000467
1 -1.110888 -1.981933 0.970476 0.448136 0.155417 -0.124945 0.414418
2 -1.622840 -2.987116 1.707183 -1.074693 -1.019598 0.537408 0.001507
1 -3.010397 -2.269717 2.465488 -0.998897 1.119019 1.171745 -7.271713
2 -1.483998 -2.579783 3.048286 -0.302208 0.273319 1.182653 0.000256
2 -1.681865 -2.169433 1.015903 1.349189 -0.071654 -0.263755 0.010875
2 -1.288514 -2.496764 1.368510 -0.489044 -1.167916 -0.730253 0.003569
1 -0.972265 -2.573443 2.872657 -0.020653 1.157509 0.223344 -0.826409
2 -1.833538 -2.978130 2.366231 0.833599 -1.016433 -0.515933 0.020640
2 -1.549657 -2.653887 0.707107 -0.119593 -0.195876 0.238009 0.002043
2 -1.432994 -2.859456 1.151312 0.970678 -0.932831 1.226859 0.137640
2 -2.291094 -2.177354 0.456970 -0.111477 0.418042 -1.233363 0.000044
2 -1.379700 -1.851527 2.616128 -0.928344 0.120334 -1.153683 0.000194
2 -2.417356 -2.442943 2.635953 -0.596652 -1.048787 -0.244549 0.000168
2 -1.307065 -2.540560 1.794979 1.033098 -0.269688 -0.285709 0.001984
2 -1.095662 -2.933971 0.628492 0.385759 0.267178 -0.260396 0.000015
2 -2.217459 -2.400483 2.067692 0.294997 1.042030 0.353695 0.025154
2 -2.405572 -2.920468 1.222010 -0.589338 -0.810497 0.692598 0.000175
1 -2.391096 -2.771738 0.793128 -0.740741 0.670049 -1.530915 -0.007890
1 -3.023152 -2.809005 2.434498 0.224397 -0.406328 0.460146 -1.929479
2 -2.420961 -2.068066 1.081192 0.851140 -0.032522 -0.316038 0.009557
2 -0.843991 -3.111016 2.959401 1.052701 -1.305825 0.624239 0.000243
2 -2.552334 -2.549848 0.826092 -1.271539 0.388311 -1.322820 0.000024
1 -1.254378 -2.458805 2.216151 -0.141018 0.608564 0.320454 -0.078172
2 -2.316925 -2.470526 1.975237 0.392344 0.176600 0.070922 0.024880
2 -1.767475 -2.965217 1.924393 -0.158750 -1.686060 0.525243 0.000638
2 -2.303541 -2.798992 2.070582 -1.088600 -0.589689 1.979814 0.001258
2 -2.828045 -1.951459 0.757219 0.635232 -0.768540 0.821788 0.000290
1 -2.059355 -2.808353 1.379860 0.103642 -1.109421 0.747842 0.001719
2 -1.242268 -3.112379 1.454759 -0.443793 -0.360931 0.154645 0.000059
1 -3.087281 -2.403667 2.714480 -0.358147 -0.194177 -0.365787 -8.608964
2 -2.819261 -2.781511 2.696873 -0.462265 0.650727 0.331327 0.005095
1 -3.006846 -2.302149 2.625183 -0.973061 0.113528 -0.805779 -4.783503
1 -3.037342 -2.175710 2.551103 0.220666 -0.426954 0.142281 -7.929795
2 -2.811082 -1.918126 1.040723 -0.228438 0.680999 -0.892439 0.000225
2 -1.505875 -3.023209 1.379065 -0.719350 -0.173236 0.962951 0.000195
2 -2.885369 -2.108387 1.359525 -0.176997 0.139765 0.437850 0.030208
2 -1.823536 -1.879118 1.441583 -0.088324 0.373111 -1.501529 0.000006
2 -2.784856 -3.053492 2.145367 0.416599 -0.895497 0.800618 0.001164
2 -2.521614 -2.718145 1.541464 -0.921178 0.515403 -0.004781 0.000050
2 -1.959136 -2.391875 0.856215 0.167773 1.019351 0.427722 0.001759
1 -3.048694 -2.460151 2.377185 1.386259 -0.249057 0.710792 -7.168514
2 -1.740135 -2.124193 2.105960 0.339663 1.558710 -0.100469 0.022293
2 -1.127797 -2.301095 0.965094 0.099890 0.130664 1.069100 0.116226
2 -2.180079 -3.031968 1.515304 -0.912275 -0.462122 1.072179 0.003007
2 -1.990536 -2.825345 0.529114 0.473400 0.127045 -1.203055 0.000975
2 -1.057238 -2.706598 2.394994 0.636499 0.252318 -1.422634 0.000080
2 -1.193137 -2.409269 0.919577 0.516517 -0.406013 -0.265236 0.116162
2 -2.284269 -2.488894 2.905053 -0.369988 -1.371044 0.820989 0.000069
1 -1.753540 -2.495367 1.520523 0.362453 -0.941165 -0.063986 0.000060
1 -3.082192 -2.547156 2.235916 0.694337 -1.058936 0.863217 -6.852733
2 -2.573034 -1.867226 0.864679 0.226978 -0.226950 -1.230278 0.000109
2 -1.527401 -2.044005 0.860651 -0.250554 1.036401 -2.172128 0.003822
2 -1.302541 -2.230285 1.196729 0.090276 -1.116918 -0.010870 0.000376
1 -2.215917 -2.688315 0.972473 0.101772 1.058969 -1.419925 -0.019183
2 -3.035345 -2.578885 1.672132 -0.144775 -0.627850 2.139344 0.000060
1 -2.105943 -2.026545 1.683489 1.466675 -0.508296 0.059191 -0.050112
1 -0.941160 -2.182631 0.999195 -0.081918 -0.896692 -1.253920 -0.013215
2 -1.494290 -2.244465 1.658233 -0.094789 -0.431124 0.010329 0.008385
1 -3.103506 -2.220163 2.462401 -0.368554 -0.481583 -0.365415 -9.841858
2 -2.451227 -2.062249 0.765015 1.053219 1.144234 0.763079 0.004676
1 -2.942894 -2.267457 2.378217 0.867053 -1.347971 -1.649626 -3.522657
1 -3.035996 -2.383731 2.466123 0.966602 1.253251 0.962416 -7.821520
1 -3.055291 -2.185199 2.683334 0.439251 -0.157556 0.555948 -7.145267
2 -1.849417 -2.786856 0.782854 -1.577600 0.662358 -0.172012 0.000397
2 -2.935774 -2.944315 1.385294 0.119409 -0.951526 0.796367 0.301022
2 -2.717249 -2.175097 1.500449 -0.059720 -0.921215 0.112058 0.000246
2 -1.971998 -2.838726 2.112159 1.515231 0.310254 1.348676 0.000436
2 -1.437154 -2.736874 1.101289 0.571999 -0.193879 1.206732 0.137283
2 -2.048957 -2.958186 2.406108 0.568757 -0.695599 -1.311096 0.124783
2 -1.432937 -2.870976 2.587043 -1.096717 0.314150 -1.026162 0.027444
2 -2.465932 -2.864937 2.260815 0.461464 -0.386531 0.284917 0.008139
2 -2.581146 -2.778024 2.165693 -0.187765 -0.216764 -0.624388 0.005662
2 -1.607109 -2.891478 0.967060 0.193906 0.620609 -0.816477 0.000150
1 -2.909544 -2.619384 2.630294 0.729361 -0.531452 0.505162 -1.973915
1 -1.646701 -2.317294 2.686871 -0.426504 0.175577 -0.814625 -0.001765
2 -1.682586 -2.926143 1.533388 -0.804613 0.028266 1.186215 0.001674
2 -2.657055 -2.364703 2.623730 0.750935 -0.075934 -1.033019 0.000101
2 -2.717481 -2.625830 2.768443 0.806108 0.565102 -0.731724 0.009927
2 -2.674272 -1.932881 2.640191 -1.357219 -0.240549 -1.074631 0.000152
2 -2.372172 -2.942146 0.858838 0.348138 -1.579081 -0.368819 0.005733
2 -1.947128 -2.557599 2.745796 -0.222252 -0.495238 -0.804428 0.003561
1 -0.993995 -2.730681 2.637574 -0.837039 -1.034715 -0.095420 -0.071632
2 -1.157003 -1.780441 1.552609 0.157930 -0.270795 0.189264 0.303996
1 -2.449274 -2.133421 0.925781 -0.403372 -0.278930 -1.203938 -0.011304
2 -2.605503 -1.914535 1.504869 1.483752 -0.607293 0.199461 0.027625
2 -2.934469 -1.822433 3.110245 0.205368 -0.238409 0.272481 0.050506
1 -2.037377 -1.840981 1.744349 0.116025 0.006225 -0.413370 0.457992
2 -1.633223 -1.847374 2.595657 1.211486 -0.367002 -0.597826 0.000529
2 -3.014727 -1.846746 0.832460 -0.878672 -0.153295 -1.765368 0.008855
2 -1.397076 -1.857649 2.853491 -0.512451 0.690991 -0.554361 0.000142
2 -2.514311 -2.201777 2.345083 0.758658 -1.087434 -0.453616 0.008033
2 -1.641288 -1.973511 2.079940 -0.464063 -0.675857 -1.659108 0.003943
2 -1.473284 -3.066309 1.103353 -0.445188 -0.062597 0.297470 0.003330
1 -1.212639 -2.542262 1.103446 -0.392063 -0.200726 -0.296961 0.000277
2 -1.466593 -2.472579 0.767644 0.214590 1.988918 0.734548 0.002469
2 -1.270669 -1.830146 1.549212 -1.584459 0.912867 0.033211 0.299658
2 -2.787490 -2.112562 2.230431 -0.849869 -0.057728 0.576675 0.000077
2 -2.679793 -1.833531 1.371434 -0.801917 -0.780078 0.526810 0.006880
1 -3.067986 -2.176615 2.378375 -0.098136 0.357311 0.224218 -5.802855
2 -3.065029 -2.714491 3.102694 -0.544608 0.521486 0.165806 0.000008
2 -2.509973 -1.929637 1.331447 0.401677 -0.796724 1.477181 0.002201
1 -2.720438 -2.926173 2.634117 0.043380 -0.260876 -0.387441 -0.003332
2 -1.694423 -2.882512 1.305517 -0.022408 0.524330 -1.240283 0.000268
1 -1.424770 -2.342198 3.039200 -0.637152 -2.156831 0.642176 -0.031302
1 -2.980782 -2.391365 2.308885 0.875044 0.094075 -0.458046 -4.578323
1 -3.046669 -2.307091 2.332146 0.163445 0.991316 -0.438394 -8.358301
1 -3.006848 -2.220696 2.777503 0.105124 0.554148 -1.164704 -4.525020
1 -1.165429 -3.040196 2.484019 -0.146151 -0.842947 0.119493 -0.801589
2 -2.635840 -1.861218 2.413413 -0.514051 -0.794402 0.756105 0.000147
2 -2.495948 -3.034219 0.744699 -0.503370 0.268159 -0.251065 0.001625
1 -3.011024 -1.796379 1.801818 0.209657 -0.608444 0.378164 0.000574
2 -2.614216 -2.719997 2.859098 0.236207 1.324814 0.254486 0.010492
2 -2.757402 -2.864121 1.655049 1.062870 0.893556 1.436643 0.000120
1 -3.020248 -2.331749 2.778185 0.333071 0.073701 1.107469 -4.990993
2 -1.827114 -2.632667 1.125698 -1.588827 -0.253285 -1.816808 0.004413
2 -2.968345 -2.904018 2.612651 0.855743 -0.938275 -0.255873 0.001316
2 -2.244854 -2.706795 2.781948 -0.660080 0.502170 -1.236545 0.000378
2 -1.209478 -2.214690 2.929829 -1.392869 -0.270287 -0.346622 0.000058
2 -1.832911 -2.932261 0.593461 -0.300203 0.721203 -0.219272 0.033887
2 -3.004114 -2.157982 1.776266 0.422018 0.726803 1.470521 0.022837
1 -3.026767 -2.573257 2.559616 0.792586 -0.523647 -0.792996 -5.814000
1 -3.045932 -2.053989 2.696540 0.278668 0.769068 0.059470 -4.632228
2 -1.009707 -2.966258 2.766173 -0.312340 0.603351 0.275204 0.000045
2 -2.982343 -2.113545 1.228715 -0.219951 0.324209 0.359247 0.154859
2 -2.010814 -1.884575 1.851579 -0.082427 -1.277865 -1.214032 0.508208
2 -1.573798 -1.875015 0.501808 -1.700530 -1.033064 -0.693649 0.004518
2 -1.677362 -1.778235 1.038716 0.745968 -0.567912 0.398255 0.000752
1 -3.070883 -2.512289 2.708149 2.312277 -0.355675 0.631395 -6.712809
2 -2.890366 -2.018934 1.231235 1.348450 -0.014191 0.364090 0.162041
2 -2.426020 -2.027112 2.749757 -0.435261 -1.841095 -0.203811 0.000019
1 -2.446966 -2.791521 2.917959 -0.658003 -0.209369 -0.966996 -0.004703
2 -1.611001 -2.702062 2.571616 -0.578424 1.993782 0.212258 0.000413
1 -2.927219 -2.572844 2.534414 0.261560 -0.428180 -0.580459 -2.154108
2 -2.006597 -2.367820 0.357541 0.158471 0.030156 -0.994247 0.000185
2 -1.069529 -2.020366 0.351308 0.281130 -0.458022 -0.812063 0.000008
2 -2.360892 -2.476774 0.564109 0.768445 -0.266553 0.135400 0.000013
2 -1.523255 -2.011362 0.664369 0.269335 -0.065426 0.604199 0.001880
2 -1.924404 -2.495312 0.542808 -0.588856 1.216473 -0.107843 0.000379
2 -3.113695 -2.668101 0.453316 -0.048100 0.976186 -0.496116 0.000226
2 -1.577709 -2.003541 0.378875 -1.035661 -0.708204 -0.832897 0.004197
1 -1.472439 -3.100523 0.369899 0.835278 -0.894493 -0.901674 0.010501
2 -2.466237 -2.823380 0.522442 0.077263 1.195462 -0.096431 0.000507
2 -2.157560 -2.902690 0.336085 -0.291764 -0.841450 -0.627940 0.000084
1 -2.793524 -2.631120 0.459162 -0.078426 0.580004 0.066414 -0.403217
1 -2.851295 -2.539133 0.550460 0.233343 0.738510 0.900739 -0.420080
2 -1.657273 -2.444936 0.528332 -0.899473 1.527672 0.159966 0.108394
2 -0.854750 -2.045369 0.582937 0.173171 -0.427035 0.960078 0.001986
2 -2.392943 -1.851589 0.580229 -1.469725 -0.185293 0.993649 0.000018
2 -0.995562 -2.805304 0.319109 0.597443 1.527515 -1.749784 0.000544
2 -2.067068 -2.062971 0.663677 -0.036089 -2.229153 1.012101 0.000011
2 -2.409361 -1.940925 2.078184 -0.901822 -1.660313 0.182538 0.000429
2 -1.119189 -1.918924 1.072776 -1.423878 0.814653 -1.256396 0.429607
1 -3.015753 -2.629244 2.236911 -0.870054 0.504123 0.528200 -3.539394
1 -1.044660 -1.867473 0.627409 -1.176494 -1.039611 -1.649285 -0.002960
1 -3.051141 -2.725918 2.255938 0.770276 -0.338310 0.763523 -4.765139
2 -3.022475 -1.997253 0.494121 0.114520 -1.288985 0.324419 0.000376
2 -1.021613 -2.844285 1.453855 -0.275875 1.801731 0.941115 0.000033
2 -1.376030 -3.047934 2.663034 -0.896711 0.010973 -0.470404 0.604866
1 -1.581968 -2.979257 2.019101 0.819486 0.906218 0.262916 -0.004760
1 -3.074540 -2.443489 2.112818 0.385190 -0.125569 -0.215672 -3.502197
1 -1.785575 -2.996290 0.719710 0.607765 0.871190 -1.370291 0.032923
2 -1.041648 -3.121729 1.280451 -1.447149 -0.227567 -1.064255 0.000054
2 -0.983519 -1.835041 2.072347 -1.268857 -1.114739 -0.392245 0.011439
1 -3.055974 -2.444047 2.235419 1.455787 0.920459 -0.241899 -6.719075
1 -3.101295 -2.037244 2.529582 -1.049792 -0.005913 0.457727 -7.643825
2 -2.603321 -2.884851 0.372823 -0.704830 -1.082276 0.831470 0.001087
1 -2.267869 -2.623609 0.269668 0.071753 -0.724335 -0.171229 -0.729220
1 -2.162347 -2.639770 0.338540 -0.139256 0.804087 -0.556337 -0.725470
2 -2.810063 -2.494254 0.401210 0.015322 0.935424 -0.359579 0.044982
2 -1.300878 -2.780252 0.354707 0.277048 -1.812735 0.134079 0.000294
1 -1.439480 -2.285946 0.517738 0.041528 -0.530445 1.145632 0.000046
2 -1.874102 -2.602807 0.349471 -0.350056 -1.541340 0.478120 0.000429
2 -1.719007 -2.966267 0.391503 -0.250788 -0.432009 1.675004 0.000300
2 -2.902237 -2.146215 0.307790 -0.801132 1.907296 0.306821 0.000930
2 -1.827938 -1.855228 0.388791 0.604751 0.852682 0.715778 0.000095
2 -1.357560 -3.004534 0.438276 -0.486651 -0.156510 0.873682 0.064948
1 -3.090894 -2.450667 2.812799 -0.758287 1.371337 -1.485574 -5.411104
1 -3.043850 -2.112517 2.450685 0.588239 -0.179753 0.395062 -5.166422
2 -2.914801 -2.536573 1.316298 1.823725 1.329449 0.330852 0.001814
1 -3.036714 -2.251540 2.232120 -0.099306 -1.812645 0.282214 -6.190098
2 -2.509464 -1.807463 1.562432 -1.593409 -1.731162 0.664896 0.021096
2 -1.330472 -3.030941 2.375151 0.002218 0.822520 0.736584 0.001328
1 -3.071479 -2.288386 2.546770 -1.279100 1.460489 -0.520218 -9.837751
2 -3.012439 -3.040089 1.366819 0.639102 0.846899 0.134031 0.308946
2 -0.936836 -1.915859 2.992019 -1.003888 -0.261706 -0.513121 0.001050
1 -3.077731 -2.320393 2.158195 0.137931 0.606413 0.884846 -6.197323
2 -2.959744 -3.078132 1.893583 1.046891 0.604762 -0.097012 0.010216
2 -0.915568 -2.926876 0.904844 -1.051697 -0.334974 -0.036222 0.000012
1 -3.053278 -2.641714 2.641789 1.378739 -0.416585 -0.030941 -4.549056
1 -3.052571 -2.540644 2.106715 0.513148 -1.332203 -1.112608 -3.373282
1 -3.099575 -2.135434 2.758613 0.027480 0.986122 -0.423122 -7.235153
2 -1.982998 -2.188958 3.036190 -0.368192 -0.750995 -1.752033 0.042993
2 -3.072939 -1.943978 3.045350 -0.017371 0.621705 -1.396278 0.011631
2 -1.685517 -2.094266 0.187356 0.147875 -0.701054 -0.733142 0.008461
2 -1.713564 -2.763078 0.247918 -0.502183 -0.062469 -0.319492 0.001681
1 -2.396897 -2.065025 0.237078 -0.512439 -0.801854 -0.037009 -0.001439
1 -2.739039 -3.008763 0.266033 1.167992 -0.136686 0.014963 -0.001350
1 -3.030309 -2.392964 0.290313 0.829802 -1.014718 0.228717 -0.012248
1 -3.095939 -2.386644 2.569983 -0.296208 -0.928114 0.560479 -9.253061
2 -1.915813 -2.064248 3.071211 1.827037 0.266838 -1.005183 0.043077
2 -2.041451 -2.557973 0.170424 -1.314269 -0.387912 -0.423081 0.000940
2 -1.759274 -1.738809 0.163524 -1.124738 1.033612 -0.320345 0.001222
1 -2.518333 -2.449497 0.199190 -0.533343 -0.293952 -0.412025 0.005927
2 -1.964547 -2.120462 0.167592 1.497796 -0.584420 -0.255601 0.022206
2 -1.644771 -2.591463 0.162595 0.043224 -0.587105 -0.065584 0.393924
2 -1.534791 -2.868231 0.250354 -0.416328 -0.532779 0.552922 0.021704
2 -2.903292 -1.989287 0.180992 1.743193 -0.005108 -0.459920 0.000888
2 -1.448398 -2.681289 0.204479 1.268886 -0.655344 0.503570 0.002302
2 -2.605287 -2.796605 0.153186 -0.608862 -0.046686 -0.699887 0.000153
2 -1.159262 -2.997552 0.242126 -0.226198 -0.312512 0.682460 0.000440
1 -3.041380 -2.767563 0.261523 0.864557 -1.277463 0.978149 -0.062706
2 -2.384066 -2.379883 0.256567 -0.735944 0.705459 1.174018 0.012513
2 -0.868961 -2.584172 2.212045 -0.517433 -0.837413 -0.062228 0.000272
1 -3.084040 -2.732023 2.478446 0.756090 -0.896746 0.793893 -4.741800
2 -0.878621 -1.895834 2.183015 -1.046836 -0.603396 -1.128811 0.063066
2 -3.007365 -2.680768 1.234189 2.887655 -0.368886 -0.088625 0.001828
1 -3.082701 -2.156219 2.175602 0.765833 -1.709797 1.045094 -3.821565
1 -3.100784 -2.818218 2.322747 0.063854 0.787009 -0.860066 -4.406573
1 -3.109833 -2.111985 2.622612 1.566828 1.498527 0.195920 -9.839415
1 -3.110822 -2.316459 2.412510 1.114940 1.058030 -0.780241 -11.217261
2 -3.088794 -2.010446 1.869275 0.969484 -1.495218 0.782739 0.001599
2 -2.600581 -3.098727 2.204991 0.224456 0.773692 -0.020583 0.001122
1 -3.104219 -2.241970 2.814091 -0.583027 -0.054325 -0.185093 -7.060428
2 -2.789528 -1.664325 1.483275 1.495390 -0.841008 -0.049909 0.094722
2 -1.613392 -1.650437 0.378746 0.273184 -0.246621 -1.140304 0.000080
2 -1.079203 -1.650653 2.995251 1.193479 -0.427095 1.102398 0.113153
2 -2.191886 -1.712787 1.619053 -0.079243 0.493508 -0.151136 0.000136
1 -3.099146 -1.713436 0.389117 -1.818952 1.406994 -1.186797 -0.013031
2 -2.252723 -1.677273 1.044756 -0.260972 2.194458 0.693158 0.000294
2 -1.622319 -1.683738 1.754342 0.076317 0.809749 0.627156 0.000602
2 -2.918981 -1.674819 1.649633 0.142055 0.540970 0.516153 0.001409
1 -1.129355 -1.641341 2.837340 0.384930 0.773086 -0.283616 0.065563
2 -2.935236 -1.639381 0.282270 -0.157876 0.831131 -2.332985 0.000763
2 -1.077151 -1.647186 1.636486 -0.268077 0.428616 0.480334 0.004463
2 -3.027355 -1.698474 0.925623 -0.529653 -0.492590 0.025194 0.015188
2 -1.651323 -1.737276 2.313306 0.455866 -0.967989 0.463184 0.019088
2 -0.927906 -1.763888 1.343518 -0.471351 -0.631848 -0.085569 0.000131
1 -2.279931 -1.710600 3.047870 -0.490521 0.106039 -0.707379 0.046580
2 -2.668225 -1.768643 0.337849 -1.230965 -1.312656 0.438649 0.028733
2 -1.803246 -1.754905 0.758049 -0.142409 -1.434757 -0.057268 0.000170
2 -1.945374 -1.701894 2.633609 1.155534 -0.987748 -0.980795 0.000154
2 -2.292233 -1.731776 0.225248 -1.679979 0.236375 0.498333 0.000617
2 -1.446079 -1.694981 2.041786 -1.482303 -1.308586 0.971411 0.000008
2 -2.435841 -1.665519 1.170288 -0.463888 -0.727235 1.295581 0.001464
2 -0.998417 -1.671355 0.650278 -1.013770 -0.741761 0.561511 0.000837
2 -2.219029 -1.676093 2.112319 0.735007 -0.764412 0.635878 0.000009
2 -2.713063 -1.688520 0.218100 -0.418794 -0.867117 1.974808 0.028954
2 -1.554708 -1.646093 2.395761 1.070264 0.169521 1.253487 0.029835
2 -2.209394 -3.112002 1.080432 0.215374 0.695184 1.960249 0.005208
2 -0.837657 -2.816907 0.494181 -1.036933 0.433108 -1.344497 0.000183
2 -0.832838 -2.459875 2.809272 -0.235979 0.059717 0.544805 0.014174
2 -0.838074 -2.593148 1.985670 -0.143562 -1.417295 0.012065 0.000910
1 -0.847974 -1.815959 1.914890 0.036705 1.726417 -1.518546 -0.007993
1 -3.108992 -2.638740 2.543393 0.936369 0.321206 0.559587 -8.863999
1 -1.120504 -3.122129 2.434896 -0.927505 -0.056086 0.055316 -0.802560
1 -3.119772 -2.567245 2.621842 0.304282 -0.537090 0.449637 -9.484380
1 -3.116969 -2.283260 2.650970 1.630167 -0.788593 -0.151157 -10.521182
2 -2.300619 -0.251709 -2.585032 0.311532 0.094458 0.581046 0.025547
1 -1.049216 -0.402596 -1.498533 0.519061 1.124165 0.520934 -1.027516
2 -2.245818 -1.189603 -1.490667 0.765571 -1.315860 -0.285442 0.000026
2 -2.237361 -0.641286 -0.841859 0.538071 0.124979 0.657529 0.002191
2 -1.571283 -0.583142 -1.108103 0.410164 0.648967 0.078214 0.001216
1 -0.968350 -0.391632 -1.568777 0.498029 -0.025678 0.029395 -1.303103
2 -1.783732 -0.385809 -0.948423 0.645892 -0.638710 0.495040 0.101674
2 -2.809609 -1.161529 -1.437132 -0.934329 -1.218496 0.300283 0.004901
2 -1.831017 -0.718952 -2.132508 -0.758666 -0.137530 -0.109591 0.000051
1 -2.586735 -0.770560 -2.456519 0.070554 0.431409 -0.477596 -0.004004
1 -1.356643 -0.932408 -2.281627 -0.130398 -1.034686 0.862748 -1.175058
1 -1.055514 -0.325393 -1.662634 0.424041 -0.290528 0.078944 -0.503508
1 -1.575385 -1.010491 -1.495681 0.279472 1.226914 0.312341 -0.914125
2 -2.585975 -1.466513 -3.037189 -0.521567 0.005462 -2.579215 0.004191
2 -2.684598 -1.039677 -1.464748 -0.684946 -0.851879 -0.306873 0.004329
2 -2.505854 -0.828291 -1.187447 0.584745 -1.297500 0.897947 0.000286
2 -1.526561 -0.717856 -0.949083 0.618765 -0.221058 0.018038 0.000468
1 -1.341504 -0.509376 -2.166216 0.514996 0.688124 -0.690466 -0.032647
2 -2.061129 -0.425773 -2.848922 -1.306604 -0.561264 -1.272264 0.055087
2 -1.445120 -0.291040 -2.117603 0.432031 1.698785 1.696029 0.000087
1 -1.743240 -1.390701 -2.538385 0.427291 0.012996 0.222378 0.002302
2 -1.598803 -1.290924 -0.608385 -0.330931 0.265173 -0.049700 0.000969
1 -1.336980 -1.026157 -2.341134 0.007150 -0.135807 0.284892 -1.133785
2 -1.542261 -1.121992 -2.733938 0.038159 0.251782 -0.086709 0.000061
2 -2.093471 -0.593569 -1.695082 0.388882 -0.211592 -0.958875 0.001978
2 -2.393371 -0.556822 -0.591853 -1.119438 0.419048 0.419827 0.015380
1 -2.211021 -1.448761 -1.956055 -1.889781 -0.003418 -0.648877 -0.012320
2 -2.156341 -1.047040 -2.157998 -0.720657 0.410223 -0.219812 0.000105
2 -2.088530 -0.157862 -2.166809 0.456324 0.319645 0.612857 0.000789
2 -1.801295 -1.256374 -2.653531 0.193397 0.233230 0.275871 0.002312
1 -1.636541 -0.930430 -1.458053 -0.709657 -0.124334 1.672706 -0.918529
2 -2.206892 -0.715726 -1.126661 0.159174 0.199622 0.607756 0.000087
1 -1.850499 -0.936213 -0.841079 1.017073 -0.254436 0.504967 -0.027983
2 -2.594506 -0.897282 -2.328994 -0.214096 -0.356669 0.146003 0.066539
2 -1.996194 -1.370939 -2.147183 -0.793528 -0.337412 -0.134394 0.000049
2 -2.373484 -0.662901 -2.095745 -0.778952 0.408147 -0.790560 0.000046
1 -1.690930 -1.099300 -0.830950 0.773141 -0.750128 0.059341 -0.032557
2 -2.970002 -1.054267 -2.051129 -1.348677 0.862836 0.556238 0.000248
2 -1.900419 -0.791889 -1.325338 -0.080437 -0.744163 -0.210517 0.000029
2 -2.589243 -0.436249 -2.272295 -0.147101 0.304118 0.395814 0.001440
2 -1.294904 -0.279700 -1.252443 0.272568 0.789882 0.988335 0.000039
2 -1.828454 -0.979402 -2.833072 -0.570692 -0.185776 0.112879 0.007304
2 -2.421128 -0.990854 -1.380722 -0.379069 -0.743458 -0.069784 0.000063
2 -2.534082 -0.390392 -1.997616 -1.001462 0.034797 -0.676521 0.002623
2 -2.015383 -0.328925 -2.083792 0.032644 0.092700 0.567142 0.000798
2 -1.921657 -0.351517 -2.511108 0.512715 0.042022 -0.670262 0.000014
1 -2.275272 -1.254943 -2.129887 0.503839 -0.865415 -0.557929 -0.010412
2 -1.136387 -0.436039 -2.760770 0.441488 0.659244 -0.290721 0.001651
1 -1.532783 -1.151640 -1.108352 -0.556678 -1.805131 0.582392 -0.041008
2 -1.168728 -0.704670 -2.213721 0.553281 0.589547 -0.458938 0.000304
1 -2.287982 -0.392541 -2.833242 0.308637 0.772869 1.810109 0.684630
2 -1.317712 -1.337379 -1.082310 0.187888 -1.206896 -0.434596 0.000016
2 -1.801487 -0.908051 -1.789554 0.238497 -0.615490 -0.402865 0.010665
2 -2.623271 -0.691716 -1.780915 -1.726224 -0.518662 0.166466 0.024131
2 -1.905862 -0.179596 -1.870845 -0.440846 0.466581 -0.184280 0.000154
1 -1.571621 -0.245859 -1.263993 1.469493 0.941887 -0.783372 0.008801
2 -1.744334 -0.451902 -0.836521 0.251846 0.397234 0.240698 0.101872
2 -1.557855 -0.593526 -1.982706 -0.691083 -0.043366 -0.720744 0.065489
2 -1.614434 -0.660849 -2.455176 1.741129 1.119064 0.967759 0.021651
2 -2.056393 -0.199708 -0.744137 0.801369 0.258981 0.415134 0.000069
2 -2.926400 -1.047928 -1.824486 0.123464 0.081559 -0.518375 0.000175
2 -2.579395 -1.220625 -2.678306 -0.231080 0.390479 0.130062 0.001703
1 -2.388603 -1.215253 -1.018968 0.340729 0.077639 1.668896 -0.000800
1 -2.021878 -0.281144 -2.861609 -1.602979 1.360267 -0.167913 -0.006519
2 -1.294029 -1.146981 -2.962559 0.993751 -0.010815 -0.305874 0.021334
2 -1.659377 -0.623325 -3.103923 0.776763 -0.095629 -1.408263 0.000088
1 -2.675735 -1.066927 -2.288223 -0.821801 0.119286 0.510367 -0.197084
2 -0.914713 -0.472011 -1.335671 0.050548 -0.134285 0.823250 0.001901
2 -2.289712 -0.667921 -0.392421 0.497134 1.046299 0.492553 0.025310
2 -2.877952 -0.107756 -0.363824 -0.218059 0.528412 1.015827 0.006883
2 -2.177534 -0.602493 -1.361703 -0.397631 1.407948 0.788677 0.000556
2 -2.505400 -0.853467 -1.922775 -1.233795 0.260417 0.635651 0.001306
2 -2.448327 -1.330884 -2.580236 0.175316 -1.876877 0.240430 0.018729
2 -1.060105 -1.344669 -1.754809 0.462254 -0.880278 1.375008 0.000680
2 -1.536592 -0.720164 -2.308711 0.275431 0.053292 -0.067153 0.009463
2 -2.480784 -0.176348 -2.009454 0.322903 0.517977 0.911550 0.226338
2 -1.646521 -0.701281 -1.816324 -0.246774 0.698402 -0.130992 0.040233
2 -2.772717 -0.256014 -1.732304 -0.163832 0.271580 -0.846467 0.001805
1 -1.144192 -1.275090 -2.293445 0.366464 -0.689187 -0.574044 -0.034418
1 -2.136946 -0.188031 -3.025763 -0.119550 -0.235541 -0.505833 -0.037758
2 -2.203746 -0.458365 -1.199244 0.875948 0.021986 0.762842 0.000489
2 -0.871651 -0.792596 -1.928435 -0.146277 -1.094962 -0.332500 0.001841
1 -2.728807 -1.320095 -2.803906 -0.495521 -0.449679 0.299872 -0.007329
1 -1.191020 -0.933835 -2.305857 -0.095635 0.438424 -0.196585 -0.304752
2 -2.200091 -1.343613 -2.389940 0.213449 -1.288021 -0.494851 0.000077
2 -1.681014 -0.653943 -1.681606 -0.863726 -0.184621 -0.950891 0.039709
2 -3.035707 -0.860154 -1.497311 -0.229381 0.448908 -1.433441 0.530676
2 -2.692799 -0.522698 -0.562078 -1.316571 0.294349 1.048234 0.003944
1 -1.254836 -0.592665 -1.988325 0.287293 0.122614 1.473428 0.022325
1 -2.623071 -0.769748 -1.649131 0.250613 0.119363 1.021966 0.022979
2 -2.722393 -0.097248 -0.725509 -0.135652 0.806291 -0.030865 0.014370
2 -2.559489 -1.431186 -1.740573 -0.227216 -1.412489 0.269046 0.000027
1 -1.424435 -0.961112 -1.146183 -0.068622 -0.297695 0.950482 -0.035950
2 -1.874087 -1.072465 -1.519759 -1.330223 0.324888 -1.147463 0.000294
1 -1.661253 -0.906508 -2.501489 0.317817 0.647309 0.053359 -0.002604
2 -2.223029 -1.414342 -2.844193 -0.173714 0.238901 0.041021 0.000092
2 -1.877990 -0.859766 -2.624966 -0.682548 -1.669529 0.153694 0.000175
2 -1.685890 -0.193891 -1.754552 1.038968 -0.363067 -1.308305 0.000207
2 -2.329240 -0.387991 -2.714172 0.766100 0.734179 -0.297697 0.249501
2 -2.592504 -1.335538 -2.419275 -0.787732 -1.762256 -1.491746 0.000410
2 -1.685142 -1.338343 -1.916426 -0.619593 -0.265149 -0.101090 0.000065
2 -2.576213 -0.877682 -2.189704 0.105260 1.052254 1.081840 0.061837
1 -2.623470 -0.753114 -2.044105 0.514644 -1.191520 -1.616038 -0.002378
2 -2.167348 -1.012830 -3.037005 1.231969 -0.937861 -1.144361 0.003227
1 -2.441027 -0.189071 -2.593970 -0.159885 0.085739 -0.240235 0.042935
1 -2.321648 -1.237637 -2.587855 -0.070277 0.273809 -0.451194 0.015771
2 -2.601774 -1.241391 -2.064482 0.497742 -0.167016 0.945793 0.000593
2 -1.519266 -0.873244 -2.654177 0.041557 -1.128874 -0.249837 0.037991
2 -1.100847 -0.777348 -1.302243 -0.335548 -0.542267 0.921437 0.000219
2 -1.794694 -0.057043 -0.770499 -0.979105 0.199646 0.436116 0.001514
2 -2.585109 -0.352728 -3.029946 -0.819934 -0.204709 -0.973084 0.000105
2 -1.972367 -0.711768 -2.402463 -1.032955 -0.250195 -1.824681 0.000026
1 -1.061467 -0.184342 -3.023092 -0.286425 0.088252 0.116010 -0.013058
2 -2.440663 -1.263916 -0.820183 0.211654 0.208397 0.640851 0.000914
2 -1.454174 -0.602184 -2.083871 -0.109986 0.429071 -0.132923 0.054360
2 -2.865685 -0.470907 -3.044100 0.249862 -0.116870 -0.915932 0.005915
2 -1.450772 -1.107555 -0.367035 0.059502 0.045435 0.527780 0.031567
2 -2.774597 -0.243598 -1.163013 0.296877 -0.599945 -0.770139 0.000019
2 -1.922458 -0.731515 -1.795057 -0.388272 0.695146 -1.644545 0.000604
1 -1.095181 -0.569536 -1.140869 -0.203669 0.372964 -0.677574 0.000029
2 -1.554654 -0.398828 -1.202491 0.659342 -0.157330 -1.393043 0.009943
1 -2.159828 -0.463858 -0.965308 -0.177227 1.098760 -0.126340 -0.001676
2 -1.881679 -1.165790 -1.214888 -1.194177 0.037889 -0.807848 0.007460
2 -2.941430 -0.957621 -1.003488 0.280196 0.524579 -0.173685 0.001015
2 -2.464400 -0.160816 -1.395470 -1.309734 -0.227102 -0.927857 0.000863
2 -2.714945 -0.630515 -3.076279 1.013967 0.903502 -1.285861 0.000995
2 -1.052052 -0.599872 -0.948163 -0.782416 -0.814277 -0.277734 0.000993
1 -2.899994 -0.305293 -1.902444 -0.647160 -0.701398 2.301828 -0.003773
1 -2.748961 -1.000983 -2.266618 -0.079037 -1.569308 1.073063 -0.198948
2 -1.635429 -0.487321 -1.898792 0.306324 -0.666875 0.782081 0.019469
2 -2.856159 -0.491863 -1.620997 -0.627842 -0.288272 -0.307019 0.000134
2 -1.388681 -0.622419 -2.533688 -0.061577 -0.922990 0.444486 0.000161
2 -1.483799 -0.932459 -2.115962 1.396343 -1.704104 -0.138197 0.000612
2 -1.664220 -0.601188 -2.296842 -0.885047 -1.151592 -0.051664 0.009361
2 -2.101282 -0.185387 -1.069953 -0.891909 -0.331737 -0.463480 0.000671
2 -1.419122 -1.531131 -1.545510 -0.940903 -0.844493 -0.571533 0.000028
2 -1.942496 -0.020758 -2.610659 -1.702501 1.857234 -0.280137 0.039365
2 -2.433143 -1.334964 -1.984101 1.160028 -0.708367 -0.349527 0.000853
2 -2.318815 -0.888745 -0.742081 1.113835 -0.941266 1.252734 0.000062
2 -1.754786 -0.478859 -0.590718 0.017483 -0.586046 0.804561 0.000519
2 -2.432113 -1.332640 -3.033788 -0.988194 0.421874 -0.554270 0.005437
2 -1.452823 -0.923492 -2.531782 0.997465 0.829693 -0.634083 0.036713
2 -1.900158 -1.298276 -1.416335 0.173774 0.384915 -0.216746 0.206571
1 -1.160731 -0.800172 -3.048055 -0.670284 2.119559 -0.145189 -0.002731
1 -2.013383 -1.369825 -1.620117 -0.625455 1.475515 0.269786 -0.030322
1 -2.655949 -1.007108 -2.711576 0.955806 0.119566 -0.950510 -0.005869
2 -1.781147 -0.883676 -1.628135 0.938973 0.683650 0.014803 0.010625
2 -3.117025 -1.231380 -2.325423 -1.644494 -0.310779 1.008010 0.000280
2 -2.542160 -0.985529 -0.433127 0.416453 0.083677 -0.509349 0.000106
2 -2.264922 -1.411895 -0.787295 0.472319 -0.942439 -0.902501 0.016035
2 -2.631204 -0.854434 -0.865402 -1.165110 0.519336 -0.390811 0.000040
2 -1.460707 -0.353831 -0.640101 -0.358469 1.058112 -0.044873 0.162040
2 -1.648618 -0.780839 -1.210019 0.408956 0.158478 -1.048671 0.000188
1 -1.446474 -0.189056 -0.808593 -0.286075 0.091763 -0.371338 -0.001723
2 -2.708526 -0.328190 -0.427584 -0.158716 -0.374896 -0.215457 0.031456
1 -2.165108 -0.392044 -0.617718 0.983495 -0.467960 -0.491424 -0.022809
2 -3.002035 -0.160512 -0.889283 -0.796045 0.804882 -0.915414 0.000045
2 -2.554072 -1.257010 -0.474413 -0.936291 -0.545770 0.430503 0.000588
1 -1.500463 -1.223697 -0.447385 -0.882473 -0.045889 -0.281696 0.031245
2 -2.548838 -1.525392 -0.907491 0.157464 -0.429716 -0.518253 0.016410
2 -2.138759 -0.478523 -1.551572 1.133553 -0.562178 -0.726824 0.002057
2 -2.424110 -0.666862 -0.834453 0.176262 -0.924924 -0.132968 0.002058
2 -1.047064 -0.488750 -0.406579 1.113899 -0.294465 0.211737 0.001925
2 -2.781825 -0.264507 -0.716892 -0.784911 -0.058547 -0.416744 0.004097
2 -3.095051 -1.223153 -0.654606 -1.149441 0.446996 -0.721150 0.000018
2 -1.149733 -1.384107 -0.632056 0.242432 0.459096 -0.991815 0.122297
2 -3.053720 -0.659683 -2.042693 -0.063389 -1.356431 -1.731698 0.039086
2 -1.510573 -1.090035 -1.629409 0.308466 0.391059 -0.153455 0.007650
2 -2.938601 -0.222232 -2.105210 -1.022817 0.866472 -0.158993 0.012732
2 -1.404852 -0.029156 -1.128860 -1.069058 1.955400 0.590336 0.002356
2 -2.120795 -1.108868 -1.232979 -0.705555 0.991898 -2.159684 0.000094
2 -2.624543 -0.892631 -2.965628 -0.205007 -1.561109 0.345460 0.000512
2 -1.118389 -0.184507 -1.846024 -0.426913 0.729785 -0.253225 0.000180
2 -2.931244 -0.806484 -0.873481 0.903897 0.316116 -1.100228 0.001076
2 -2.885615 -1.018270 -2.602063 0.190887 0.619994 -0.303610 0.000088
2 -1.700747 -0.644072 -2.590788 0.332322 1.182773 0.164646 0.012648
2 -0.908879 -0.821373 -0.556859 -0.091685 1.103694 1.483704 0.003388
2 -1.231220 -1.132858 -1.979912 -0.339938 -0.965813 0.562844 0.002141
2 -2.796419 -1.356327 -0.401678 0.053517 0.948838 -0.027041 0.000051
1 -2.461467 -1.462597 -2.903532 -2.133867 -0.196515 -0.583068 -0.001040
1 -1.253841 -0.339077 -2.937728 0.697681 0.328266 0.308285 -0.012532
2 -1.197436 -0.294222 -0.826864 -0.735568 -0.028457 -0.837000 0.000031
2 -2.499547 -0.285416 -1.047890 -0.196447 -0.730161 -0.507007 0.000010
2 -1.723843 -0.115362 -1.042940 0.577930 -0.171031 1.283749 0.037294
2 -1.130301 -0.550128 -2.040150 1.825965 -0.755816 -0.208061 0.063878
1 -2.404063 -0.398186 -0.587253 1.271487 -1.183033 -0.059944 -0.005025
2 -2.500900 -0.337750 -0.351480 -0.222765 -0.368792 2.076680 0.064904
2 -1.783322 -0.887995 -2.968244 0.404533 0.841571 0.298239 0.007246
2 -1.323127 -0.454033 -0.463323 -0.650770 -0.491455 -0.315224 0.000758
2 -1.174907 -0.613114 -3.110797 -0.188683 0.503633 -1.201648 0.001435
2 -3.073618 -0.930760 -0.707992 -0.812662 -0.796608 0.301502 0.000530
2 -1.261264 -1.259320 -1.699067 -0.046130 0.801121 -0.275271 0.000254
2 -1.289637 -0.831605 -0.560308 -1.287270 -1.424782 0.179825 0.060123
2 -0.945669 -0.243453 -1.508122 -0.161647 0.606013 -1.626845 0.015020
2 -1.377781 -0.302418 -1.669772 -0.071568 -1.887051 0.955347 0.000362
2 -0.968354 -0.521153 -2.146599 1.442308 -1.529652 0.301022 0.001270
2 -1.023665 -0.559330 -2.663920 -0.665109 -1.710230 -0.547704 0.001680
2 -1.576437 -0.399477 -0.679985 0.505479 -0.399620 -1.062966 0.162382
2 -2.715940 -0.906046 -1.183093 0.093164 -0.315488 -2.684370 0.000268
2 -2.190786 -0.775337 -0.436477 -0.172138 0.212832 -0.576893 0.025968
1 -1.105626 -1.342764 -0.512774 0.013319 -0.390286 -0.755791 0.121555
2 -2.255667 -0.980512 -0.432009 0.929636 -0.752361 -0.175003 0.000425
2 -1.819429 -0.816810 -0.522317 -1.598124 0.430737 -0.972856 0.001502
2 -2.726879 -0.637601 -0.694757 1.398777 1.164263 0.433022 0.003766
2 -2.844720 -0.271893 -1.524243 0.090221 -0.995421 -1.014105 0.000957
2 -1.877011 -0.143578 -1.625176 0.943105 -0.549687 0.776900 0.000200
1 -2.626664 -1.509955 -1.054957 -0.814519 -0.346872 -0.583768 -0.323193
1 -1.808366 -1.242040 -1.347033 -0.698146 1.084839 0.071935 0.193879
2 -1.403877 -0.895758 -0.623079 -1.964621 1.745940 0.070452 0.045323
1 -1.565702 -1.323512 -1.420568 1.002696 1.822016 0.146882 0.637061
1 -1.468253 -1.336112 -3.007478 -0.241963 0.841408 0.346782 -0.001517
2 -1.338345 -1.253041 -2.321950 -0.609750 1.114205 0.391496 0.003553
2 -2.630128 -0.307130 -2.133655 -0.474530 -1.368962 1.416299 0.003882
2 -2.990009 -0.320212 -0.573080 -0.045417 -0.124745 -1.430881 0.000065
2 -2.805305 -0.815349 -2.763269 1.023406 -1.104411 -0.201908 0.000166
2 -1.271383 -0.681816 -0.612105 -0.712235 -0.339917 -1.610297 0.014858
2 -1.590739 -1.405911 -1.342480 1.315650 -0.259506 0.084924 0.656695
2 -2.991222 -0.725503 -2.206978 0.580019 0.048763 -0.665868 0.002112
2 -3.026817 -0.912302 -2.846685 0.361575 -0.102223 1.295289 0.000180
1 -1.399068 -0.762611 -2.759742 -1.230309 -0.156474 1.790639 -0.001054
2 -1.744011 -0.064900 -2.718557 0.106868 -0.309443 0.433686 0.000196
2 -2.620214 -0.106025 -2.961434 0.639765 -0.621152 0.007853 0.000090
2 -1.025029 -0.297871 -0.414407 -0.633674 -1.571171 -0.149991 0.001852
2 -2.125019 -0.143400 -2.475067 0.198947 -0.846652 1.888372 0.000230
2 -0.863136 -0.854421 -0.376489 0.071195 -0.122309 1.286356 0.001951
2 -0.916332 -0.069825 -2.291628 -0.302564 0.865384 0.400812 0.000088
2 -2.252237 -0.860939 -2.986487 -0.266419 -0.990192 0.731309 0.003200
2 -1.647002 -0.916279 -0.484051 -1.135870 0.694806 -1.151267 0.000863
2 -2.658646 -0.239080 -1.432814 -0.529453 -1.613248 0.062543 0.001047
2 -0.975098 -0.545355 -0.605811 -0.774839 -0.630465 0.377069 0.000350
2 -0.954643 -0.082950 -1.215205 -0.687329 -0.262864 -0.031333 0.033926
2 -0.919220 -0.364319 -2.551718 -0.857987 1.032130 0.539923 0.235088
2 -2.991081 -1.251531 -1.388002 -0.188812 1.961750 -0.247135 0.000600
2 -1.224576 -1.320086 -1.985043 -0.136123 1.313524 0.789112 0.002817
2 -2.899789 -1.426828 -2.800419 -0.138067 0.721044 0.911644 0.001032
2 -1.315471 -0.097449 -1.708488 0.869251 -0.386352 0.110007 0.002235
2 -2.409054 -0.079503 -1.969199 0.317864 -0.557735 -0.153167 0.225904
2 -2.586953 -0.198877 -1.697094 -0.488968 -1.846747 0.724230 0.001166
2 -2.358085 -0.077858 -2.660640 0.872863 -0.763053 -0.642473 0.023752
2 -0.955456 -0.086941 -0.390451 -0.656638 -0.944077 0.992479 0.000778
2 -0.938101 -0.223333 -1.136487 -0.752788 0.569812 -1.333863 0.012459
2 -1.069705 -1.453127 -2.017986 0.391331 0.707471 -1.140842 0.002048
2 -2.160317 -1.467000 -0.989002 0.767445 0.517098 -1.918443 0.005647
1 -1.302607 -1.436466 -2.319548 -0.083514 0.848966 0.757444 -0.029587
1 -1.825747 -1.496561 -1.589528 0.704801 0.643545 0.020748 -0.028538
2 -1.043385 -1.473753 -2.210341 -0.133898 0.782497 0.331638 0.001475
2 -2.001964 -1.539529 -1.770826 0.266085 -0.334144 0.970311 0.002247
2 -2.400725 -1.485839 -0.824926 -0.097986 0.726684 0.288629 0.020582
2 -2.257381 -0.458706 -2.928533 1.445510 0.412901 0.267917 0.450233
2 -1.536961 -0.362328 -3.025112 -0.713382 0.187425 0.988120 0.000053
2 -1.959676 -1.408123 -1.167712 -1.145321 1.661474 -0.891307 0.000126
2 -1.163128 -1.229731 -2.957684 0.143389 -0.716684 1.657939 0.020910
2 -3.085901 -1.153231 -2.986703 -0.755402 -0.522197 1.474887 0.000030
2 -1.507363 -0.433238 -0.370368 -1.262688 -0.256370 -0.070719 0.000662
1 -2.013030 -0.694957 -0.337896 -0.410763 -1.163158 -0.320022 0.000251
2 -2.374144 -1.330081 -0.382465 -0.050024 -1.174135 -0.539669 0.000417
2 -1.379017 -0.097675 -0.375769 0.249039 0.184022 -0.644040 0.000116
2 -0.901538 -1.118637 -0.296868 -0.339263 -2.343202 0.403437 0.000038
2 -2.650135 -1.158596 -0.281228 0.186017 -1.181862 0.143138 0.015479
2 -2.818391 -0.266018 -0.346224 -0.882261 1.012649 -0.453775 0.037260
2 -1.978435 -1.531360 -0.348369 -0.920939 -0.310993 -0.584291 0.000002
2 -1.182001 -0.731077 -0.381689 0.621885 0.260585 -0.892002 0.000257
2 -2.571130 -0.459905 -0.345341 1.723320 -0.904810 -1.880157 0.065272
2 -1.806547 -0.663443 -0.384316 0.241926 -0.596030 -1.210110 0.035070
2 -1.747421 -0.577148 -0.278496 -0.473159 -0.636793 -0.684910 0.033984
2 -3.018482 -1.446156 -1.780813 1.250304 -0.215345 0.954086 0.000009
2 -3.073581 -0.269871 -3.011557 0.594827 0.981900 -0.012690 0.000303
2 -2.377679 -1.165080 -2.962064 1.015551 -0.794965 2.119699 0.001824
2 -3.053792 -0.645618 -0.271364 0.906898 0.850290 0.616901 0.002124
2 -1.954968 -0.413097 -2.958157 0.569998 1.720688 2.982097 0.028941
1 -3.093675 -0.879071 -1.395899 0.134498 0.505159 -0.557817 0.529268
2 -0.924652 -1.615391 -2.713812 1.321636 -1.168001 -1.260529 0.000471
2 -0.982665 -1.538888 -1.344659 0.267308 -0.216984 1.968772 0.000083
2 -2.130465 -1.561216 -0.846678 0.792370 -0.615053 -1.564873 0.006036
2 -2.911879 -1.607959 -2.966335 1.080457 -0.942095 0.375430 0.075396
2 -1.690855 -1.556343 -2.040499 -1.667596 -0.061927 -0.659831 0.000070
2 -1.056261 -1.540803 -1.667753 0.488804 0.315502 1.037238 0.000431
2 -1.161581 -1.558558 -0.283114 -0.118386 -0.598779 0.431349 0.005505
2 -2.660337 -1.566017 -1.513039 0.797697 0.590465 0.356840 0.000018
2 -2.125026 -1.555541 -1.327443 -0.894196 0.995188 0.280760 0.001435
2 -1.199467 -1.255040 -0.241493 1.063631 -0.547657 -0.237660 0.398882
2 -3.050732 -0.491187 -0.134509 0.222518 -0.169126 0.515809 0.015141
2 -2.702914 -1.030124 -0.203737 0.311563 0.286145 -0.542438 0.016513
1 -2.793814 -0.677505 -0.229235 -1.027153 -0.378129 -1.070545 0.000047
1 -1.787726 -0.280800 -0.170923 -1.082975 -0.172833 -0.341370 0.000095
2 -1.293650 -1.267890 -0.165571 0.756076 -0.613119 0.232840 0.427692
2 -1.225002 -1.395007 -0.175708 -0.530644 -0.174419 -0.600609 0.067292
2 -0.868009 -0.827137 -0.746189 -0.808164 -0.872621 -0.333691 0.001468
2 -0.875909 -0.779081 -1.253436 -0.831137 -0.203758 1.162179 0.000198
2 -2.380665 -1.616561 -2.027009 -0.089290 0.717015 1.081828 0.000106
2 -3.019625 -1.616339 -0.339998 -0.213362 1.167789 0.333389 0.001511
2 -2.837304 -1.608656 -1.214171 -0.681731 -0.203490 0.034365 0.003610
1 -2.724357 -1.585944 -0.971357 -0.496495 0.519758 -0.595971 -0.329656
2 -2.519306 -1.610477 -0.570860 -2.029488 0.167880 0.509004 0.000056
2 -1.044101 -1.556393 -1.018792 0.037946 1.587633 -0.187129 0.010237
1 -3.095031 -0.234750 -2.144756 1.013327 1.085068 -0.500953 0.011060
2 -0.919792 -1.091034 -3.104394 0.261473 0.514465 0.791225 0.004708
2 -2.064072 -0.004080 -2.793677 0.075868 1.288497 -0.073458 0.000369
2 -2.660732 0.046967 -0.774512 0.353607 1.687888 -1.202919 0.015836
2 -1.423931 -0.021312 -0.944036 -0.384968 0.069267 0.759925 0.002727
2 -1.685661 -0.028341 -0.483516 2.253182 0.006282 0.682054 0.048061
2 -2.046017 0.001378 -1.000418 -0.261276 0.383188 0.626307 0.000795
2 -2.336591 -0.055664 -1.257030 0.115686 -0.830992 0.032149 0.000418
2 -0.999407 0.007519 -1.670408 -0.493835 0.134419 0.407621 0.000043
1 -1.538292 0.010142 -0.523054 -0.225921 0.155916 0.246803 -0.027824
2 -1.752098 -0.011364 -1.177679 -1.285110 -0.158814 0.809886 0.006305
2 -1.268551 0.033288 -1.579108 -1.003502 -0.063863 0.099828 0.001859
2 -0.833044 -0.018065 -0.223076 1.309940 -0.499862 0.924477 0.000349
1 -1.810060 -0.013046 -0.975735 0.275334 -0.817748 -0.936799 0.031588
2 -1.645731 0.013190 -0.656273 -0.606178 -0.453233 -1.545024 0.010526
2 -1.396165 -0.013328 -0.658574 1.686691 -1.389276 0.814112 0.001343
2 -1.860453 -0.002240 -0.149378 -0.071248 -1.454813 0.047060 0.005441
2 -2.194822 0.037517 -0.165784 0.688835 0.849984 -0.565896 0.000029
2 -2.843223 -1.264608 -3.104429 0.423842 0.380229 1.309316 0.000205
2 -0.840154 -0.406325 -2.641286 -0.435323 -1.459085 -0.169540 0.236480
2 -3.120195 -0.740415 -2.986637 0.151830 0.481535 -0.600446 0.000146
2 -2.034604 -1.628966 -2.215890 0.605125 0.121586 0.971781 0.006110
2 -1.740343 -0.991123 -0.075305 0.085723 0.585508 1.379701 0.088312
2 -1.869348 -0.943828 -0.073192 0.363401 1.397061 0.104017 0.088229
2 -1.612865 -0.140411 -0.067413 1.452339 -0.222999 0.845270 0.056166
2 -1.486303 -0.074542 -0.070247 -0.523970 0.658537 0.346554 0.056273
2 -2.585822 -0.915682 -0.095375 1.073105 -0.482100 0.747290 0.071213
1 -1.047429 -1.159750 -0.029650 1.091265 -0.062130 0.203586 0.002371
2 -3.076859 -0.729172 -0.090203 1.247604 0.323968 -1.796051 0.001667
2 -1.228346 -1.582463 -0.109138 -0.222307 0.419322 -0.491571 0.088411
2 -2.120937 -0.565096 -0.020325 -0.691114 0.928278 -0.317846 0.001860
1 -1.614083 -0.236235 2.340758 0.316600 0.004539 -0.834771 -0.002190
2 -0.893726 -1.447894 0.869635 0.538512 -0.534028 -1.855359 0.000107
2 -1.274915 -1.291565 1.482826 0.587857 0.126527 1.028655 0.004726
2 -1.313890 -0.470445 1.932798 0.161250 -0.756314 -0.106049 0.000758
2 -1.921073 -0.725735 0.153613 0.954732 0.828103 -1.564001 0.020133
2 -2.233200 -0.318769 2.717689 1.433819 -0.021660 -0.862011 0.026876
2 -1.309752 -0.473060 0.744307 0.762596 -0.158448 -0.326637 0.175513
2 -1.260292 -0.070614 1.492322 -0.104137 0.852362 -0.987587 0.000042
2 -2.429126 -0.032470 0.886198 -0.506129 1.311701 -0.419374 0.275368
1 -2.106082 -1.352610 1.315579 -0.158472 -0.291293 -1.551770 0.007232
2 -1.874896 -1.422296 2.914788 0.990423 -0.995468 0.846568 0.002599
2 -1.376656 -0.567032 1.243273 -0.050413 0.849259 -0.429451 0.001565
2 -1.356436 -1.398278 1.634083 0.271464 -0.217632 -0.045836 0.030883
2 -2.737205 -1.543318 1.447126 -0.589669 -1.776212 -1.332857 0.094520
2 -3.008386 -0.938385 1.558308 0.107643 -1.524136 0.788997 0.009856
2 -1.097258 -0.591380 0.999014 0.166473 -0.005688 -0.413870 0.108285
2 -2.510186 -0.972432 2.630202 0.595922 -1.449766 0.835629 0.019291
2 -2.135812 -1.240230 0.981607 0.541742 0.711112 -0.298014 0.787070
1 -2.202111 -1.042454 2.792611 -1.084776 -0.805131 1.088067 0.000539
1 -2.518029 -0.652721 0.879422 -0.122676 0.310733 -0.554911 -0.000397
1 -2.848650 -0.380510 2.562931 -0.627641 -0.152909 0.115183 -1.913697
2 -1.244117 -0.086816 2.848196 0.826517 0.821282 1.479746 0.044938
2 -1.893972 -1.118394 0.761487 0.417908 0.255424 -1.411390 0.000311
2 -1.395317 -0.714559 1.950887 -0.722489 -0.374675 1.942334 0.003253
2 -1.274194 -0.552098 2.725861 -0.333828 -0.344643 -0.871203 0.030491
2 -2.708549 -0.779245 1.268211 -0.414601 -1.641548 -0.118266 0.154096
1 -1.136241 -1.097949 2.315705 -0.777377 -1.331699 -0.925461 -0.430889
1 -1.964783 -1.283238 1.793148 -1.228026 0.253754 -0.348923 0.001700
2 -1.046077 -0.974608 1.874703 1.046937 0.517863 0.647911 0.001609
2 -2.178547 -0.601872 2.281095 0.204742 0.190938 0.596468 0.001102
1 -1.189525 -1.012654 2.348193 0.478812 -0.170685 -0.054055 -0.786114
2 -2.110825 -0.492267 0.168687 0.552917 -0.054114 -1.709968 0.001493
2 -2.776104 -0.935886 1.337057 -0.937581 0.139962 -0.305281 0.225085
2 -1.823878 -1.195023 1.400020 0.995282 -0.440284 0.527668 0.000141
2 -1.636215 -0.949006 1.828801 0.157750 0.036875 -0.126668 0.176473
2 -2.667444 -0.872118 0.813707 -0.254884 -0.712531 0.395773 0.013403
1 -1.036270 -1.165974 1.837227 -1.011231 -0.575079 -0.784114 -0.138416
2 -2.143368 -0.826007 1.810746 -0.670997 -0.451291 1.197495 0.001704
2 -1.790615 -0.242908 1.776365 -0.342213 1.156170 -0.234530 0.000571
2 -1.114528 -1.068023 1.634616 0.603522 0.377308 0.383275 0.000188
1 -2.010675 -0.077074 1.458863 0.798438 0.728070 0.153924 0.000289
2 -0.963164 -0.653056 1.949644 0.471081 0.500675 -0.507894 0.000012
2 -2.616158 -0.630066 1.951180 -0.067838 -0.442668 0.364350 0.000354
2 -1.706483 -0.928357 1.537107 0.950248 0.643737 1.365544 0.000039
2 -2.988318 -0.465859 1.790097 -0.821404 0.110718 1.083890 0.000140
2 -2.978315 -0.195532 2.361704 0.747656 0.165678 0.231802 0.000738
1 -1.683351 -1.220340 1.129801 0.469410 -1.385864 -1.204326 0.000512
1 -1.834635 -1.122889 2.366621 -0.578520 0.176304 0.160906 -0.017227
2 -2.849575 -0.722613 0.850435 0.263480 1.238979 -0.796940 0.034023
2 -1.133861 -0.389393 2.137687 1.413717 -0.318144 0.675372 0.000020
2 -2.136799 -1.227307 2.302175 -0.348191 0.289265 0.753901 0.000668
2 -1.367007 -0.306355 1.632317 1.388982 -0.146641 -0.052650 0.000028
1 -1.071829 -0.427378 2.741329 1.368920 0.633304 0.613566 -0.033917
1 -1.076834 -1.333398 2.009385 0.473139 -0.152590 -0.078149 -0.040225
1 -2.774757 -0.466862 2.568567 -0.206310 -0.094870 0.913910 -1.149248
2 -2.891924 -0.260096 0.844828 -0.411287 1.019917 0.149537 0.123893
2 -2.232648 -0.139509 1.063152 0.056778 0.247196 0.605827 0.000029
1 -2.783491 -0.298424 2.538197 0.477674 0.281248 -0.400827 -1.072191
2 -2.732585 -1.270273 1.341846 -0.967626 -0.451063 -0.398527 0.000149
2 -0.963841 -0.801704 2.999906 1.382316 -0.824091 0.805811 0.017567
2 -1.256905 -0.637170 2.603261 1.081580 -0.141683 -0.191410 0.030342
1 -1.384229 -0.575908 2.129589 0.704249 0.619869 -0.480484 0.000376
2 -3.049870 -1.363050 1.751194 -0.494554 0.113298 -1.068229 0.000078
1 -1.649051 -0.999184 2.481591 0.201517 -0.621096 -1.803008 -0.106219
1 -1.284915 -1.252563 2.411393 -1.074222 0.254700 0.612274 -0.037179
2 -1.264923 -0.744340 1.194909 0.651435 0.663434 0.168907 0.006948
2 -1.757137 -0.977979 1.865698 0.470804 0.000418 0.740580 0.176476
2 -2.319407 -0.485377 0.288942 -1.111930 0.520198 -1.425430 0.000181
2 -1.706608 -1.206207 2.760192 -1.214954 -0.914219 0.998689 0.002011
2 -1.384459 -1.062931 1.966792 0.934900 1.116637 0.416395 0.000269
2 -1.539360 -1.048077 2.735109 0.303230 0.160045 -0.142177 0.006032
2 -1.163700 -1.319903 1.252881 0.567402 0.396370 -0.901955 0.001027
2 -1.963806 -0.941114 0.650774 -0.962017 0.483575 -0.072167 0.000542
2 -2.889977 -0.677443 1.825332 -0.940941 0.588122 0.661388 0.000641
2 -1.170172 -0.933662 2.497462 -0.043730 -0.393081 -1.289268 0.007198
2 -1.762817 -0.788935 0.697801 -0.583117 0.241245 -0.021882 0.000182
2 -1.918157 -0.420194 2.400836 -0.522612 0.970361 -0.412565 0.000053
1 -2.376524 -0.391357 2.407068 0.969495 0.540846 1.140416 -0.000211
1 -2.400211 -1.154181 0.977818 -0.552687 -0.313259 -0.458360 0.000439
2 -1.570934 -0.904261 0.931789 -0.408638 0.595679 0.185523 0.015288
2 -2.973713 -0.536260 1.265129 -0.030042 -0.422055 0.612498 0.001765
2 -2.325427 -0.734767 2.267636 0.250750 -0.883917 -0.167725 0.001300
2 -2.062942 -0.222112 2.307086 -0.115827 0.723394 1.048577 0.000938
2 -2.351982 -1.501694 2.549185 1.230032 -0.364026 0.026133 0.000479
2 -2.172573 -0.570810 2.760424 -0.866684 0.386802 0.202911 0.000129
2 -2.077714 -0.419371 2.110074 0.023006 -0.318923 1.084624 0.000050
1 -1.146860 -0.988807 1.347477 0.343505 -1.008545 0.949582 0.112920
1 -1.998374 -0.873851 1.978269 -0.732449 0.221745 0.138374 0.009129
2 -2.594114 -0.290233 1.831422 -0.429575 0.071995 1.106316 0.002243
2 -2.958581 -1.000525 2.192004 -0.240160 0.982696 0.046175 0.005865
1 -1.292157 -0.063877 2.290478 -0.351731 0.185434 -0.555341 -0.002578
2 -1.606355 -1.208894 1.608073 0.670252 -1.245957 0.046281 0.000193
2 -1.121001 -1.303861 1.045594 0.184043 -1.237977 -0.056452 0.000487
2 -1.295346 -0.866903 1.869812 1.030399 0.713305 -0.917763 0.001453
2 -2.810084 -0.942325 1.613879 -0.586160 0.238593 0.544475 0.000793
2 -1.849693 -0.213970 1.526656 1.557494 0.553663 -0.844040 0.000870
2 -1.460439 -0.350380 2.874324 -0.628529 -0.452908 -0.642730 0.004455
2 -2.086556 -0.770564 0.551602 0.924491 -0.052510 0.542350 0.372710
2 -2.983247 -0.967032 1.989636 -0.247163 -0.790371 0.302080 0.001232
2 -1.903182 -0.657876 2.832704 0.900231 1.072996 -0.035908 0.000196
2 -1.358992 -0.582521 1.023217 -0.166898 -0.955510 0.069645 0.000709
1 -1.665826 -0.954841 2.663015 -0.061575 -0.844698 0.272541 -0.086195
1 -1.150833 -0.190847 2.752197 -1.576026 0.746290 0.157879 -0.964500
2 -2.787230 -1.219991 1.967464 0.014691 0.388359 0.325502 0.000785
2 -2.684396 -0.375105 0.698224 0.544261 -0.598557 0.302503 0.000038
2 -1.521708 -0.794369 2.865728 0.949534 0.373610 -0.264333 0.003417
2 -1.279233 -1.108291 0.534144 -0.074771 0.061334 -2.564110 0.000134
2 -1.345045 -1.255905 1.799074 0.061416 -0.073355 0.218827 0.389785
1 -1.142978 -0.192008 2.635872 1.070533 -0.704132 -0.381218 -0.970643
2 -1.684456 -0.146800 1.415669 0.602575 -0.009116 0.355460 0.000546
2 -2.610777 -0.407910 1.687360 0.789667 0.188849 1.385839 0.002224
2 -1.254734 -0.650526 1.842686 0.301583 -0.157254 1.279029 0.002814
1 -2.044581 -1.418433 2.986779 -0.303178 -1.135316 0.030767 0.001392
1 -2.619932 -0.772272 2.582827 -0.014813 0.599525 0.821612 -0.002849
2 -1.991228 -0.734844 1.887143 -1.575520 0.254184 0.372526 0.010386
2 -1.163733 -0.637299 1.107293 -0.375690 -0.040004 -0.231560 0.114787
2 -2.920458 -1.074969 2.623187 0.983389 1.685470 0.087773 0.000013
2 -2.341991 -0.169558 2.648601 1.042668 1.034051 1.142886 0.366244
2 -2.616245 -0.757590 1.068185 -0.028886 -0.986546 0.749680 0.000756
2 -2.251666 -0.561853 0.694828 -0.628941 -0.326302 0.546711 0.000957
2 -2.930787 -1.409975 0.860210 -0.754586 -1.091738 0.624966 0.003345
2 -1.776747 -0.859680 2.808872 1.693346 1.188917 0.222505 0.037417
2 -1.461825 -1.004422 0.999288 0.194922 -0.979383 1.003783 0.011598
1 -2.644605 -0.103614 0.301162 0.333511 0.123303 -0.607213 0.000160
2 -2.207539 -1.186842 0.888935 -0.150458 -0.954364 1.716280 0.192896
2 -1.209610 -0.869188 0.637206 1.599630 1.190555 0.344937 0.013940
1 -2.062035 -1.345342 0.523847 -0.292774 -0.844579 0.107156 -0.092842
2 -1.833062 -1.347386 1.025342 -0.671310 -0.852768 1.307977 0.000318
1 -2.227298 -0.644856 0.469456 0.574118 0.064210 0.066964 -0.002938
2 -2.092570 -0.665180 0.323385 -0.226991 0.044790 -0.761604 0.002061
2 -1.639733 -1.286573 0.466034 0.165042 -0.622683 -0.928412 0.005879
2 -2.212733 -1.424117 1.205213 0.345813 -1.023387 2.229760 0.007819
2 -2.812016 -1.236173 0.797109 0.909782 0.287499 0.759470 0.022585
1 -2.990330 -1.406625 0.538532 -1.466096 -0.625635 0.854757 -0.002402
1 -2.681919 -0.088085 0.933902 -0.608715 1.079088 0.651472 0.021567
1 -2.086190 -1.553199 0.254341 1.720497 -0.472780 -0.164590 -0.464784
2 -2.157761 -0.836615 0.477923 -0.331009 -0.197473 -0.814051 1.484110
2 -1.964291 -0.296464 1.151071 -1.020609 -0.914761 1.179641 0.218282
2 -1.988899 -0.434355 0.504180 -1.526436 0.210364 0.111343 0.139747
2 -2.205682 -0.290409 2.443782 0.334016 -0.538772 1.459430 0.001587
2 -2.551635 -1.349130 3.034410 -1.178998 0.188858 0.817325 0.003775
2 -2.674405 -1.518935 1.918193 0.400255 -0.740882 0.104289 0.000040
2 -1.525568 -0.895897 0.758918 0.754926 1.834984 -0.487349 0.003781
2 -2.564815 -1.334069 0.721666 0.395005 0.624223 0.507326 0.000064
2 -2.661752 -0.956423 1.285147 -0.291237 0.776631 -0.611262 0.224560
2 -2.897396 -0.762528 1.341502 -0.801128 1.482408 1.608814 0.002128
2 -2.478001 -0.700081 2.105379 0.232108 1.502426 -0.772394 0.000575
2 -2.931557 -1.141651 2.093395 -0.070722 -0.244191 -0.872192 0.006316
2 -1.314805 -0.976017 3.114920 0.391657 1.147104 0.984522 0.029120
2 -0.980864 -1.233501 1.957708 -0.837956 0.499811 -0.341790 0.365598
2 -1.481462 -1.237235 0.419076 0.038971 0.307254 0.339733 0.019937
2 -2.426814 -1.462924 1.307693 -1.142149 -0.889298 0.230820 0.032266
2 -2.361570 -0.289819 2.640947 1.162997 0.154379 -0.434563 0.390581
2 -1.899171 -0.023695 2.511186 1.212021 1.307297 -1.225582 0.001043
2 -3.043948 -0.588087 1.436525 -0.523994 0.481610 -2.336318 0.001715
2 -1.518131 -1.282198 1.374321 -0.625866 -1.959284 0.862905 0.034455
2 -2.080009 -1.053960 2.399052 0.312078 -1.932616 -0.117151 0.000713
2 -1.232982 -1.132435 1.323934 0.306155 0.201428 0.173051 0.008190
2 -0.962457 -0.913511 2.610751 0.374742 0.420214 0.430719 0.607594
2 -3.056475 -1.400352 0.292765 0.729825 0.555200 -1.429189 0.109680
2 -3.088426 -1.314014 2.546662 -0.368049 0.152799 -0.057448 0.206671
2 -2.452522 -0.707662 0.442187 0.073923 -0.810711 0.579016 0.000152
2 -1.051351 -1.024882 0.475631 0.341465 -1.194442 -0.417015 0.000099
2 -2.761065 -0.835344 0.583574 0.230530 0.318190 0.493296 0.000230
2 -2.709515 -0.719100 0.786508 0.185365 0.813519 0.928225 0.036056
2 -1.242112 -0.208327 0.763843 -0.303209 -0.012597 1.131430 0.000077
1 -1.425507 -1.221407 0.269813 0.088015 0.503220 -0.496686 0.058561
2 -2.712770 -1.372308 2.950630 1.120023 -1.163026 0.417459 0.002937
2 -2.938460 -0.441910 3.046140 0.343228 0.293274 0.307373 0.005652
2 -2.157924 -0.382229 0.718385 1.442198 0.271735 1.349143 0.000932
2 -1.445821 -0.728870 1.344108 -0.168862 -1.447623 -0.531884 0.001138
2 -1.693864 -1.446553 1.241046 -1.779599 -0.746770 0.693628 0.000639
1 -1.436865 -0.919152 1.476327 -0.719715 -0.996986 -0.564041 -0.003207
2 -1.967475 -1.237236 1.978484 0.437261 0.708795 0.378144 0.001702
2 -2.927402 -0.683102 1.075489 0.379035 0.791340 0.953147 0.001852
2 -1.987134 -1.017539 2.739921 -0.744279 -1.093630 -0.679254 0.005623
2 -1.615462 -1.009221 0.482329 -0.108428 1.467759 -0.627473 0.032369
2 -1.416056 -1.114983 3.099084 1.618392 1.047315 1.366636 0.009890
2 -2.566024 -1.089152 2.717505 -1.528536 1.340272 0.359034 0.019134
2 -2.878334 -1.497059 3.110376 0.075011 -1.056487 1.042137 0.003451
2 -1.005439 -0.951539 3.033499 -1.345141 0.298153 1.224002 0.070842
2 -2.426394 -1.020378 0.210134 -0.574822 1.203383 -1.684242 0.000314
2 -1.178756 -0.959717 3.045070 -0.464927 -0.601618 0.292919 0.028464
2 -1.188413 -0.619400 1.489999 -0.868938 -0.898884 0.415904 0.000324
2 -2.090841 -0.238051 0.285582 -1.105477 -0.737546 -0.061230 0.000143
2 -1.964887 -0.140544 2.777268 0.690373 -0.234916 -0.303086 0.000463
2 -1.342020 -0.480386 0.618833 0.784118 -1.033386 -0.989579 0.175514
1 -2.762745 -0.674104 1.210438 -0.090194 -0.802578 -0.770494 0.148310
2 -0.943806 -0.663004 0.599493 -0.040096 -1.279089 -0.729549 0.139274
2 -1.290176 -0.746679 0.572202 0.985936 -1.914512 -1.091059 0.013835
1 -1.627708 -0.369945 1.733735 -0.191579 -0.882996 -0.126932 -0.000667
2 -2.329071 -0.764028 2.761736 -0.956454 -0.341789 -1.003312 0.000086
2 -2.960742 -0.350418 0.773986 0.363212 0.885705 0.208778 0.123303
2 -2.942205 -0.823890 0.938557 -0.161561 0.684873 0.970181 0.012481
1 -1.416418 -1.041859 2.936444 0.434178 1.511682 0.487969 0.001854
2 -2.392725 -0.223286 3.100974 0.222901 0.843983 1.327065 0.000171
2 -1.053498 -1.015526 2.284046 0.357675 0.325563 1.007598 0.435804
2 -2.897850 -0.547096 0.541094 0.701631 -0.861050 0.487473 0.000050
2 -2.021153 -0.976841 2.905386 0.094533 -0.205945 -0.613362 0.006208
2 -1.140230 -0.950221 1.218262 -0.794083 -0.383387 0.778343 0.109278
2 -1.190615 -0.393804 2.554561 -0.997717 0.075015 0.033990 0.000661
1 -2.987829 -1.118208 1.143278 0.405474 0.729116 0.121906 0.000007
1 -2.505164 -0.472501 2.885936 -0.747859 -0.518017 -0.736704 -0.001270
2 -1.267645 -0.230857 2.869832 1.453101 -0.199303 -0.461151 0.047977
2 -2.971166 -0.321448 1.011188 0.276779 -0.927174 -0.515915 0.133458
2 -1.700515 -0.785565 2.911685 -0.196670 0.372074 -0.301530 0.039145
2 -1.788853 -0.712590 0.468877 -0.791035 -0.540540 1.052063 0.000114
1 -1.428583 -0.188306 2.938262 0.163447 -0.772250 -0.086361 0.002645
2 -1.927329 -0.179083 1.184124 -0.772879 0.070105 1.047799 0.218288
2 -2.842308 -0.294834 1.029807 -0.532700 -0.974304 -1.642636 0.133284
2 -2.114019 -0.477170 0.505769 0.331884 -1.469234 -0.700073 0.140669
2 -2.418903 -0.413803 2.005762 0.259037 -1.195755 1.898719 0.000036
2 -1.433981 -0.212320 0.592425 0.087294 -0.759939 0.401092 0.000065
1 -1.137277 -1.434683 0.368969 -0.660239 0.304022 0.721165 -0.028060
2 -1.475567 -1.252199 1.228955 -0.337027 0.599342 -1.391417 0.021992
2 -0.979464 -1.313321 2.301734 0.467104 0.282680 -0.063762 0.000053
2 -2.110239 -1.337984 1.041015 -0.175138 -0.552042 0.287039 0.595369
2 -1.432360 -1.286782 1.877601 0.371966 -0.278283 -0.000314 0.389477
2 -1.650947 -1.357451 1.428246 0.915300 0.619543 0.158324 0.013117
1 -1.017841 -0.640237 0.753164 0.438957 0.840872 1.010719 -0.131153
2 -1.030667 -0.856119 0.824651 -0.904913 0.081820 0.240681 0.017700
2 -2.768180 -1.236747 1.732008 1.348940 -0.524160 0.086739 0.005130
2 -3.042834 -1.472659 2.620300 0.173479 -0.473253 1.271389 0.003463
2 -2.958267 -0.366948 2.778374 -0.450538 -0.815745 -0.063040 0.000135
2 -1.856694 -0.160901 2.257520 1.590770 -1.151828 0.005734 0.042154
2 -2.832391 -1.231768 1.569599 1.034652 -0.696664 -0.286000 0.005044
2 -2.679695 -1.224833 2.452298 1.019292 1.391783 2.048164 0.000026
2 -1.364838 -1.438738 1.428018 -0.860615 -0.711245 0.264401 0.074035
2 -1.636938 -1.217310 2.583507 -1.530999 1.655244 0.419235 0.001987
2 -0.966115 -1.093779 2.930152 0.430614 2.045112 0.250331 0.004550
2 -2.721723 -1.477806 2.342437 -1.886479 0.057159 -1.469431 0.000030
2 -2.839412 -0.725538 2.879076 -0.482395 0.347938 -1.088705 0.000030
1 -1.016199 -0.560917 2.990296 0.051749 1.459777 -0.318122 -0.012745
2 -2.267307 -0.380493 2.967806 0.410178 -0.180033 -0.788645 0.000188
2 -2.879529 -0.108086 2.195711 -0.575476 -0.485412 -0.332231 0.000755
2 -1.796120 -0.057575 2.341467 0.815639 0.197113 1.265372 0.042725
2 -2.017034 -0.174336 0.854092 -0.129496 -0.938982 -0.334724 0.000039
1 -0.965140 -0.778618 0.661195 -1.037752 -0.516255 0.842678 -0.002484
1 -0.938104 -1.303936 1.864561 -0.105559 -2.870591 0.607143 0.159209
2 -0.913248 -0.221091 2.534544 -0.676879 0.284882 -1.024217 0.000321
2 -0.871795 -1.135563 2.070185 0.454896 0.301173 1.153573 0.006333
2 -2.936911 -1.148926 0.820487 1.225986 0.949850 -0.598830 0.022288
2 -1.836798 -1.065394 2.945512 0.615017 -1.324168 -1.305004 0.000738
2 -2.794456 -0.068088 2.397723 0.408891 -0.641639 -0.353180 0.000514
2 -0.990769 -0.715988 1.493293 -1.467516 1.527199 0.060251 0.000357
1 -0.997932 -1.239676 2.635928 -1.461447 0.530680 -0.290596 -0.003297
2 -2.243449 -1.439750 0.196816 -0.457613 0.995783 0.452011 0.001499
2 -1.221586 -1.500440 0.780424 0.336036 0.190833 -0.285315 0.000012
2 -2.568359 -1.457735 0.458861 -0.114039 0.653465 -0.021106 0.002858
2 -2.432173 -1.459461 2.342544 0.141309 0.572682 -0.495291 0.000244
2 -3.079027 -1.509315 0.905598 -0.089645 0.365202 -1.021206 0.006560
2 -1.494220 -0.611751 2.949432 -1.217096 -0.460010 -1.403642 0.000939
2 -2.713629 -1.156035 0.192127 -0.999435 -0.151270 -0.488954 0.000052
1 -2.026010 -1.488597 0.362978 0.280181 -0.652479 0.357751 -0.523278
1 -2.130573 -0.912273 0.401015 -0.331193 1.311942 0.826782 1.106116
2 -2.582800 -1.488349 0.276996 -1.301138 0.231294 -0.005893 0.003708
2 -1.316536 -1.301669 0.213799 -0.445609 0.346871 0.369524 0.172778
2 -2.829671 -0.985464 0.383071 0.007069 -0.998418 1.319132 0.000111
2 -1.573646 -0.914296 0.374790 1.121640 -0.275788 1.980383 0.032327
2 -2.908412 -0.713427 1.617653 1.760668 0.516721 -0.400652 0.000711
2 -2.780853 -1.390751 0.461842 0.874444 1.098320 -0.621396 0.000545
1 -1.879998 -1.438047 0.535156 0.870835 1.022098 -0.692259 -0.081340
2 -1.211926 -1.440949 1.629392 -0.698114 0.960372 0.039299 0.029554
2 -2.576025 -1.462618 1.317120 0.091580 0.846282 0.505060 0.032432
2 -1.840068 -0.090833 2.943122 0.770968 0.065663 -1.616615 0.000449
1 -1.949920 -0.806012 3.081432 0.324260 0.079565 -0.455861 0.000109
1 -0.914173 -0.197166 0.301824 -0.867018 -0.120722 1.795877 -0.023987
2 -0.860311 -0.952788 3.037000 0.640581 0.205551 -0.575534 0.051504
2 -2.796962 -1.489156 1.684079 -0.761894 1.007476 0.516791 0.000576
2 -3.083248 -0.157012 0.599354 0.468262 -0.397091 -1.214383 0.000063
2 -0.891851 -0.932562 0.820743 -0.588543 -0.343978 0.441993 0.016047
2 -0.907034 -1.438312 1.883041 -1.057016 0.736200 1.634664 0.076198
2 -0.922092 -0.947456 2.506304 -1.004574 1.527411 -0.875305 0.607603
2 -2.304175 -1.500422 3.107432 -0.038134 -0.148912 -0.259499 0.002488
2 -3.060560 -0.579775 0.747868 1.158619 -0.998197 0.530583 0.059385
2 -1.310748 -0.278758 3.109912 0.912230 1.083850 -0.254316 0.000795
2 -1.161280 -1.554890 2.945372 0.257966 -0.247118 0.456812 0.162755
2 -2.192298 -1.605849 2.998180 -0.092303 -1.674181 0.472488 0.047152
2 -2.896810 -1.580389 0.992704 -0.977929 -0.253991 0.524903 0.002870
2 -1.682891 -1.515859 2.340164 -0.288831 0.696620 -1.108834 0.068900
2 -2.431846 -1.608659 0.322554 0.513273 -0.978040 -0.370530 0.001744
1 -1.282196 -1.576003 0.478963 0.542007 -0.064809 0.365947 -0.028072
2 -1.490995 -1.562273 1.102102 -1.245208 -0.015510 0.034315 0.000041
2 -2.671353 -1.547992 0.842907 1.762701 0.501141 0.433642 0.000327
2 -2.858415 -1.586935 2.835440 -0.414081 0.055555 0.280688 0.000036
2 -1.820025 -1.520038 2.371224 -1.517990 1.572480 -0.146989 0.066686
2 -2.151627 -1.593059 2.591171 -0.577596 1.736934 -1.548143 0.000376
2 -2.590608 -1.580827 1.615825 -0.067929 0.416992 -0.913740 0.000501
2 -3.051055 -1.563587 3.109384 -0.325107 0.860977 1.330622 0.002802
2 -1.737990 -1.585234 1.611741 -0.417397 0.498172 1.093822 0.000621
2 -1.501315 -1.604471 2.674441 1.013017 0.264449 0.214008 0.002186
2 -1.512343 -1.603376 1.442576 0.687633 0.267829 0.075553 0.098408
2 -0.927579 -1.592375 1.175959 -0.147853 0.865334 1.025632 0.000232
2 -1.626835 -1.594625 2.535720 1.010195 0.652931 -0.172152 0.011967
2 -2.533022 -1.613853 1.005371 -1.393064 0.337914 -0.421589 0.001369
2 -1.381092 -1.573406 1.463267 -1.323985 1.280383 -0.973439 0.167857
2 -1.640559 0.012133 0.251644 0.494602 0.160702 -0.233428 0.001998
2 -2.043416 -0.004844 0.305323 1.042892 -0.379038 -0.321615 0.000456
2 -1.120891 -0.033729 1.024269 0.926286 0.384112 -0.226800 0.190658
2 -2.387362 -0.011139 0.770345 0.082815 1.120228 -0.375328 0.275330
1 -1.439314 -0.035633 1.780794 -0.426608 0.187639 0.324851 0.017296
2 -2.203024 -0.034196 2.529403 0.308791 0.546589 0.337826 0.003316
1 -1.806995 -0.012403 1.960403 -0.750644 0.267634 -0.004763 -0.781100
2 -2.480901 -0.054503 1.472669 -0.743514 -0.711499 -0.790234 0.000040
1 -1.839282 0.010919 2.078617 -0.870909 0.432126 -0.269249 -0.779876
2 -2.582984 0.016059 2.742542 -0.894740 -0.003872 0.588563 0.000005
2 -1.340564 -0.016567 1.098898 0.701897 -0.349684 -1.500345 0.000268
2 -2.976939 -0.029977 1.081534 0.432066 -0.478496 0.883626 0.000024
2 -1.614186 0.047843 0.922274 -0.075553 0.040830 -0.794232 0.103648
2 -1.044393 -0.000135 2.369886 0.707119 -1.543700 0.169478 0.000083
2 -1.479653 0.040946 0.906790 0.723729 -1.042580 0.901009 0.103746
2 -3.094023 -0.916078 2.379181 1.557923 0.713975 -1.233017 0.000246
2 -2.731741 -0.826450 3.107491 0.291278 -1.156754 -1.574804 0.001189
2 -1.288930 -0.607117 0.131479 0.173258 0.386052 -1.123139 0.536977
2 -1.658654 -0.593707 0.097130 0.099869 -1.885650 -1.515285 0.000083
2 -2.789384 -1.456821 0.114013 -0.557310 0.636042 -0.265848 0.000130
2 -3.008541 -1.320068 0.133275 -0.190315 1.375335 -0.925696 0.002578
2 -3.102791 -0.167191 0.062528 -0.247736 -0.152762 -0.811236 0.180609
2 -1.217342 -0.535004 0.071066 0.122279 -2.050243 -0.667168 0.536976
2 -2.956215 -1.027466 0.163708 -0.269671 0.881054 0.173257 0.135694
2 -2.070088 -0.698882 0.118271 2.129533 0.464369 0.120563 0.022029
2 -2.008775 -1.380649 0.081181 0.322960 0.517132 0.149566 0.002221
2 -1.346046 -1.216244 0.116355 -0.216536 -1.440593 0.074844 0.137331
2 -3.072496 -0.963784 0.162776 -0.839088 0.604188 0.694577 0.135940
2 -0.949985 -1.147342 0.167909 0.443877 0.524333 0.955842 0.006136
2 -1.289237 -1.525524 0.000865 0.653652 0.231961 -0.237829 0.083996
2 -1.094492 -1.338579 0.005172 -0.057910 -0.133785 -0.717730 0.002320
2 -1.868781 -1.519487 0.061851 0.739859 -0.393865 -0.341635 0.001475
2 -2.294558 -0.827219 0.019998 0.366734 0.831441 -0.402408 0.000059
1 -2.532281 -0.960729 0.025997 -0.211420 -0.394887 0.029026 0.069417
2 -2.194928 -1.478974 -0.004747 -1.146793 -1.964509 -0.287490 0.001167
1 -2.301557 -1.293270 -0.001022 1.366207 2.007727 0.048033 -0.001100
2 -3.034725 -0.494638 0.024619 -0.954425 -0.234913 0.620146 0.014324
2 -2.631405 -0.675843 0.055311 0.753151 0.321760 1.227091 0.000023
1 -0.983005 -0.138488 0.085608 0.091083 -2.329511 0.569303 -0.024816
2 -1.598417 -0.825840 0.033779 -0.108683 0.423633 1.245706 0.000172
2 -1.830473 -1.308862 0.016605 0.261388 1.222088 0.728541 0.001163
2 -1.354209 -0.027261 0.110640 0.119096 0.526921 0.961277 0.000211
2 -0.862688 -1.515039 0.152858 -0.973879 -0.536968 -2.093904 0.000216
2 -0.843856 -1.125520 1.654872 -0.572861 -0.973101 -0.249246 0.000068
2 -0.834212 -0.525658 2.749975 -0.234609 0.172754 -2.078043 0.000378
1 -1.719701 1.062350 -1.664923 -0.827637 0.859184 0.731854 -0.021906
1 -2.367861 0.562797 -1.855652 1.127562 -0.860056 0.171243 0.008555
2 -2.740110 1.373885 -1.569281 0.065410 1.271087 0.092320 0.010227
1 -1.109171 0.318250 -0.406804 0.430760 -1.453541 0.398307 0.002029
2 -3.023506 0.272759 -1.006275 0.125997 -1.071742 1.439300 0.000703
2 -2.632736 0.980959 -1.955864 0.086538 0.096235 0.759505 0.100079
2 -2.500220 1.271693 -1.695709 -0.261861 -0.209050 -0.315284 0.058302
2 -1.068986 1.233322 -1.840832 1.394306 0.768358 -1.548768 0.131605
2 -0.925133 0.306688 -1.599195 0.412211 -0.221742 -1.270942 0.002776
2 -2.147955 0.319149 -0.356082 -0.542608 -0.571064 0.150136 0.006317
1 -0.944859 1.460511 -0.068257 0.653837 0.596364 -0.017808 -0.006994
2 -0.895193 0.640731 -0.325805 0.925771 0.231088 0.097355 0.000655
2 -2.398479 0.387837 -1.585338 0.274465 -0.147853 -0.878626 0.001925
2 -1.971639 0.625900 -0.341142 -0.955445 0.794211 -0.083552 0.016999
2 -1.660429 1.325096 -2.637898 1.122667 1.069616 -0.709164 0.000046
2 -1.981210 0.948577 -0.854005 0.361602 0.105111 -0.630706 0.003634
2 -2.214157 0.371127 -0.205800 -0.565635 -0.997030 0.988222 0.033745
2 -1.337035 1.340079 0.049991 0.197937 0.236219 1.293714 0.015588
2 -3.063057 1.450102 -0.765232 -0.507649 0.523997 0.014837 0.003561
2 -2.354034 0.733793 -0.225585 0.373195 -0.129409 -0.108496 0.007212
2 -1.852986 0.974207 -1.262185 0.468916 -0.389773 0.502712 0.000337
2 -1.642272 1.083370 -2.095391 -0.737935 1.066870 1.098290 0.000339
2 -3.121222 1.178853 -1.204976 -1.309278 0.040555 0.085642 0.001866
2 -2.631507 1.064895 -2.706590 0.636024 0.338827 -0.098839 0.000634
2 -1.571867 1.417895 -2.937759 -1.234771 0.178229 -0.960116 0.000022
2 -2.161655 1.040535 -2.442916 0.190520 -0.327884 -1.659515 0.094984
2 -2.936408 0.474419 -1.369055 -0.041567 -0.495418 0.766399 0.000006
2 -1.654204 1.063978 -1.203673 0.071241 -0.015080 0.351536 0.003809
2 -2.445804 0.260362 -0.605606 -1.735740 -0.779431 1.109223 0.000058
2 -1.376537 1.122302 -1.864128 0.589655 0.336065 -1.619524 0.001257
2 -2.197228 0.418342 -1.176520 -0.200782 0.253017 -0.232095 0.001110
1 -2.977501 0.578826 -2.116747 -0.191261 -0.394542 0.542971 0.000008
2 -2.493570 1.110496 -2.557079 0.124422 1.683595 -1.059219 0.003121
2 -0.861076 0.822240 -2.692988 0.319861 0.886947 0.107456 0.004933
2 -2.500204 1.250485 -0.377916 -1.265831 0.935431 0.130796 0.000502
2 -2.977249 0.522138 -1.691216 -0.130603 0.016400 0.430573 0.000499
2 -2.360232 1.084031 -1.361057 0.113331 0.251739 -0.896814 0.000163
2 -1.825250 1.056860 -1.515355 -0.867905 -0.335286 -0.920372 0.081033
2 -2.222100 1.384915 -2.386835 -0.205014 0.130154 1.166029 0.000058
1 -2.807447 1.138247 -2.035501 0.291251 -0.491479 -0.269137 -0.840791
2 -1.173550 1.193016 -2.107351 0.980979 1.130939 0.323020 0.000021
2 -1.538406 0.273882 -1.362228 -0.179885 -0.905624 0.479194 0.000161
2 -1.931654 0.631941 0.013089 -1.072009 -0.208855 0.904842 0.047804
2 -2.835933 0.489671 -2.545753 -0.946002 -0.535043 -0.267881 0.001376
2 -1.694687 1.001641 -0.149746 0.530289 -0.235634 0.532287 0.012959
1 -1.326759 1.511047 -1.315051 0.746234 2.022809 -0.307102 -0.003335
1 -2.754023 1.223039 -1.965168 0.200550 0.141345 0.598554 -0.805187
2 -2.032024 0.801445 -0.620464 0.473852 -0.135108 -0.805628 0.000392
2 -2.550904 0.491841 -0.077679 0.620582 -0.146028 0.376051 0.083150
2 -2.452353 0.979415 -1.773293 0.033407 0.869788 0.036305 0.001814
2 -1.424322 1.297223 -1.433926 0.344798 1.572167 -1.173788 0.014653
2 -2.428341 0.512616 -2.454535 -0.947207 0.254360 -0.202804 0.003680
2 -1.418499 1.053526 -0.666765 -0.973412 0.245053 -0.370670 0.096490
1 -1.789400 1.080837 -0.740016 -0.019544 0.483825 0.762526 -0.007386
2 -1.088534 0.988241 -1.203746 0.562691 -0.634649 0.559172 0.000010
2 -1.890166 0.887607 -2.410050 -0.478172 0.506288 -0.903821 0.000771
2 -2.412808 1.499688 -0.926682 1.005917 0.666839 1.411526 0.000767
1 -3.008349 0.832288 -3.104064 0.060641 0.525335 -0.427569 0.000335
2 -2.670243 0.364602 -0.717898 0.008845 -0.815346 0.342176 0.099761
2 -0.995104 1.329394 -1.786248 0.609898 0.290475 -0.033731 0.134947
1 -1.964003 0.407598 -2.777152 1.541799 0.379475 -0.037574 -0.000709
2 -2.705328 0.309540 -1.197990 -0.578859 -0.767185 0.726367 0.000171
2 -2.365622 0.415231 -1.784922 -0.326487 -0.193512 0.578006 0.011629
2 -2.495486 1.033154 -1.178977 0.815930 0.378305 -0.115226 0.000162
2 -2.550173 1.268054 -0.634807 0.011346 1.270685 0.853191 0.001010
2 -2.454169 1.053525 -0.630948 0.319582 0.947469 0.925263 0.000252
2 -2.706320 1.062051 -1.615549 -1.729365 0.322277 -0.044379 0.000541
2 -1.227281 0.569375 -0.883794 -0.632473 -0.264486 -0.069511 0.015679
2 -1.856857 0.210305 -1.984538 1.068459 -0.593506 -2.277024 0.009841
2 -1.409894 0.640243 -1.322326 1.040788 -0.200225 -0.249449 0.000412
2 -1.601111 0.897254 -1.162129 0.556227 0.263457 -0.213959 0.005032
2 -2.536637 0.539782 -2.311544 -0.808897 0.024301 0.221754 0.366436
2 -1.974465 1.073320 -2.381954 0.370509 -0.147472 -0.436331 0.002817
2 -1.531331 0.983374 -2.267158 -0.319468 0.850296 0.192975 0.000208
2 -2.373878 0.751030 -1.450469 -0.305365 0.050136 -1.066623 0.000782
2 -2.141752 1.113991 -1.952830 0.069632 0.524656 0.283125 0.002195
2 -0.992450 0.489970 -0.184023 2.527455 -0.424922 1.013753 0.000460
2 -1.197433 0.379362 -2.877787 1.345142 -0.479987 -0.396128 0.000040
2 -1.420514 0.807991 -1.727525 0.812438 -1.009527 0.711712 0.022778
2 -2.657391 0.982121 -2.089663 -0.851682 -0.670902 1.073974 0.099702
2 -1.066073 0.775709 -2.187426 -0.114715 -0.806990 -0.116059 0.000278
2 -1.284692 1.252095 -1.370914 0.408464 0.074669 -0.977656 0.014595
1 -1.702810 0.809049 -3.050133 -0.487297 -0.844580 -0.274427 0.005275
2 -2.822661 1.391925 -1.710409 -0.281134 1.154299 0.084229 0.010228
2 -2.331004 0.591121 -2.190403 -1.221444 -0.006939 -0.738115 0.007507
1 -2.377801 0.571163 -2.982095 0.248940 1.021123 -0.733445 0.000472
2 -2.898047 1.219307 -2.762778 0.741863 -0.698189 -1.053341 0.017471
2 -1.686054 0.503159 -1.767274 0.391865 -0.263968 1.259539 0.000269
2 -2.065529 0.800331 -1.923832 1.492841 -0.192922 -0.995568 0.000087
2 -1.141738 0.665743 -2.005896 -1.267056 0.693956 -0.987488 0.058900
2 -1.964789 0.594408 -1.022633 -0.439650 -0.773670 0.390589 0.000119
2 -2.399713 0.868172 -2.359464 -0.246402 0.196350 1.204022 0.001000
2 -0.983969 0.415318 -1.204740 1.079049 -1.116399 0.013580 0.106949
1 -2.956809 1.461082 -2.684910 0.621367 1.283851 -0.256581 0.006994
2 -2.082822 0.540585 -1.365196 -0.569719 0.363940 0.914756 0.000292
2 -1.050912 0.422627 -2.278138 1.219723 -0.301259 0.464363 0.000016
2 -1.049068 1.489689 -2.402620 1.035106 1.440811 -2.277493 0.012024
2 -2.277374 0.221146 -1.351648 -1.589831 -1.091781 -0.627029 0.000092
2 -1.840203 1.312324 -2.414844 -1.578707 0.368926 -0.853020 0.141522
2 -2.436430 1.091014 -1.943956 1.203317 0.328495 0.665135 0.003184
2 -3.056678 1.415629 -1.545443 -0.046710 1.038316 0.148862 0.000132
2 -1.620487 0.742333 -1.474311 1.402948 -0.160234 1.516193 0.007794
2 -2.139515 1.075725 -0.550684 0.185435 -0.208297 -1.358014 0.001105
2 -1.384666 1.063449 -1.200518 0.453632 0.497223 0.477026 0.000134
1 -1.097186 1.108169 -2.750290 0.983152 -0.072743 -0.560537 0.000702
2 -1.837144 0.681211 -2.261086 0.811994 0.400598 0.058701 0.000212
2 -2.766482 0.790728 -0.744120 -0.096778 0.262639 1.595628 0.000487
2 -2.663162 1.266059 -3.029467 -0.156228 -0.036280 -0.138608 0.000330
2 -1.468191 0.879030 -2.939493 0.903632 0.220131 1.960783 0.002581
2 -2.317369 0.553420 -1.445791 0.041441 -0.283032 -1.818877 0.016362
2 -0.872365 0.994975 -0.290956 1.607112 1.383956 0.731089 0.000644
2 -2.805245 1.432729 -1.290286 0.326158 0.599902 -0.102762 0.002614
2 -2.014518 0.546040 -0.628465 0.175274 1.016965 1.036890 0.000102
2 -1.445846 0.955773 -1.764732 0.570723 -0.811306 1.356613 0.024512
2 -2.388695 0.940704 -0.084182 -0.234080 0.801036 0.676351 0.049234
2 -2.261930 0.824032 -0.773207 -1.134658 0.138722 0.513506 0.000355
2 -1.952060 0.573736 -2.435692 -0.189571 -0.731643 -2.174160 0.000148
2 -2.005512 0.472004 -0.308923 0.801146 -0.656025 0.944080 0.013986
2 -2.503696 0.825636 -0.700989 0.872424 0.387957 -0.768588 0.000206
2 -1.921234 1.148782 -1.560371 -1.160642 0.711945 0.836345 0.769807
1 -1.537496 0.332314 -1.764926 -0.645062 1.144335 -0.409914 -0.009840
1 -2.912696 0.650838 -2.624003 0.521099 0.290929 0.579237 -0.230277
2 -2.630366 1.296672 -1.924607 -0.782922 -0.035943 1.473342 0.032200
2 -2.104724 0.808147 -0.967509 -0.157911 -0.643184 -0.740050 0.000445
2 -2.087671 0.858142 0.133800 0.022184 -0.812352 1.562492 0.105459
2 -1.407786 0.674141 -0.279224 -0.619153 0.067370 -0.187916 0.000120
2 -1.816766 0.690890 -0.408123 -0.671818 0.376934 -0.620095 0.028502
2 -1.127353 0.663712 -0.233560 0.885415 -0.523939 -0.017698 0.000378
2 -2.863416 0.988683 -0.221357 -0.155660 -1.823737 -0.806855 0.019531
2 -1.429077 1.170248 -0.736536 0.256105 0.747415 -1.475322 0.096477
2 -2.388586 0.884830 -0.295433 0.501236 -1.711940 -0.276301 0.099525
2 -1.903107 0.815999 -0.420767 -0.226536 0.806160 -1.081234 0.025747
1 -1.809012 1.054165 -0.454052 -1.103764 0.407651 -0.464470 -0.008631
2 -1.345194 0.781149 -0.062334 0.240785 -0.888110 -0.052416 0.000134
2 -2.764565 0.976941 -0.640631 -1.867295 0.928413 -0.960854 0.000662
2 -2.905346 1.019647 -3.053140 -1.026323 -0.985060 -0.616314 0.000470
2 -1.588233 0.999703 -0.442414 -1.017072 0.035059 0.756575 0.000227
2 -1.338474 0.660442 -1.832713 -0.670201 -1.196337 2.000684 0.010234
2 -1.523338 1.039540 -3.014439 -0.473491 -0.628440 -0.730155 0.002721
2 -1.235743 0.907090 -2.507389 0.151445 -0.877040 -0.681329 0.000305
2 -3.021901 1.337394 -1.174819 -0.052923 0.185530 -1.084946 0.001904
2 -2.713052 0.798694 -2.501102 -0.486127 0.579486 0.944643 0.000056
2 -2.533608 1.106644 -0.217951 0.282394 1.025783 -0.475037 0.019995
2 -2.203224 0.901690 -2.819827 -1.560418 -0.936198 0.226773 0.003941
1 -1.140670 0.822230 -1.770129 -0.642757 -1.251706 0.798234 -0.221454
2 -1.009690 0.776359 -2.977593 0.554179 0.266210 -1.237965 0.000036
2 -1.273577 0.330732 -0.671697 -0.575732 -0.156892 0.553716 0.000119
1 -2.262973 0.966945 -1.931508 1.638050 -0.047412 1.220716 0.001526
1 -1.471209 0.499475 -0.876504 0.861808 0.753039 0.437443 -0.005175
2 -2.803617 0.418813 -1.754131 0.426092 0.385971 0.449417 0.000497
2 -1.658191 0.817280 -1.328463 0.752727 0.718875 -0.933375 0.009326
1 -1.352103 0.470982 -1.201026 -0.325571 0.300928 -0.557368 -0.000980
1 -1.400111 0.580925 -2.420910 0.089883 0.605762 0.031202 -0.012490
2 -2.289812 0.720831 -2.437986 1.039967 0.268275 -0.667840 0.001073
2 -1.447763 0.731230 -0.905295 0.638209 1.157100 -0.365312 0.000490
2 -2.981025 0.898886 -1.854135 -0.836252 1.377836 -0.124027 0.000049
2 -1.174716 0.383419 -1.165307 -0.681002 -1.834853 -0.449161 0.002133
1 -1.222328 0.761926 -1.896046 1.538704 1.051070 0.018627 -1.191847
1 -1.255930 0.757348 -2.004103 0.490815 -0.794948 -2.071356 -0.966801
2 -2.461366 1.220089 -2.857330 1.311520 0.830673 -0.474231 0.000172
2 -2.221235 0.468129 -1.539305 0.482739 0.682665 -0.204217 0.016541
2 -2.631446 0.890008 -1.753437 -0.001682 1.810638 0.282036 0.001773
2 -2.417373 0.661070 -1.206614 0.247473 1.073606 -0.276836 0.000934
2 -1.449603 0.510174 -2.604322 -0.737681 0.765832 0.299626 0.000840
1 -2.907103 0.643289 -0.410481 -0.213281 1.052849 0.007530 -0.000411
2 -2.529933 0.905451 -0.250522 0.542263 -1.097125 0.951695 0.146710
2 -1.873962 0.633525 -1.999615 0.192482 -1.334602 1.302250 0.047963
2 -0.931480 1.042249 -2.854768 0.527105 -1.101938 -0.344140 0.002613
2 -1.850629 1.007675 -0.977182 -0.422971 -1.358051 0.190548 0.002670
2 -2.366782 0.605639 -0.818388 -0.324193 1.086983 -0.329494 0.000136
2 -2.133788 0.843539 -1.572513 0.190972 1.539760 -0.188080 0.000022
2 -1.278719 0.470314 -0.175659 0.497327 0.272939 1.068630 0.000118
1 -1.370949 0.917486 -0.991938 0.378322 1.859022 -0.933737 -0.000122
1 -1.917450 0.521306 -1.919474 0.407743 0.461875 -1.550736 0.047926
2 -2.520213 0.722948 -1.677397 0.559897 1.406374 -0.821682 0.000478
2 -1.426188 1.027004 -0.109129 -1.146889 0.555807 0.751986 0.000077
2 -2.046869 1.080877 -2.944685 0.651588 -0.329972 0.595459 0.191927
1 -2.790361 0.673084 -2.723219 -0.158041 0.480191 -0.987659 -0.231550
2 -2.829588 1.072153 -1.436793 0.688043 -0.129321 -0.323904 0.000372
2 -1.770073 0.876398 -2.686127 0.908435 -1.124765 1.040924 0.006882
2 -2.223215 1.254460 -0.907808 -0.888498 -0.290462 -0.853129 0.001878
2 -1.638668 1.103396 -1.467248 0.176186 -0.640427 1.816858 0.001509
2 -2.245814 0.753240 -0.546852 -0.893733 -1.290299 0.628740 0.000315
2 -2.312701 1.220301 -2.010407 0.241806 -0.727433 -0.914980 0.003119
2 -1.927567 1.072029 -1.646606 0.456875 -1.574659 0.428769 0.710028
2 -2.994689 1.116857 -2.833111 -2.008455 -0.028246 -0.674156 0.019005
1 -3.096657 1.124951 -1.922453 -1.850054 0.114032 -0.508212 -0.004603
2 -1.300916 1.045863 -1.684008 0.039840 -1.269791 0.293784 0.002547
2 -2.697885 1.104979 -0.341968 -0.409354 -0.717657 -0.528241 0.002755
2 -2.071979 1.451278 -0.178069 0.265839 1.739877 0.237430 0.000605
2 -2.291645 0.482430 -2.803605 0.097237 0.781640 0.421180 0.000695
2 -0.858739 0.996909 -2.686370 0.721181 0.444284 1.277446 0.006977
2 -2.384573 1.389463 -1.923807 -0.803592 -0.111202 -0.759800 0.009025
2 -2.025383 1.203178 -2.978979 1.333034 0.515265 0.013840 0.191499
2 -1.781705 1.099980 -2.548453 0.470084 -0.313408 1.693239 0.000192
1 -1.026968 1.087200 -0.486843 -0.874779 -1.725394 -0.257705 -0.986038
2 -0.848003 1.198728 -2.022292 0.502814 1.484868 1.398560 0.032911
2 -2.748449 0.812003 -0.303061 -0.029789 0.862716 -1.804768 0.005148
2 -2.957424 1.431963 -2.055001 0.348423 0.383488 1.219779 0.088628
1 -1.641387 0.995794 -1.873793 -1.042772 -1.847898 -0.701925 -0.024637
2 -2.425832 1.375844 -1.757811 -0.556963 -0.010370 -2.070370 0.064392
1 -1.767680 1.284522 -2.307969 -0.009485 -0.778777 -0.426161 0.140837
2 -1.988874 1.138691 -0.897516 -1.262135 -0.468102 0.559284 0.002058
2 -2.989425 1.238361 -2.982978 0.172899 -0.787965 -0.450102 0.002148
2 -0.962209 0.512103 -2.939077 1.273926 -0.559880 1.622163 0.000054
2 -2.195493 1.264232 -0.525780 0.199206 -0.334303 -1.862660 0.001101
1 -2.095191 1.118929 -2.533216 -0.637919 -0.966121 1.934310 0.093719
2 -0.949140 1.136674 -2.510450 -0.488249 0.075884 0.383334 0.010862
2 -2.582339 1.064055 -2.990953 1.978304 1.320771 -0.699630 0.000430
2 -1.597962 1.381470 -1.646045 -0.992137 0.010479 0.548349 0.000073
2 -2.981892 1.202017 -2.020986 0.529929 0.358576 0.982645 0.009572
2 -2.114325 0.285393 -1.044371 0.890980 -0.447815 1.122067 0.005928
2 -2.381595 0.289154 -2.854016 -0.078915 -0.158589 -0.275539 0.000334
2 -2.272118 0.417440 -2.054355 0.324127 0.426803 0.952361 0.000264
1 -2.488039 0.528456 -2.200072 -0.711592 1.295739 -0.653335 0.367413
2 -2.366836 0.218610 -1.099644 -0.743931 0.351093 0.818396 0.001474
2 -1.899120 0.230381 -2.142747 -1.417066 0.064677 -0.917965 0.010767
2 -2.165895 0.317453 -0.880360 -0.531860 0.165822 -1.031337 0.019714
2 -2.366670 0.523009 -1.068453 -0.024389 1.030332 -0.458001 0.001142
2 -0.971817 0.361720 -1.328444 0.223961 0.535896 -0.815354 0.138183
2 -1.814193 0.278571 -1.134924 -0.143241 0.469991 -0.261483 0.000932
1 -1.078869 0.583149 -0.829087 -0.127594 1.190330 -0.705521 0.017123
2 -2.050576 0.425921 -0.861400 -0.561061 0.281492 -0.654585 0.015037
2 -1.623095 0.791081 -2.679875 -0.690465 2.044488 -0.761968 0.006845
2 -1.007075 0.579012 -1.959908 1.258605 0.135831 0.914995 0.009594
2 -1.268562 0.243230 -1.392321 -1.012586 0.390908 -0.246758 0.000065
1 -2.241148 0.407613 -2.459569 -0.801182 0.964798 0.659054 -0.001647
1 -1.062974 0.394972 -1.893246 -0.406773 1.012442 0.304972 -0.004073
2 -1.644104 1.374564 -2.020075 0.922970 -0.539497 0.000505 0.000014
2 -1.267441 0.752936 -2.661945 0.053192 -0.409857 1.847117 0.000312
2 -2.998783 1.143522 -1.665771 0.494344 -0.175023 1.823618 0.002511
2 -1.986075 0.282985 -1.239199 0.761175 0.273096 0.579093 0.001127
2 -2.051624 0.869131 -2.907574 -0.461131 -0.657548 0.894316 0.004323
1 -1.124889 0.245200 0.046500 -0.437702 -0.606290 0.243936 -0.005859
2 -1.800560 0.346596 -0.145638 0.114168 -1.122656 -0.471118 0.000097
1 -2.650816 0.691437 -0.025558 0.349096 -0.673876 0.908774 -0.275374
2 -1.839705 1.184674 -0.188385 0.083089 0.623229 -1.173027 0.000189
2 -2.513746 0.877092 -0.119739 -0.992139 -1.465509 -0.269274 0.159385
2 -2.124619 0.442785 -0.107126 0.489169 -1.160683 -0.735227 0.027986
2 -2.354099 1.020443 -0.272318 0.906085 -0.309978 -1.304970 0.062319
2 -2.884705 1.188183 -0.168088 -1.532886 0.669255 -0.735008 0.263384
2 -2.597420 0.387823 -0.185977 1.636251 -0.654344 -1.689130 0.018553
2 -2.316429 1.144565 -2.516889 0.153318 -2.033361 -0.072923 0.003737
1 -1.857931 1.307444 -1.358767 0.348913 -1.171729 0.949876 -0.001240
2 -2.744583 1.204041 -0.618236 0.932332 -1.726485 -0.824929 0.000924
2 -2.900470 1.390435 -0.813452 -0.566656 -0.531460 1.196000 0.003843
2 -2.541730 1.308850 -0.873519 0.646819 -0.918138 -0.579164 0.000360
2 -2.694655 1.296645 -0.179927 -1.374071 -0.969284 -1.457783 0.000500
2 -0.889278 0.257022 -2.705614 0.003464 0.593822 -0.448293 0.028388
1 -1.672698 0.367577 -1.532664 -1.161312 1.275465 0.089205 -0.009904
2 -1.824707 0.932364 -0.083695 0.578441 -0.851489 -1.190970 0.017515
2 -2.867213 0.563153 -0.167851 -0.650264 -0.996914 -1.942032 0.001012
2 -2.471625 1.134142 -0.075726 0.242499 0.074148 -0.723943 0.017723
1 -2.473139 0.604448 -0.044149 -0.429751 -0.529137 -1.117015 -0.039441
2 -2.705238 0.959444 -0.218372 -0.514113 0.231607 -2.371138 0.022536
2 -2.937361 1.208857 -0.280100 0.281951 -1.753878 0.239113 0.262622
2 -0.870524 1.179686 -2.226336 -0.036468 0.082671 -0.414798 0.003295
2 -0.942574 0.336478 -0.540786 -0.458745 -0.600618 -0.151050 0.000518
2 -0.926902 0.266304 0.025483 -0.269710 0.198510 0.123724 0.001661
2 -1.009185 0.752312 -0.800244 -1.015577 -0.527701 0.360799 0.002463
2 -0.890400 0.366077 -2.038925 -0.366422 -1.414886 -1.009356 0.090893
1 -2.970311 1.012476 -2.273651 0.856735 1.545676 -0.487742 -0.005864
2 -1.526534 0.272223 -3.008125 -1.240764 0.949325 0.046357 0.000394
1 -1.380134 0.351564 -2.303102 0.775001 1.756079 0.216305 -0.013283
2 -2.868804 0.405257 -0.967874 1.711780 -0.903293 0.299098 0.000666
1 -1.492408 0.281111 -0.582732 -0.257723 1.285681 -1.406080 -0.064342
2 -2.911807 1.449510 -2.183400 0.666324 -0.129852 0.652565 0.088472
2 -2.325451 1.352604 -0.781485 -0.254297 -1.177436 0.335732 0.002212
2 -1.918100 1.484343 -0.687244 -0.417064 -0.261061 0.081715 0.000292
1 -0.982343 1.441716 -1.176931 -1.342018 -0.227785 -0.080642 -0.001278
2 -2.612300 0.633063 -2.973664 0.663142 0.486702 1.170413 0.000102
1 -1.865683 1.408181 -0.446691 -0.126215 -1.197199 0.208699 -0.002289
2 -3.097319 0.306118 -2.094772 0.202688 1.625002 -1.018174 0.000017
2 -0.988668 1.340080 -2.385394 -1.356472 -1.906137 0.105443 0.012743
2 -1.520159 0.332773 0.041628 -0.691078 1.370203 -0.547451 0.000026
2 -1.852024 1.171896 0.083373 0.173977 -0.257744 -0.300958 0.001077
2 -1.802062 0.976735 0.084538 -0.877245 1.120666 -0.198606 0.005662
2 -2.888767 0.870967 -0.094466 0.565700 -0.310689 -1.859128 0.005378
2 -1.796654 0.671401 -0.020581 -1.830790 0.247800 -1.657862 0.047808
2 -0.864580 1.367922 -2.673173 -0.317978 -0.761721 0.357383 0.156963
2 -2.692294 0.230535 -0.711333 0.539662 1.182951 0.952875 0.103556
2 -2.672904 0.226470 -2.068065 1.610489 1.208678 -0.772394 0.000001
2 -1.914525 1.432093 -2.814865 -1.148949 -1.515400 -0.687243 0.000014
1 -0.938233 1.152512 -0.486660 -0.667754 1.650165 -0.441157 -0.985736
2 -1.225813 0.240525 -2.629514 0.744667 1.730423 1.068687 0.000116
1 -2.599678 0.651132 0.122303 -0.095860 0.768741 -0.357324 -0.231198
1 -1.518616 0.891300 0.121092 -0.592597 1.222516 -0.524665 -0.001669
1 -1.991220 1.484409 0.107031 0.867116 0.471328 -0.800116 -0.011990
2 -3.017689 0.693605 -0.142795 1.812648 0.181141 -0.302092 0.002119
2 -3.024289 1.492101 -0.399745 1.659334 0.394354 -0.438481 0.000101
2 -3.100233 0.649022 0.046352 0.514257 -0.386584 0.367636 0.004110
2 -3.100480 1.382014 -0.196316 0.519311 0.061231 -0.591609 0.001168
2 -2.947978 1.072503 0.229646 -0.977177 -0.714510 0.756614 0.003935
1 -0.910955 0.392597 0.187353 0.339067 0.726190 0.507031 -0.010158
2 -2.140458 0.746078 0.188485 -0.218277 0.326279 0.084149 0.105802
1 -2.889592 1.232357 0.176452 -0.910484 0.364147 -0.544477 0.019854
2 -2.701294 0.762588 0.165730 0.265739 -0.261812 -0.311961 0.018876
2 -2.748887 1.226772 0.201474 1.201398 -0.713173 -0.964636 0.056971
1 -0.853428 1.538309 -0.762880 -0.073168 0.276373 -0.870369 -0.001773
2 -1.796299 1.536236 -1.686967 0.508499 0.189247 -0.305841 0.000579
2 -0.905147 1.540241 -0.523745 0.097041 0.750322 -0.258270 0.000089
2 -2.416954 1.511827 -2.063433 -1.558193 0.602532 1.328060 0.011004
2 -0.997077 1.505258 -1.829796 -0.579380 0.023124 1.270188 0.004177
2 -1.008087 1.511637 -2.925098 0.048372 -0.068209 -1.662990 0.000009
2 -2.033368 1.494831 -0.943779 -0.023677 -0.283109 -0.475796 0.000038
2 -1.476191 1.490248 -1.275477 0.387225 -0.424611 0.981938 0.019728
2 -2.724135 1.510840 -0.763994 1.354130 -0.291704 -0.981993 0.000366
2 -2.453765 1.488521 -2.446066 0.664055 -0.628260 0.944728 0.000089
1 -2.312220 1.489640 -0.099638 -0.031931 -0.899394 0.207438 -0.001236
2 -1.356781 1.493422 0.086143 0.430882 -0.935719 0.781583 0.015681
2 -1.900696 1.556379 -0.239346 0.772336 0.732763 0.771218 0.001438
2 -1.364836 1.549427 -0.189930 -0.733976 0.085651 -1.482171 0.008315
2 -3.085776 0.990251 -0.193798 2.097567 0.760357 -0.663836 0.032946
2 -1.913324 0.119553 -2.577293 -0.445255 -0.856919 0.243673 0.038896
2 -1.946880 0.147685 -0.138475 -0.399521 -0.722616 -0.019284 0.005521
2 -1.022609 0.114154 -2.439530 1.411706 -2.230360 0.725458 0.000112
2 -1.309019 0.131983 -2.428179 -1.324711 -1.414826 -0.758795 0.000143
1 -2.803105 0.115908 -1.496152 0.729280 -0.600726 -0.667402 0.000002
2 -2.768105 0.182563 -0.043164 0.427980 -0.947198 -1.021931 0.002210
2 -2.552053 0.163887 -0.887585 -0.173457 0.151049 1.030040 0.009024
2 -2.720085 0.177820 -0.886305 -0.336763 0.153376 -0.599398 0.013594
2 -1.856712 0.209331 -2.337902 -1.637063 0.926741 0.939483 0.000971
2 -2.682587 0.207899 -0.207450 0.101944 0.892854 1.388764 0.003163
2 -1.047637 0.128914 -0.430361 -0.203780 -0.123574 -0.684261 0.053988
1 -1.636892 0.190799 -0.469764 0.696442 1.167683 -0.691930 -0.093076
2 -2.516899 0.173564 -1.214951 -0.490756 0.841113 0.063045 0.001549
2 -1.050175 0.113873 -0.755442 0.456640 -0.137817 -0.206032 0.000010
2 -1.112826 0.152332 -0.304790 0.752946 0.560365 0.652519 0.054218
2 -3.100662 0.105941 -0.310819 0.026639 1.149408 0.687054 0.000012
1 -2.917131 0.097464 -0.856749 -0.587282 0.863845 -0.587924 0.005293
2 -2.068830 0.127242 -3.029581 0.224914 1.864636 1.010952 0.000032
2 -2.754823 0.069782 -2.823658 -1.326936 -0.779231 -0.228197 0.000041
2 -2.229610 0.123665 -2.539575 0.805412 0.569674 1.085513 0.000058
2 -3.048922 0.098204 -0.747606 -0.435841 0.327723 0.550946 0.006366
2 -1.783461 0.087156 -0.477612 0.605159 -0.697825 -0.281387 0.031155
2 -1.062877 0.118288 -1.140364 0.079813 0.180405 -0.481161 0.003916
2 -3.071441 0.097535 -2.322728 1.022593 -0.237204 -0.919506 0.000056
2 -3.098142 0.107413 -2.916519 0.780482 -1.038455 0.582454 0.000439
2 -2.569709 0.125502 0.245813 0.215852 0.368900 0.179914 0.068967
2 -1.591979 0.204757 0.273970 1.556557 0.786056 0.250422 0.015426
2 -2.000751 0.207639 0.332928 0.619945 1.376684 0.832827 0.000922
2 -1.565629 0.121915 0.409404 0.826212 -1.370134 0.159309 0.423418
1 -1.463310 0.080242 0.360239 0.633180 0.211698 0.336139 0.409380
2 -1.990474 1.178378 0.418139 -0.398434 0.989751 -1.031964 0.000023
2 -2.708262 0.681508 0.371031 -0.315470 0.395852 -0.557593 0.020760
2 -2.868052 0.683490 0.382099 0.769194 -0.560851 -0.768849 0.014043
2 -2.669365 1.290692 0.392804 0.267064 -1.116107 -0.388360 0.018073
2 -1.552472 1.144902 0.377249 -0.927296 0.859421 -0.364381 0.002193
2 -2.432654 0.519392 0.313257 -0.274373 -0.190209 -0.808984 0.001677
1 -1.729308 1.019802 0.388740 0.209477 -1.530429 -0.039367 -0.001321
2 -2.524279 0.327981 0.408433 0.304044 0.465166 0.894892 0.000387
2 -2.651563 0.239150 0.237741 1.284318 -0.047420 0.358344 0.069017
2 -2.151327 0.338170 0.259157 0.739638 -0.965423 -1.807399 0.000617
1 -2.268673 0.890001 0.274979 0.846883 0.328088 -0.885810 -0.001966
1 -1.139214 1.325742 0.313974 -0.160393 -0.412424 0.177046 -0.001666
2 -2.615122 0.572050 0.278467 1.289711 -0.032784 -0.312506 0.012675
1 -2.789464 1.394276 0.279212 -0.696076 -0.549285 -0.349063 -0.035390
2 -1.760023 1.319632 0.241616 0.518361 1.531715 0.246165 0.187726
2 -1.697288 1.429994 0.218423 -0.003430 -1.588499 -1.088641 0.189773
2 -3.107751 0.462772 0.275789 -0.135118 -0.660209 -0.817033 0.002720
1 -1.888721 1.514822 0.388879 -0.350110 -1.202055 1.708914 -0.082258
2 -1.358891 1.561904 -2.056819 0.159936 -1.409398 0.031410 0.001169
2 -1.146089 1.541314 -1.257389 0.290461 -1.131327 -0.217887 0.002385
2 -2.574154 1.554984 -2.031033 0.432113 -0.572516 -1.272657 0.009041
1 -2.699527 1.574185 -1.236758 -0.609012 -0.211040 -0.926907 0.002705
2 -1.385563 1.560619 -2.657843 0.587035 0.046757 -1.427940 0.000066
2 -1.800815 1.575518 -2.256498 -0.845950 1.289838 0.800933 0.000020
2 -0.856058 1.160728 -1.032668 -1.066127 0.154036 0.316064 0.003300
2 -0.839024 1.344277 -2.546909 -0.003047 -0.427692 0.072072 0.157839
2 -0.834197 0.328057 -1.375794 0.195053 0.471889 -1.309466 0.059868
2 -1.389380 0.053957 -3.106020 -0.569678 1.489633 0.057038 0.662739
2 -2.305920 0.069626 -1.733284 1.260891 0.603952 0.108760 0.000011
2 -0.901872 0.060595 -1.192052 1.229539 0.061126 -0.579626 0.026603
1 -0.921544 0.061714 -2.672339 0.585964 0.063728 -0.729790 -0.010067
2 -2.676599 0.059345 0.482300 0.584702 1.046272 0.263198 0.001067
2 -1.232276 1.033677 0.531055 -0.043744 0.166718 -0.850815 0.000683
2 -1.684488 0.736267 0.574275 0.198099 -0.506163 -0.792800 0.001554
1 -1.635595 1.211954 -3.122155 1.604090 -0.711297 0.549401 -0.000607
2 -2.141335 0.496537 0.432558 1.078774 -0.118857 -0.379357 0.015516
2 -2.140232 0.649778 0.474960 1.345234 -0.693982 -1.215899 0.015714
2 -1.274282 0.843747 0.451926 0.231394 0.929041 -1.064279 0.000546
2 -1.387838 1.198660 0.455233 -1.475776 0.978478 -0.707559 0.001937
1 -1.222482 0.487894 0.533360 0.246815 0.397516 -0.290583 -0.005398
2 -1.586056 0.295673 0.545907 1.290649 -0.882199 0.017240 0.330587
1 -2.261084 1.384461 0.582714 0.486667 0.384399 1.269904 0.004953
2 -1.851263 0.837260 0.572919 -0.138260 -0.408361 1.638222 0.001483
2 -0.939059 0.507280 0.526150 -0.300510 -0.261980 0.776343 0.000159
2 -2.959306 1.328024 0.562894 -0.650169 -1.036655 1.287797 0.006930
2 -3.053328 0.406209 0.442428 0.067866 -1.360996 1.380433 0.023667
2 -1.858992 0.615015 0.497164 0.338404 -2.634020 0.859831 0.000390
2 -1.599908 0.379974 0.457266 0.908303 -1.543131 0.620273 0.330223
2 -2.711625 1.159808 0.470885 0.156897 -0.788070 0.752670 0.016456
2 -0.958202 1.156141 0.498949 -0.573896 0.365869 1.131968 0.000708
2 -1.787328 0.223766 0.441772 -0.971137 -0.085872 0.953980 0.000463
2 -2.140545 1.493896 0.529436 -0.473889 -0.593218 0.566838 0.006285
1 -0.905036 0.182376 0.549288 0.896772 0.978499 -1.152731 -0.001271
2 -1.018056 0.742639 2.102022 0.926687 -1.535506 0.206168 0.291422
2 -1.636547 0.706515 2.554554 0.118643 0.013412 0.743611 0.000469
1 -2.913259 1.112364 1.794175 1.835569 -1.379075 0.376579 -4.761805
1 -2.947747 1.002947 1.259362 -0.372623 0.057821 0.856241 -3.764313
1 -2.993473 0.920511 1.749754 -0.441741 -1.654049 -1.522719 -5.546072
1 -2.942724 1.071966 1.502236 0.006283 -0.309607 0.954379 -6.147240
1 -3.092432 1.137426 1.655568 0.092110 0.349148 -0.375746 -12.165835
2 -2.765014 1.428724 1.685665 0.757213 0.544569 -0.684028 0.001514
2 -1.193888 0.201986 2.001958 0.246497 -0.738631 0.488364 0.007866
1 -1.522552 0.317122 1.565897 -0.634835 -1.143091 -0.344402 -0.003744
1 -2.057144 0.386787 2.709015 0.353945 0.440918 -0.336907 -0.031068
2 -2.433598 0.959325 1.130307 -0.145483 0.010573 -0.373151 0.026024
1 -3.061244 1.271776 1.289159 -1.427017 -2.603659 -1.070484 -7.282119
1 -1.839601 0.607196 1.376304 0.024120 1.482460 0.606673 -0.031686
2 -2.262558 0.831940 1.427871 -1.120421 -0.276010 0.365531 0.000234
2 -1.883254 0.627459 2.898019 -0.419512 -0.528104 1.085712 0.006316
1 -3.102228 1.033067 1.611884 0.736166 -0.030268 0.195116 -12.490854
1 -3.075924 1.136531 1.167271 -1.853868 -0.300069 -0.334176 -7.022785
2 -1.778709 0.251217 2.127221 -0.821220 -0.900735 -0.447023 0.020842
1 -3.050648 1.204092 1.515733 -0.301994 -1.714049 -0.057011 -9.879188
2 -2.655599 0.344032 2.228275 0.935332 -0.312153 0.212078 0.003056
2 -2.886421 0.898670 1.201015 -0.762234 -0.110608 -0.793212 0.152005
2 -2.442283 0.231277 1.886150 0.455842 -0.020547 -0.508364 0.000609
2 -2.112417 1.440322 2.239894 -0.707985 0.192413 0.117839 0.011105
2 -2.581728 1.239423 1.141040 1.364992 -0.083540 -0.904005 0.031701
1 -1.519236 0.705134 1.589162 -0.428196 0.720357 -0.168206 0.005327
2 -2.063837 1.269666 1.374902 -0.206669 0.441889 -1.476398 0.001570
1 -1.772931 0.390145 1.326714 -0.245481 -0.514334 0.492369 -0.983912
2 -2.650253 0.519562 2.119469 -0.608220 0.014144 0.155535 0.001479
2 -1.069909 0.552707 1.351688 0.808625 -1.082067 0.065779 0.000030
1 -3.005309 1.089218 1.607546 -0.727359 -0.063349 0.062554 -10.389697
1 -3.025901 1.211920 1.626879 -0.444575 -0.805764 -0.582062 -9.081133
2 -1.142606 0.959042 1.911338 -0.067451 1.005997 0.604630 0.000358
1 -2.967323 1.295713 2.024893 -0.814772 -1.389950 1.169455 -2.355051
2 -1.290489 1.422600 2.193169 -0.989276 0.831531 0.276189 0.047059
1 -2.957985 1.178691 1.559691 0.609139 0.071170 0.542297 -5.251630
2 -0.932813 0.885699 0.734705 1.138398 -0.066128 -0.935210 0.000050
2 -2.256926 1.361393 2.198548 -1.049949 -0.778077 1.079021 0.010905
2 -1.761444 1.166603 2.537999 -0.098465 0.856137 -0.387933 0.016421
1 -2.929388 1.492367 1.592923 -1.157348 1.897025 0.206962 -1.361650
2 -1.549532 0.403124 3.058094 0.436296 -1.435741 0.968327 0.001012
1 -2.963835 0.818024 1.626702 0.389072 -0.917954 2.642468 -1.987824
2 -2.441182 1.070009 1.234416 -0.898414 -1.057651 -0.556513 0.026131
2 -1.415144 0.510570 1.586120 1.345231 -1.093757 0.672033 0.000750
1 -2.223178 0.367460 2.560056 -0.267538 -0.160823 0.523970 -0.031458
2 -1.480536 0.657058 1.057082 0.692567 0.175012 -0.989742 0.013478
2 -2.124728 0.631899 2.102938 -0.178807 0.041183 0.240070 0.062795
1 -1.581165 0.512712 2.273713 -0.844527 0.567136 -0.432876 -0.496081
1 -2.013416 1.199899 1.561097 0.029549 -0.169269 -0.064191 0.002218
2 -0.981399 0.630210 2.055908 0.865306 0.454997 -0.637155 0.229570
2 -2.130678 0.486650 1.246621 0.227435 0.051839 0.633532 0.000032
2 -2.371501 1.503928 2.663918 1.015455 0.835780 0.400672 0.000422
1 -3.054704 0.995919 1.826515 0.870795 -0.161166 1.234877 -8.366627
2 -2.719088 0.743969 1.603165 -0.629597 -0.273353 0.067854 0.000152
2 -1.740529 0.998810 2.294690 0.242185 -1.732343 1.458010 0.001218
1 -2.938825 1.040492 1.974179 -0.603550 -0.407156 0.139414 -1.966491
2 -2.084334 0.759209 2.258837 0.093015 0.585570 -0.670299 0.107244
2 -2.443282 0.733674 2.728906 0.888451 0.383245 0.709645 0.004113
2 -3.044600 0.590248 2.259506 -0.036990 -0.506364 0.081649 0.000141
1 -2.907815 1.174696 1.317416 -0.584596 1.148733 0.117107 -2.370601
1 -3.008638 0.833293 1.431414 -0.058360 0.710874 -0.765782 -5.549136
1 -3.070576 1.315309 1.591001 -1.141004 0.188892 -1.199353 -10.403451
2 -1.065495 0.296025 1.752973 1.210106 -0.560435 -0.285735 0.046101
2 -2.413720 0.585059 1.733526 -0.880245 -0.452975 0.204742 0.000050
1 -1.391088 0.470137 2.674705 -0.372488 -0.371355 0.882096 -0.003568
2 -2.046435 0.582615 1.995159 -1.419091 0.744411 0.905391 0.071613
1 -2.998985 1.012979 1.419101 0.541895 0.848703 0.711632 -8.841650
1 -2.995936 0.926937 1.346453 0.221961 -0.203447 -0.833988 -6.627191
1 -3.033421 1.112749 1.458717 -0.767401 -1.043994 0.051829 -8.712592
2 -2.809489 0.815818 1.052645 -0.192056 0.818355 -1.437931 0.003892
2 -2.931919 0.683044 1.923260 -1.260172 0.017216 1.399439 0.005270
2 -1.517634 0.639256 1.821690 0.275575 -0.406926 0.941615 0.000125
1 -2.986152 1.318827 1.696309 -0.554567 0.475814 0.567102 -6.378584
2 -1.068194 1.007742 2.906554 -0.261391 0.138023 -0.142081 0.000125
2 -2.271057 0.469036 1.511637 0.225619 -1.027167 -1.061776 0.000074
1 -3.026117 0.862507 1.246455 -0.557422 0.159338 0.270146 -5.295388
1 -3.037010 1.209750 1.370949 -0.292090 0.108250 -0.116777 -8.354056
2 -2.369851 0.705587 2.542505 -0.864770 0.207586 -0.299042 0.001172
2 -2.312421 1.261858 1.430797 0.562702 0.435926 0.136263 0.000064
2 -2.048002 0.972160 1.856691 0.289131 0.815578 0.060452 0.000139
1 -1.473755 0.528842 2.185418 -0.505055 -1.066823 1.459563 -0.476223
2 -1.745859 1.408860 1.187366 0.008285 0.997663 0.575758 0.000012
2 -1.547466 0.281409 2.678421 0.258583 -0.728069 -0.393196 0.000231
2 -2.171902 0.237280 2.812313 0.325487 -0.348685 -0.033687 0.001272
1 -1.712509 0.477479 2.024847 -0.149954 0.418625 1.319951 -0.088775
2 -2.396177 0.804652 2.240621 -0.864474 0.362995 -0.056992 0.000020
2 -2.291796 1.252178 3.061954 0.744887 0.950679 0.860106 0.008410
2 -2.277413 1.021310 1.878227 0.126507 1.594165 0.533132 0.000152
2 -1.904802 1.147787 1.410261 0.017388 -0.365507 0.349912 0.002322
1 -1.625165 0.730727 2.341625 0.383526 -0.286843 0.540068 -0.033604
2 -0.869997 0.590536 1.880766 0.106281 -0.246160 0.880670 0.000522
2 -1.481153 0.263788 1.141132 1.091451 -1.122865 0.887888 0.000121
2 -2.018957 0.535825 0.946976 0.213712 -0.573748 -0.568732 0.070520
2 -2.293053 0.809898 1.651107 -1.088436 0.452451 -0.564165 0.000480
2 -2.784557 0.302171 2.369248 -0.600401 -0.239977 -0.862937 0.001463
1 -2.119741 0.967975 2.448244 -1.039753 0.976879 -0.015339 -0.000924
2 -2.795200 0.652632 2.067686 0.141202 0.025491 -0.811877 0.017384
2 -2.060219 0.371230 1.637799 0.621446 -1.209482 0.310924 0.000249
2 -1.272811 0.853976 2.646979 0.125939 -0.218799 0.348911 0.099479
1 -2.928274 1.098292 1.692865 1.040126 -0.559001 0.566435 -6.150804
1 -2.977301 0.479865 2.529875 -0.965800 -0.319126 -0.103052 0.000020
1 -2.694012 1.421173 2.115634 -1.601436 1.434350 0.854277 -0.010139
1 -2.963713 1.037506 1.845293 0.809222 0.577135 -0.878463 -4.297809
1 -1.889496 0.565804 2.044570 -0.515081 0.345252 0.173156 0.204851
1 -3.000286 1.158664 1.747209 -0.189988 -0.711791 1.627780 -9.834977
2 -1.651982 1.247496 1.896921 -0.874282 0.852308 -1.106042 0.000759
1 -3.105971 0.840800 1.336009 -1.708290 -0.124449 -2.045699 -8.741914
2 -1.318583 0.834435 1.948774 0.917039 0.840658 0.810771 0.626262
2 -1.288288 1.462947 1.841168 0.173918 0.885784 0.108118 0.111461
2 -1.776906 0.754330 2.852285 -0.890431 0.076875 -0.099190 0.017249
1 -1.433466 1.107066 1.423040 -0.776654 0.101629 -0.917199 0.078984
2 -2.086110 0.466280 1.857556 1.264046 -1.154413 -0.718282 0.003654
2 -2.597641 0.358108 2.507451 0.667846 -0.519712 -0.552207 0.000143
2 -2.291712 1.505713 1.166254 1.570110 0.573809 -0.023998 0.083623
2 -0.942135 1.470271 1.427837 1.663937 0.461193 -1.377226 0.000705
1 -2.965271 0.998318 1.672512 0.645934 1.218161 0.059813 -6.300832
2 -2.448732 0.973843 1.643136 -0.612609 1.457110 -0.703503 0.000239
2 -1.892844 0.783924 2.619649 -0.485063 -0.391562 0.241459 0.316892
1 -1.994733 0.749694 2.157919 -0.417221 -0.811005 0.857003 0.085814
2 -2.458162 0.362776 2.257045 0.697847 -1.315184 0.111332 0.001123
2 -1.765376 1.293361 2.443470 0.606887 1.648440 -0.201537 0.020998
2 -0.905737 0.213419 2.311979 0.498054 -0.729999 -0.319088 0.000272
2 -2.287620 0.596517 0.626288 0.419515 0.611607 -0.629397 0.001445
1 -3.114883 0.365872 1.729364 -0.683901 -0.871747 0.740454 -0.212919
1 -2.595678 1.056592 2.445100 1.052229 -0.326369 -0.646296 0.013146
2 -2.952775 1.022443 2.476163 0.085348 0.368883 -0.003378 0.000099
1 -3.008008 1.149371 1.279371 0.330971 -0.449009 -0.016970 -6.188330
1 -3.115018 1.371234 1.197107 -1.736968 -1.597054 0.697758 -5.533411
1 -3.052799 0.877980 1.833031 0.651399 -0.482347 0.224367 -7.072827
1 -1.338798 0.823204 2.063176 1.659276 0.354122 -1.491804 0.622292
2 -2.014989 1.016275 2.752044 -0.935978 0.150169 -0.115917 0.000792
2 -1.648869 0.906420 0.904627 0.379850 1.004944 -0.114726 0.000133
2 -1.889874 0.929682 1.259092 0.322572 0.196120 0.796899 0.000035
2 -0.948447 0.862222 2.158813 1.031909 0.906190 -1.412187 0.033650
1 -3.061521 0.829896 1.530622 -0.512828 1.051182 -0.842219 -5.921210
2 -1.122372 0.718181 2.207063 1.903279 0.138603 -1.026721 0.031153
2 -1.367772 0.728153 1.519000 -1.030903 0.347783 0.220189 0.007852
2 -1.851370 0.512981 2.458936 0.115645 0.822044 0.456681 0.000039
1 -1.770117 0.366465 1.212801 0.290279 -0.788623 -0.307737 -0.948907
1 -3.031953 1.058700 1.731429 0.417789 0.542196 -0.557613 -11.844719
2 -2.978941 1.169363 2.284497 0.339190 -0.245596 -1.308384 0.000899
2 -1.152596 0.373550 1.061601 -0.498835 -0.093175 -1.433651 0.000290
1 -2.962647 0.970369 1.518546 -0.042558 -1.412234 1.947707 -5.169952
2 -2.552519 0.741446 1.419039 0.936841 0.723700 0.116523 0.000084
1 -1.638850 0.668596 2.832679 0.808476 1.189532 -0.727062 0.052950
1 -3.055753 1.007296 1.078305 -0.872580 -0.520950 0.418860 -5.239237
1 -3.004493 1.279851 1.438924 1.397600 -0.671147 -0.837454 -6.442567
1 -1.337484 0.368493 3.089743 -1.081053 -0.038339 0.068382 -0.024247
2 -1.974816 0.971921 2.256371 0.887810 -0.908388 0.538163 0.000430
1 -3.098129 0.773248 1.935275 0.357869 1.301873 0.488049 -5.588028
2 -2.382887 0.564190 2.710259 -0.871850 -0.729095 -0.845057 0.003594
2 -1.898837 0.232174 2.470719 -0.377990 -0.305352 -0.052176 0.002786
1 -3.107361 1.126366 0.845353 -0.441090 2.488548 0.139309 -1.639557
2 -2.889082 1.381882 0.763039 -0.793801 0.811607 0.012192 0.003358
2 -2.442474 1.280460 0.668533 0.453971 0.099873 -0.397888 0.000232
2 -1.512798 0.712905 0.895326 -0.099091 -0.535176 0.154220 0.005767
2 -2.115289 0.434668 0.916245 0.173850 0.158668 0.052135 0.054981
2 -2.022419 0.693261 0.965755 -0.240875 0.377344 0.048501 0.015827
2 -2.765746 0.923347 0.899328 0.001094 0.246090 0.307761 0.001571
2 -2.730488 1.238200 1.157782 -0.044232 0.483975 0.907856 0.031663
2 -2.366536 0.911251 0.851893 -1.367968 0.070053 0.114203 0.000065
1 -3.093576 0.945031 1.207944 0.314812 0.769259 0.172787 -9.183352
2 -1.610400 0.574577 2.939749 -1.300153 -0.535042 0.337682 0.045594
1 -3.052352 0.895716 1.081136 0.336776 -0.537404 -0.391804 -3.429535
1 -3.090239 0.904615 1.442289 0.177589 -0.128392 -0.898818 -9.962151
1 -2.943250 1.450846 1.406434 -0.849616 0.278901 0.601797 -1.871703
2 -1.955582 0.790889 2.725834 -0.802882 -1.385116 1.990522 0.317314
2 -1.268763 1.400031 1.063741 -0.143021 -0.420319 0.749886 0.059174
1 -3.021024 1.386588 1.791242 0.494456 0.301466 -0.275862 -6.539147
2 -2.621264 1.195193 2.521855 0.969114 -0.223531 -0.223897 0.015684
2 -2.296637 1.300164 2.901894 -1.264188 -0.309446 0.483966 0.008405
2 -1.075218 1.315952 2.295329 0.505405 -0.272591 0.856827 0.000062
2 -1.435927 1.101527 2.067940 -1.440718 0.114391 0.272242 0.000050
2 -1.509925 0.991929 1.410982 0.794913 -1.035624 -0.556155 0.079453
2 -1.414873 1.481926 2.148582 -1.372929 0.447015 0.419454 0.064117
2 -1.301551 1.173561 1.720990 -1.037253 1.166612 0.146209 0.000265
1 -0.979496 0.813052 1.005643 -0.285628 0.587481 0.179200 -0.002579
1 -1.302216 0.985043 2.668569 -1.173147 0.421127 -0.130973 0.099480
1 -3.115664 0.934323 1.967005 -0.277495 2.153057 -0.709821 -6.950169
2 -1.528900 1.089040 1.232893 -0.983346 -0.931770 0.326124 0.001232
2 -1.248859 1.201264 1.363342 -0.834849 -0.477653 1.723384 0.000469
2 -2.794357 0.715870 2.871648 0.011696 -2.110669 -0.263308 0.000001
1 -3.026244 1.029322 1.182905 1.215851 -0.278357 -1.022123 -6.821841
2 -2.200062 0.995850 2.660836 -0.001271 -1.435344 -0.971043 0.000835
2 -3.017896 0.636511 1.730030 1.343364 0.030157 -0.386518 0.067776
1 -2.990662 1.212893 1.959732 -0.848386 -0.213003 -0.316460 -4.853538
1 -3.069106 1.399053 1.882602 -0.797992 1.238394 -0.886651 -6.798129
2 -1.853035 1.329570 1.888970 0.937604 -0.244732 0.224693 0.000410
2 -1.738532 1.197117 2.299076 -0.426819 -0.973198 -0.937572 0.007639
1 -2.990342 1.389403 1.570679 -1.193645 -1.050343 0.224737 -5.014451
2 -1.890554 0.389847 1.458270 -1.005005 -1.135908 1.217965 0.004609
2 -1.284361 0.761992 1.280729 -1.671642 1.098711 0.531239 0.000066
2 -2.942145 0.617522 1.492476 0.646028 1.210145 1.790315 0.035434
1 -3.106100 0.973250 1.707812 -0.170446 -0.346789 0.019751 -9.275895
1 -3.094059 1.330606 2.006798 -0.976852 -0.315263 0.717549 -7.186728
1 -3.014344 1.234348 1.817146 -0.409105 -1.155729 -0.139953 -8.023276
2 -2.442831 1.201758 2.582518 -1.148842 -0.606053 -1.146065 0.002047
1 -2.925219 1.351705 1.814319 -0.143912 -1.198943 -0.697774 -2.458261
1 -3.008688 1.128136 1.849916 0.475426 -1.174182 0.115119 -7.952937
1 -1.897503 0.399887 1.844967 -0.057755 0.611527 -0.268775 -0.022984
2 -2.072491 0.532987 3.015542 0.188452 1.078112 0.093962 0.000104
2 -2.138648 0.214575 1.162370 0.527336 0.138011 -0.463130 0.000020
1 -2.867465 0.299330 2.012428 1.013937 -0.022561 -1.414079 -0.000216
2 -3.093840 0.404914 1.238033 -1.292762 0.684612 1.274178 0.001361
2 -1.703778 0.226293 1.230731 0.805283 0.094334 1.602042 0.020055
2 -1.682812 0.451345 0.980804 -1.482812 1.226465 0.153511 0.003931
2 -1.847111 0.538697 2.158194 1.033381 0.921676 0.325509 0.296185
2 -2.413104 0.287770 1.669565 0.429515 0.565194 0.526056 0.000271
2 -2.341144 0.235122 3.018649 -1.290512 0.220971 0.282712 0.000207
2 -1.652653 1.267776 2.111907 1.437208 0.421346 -0.797953 0.126447
2 -1.237951 1.145980 3.004397 -1.478063 -1.600580 0.334205 0.000116
2 -1.028743 0.534497 2.997925 -0.184359 -0.217258 -1.055525 0.000006
1 -2.908755 0.742555 2.132532 0.239438 2.563817 1.111295 -0.036116
1 -3.066514 1.114988 1.983228 -0.216627 0.500462 0.357613 -7.406108
2 -2.971599 0.326932 2.171958 -0.003741 -0.187484 0.191713 0.276357
1 -2.585487 0.907368 2.040277 2.170391 -0.198606 -1.778893 -0.003833
1 -3.079560 1.158228 2.082214 -1.048702 -0.298389 0.593210 -5.101607
2 -2.491796 0.436181 1.010879 1.083943 1.329223 -0.201692 0.000025
1 -3.051197 1.100732 1.357342 -0.115475 -0.436580 1.039839 -8.905906
1 -3.040823 1.363867 1.378620 0.253759 0.466261 -0.183774 -7.146617
2 -1.297767 1.336449 1.567667 0.992315 -0.835258 1.098119 0.000339
2 -3.006743 1.244330 3.048020 0.196016 -1.230110 0.067220 0.000683
2 -1.183602 0.316518 1.273484 0.118247 0.937719 -0.566737 0.000312
2 -2.418586 0.247275 0.829278 -0.704193 0.693692 -0.271581 0.000074
2 -2.370721 0.774285 0.592278 0.261173 0.431788 -0.501163 0.001332
2 -1.565349 1.477744 0.648418 -0.379156 0.818870 -0.316568 0.000014
1 -2.055566 0.495553 0.717398 -1.212055 1.125661 0.634065 0.000567
2 -1.635345 0.595880 1.073886 0.593767 -0.204763 1.936471 0.012272
2 -0.908607 1.304762 0.648230 -0.172614 1.195229 0.148684 0.004146
2 -1.154729 1.251275 0.691048 1.534647 0.130185 0.661882 0.000083
2 -2.078623 1.070290 0.675770 -1.788936 -1.084404 0.686129 0.000038
1 -1.372947 0.650570 0.744346 -0.517731 0.137084 1.328795 -0.004456
1 -2.329584 0.991808 0.607694 0.251641 -0.296743 0.590694 -0.002692
2 -0.865683 1.158897 2.717376 0.041922 -0.103995 -0.476222 0.000012
2 -0.961192 1.081360 2.396876 -0.466234 0.167986 0.430444 0.000034
2 -1.520895 0.263319 0.830790 -2.550806 1.021249 1.385631 0.000267
1 -3.087382 0.926853 1.576356 -1.569709 1.091427 -0.350478 -9.085804
1 -3.074802 1.249456 1.730158 -0.032137 -0.324929 -0.177357 -11.095128
1 -3.096407 1.145782 1.017081 -1.047506 -0.214511 -0.005472 -3.818972
2 -2.398369 0.987517 2.972920 -0.628991 1.678275 -1.099667 0.000013
2 -2.719395 1.492265 2.483607 -0.220126 -0.130965 -0.794646 0.000007
2 -1.983316 1.454051 2.556667 0.922755 -0.232667 0.477070 0.000015
2 -1.219731 1.494773 0.969913 -0.583850 0.338766 0.017255 0.059170
2 -2.796377 1.338393 0.612381 -0.018852 -1.253769 0.906038 0.009723
1 -3.090807 1.265346 1.908295 -0.100320 -0.356190 -0.865956 -9.645072
2 -2.406734 0.453904 2.984929 -1.508256 0.638606 -1.083458 0.000193
2 -1.666028 1.455659 1.465706 -0.307282 -0.766102 -0.116198 0.000023
1 -3.068946 1.026397 1.500876 -0.661243 -1.579719 1.554597 -10.141263
1 -3.119637 1.247176 2.107764 0.592439 -0.520098 0.890255 -5.331528
1 -3.112623 1.473765 1.787371 0.037483 -0.018481 0.742947 -5.880522
2 -1.589673 1.296791 2.225897 -0.256521 -2.336464 1.028590 0.127209
1 -3.084289 1.042723 1.266288 0.107282 1.047202 0.772932 -7.481411
1 -3.101616 1.042602 2.052790 0.437888 0.794400 -1.774788 -6.590657
2 -0.863973 0.953404 1.424059 -0.289230 0.970594 -0.915030 0.004874
1 -3.120459 1.459945 1.953771 -1.000980 0.382646 -1.351949 -6.688782
1 -3.112152 0.717202 1.336195 -0.621716 -0.883203 -0.185342 -4.886707
1 -3.074179 1.473516 1.394503 -1.209452 -0.694154 0.261950 -3.975850
1 -3.087886 1.453251 3.068157 -1.166419 -1.058946 0.296831 -0.001053
2 -2.960680 1.424492 1.975382 -0.099966 0.145553 -0.912029 0.156647
1 -3.091336 0.996158 1.350385 -0.194135 -0.684931 1.678887 -7.617575
1 -3.105643 1.120947 1.785726 0.931404 0.238044 -0.775246 -10.121220
1 -3.059643 1.359428 1.487377 0.366774 0.193122 1.226609 -7.909515
1 -0.941417 1.235601 3.056439 -0.172798 -0.142899 -1.610342 0.000014
1 -3.071507 0.770453 1.824463 -0.009912 0.259211 0.127321 -5.218216
2 -0.901875 0.422788 2.575474 -1.584156 0.216695 0.800931 0.002691
1 -3.040900 0.708754 1.555566 1.989957 0.355604 1.826643 -3.359634
1 -3.086571 1.355322 1.703704 0.877425 -1.195916 0.067686 -9.495453
1 -3.109672 0.780715 1.463597 0.827895 -2.088658 1.184162 -4.704464
2 -1.571984 0.853165 3.095848 -0.573155 -0.289193 -1.112647 0.007397
2 -2.420053 1.543934 1.132764 -1.355819 0.280927 -0.654022 0.157300
2 -2.556497 1.529325 1.107535 -1.242823 -0.747899 -0.973566 0.366914
2 -3.044989 1.536786 1.261752 1.041174 0.170538 0.177164 0.047243
1 -3.111664 1.506766 2.049894 -0.348320 -0.942085 -0.200009 -3.922193
2 -2.261166 1.538934 2.184663 -0.184276 1.039239 1.590876 0.267178
2 -1.946007 1.530896 2.241214 1.620063 0.742634 -0.430190 0.001908
1 -3.038912 1.546916 2.227166 0.741971 1.313666 -0.827094 -0.204457
1 -3.000583 1.479983 2.700161 0.015114 -1.323387 -0.297944 -0.001255
1 -3.117045 1.064362 0.944828 -0.021228 0.966229 -1.076945 -3.855627
2 -1.676018 0.171572 2.042485 1.208499 -1.616220 0.963908 0.020857
2 -2.127206 0.104129 2.432440 0.219250 -0.776606 -0.346889 0.002842
2 -0.980168 0.180571 1.732192 0.581551 -0.869867 -0.169281 0.046256
2 -1.728011 0.176057 2.516677 -1.020321 -0.816594 0.514869 0.003214
2 -2.431598 0.086331 1.256788 0.083798 -1.316439 -0.054904 0.000041
2 -2.242582 0.140371 1.927764 0.619271 -1.042495 -1.003887 0.000304
2 -0.872470 0.134194 1.178279 0.546744 -0.453999 -0.372483 0.000005
2 -1.072941 0.141263 2.641461 -0.409082 -0.247472 0.050995 0.000015
2 -2.964050 0.206685 2.205269 0.138837 -0.050499 0.023510 0.274959
2 -2.739463 0.156578 0.646077 -0.304944 -0.558483 -0.255525 0.001006
1 -1.673917 0.124241 0.687332 -0.361248 -0.337662 -0.082773 -0.000850
2 -2.048355 0.103622 0.794919 -0.795093 -1.019810 1.120162 0.017826
2 -3.000224 0.115840 0.625977 -0.739254 -0.568280 0.567777 0.000057
2 -2.137450 0.148081 0.673510 0.278694 -1.474069 0.381454 0.017819
2 -2.522882 0.181946 2.121250 -0.297432 0.158719 0.880183 0.000339
1 -1.283236 0.166839 2.983560 0.398342 -0.353445 -1.243518 -0.024456
2 -1.966602 0.192127 2.263668 0.530501 0.726948 0.062252 0.000721
2 -1.380478 0.160381 1.552130 0.135208 0.554876 1.059188 0.000529
1 -0.860380 0.091389 1.911388 -0.372402 -1.194427 1.158327 -0.151784
2 -2.010700 0.145431 2.047336 -0.455504 1.706508 0.110037 0.000638
2 -2.130344 0.113551 2.656795 0.882114 1.070127 -1.953254 0.001701
2 -2.605728 0.096743 1.750016 0.471012 0.747440 -0.743861 0.000080
2 -1.452043 0.106248 3.055658 -0.298291 0.609293 -0.098037 0.663921
2 -1.239288 0.084582 1.890410 0.692677 0.049046 0.033282 0.171697
2 -1.363914 0.080306 1.851907 1.343306 -0.785788 -0.252089 0.183881
2 -1.819193 1.561087 2.003981 -0.593830 -1.330221 -0.683753 0.007425
2 -1.482603 1.547505 2.274969 0.128924 -1.297171 -0.331476 0.017958
2 -1.359821 1.549482 1.313986 0.431507 -0.246002 0.121877 0.000261
2 -1.350241 1.577733 1.875059 -1.005739 -0.039872 -0.682832 0.111717
2 -0.932003 1.558063 2.455528 0.188795 -0.144322 0.746397 0.003379
2 -2.105224 1.551180 0.833948 -1.239294 0.022099 0.886266 0.002299
1 -2.639301 1.566859 1.192335 1.048657 0.212388 0.739443 0.291810
2 -1.554138 1.559589 1.786725 -0.250998 -0.087496 -0.059899 0.000607
2 -2.680995 1.564241 3.018804 0.255496 0.137554 0.554321 0.762669
2 -0.833340 0.866484 1.640358 -0.082377 0.319410 0.088674 0.035483
2 -0.838466 0.600227 0.908671 -0.119167 0.525331 1.104001 0.000035
1 -3.118201 1.433739 1.599228 0.312365 -0.392662 -1.015721 -7.440233
2 -1.665524 0.072659 2.681981 1.196660 1.758964 -0.206172 0.000857
2 -2.698503 0.060584 0.894957 -0.972623 1.125594 0.617917 0.021540
2 -1.114871 0.058749 0.934707 -0.718855 0.059418 0.803210 0.190512
1 -3.121025 1.256972 1.423266 0.511176 0.082400 1.460456 -10.581458
1 -3.121614 1.330462 1.812342 1.154219 -0.075754 -0.498571 -12.356228
2 -2.965071 2.369003 -1.739386 0.471143 0.656066 0.461887 0.000007
2 -2.483632 2.801188 -2.578620 -0.699657 -0.038292 -0.840566 0.000904
1 -1.920063 1.813939 -0.984680 -0.092391 0.284921 -1.143844 0.016661
2 -1.527193 2.451520 -2.030111 0.144707 -0.448595 0.323974 0.080017
2 -3.005522 1.979808 -2.629014 -0.709617 0.026381 0.048186 0.001787
2 -1.387357 2.032948 -3.060491 0.731911 -1.410731 -0.885553 0.001769
1 -2.028518 1.710612 -1.280349 -0.126348 -0.233689 -0.490488 -0.006844
2 -1.187466 2.209015 -1.251974 0.100878 -0.529007 -0.170594 0.000204
2 -2.686535 1.981769 -2.548025 -0.452721 -0.158269 -0.006534 0.000434
2 -2.050696 1.630139 -1.614203 -0.285179 -1.136875 -0.971390 0.003216
2 -1.951631 1.825973 -1.790949 0.146556 -0.062622 -0.257996 0.013699
2 -2.431528 2.670179 -2.037341 0.390461 -0.836651 0.776845 0.006367
2 -2.079538 2.122821 -1.236206 -0.041866 -0.986189 1.234816 0.006426
2 -2.229003 2.402357 -1.077924 -1.926978 -0.031140 0.547820 0.000102
2 -2.057953 2.278636 -2.221256 0.727658 -0.081636 0.238108 0.002128
2 -1.271323 2.453022 -1.746531 0.353214 -0.645828 0.772760 0.007399
2 -2.658509 2.253846 -1.550176 1.298607 1.699082 -0.274440 0.000912
2 -1.696746 2.020438 -1.910813 0.686975 -1.490741 -0.775864 0.000173
2 -2.635781 2.867995 -0.902956 0.103760 -0.142272 1.119325 0.007795
2 -2.097770 2.300622 -1.300544 0.097128 1.122518 1.506754 0.001844
2 -1.892015 1.882884 -1.116668 -0.280591 -0.428719 0.043206 0.032444
2 -1.720176 1.988481 -2.391656 -0.673400 0.907359 -1.322100 0.000581
2 -1.142547 1.807182 -1.141585 0.363361 -0.784240 0.512864 0.077707
1 -2.200216 3.081554 -1.556023 -0.348053 0.842198 -0.522637 -0.002325
2 -2.829166 2.373375 -0.935574 -1.369048 0.524700 0.771901 0.000073
2 -1.370947 2.799363 -1.107257 -0.027878 1.026368 1.567056 0.374121
2 -2.147755 2.209090 -1.756099 1.058911 0.603221 -0.054870 0.178442
2 -2.655623 3.030641 -2.075475 0.224749 -0.229146 -0.465410 0.000107
1 -2.305577 1.758414 -1.122837 0.617182 -1.480960 -0.804539 -0.003749
2 -1.937513 2.867944 -1.432948 -1.117130 -0.458035 0.717744 0.016671
2 -2.534206 2.098421 -2.646669 -0.108361 0.624004 -0.329672 0.000605
2 -1.029452 1.916538 -1.345280 1.113332 -0.601837 -0.745116 0.014869
2 -1.566621 2.802297 -2.182015 0.646475 0.862141 -0.737903 0.013435
1 -2.023210 2.803392 -2.483977 -1.213667 0.829346 0.789733 -0.001867
2 -1.303355 2.676387 -1.967880 1.036710 0.553367 0.312107 0.002005
2 -2.402002 1.796707 -2.898486 -0.086916 -0.672171 -0.934865 0.000151
1 -1.632615 2.649854 -2.426057 -0.344511 -0.499531 -0.136811 -0.000120
2 -1.431406 1.939267 -2.775667 0.159608 0.146458 0.156879 0.013362
1 -2.068177 2.388845 -3.086022 0.063265 -0.178237 -1.188762 0.009904
2 -1.417440 3.018707 -1.350645 -0.112924 0.800240 0.194891 0.000029
2 -2.848225 1.586256 -2.725573 -1.013259 -1.323020 -0.925073 0.006842
1 -2.368275 2.421917 -2.898734 0.454823 -0.286351 -0.137107 -1.657745
2 -1.899743 2.842070 -3.097956 0.133900 0.858525 -0.112889 0.094159
2 -1.382378 2.042864 -2.131846 0.424298 -1.293837 -0.642308 0.012928
2 -2.571289 2.098742 -2.109990 -0.405388 -0.338919 0.250606 0.010399
2 -1.594511 2.329926 -2.054407 1.245710 -1.404898 -0.975792 0.064473
2 -3.019073 1.808156 -1.357212 -0.292100 -0.289817 0.181474 0.004890
2 -2.226029 1.606073 -1.224661 -0.054121 -1.026130 -0.030074 0.001179
1 -2.068781 2.464565 -2.243929 0.108183 0.491770 0.357488 -0.018469
2 -1.475467 2.785942 -1.173525 0.147257 -0.211643 0.601432 0.301029
2 -2.427868 1.980463 -2.069798 -0.491993 -0.207897 -0.580481 0.619767
1 -2.416112 2.532328 -2.877647 -0.740347 -0.570007 0.029011 -0.915789
2 -2.398182 2.698942 -1.722079 0.224517 -0.528171 -0.719517 0.001093
2 -2.060457 2.862675 -2.086223 -0.591840 0.411146 0.982331 0.013656
2 -1.945186 1.669178 -1.756358 -0.755450 -0.190933 -0.865635 0.017373
1 -2.338605 2.420670 -3.018058 0.739367 0.483464 -1.065535 -0.901777
2 -2.558708 2.773887 -2.231510 -0.468425 -0.184424 0.667898 0.000786
2 -2.372310 2.190972 -1.149465 -0.696563 -0.238117 -1.089663 0.008173
1 -2.704103 2.412468 -2.377515 -0.468444 0.788226 -1.266050 0.689096
2 -2.530245 2.523544 -1.411601 0.218928 -0.723905 0.618464 0.002277
2 -2.832036 1.988156 -3.032902 -0.392151 0.060413 0.325663 0.010515
2 -2.694806 2.998761 -2.344162 -0.458181 0.537194 -0.990025 0.277165
2 -2.639299 2.407224 -2.484189 -0.342361 0.591971 -0.822459 0.285623
2 -2.150769 2.714963 -1.327608 0.257509 0.033930 -0.075164 0.652653
2 -1.280241 1.699111 -1.939132 -2.145211 -0.425714 -1.113595 0.001516
2 -1.312389 2.395721 -1.190649 0.533276 0.961546 0.408029 0.000191
2 -2.303415 2.396564 -2.213333 -0.982760 -0.511357 0.130179 0.000107
2 -1.557227 2.251606 -0.846640 -1.392772 -0.465515 1.299540 0.002129
2 -2.019361 1.938775 -1.455882 -0.549703 -1.307904 0.433366 0.000055
2 -3.049952 2.934542 -0.913937 -0.989302 0.817128 -0.668328 0.000352
2 -1.648070 2.440953 -2.443926 0.424287 0.066789 0.106128 0.000683
2 -3.018310 2.819927 -1.658701 0.037301 0.672519 0.460679 0.023445
2 -1.208661 1.901137 -0.889722 0.385868 -1.076601 0.976836 0.085546
2 -2.079593 1.954325 -1.186017 -0.238177 -0.386586 -0.099213 0.005151
2 -1.698739 3.012261 -2.653879 -0.099599 -0.246262 -0.436094 0.169741
2 -2.201014 1.957017 -0.934131 0.091191 -0.615768 0.160990 0.000192
2 -1.383182 2.189838 -1.820509 -0.115177 -1.128599 -0.556495 0.101505
1 -1.784096 3.106851 -2.627420 0.269654 0.451877 0.380647 0.173029
2 -2.221220 2.136116 -1.835221 0.613288 -0.581394 -0.032702 0.186688
2 -1.459921 2.341286 -1.549595 -1.745776 0.678103 1.030268 0.000159
2 -1.354155 3.045436 -3.000893 0.036193 0.233064 -0.449969 0.000009
2 -1.390711 3.098081 -1.734485 1.367484 1.639058 -0.012252 0.068614
2 -1.125628 2.222268 -1.554852 0.663141 0.123987 0.637003 0.001440
2 -2.870676 2.878401 -2.698416 0.491454 1.513287 -0.560100 0.002766
2 -2.980175 2.318328 -1.345975 -0.616092 0.122446 -1.303980 0.000087
2 -0.921088 3.034437 -3.052540 -0.120151 -0.419407 -0.166907 0.064871
2 -3.041076 2.606627 -1.153063 -0.300457 0.605421 -0.776698 0.000085
1 -1.464239 1.892178 -2.957795 -0.530646 -0.206164 0.158432 -0.015928
2 -0.890216 1.963828 -2.059033 1.228185 -1.638895 0.003417 0.000298
1 -1.358840 3.014081 -0.964942 0.826063 0.499832 0.525249 -0.000735
2 -2.854570 2.388626 -2.516159 0.192191 0.725706 0.398676 0.002391
1 -1.745984 2.551259 -1.618216 0.414043 -0.350061 -1.270020 -0.011487
2 -2.065628 1.623118 -2.093482 -0.500904 -1.154767 -0.648572 0.013014
2 -2.531845 2.615442 -1.843761 0.843023 -0.842529 -0.953788 0.009017
2 -1.612145 3.045143 -2.104467 -0.519917 0.361086 0.734942 0.003200
1 -2.649751 2.397717 -1.910818 1.219952 -0.812369 -0.207646 -0.014384
1 -2.091104 2.704989 -1.784147 0.192200 -0.345983 -0.796756 -0.007421
2 -2.313893 2.908171 -2.392248 -0.212571 2.492377 0.767816 0.101845
2 -1.193578 2.311353 -2.845151 0.397593 1.106246 0.382404 0.000412
2 -1.418563 2.055003 -2.661805 -0.582556 0.373755 -0.606662 0.011644
2 -1.740352 2.286354 -1.538668 -0.181514 -0.817966 -0.809254 0.000037
2 -2.479016 2.338079 -1.147342 0.644270 -0.552824 -0.849719 0.004986
2 -0.980243 2.064578 -1.546953 0.506889 -0.863359 0.062894 0.079250
2 -2.435286 2.331846 -2.784552 -0.584035 -0.474973 -1.169185 0.052626
1 -2.159803 1.731792 -2.483697 -1.375459 -0.853694 -0.638843 0.000001
2 -2.279333 2.683652 -1.061296 -1.397815 -0.658072 -1.051732 0.000412
2 -1.705095 1.708174 -2.814144 -0.322497 -1.421954 0.411517 0.282081
2 -1.438810 2.551151 -1.928795 0.193234 -0.805637 -0.371357 0.030688
2 -2.728163 2.295641 -2.396794 -0.236729 -0.201393 -0.110789 0.422803
2 -1.436891 3.043402 -1.857878 -0.240671 0.103539 -0.067332 0.058188
1 -1.380930 1.732897 -1.258665 0.161030 0.077050 -0.247072 0.111888
1 -1.643833 1.861981 -2.552754 -0.711531 -1.067965 -0.489672 -0.021750
1 -1.021903 2.471470 -2.906461 2.053735 0.501365 -0.176617 0.005811
1 -2.435726 2.070211 -1.995399 0.314614 0.022566 -0.413910 0.568246
2 -1.009168 2.116656 -1.678285 -0.055380 0.421177 1.407917 0.055515
1 -1.717480 2.012995 -2.743221 -0.957355 -0.721893 -0.519841 -0.031216
2 -1.388082 2.044886 -1.297903 0.603249 -0.440132 0.868211 0.282488
2 -1.658237 2.656005 -1.265223 0.150573 1.114441 0.014418 0.017869
2 -2.115538 2.497819 -2.986907 -0.350601 -0.510285 -0.274357 0.021381
2 -1.471470 2.047316 -1.205181 0.698725 -0.453003 1.431949 0.710243
2 -2.914337 2.317619 -3.088980 -0.598907 0.556949 0.517002 0.019568
2 -2.234635 2.204521 -1.572142 -0.176061 -0.161218 -0.239525 0.001829
2 -2.434331 2.129863 -0.953198 0.290855 -0.058027 0.077974 0.000882
1 -2.332850 2.372524 -1.617303 0.716189 0.618976 -1.576486 -0.000120
2 -0.900311 1.943222 -2.576059 -0.006423 0.906208 0.289760 0.001577
2 -2.464313 3.016545 -1.581846 0.383695 0.400686 -0.045744 0.000216
1 -2.622756 2.141932 -1.949118 0.112710 0.245758 0.403341 -0.060067
2 -1.696197 2.719025 -1.555715 0.912061 -0.273655 -0.256404 0.002390
2 -1.626205 2.678130 -2.737059 -1.109300 0.618296 -0.862582 0.002003
2 -1.804056 2.179196 -2.479120 1.752355 0.073619 1.345603 0.000238
2 -2.484701 3.034440 -0.951387 0.204850 0.674733 -0.809249 0.001541
2 -1.571794 1.798005 -1.718625 -1.202326 0.269183 -0.377989 0.027871
2 -2.721456 2.627891 -2.169470 -0.682297 -0.310169 -0.444067 0.000231
2 -1.935729 2.145965 -2.978898 0.852264 0.606207 -1.137384 0.011278
2 -1.816473 3.080297 -1.770663 0.621824 2.070456 0.261319 0.000812
2 -1.550404 2.465292 -1.863323 0.518605 2.325043 -0.255230 0.092080
2 -1.373615 1.882428 -2.117500 0.127034 0.604513 -0.803233 0.012925
2 -2.471018 1.964780 -1.541968 -0.027287 1.049708 -1.369900 0.028083
2 -1.647762 2.069766 -2.132090 0.518459 0.785223 -0.433141 0.000235
2 -2.283855 2.745151 -1.991702 1.106658 0.078196 -0.586697 0.006114
2 -1.753166 3.083128 -0.912924 -0.665302 0.284935 -0.345666 0.000072
2 -1.845401 2.657907 -2.742100 0.618549 0.379131 -0.159542 0.010987
2 -2.913537 2.074961 -2.437861 -0.873285 0.565466 -1.205695 0.000218
2 -2.580530 2.058984 -1.497136 0.812653 0.411094 -1.898999 0.028426
2 -2.399978 3.044135 -2.537568 0.941724 0.989735 0.248955 0.001424
1 -2.012339 2.579465 -2.038764 0.235240 -0.261143 0.624462 -0.026614
2 -1.283746 2.848902 -2.753724 -0.633348 0.474879 0.369497 0.008501
2 -1.883664 2.671788 -2.583351 -1.766608 0.581290 0.726783 0.011065
2 -3.036349 1.983824 -1.111773 -0.097585 0.789688 1.056236 0.000011
2 -1.802090 3.093480 -2.211625 0.396835 0.064340 -0.436930 0.000325
2 -1.629723 2.498671 -2.671306 -1.760003 0.965563 0.252473 0.001854
2 -1.143575 1.685623 -1.074378 -0.330598 -0.402580 0.128874 0.077736
2 -1.385069 2.717618 -0.997157 1.046042 1.896095 -0.693094 0.088069
2 -2.684049 2.655651 -2.635631 0.649293 0.905464 1.161007 0.003224
2 -2.643373 2.256478 -1.196508 0.680080 0.099472 -1.770179 0.004169
2 -2.095928 2.706037 -1.225428 0.510792 -0.801397 0.694043 0.652791
2 -2.658687 2.483510 -1.282469 0.742892 -0.616180 -1.449891 0.002476
2 -2.365574 2.153689 -1.321043 0.195453 1.186963 -0.877854 0.004686
2 -1.135105 2.081719 -2.841575 -0.178467 -0.441850 -0.650814 0.007951
2 -1.196926 1.757946 -1.732471 -0.611112 0.063540 -0.099616 0.000739
2 -1.080535 2.336160 -2.641773 0.149783 -0.208624 0.286739 0.001449
2 -0.899588 2.293641 -1.062054 0.528615 -0.073263 0.799314 0.000169
2 -2.188718 2.801343 -2.818689 1.563308 -0.532730 -0.721411 0.000006
2 -2.721515 2.197653 -1.355464 0.861277 -1.671225 -0.740239 0.003127
2 -2.997013 2.740686 -2.863757 0.211166 -0.076849 0.103225 0.000307
1 -1.676130 2.412953 -1.826359 1.211852 -0.640507 1.147965 0.050598
2 -1.281020 1.781351 -2.582596 -0.276520 0.494845 0.955930 0.006033
2 -2.592603 2.118252 -2.968142 -1.094950 1.265043 -0.487859 0.264359
1 -2.471310 2.318333 -2.642328 1.324595 -0.968880 -0.390574 0.026401
2 -1.436532 1.849730 -2.548236 0.048529 0.379965 1.316398 0.006302
2 -1.361367 2.310857 -1.762834 -0.458523 -0.565617 -1.257272 0.108993
1 -1.877001 1.923425 -3.032361 1.217831 0.350277 -1.168470 -0.005344
2 -1.896399 2.698900 -1.080714 -2.205545 0.031272 -0.950867 0.000093
1 -2.809417 2.831940 -1.348102 0.269771 -0.464310 0.326627 0.000073
2 -2.438412 2.854280 -2.385940 0.276500 -0.426802 -0.054141 0.102830
2 -3.046684 2.600063 -1.520686 -0.800435 0.060043 1.777944 0.000176
2 -1.944147 2.962425 -1.559306 -0.164522 0.020097 -0.450901 0.016680
2 -1.588829 2.020322 -1.201838 -1.228942 1.668811 -0.881163 0.428387
2 -1.793519 1.704796 -2.647867 1.339301 -0.451238 0.646471 0.002177
2 -2.521604 1.672078 -1.193340 0.015625 0.093442 -0.289975 0.000736
2 -1.464095 1.682805 -1.168128 -0.199740 -0.883158 -0.267861 0.133911
2 -1.471309 2.593080 -1.102425 -1.405273 0.233622 0.454634 0.003569
2 -1.103292 1.976585 -2.119047 -0.571026 -0.219595 0.457843 0.000311
2 -1.077245 1.803098 -3.024704 0.283213 -2.543199 -0.058831 0.137459
2 -1.830033 3.064284 -2.970380 -0.772135 0.352078 0.135581 0.000309
1 -1.986090 2.105859 -2.759859 0.004355 -0.758267 -0.451293 -0.010187
2 -2.987886 2.655819 -2.365400 0.203667 0.874345 0.405133 0.000009
1 -2.976051 1.771826 -1.810801 0.392970 0.553282 -0.936818 -0.006158
2 -1.898215 3.028792 -1.122738 0.592195 -0.674066 0.247215 0.000234
2 -3.001542 2.263360 -2.637960 -1.401910 -0.204309 1.327235 0.000546
2 -2.979501 2.269377 -2.896379 -0.271449 -0.685516 0.282312 0.023217
2 -1.062008 2.818562 -2.027938 -0.549099 -0.854108 1.643917 0.000532
2 -2.623183 1.930929 -1.067031 0.515768 0.509816 -1.787948 0.000022
2 -2.689769 2.667445 -2.816598 1.171269 0.294062 2.258364 0.114221
2 -1.269554 2.691485 -1.329555 -0.443448 -0.161023 -0.643413 0.000084
2 -1.079621 2.522198 -2.702742 -0.661785 -0.962639 -0.526373 0.001891
1 -2.902867 1.959730 -1.587310 0.048907 -0.432281 -0.678957 0.009900
2 -1.689205 2.874974 -2.107512 -0.044505 -0.795554 -1.479862 0.015651
2 -2.674656 2.771639 -1.884196 0.966183 -1.268877 1.214156 0.000450
2 -2.840453 2.077965 -1.498542 0.047297 0.095086 0.110082 0.014171
2 -2.750046 2.289528 -2.162536 1.250744 0.769763 -0.733580 0.000256
2 -2.774491 2.772070 -0.917452 0.384428 -1.242319 0.555964 0.007404
2 -2.069935 2.110726 -1.861105 0.767945 1.775069 0.307286 0.030809
2 -1.066379 2.585817 -1.517167 -0.000737 -2.003126 1.398386 0.000024
2 -1.545072 2.751485 -1.317724 0.373585 -1.225898 0.505543 0.028516
1 -2.643646 2.992364 -3.119481 0.176946 -0.371269 -0.747356 -0.006734
2 -1.213756 2.697672 -2.742667 -0.193658 0.168314 1.600433 0.008745
2 -2.883608 2.551796 -1.354814 1.014934 0.600635 0.337832 0.000316
2 -2.915461 1.807976 -2.630912 0.924661 0.578754 0.300797 0.002883
2 -2.656494 3.099912 -2.406900 -1.118736 0.238092 -0.828919 0.374490
1 -2.993511 2.783128 -3.103124 -0.008170 -1.087198 -0.493515 -0.118010
2 -0.984990 2.660168 -1.874935 -0.025487 -2.303234 0.659121 0.000171
2 -0.972267 2.864779 -2.543710 1.323454 -1.285850 -0.371356 0.000308
2 -1.530940 1.736814 -1.529334 -0.397452 0.964434 -0.629861 0.003330
2 -1.469295 1.720661 -1.799295 0.173222 0.031656 -0.206910 0.027223
2 -1.761455 1.849706 -1.229411 0.513026 0.952640 -0.110698 0.004754
2 -2.279086 1.837283 -1.560909 0.030364 1.048036 0.633083 0.000187
1 -1.584340 1.737180 -2.801758 0.991319 0.904138 -0.771976 0.251483
2 -3.053015 1.698574 -1.492407 -0.849188 0.588660 0.392148 0.004193
2 -3.117003 2.065649 -2.991239 -1.025067 0.508799 0.546618 0.088505
2 -2.626983 2.575053 -1.709866 2.526761 1.070888 -0.676309 0.007399
2 -1.087505 1.781426 -2.666034 0.441152 1.209431 -0.013349 0.000787
2 -1.014046 2.401696 -3.087706 -0.432984 -0.711454 -0.115876 0.005184
2 -1.019958 1.742899 -1.845207 0.523431 0.153583 -0.116344 0.004084
2 -1.067757 2.076214 -2.496910 -1.293594 -1.795218 -0.604620 0.000215
2 -0.945263 2.424748 -2.142623 -0.570535 -0.038626 -0.294570 0.004310
2 -0.891828 2.356353 -1.505124 -0.282620 -0.139689 -0.128504 0.000045
2 -2.782360 3.055109 -2.986294 0.025622 -0.355181 -0.161415 0.001421
2 -1.935305 2.896746 -1.991568 -0.365426 -1.351377 -0.453252 0.013655
2 -2.057049 1.700960 -1.952600 0.519854 1.034131 -0.012036 0.013394
1 -2.946271 2.997007 -2.816851 0.225613 1.356646 1.887861 -0.002154
2 -2.698804 2.640933 -2.948462 0.339315 1.698632 -0.215058 0.111080
2 -1.590865 3.032542 -1.697448 -0.535161 -0.472073 -0.540290 0.002058
2 -1.033550 2.810780 -0.912685 -0.802284 -2.266145 1.054763 0.005720
2 -1.024998 2.014040 -2.949227 -1.588289 -0.299625 0.147456 0.096507
2 -0.900515 2.353332 -2.849748 -0.521438 1.322064 -0.215809 0.004272
2 -1.012003 2.844851 -2.240694 -1.410204 -1.492372 0.555159 0.000455
2 -2.821057 2.854988 -1.599447 -0.306092 -2.544686 0.166379 0.000649
2 -2.594234 3.015697 -2.493551 -0.082520 -1.006412 0.732340 0.104822
2 -2.990406 1.748750 -2.800088 -0.119396 1.611158 1.668150 0.001621
2 -2.044485 2.038540 -3.037045 -1.884841 1.379959 0.267261 0.013161
1 -2.623472 3.095062 -1.727399 1.073641 0.087103 -1.158655 -0.034595
2 -1.359074 3.013748 -2.035567 -1.232849 -1.188851 0.097753 0.001275
2 -1.166285 2.495150 -3.083304 -0.956966 0.483352 0.366022 0.003971
2 -1.028853 1.905405 -0.942630 -2.088275 -0.029747 -1.010581 0.249827
2 -1.006771 1.913968 -3.041564 -0.637866 1.055153 -0.646183 0.226123
2 -0.923639 2.227686 -1.906867 -0.920982 0.100173 0.809156 0.006880
2 -0.918829 1.969824 -1.447067 -1.037294 -2.049089 -0.725629 0.043814
2 -3.060844 1.968955 -1.477632 0.948122 -1.136930 0.786613 0.033364
2 -3.107331 2.767152 -1.772482 -0.071096 -0.103353 -0.596025 0.022834
2 -2.504249 1.610877 -2.797828 -0.400048 -0.300526 -0.572636 0.000145
2 -2.669611 1.628013 -2.423040 -0.184825 0.366144 0.591063 0.000049
2 -1.383519 1.670913 -1.439066 -1.930890 0.837175 -0.726813 0.004812
2 -2.536533 1.673061 -0.887324 -0.346452 1.095167 0.421722 0.000544
2 -1.769806 1.617649 -1.052008 0.279310 0.500167 0.894577 0.000085
2 -0.917689 1.658319 -1.723334 0.732579 1.204040 0.449896 0.004315
2 -2.676381 2.035103 -3.010507 1.123892 0.378559 2.116956 0.274814
2 -2.997574 2.904558 -3.066620 -0.061372 1.480022 1.527961 0.230804
2 -0.862971 2.037775 -1.731458 -0.324299 -0.718228 -0.302081 0.005398
2 -0.924489 2.827650 -1.064710 -1.855280 0.066519 -1.526383 0.002308
1 -3.053077 2.134245 -2.890821 1.729210 -0.988340 -1.281934 0.110374
2 -1.508419 1.998574 -0.481009 1.333808 -0.361670 -0.248512 0.000901
2 -1.812273 2.034082 -0.540745 0.970794 0.566315 -0.048200 0.001154
2 -1.571387 2.625307 -0.708466 1.047986 -2.115178 -0.201795 0.000006
1 -2.362584 1.747627 -0.508285 0.282596 -0.627012 0.194316 -0.076553
1 -2.643622 2.618685 -0.658755 1.050081 -0.082267 -0.053667 -0.000333
2 -1.892982 1.760318 -0.592023 0.196933 -0.387771 0.858428 0.000886
1 -2.459871 2.895284 -0.779640 1.008432 1.482866 0.378956 -0.008151
2 -1.808530 2.396933 -0.610804 -0.082091 1.406818 0.696155 0.000081
2 -2.383060 1.767509 -0.734135 -0.349767 -0.151513 0.418493 0.000999
2 -1.540685 2.165593 -0.680796 0.067781 -0.338452 -0.684558 0.113104
2 -2.214493 2.158353 -0.812995 -0.496987 0.912168 0.881270 0.000237
2 -1.856982 2.475088 -0.853278 0.578855 -0.677604 -0.409503 0.000066
2 -1.932084 2.217498 -0.775388 0.223331 0.795901 -0.629100 0.000235
2 -2.830750 3.046918 -0.526980 -0.039807 0.066304 -0.196968 0.008687
2 -1.052965 2.492591 -0.584102 -0.262474 0.052429 1.156764 0.000110
2 -2.358619 2.622642 -0.865457 0.384805 0.948251 -0.472455 0.000324
2 -0.976116 2.679288 -0.805324 -0.488920 0.520064 0.546203 0.004086
2 -2.794526 2.159486 -0.763034 -0.478482 0.552296 -0.158236 0.000050
2 -0.900771 1.997547 -0.487881 -0.498898 -1.202974 -0.271931 0.047703
1 -2.356339 1.973945 -0.670597 -0.797532 -1.226332 -0.267640 0.036592
1 -2.935673 2.374265 -0.474797 -0.716853 -0.204487 1.127905 0.010201
1 -2.473492 1.610905 -0.593624 0.613893 -0.375553 0.771967 -0.071002
2 -1.254530 2.215595 -0.800440 0.917604 0.643414 -0.910592 0.001607
2 -2.706850 2.569978 -0.826286 0.617709 1.585775 -0.618997 0.002621
2 -2.044174 2.167057 -0.580415 -1.187937 -2.040051 0.535605 0.000226
1 -2.497558 2.169109 -0.750554 1.233056 -0.470544 0.385928 -0.014491
2 -1.407825 1.772470 -0.655740 -0.612270 0.521719 0.300653 0.000011
2 -0.987912 1.951837 -0.593981 -0.229204 0.689210 -0.332698 0.058597
2 -1.085724 1.867379 -0.836710 -1.043100 -0.762626 0.305351 0.331014
2 -1.636119 2.926671 -0.572649 0.689722 0.812415 0.077698 0.030325
2 -1.631944 2.133074 -0.587039 0.905552 -0.747839 -0.238028 0.112538
1 -1.237578 2.738867 -0.583292 -0.955860 -0.660255 -0.181716 -0.000282
2 -1.196879 2.065691 -0.695072 -0.786756 -0.083944 -0.883565 0.044532
1 -1.696118 1.928911 -0.844279 1.195446 -0.341732 -1.489921 -0.006944
2 -2.787514 1.882097 -0.743989 1.120770 -1.237820 0.243009 0.000042
2 -2.999619 1.963165 -0.586724 0.431499 0.790845 -0.146574 0.000027
2 -1.865901 1.685381 -0.777779 0.144263 0.166058 0.015491 0.001169
2 -1.095414 2.074787 -0.590556 -1.738936 0.597582 0.003921 0.054065
2 -1.765707 2.981781 -0.520378 -0.677944 -1.478144 0.087832 0.030659
2 -1.987284 2.970913 -0.503066 -0.621213 -0.206574 -0.065111 0.007161
2 -2.279493 1.909315 -0.570546 0.407886 -0.454223 -1.483341 0.063344
2 -0.861731 3.044085 -2.476067 -0.466298 0.697264 0.028672 0.000791
2 -0.865280 1.759349 -2.630134 -0.639008 -0.225663 -1.002451 0.001562
2 -2.222571 1.959684 -3.107056 -0.979433 0.479162 0.597297 0.000680
2 -3.086212 2.429300 -0.461664 1.234319 -1.243042 0.548818 0.013571
2 -1.138012 2.637828 -0.408392 -0.090157 0.483933 1.391749 0.000465
2 -1.355326 2.152711 -0.410976 1.498122 0.055592 0.317292 0.004633
2 -2.274700 2.107899 -0.377914 -0.112190 -0.980681 0.266958 0.013814
2 -2.950576 2.719285 -0.452369 -0.332714 -0.461959 -0.148975 0.006080
2 -1.357181 3.077093 -0.255825 -1.981097 1.610042 0.916136 0.000600
2 -2.930423 2.499517 -0.253521 -0.135187 0.963977 0.732207 0.000460
1 -2.654478 2.243994 -0.271431 -0.131671 -0.314971 0.347154 -0.002065
2 -2.788673 2.671307 -0.420761 0.505164 -0.411038 -0.051819 0.006092
2 -1.145402 1.839396 -0.365257 0.762087 -0.365091 -0.999653 0.008590
2 -1.147608 2.300962 -0.331712 -0.630202 0.397350 -0.465814 0.198062
1 -1.960465 3.119694 -0.425380 -0.231775 0.220513 -0.243833 -0.026304
2 -2.177336 1.830098 -0.414513 0.045506 0.169906 -0.077008 0.001112
2 -1.206849 2.839628 -0.307680 0.741870 1.200568 -0.188239 0.000172
2 -1.694573 2.110424 -0.386169 -1.673269 1.545110 -0.413758 0.002885
2 -2.865619 1.824029 -0.298109 1.490682 -0.628857 1.366844 0.000106
2 -3.115625 2.141152 -0.340016 0.042688 -0.504229 -0.189540 0.000045
2 -1.335839 1.851468 -0.284897 1.760178 0.561496 -0.172580 0.000959
2 -2.367949 2.199090 -0.284439 -0.567224 0.043827 -0.727214 0.287222
2 -1.457636 2.274628 -0.334671 1.217337 -1.136698 -0.906980 0.009664
2 -1.622677 2.287714 -0.387547 0.409222 0.104186 -1.297367 0.007008
1 -2.434611 3.050531 -0.257979 0.248261 -0.286563 -1.023611 0.000323
2 -3.086117 1.626931 -0.951573 1.939979 -0.477420 1.084825 0.000316
2 -1.926301 1.755765 -0.215455 -0.531437 -0.222191 0.624488 0.000959
2 -1.119056 2.248403 -0.218024 -0.696169 -0.862113 -1.316547 0.198049
2 -1.138238 1.940484 -0.228255 0.370115 1.023115 -0.092186 0.008361
1 -1.031692 1.768661 -0.222353 -0.429950 0.720850 -0.619297 -0.011686
2 -0.872223 2.288251 -2.057303 -2.051017 0.133391 0.011097 0.011111
1 -0.849278 2.719256 -2.125321 -0.192693 -1.185969 -0.885677 -0.001982
2 -1.677962 3.113067 -1.920204 1.529191 -2.580019 -1.113917 0.001449
2 -2.279798 1.784423 0.689486 0.134418 -0.081423 -0.350797 0.000296
1 -2.643548 1.780457 1.897907 -0.510327 -0.217298 1.411666 -0.002080
2 -1.686788 2.890903 1.124385 0.420845 0.008226 -0.265093 0.002854
1 -2.021126 2.021760 1.094873 -0.021752 -0.054949 0.344425 -0.004859
2 -2.834912 2.595907 2.392061 -0.443185 0.289376 1.533559 0.014871
2 -2.355396 2.377514 2.077014 -0.346927 0.143777 0.622059 0.014680
2 -2.594405 2.290891 2.902288 0.367288 0.323113 1.506432 0.000071
2 -1.751123 2.863051 1.808967 0.804543 0.387832 -0.025890 0.009559
2 -2.300544 2.263790 1.666105 -0.545774 0.066232 1.066506 0.128720
2 -2.625321 2.343692 0.746093 -0.506999 0.288240 0.388875 0.000178
2 -2.415277 2.438724 1.762239 -0.768792 0.230994 -0.217825 0.001499
1 -1.763791 2.630854 1.700502 0.646771 0.023277 2.763645 -0.016236
2 -2.195019 2.789479 0.877726 -0.058567 1.756901 0.202239 0.000122
2 -1.788245 1.995067 2.621552 0.350888 -0.560784 -0.035280 0.000100
2 -1.115246 2.599016 1.748958 -0.525630 -0.045368 0.547988 0.000578
2 -2.621767 1.662520 3.022610 -0.389420 -0.634539 0.942423 0.764360
1 -2.804817 2.485939 2.062796 0.268462 0.089586 -0.786465 -0.312636
1 -3.030378 3.051945 1.434907 -1.414683 0.278375 0.387937 0.029332
1 -2.649090 2.334175 2.144377 -0.703339 0.001645 0.656402 -1.009944
1 -2.690412 2.434704 2.150813 -0.256334 -0.870283 -0.349975 -1.252962
2 -1.988244 2.047358 1.321014 -0.666066 -0.591093 -1.173143 0.000898
1 -2.312067 1.714117 1.431319 -0.022747 0.048750 0.490017 -0.000419
2 -1.872549 2.781771 1.430514 0.265610 -0.490503 1.675170 0.002175
1 -1.151658 2.178980 2.423336 0.982447 -0.366493 0.415082 -0.041407
2 -2.917661 2.105945 0.848174 -0.401152 0.521679 0.199019 0.000116
2 -1.560256 2.556163 1.618879 0.298501 -0.262383 0.249354 0.000307
2 -2.182224 3.052510 1.755000 -0.361326 -0.049630 0.830641 0.000016
1 -2.240689 2.645948 2.313688 -0.424847 -0.571049 1.211856 -0.003077
2 -1.610909 2.677659 1.183587 0.231656 0.275982 0.644906 0.000198
2 -2.507607 2.552000 2.923096 -0.131358 0.100658 0.203074 0.000109
1 -1.677825 2.670238 2.886417 -0.279856 0.269937 -0.262552 0.000056
2 -1.877561 1.675140 1.893404 1.369999 -0.650756 -1.480899 0.007255
2 -2.659585 2.020576 1.059801 -1.702615 1.164283 -0.532232 0.174880
2 -1.291076 1.825924 2.407513 1.569528 0.057154 0.657966 0.000051
2 -2.140606 1.783872 2.079704 0.641333 -1.014993 0.456190 0.000925
1 -1.924372 1.973231 1.987520 0.270669 -0.047792 0.812409 0.000013
2 -1.681635 2.876804 2.056174 0.265125 -0.357534 0.247199 0.063554
2 -2.065649 2.388615 1.250839 -0.537659 -0.689868 -1.438263 0.024588
2 -2.834414 2.487545 0.481277 0.285011 -0.593969 -0.442358 0.000677
2 -2.604464 1.722663 2.121709 -1.244703 -0.972396 0.469437 0.000564
2 -2.000660 2.047055 3.008435 1.015554 0.921475 -0.164566 0.000852
2 -2.026097 2.115269 1.610577 -0.585075 -0.367932 -0.389296 0.008256
1 -2.239659 1.980484 2.455575 -0.297594 -1.074368 0.353361 0.087607
2 -2.589581 2.052882 1.839155 -0.610308 -1.265437 0.221756 0.003357
2 -2.167133 2.161611 0.584559 0.275491 -0.274382 -0.912171 0.001354
2 -2.389812 2.507083 1.144362 0.426210 0.050209 0.161285 0.000005
2 -1.239896 2.489959 2.785460 0.058972 0.411345 0.380523 0.001623
1 -1.833981 1.809042 0.195050 1.226040 -0.042217 -1.063845 -0.023317
2 -2.426126 1.843774 2.061888 1.481779 -0.614500 0.868723 0.000992
1 -2.420649 2.292249 2.195120 0.501363 -0.287798 -0.033770 -0.014181
2 -2.472808 2.966075 2.414404 -0.650086 0.482382 -0.242027 0.001106
2 -2.491666 1.766994 2.927652 -0.392554 0.149158 0.010013 0.015607
1 -1.936321 2.478667 0.838772 -0.932552 0.218132 -0.272542 -0.839419
2 -1.522243 2.714634 1.992253 -0.542085 -0.859287 1.904895 0.009316
1 -1.928168 2.416446 0.753207 0.854280 0.533655 -0.264879 -0.841189
2 -2.061425 2.484619 2.646987 -0.231426 -0.073391 -0.667217 0.000006
2 -3.001760 2.679054 1.670792 -0.451689 -0.482356 -0.248616 0.007586
1 -0.971570 2.715425 1.850496 0.350693 -0.209947 0.155294 -0.001245
2 -2.782498 2.772746 2.310498 0.317847 -0.218766 0.125145 0.043166
1 -1.760185 2.141304 1.248670 -0.040940 0.025984 0.442586 -0.003259
2 -1.314934 2.169312 2.088316 -0.118953 -0.199956 0.205630 0.195454
2 -1.224961 2.069637 0.506045 0.528361 -0.581092 0.745236 0.012139
2 -2.394689 3.014323 2.854037 -0.218695 0.134606 0.232734 0.001606
2 -2.742806 2.180649 1.744177 0.085736 -0.399519 0.511931 1.489049
2 -2.892050 2.993338 2.228942 -1.144719 0.820908 0.377534 0.000170
2 -3.009670 3.010626 1.912371 -0.383628 0.525032 1.321002 0.010471
2 -1.169116 2.255014 2.797722 0.097764 -0.406020 0.049374 0.002391
2 -1.406826 2.789688 2.734956 -0.241158 0.178774 1.501684 0.000467
2 -2.971228 1.767478 0.690375 -1.623943 -0.134124 -0.765514 0.027742
2 -1.416346 2.794323 1.590071 -0.361791 -0.093105 0.114297 0.501310
2 -1.683050 2.146688 0.351073 -0.502899 0.291107 -0.708605 0.001107
1 -1.260044 2.170160 0.992572 -0.378257 -0.294787 0.170118 -0.625914
2 -1.762714 3.084819 1.351894 -0.715393 0.565753 -1.537292 0.076738
1 -3.039794 2.653224 3.086808 0.160639 -0.257794 0.834033 -0.342615
2 -2.260657 1.963464 2.087667 1.328989 -0.369968 -0.233122 0.001971
2 -3.053399 1.838503 1.017851 -0.451417 -0.279920 -0.749353 0.000032
2 -2.383676 2.135671 2.831579 -1.376934 -0.040872 0.205054 0.000957
1 -2.415607 2.832235 2.797009 -1.619454 0.820326 0.089069 0.049519
2 -1.533762 2.182404 2.861371 1.118724 -0.330046 -0.567950 0.000004
2 -1.917884 2.177865 2.530395 0.877176 0.306320 -0.555802 0.000107
2 -2.309292 2.186669 1.441436 0.289194 0.372865 -0.730970 0.001202
1 -1.744308 2.793138 0.297656 0.167988 -0.251156 -1.974751 0.069983
2 -2.182088 2.204888 1.650642 0.319268 -0.387567 -1.147284 0.131163
2 -1.833498 2.852314 1.261375 1.349824 -0.028465 0.597448 0.097449
2 -1.801926 2.336174 2.200333 -0.668450 0.493906 0.953633 0.001742
1 -2.558864 2.533874 2.475053 -0.895132 0.457208 -0.043144 -0.006045
2 -2.377880 2.127952 1.897028 0.301856 1.233788 -0.767004 0.000252
2 -2.971486 2.532500 2.551576 0.209920 -0.901566 0.474544 0.021379
2 -0.993784 2.684455 0.638148 -0.049439 -0.700746 0.181956 0.000110
2 -1.350089 2.698096 2.263293 -0.404597 0.169036 0.445009 0.000511
2 -2.927290 2.232052 1.176022 -0.247947 0.748784 -0.522781 0.006373
2 -2.111564 1.933896 2.437970 1.026779 -0.019074 0.274390 0.088085
2 -2.400327 2.427864 1.476986 0.987682 -0.329973 0.395844 0.000106
2 -2.683748 2.322875 0.333128 -0.721587 1.151883 -0.625554 0.000760
2 -1.346764 1.850827 1.722420 -1.288144 -2.327198 0.046144 0.000136
1 -1.574375 2.483434 0.570175 0.334547 0.894127 0.028364 -0.098939
2 -0.890139 2.684361 2.072786 -0.166425 -0.317889 1.252182 0.002259
2 -2.695739 2.674526 2.376683 -0.095413 0.287311 0.649657 0.058748
1 -2.848856 2.297013 3.015069 0.506124 0.028571 -0.832073 0.017511
2 -1.226426 2.567776 0.796627 -0.161353 -0.507611 0.384360 0.002806
2 -2.067312 2.425944 0.447399 -0.660447 0.571079 -0.941048 0.000022
1 -2.694825 2.096327 0.752992 0.239691 -0.381464 -0.852980 -0.002304
1 -2.296030 1.740255 0.930033 0.755832 -0.242307 -0.062149 -0.007086
1 -1.591991 2.814009 0.786925 -0.951447 0.533368 0.033224 0.068779
1 -1.086462 2.273617 1.656822 0.072924 -0.359237 -0.125921 0.202954
2 -1.574718 2.808673 2.118543 -0.320196 -0.405442 1.031784 0.072404
1 -1.543229 2.406726 0.734949 -0.429119 1.103152 -0.222182 -0.102454
2 -1.281171 2.788026 1.806983 0.823998 -0.324657 0.366501 0.018411
1 -1.975216 2.948056 3.104528 1.469845 0.609049 1.502797 0.117002
2 -1.084915 2.457823 0.659774 -0.204024 -0.304588 0.117387 0.001044
2 -0.878076 1.598644 0.671939 0.586565 -1.029158 0.740795 0.001796
2 -1.358665 2.304966 1.109082 1.049669 -0.692260 0.946301 0.000854
2 -1.871071 1.699217 0.657618 1.179966 -0.797661 0.277733 0.000021
2 -2.028698 2.657594 1.067336 -0.636210 -0.061749 -0.782017 0.000473
2 -3.096849 2.467770 2.274683 -0.612882 -0.119633 -1.379381 0.000511
1 -1.878959 2.556812 1.908955 0.712606 1.283834 0.997248 -0.015469
2 -1.486235 1.891601 1.203845 -0.459366 0.147298 0.916898 0.000057
2 -1.811105 2.744616 1.909288 0.343825 -0.120515 -1.393542 0.010114
2 -1.913253 2.650331 2.411108 -1.304997 0.867523 -0.032461 0.000488
1 -1.383486 2.157916 1.546248 -0.444922 -1.295447 -0.114784 0.000361
2 -1.159819 2.868590 2.348828 1.215271 -0.948439 0.136302 0.000073
2 -2.018704 2.427897 1.961729 -0.469144 -0.206488 -0.805618 0.001156
2 -2.999640 3.111869 2.791016 0.034728 0.536644 0.870207 0.029453
2 -2.459746 1.702197 0.204757 0.106628 -0.906946 -1.274344 0.798650
2 -2.383618 2.212105 2.553107 1.660911 0.585708 -0.734592 0.000032
2 -2.480317 2.734901 2.712156 0.167059 1.075565 0.033612 0.048574
2 -2.627330 2.755003 1.355896 0.751825 0.369861 -0.535795 0.000116
2 -1.392410 2.825529 0.986353 -0.330522 1.444961 -0.057308 0.000327
2 -1.431757 2.745185 2.454848 0.834894 -0.467789 0.908771 0.000661
2 -1.120730 2.633794 1.459082 0.255184 1.332536 0.542902 0.000012
2 -2.838783 2.769903 1.466149 -0.170569 0.975724 0.055560 0.000640
2 -1.681342 2.175920 2.191470 -0.033548 0.666100 -0.669440 0.000937
2 -2.123306 1.960724 0.646678 0.192909 -0.844047 -0.173280 0.053027
1 -1.883080 2.450097 2.347852 0.216852 -0.646957 0.395327 0.000449
2 -2.522309 2.102552 1.674293 0.408632 -1.425252 0.538911 0.002666
2 -2.564203 2.468683 1.938979 -0.024767 0.417282 -0.041833 0.000353
2 -1.881839 2.146722 1.520651 0.031688 -0.477370 0.737679 0.005709
2 -1.415122 2.427786 2.106366 -0.313667 -0.587106 -0.840762 0.001120
2 -2.832756 2.630478 1.660870 -0.262343 0.270359 -0.508249 0.005467
2 -2.968857 2.341189 2.163033 0.216241 -0.675848 -0.542515 0.000629
2 -1.346094 2.085957 2.601041 0.162042 0.535808 -0.800533 0.000039
2 -1.523527 2.524294 1.384229 -0.805389 1.273634 0.802354 0.000144
2 -1.473577 2.435966 2.339844 0.053977 1.163454 0.834431 0.000348
2 -1.581242 1.806519 0.455065 -0.372341 -0.480549 -0.744368 0.000040
2 -1.636684 2.438270 2.495678 -0.978541 0.127976 0.124390 0.000252
2 -2.693948 2.311644 1.027520 0.415493 1.285460 -0.673882 0.000088
1 -1.325994 2.274228 2.014765 -0.731003 -0.003549 -0.879484 0.194520
2 -1.738691 2.997814 1.649731 0.004152 -0.195678 -0.079053 0.000787
2 -1.835614 2.597928 0.990497 0.250829 -0.886760 1.376909 0.000805
2 -1.629664 2.143716 0.961799 0.268138 1.493328 1.104309 0.000015
2 -1.032446 2.103013 1.510696 0.359929 1.102421 0.539057 0.067033
1 -1.107831 2.251116 2.621907 1.630411 1.093657 -0.761241 -0.036678
1 -2.765886 2.191148 1.849763 -0.895653 1.494918 -0.156322 1.528845
2 -3.011866 2.896776 0.671195 0.236307 -0.123703 -0.355474 0.131775
2 -2.110380 2.453220 1.459546 -0.629139 -1.323090 0.357977 0.467005
2 -1.518295 2.999756 1.585775 0.451051 0.071291 0.269816 0.000505
1 -2.240322 2.529692 1.753109 1.205904 -0.921515 1.908865 0.000105
2 -2.268381 3.044993 1.218894 0.179246 -1.161738 -1.737850 0.007171
1 -1.338715 2.187681 0.888062 -0.611398 0.508514 -0.907079 -0.650294
2 -0.947838 2.156030 2.365886 0.231676 0.941483 -0.546956 0.000620
2 -2.324709 2.092080 2.229580 -0.551166 1.212906 -0.788107 0.001156
2 -1.288949 1.912424 1.960754 0.076173 -0.643368 -1.763294 0.001368
2 -1.552569 3.071147 2.174162 -1.039322 0.494269 1.031307 0.000147
2 -1.311153 2.300127 1.633457 1.317671 -1.387015 -0.469828 0.003283
2 -2.167947 1.690469 0.940778 0.121393 -0.006916 1.145950 0.087343
2 -1.352588 1.668106 0.264754 -0.382239 0.108117 -1.207271 0.001308
2 -2.571558 2.771851 2.300176 0.214148 -1.043564 -1.572706 0.144775
2 -3.086529 2.667950 2.049516 -0.697745 -0.553217 0.285562 0.000018
2 -2.950844 1.901414 1.268435 0.219627 -0.474285 -0.230031 0.000565
1 -0.978986 2.161505 2.132189 0.641550 1.167362 0.007225 -0.005348
2 -2.748001 2.042713 2.805133 -0.540756 -1.237687 1.692149 0.000011
2 -1.209089 2.977785 2.725804 -0.628280 1.127229 -0.497804 0.000318
2 -1.412124 2.564181 2.829515 -0.199426 -1.164213 -0.295174 0.001633
2 -2.138160 2.291132 1.437792 1.553270 -0.865595 -1.317273 0.010881
2 -1.424203 2.410692 0.485740 -1.039725 0.972763 -0.303697 0.002217
2 -0.874447 1.827687 1.452629 -0.155249 -1.949693 0.133393 0.031979
2 -2.690031 2.228227 1.965651 0.199129 -1.999203 0.833136 0.053799
2 -2.520989 2.448438 0.558579 -0.534144 -1.462875 -0.653973 0.002455
1 -2.359727 1.915717 0.920234 0.118547 -0.391571 -3.054957 -0.093363
2 -2.192700 2.184427 2.791822 0.051986 1.627993 0.895368 0.000927
2 -1.851718 1.893689 1.280265 1.430748 1.167386 0.495175 0.005315
2 -2.488838 1.830164 2.779321 -0.463670 0.580906 1.391829 0.012984
2 -1.203192 1.902703 2.869843 0.024439 0.478663 -0.843919 0.067437
2 -1.139595 1.915654 2.994491 -0.646540 -0.610655 0.214336 0.067584
1 -1.207031 2.771917 2.641445 -0.692545 -0.143116 -1.201919 -0.000193
2 -1.090268 1.642244 2.429559 -0.564802 -1.088962 1.301174 0.024854
2 -1.755770 3.069677 1.137437 -0.359587 -0.252529 0.330299 0.010743
2 -2.028348 2.476608 1.375423 1.631684 -0.556697 -0.091045 0.475568
2 -2.070635 2.395147 1.079690 -0.241628 -1.830443 1.615426 0.006302
2 -3.043031 2.967343 2.801776 -0.259318 -0.125012 -1.491705 0.030446
2 -1.582442 2.925616 2.439686 -0.412398 -0.542261 1.191652 0.000164
2 -1.146824 1.633810 2.824568 1.246684 -0.328688 0.111799 0.002870
2 -2.384030 1.661973 3.057611 1.292849 -0.613738 0.030289 0.001172
2 -1.694623 2.480811 3.093459 -0.282763 -0.792916 0.618346 0.000017
2 -0.842068 1.790428 0.786310 0.533965 -0.071745 0.712852 0.000346
2 -1.108719 2.939320 0.820788 -0.577464 0.722014 1.322440 0.000029
2 -1.233061 2.583597 0.981769 -1.062208 0.194268 -0.244288 0.004493
2 -1.056191 2.152264 1.681600 1.016385 0.651726 0.044460 0.220536
2 -2.901746 2.438498 1.513472 1.462763 0.522721 -1.120966 0.053101
2 -1.402738 2.791449 1.708155 -0.905472 -0.739189 0.330589 0.519390
1 -0.940879 1.712448 0.426082 -0.119056 -1.178245 0.280789 -1.050151
1 -0.961285 1.655547 0.507841 -0.109400 -0.281659 0.226143 -0.401316
1 -1.750663 1.597669 0.281352 -0.668878 -1.682823 -0.396520 -0.095454
2 -2.857859 2.282748 0.461392 -0.479694 0.727043 -0.061786 0.000962
2 -2.248359 2.911610 0.429182 0.499353 -0.269918 -0.279655 0.000614
1 -0.842047 1.706773 0.330523 0.921680 0.418116 -0.598030 -0.562951
1 -1.039637 1.826534 0.364874 0.276742 -1.142904 -0.173263 -0.250369
2 -2.716316 2.789680 0.323021 0.490588 -0.452875 0.381902 0.000319
2 -1.973616 2.719797 0.813818 0.018927 0.010737 0.715101 0.000278
2 -2.305191 2.002599 0.525073 -0.326366 0.215431 0.235688 1.262693
2 -1.531332 2.657576 0.282228 -0.646413 -1.011862 0.185658 0.000206
2 -2.010790 2.048337 0.663179 1.462173 0.190263 1.376175 0.052820
2 -0.969880 2.196790 0.492285 0.021555 1.133598 0.722664 0.000244
2 -1.832353 2.922205 2.770378 -0.445454 -0.421541 -0.700581 0.000009
2 -1.626032 2.716654 2.621962 0.109211 -1.250583 -1.515809 0.000145
2 -1.462588 2.781428 0.593717 1.391599 -1.043531 0.233586 0.000170
2 -1.817757 2.987840 1.268746 0.379792 -0.364963 -0.368056 0.179796
2 -2.174711 2.804279 2.104462 1.067769 -1.042855 0.033489 0.000029
1 -2.440183 2.335655 0.434658 -0.001873 0.337308 1.014629 -0.001232
2 -2.471447 2.857401 0.302539 -1.157856 0.230432 0.037769 0.000209
2 -1.285692 2.113060 0.361909 -0.196023 -0.099226 -0.144671 0.011966
2 -1.667578 2.305857 0.639147 0.823174 -0.498046 1.722530 0.002745
1 -2.856316 1.993014 1.662586 -1.299340 1.376767 0.625876 0.005429
2 -2.933894 1.866698 1.724177 0.716242 -0.332596 -0.811905 0.027297
2 -2.405343 1.970327 0.557445 -0.724039 1.024025 0.184180 1.262125
2 -0.946796 1.820169 2.498399 -0.272781 0.133599 0.210425 0.000306
2 -1.165745 2.021415 1.855379 -0.993779 -0.280829 0.146267 0.001420
1 -1.068286 2.657566 0.931870 -0.659184 -0.527373 -0.331401 0.000492
2 -0.964173 2.220110 1.470505 -0.380421 -1.419343 -0.376720 0.063161
2 -1.298499 2.996520 1.104524 0.296710 -0.393502 -1.463447 0.001627
1 -2.141692 3.049464 0.294327 -0.447275 0.022098 1.066644 0.024501
1 -1.219503 2.068118 0.737388 -1.598222 -0.003440 -0.340523 -0.046788
2 -1.214996 1.591515 2.989651 -1.443631 -2.380761 0.855649 0.002743
2 -1.156606 1.941712 1.563089 -1.300021 -1.341691 -0.003223 0.000672
2 -2.888234 2.826094 1.668688 -0.502586 -1.232415 -1.511732 0.003561
2 -1.278038 2.916525 2.083257 -1.963412 0.152090 0.167840 0.000036
2 -2.769828 2.078211 1.096859 1.572610 -0.710074 0.363099 0.175084
2 -1.249380 1.629111 2.597211 -1.185614 0.128325 0.733119 0.356302
1 -0.859823 1.657333 0.983814 1.167479 0.285035 -0.222849 0.000896
2 -2.248050 1.660208 2.214339 -1.165131 0.177682 0.516996 0.261581
2 -1.495584 1.653118 1.597127 -1.562943 0.273939 -1.057532 0.000362
2 -2.213443 1.762679 1.819150 -0.817151 0.954298 -0.180756 0.000031
2 -1.109037 1.766062 1.356781 0.108947 1.091750 0.069618 0.009127
2 -2.436748 1.665778 0.355144 0.371000 0.415006 -0.346047 0.019076
2 -1.616181 2.947523 0.752383 0.502919 -0.871414 -0.326706 0.070488
1 -2.631836 2.887219 2.323698 0.713766 -1.027286 -1.131625 0.141406
1 -1.065854 2.294872 0.782850 -1.158548 -0.618146 1.899940 -0.019061
2 -2.196876 3.008119 0.625069 1.400172 0.085135 1.667858 0.000251
2 -1.938488 1.741851 1.294576 0.739190 0.890715 0.167889 0.006778
2 -1.806163 1.715432 3.032774 -0.205755 1.031304 -0.218543 0.000015
2 -1.135992 1.592981 2.568864 -0.588006 -1.231584 -1.267808 0.377565
2 -0.880958 1.909507 3.021441 -0.186340 0.895340 0.206977 0.000376
2 -2.108557 1.788210 1.359415 -0.531370 1.586600 0.307393 0.002302
2 -1.417548 3.067804 0.968144 0.890231 -0.369200 0.147413 0.004268
2 -2.695717 2.778871 2.879239 0.882941 0.826319 -1.627663 0.000516
1 -1.310364 3.021499 1.715785 0.833022 -0.730303 -1.435961 0.000244
2 -2.781161 3.105079 0.888108 0.156335 -0.128574 0.231836 0.000013
1 -0.927664 3.033119 1.040947 -0.890829 0.031128 0.370973 -0.000726
2 -2.978392 2.337318 1.580131 0.481126 -0.358344 0.372425 0.053123
2 -2.995809 1.758386 2.864333 1.007373 -0.162074 -1.520181 0.000221
2 -1.553641 2.013364 0.282621 1.290740 -0.088518 0.523373 0.001138
2 -1.984965 1.959803 0.215695 0.893947 0.996146 0.163783 0.153298
2 -1.016456 2.672285 0.175487 0.089125 1.686177 0.203994 0.000245
1 -2.044675 2.111323 0.130390 0.004299 1.329270 -0.510960 0.054119
2 -2.806916 2.904869 0.147271 1.013817 0.329602 -0.298008 0.000420
2 -2.564824 2.701304 0.146624 -1.423163 -1.060008 -0.546958 0.002017
2 -1.925673 2.911043 0.351175 -0.079983 -0.188086 1.234922 0.000554
2 -2.179238 2.205469 0.253633 0.115109 -1.026314 0.990873 0.020704
2 -2.636139 1.693520 0.270999 -0.928467 -0.504857 0.492656 0.003739
2 -1.677975 2.808085 0.175180 0.030880 0.519911 0.439740 0.102005
2 -0.840405 2.042376 0.287261 1.023861 0.572698 0.964613 0.000449
2 -1.242655 2.610957 0.174209 0.585601 0.044922 0.583760 0.000151
2 -2.238284 2.642870 0.345547 0.546523 0.484970 1.320521 0.000032
2 -1.960093 2.001034 0.092930 -1.384844 -0.286457 -0.370573 0.228672
2 -3.062972 2.991504 2.524431 0.514680 0.534378 -0.020840 0.000228
2 -1.798111 2.494451 0.167619 -0.120808 0.281086 0.636832 0.000010
2 -2.123744 2.288012 0.134071 -0.494462 -0.036972 0.229463 0.021456
2 -2.153881 2.997751 0.150738 0.228083 -0.475802 -0.190064 0.026058
2 -2.022676 2.861795 0.152654 0.261542 0.003232 0.755816 0.002439
2 -1.802673 2.856465 0.108165 0.596601 -0.961827 0.085818 0.032697
2 -3.071685 2.317142 1.139973 0.471026 -1.422635 0.127603 0.006236
2 -1.967383 3.040433 1.991362 0.524579 -0.813394 -0.363448 0.000374
2 -1.269753 1.755460 1.397427 -0.890202 1.704195 0.648634 0.009205
2 -2.561547 2.767425 3.043483 0.801050 -1.222109 -0.783887 0.000610
2 -3.012813 2.931887 0.799405 1.284380 0.474176 -0.104896 0.132047
2 -3.039665 3.107600 0.695893 -0.210885 -0.195338 -1.080336 0.001132
2 -3.015407 2.680569 2.562727 1.234231 0.749489 1.390371 0.021246
2 -0.904765 2.344269 2.634076 -1.040132 1.436363 0.592789 0.000265
2 -0.900627 2.058855 1.030506 -1.017653 -0.230699 2.067213 0.000058
2 -1.338614 1.617053 0.453598 -0.669825 0.255446 -0.405801 0.001245
2 -1.422873 1.660115 1.115523 -1.277021 0.696120 1.258070 0.000203
2 -2.412070 1.689049 2.562745 -0.076021 0.997326 -0.343904 0.000444
2 -2.788914 1.695250 0.492845 0.130085 1.189906 2.519887 0.001821
2 -2.515949 1.636375 0.129617 -0.635666 0.176880 -1.734343 0.779548
1 -2.821742 1.764759 0.666937 0.372492 2.074611 -0.383926 0.027807
2 -2.765812 1.623402 1.986560 -0.203936 1.062117 -0.883967 0.000597
1 -2.579725 2.250407 0.157537 0.490952 0.697902 1.637452 -0.003793
2 -3.092972 1.851852 1.708249 0.560508 0.105085 -0.547358 0.013720
2 -3.088681 2.521457 1.770416 0.717576 2.342579 0.631270 0.000738
1 -2.925857 3.085584 3.098166 -0.743404 -1.124446 0.451541 -0.012577
2 -2.114631 3.089631 2.668919 1.382907 -0.882997 0.440736 0.000006
2 -2.203241 1.990453 -0.000327 -0.619237 0.328900 -1.745529 0.022465
2 -1.751263 2.191358 0.007749 -0.342065 -0.644904 -0.683240 0.000016
2 -2.305253 1.875269 0.012016 -0.297072 -0.847958 -0.519495 0.024156
2 -1.048797 2.213498 0.060038 -0.071041 0.628825 -0.004774 0.000832
2 -2.920781 2.348312 0.091246 -0.874459 0.249009 0.248856 0.000128
2 -2.034693 1.873407 0.074189 0.227989 -0.287501 0.192710 0.039461
1 -1.351764 1.979070 -0.053233 0.352439 -1.289269 1.288276 0.174193
2 -2.800802 2.716356 -0.099752 -0.221651 -1.188037 -0.709422 0.024827
2 -2.799374 1.776009 -0.071372 -0.127833 0.302831 -0.133153 0.000106
2 -2.733450 2.953917 -0.106129 -0.065485 -0.362498 -0.808126 0.000214
2 -0.946239 1.746358 -0.041225 0.361687 0.896491 0.298335 0.004042
2 -1.098905 1.638255 -0.007197 -0.510193 0.010649 0.765666 0.005530
2 -2.925032 3.045122 0.008717 0.261764 0.569778 0.565940 0.014624
2 -1.222983 1.971834 -0.039120 0.388421 -0.323258 0.392853 0.176217
2 -0.893426 2.119791 -0.045184 -0.065689 0.341540 0.279685 0.000835
2 -2.554972 2.043534 -0.030090 -0.239048 -0.126183 0.527371 0.000220
2 -2.922518 2.633612 -0.058754 -0.035301 0.181299 0.660395 0.024866
2 -1.794338 1.762727 -0.014445 0.835214 -0.029155 -0.652843 0.000480
2 -2.467476 2.666508 -0.012586 1.116034 -0.138046 -0.307060 0.001837
2 -2.243423 2.468874 -0.018371 0.490781 0.933846 -0.474230 0.000043
1 -0.869459 2.825113 0.058233 -0.561631 0.984969 0.615093 -0.023045
2 -3.096012 3.040593 1.574210 0.841096 0.861692 -0.552551 0.022697
2 -3.097214 1.608431 0.243509 1.424276 0.073294 0.695170 0.000010
2 -1.300416 3.113583 0.473638 0.926143 -0.894734 -0.310185 0.055527
2 -1.034962 3.102242 3.098623 -0.127215 -1.501380 0.174870 0.058045
2 -1.060670 2.893903 3.103166 0.948396 -0.254772 -1.446340 0.000922
2 -0.850400 2.453749 2.321934 -1.269415 0.637549 0.628749 0.215908
2 -0.832393 3.043852 0.779740 0.246737 -0.113153 0.625543 0.000222
1 -0.855070 2.415520 1.665442 -0.546319 -0.799971 0.584075 -0.015620
2 -0.841637 2.228890 0.141528 0.291603 0.617352 0.621821 0.000669
1 -1.211991 1.595643 -0.139842 0.655937 0.452817 1.230387 -0.005561
2 -1.723205 1.578974 0.874401 -0.539860 -1.051605 0.697473 0.000023
2 -1.615956 1.585711 2.129115 0.323979 -0.140204 -0.169552 0.001241
2 -2.113798 3.012184 3.120225 -0.770529 -0.728300 -1.067525 0.023409
2 -2.366153 1.904328 -0.161888 0.338185 0.726404 1.296120 0.002406
2 -2.229740 2.992374 -0.173462 -0.550887 -0.633860 0.411530 0.000213
2 -2.947559 2.302723 -0.140864 0.428641 0.282411 -0.927924 0.000342
1 -0.976010 2.908316 -0.155019 0.639372 0.596888 -0.460277 -0.015978
2 -2.426278 2.167160 -0.178531 -0.245356 0.340252 -0.079116 0.273766
2 -1.918111 2.745253 -0.166389 -0.101574 0.875677 -0.094188 0.000005
1 -3.111304 1.958002 0.071271 1.455839 0.589160 1.323393 0.000001
1 -0.482059 -2.678869 1.685980 1.520063 0.429009 -0.135575 -5.476086
1 0.087375 -2.573819 1.321630 0.364484 -0.627712 -0.412618 -7.861362
1 -0.091524 -2.508627 1.629759 0.187151 -1.166930 -0.299776 -11.436628
1 0.212603 -2.806031 1.611360 0.451484 0.049928 0.583961 -10.115632
1 0.184470 -2.579522 1.251607 -0.659202 -0.084104 -0.416297 -7.561218
1 0.087588 -2.658366 1.389221 0.937914 0.483377 2.150832 -9.367660
1 -0.094087 -2.724244 1.486979 -0.277420 0.228896 1.212556 -9.957231
1 0.077486 -2.465535 1.273059 0.513069 1.388301 -0.911744 -9.462919
1 -0.014887 -2.646346 1.514374 0.312742 -0.898995 -0.357969 -10.698219
1 0.297139 -2.382964 1.138106 0.444660 -0.416598 -1.274438 -7.518685
1 0.195650 -2.628576 1.351322 0.357477 0.494707 0.005678 -11.115070
1 -0.271730 -2.772458 1.455262 -0.239618 0.251698 -0.251041 -7.299712
1 -0.152535 -2.392126 1.597089 0.011629 -0.838998 0.844521 -10.623852
1 0.145411 -2.415509 1.371225 0.758573 1.036811 0.638745 -10.979651
1 0.227852 -2.493526 0.938912 1.086136 -0.166665 -0.368973 -2.243662
1 -0.010099 -2.632489 1.414444 -0.184137 -0.902136 0.810380 -8.676220
1 0.063115 -2.445414 1.441754 -0.320380 -1.644134 0.277185 -12.638691
1 -0.274718 -2.433757 1.606248 -0.083467 1.010231 1.987343 -11.352873
1 -0.332321 -2.766166 1.544375 -0.752338 -0.226809 0.983636 -7.075525
1 -0.116930 -2.480325 1.531331 -0.191452 0.776839 -0.345589 -11.613428
1 0.126764 -2.510604 1.185502 -1.016095 -0.777587 1.260971 -5.976822
1 0.348869 -2.827761 1.443765 0.358854 0.094701 0.815807 -8.022542
1 0.180165 -2.619535 1.467206 -0.956110 0.331102 0.285069 -11.171110
1 -0.005212 -2.740194 1.442335 -1.693786 0.472182 1.374417 -6.691059
1 0.290614 -2.933884 1.603334 -0.076966 -0.439937 -0.173799 -9.700877
1 -0.489332 -2.649368 1.578350 -0.329371 1.392243 0.227197 -4.825127
1 -0.314079 -2.604225 1.250432 1.879396 0.248477 1.034880 -2.096006
1 0.238299 -2.708597 1.268014 0.397918 -0.262919 -0.765404 -6.756162
1 -0.102272 -2.848493 1.422534 -0.114773 -0.000721 1.226457 -4.702117
1 -0.178155 -2.658411 1.461583 1.422729 0.287391 0.081988 -10.001421
1 -0.161682 -2.811740 1.537821 1.441808 -0.261529 0.192515 -6.179702
1 -0.218757 -2.376912 1.497147 0.283530 -0.374233 1.041028 -10.749668
1 -0.236482 -2.493126 1.262992 -0.729375 0.066840 -0.166380 -6.370849
1 0.309908 -2.626076 1.225945 0.902828 -0.699495 1.380761 -7.960201
2 0.326811 -2.980850 -2.204287 0.624021 -0.478598 0.074225 0.002103
1 -0.378335 -2.425333 1.672892 0.319470 0.928897 0.107326 -10.278105
1 0.293842 -2.557599 1.349585 -0.713171 -0.052063 -0.218823 -8.545315
1 -0.113879 -2.536141 1.330078 -1.203351 1.335824 1.456048 -7.759078
1 -0.273495 -2.679254 1.501781 -0.658758 -0.631690 -0.276822 -10.817657
1 -0.470738 -2.443537 1.612098 -1.077985 -0.071678 -0.324693 -8.603996
1 0.029432 -2.687263 1.616562 0.311445 1.084164 -0.253735 -11.447461
1 0.102740 -2.763589 1.565025 0.479210 -0.484443 -0.509378 -9.045172
1 0.150505 -2.758715 1.325572 -0.918632 0.501213 -0.736720 -4.388093
1 0.141075 -2.637557 1.675921 -0.382929 0.976655 1.468809 -11.195091
1 -0.115310 -2.442025 1.422880 -0.050646 0.947050 -1.729246 -10.032683
1 -0.084649 -2.617634 1.592013 -0.361907 -0.647671 0.336789 -11.983876
1 -0.025255 -2.508557 1.434218 -0.450814 -1.027218 -0.403122 -9.711114
2 0.064566 -2.419531 0.090960 0.191816 -0.009383 -0.654284 0.012923
1 -0.324979 -2.617808 1.415421 1.721888 0.671055 0.287977 -7.705498
1 -0.066640 -2.821458 1.538907 0.035447 0.130679 -0.241370 -5.174768
1 -0.088580 -2.698880 1.338106 0.780589 -0.565277 0.377516 -5.742485
1 0.312385 -2.658428 1.357799 0.210017 -1.475183 -1.983416 -9.955345
2 0.366458 -2.864662 -0.491990 0.562044 -0.424643 0.557327 0.000156
1 0.378371 -2.630940 1.532517 0.119279 -0.522837 -0.858854 -12.454102
1 -0.144086 -2.859603 1.639315 -0.532577 -0.537793 0.515998 -7.361087
1 -0.012140 -2.589202 1.286193 -1.036759 1.606324 -0.508791 -5.584938
1 -0.160203 -2.581684 1.530743 -0.277825 -1.071372 1.726322 -10.386188
1 0.369070 -2.592774 1.422740 1.493317 -0.557384 0.274420 -11.973307
1 0.303899 -2.524858 1.255789 0.677729 -2.437927 0.148560 -9.161792
2 0.063680 -2.940079 -1.960309 -0.301210 0.358582 -1.302724 0.003576
1 0.006778 -2.505992 1.532066 -1.997573 0.419956 -0.081448 -11.478989
1 0.188903 -2.888452 1.534548 0.981623 0.466504 -1.028856 -7.300889
1 -0.176648 -2.686131 1.561232 0.588204 -0.984806 -0.695898 -12.071979
1 -0.223309 -2.531004 1.602073 0.365361 -0.632947 -0.513336 -10.970805
1 -0.271830 -2.639083 1.611621 -0.942765 0.036677 -0.494358 -11.439979
1 -0.381090 -2.642117 1.527444 0.146127 -0.707304 -0.260349 -8.724416
1 0.152071 -2.534244 1.389065 -1.011736 -0.690404 0.835554 -11.201448
1 0.182437 -2.715394 1.516144 0.814964 -0.607564 -1.237400 -9.614490
1 -0.411337 -2.451752 1.438124 0.374614 -0.515546 1.688388 -6.674029
2 0.029249 -2.676271 -1.948583 -0.321102 -0.068412 -0.423424 0.000280
1 -0.010250 -2.769897 0.214857 -0.013601 -0.242642 -0.092049 0.003522
1 0.285620 -2.935405 1.478964 -0.793371 0.863519 -0.398414 -6.361171
1 -0.214018 -2.493896 1.498653 0.122195 0.546700 0.637122 -10.818069
1 0.080547 -2.557350 1.469979 0.582834 2.720014 -1.802384 -13.006347
1 -0.162401 -2.756701 1.399366 -0.728447 -1.035914 -1.286536 -8.102711
1 0.317958 -2.572961 1.613622 -0.391933 0.557242 0.363519 -12.951356
1 0.239039 -2.712251 1.405670 -0.858701 -2.788237 -0.284763 -9.022386
1 -0.305809 -2.729818 1.334059 -0.594571 -0.291440 0.659925 -3.997598
2 -0.368924 -2.742975 0.095270 -0.306708 0.009443 0.626950 0.003220
2 0.206871 -2.831619 -2.659988 1.064189 -0.324702 -0.551819 0.000236
1 -0.499104 -2.764937 -2.418835 0.084378 0.522121 -0.123823 -0.035822
1 0.206899 -2.737132 1.697215 -0.628194 1.072028 -0.305489 -9.952128
1 0.336185 -2.767691 1.294545 -0.046559 -0.800702 0.867243 -5.006081
1 0.092071 -2.671204 1.499842 -0.632206 0.733531 1.108913 -11.050456
1 -0.229802 -2.650594 0.165596 0.785774 -0.121378 1.286302 -0.030545
1 -0.151674 -3.094737 0.228637 -0.275014 -0.385600 1.032911 -0.000271
1 -0.097419 -3.017015 -0.478331 0.140221 0.000502 -0.323437 0.001012
1 -0.184156 -2.455446 1.353014 -0.035080 -0.641029 0.403791 -8.348046
2 0.097844 -2.705622 0.121479 0.259572 -0.080367 -0.040263 0.155476
1 0.440006 -2.573204 -1.179078 0.193519 -0.199964 0.618719 -0.473782
2 -0.156572 -2.850224 -1.835579 -0.403406 -0.291912 0.955540 0.000264
1 0.249134 -2.797978 1.466603 -0.174158 -0.892185 1.652158 -7.780103
2 0.068017 -2.696968 0.946433 1.310765 0.539511 0.096270 0.014424
2 -0.130845 -3.077665 -1.759577 0.191581 -0.005828 0.362685 0.022067
1 0.366698 -2.728675 1.206371 0.227480 -0.471023 -0.709273 -3.971098
1 0.366572 -2.801697 1.068707 -0.004822 -0.723016 -0.435209 -0.428977
1 -0.218583 -2.548017 1.408796 -0.851306 1.705625 1.177762 -9.909579
1 -0.051808 -2.397999 -1.470056 1.307617 -0.248172 -0.891714 -0.009683
2 -0.708101 -2.815274 1.441049 0.263918 -0.023195 1.863576 0.003825
2 0.061421 -2.788082 -2.176773 0.584860 0.539978 0.077617 0.009559
2 -0.689355 -3.045774 -2.274240 -0.860664 -0.103969 0.054623 0.004943
1 0.089979 -2.773718 1.448823 -0.121171 0.275346 1.204698 -6.183944
1 0.335917 -2.529574 1.500842 0.246703 -1.561901 -0.601525 -12.292777
2 0.044880 -2.585072 0.107016 0.301447 0.507969 0.105569 0.146428
2 -0.400662 -2.366916 0.683722 -0.410070 0.804961 0.503675 0.082450
2 -0.661450 -2.895734 -0.487811 -0.019527 0.307270 -2.238812 0.000993
1 0.091208 -2.595288 1.573838 -0.085831 0.642390 0.069448 -10.930585
1 -0.156230 -2.948622 1.545032 -0.574589 0.928848 -0.102808 -3.090108
1 0.207901 -2.551628 1.652157 -1.860533 0.358208 0.405876 -12.855487
2 0.244316 -2.600629 -1.983570 0.480277 0.324200 -0.882753 0.000551
2 -0.528211 -2.507405 0.070024 -0.427914 0.073978 -0.608691 0.000211
2 -0.130123 -3.071138 -1.482986 0.769159 -0.258424 0.271226 0.000280
2 0.021025 -2.840516 -2.330944 0.127782 -0.875814 0.609781 0.022633
2 0.270349 -2.930281 0.508544 0.428623 -0.368843 2.106228 0.082941
2 0.290737 -2.561661 -0.421903 1.000539 0.490816 -0.404575 0.000382
1 -0.294205 -2.569841 1.542722 -0.467605 0.683728 -0.387603 -8.828838
1 0.397374 -2.761839 1.625818 -0.072839 1.088869 0.739526 -13.601438
1 0.241627 -2.541734 1.467121 1.680650 -0.632317 -0.983802 -10.381681
1 0.318820 -2.710043 -1.198292 -0.162302 0.042505 1.075586 1.797092
2 0.202031 -2.366733 -2.856643 0.787371 0.086996 0.154784 0.000168
2 -0.690428 -2.848243 -2.504478 -0.900416 0.329370 1.112890 0.000492
2 0.239039 -2.944109 0.642363 -0.424405 1.021442 -1.076423 0.083089
2 -0.270540 -2.381054 0.639196 0.319566 1.329476 -0.487199 0.082217
1 0.344569 -2.767881 1.533000 0.105642 -0.104513 0.384699 -11.853650
1 0.296227 -2.538542 1.017522 0.163406 -0.673061 -0.249803 -2.575016
1 0.331860 -2.480937 1.399100 -0.846093 0.778478 0.921347 -10.554545
1 0.159365 -2.477742 1.479144 -1.470584 -0.492474 -1.192618 -12.224812
2 0.390257 -2.565415 -0.872986 0.286016 -0.420486 -0.091843 0.000122
1 -0.302860 -2.481112 1.356575 -0.348863 -0.301460 -0.108359 -8.350445
2 -0.261959 -2.530480 -0.283245 -0.629916 -0.207686 -0.188726 0.010178
1 -0.366489 -2.717865 1.413195 0.224265 0.467269 1.236233 -5.303241
2 -0.389505 -2.853871 -1.176211 0.403638 0.175006 -0.421236 0.000028
1 0.037602 -2.848340 1.596418 -0.581039 2.130333 0.279109 -7.704350
2 -0.069970 -2.709474 -0.826461 -0.839085 -0.168240 -0.124365 0.000504
1 0.148955 -2.464177 1.077271 -0.678896 -1.552309 1.318148 -3.975395
1 -0.307989 -2.437242 1.459002 1.833148 -1.167902 -0.436131 -10.269380
1 -0.109056 -2.563510 1.445421 0.146329 0.196248 0.379344 -9.626125
1 -0.025787 -2.379835 1.450399 1.342484 1.031800 0.377080 -12.548668
2 0.382657 -3.084518 -1.030389 1.100405 -0.222496 -1.185060 0.000706
1 0.223821 -2.471132 1.322669 0.477700 -0.717066 -2.120242 -11.541235
1 0.019616 -2.462047 1.624122 -0.509965 1.089448 -0.432117 -11.835566
2 -0.553817 -2.558748 -2.606516 0.420887 0.888882 0.265921 0.000018
2 0.373068 -2.625476 -2.174486 0.269784 -0.703790 0.959951 0.036026
2 -0.190235 -2.678001 -1.380721 1.188201 0.199839 -0.338338 0.004608
1 -0.143793 -2.435408 1.258423 -0.208875 1.626816 1.985295 -8.217202
2 0.086455 -2.985594 -2.314676 0.850230 -0.243752 0.094724 0.015454
1 0.019223 -2.578399 1.643348 -0.037814 1.103431 -1.059989 -12.254501
1 -0.439811 -2.560438 1.475643 -0.791209 0.539626 0.599337 -5.453434
2 0.053369 -2.865866 -1.143225 0.845999 -0.422497 1.023631 0.000047
1 0.295013 -2.486295 -1.518420 -0.109481 -0.067757 0.895603 -0.397075
2 -0.031680 -2.688281 -2.551595 0.258303 -0.328143 -0.017351 0.000040
1 0.240860 -2.408828 1.427514 1.031997 -0.292336 -0.652774 -12.353796
2 -0.426799 -2.736173 -2.185929 -0.460993 0.453734 -0.597267 0.185982
1 0.238097 -2.495779 1.563912 0.049705 0.715462 1.446600 -13.287686
1 -0.228918 -2.745481 1.635448 -0.135269 0.255308 -0.182913 -9.338964
1 0.288773 -2.660252 1.486972 -1.308375 0.252026 0.016858 -11.590322
1 -0.326049 -2.530288 1.633200 -0.478356 -0.234515 0.161327 -9.409977
1 0.354361 -2.476073 1.592299 1.397613 0.771788 -1.093444 -12.356510
1 -0.079823 -2.735276 1.588919 -1.984433 -0.225447 -0.097495 -9.865166
1 0.113369 -2.492991 1.576089 -1.033213 -0.393153 -0.523134 -12.393154
1 -0.147067 -2.677084 1.672829 0.212445 -0.921996 -0.303911 -12.078686
2 -0.016304 -2.987611 -2.490251 0.669005 0.221801 -0.152814 0.058844
1 0.202018 -2.423099 1.188050 0.737893 -1.253282 0.247836 -9.390823
2 -0.067683 -2.954899 -3.034450 1.454436 -0.621337 -0.242219 0.000111
1 -0.178873 -2.758419 1.297563 1.654944 -1.077495 -0.885994 -3.565726
1 0.392810 -2.466389 1.242349 0.756598 -0.497072 1.509843 -10.197144
1 -0.031040 -2.780594 0.852758 2.261629 -0.779325 -1.184298 0.009223
1 0.293480 -2.421118 1.258230 -0.712538 -0.581124 0.101234 -11.238607
1 -0.447632 -2.614549 0.533250 -0.363045 0.987742 0.788261 -0.027698
1 0.387559 -2.435983 1.112256 0.093200 -0.053310 0.739888 -5.557766
1 -0.228957 -2.660119 1.366286 -1.527121 -0.620896 0.587839 -8.124259
2 -0.530714 -2.846853 -1.627583 1.246638 -0.545385 0.153616 0.002690
2 -0.517596 -2.367307 -1.423868 0.921227 0.178542 -1.003122 0.003867
1 -0.046126 -2.484704 1.275187 -0.199203 -0.668074 -0.319651 -7.583498
1 -0.049422 -2.400322 1.570218 -1.502751 0.993332 0.262977 -11.607210
2 -0.623721 -2.708456 -1.070646 -0.635943 -0.874302 -0.233302 0.000011
1 0.298854 -2.429634 1.515890 -0.287295 0.535013 -1.353491 -12.361494
2 -0.363077 -2.552865 -2.240668 0.326382 0.014113 -0.876419 0.298031
1 0.395731 -2.389010 1.314379 0.325880 0.354961 -0.976934 -8.947999
1 -0.314664 -2.908631 1.483556 -0.297128 -1.930667 0.001553 -2.225739
1 -0.371475 -2.474492 1.565752 0.463547 0.199523 -2.565550 -9.107642
1 0.145673 -2.907032 1.629691 0.422607 1.876098 0.775692 -9.324286
1 0.195045 -2.994040 1.514746 -0.323972 0.438105 0.195295 -4.535380
1 0.104647 -2.519098 1.678494 -0.265562 -0.745031 -0.044055 -12.647429
1 0.233598 -2.614477 1.558982 -1.303924 -0.110743 0.064878 -11.234032
1 0.296031 -2.803441 1.673558 1.462844 -0.302749 0.581189 -10.258058
1 -0.271362 -2.842658 1.631467 1.429650 -1.380765 -0.220927 -5.919303
1 -0.444313 -3.041206 -2.684970 0.712043 -0.311625 0.539700 -0.035992
2 -0.301628 -2.611623 -1.503749 0.701213 1.241621 1.034045 0.169708
1 -0.536480 -2.391444 1.544316 0.447351 -0.149463 0.953848 -3.153526
1 -0.478221 -2.970410 -2.068493 -0.393750 0.449790 -1.127217 -0.477810
2 0.014788 -3.057681 0.143505 -0.948503 -0.303686 1.251965 0.001749
2 0.117078 -2.560042 -1.212086 -0.807641 0.251443 0.127688 0.000104
2 -0.130733 -2.583072 0.685525 -0.904277 0.262521 0.569450 0.002875
1 -0.399489 -2.559190 0.315645 0.682548 -0.452169 -0.771581 -0.045797
1 -0.596359 -3.033670 -2.105903 -0.465449 -1.656134 0.096111 -0.496482
2 -0.235831 -2.591288 -0.727783 -0.031862 -0.609818 1.534746 0.001217
1 0.313834 -2.688851 1.602847 0.229454 0.998248 0.040965 -12.373923
2 0.187764 -2.516039 -0.018985 -0.584996 0.546934 0.778511 0.002594
1 0.367887 -2.877839 1.641554 -0.000523 -1.206860 1.419898 -10.390127
1 0.413065 -2.444757 1.510205 1.623774 1.463023 1.766913 -13.707015
1 0.058647 -2.386640 1.540998 -0.113521 0.077315 -1.607190 -11.597846
1 0.316485 -3.011371 1.533399 0.763672 1.131953 -0.901356 -6.023743
1 -0.365788 -2.627459 1.659579 -0.923506 1.180647 0.454678 -10.043484
1 -0.394603 -2.837247 1.422225 0.619011 -0.110426 -0.353849 -2.834633
1 0.231805 -3.002325 1.655912 0.803132 -0.223343 0.832456 -6.137130
2 -0.535589 -2.821404 -0.268143 -0.673260 0.761679 1.389362 0.000103
2 0.266918 -3.010995 -1.200780 0.453044 0.301624 0.301435 0.000381
2 0.312355 -2.625495 -2.655949 -0.208099 -0.284196 0.234120 0.000339
2 0.237843 -2.404874 -1.392660 -0.466805 0.500557 -0.208554 0.014761
1 0.027799 -2.966143 1.615779 -0.219957 -0.271148 0.429361 -5.101705
2 -0.266475 -2.722227 -1.563139 0.122016 0.715211 2.337079 0.166789
2 -0.126391 -2.670393 0.332676 -0.371259 -1.051484 -0.086289 0.004306
1 0.010333 -2.420452 1.348092 1.553889 -0.035213 0.763431 -11.106325
1 -0.382196 -2.428002 -2.019731 0.680279 -0.050229 -1.077565 0.095998
2 -0.031062 -2.832430 1.284804 -1.341034 -0.479218 -0.384262 0.056285
2 0.387288 -2.926481 -2.907983 2.729955 -0.203255 0.627027 0.153549
2 0.029318 -2.715737 -0.210298 0.394728 1.212554 -0.187176 0.000024
1 0.220912 -2.401930 1.018515 0.465325 -0.242503 -0.200187 -3.427009
1 0.364651 -2.878638 1.534165 -0.919859 -0.907591 0.682793 -9.841827
2 -0.333717 -2.950421 -0.386913 -0.076063 -2.050947 0.119298 0.000072
2 -0.292593 -2.942119 -2.028749 1.339783 0.922090 -0.432254 0.065560
2 0.195580 -2.626289 0.729220 -0.810963 0.526190 0.345906 0.000130
1 -0.609949 -2.588871 -2.178258 -0.937761 -0.388537 -1.829900 0.097821
2 -0.518462 -2.695268 -0.501640 -0.875023 -1.164714 0.138322 0.000134
2 -0.582257 -2.825526 -1.882724 -0.021573 -0.034768 0.864658 0.000670
2 -0.785043 -2.862944 -1.944728 -0.432424 0.580301 0.074148 0.001550
2 -0.571965 -2.481779 0.743447 -0.628702 -0.205090 -0.797977 0.000439
2 -0.692804 -2.556857 -2.265290 0.125034 -0.783798 0.678597 0.296897
2 -0.257319 -2.624721 -1.079825 0.664963 -1.046727 1.188326 0.000083
1 0.433180 -2.460317 -1.544915 1.032148 -0.390711 0.147487 -0.409139
1 -0.130010 -3.038693 1.039785 1.058785 0.204575 1.049806 -0.006107
2 -0.076621 -2.679768 0.517292 1.581376 -1.805616 -1.149097 0.002563
1 0.160361 -2.386640 1.277916 0.306205 -0.897828 -0.021259 -9.480311
1 0.289363 -2.491596 1.147315 -0.071296 1.141340 -0.039397 -8.109067
1 0.404073 -2.586033 1.274137 -0.426752 0.652149 -0.376735 -10.342539
2 0.151468 -2.717913 -0.477746 -1.105971 1.088954 -0.893759 0.000441
2 -0.703131 -2.818511 -1.685520 -0.298952 0.761378 -0.127317 0.002855
1 0.362789 -2.384560 1.434037 -0.427604 -0.719032 -0.471698 -12.439617
2 -0.479113 -2.488380 -2.092582 0.962534 -1.075486 -1.943351 0.140235
1 0.348599 -2.479194 -2.178032 0.268966 -0.257133 0.267516 -0.691562
1 0.245751 -2.460887 -2.172552 -0.515280 -0.568452 -0.432249 -0.751657
2 0.170047 -2.420282 -0.739559 -0.236031 -0.375468 0.462793 0.000022
2 -0.190955 -2.751810 1.047199 -0.696306 1.039658 1.175013 0.000193
2 0.229358 -2.928675 -0.305707 -0.007790 0.930843 0.398087 0.000131
1 -0.331861 -2.727461 1.647625 0.515615 -1.212215 -0.398051 -9.451332
1 -0.454986 -2.557130 1.627574 -2.028996 2.261945 -0.279735 -8.983936
2 0.100036 -3.042181 -2.551601 -0.488872 0.393405 1.787299 0.057710
2 -0.115917 -2.371767 0.922123 1.912439 0.045849 0.281269 0.000547
2 -0.125507 -2.918628 -0.876406 0.875104 1.077661 -1.206837 0.000292
2 0.015829 -3.027424 -0.642947 -0.761844 0.534183 0.013443 0.000989
2 0.335233 -2.907945 -0.830145 -1.487222 -0.635856 0.415221 0.066621
1 0.422012 -2.638935 1.634758 1.142466 0.192600 -0.468948 -13.405714
1 0.168661 -2.388298 1.534030 1.055606 0.222142 -1.391970 -12.110534
1 -0.566577 -2.533896 1.502534 1.002005 -0.859515 0.698512 -1.943463
2 0.173195 -2.931608 -2.106614 -0.172958 1.319637 -0.288606 0.006659
2 -0.185096 -2.937386 -2.825145 0.081444 1.124839 1.280574 0.000740
1 0.074971 -2.371105 1.638523 1.295683 0.461649 -1.187506 -10.258716
2 -0.374293 -2.822351 -3.048542 -0.593192 0.211140 0.459667 0.000067
1 -0.054309 -2.935904 1.528370 0.718906 -0.897735 0.096604 -4.282128
1 0.044394 -2.485065 -2.273474 0.302017 -1.024867 0.454171 -0.033177
1 -0.463177 -2.626386 -2.243527 0.502888 -2.806560 -0.789468 0.257642
2 -0.807437 -2.894940 0.249132 -0.234532 0.475438 0.495380 0.000621
2 -0.036192 -2.421647 0.656202 -0.323444 -0.676181 -0.226683 0.002032
1 -0.338541 -2.436001 -0.930610 -0.204986 -0.196092 -0.024827 -0.142750
1 -0.334518 -2.372913 1.543259 0.313405 -0.077639 -0.361855 -11.159374
2 0.018227 -3.053931 -1.791775 -0.100555 0.590662 0.188700 0.022513
2 0.369907 -3.026900 -3.111985 -0.754445 -0.673406 -1.203850 0.085567
1 0.377480 -2.702002 1.452167 0.232170 1.608485 0.969854 -12.522960
2 0.404761 -2.642459 -2.443659 -0.718142 -1.077423 -0.030129 0.240852
1 0.402289 -2.967994 1.608324 0.805183 -0.038853 -0.366626 -9.835191
1 0.428933 -2.507011 1.361801 -0.082154 1.295897 -0.701767 -11.796147
1 0.261984 -2.390822 1.606612 -0.129076 -1.016465 0.629865 -11.734951
2 -0.687941 -2.416831 -1.388617 0.213278 -1.760367 0.017456 0.366168
2 -0.317769 -3.042614 -1.932838 0.100741 -0.032143 0.997619 0.064228
1 0.384524 -3.089309 1.568913 0.228288 -0.823513 0.471835 -4.667424
2 -0.717639 -2.383561 1.486257 1.270579 1.130251 0.137694 0.002346
1 0.338337 -2.710419 1.706052 -1.622947 1.745296 1.413542 -12.465344
1 0.426533 -2.532947 1.687368 1.011484 0.206601 0.416277 -12.214517
1 0.176174 -2.432165 1.629179 -2.306158 0.159159 -0.082178 -10.741364
1 -0.330430 -2.416635 1.262127 1.325969 -0.907964 2.681252 -4.746519
1 -0.141497 -2.573971 1.693813 -0.855274 0.439362 1.434228 -10.878932
1 -0.049733 -2.649885 1.687028 0.722168 -0.616463 -0.004093 -11.175144
1 0.008438 -2.389287 1.230100 -1.820927 -0.012969 0.040547 -8.756427
2 -0.581164 -2.384224 -2.127183 -0.832870 -0.656905 0.583146 0.031974
1 -0.311463 -2.409153 -0.761489 1.542072 -1.332636 1.131035 -0.141571
2 -0.228049 -2.372482 -0.315529 0.194255 -0.428118 -0.314207 0.010879
1 0.386862 -2.992055 1.445605 -1.458238 0.571584 1.758673 -4.812726
1 -0.781134 -2.753803 -0.567337 1.281462 -0.964721 -0.370817 0.000893
2 -0.782867 -2.981484 -0.882932 0.351048 -0.118850 -0.596483 0.000086
2 -0.813429 -2.674052 1.411850 0.168159 2.173728 0.208272 0.003841
2 -0.279639 -3.048462 -2.255683 -0.373502 1.343738 0.368639 0.010722
1 0.380279 -2.574466 1.159325 -1.640040 1.213106 0.216453 -6.455652
2 -0.151524 -3.102998 -2.342304 0.030138 0.552612 0.352863 0.010815
2 -0.383440 -3.079021 -2.510766 0.333863 1.093043 0.952281 0.002064
1 0.435211 -2.650889 1.370086 1.673266 0.025263 0.746394 -9.405662
1 0.436084 -2.421599 1.629457 0.639911 -1.087948 -0.856251 -12.559132
2 0.430615 -2.820602 -0.923666 -0.594697 0.403529 0.198616 0.422785
2 -0.807559 -2.972172 -2.652858 0.996827 1.140783 -0.516560 0.001115
1 0.362490 -2.367920 1.677448 1.221769 -1.593184 1.142014 -12.507893
1 -0.458834 -2.379228 1.371529 -1.968837 -0.354073 0.579573 -4.278990
1 -0.288695 -2.370864 -0.122265 0.422605 -0.673708 0.488904 -0.079440
2 -0.668976 -3.093006 -2.755413 -0.499306 1.483545 -0.400023 0.001261
1 0.410646 -2.710697 -1.223033 0.170685 0.767873 -0.147283 1.544426
1 0.440989 -3.064238 1.665980 -0.726679 -0.326106 -0.957277 -4.548021
1 0.430863 -2.784505 1.358753 -1.382268 1.881217 0.637572 -6.541715
2 -0.826045 -2.412083 -0.400514 0.019989 0.844027 -1.226728 0.000015
2 -0.825496 -2.984620 -0.171040 0.508619 -2.260697 0.449017 0.047910
2 -0.824392 -3.104136 -3.037793 0.432731 -0.575212 -0.203816 0.050452
1 -0.161860 -2.784942 1.704352 0.217616 -1.881340 0.018709 -10.477949
1 -0.191712 -2.477649 1.699165 0.153667 -0.842809 -0.867957 -11.424322
1 0.235055 -2.875689 1.699720 -0.675927 0.779920 0.119328 -9.658244
1 0.146042 -2.817875 1.696241 0.222722 -1.650792 -0.431279 -10.184026
1 -0.523075 -2.523741 1.705376 1.018470 1.630015 -0.349701 -5.916103
1 -0.029516 -2.371859 1.701110 -1.122147 0.308252 -0.023551 -12.089938
1 0.130654 -2.988011 1.706022 0.484232 1.338130 0.610424 -6.416079
1 0.060878 -2.743382 1.705849 0.327210 -0.385903 0.041239 -10.502808
1 0.291247 -2.492538 1.708492 -0.534056 0.572913 0.243858 -12.333791
2 -0.681011 -3.116211 -2.549440 -0.621405 0.871618 -0.428697 0.001511
1 -0.123193 -2.761019 2.325034 1.488408 -0.784968 -0.496385 -6.603557
1 -0.156649 -2.388597 2.682313 -1.480180 -0.519584 -0.985477 -4.002018
1 0.221387 -2.633396 2.150180 -0.194459 -0.987305 0.790566 -10.481618
1 0.052734 -2.674331 2.301323 0.076620 0.172984 -1.774515 -8.412211
1 0.169182 -3.017018 2.198936 -1.373187 -1.242557 -1.387852 0.279141
1 0.415356 -2.716276 2.417756 1.000551 -1.618258 -0.229752 -7.310271
1 0.062269 -2.615655 1.946376 -1.201522 1.807224 0.329246 -12.242332
1 -0.046506 -2.803650 2.254609 0.445158 -0.285224 -1.099970 -7.942293
1 -0.149996 -2.750569 2.090659 0.624121 -0.409302 -0.135078 -11.656313
1 -0.000891 -2.457368 2.576904 -0.740196 0.944148 0.370414 -8.118664
1 0.107090 -2.607704 2.706796 0.717950 -0.573992 0.480906 -1.898462
1 -0.112315 -2.556055 2.405501 0.225378 0.423042 1.004453 -10.557683
1 0.089308 -2.381814 2.258818 0.653900 0.702898 0.617679 -8.942030
1 -0.131847 -2.414432 2.577272 0.134102 0.394567 0.899337 -7.730073
1 0.365199 -2.719489 2.515027 0.251690 0.076103 0.859645 -7.028860
1 -0.043610 -2.532973 2.306282 -0.004713 0.277977 -0.075858 -10.365012
1 0.303177 -2.557298 2.377878 1.223761 -1.543347 0.611526 -10.278632
1 0.083965 -2.793439 2.296727 -0.278485 -0.552990 -0.281571 -6.807662
1 -0.089246 -2.917300 2.040442 0.489446 0.141742 1.785817 -5.787804
1 0.037050 -2.774048 2.054927 1.330830 -1.212725 -0.373851 -10.868414
1 0.179659 -2.527170 2.609929 -1.319030 0.729762 0.036127 -5.842929
1 0.206676 -2.918646 2.493167 -0.339226 -0.347202 -0.918513 -2.594726
1 -0.098612 -2.613048 2.253913 1.421674 1.962191 -0.921595 -11.428787
1 -0.345450 -2.619596 2.221389 -1.223013 -0.009121 1.063033 -5.695017
1 0.007843 -2.599649 2.378038 0.197372 0.525535 0.199103 -11.093834
1 -0.155593 -2.837631 2.264278 0.945887 0.373798 -0.088217 -6.478253
1 -0.223248 -2.715547 2.279456 0.246990 -0.280387 1.533386 -7.928670
1 0.332361 -2.507121 2.475156 -1.222368 1.379758 -0.680440 -10.924961
1 -0.158380 -2.495902 2.495579 -0.321874 1.943451 -0.284804 -8.169872
1 0.396530 -2.889923 2.001166 0.487869 -0.190463 -0.496677 -10.761956
1 -0.119072 -2.744015 2.205523 -0.076097 0.828309 1.122545 -10.552483
1 0.043146 -2.778751 2.187390 -0.693030 -0.506209 0.272433 -10.889039
1 0.083807 -2.584329 2.252069 -0.759904 -0.460423 0.585841 -11.854235
1 0.219876 -2.782449 2.418948 0.423829 -1.860382 1.436660 -6.111444
1 0.405602 -2.692551 2.225843 0.924464 0.002605 0.637491 -11.004105
1 0.058689 -2.423548 2.448149 1.233191 -1.176796 -0.913753 -10.517833
1 0.153688 -2.553540 2.178692 -0.761180 0.116512 -0.060354 -10.813809
1 -0.227204 -2.630783 1.994759 -0.205812 0.158036 0.349616 -10.703003
1 0.164272 -2.727767 2.278907 0.101204 -0.799253 -0.100481 -8.879786
1 -0.081554 -2.655979 2.379681 -1.458749 -0.190152 -0.120674 -7.581043
1 -0.188207 -2.792317 1.942653 -0.201494 -0.300027 -0.883684 -9.783051
1 0.353952 -2.695149 1.902394 -0.712517 -0.152687 1.170945 -10.990829
1 -0.008327 -2.613461 2.198383 -0.081149 -0.012346 -0.633476 -12.011326
1 -0.002782 -2.490529 2.390052 -0.551056 -0.475452 0.201683 -9.679390
1 0.121295 -2.718927 2.110763 -0.427269 0.605482 -0.707681 -13.386391
1 -0.138125 -2.591662 2.513143 0.541966 0.152757 -0.212038 -4.220408
1 0.115587 -2.825159 2.089762 0.571895 0.545289 -1.397951 -8.838098
1 0.090751 -2.510293 2.415359 0.393956 -0.042310 0.224035 -7.649351
1 -0.243315 -2.485902 2.621877 0.097387 -0.025661 -1.085386 -2.359156
1 0.365717 -2.790916 2.205058 0.124941 -0.432043 -0.449249 -9.441048
1 0.122122 -2.707223 1.894686 0.495655 0.288189 0.329973 -11.641938
1 0.098227 -2.608442 2.464562 0.690851 -2.689190 1.304259 -9.441002
1 0.094647 -2.399983 2.559101 0.987419 -1.110644 0.005712 -8.469754
1 0.224208 -2.635162 2.370328 -0.655898 0.436069 0.029067 -9.858301
1 0.125156 -2.487115 2.518229 0.231206 -0.989099 0.118789 -11.285547
1 0.145408 -2.608738 2.074770 -1.467782 0.639968 -1.589581 -12.195993
1 -0.265335 -2.811431 2.322432 -0.705777 -0.403388 0.980064 -2.981094
1 -0.085806 -2.451345 2.006726 -0.928714 -0.111059 -1.195269 -11.451637
1 -0.071966 -2.913695 2.198096 -1.385124 -1.312561 0.189626 -4.146432
1 0.263640 -2.988928 2.432241 -0.217588 -2.215286 -0.027885 -2.330699
1 -0.262979 -2.512064 2.469143 -0.205102 -0.534179 0.623434 -5.430926
1 0.137287 -2.661422 2.570032 -1.360158 0.390621 0.460215 -5.579218
1 -0.025688 -2.704239 2.243226 -0.049865 0.714686 1.269608 -9.940283
1 0.152123 -2.800781 2.186915 -1.043714 -0.673100 0.803527 -8.648565
1 -0.223086 -2.756327 2.180508 0.134891 0.663136 -1.140027 -6.269419
1 -0.047525 -2.799416 2.130638 -0.122160 0.134853 -0.015709 -10.821766
1 -0.108348 -2.666745 2.142521 -0.150479 0.381282 0.700681 -10.735222
1 0.306017 -2.688424 2.399952 0.229846 0.498536 -0.160369 -9.891506
1 0.135907 -2.718973 2.372851 -0.265653 -0.385390 -1.632788 -6.918848
1 0.033946 -2.671611 2.024627 -0.248991 0.096270 0.457299 -9.974325
1 -0.390193 -2.543025 2.087792 0.170124 -0.929572 -0.291533 -8.372993
1 -0.007787 -2.739775 1.960276 0.621537 -1.250055 0.541432 -9.735795
1 -0.238217 -2.559740 2.256816 -0.400915 -0.440391 -0.681095 -10.534114
1 -0.180580 -2.630363 2.315416 -1.680025 -1.234446 0.193084 -8.836910
1 0.279769 -2.656936 2.242786 -2.219397 -0.943384 0.037484 -10.716461
1 0.023991 -2.870846 2.008876 0.163293 0.254025 -0.776663 -10.000590
1 0.242286 -2.812449 2.282835 -0.359716 -0.688701 -0.441926 -6.489828
1 -0.157294 -2.546040 2.183258 0.438375 -1.376335 -0.059640 -11.376980
1 0.073724 -2.484367 2.305226 1.188750 0.552437 -1.679474 -11.907089
1 0.071145 -2.427244 2.021623 -0.970266 1.115992 -1.169998 -12.745784
1 0.327224 -2.435820 2.248786 -0.628772 -0.168309 0.458389 -12.431171
1 0.409644 -2.571631 2.201114 -0.133367 -0.742096 1.232243 -11.641839
1 0.121530 -2.796482 1.990788 0.724049 -1.192731 -0.360422 -11.040976
1 -0.058695 -2.874443 1.941062 -0.468288 0.126134 -1.592673 -9.278027
1 -0.095121 -2.507007 2.597563 1.339908 1.365397 0.765840 -4.832963
1 0.299387 -2.609161 2.464762 0.641502 2.329165 -1.109550 -10.498817
1 0.023298 -2.536254 2.481846 -1.473248 -0.570581 0.023312 -8.629478
1 0.337096 -2.791238 2.053855 0.345246 0.263723 -0.695452 -10.308415
1 0.195336 -2.771522 1.910495 -0.710286 0.114539 0.834681 -10.041374
1 -0.024158 -2.494966 2.206352 1.543988 0.118799 0.164998 -11.051250
1 0.205159 -2.862412 1.847945 0.850051 -0.358313 -1.488147 -9.652246
1 -0.238442 -2.809310 2.095231 0.153929 -1.460350 0.204602 -6.978464
1 0.129185 -2.597447 2.361811 -0.217995 0.179083 -0.874347 -10.348879
1 -0.278932 -2.565846 2.117633 0.672734 -1.175157 -1.206333 -11.020036
1 0.073700 -2.562716 2.580670 1.374281 -0.653733 -0.074904 -7.606592
1 -0.390225 -2.471155 2.163491 0.586879 -0.394160 0.462041 -5.561955
1 -0.337139 -2.562357 1.967681 -0.438211 0.636783 0.543039 -11.118207
1 0.081474 -2.681417 2.208327 -1.102941 -0.343746 -0.745511 -10.426825
1 0.349455 -2.555262 2.023077 1.790899 -0.651765 -1.698262 -9.096235
1 0.330408 -2.795449 2.408984 -1.319066 0.028571 1.044501 -6.737166
1 0.321120 -2.733741 2.293601 0.667503 1.216742 1.523671 -9.734303
1 -0.134392 -2.503813 2.278977 1.406131 1.037926 -0.310215 -11.883426
1 0.143368 -2.411904 2.353821 -0.816225 -1.058359 0.061613 -12.153562
1 -0.038602 -2.649611 2.479131 1.052271 -0.033446 0.211260 -5.526097
1 -0.313312 -2.402242 2.362199 1.114779 -1.088356 -0.994278 -6.830987
1 -0.282780 -2.648361 2.339344 0.553918 -0.262959 0.670332 -5.326599
1 -0.316613 -2.632304 2.042823 -0.411035 0.111099 0.139163 -10.252892
1 -0.319018 -2.650740 1.914788 -0.335277 -0.428389 -0.928389 -11.531441
1 -0.226985 -2.549481 2.368653 -0.511917 0.445907 0.160385 -9.251970
1 -0.178639 -2.466527 2.068452 -0.408682 0.867893 0.702975 -11.224185
1 0.203834 -2.576389 2.523132 0.868216 0.748239 0.028595 -9.731863
1 0.066528 -2.560774 2.124447 1.627458 -0.591134 -1.520182 -11.787804
1 -0.213244 -2.633613 2.190945 -0.892384 -1.512654 1.307897 -10.923178
1 -0.427607 -2.653622 1.935859 -1.921970 0.370747 0.474973 -6.269121
1 -0.229565 -2.528153 2.006412 1.980465 0.880890 0.130606 -11.720866
1 0.294285 -2.782477 1.875017 -0.390540 -0.279974 0.786415 -9.768282
1 0.352940 -2.624211 2.324637 0.740503 -0.314304 0.705460 -9.929522
1 0.383969 -2.587950 2.534903 -0.387128 0.863468 0.017959 -6.718074
1 0.276318 -2.588324 1.911693 -0.652592 -0.294305 -1.172576 -14.095954
1 0.272631 -2.556834 2.208723 -1.168994 -1.271780 0.042516 -12.806297
1 -0.088760 -2.810637 2.026430 0.950717 0.799997 0.240820 -10.076674
1 -0.257576 -2.700012 2.109761 -1.250824 -0.412793 -0.326866 -8.549987
1 0.248426 -2.523613 2.106971 -0.367690 -0.438710 0.924917 -12.223978
1 0.112069 -3.016910 1.963162 -0.410022 0.352307 -0.522060 -3.934216
1 -0.126021 -2.702677 1.990428 -0.714792 0.516157 -0.834482 -11.305015
1 -0.362725 -2.758834 1.829652 -0.989810 -0.434328 -0.310269 -9.584341
1 0.257391 -2.695816 1.954101 0.564376 -0.651263 -0.865811 -12.932373
1 -0.263855 -2.494781 1.888043 0.564324 -0.908310 0.554169 -11.488911
1 -0.094093 -2.522035 2.108319 -0.716359 -0.584343 -0.001625 -11.536205
1 0.162782 -2.906500 1.986863 1.113275 -1.341232 -0.139491 -7.758645
1 0.135213 -2.689579 2.002329 0.399140 0.706697 -1.103921 -12.452809
1 0.278979 -2.457909 2.342902 -0.112817 -1.558797 -1.026201 -12.376363
1 0.209785 -2.682581 2.486587 0.026949 0.346751 0.969911 -8.606118
1 -0.114123 -2.587133 1.903544 -0.169175 0.136400 1.287702 -12.770443
1 -0.245015 -2.410816 1.974063 -0.215224 0.913506 0.217573 -11.425565
1 0.017806 -2.698690 2.124479 -0.567793 -2.656035 0.027969 -11.676917
1 0.365919 -2.432119 2.012132 -0.582381 -0.061844 -0.511310 -12.434795
1 -0.442072 -2.621505 2.032540 0.281474 -0.400546 -1.347956 -5.142081
1 -0.299028 -2.495369 2.197455 -0.551045 1.127888 0.852882 -8.555781
1 -0.322648 -2.821297 2.032979 -0.826862 0.594328 0.288896 -6.062428
1 -0.039776 -2.637585 1.959032 0.739656 0.467605 -0.391259 -11.775088
1 -0.002049 -2.495555 2.057940 -0.307913 -1.081958 -0.259386 -12.248075
1 -0.035698 -2.521845 1.957541 1.660406 0.045735 -1.328655 -11.912419
1 -0.357042 -2.722500 1.988342 -0.966820 -0.002710 0.815219 -9.221781
1 0.175776 -2.620014 1.937475 0.875389 -0.632254 0.574099 -12.633298
1 -0.155121 -2.868504 2.140589 0.097969 -0.022677 -0.263809 -7.117131
1 0.218303 -2.799393 2.068647 0.334751 1.082216 -0.923584 -10.480413
1 -0.408339 -2.684980 2.161334 -0.361878 0.344195 -0.618542 -2.932863
1 -0.224200 -2.584836 1.905035 1.718646 2.103961 0.480138 -11.726489
1 -0.275600 -2.887151 1.936320 -0.860741 0.744005 -1.001906 -6.169428
1 0.114658 -2.487972 1.920704 -0.047821 0.218993 -2.063030 -12.952397
1 0.093959 -2.538062 2.020066 -0.228050 0.164857 0.527805 -12.332224
1 0.205648 -2.503866 2.275823 -0.009270 -1.420683 0.272022 -11.310982
1 0.218920 -2.543299 2.783566 0.144703 0.471574 1.257008 -0.984691
1 -0.085788 -2.416591 2.786749 -0.090553 0.418671 -0.953706 -1.091658
1 0.190909 -2.528861 1.857497 -0.717218 -0.799018 -1.007621 -14.520836
1 -0.115602 -2.580545 2.006341 -0.605592 -0.070065 -0.506873 -12.790632
1 0.101243 -2.468532 2.209841 -1.322633 -0.196422 -0.751905 -10.254872
1 0.145557 -2.482182 2.111796 0.029029 0.879236 0.082868 -11.831569
1 -0.163308 -2.931480 1.902226 -0.421519 0.970199 0.676953 -6.434930
1 0.239760 -2.695155 2.067823 -1.208284 0.152194 1.322986 -12.057592
1 -0.026239 -2.412705 2.264092 -0.356173 0.187878 -1.912428 -10.861597
1 -0.184316 -2.451885 2.381570 0.433662 0.135869 -1.569076 -10.371620
1 0.342490 -2.528090 2.286867 0.158207 0.294185 -0.631310 -10.069757
2 -0.113334 -3.118372 2.203428 0.238621 -0.296022 -0.804468 0.000845
1 0.228565 -2.488626 2.439085 -0.414672 0.209589 0.256989 -11.669879
1 0.209225 -2.872197 2.149017 -0.424113 0.240470 -1.444645 -5.342415
1 0.005769 -2.961845 1.954169 0.574647 -1.357020 -0.721984 -6.323514
1 0.047896 -2.810885 1.919420 -0.382679 -0.298478 0.290397 -9.488446
1 0.374343 -2.576833 1.856296 -1.894578 -0.709299 -0.452274 -11.455323
1 -0.415405 -2.654192 1.833100 -0.653387 0.953866 -0.330067 -8.034902
1 -0.182924 -2.690619 1.908654 -0.597536 -0.458823 -0.306583 -11.028032
1 -0.256293 -2.743833 2.010712 -0.819617 0.427548 0.732218 -10.945612
1 0.242847 -2.584643 2.012296 -0.454772 -0.944072 -0.002054 -12.494387
1 -0.040339 -2.607985 2.081629 0.371812 0.943307 1.115614 -12.082851
1 -0.173090 -2.831690 1.841707 -1.757541 0.014101 -1.122682 -10.165588
1 0.015469 -2.431511 1.927011 0.319309 0.698632 1.849814 -13.159084
1 -0.571878 -2.459897 1.925823 2.223888 -0.663755 -0.739381 -4.155390
1 0.106087 -3.035884 2.433862 1.281302 -1.327156 2.028221 -0.592037
1 0.122695 -2.914834 1.879403 0.675207 2.208202 0.667351 -8.035773
1 0.365393 -2.471143 2.630762 1.040401 0.865612 -1.026070 -4.071290
1 0.230541 -2.391358 2.086233 -1.147854 -0.522438 0.505422 -9.881126
1 -0.187441 -2.621188 2.089838 -0.240226 -0.691846 -0.542708 -11.604408
1 0.393061 -2.486252 2.378600 -1.905977 -0.826024 0.413651 -13.021089
1 0.247448 -2.454427 2.183536 0.885279 0.368982 -0.115108 -12.328903
1 -0.382143 -2.823081 1.926736 1.148414 -0.543783 0.646263 -6.135894
1 0.342843 -2.674062 2.027757 -0.476370 1.287226 -0.726084 -12.884649
1 -0.303821 -2.385551 2.140252 1.162182 1.879124 -1.184710 -10.572909
1 0.289646 -2.641750 2.577458 -0.187208 -0.718184 1.767364 -6.602459
1 0.330884 -2.401311 2.106189 -0.284539 -0.837095 -0.075841 -11.400443
1 0.312510 -2.945818 1.975038 0.918730 0.211727 0.619110 -5.751894
1 0.303755 -2.387814 1.940432 1.149600 1.289441 -1.272586 -12.390987
1 0.404151 -2.587091 2.417712 -0.320706 1.236329 -0.495015 -12.372594
1 0.078682 -2.507030 3.076011 -0.101994 -0.034151 0.118691 -0.011013
1 -0.050492 -2.414672 2.114113 -0.739321 -0.969185 0.640737 -11.872884
1 0.185147 -2.602382 2.272812 0.498158 -0.421759 0.812298 -10.812581
1 -0.295431 -2.477131 2.069247 -0.642245 -0.068202 -1.029941 -11.318639
1 -0.381388 -2.651071 2.721688 0.294752 0.316196 -0.780957 -0.095992
1 0.355795 -2.613442 2.120200 -0.637014 0.557902 0.675143 -12.250429
1 -0.484810 -2.473759 2.042037 0.562946 -0.919278 0.841432 -4.631771
1 -0.247692 -2.457678 2.301279 -0.069310 -0.213729 -0.682795 -9.662134
1 0.190977 -3.044299 2.487037 0.972660 1.227428 0.433455 -1.782710
1 0.094112 -2.955322 2.070223 -0.128803 -0.607123 -0.499120 -4.899355
1 0.277144 -2.490325 1.952944 -0.183277 -0.657271 0.152874 -12.396331
1 0.307152 -2.506826 1.835579 0.108295 0.101476 -0.245548 -11.266941
1 -0.157905 -2.486146 1.931233 0.161875 0.286574 1.414276 -13.553152
1 -0.453993 -2.479473 1.941636 -0.043546 -0.355148 2.178178 -8.861814
1 -0.082901 -2.688310 1.876841 -0.391419 1.050057 -0.563268 -10.968248
1 0.288204 -2.845978 1.976850 -0.193703 1.483200 -0.043265 -9.713375
1 -0.183454 -2.416713 1.839589 -1.110194 -0.810509 -0.453185 -13.560772
1 0.210304 -2.658823 1.847529 -0.834565 -1.438387 1.059406 -12.070850
1 -0.263336 -2.684178 1.834975 -1.364493 -1.089104 0.576153 -11.992035
1 -0.493930 -2.391713 1.833449 -0.454950 0.162317 0.689011 -9.450560
1 0.229810 -2.440851 2.538448 0.507415 0.474334 -1.501253 -8.462938
2 -0.326407 -2.625910 2.489172 -0.158664 0.701441 -0.634902 0.170796
1 -0.200295 -2.383490 2.478671 -0.145042 0.635612 -0.332872 -9.932064
1 -0.613502 -2.434171 1.822240 0.250739 -0.726716 -1.103390 -4.105109
1 0.236430 -2.728686 2.167916 -0.825535 -1.645501 0.274129 -8.014622
1 0.428848 -2.488255 2.257427 0.784426 -0.114565 0.641742 -7.649090
1 0.307864 -2.798421 2.559675 0.421687 0.385409 -1.631872 -2.560030
1 0.430740 -2.661792 2.574557 3.009704 -0.671554 0.776503 -2.382979
1 -0.265319 -2.369052 2.237547 -0.963814 -1.777329 -0.104347 -11.171517
1 0.023131 -2.541582 1.864662 0.466336 0.736828 -0.755124 -12.568203
2 -0.674234 -2.643688 2.435302 -0.974903 -1.133818 -0.239164 0.001201
2 -0.295778 -2.632380 3.049441 -0.149863 -0.118048 -0.161282 0.058513
1 -0.357518 -2.450797 1.988027 0.761066 0.450213 0.265082 -9.897693
2 -0.610418 -2.649942 2.070279 -0.531219 1.144208 -0.011986 0.027189
1 0.376497 -2.794614 1.937981 0.729862 0.517781 2.074232 -9.925482
1 0.354454 -2.503923 2.127665 -1.209094 1.759775 -0.325039 -12.340975
1 -0.081176 -2.497383 1.848777 -1.370477 -0.334197 1.440112 -13.103995
1 -0.091263 -2.431044 2.347382 -0.849121 1.088587 -0.058599 -11.226818
1 0.313650 -2.909039 2.185326 -1.491107 0.503364 -0.024450 -4.657869
1 -0.220945 -2.437781 2.164992 -0.447751 0.553415 -0.260211 -9.944246
1 0.179167 -2.471763 2.005354 -0.493798 0.411102 -0.955944 -13.170856
1 0.328538 -2.723434 2.133718 -1.188934 -1.020031 0.575624 -9.918521
1 -0.288234 -2.782969 1.905040 0.437750 0.562807 -0.971768 -11.184716
1 0.017812 -2.929348 1.838254 -0.385471 0.217235 0.185801 -7.830320
1 -0.094627 -2.398279 2.464033 0.778711 -0.849173 0.013272 -11.802030
1 0.163865 -2.394724 2.453261 0.202066 -0.273545 -0.005998 -12.251698
1 0.221331 -2.374543 2.267781 -0.712255 -1.030261 -0.880606 -11.811788
1 -0.061632 -2.858940 1.835750 1.623803 -0.785562 -0.732378 -9.489000
2 -0.705223 -2.770265 2.283303 0.240430 0.053378 -1.089581 0.006345
1 -0.571387 -2.608681 2.641890 0.511902 -0.399458 -1.388042 0.222777
2 -0.480957 -3.033337 2.170048 1.040810 -0.371194 0.906190 0.000326
2 0.119464 -2.949542 2.877198 -0.410680 -0.176888 1.961349 0.000005
2 -0.478979 -2.806632 2.535316 1.205543 0.348167 -0.372819 0.000281
1 -0.359180 -2.464457 1.863170 -0.055762 1.370499 -0.076606 -10.025803
1 0.332674 -2.884462 1.885249 0.135897 1.642637 1.211174 -10.108248
1 0.349662 -2.546768 2.707365 1.243634 1.546365 0.097809 -2.185581
1 -0.120436 -2.436521 2.185159 -0.903654 -1.212849 -0.537413 -11.213134
1 0.412284 -2.764215 1.811500 0.133949 -0.492075 -0.013751 -10.949574
1 -0.030870 -2.570437 1.779547 -0.458945 -0.514631 -0.779231 -11.435128
1 0.270630 -2.594142 1.804123 -0.719902 0.040976 -1.116309 -8.461069
1 -0.270324 -2.911405 1.837617 0.806468 -1.176193 0.363229 -6.548523
1 0.341979 -2.664640 1.808183 1.030662 0.466307 0.579925 -11.689409
1 0.021507 -2.659690 1.853246 0.131140 -0.121149 0.449824 -11.967534
1 -0.797451 -2.988333 1.878720 -0.646672 -0.114386 0.473261 -0.012010
1 0.330777 -2.972588 1.830745 1.001018 0.264636 0.844348 -6.269487
1 -0.314940 -2.396741 2.467274 0.567868 -1.224851 0.635934 -5.647970
1 0.370374 -2.965617 2.074312 -0.714531 -0.150496 -0.193959 -5.104471
1 0.381472 -2.482320 1.907272 0.111861 -0.716690 0.758895 -12.566568
1 -0.425280 -2.550112 1.847787 -1.127738 -1.633079 -0.095687 -9.396899
1 0.117709 -2.615043 1.844630 -0.825191 0.486153 0.694753 -13.146032
1 0.058129 -2.387859 2.121710 0.901473 0.832454 -0.839954 -11.789345
1 -0.081406 -2.378000 1.844108 -1.140648 -0.869064 0.645463 -12.245480
1 0.206800 -2.434677 1.903316 -0.506354 -0.750146 0.969956 -12.868313
1 0.115321 -2.426129 1.837840 0.452884 -0.226947 0.354277 -13.505632
2 -0.554935 -2.490965 2.604198 0.185516 -0.928171 0.405942 0.283302
1 -0.254782 -2.501348 3.012350 -0.653304 -1.041485 0.415410 0.044284
1 0.318758 -2.400447 2.463634 -1.101154 1.056963 1.031131 -11.373220
2 -0.619580 -2.649747 1.915705 1.270266 -0.880133 0.839008 0.025605
1 -0.290923 -2.395249 1.882062 0.673536 -1.342099 -0.127461 -10.514012
1 -0.512162 -2.379728 1.938230 -0.100443 0.296787 -1.004391 -7.153239
1 0.343926 -2.375266 2.349239 0.423181 0.595745 0.481954 -10.185900
2 -0.665223 -2.914781 2.195560 1.158073 0.712208 -0.634389 0.005605
1 -0.279539 -2.368829 1.779897 0.668852 0.611244 1.872207 -12.083774
1 0.394347 -2.374149 1.865601 1.179049 0.041351 -0.345816 -11.786727
1 0.391913 -2.608242 1.950439 -1.279347 -1.307831 1.660691 -9.861331
1 0.430795 -2.829388 2.106139 0.429242 -0.598061 -1.359811 -9.702608
1 0.433273 -2.866260 1.901765 0.513900 0.543888 -1.495913 -8.783097
1 -0.304667 -2.575890 1.827831 0.679862 -0.640040 1.255247 -12.797439
1 0.116840 -2.797688 1.833740 -0.573412 -1.135705 -0.481788 -10.827725
1 -0.255757 -2.795567 1.797165 -0.144753 0.356657 -1.797394 -10.790617
1 0.107503 -2.513976 1.778003 -1.275018 -0.609543 0.056783 -10.221050
1 0.011231 -2.451465 1.817351 -0.630394 0.368547 -0.175010 -12.187826
1 -0.148604 -2.725776 1.794750 -0.193782 0.732357 -0.726357 -10.971096
1 0.016788 -2.782857 1.819083 0.529111 0.867010 0.444270 -9.881042
1 -0.184488 -2.532360 1.814844 -0.225318 -0.054950 -1.327102 -12.743870
1 -0.380761 -2.382566 1.799404 1.444732 -0.780695 -0.664961 -11.666063
1 -0.134723 -2.937365 1.795255 -1.736950 1.688678 -0.310550 -6.255508
1 -0.434162 -2.880610 1.860229 0.729307 1.401985 0.252330 -2.565609
1 0.391230 -2.880413 1.798399 -0.535607 0.884592 1.213814 -9.394595
1 -0.509985 -2.488089 1.803238 0.581422 -0.315422 0.406586 -7.321443
1 0.048487 -2.368115 2.355169 -0.866116 -0.596716 -0.803010 -11.579172
1 -0.396201 -2.369998 1.909212 -0.387625 0.577324 0.729206 -12.552885
1 -0.163134 -2.398728 2.277430 0.363944 -0.496426 -0.276889 -11.521827
1 0.400560 -2.398674 2.559904 -0.773831 -0.721261 -1.010555 -7.986854
1 0.111687 -2.374764 1.935818 -0.115768 -1.115960 -0.128098 -12.218027
2 0.231014 -3.101143 2.163816 0.834961 -0.638816 -0.797238 1.255210
2 -0.212883 -3.038379 2.439380 1.231769 1.387884 0.810568 0.003326
1 0.418599 -2.788009 2.304949 -0.056396 0.480003 1.262711 -8.591396
2 -0.817886 -2.660042 2.888338 0.057583 -1.046228 1.750456 0.008782
2 -0.288688 -3.036309 2.694678 0.584658 1.555260 0.379205 0.000036
2 0.366259 -3.119789 3.030083 0.098576 -0.464692 -2.476892 0.083714
1 0.196865 -2.474787 1.762940 0.652846 -0.304157 -0.763588 -11.841937
1 -0.133619 -2.619299 1.787516 0.059878 -0.351834 1.440363 -11.001927
1 0.108375 -2.898550 1.768666 0.230420 -0.609117 -0.557522 -9.725378
1 -0.277188 -2.476617 1.772636 -1.144049 1.618513 0.790161 -11.725031
1 0.431593 -2.524030 1.986819 -0.828305 -0.643624 -0.160451 -8.259266
1 0.434589 -2.394114 2.282392 -0.350246 -0.496746 0.489677 -10.691521
1 0.429858 -2.427998 2.171326 -1.095255 0.069317 1.354252 -12.642213
1 0.156623 -2.374601 2.189516 0.037788 -0.629992 -0.347938 -10.036286
1 0.244661 -2.366191 2.387257 0.499220 -1.046754 -0.696572 -11.409271
2 -0.401189 -2.380178 3.089316 0.343400 -1.022776 -0.333057 0.006672
1 0.262371 -2.395383 1.822884 -1.484839 0.646613 0.522286 -13.160377
1 -0.385189 -2.370668 2.204926 1.907280 -0.032841 -0.347649 -7.274873
1 0.411501 -2.945518 2.184822 0.454455 0.478236 1.580812 -3.850807
1 0.035750 -2.845550 1.718472 -1.745742 1.248639 -0.981440 -9.651770
1 0.350036 -2.425068 1.774311 -1.419612 -0.248994 1.124045 -10.736391
1 -0.415654 -2.594560 1.745462 -0.621276 -0.704528 0.168502 -8.650945
1 0.073781 -2.418070 1.728381 -1.239609 1.239399 0.661786 -13.219115
1 -0.404918 -2.755625 1.736477 0.370419 0.849344 0.645560 -6.625652
1 -0.006645 -2.955008 1.720488 -0.955150 0.233971 -0.799361 -6.347570
1 0.404922 -2.813742 1.718935 -0.095380 -0.650832 0.274457 -11.623341
1 -0.252383 -2.711441 1.726607 0.122654 -0.641489 0.502749 -10.414602
1 0.350492 -2.597220 1.718914 -0.193265 -0.010764 -0.520153 -12.676740
1 -0.349871 -2.855075 1.774443 0.229927 -0.997690 0.595713 -6.737645
1 0.056187 -2.624406 1.740106 -0.477455 1.553395 -0.729986 -12.890891
1 -0.075073 -2.855733 1.721411 0.103267 0.022190 -1.177328 -9.704762
1 -0.107476 -2.417580 1.750667 0.130708 -1.405479 1.799341 -11.100906
1 -0.015429 -2.488418 1.714767 0.758295 1.317970 -1.171071 -11.694892
1 0.298387 -2.848126 1.792783 0.938388 -1.389937 0.104668 -9.860327
1 0.139404 -2.694057 1.763444 0.206984 -0.978997 1.312066 -12.137167
1 0.226028 -2.963696 1.771430 -0.171841 0.162426 1.760934 -7.690404
1 -0.251046 -2.590173 1.724557 0.917865 -0.753873 -0.336425 -12.045197
1 0.272640 -2.744013 1.788951 -0.493431 -0.412275 0.261229 -10.441278
1 -0.064658 -2.742306 1.739027 0.253214 0.067189 -0.773600 -9.946289
1 -0.418278 -2.493728 1.734921 0.187926 -0.084097 0.062487 -8.924790
1 -0.336850 -2.663287 1.755028 -0.672562 -0.946733 0.198572 -11.035076
1 0.175042 -2.585827 1.758096 -0.281901 0.761512 -1.040226 -12.987306
1 -0.207020 -2.885645 1.744346 -0.262508 -0.054914 -0.313039 -7.967466
1 0.440387 -2.713223 2.093688 -0.786374 -0.241922 -0.087829 -12.090112
1 0.423887 -2.501004 1.793403 0.081599 -0.811521 0.305661 -10.509341
1 0.256892 -2.652461 1.726856 1.585940 0.676649 1.416968 -10.456301
1 0.351023 -2.957657 1.723219 -0.719308 1.241997 0.451026 -8.724538
1 0.240620 -2.395154 1.711996 -0.246136 -0.140134 0.788242 -10.039907
1 -0.490694 -2.389096 1.718728 0.583208 -0.742772 1.052190 -8.709294
1 0.438774 -2.718231 1.728545 0.798819 -1.649424 -0.829235 -10.354491
1 0.439531 -2.594298 1.770027 0.101432 -0.577392 1.152302 -9.270308
1 -0.192691 -2.005436 1.238768 -0.095821 -0.124029 0.419176 -7.845019
1 -0.032724 -2.132200 1.430113 1.051681 -0.193052 -1.046696 -11.974649
1 -0.134664 -2.125690 1.374872 0.708843 0.875023 -0.333764 -11.911753
1 -0.058981 -2.102526 1.194664 0.161559 0.069187 0.398335 -7.258827
1 0.372586 -2.166323 1.336880 1.435857 0.277799 -0.812082 -9.415807
1 0.040067 -2.061884 1.274874 -1.923598 0.045856 1.513829 -10.766115
1 -0.074294 -2.276441 1.209660 0.439447 0.142225 0.493527 -8.530035
1 0.020928 -2.157847 1.138550 0.598201 -0.381379 0.889621 -5.243866
1 0.429785 -2.108187 1.402351 -0.146592 1.048189 0.256717 -12.572895
1 0.062285 -2.253174 1.609601 -0.626579 -1.948787 -1.871072 -12.190964
1 0.300270 -1.966610 1.329423 -1.411097 -0.430034 0.481592 -12.027749
1 -0.161712 -2.020174 1.361045 0.453055 0.674901 -1.909599 -13.017630
1 -0.138817 -1.892128 1.232630 1.451013 0.133497 -0.985461 -7.417577
1 0.032973 -2.175968 1.335294 -0.412233 -0.773858 1.703228 -11.716008
1 0.180079 -2.194744 1.413276 -0.391954 -1.593267 1.512784 -11.638683
1 -0.038201 -2.022680 1.362270 0.329954 -1.373225 1.054861 -12.498177
1 -0.370377 -2.040643 1.334002 -0.036589 -1.188981 1.292970 -9.290782
1 0.088363 -1.939492 1.263439 -0.783650 0.151125 -0.633703 -9.759596
1 -0.239832 -1.928448 1.306393 0.796388 -0.991281 0.076435 -10.706044
1 0.134153 -2.171884 1.304667 1.741819 -1.367042 -1.368470 -10.590845
1 -0.479155 -1.934700 1.303990 -0.575911 -0.842355 0.034345 -4.359575
1 -0.116928 -2.045423 1.459786 -1.081142 -1.014637 -1.604359 -11.447041
1 0.188788 -2.244070 1.130189 -0.034690 0.938985 0.482157 -7.490695
1 -0.052926 -2.245039 1.308786 0.293815 0.694418 -0.109091 -9.867009
1 0.057266 -2.077800 1.392132 0.054671 -0.213509 1.160564 -11.841077
1 0.114688 -2.134391 1.466210 -0.775458 0.659225 0.087873 -12.541581
1 -0.060991 -2.125269 1.303095 0.931103 -1.058953 0.784208 -11.129286
1 0.070365 -2.234879 1.422977 -0.011112 -0.048425 -0.269516 -11.642667
1 0.243768 -2.228517 1.333108 -0.604563 2.119867 0.625730 -10.909975
1 -0.271559 -2.171034 1.244586 -0.017299 -0.507338 -0.873752 -7.095417
1 -0.460102 -2.263802 1.416835 -0.648312 0.117140 -0.270157 -4.271816
1 -0.118162 -1.923423 1.329705 -0.241211 0.842547 0.419950 -11.813148
1 -0.365039 -1.985043 1.504205 1.470402 -0.162555 -0.076456 -10.548470
1 0.165092 -2.070941 1.373949 0.389698 -0.505768 -1.323329 -12.257377
1 0.253559 -2.094448 1.154613 0.230586 0.283391 0.033233 -7.784218
1 0.136505 -2.236135 1.523668 -1.041194 -1.109084 0.160524 -13.239774
1 -0.047713 -2.233497 1.410109 -0.564035 -0.757948 0.272622 -11.239531
1 0.012757 -2.295114 1.131449 -0.420164 -1.405708 -2.649214 -6.038113
1 0.051731 -2.291528 1.241056 -0.763776 -0.039986 0.070962 -10.424112
1 -0.094602 -2.030408 1.269703 0.745196 -0.889232 0.843026 -9.976231
1 -0.351098 -1.931131 1.309487 -0.308375 0.588954 1.597060 -7.843428
1 0.267607 -2.058986 1.405678 -0.749494 -0.484552 -0.936250 -9.666717
1 0.323316 -2.286451 1.408071 0.311161 0.859637 1.198058 -11.862715
1 0.121741 -2.023668 1.455061 1.713981 1.402465 -0.244239 -13.287643
1 -0.175925 -1.947202 1.538844 -0.935204 1.491893 -0.561045 -12.264007
1 0.003039 -1.916264 1.382135 0.477958 -0.853560 0.032661 -11.614629
1 -0.127250 -2.149892 1.525728 -0.659447 0.053644 0.221690 -10.639198
1 -0.554627 -1.857097 1.456830 -0.958080 0.318262 -0.237633 -4.394852
1 -0.161943 -2.070169 1.590543 0.001418 1.078392 0.793548 -11.841108
1 -0.578637 -2.121346 1.421476 -0.728614 1.217546 0.773055 -1.430735
1 -0.123948 -2.249322 1.114980 1.475963 0.665491 0.827977 -4.496511
1 -0.076793 -1.990335 1.568616 0.252385 0.159377 -0.093369 -12.676880
1 0.314019 -2.149669 1.424049 -0.088910 -0.342528 -0.032316 -11.307091
1 -0.369875 -1.886201 1.485077 0.725906 1.048691 0.289623 -9.940022
1 0.170834 -2.048640 1.226233 2.068150 -0.264212 -0.176787 -9.404295
1 0.078936 -1.978817 1.360054 -1.508484 -0.335034 -0.227444 -10.970181
1 0.357436 -2.066613 1.320044 -0.308356 0.577482 -1.336865 -11.423715
1 -0.254768 -2.072546 1.331364 1.367213 -0.568202 0.372153 -11.325991
1 0.259851 -2.213948 1.493501 -0.853043 0.678980 1.029091 -11.125958
1 -0.034966 -1.825833 1.165696 1.697527 0.148853 1.279292 -6.064883
1 0.254521 -1.971745 1.203071 -0.022185 -0.713440 0.661128 -8.444953
1 0.216098 -2.120939 1.478318 1.136712 -2.070172 1.006188 -12.274508
1 0.384034 -1.909453 1.341348 -1.606151 0.777649 1.140264 -10.863985
1 0.051349 -2.179347 1.230359 1.226420 -0.285414 1.174269 -8.969941
1 -0.425538 -1.832586 1.407990 0.087402 1.018753 0.665751 -9.027362
2 -0.190969 -2.199113 -0.623006 -0.936104 -0.566641 -1.091239 0.000457
1 0.132759 -2.139810 1.103406 -0.304514 -0.118997 0.167847 -5.073820
1 -0.283990 -1.964396 1.392650 -0.037398 -1.197727 1.716385 -9.619128
1 -0.472778 -2.064183 1.345999 0.081116 0.914871 -0.273641 -4.748037
1 -0.260083 -2.267657 1.302294 -1.611919 1.541445 -1.408371 -9.831350
1 0.148665 -2.148242 1.203708 0.475790 2.667863 0.360188 -9.460754
1 0.138011 -2.306303 1.340209 0.371684 0.285154 1.421282 -11.056312
1 -0.334992 -2.150413 1.351037 -0.740217 0.192487 -1.658044 -7.395715
2 0.085701 -2.020809 0.449038 0.169388 0.803680 -0.291490 0.000168
1 -0.163758 -2.123890 1.238964 -0.017577 0.541122 -1.019250 -8.869524
1 0.192697 -2.033807 1.554599 -1.076548 -1.192882 1.180825 -12.636709
2 -0.158964 -2.018626 -1.445272 -1.233072 -0.228995 0.813087 0.190432
1 -0.191849 -1.882790 1.440760 0.728855 0.981731 -0.086302 -13.056455
1 0.082529 -2.071211 1.163822 0.625856 -0.922017 -0.600198 -7.411294
1 -0.030657 -2.097157 1.529019 0.149644 0.432377 -0.865484 -12.453486
1 -0.332905 -2.214520 1.444022 -0.701105 0.628450 0.325142 -10.011216
1 -0.178378 -2.227632 1.213906 1.443312 -1.482923 -1.202992 -8.354869
2 -0.336789 -2.219640 -2.471017 0.265369 -0.107540 -0.565458 0.004846
1 0.254034 -2.060219 1.293772 0.663534 0.909313 -1.183304 -10.719973
1 -0.105381 -1.950932 1.433294 0.353536 -0.677989 -0.651727 -11.519999
1 0.347367 -2.070945 1.479466 -0.267894 -2.024820 -0.113784 -11.691719
1 0.220786 -1.979884 1.434963 -0.431259 0.704712 -0.064331 -10.507696
1 -0.022421 -1.925879 1.243660 0.133209 -1.117506 -0.863129 -9.464579
1 0.350696 -2.031430 1.214738 0.150897 -1.350992 0.914406 -8.980177
1 -0.240947 -2.175727 1.353994 -0.983137 -0.704220 -0.993470 -9.892559
2 -0.607915 -1.977309 -2.402416 -1.105417 -0.045802 -0.900018 0.000021
2 -0.016717 -1.977015 -2.438150 -0.228777 0.365128 0.345385 0.082509
1 0.164646 -1.883234 1.184354 -0.707098 -0.299185 1.092450 -8.156674
1 0.078818 -2.065009 1.547212 0.990814 1.071118 0.800339 -12.865810
1 -0.274023 -1.916634 1.509590 1.156200 0.416588 -0.332822 -12.788733
1 0.012239 -1.989770 1.498595 -0.459537 -0.706797 1.628423 -12.781581
1 -0.213478 -2.111019 1.440430 -1.092292 -0.616132 0.722332 -11.873515
1 -0.631106 -1.960080 1.571897 0.279970 0.064427 1.018522 -2.779781
1 0.216642 -2.293237 1.434775 0.969390 -0.035280 0.088709 -12.194519
1 0.126002 -1.938231 -0.748118 -0.684349 1.269357 -0.113961 -0.282618
1 -0.307298 -2.061576 1.458179 0.283030 -0.352833 1.373940 -10.809795
1 0.078589 -1.920323 1.462575 -0.032570 -1.053456 -0.681084 -12.106658
1 -0.046711 -2.204174 1.509202 1.335942 -1.346945 0.467065 -9.881886
1 -0.252070 -1.939899 -1.402977 0.797338 -0.149510 0.506494 0.202176
2 -0.189718 -2.138943 -2.520917 0.534857 -0.025684 0.931518 0.005164
2 -0.512930 -1.849266 -1.211636 -0.223837 0.238813 0.417890 0.094443
1 -0.144325 -2.245673 -0.115374 0.394559 -0.098455 -0.287340 -0.081688
1 0.035269 -2.162490 -0.742609 0.724852 -0.072255 -0.244994 -0.022239
1 -0.675854 -2.074684 0.744350 -0.804573 -0.464333 -0.321737 0.091784
1 -0.301451 -1.998019 1.246169 -0.836364 0.585664 -0.104544 -6.266980
1 -0.412828 -2.264001 1.502794 0.902380 -0.339601 0.215065 -7.396942
2 -0.470114 -1.917510 -1.639355 0.881306 0.232443 0.379216 0.068900
1 -0.438510 -2.042507 1.446577 0.794329 0.139288 0.422129 -8.412183
1 0.152503 -2.135485 1.566230 0.143887 -0.885558 -0.051470 -13.305570
1 0.214200 -1.884878 1.476713 -0.790156 2.176316 -0.001420 -12.800158
2 0.245181 -2.193039 -1.420159 0.443981 -0.333458 0.776664 0.000786
1 0.189231 -1.979485 1.317595 0.562016 -1.120351 -1.261695 -12.305839
1 -0.217393 -1.998584 1.452839 -0.542508 -0.904361 1.959885 -9.966212
1 -0.285622 -1.851793 1.396973 1.373585 0.398078 0.440155 -11.543418
2 0.171391 -2.238176 -0.275432 0.286669 -0.302254 -0.263569 0.000393
1 -0.475909 -1.930678 1.524786 1.591057 0.265917 -0.887801 -8.567204
1 -0.401135 -1.951136 1.406521 0.332485 1.510822 0.034816 -10.236461
1 -0.453136 -2.103073 1.549337 0.977011 0.379328 0.842879 -8.360300
1 -0.346385 -1.836947 1.572654 -0.504773 1.803909 -1.390677 -10.874334
1 0.395654 -1.970816 1.516473 0.345890 2.028810 0.032434 -11.941284
2 -0.368079 -2.040526 -0.149298 0.851117 -0.223741 1.278313 0.000105
2 0.287277 -2.142800 0.482348 0.116444 0.191946 0.626987 0.000179
1 0.077276 -1.842413 1.237235 -0.188384 0.975249 1.179493 -10.331058
1 0.345840 -1.939837 1.433047 0.479931 -0.697723 -0.931526 -10.621004
2 -0.103295 -1.932541 -2.536630 -0.154900 -0.287670 1.427483 0.082101
2 -0.358199 -1.923351 -1.132427 -1.641614 -0.547622 0.682415 0.056398
2 -0.435610 -1.826584 0.558736 0.785347 0.422859 0.166930 0.024399
1 -0.402364 -2.141145 1.428132 0.023042 0.496625 -1.085614 -7.876067
1 -0.360425 -2.258830 1.342915 -0.025735 -2.076289 -0.609324 -8.267463
1 0.032169 -1.932160 1.144573 0.097035 0.265615 -1.343503 -5.692823
2 -0.087888 -2.002456 -0.300731 -0.335063 -0.159796 0.760704 0.000463
2 -0.287422 -2.259307 -1.167075 1.408134 -0.171181 -0.928020 0.011028
2 -0.097472 -2.054114 -1.937411 -0.245586 0.561001 1.099965 0.000018
1 -0.367938 -1.934212 1.595341 0.214380 0.511489 -0.010240 -9.734506
2 -0.656050 -2.166099 0.927702 -0.156375 -0.952251 -0.057133 0.000755
1 0.402546 -1.935630 1.176123 0.110786 0.672508 -0.364990 -7.876154
2 0.175410 -1.867514 -2.528556 0.114141 0.650013 -1.354277 0.017338
1 0.247655 -2.188265 1.217567 0.490442 0.347299 0.154524 -10.201903
1 0.171721 -1.863593 1.289233 -0.489418 -0.518862 -0.520782 -12.205296
1 -0.034861 -1.884665 1.492372 -1.227478 -0.264234 -1.242430 -11.115175
2 0.118473 -2.178037 -2.589394 -0.787154 0.117203 -0.660032 0.000027
2 -0.652444 -2.158454 -1.274929 0.456190 0.704433 -0.143053 0.000803
1 0.420455 -1.986494 1.285028 -0.110005 -1.029988 0.146716 -9.844562
1 0.065088 -1.829461 1.345345 0.231795 -0.454561 2.097960 -12.135839
1 0.373233 -2.240422 1.251063 -0.134373 0.398447 -0.034522 -9.830701
1 -0.727792 -2.227338 -1.993414 -0.673595 0.313739 -0.572903 0.010993
1 -0.152951 -2.230310 1.335605 -2.276154 -1.281485 0.380355 -11.846756
1 0.340609 -2.295235 1.121274 0.635867 0.414035 0.016536 -5.931555
1 -0.223737 -1.991227 0.431635 0.945637 0.898072 -0.952441 0.000028
1 0.283817 -2.178790 1.083423 -2.104426 -1.253168 0.427722 -4.395303
2 -0.040432 -1.884624 -1.534929 -1.136702 0.673608 0.127315 0.035735
2 -0.422183 -2.188416 -1.354730 1.289088 -0.509383 0.168367 0.001276
2 -0.041066 -1.974284 -0.612941 -0.764347 0.408147 1.409573 0.006531
2 0.305053 -1.892518 0.721940 -0.324025 1.590871 0.311199 0.001631
2 0.268704 -2.279189 0.700848 0.968772 -0.514641 1.508378 0.026762
1 0.274394 -1.883975 1.385091 -0.256720 1.197178 -0.678136 -11.818014
1 0.090869 -1.835207 1.128124 1.086207 1.602481 -0.496081 -5.896170
1 -0.446810 -1.894843 1.635128 -0.332794 -0.509169 0.324996 -7.822788
1 0.153062 -1.914213 1.391733 -1.331933 1.776567 -0.356273 -11.973272
2 -0.595530 -1.860794 -1.611446 -0.130119 1.387317 0.166794 0.067956
1 0.321708 -1.898207 1.250900 -0.584942 -1.343119 1.050250 -10.519325
2 -0.428523 -2.024127 -0.866559 -0.060280 1.170146 -2.127017 0.000017
1 -0.178780 -2.240662 1.539171 -0.132889 -1.037359 0.828369 -10.959287
1 0.117815 -2.252461 0.142749 -0.195928 0.280630 -0.006811 0.001594
2 -0.460039 -2.233442 -1.690291 -1.281552 0.386255 0.057201 0.000016
1 0.370484 -2.273135 1.507499 0.812687 0.378905 -0.970836 -11.202408
2 0.288503 -2.331491 -1.589607 -0.586871 -0.852225 -0.447203 0.008320
2 0.184648 -1.858194 -1.392517 -1.071091 -0.083409 0.255856 0.010131
2 0.161367 -1.887052 -2.756300 -1.087469 0.380504 0.235962 0.002859
1 0.312546 -1.882021 1.541875 0.259134 -1.054272 -1.392910 -13.355079
2 -0.811726 -2.163861 -1.685578 -0.676634 0.889482 -0.707738 0.000161
1 -0.289767 -2.274429 1.514782 -0.342083 0.522459 -0.030470 -11.154730
1 -0.230302 -2.284791 1.400130 -1.086633 -1.031377 -0.231650 -10.907078
1 0.418994 -1.998306 1.390434 1.523390 -0.472198 -1.332673 -11.249963
1 0.394597 -2.163905 1.502992 -0.793543 0.952561 1.773242 -12.324650
1 -0.151893 -2.184957 1.640395 1.224923 -0.545494 0.252993 -12.138926
1 0.355552 -2.003526 1.721181 0.134844 0.023785 0.581185 -11.569769
1 0.044449 -1.855301 1.544586 -1.008996 -1.029886 0.584025 -11.652248
1 0.326093 -1.943042 1.625751 1.145608 1.574276 -0.403599 -12.779078
1 -0.148340 -1.939790 1.666027 0.098814 1.325180 0.209771 -11.829162
1 0.289145 -1.995244 1.530340 -1.493441 0.479536 -0.372617 -12.318933
1 -0.085344 -1.878097 1.603633 -0.541566 0.466757 -1.031093 -13.046494
1 0.227359 -2.228890 1.604236 0.472208 1.201270 -0.751084 -11.574870
1 0.115514 -2.059818 1.658664 -0.203338 0.179240 -2.537267 -11.522327
1 -0.050199 -2.147434 1.641817 -2.342847 0.389995 1.761370 -12.175593
1 0.045518 -2.167248 1.550185 0.557091 -2.334094 -0.373278 -12.694902
1 0.115295 -1.953052 1.559720 -1.502263 0.325583 1.000394 -13.502672
1 -0.193596 -1.860047 1.607003 0.440036 -0.311533 -0.782657 -10.717693
1 -0.490882 -2.189909 1.589123 -0.612702 -0.342579 -0.542780 -6.503779
1 -0.515331 -2.089504 1.639818 1.080401 -2.707191 0.145887 -7.330662
1 -0.341548 -2.053574 1.592307 -0.778541 0.807136 0.124980 -11.389972
1 -0.235123 -1.981742 1.621552 0.314744 -0.646847 0.259577 -9.066912
1 0.339250 -2.229123 1.594148 -0.790703 0.909767 0.103735 -12.613616
1 -0.349257 -2.163104 1.536346 0.769552 0.485747 -0.557559 -11.387330
1 0.384219 -2.061611 1.617582 -0.006581 -0.265783 -0.970283 -11.671710
1 -0.075384 -2.008208 1.675914 -1.826509 0.466478 0.175138 -12.240881
1 0.281208 -2.144351 1.568837 0.322524 -0.109822 0.952421 -12.157629
1 0.375110 -1.849014 1.615682 0.609980 0.962308 0.951427 -12.443223
1 -0.281376 -1.880524 1.645931 -1.141405 -0.675821 2.008537 -11.713168
1 -0.244342 -2.143233 1.553570 -0.853281 0.429723 -1.823475 -10.642618
1 -0.545784 -1.976486 1.648841 -0.608660 -0.613866 1.798443 -7.221007
1 0.283781 -2.036454 1.655015 0.767967 -0.149825 -0.538891 -11.070616
1 -0.202752 -2.028962 1.698705 0.500922 -1.601381 -1.333056 -10.025282
1 -0.317235 -1.990581 1.684223 0.050362 -0.810442 0.631362 -13.287879
1 0.004932 -2.048437 1.617115 -0.700041 0.006136 0.409859 -12.684018
1 0.217622 -1.932174 1.571434 1.005267 0.189542 -0.006207 -12.509882
1 0.136152 -1.850752 1.601510 -1.139649 -0.679919 0.634269 -14.415533
1 -0.447552 -2.009593 1.604570 0.251865 -0.196365 2.383071 -11.665997
1 -0.306696 -2.105204 1.683037 -1.195671 0.627322 1.097811 -11.713946
1 0.149916 -2.201158 1.668617 -0.125005 -0.572260 0.507510 -11.352310
1 -0.468531 -1.964298 1.727978 -0.725341 0.517664 0.977487 -8.835055
1 0.212889 -2.113348 1.655726 -0.577743 0.066905 -0.462873 -11.763191
1 0.039275 -1.854660 1.655766 -0.466284 -1.198428 0.393489 -13.444022
1 -0.123212 -2.097155 1.699899 0.029249 -0.279235 0.610552 -10.656450
1 0.387024 -2.137189 1.701169 -0.124995 0.699140 0.607694 -12.187782
1 0.011475 -1.946125 1.599302 0.843725 0.284305 -2.052272 -13.003405
1 0.258492 -1.865339 1.650312 1.145299 0.693534 -0.432602 -11.784404
1 -0.488088 -2.280689 1.663246 -0.625089 0.424375 0.370798 -6.579287
1 0.207581 -1.941302 1.686092 0.130630 0.942725 0.779795 -11.617216
1 -0.398179 -2.200568 1.710094 -1.473195 1.379985 -0.680915 -9.808020
1 0.377515 -2.247301 1.698550 -0.218444 -1.819381 -0.339919 -12.328633
1 0.281998 -2.052182 0.825491 -0.907344 -1.454948 -0.142344 -0.048993
1 0.096801 -1.936804 1.668454 -0.453904 -1.514316 -0.508779 -12.527375
1 -0.399366 -2.125479 1.635028 0.102712 -0.857718 -0.025627 -10.106822
2 -0.289285 -1.942259 -1.557247 0.345829 -0.855779 -0.841509 0.019274
1 -0.101316 -1.839627 1.398944 -0.013989 0.877286 -0.146585 -12.164200
2 -0.374743 -2.016857 -0.393438 -0.040661 -1.506553 1.098444 0.000414
2 0.120045 -1.889024 -3.010084 -0.724325 -0.633328 0.436176 0.006313
2 -0.342058 -1.888936 -2.452599 0.249316 -0.551864 0.762008 0.000882
1 0.439749 -2.285104 1.623313 -0.534253 0.093061 1.697258 -10.912443
2 -0.735399 -2.266556 -1.480532 0.219655 -0.336465 -0.653693 0.004831
2 -0.739869 -1.963486 0.793516 0.178715 0.768272 -1.801341 0.088448
2 -0.676355 -2.189421 1.667967 1.197166 1.292271 -0.338705 0.009446
2 0.019234 -1.915954 -0.104781 0.127746 -1.159660 0.780541 0.000132
2 0.064632 -1.936320 -0.443424 -0.165057 -1.203399 -0.162523 0.003284
2 -0.692561 -2.066822 -2.114119 1.114955 0.330715 -0.779477 0.000793
1 0.002295 -2.315744 1.358386 -0.238729 -0.438169 -0.830556 -11.373611
2 0.359288 -2.313484 -0.200171 0.976191 -0.015392 -0.008748 0.000730
1 -0.156358 -2.210754 1.440415 0.315892 0.284415 -0.469741 -12.306539
1 -0.373763 -2.245101 1.600516 -1.925021 0.064188 -0.620741 -10.946692
1 -0.044435 -2.267938 1.620857 1.686548 -0.319480 -0.162294 -10.902301
1 0.167374 -2.254462 1.246316 -0.002973 2.156496 -0.489227 -11.769538
1 -0.367355 -2.337226 1.444895 0.621601 -1.408644 0.733985 -9.980149
1 -0.264136 -2.205059 1.636248 -0.313369 1.196893 0.293615 -10.808517
2 -0.331403 -2.177496 0.242708 0.423378 1.348977 -0.417760 0.000033
1 0.424324 -2.212909 1.420030 1.398385 -0.794083 0.814111 -11.682408
1 0.351883 -2.181048 1.158576 -0.789090 0.565238 1.024860 -6.926747
2 -0.393203 -2.134148 -0.578005 0.203772 1.805958 -1.045449 0.000693
1 0.032360 -2.290261 1.501564 -0.810870 -0.901703 -1.041477 -11.243937
1 0.441558 -2.187804 1.617910 -1.907451 -0.335906 0.137346 -10.874595
2 -0.737005 -2.187873 0.627361 0.636031 0.790638 -1.175684 0.007052
2 -0.684102 -2.161965 0.217182 1.443135 0.094928 0.129309 0.007493
2 -0.701396 -2.231209 -1.064540 1.700188 -0.958629 1.475925 0.000304
2 -0.036271 -1.822052 -3.034465 -0.127469 0.542351 1.202217 0.006139
2 0.393129 -2.235348 -2.835023 -0.151467 1.371756 0.429171 0.008198
1 0.168173 -2.323088 1.620630 0.181539 -0.255075 -0.689816 -12.526849
1 -0.140209 -2.301971 1.647437 -0.177190 1.162219 0.219199 -9.483170
1 0.256240 -2.302168 1.693386 1.314829 -0.743461 1.074565 -10.505623
1 0.136176 -1.828130 1.713230 -0.673847 -0.631388 -0.669358 -11.506207
2 -0.126101 -1.848599 -1.650822 0.280080 -1.147556 -0.364944 0.036024
2 0.120019 -1.840445 -2.382660 -1.080385 -0.910551 0.561092 0.032541
2 -0.772772 -2.027654 -0.509812 0.901685 0.119194 0.688156 0.000036
1 -0.057465 -1.831053 1.708363 -1.351435 -0.874161 -0.428540 -12.250687
1 -0.037028 -2.219216 1.720978 0.672333 -1.448178 0.939473 -10.242024
1 -0.337896 -2.328309 1.701716 -0.167286 0.804702 -1.466870 -11.024502
1 -0.361629 -1.893631 1.718807 -0.849669 -1.037429 0.354430 -12.364361
1 0.320722 -1.898167 1.723916 -1.246554 0.817388 0.659670 -12.753750
1 0.054121 -2.298661 1.712426 -1.168767 -0.695293 -0.616130 -12.690380
1 -0.016184 -2.102188 1.727386 -0.779367 -1.339015 -1.390163 -13.360452
1 0.054784 -2.164856 1.671109 -0.603807 1.129824 -0.532863 -12.194303
1 -0.163436 -1.845685 1.715699 1.166568 0.190073 0.299947 -11.950763
1 -0.651339 -2.011021 1.678498 -0.824902 -0.173658 -1.503534 -2.548416
1 0.049269 -2.018761 1.721947 -0.166601 1.157889 -0.778467 -12.407459
1 0.283109 -2.190227 1.675326 0.484395 0.728932 -0.195089 -10.545658
1 -0.150781 -2.235074 1.732868 -0.654550 0.345278 0.038221 -12.713828
1 -0.016594 -1.928596 1.730793 0.866894 -0.957061 -0.024697 -12.537828
1 -0.410199 -2.052524 1.710792 1.130322 0.717340 0.202180 -11.813639
1 0.398644 -2.134467 -1.233760 -1.414912 0.892563 0.672727 -0.007556
2 -0.796201 -2.121309 1.327303 1.388407 -0.447793 -0.898078 0.000141
1 -0.041381 -1.831885 1.294037 -0.390470 1.065935 1.309119 -10.630036
2 -0.258033 -1.838736 1.066847 0.577244 -1.049455 0.106625 0.004593
1 -0.321502 -1.838755 1.284874 -0.365024 -0.257812 -2.188334 -5.137109
1 0.275037 -2.306532 1.230594 0.438069 1.424907 1.141613 -10.487796
1 -0.125506 -2.326722 1.396344 0.842395 0.186135 0.183451 -12.194229
1 0.264379 -2.303552 1.533231 0.973412 -2.165334 0.757286 -11.510705
1 -0.123041 -2.334454 1.514004 0.156697 0.182348 -1.095481 -10.481540
2 -0.451998 -2.292456 -0.017929 -0.493886 1.025998 -0.782129 0.000703
2 -0.070075 -2.304577 0.241890 0.718368 0.772147 1.086697 0.000508
2 -0.099919 -2.309322 -1.815273 0.542390 0.543036 -0.190444 0.000017
2 -0.597715 -2.316420 -3.021005 1.773829 0.390101 0.208933 0.000116
1 -0.277062 -2.330317 -1.314048 -0.078973 0.012153 -0.379387 0.001798
1 -0.263000 -2.319110 1.624498 -1.675929 0.814794 -0.965477 -11.611427
2 0.412232 -2.296687 -3.062166 -0.077999 -1.298188 2.592399 0.000218
1 0.442166 -2.310580 1.141720 0.231689 0.146637 -0.406722 -7.827850
1 0.427504 -2.312671 1.393147 -0.180061 1.507491 -0.835973 -11.164720
1 0.419562 -1.875710 1.469481 -0.823597 0.429740 0.343069 -11.502511
2 -0.632855 -2.319599 0.185414 -1.541995 1.067018 -0.941026 0.007605
2 0.432436 -1.915603 -1.414739 -1.167760 -1.666056 1.291445 0.000579
2 -0.827668 -2.180558 -2.608379 -0.165619 -0.053653 -0.767376 0.001001
1 -0.823684 -2.105443 -2.849666 1.361215 0.237559 -2.205961 0.000399
2 -0.823969 -1.930801 -0.059801 -0.339352 1.158332 0.611313 0.040734
1 -0.092033 -2.350718 1.144025 -3.127385 -0.011728 -0.967387 -4.647029
1 -0.207991 -2.357026 1.331247 0.175127 0.165457 -0.393251 -9.731923
1 -0.423971 -2.341711 1.611330 -0.953945 0.180292 -1.097700 -9.294830
1 0.363477 -2.352934 1.563023 -0.755220 -0.583826 0.448695 -11.994426
1 -0.077524 -2.353821 1.290519 -0.789376 -0.012395 0.191266 -11.195392
2 0.395425 -2.361903 0.688551 -0.384416 1.191206 -1.188990 0.026779
2 -0.751588 -2.356787 -1.898140 0.709722 0.497804 0.922381 0.011850
1 0.133768 -2.334733 1.180393 -0.051081 0.895326 -1.006738 -8.338067
1 0.091604 -2.335485 1.426513 -0.300691 0.288521 -0.421148 -10.928468
1 0.367099 -2.349908 1.231132 0.880728 -0.095983 1.721510 -8.020925
1 0.241985 -2.334293 1.337643 -0.233461 0.801994 0.219315 -11.786411
1 -0.318006 -2.363779 1.358342 -2.018451 -1.057547 1.856316 -9.446452
2 -0.702384 -2.357323 -0.653073 0.647515 -1.824356 1.235232 0.000015
2 -0.748335 -2.348138 -1.307548 -1.151680 -0.918568 0.960625 0.362050
1 -0.208658 -2.342693 1.219443 -0.256205 -0.610280 -1.433686 -6.793461
1 -0.187921 -2.360999 1.711064 0.023186 -0.830294 -1.187161 -10.642436
2 -0.011301 -1.771791 -2.441152 -0.428426 0.194336 -0.458266 0.020778
1 0.245217 -1.769430 1.280093 -0.755869 0.477203 0.884905 -10.433530
1 0.154809 -1.768977 1.219571 1.029294 -0.722855 -0.121343 -8.521991
1 0.303837 -1.786773 -1.304101 -0.684219 -0.577029 -0.325984 0.007780
2 -0.216285 -1.766268 -1.813128 1.141939 0.012043 -1.020569 0.002969
1 0.355195 -1.774012 1.226248 -0.113372 0.955256 1.130657 -6.566508
1 0.131330 -1.804366 -0.669079 0.685657 0.749279 0.467664 -0.260073
1 0.124379 -1.825404 1.471228 0.419046 -0.117569 -0.231026 -12.472187
2 -0.705265 -1.787230 0.233865 0.237812 0.763924 1.084646 0.000009
1 0.273196 -1.799464 1.457395 -1.352547 0.473338 0.270870 -12.213109
1 0.268867 -1.816269 1.189076 -0.876576 -0.726445 -1.288388 -6.029472
2 0.111350 -1.823649 0.280295 1.165929 -0.487634 0.177278 0.000062
2 -0.797907 -1.803721 -0.709557 0.621968 0.196990 -0.715417 0.000087
1 -0.791179 -1.814330 -1.364574 1.552224 -0.589277 0.010313 0.033538
1 0.184458 -1.806139 1.382438 2.153017 -1.338738 -1.423873 -13.191574
1 0.374721 -1.789718 1.436061 0.283952 0.491381 0.040069 -10.434069
2 0.260883 -1.780760 -0.193808 0.293807 0.752712 -0.692705 0.000986
1 0.125606 -1.786712 1.047664 -0.197609 0.466382 0.562876 -1.770788
1 0.335665 -1.813928 1.338592 -2.591742 1.036088 0.416541 -10.789221
1 -0.471102 -1.821996 1.303714 -0.221747 -0.467938 -0.281848 -3.640635
1 -0.008924 -1.797394 1.425558 1.101288 1.533234 0.496645 -11.328176
1 -0.335267 -1.789237 1.465982 -0.078231 0.112188 -0.419187 -9.049665
2 -0.171285 -1.809776 -2.376028 -0.536144 -0.204955 0.016474 0.005675
1 -0.180967 -1.796134 1.224227 1.555062 0.608814 -0.421231 -4.951701
2 -0.044731 -1.816557 -2.726762 0.332871 -0.337892 0.851684 0.001576
2 -0.011180 -1.811032 -0.560496 0.843596 -0.420110 -0.186478 0.010973
2 -0.387102 -1.798013 -1.195040 0.155892 -0.035879 0.210210 0.147000
1 -0.187014 -1.828757 1.328756 -0.707405 -0.765048 0.101345 -11.108171
1 -0.527545 -1.791344 1.382527 0.491616 -0.164429 0.133523 -4.497043
1 -0.061151 -1.766326 1.621358 -1.410569 1.276278 -0.333762 -11.959086
1 0.333661 -1.775332 1.535654 0.910441 1.046300 0.560317 -12.861024
1 -0.462023 -1.767668 1.685798 1.281308 -0.121930 -0.295894 -5.663901
1 -0.232506 -1.774538 1.650657 -0.267204 -1.069574 -0.840024 -11.532207
1 -0.250187 -1.806094 1.523028 -0.463348 -0.759643 0.192727 -10.842873
1 -0.151140 -1.808463 1.507469 -0.110374 -0.016858 1.168248 -10.749055
1 -0.464196 -1.800363 1.521262 0.777752 0.222261 0.061076 -7.658243
1 0.367977 -1.799547 1.712393 0.363501 -0.003872 -0.554573 -12.040612
1 -0.051185 -1.789267 1.517734 0.123718 1.150766 -1.605093 -10.546427
1 0.229249 -1.801515 1.553480 0.577342 1.125755 -0.016315 -14.559317
1 -0.350434 -1.791174 1.679789 0.885648 0.865116 -1.059433 -11.115326
1 0.082589 -2.191325 2.238997 1.012338 -1.243738 -1.173639 -9.462790
1 0.193518 -1.964640 1.985579 0.747478 1.170010 1.078712 -13.027611
1 0.066835 -1.925832 2.251367 0.406797 -0.358152 0.411478 -10.674382
1 0.036015 -2.058117 2.050963 0.442819 -0.977808 -0.028831 -11.350154
1 0.105316 -2.126106 1.974026 1.562000 1.259972 -0.574211 -12.989214
1 0.210607 -1.938587 2.098236 -2.309364 -0.379775 -0.890750 -12.846120
1 -0.127765 -1.972978 2.303506 -1.413499 0.018940 -0.040210 -11.703844
1 0.242501 -2.036745 2.195211 -1.458310 -1.370264 -0.330017 -9.584533
1 0.261159 -1.934299 2.198284 0.624345 0.216455 -0.453217 -14.187620
1 0.034298 -2.010405 2.142444 -0.108619 0.602415 -1.187172 -11.964782
1 -0.096455 -2.040078 2.120154 0.839998 -2.445225 -1.167531 -12.289979
1 -0.057395 -2.020947 2.218959 0.733257 1.556318 -0.486432 -12.228126
1 0.010502 -2.153982 2.048694 0.599580 -0.625903 1.070066 -10.200873
1 0.170594 -2.103280 1.868686 -0.069102 0.592637 -1.861710 -12.596617
1 -0.009945 -2.189963 2.296585 0.453675 0.702352 0.539771 -12.010798
1 -0.144724 -2.028669 2.393091 -1.972031 -0.247453 0.367297 -9.369061
1 0.105882 -2.129094 2.092719 1.490114 0.995273 1.230497 -10.808373
1 0.162548 -1.888000 2.192350 -0.016234 -1.627191 -1.884979 -12.223264
1 0.086402 -2.088994 2.191890 0.469335 -1.188259 1.919196 -12.469856
1 -0.344130 -1.998137 2.347170 0.945234 -0.334267 -0.156306 -4.296164
1 -0.083092 -2.089535 2.027552 1.609073 -0.581562 0.497974 -10.373703
1 0.092190 -2.022896 1.947477 -0.618609 0.308368 -0.831099 -12.054935
1 -0.400209 -2.062179 2.074494 0.687943 -0.442945 1.351366 -6.036958
1 0.000567 -1.876292 2.081424 0.238777 -0.289381 -1.410835 -11.618094
1 0.005284 -2.070410 1.926856 -0.695885 -0.564101 0.210743 -11.859007
1 -0.136469 -2.294278 2.301774 -0.008963 -0.312468 0.112644 -11.468485
1 0.127893 -2.039864 2.447096 -0.449458 -1.782858 -0.595052 -9.590312
1 0.007085 -2.126911 2.400338 0.426614 -0.853337 -1.022882 -11.776835
1 -0.240427 -2.128314 2.229531 0.688059 -1.381088 -0.275111 -11.227644
1 0.331500 -2.296956 2.546690 1.912169 0.208894 0.391678 -8.945936
1 0.295683 -2.111734 2.040785 -1.099220 0.244638 -0.890072 -12.584541
1 -0.029276 -1.958807 1.924724 0.922904 0.906652 1.131215 -11.233517
1 -0.109654 -1.905698 1.953203 0.089401 0.696976 -0.470139 -10.162705
1 0.142815 -2.000713 2.181457 -0.245996 -1.247001 0.414489 -14.096972
1 0.074583 -2.118568 2.485295 0.327016 -0.722421 0.254079 -9.741371
1 0.054424 -2.229783 1.974765 -0.377519 1.059687 0.143674 -12.765786
1 -0.150315 -2.135543 2.418980 -0.477127 -0.383417 0.458056 -11.197098
1 0.169870 -2.166662 2.271723 -0.491145 0.879783 0.495452 -11.027328
1 0.187379 -1.936569 2.285284 -1.505574 1.400938 1.123013 -12.886948
1 -0.188558 -1.999148 2.071831 0.599965 0.693920 0.324645 -12.397382
1 0.098277 -2.218995 2.347957 -0.711021 1.719819 0.485965 -11.787683
1 -0.185216 -1.941334 2.425310 -0.600098 0.198444 1.264373 -4.703378
1 0.293257 -2.230795 2.213960 0.462092 0.317959 0.513294 -11.807708
1 0.334107 -1.919617 1.973117 -0.464912 0.168455 0.020521 -11.381955
1 0.304746 -2.017074 2.468560 -0.223017 -0.027042 -0.065141 -7.758144
1 -0.067424 -2.080102 2.464848 -1.187907 -1.485719 0.720484 -11.615767
1 0.352615 -2.027353 2.209543 -0.354947 -1.667390 -0.150972 -12.743288
1 0.274726 -2.115382 2.245008 -1.824540 -0.160027 -0.834291 -11.123922
1 -0.313392 -1.875776 2.254745 -0.300230 0.981014 1.649776 -3.616142
1 -0.331694 -2.260774 2.528370 -1.351135 0.465195 -0.493386 -4.952662
1 0.280860 -2.016274 2.108624 0.479059 -1.858717 -1.961961 -11.504386
1 0.127747 -1.994542 2.073538 0.064947 0.017682 -0.016948 -11.789420
1 -0.153336 -2.109546 2.526974 0.455091 -0.512852 -0.560454 -8.501731
1 -0.328304 -2.125389 2.153886 -0.173247 0.342756 0.029318 -9.943359
1 0.156534 -2.215652 2.492136 -1.284685 -1.264661 -0.052629 -10.706079
1 0.285300 -1.983611 2.293188 -0.060542 0.193437 0.359026 -12.928623
1 -0.092486 -2.213555 2.367779 0.456320 0.456381 0.790113 -11.078016
1 0.205529 -1.976714 2.496311 0.155923 1.063191 0.226077 -7.813073
1 0.187540 -2.074582 2.101499 -0.700828 -0.484022 -1.018368 -10.697149
1 -0.031731 -2.121543 2.227200 0.572045 0.251092 -1.377514 -12.306672
1 0.028002 -2.011316 2.445188 0.992555 -0.420786 -0.947293 -11.500483
1 0.196701 -2.069959 1.977744 1.739399 0.672352 -0.879321 -12.741868
1 -0.194111 -2.124375 2.327180 -0.710732 -0.018971 -1.482028 -10.614546
1 -0.326641 -1.997100 2.089668 1.455837 -1.029266 -1.169073 -7.418525
1 -0.165987 -2.190828 2.189741 -0.906033 1.695767 0.511693 -11.111029
1 -0.045916 -2.157181 1.969003 -2.436076 -1.774673 0.288924 -7.482388
1 0.429816 -2.092892 2.266304 0.177611 0.748455 0.193442 -11.786412
1 -0.017628 -2.002226 2.340132 1.546448 -0.824181 1.385742 -11.845204
1 -0.313658 -2.016127 1.985117 -0.661625 -0.130294 -0.176152 -10.099112
1 -0.112888 -2.004145 1.971682 0.421088 -0.998920 -0.772810 -10.676583
1 0.015489 -1.845999 1.926994 -0.273665 0.035535 2.056443 -11.903493
1 -0.484247 -2.000496 1.979215 0.050326 -0.320269 -0.128754 -5.055592
1 0.067297 -2.112907 2.303813 0.136635 0.263133 -2.275879 -12.782643
1 0.038723 -2.180967 2.150064 0.837940 2.261850 0.330927 -12.153987
1 0.029749 -2.040558 2.583890 -0.451098 1.640145 1.098657 -5.711631
1 -0.144923 -2.257866 2.106089 0.816619 -1.577273 0.548364 -13.193464
1 -0.226104 -1.961299 1.971330 -0.267270 -0.840121 0.348570 -12.093310
1 0.284142 -2.228917 2.041861 -1.125765 -1.765207 0.344703 -11.035473
1 -0.233053 -2.025478 2.285398 0.802790 0.681700 -0.338830 -11.078322
1 0.062744 -2.269364 2.072268 -0.075920 -0.256939 0.494183 -11.426396
1 0.045693 -2.022487 2.256582 -0.421031 1.036658 0.324104 -9.673593
1 0.363145 -2.093479 1.956884 -0.467897 1.731701 -0.685989 -14.450191
1 0.266456 -2.163294 1.950195 0.879477 -1.276918 -0.159394 -12.353175
1 -0.261381 -2.252786 2.032316 1.839999 -0.689637 -0.649840 -11.632040
1 -0.212823 -2.233131 2.352444 -0.270417 0.300781 0.586019 -11.851660
1 -0.117432 -2.101385 1.889392 1.441429 -0.757782 0.930425 -9.320652
1 -0.047619 -2.247553 2.021722 -0.890594 -0.245246 0.642951 -12.401576
1 0.341928 -2.183067 2.314320 -0.624357 0.312187 1.215554 -11.777713
1 0.192794 -2.271009 2.224048 -0.054186 0.464635 0.238052 -10.334728
1 -0.107301 -2.015093 2.558890 -0.970176 -0.581154 0.540632 -5.900365
1 0.385342 -2.070079 2.111266 0.807532 1.373921 0.158415 -10.349971
1 -0.072206 -2.163188 2.114567 -0.036503 -1.772533 -0.215676 -13.618997
1 -0.020886 -1.945753 2.531427 -0.855865 0.819263 0.144585 -6.111758
1 0.295483 -1.887127 2.073479 -1.146280 0.261199 -0.428649 -12.590361
1 -0.015731 -2.297776 1.909835 -0.363064 0.127875 -1.063823 -11.376888
1 -0.196677 -2.072573 1.963449 0.317617 0.796750 0.260111 -11.799955
1 -0.179750 -2.105901 2.130278 0.267132 -0.783517 -0.031155 -12.966118
1 0.364327 -2.238897 2.123915 1.249115 0.426400 0.569099 -13.560910
1 0.310182 -2.146118 2.133246 -0.279003 0.341069 0.560046 -11.870326
1 0.288443 -2.015953 1.984873 -0.622040 -1.121271 0.837588 -12.862618
1 -0.246108 -2.200941 2.459842 0.763794 -0.925895 0.159763 -9.565790
1 0.248491 -2.297294 2.462673 1.360396 0.365204 0.030446 -11.656508
1 -0.026692 -2.193053 2.501571 -0.433245 1.907263 0.559559 -10.442464
1 -0.362773 -2.202838 2.373874 0.868711 -0.226220 0.828939 -4.686505
1 0.373930 -1.998732 2.044810 0.767171 0.603456 -1.396695 -11.664679
1 0.207782 -1.999539 2.383176 0.124499 -2.034194 -0.446204 -12.356647
1 -0.327123 -2.178201 2.242637 1.207122 1.334099 -0.436170 -7.617859
1 0.132634 -1.894940 1.943653 -0.439359 -0.312032 -1.115781 -9.437760
1 0.084299 -1.873705 2.482222 0.022888 0.005352 -0.900247 -6.524041
1 -0.369759 -2.095427 1.956098 -0.128561 -0.128958 1.291271 -7.480284
1 0.399436 -2.155969 2.062146 1.086918 1.733076 -0.934228 -13.668928
1 -0.105286 -1.923526 2.129717 0.994652 -0.190564 -0.349243 -12.515350
1 0.182750 -2.056803 2.284727 -0.414152 -0.064776 -2.594771 -13.310371
1 -0.246599 -2.060720 2.417502 0.100161 -0.200778 -0.860720 -7.797678
1 -0.046546 -1.974884 2.046360 1.332386 -0.720573 -1.618650 -12.229218
1 -0.052866 -2.233280 2.198660 -0.521066 -0.810038 0.650616 -13.161464
1 -0.071555 -2.093539 2.333237 -1.268837 0.900888 -0.666934 -13.603425
1 0.366978 -2.221033 1.984164 -0.968066 1.127848 0.511844 -12.622421
1 -0.030307 -2.288706 2.110973 -0.868689 1.212062 -0.099588 -10.887975
1 0.016017 -2.266005 2.442481 0.027493 -0.575884 0.323607 -10.923223
1 0.194769 -2.150915 2.167707 -0.147145 -0.216676 0.811697 -12.061301
1 -0.156267 -2.175848 2.043422 1.341709 -0.008630 0.169602 -11.566103
1 -0.268974 -2.033192 2.168361 1.181491 0.959890 -1.694130 -11.332918
1 -0.268909 -2.075351 2.061923 -0.178420 -0.458273 -1.008673 -11.219322
1 -0.121988 -2.183275 2.278311 -1.425348 0.502352 1.360777 -10.767158
1 -0.235064 -2.265431 2.249184 0.738614 0.280473 0.846695 -11.948323
1 -0.285248 -2.160623 2.333672 -1.098559 -0.132867 1.617003 -6.300622
1 -0.158504 -2.264496 1.990793 -0.520072 -1.087328 -1.746727 -11.500143
1 -0.371254 -2.179832 2.060127 -0.364056 0.903011 -1.164216 -7.671690
1 -0.053051 -2.225885 2.617890 -0.990100 -0.940107 -0.337489 -8.804346
1 0.337012 -1.871516 2.240370 0.096687 -0.414308 0.452221 -11.250105
1 -0.255331 -2.102860 2.514176 0.390479 0.391930 -0.963322 -5.182757
1 -0.073344 -1.968078 2.427892 -0.482272 -0.727376 -0.283127 -8.419062
1 0.423820 -1.878330 2.376430 1.265787 0.118049 1.088188 -9.042662
1 0.146850 -2.144191 2.399402 -0.402624 0.595327 0.426488 -11.034063
1 0.176541 -2.179598 2.035658 -0.172261 -0.863762 -0.578009 -11.045184
1 0.043374 -2.162090 2.605606 -0.567655 -1.054103 0.327084 -6.314341
1 0.323939 -2.216968 2.457376 -1.217934 0.193169 0.908112 -10.787786
1 -0.288106 -2.097577 1.889413 1.269539 0.134231 0.303938 -11.066680
1 0.162425 -1.991829 1.875117 -0.823201 -0.063020 1.702833 -11.803753
1 -0.406941 -1.913466 1.956898 0.511150 0.396492 0.679746 -8.280166
1 -0.145192 -2.084743 2.235517 1.466084 0.250237 -0.536170 -12.497269
1 -0.313880 -1.901926 2.009422 -1.429070 0.864385 0.691923 -9.705131
1 -0.214721 -1.920255 2.140544 0.000172 -0.170151 0.150406 -9.988206
1 -0.349309 -2.279140 2.289778 0.735878 0.658544 -0.747086 -7.454099
2 0.038730 -2.162706 2.951583 0.175079 -0.644304 0.497925 0.015789
1 0.052351 -1.942782 1.999374 1.380733 -0.107332 0.912405 -13.151624
1 -0.191106 -1.849122 1.909343 -0.290473 -0.472445 0.291513 -12.000239
2 -0.768753 -1.924224 2.796993 -1.038475 -0.161225 1.433130 0.000524
1 0.086536 -1.920211 2.124314 -0.848007 -0.819958 -0.762908 -11.699473
1 -0.295272 -1.834603 1.935237 -0.669936 0.090341 -0.035936 -9.864772
1 0.155725 -2.254284 1.969736 -0.711740 0.845525 0.687717 -10.888930
1 -0.046304 -2.115424 2.590008 0.412833 0.505729 1.239463 -7.513248
1 -0.230831 -2.192578 2.589348 -0.928296 0.433264 1.317865 -6.105663
1 0.233062 -2.141059 2.453181 0.692231 0.124826 -1.368591 -9.559053
1 -0.442598 -2.279008 2.546846 0.673071 -0.784570 -0.628003 -1.495252
1 -0.314107 -1.896987 2.128041 -0.327160 -0.129571 -0.460971 -6.528291
1 0.253240 -2.262212 1.942134 -0.445996 -1.014906 -0.699610 -10.368850
1 0.081701 -2.015536 2.351727 0.020706 -1.301094 -0.636594 -10.522230
2 -0.000935 -2.084757 2.799741 -1.083284 0.295925 -0.153297 0.008214
1 -0.397920 -2.099297 2.335282 0.550009 1.908301 1.325150 -5.079774
2 0.045804 -1.841373 2.785781 0.040093 1.796091 0.582181 0.006553
1 -0.252317 -2.208539 2.128979 -0.256078 -0.935021 -1.080872 -11.658570
1 0.330754 -2.074700 2.318732 -0.057317 -0.572183 -0.231774 -12.005586
1 0.208076 -2.226937 2.368923 0.813586 -0.111140 0.060918 -12.053036
1 -0.428363 -1.934109 2.054671 0.672484 0.450776 0.612111 -5.450277
1 0.014120 -1.916209 2.393609 0.338556 0.004310 -0.294925 -10.522141
1 -0.182087 -1.866658 2.031191 1.079794 0.834021 0.176120 -10.836265
1 0.386414 -1.989069 1.917628 -0.172567 -0.509897 -0.170034 -11.413511
1 0.381436 -2.179606 1.887559 0.307455 -2.091467 0.645679 -12.442408
1 0.124127 -1.935766 2.403306 -1.207096 0.091309 1.823573 -10.798681
1 0.161477 -2.082975 2.532923 -0.465697 -0.544207 0.774436 -6.078813
1 -0.154544 -2.264309 2.657671 0.183451 -0.385409 1.778129 -5.291283
1 -0.080836 -1.915595 1.845476 0.349474 -0.079224 -0.226391 -11.432441
1 -0.040915 -1.915764 2.241471 0.695517 1.537859 -0.017818 -11.260008
2 0.339866 -1.981617 2.936026 0.781898 0.400213 -0.297736 0.000301
1 0.134064 -2.239557 2.138755 -0.760565 -0.194828 -0.348328 -11.133964
1 0.258759 -2.213073 2.534236 -0.952771 -2.052435 -0.769605 -8.527398
1 -0.453935 -2.162550 1.904098 -0.389031 0.457238 1.237766 -8.851890
1 0.174195 -2.251790 2.620317 1.505755 -0.652662 0.417554 -5.801388
1 -0.299628 -2.157451 1.986632 0.953851 0.537651 0.237463 -9.338740
1 0.036183 -2.256192 2.549549 1.527380 -0.701561 1.183598 -10.078109
1 -0.159256 -1.992274 2.203050 -1.088021 -2.106617 -0.051517 -11.331480
1 -0.322208 -2.077378 2.253677 0.060787 -0.232966 0.300156 -7.713474
1 -0.448189 -2.296140 2.000137 -0.435406 -0.398400 0.059346 -7.864007
1 -0.086537 -1.820656 2.062102 0.740241 1.760967 1.600454 -10.980246
1 0.350263 -1.986019 2.381196 -0.445521 0.341361 0.186798 -11.268719
1 0.376928 -2.191687 2.552824 0.345092 -1.041663 0.278830 -8.164153
1 0.397482 -1.913640 2.529035 0.209941 -0.794722 -1.050941 -6.689079
2 -0.785440 -1.919350 2.076487 -0.491124 -0.347820 -0.819865 0.053879
1 -0.080959 -1.891607 2.365197 -2.613256 0.489908 -0.617615 -7.611868
2 -0.353056 -1.845222 2.738665 -0.438121 -0.188117 -1.082908 0.003080
1 -0.368804 -2.211138 1.876512 -0.744263 -1.591668 -0.250854 -9.487766
1 0.157548 -1.843551 2.325138 -0.235558 0.762149 -0.215287 -11.405635
1 -0.133767 -2.212470 2.551619 0.501751 0.213395 -1.156554 -9.099349
1 -0.210906 -2.199115 1.930775 -0.617157 0.355900 -0.612895 -9.900247
1 -0.353603 -2.270426 1.956538 1.285511 0.277459 0.892461 -10.132664
2 0.115937 -1.963069 2.883489 -0.667041 0.843431 0.619647 0.008806
2 -0.512188 -1.912639 2.800088 0.199553 1.323417 -0.533737 0.002820
1 0.238316 -2.126326 2.348747 -0.255571 0.843450 -0.988408 -12.226022
2 -0.385910 -2.209428 3.106545 -0.543596 -0.601456 1.248954 0.006337
1 0.239963 -1.865856 1.981353 0.301115 -1.944298 -1.046667 -13.846753
1 0.023451 -1.823899 2.314109 -0.638722 0.228515 0.198669 -9.627114
1 -0.168388 -1.826036 2.169494 0.515204 1.848814 0.268573 -10.336407
1 0.278723 -1.882735 2.343797 -0.290329 -2.006731 -0.464207 -10.565280
1 0.140184 -1.878189 2.037154 -1.262033 0.416139 0.668720 -10.735752
1 0.213180 -2.292816 2.753425 0.251912 -0.421537 0.595518 -1.254628
1 0.350441 -2.272562 2.369550 0.660429 -0.346057 1.749578 -10.383677
1 -0.305920 -2.292026 1.855633 -0.974090 0.724245 -1.494693 -10.541405
1 0.399944 -2.163782 2.190162 -0.381195 -2.069824 0.262505 -11.620108
1 0.323307 -2.106663 2.421881 0.334234 0.233543 -0.877025 -9.661246
1 0.323491 -1.903754 2.458840 0.562150 0.386585 -0.455495 -9.296488
2 -0.310791 -2.087294 2.948869 0.439949 1.302688 0.104224 0.000471
1 -0.208478 -2.275058 2.526299 -0.773579 0.304813 -0.392382 -7.936986
1 0.365383 -1.934829 2.162910 -0.001855 0.774339 0.625303 -11.526172
1 -0.070169 -1.823449 2.275984 1.157725 0.408899 0.116163 -9.526608
1 -0.054380 -1.823869 2.166636 -0.153885 0.111326 -0.289020 -12.926240
1 -0.105831 -2.271768 1.879053 -0.684264 0.593889 -0.886352 -10.807458
1 -0.411886 -2.079883 1.817397 0.416235 -0.063879 -0.933340 -10.684527
1 0.284232 -2.152872 1.840052 1.345203 0.012531 -0.067032 -11.811314
1 -0.005626 -2.120139 1.828504 0.084027 -0.244489 1.451910 -11.087326
1 0.074302 -2.036736 1.823120 0.111147 0.168611 -1.613227 -13.411072
1 0.061362 -2.171132 1.881660 0.438651 1.613400 0.028507 -11.357123
1 0.255423 -1.929392 1.883685 -0.361402 -1.188386 -0.806995 -13.457606
1 0.063424 -1.944631 1.874603 -1.329389 -0.063063 -0.196557 -13.293489
1 -0.412424 -1.871267 1.852846 -0.429534 0.452835 0.476857 -9.074506
1 -0.515267 -2.078943 1.816495 -0.189118 -1.089364 -0.778818 -5.899861
1 -0.160460 -1.959264 1.884183 1.621511 -0.422629 0.685416 -9.445655
1 -0.255527 -1.973717 1.860430 0.238068 -0.937790 0.809058 -9.390611
1 0.359977 -2.083718 1.845035 0.371721 -0.116645 0.301965 -12.274121
1 -0.201245 -2.217492 1.830022 0.248170 -1.617947 -0.745710 -11.222983
1 0.271884 -2.032351 1.873958 -1.441051 -1.425283 -0.201071 -13.433549
1 0.095703 -2.274084 1.869104 1.513701 0.006927 0.451711 -12.765160
1 -0.312364 -1.891462 1.831416 -0.165467 0.406266 -0.049584 -12.069464
1 -0.485842 -1.976613 1.831225 0.502877 0.269783 0.454030 -7.349111
1 0.331158 -2.271739 1.878983 0.252769 1.303448 1.443358 -11.255682
1 0.185156 -2.209483 1.864815 -0.588943 -0.620530 0.479625 -13.379917
1 -0.461479 -2.272730 1.886388 -0.497959 0.591294 -0.535902 -12.410656
1 -0.399620 -2.002128 1.891133 -0.518962 0.975657 -0.953271 -10.380007
1 -0.382550 -2.271632 1.792011 -0.068010 -0.909467 0.234727 -11.159398
2 0.266859 -2.206959 2.983111 -0.033789 0.206095 1.681326 3.297163
1 0.107778 -1.816203 1.817981 -0.577854 0.963605 0.763179 -13.414943
1 0.049148 -1.828935 2.178577 0.168383 1.236405 0.783251 -12.211499
1 -0.337511 -2.277828 2.185260 0.186917 1.719699 -0.369725 -9.057528
1 0.061402 -2.292097 2.194441 0.127705 0.299096 0.591875 -12.790098
1 -0.231096 -2.310391 2.133255 -0.537484 -0.089790 -0.584048 -10.728875
1 -0.382862 -2.307260 2.379204 1.063084 -0.386321 -0.619925 -4.486528
1 0.406532 -1.894746 2.072738 -0.050274 -0.911451 0.773962 -11.682459
1 0.381117 -1.950696 2.282063 0.126128 -0.692131 -0.426866 -10.630966
1 0.429672 -2.034899 2.470903 -0.395239 0.446285 0.172349 -9.690726
1 0.134553 -2.309757 2.529702 -0.306439 -0.374809 0.283979 -10.080512
1 0.313590 -2.309626 2.284513 -1.258647 -0.391674 1.309129 -8.533944
1 -0.551169 -2.210771 1.945421 0.358409 0.161425 0.026726 -4.459407
1 0.223189 -1.894078 2.423364 -0.180941 -0.153368 -1.197188 -8.276307
1 -0.186191 -1.899422 2.255198 -0.124740 1.209761 -0.779151 -9.021540
1 0.365808 -2.103575 2.669638 -0.821735 0.683991 0.887323 -1.474738
1 -0.101455 -2.274778 2.469116 -0.779657 0.964807 -1.457535 -11.836191
1 -0.030076 -2.006479 1.801670 0.736223 0.207198 -0.610082 -13.500814
1 -0.541471 -2.196513 1.842708 -1.180755 0.771470 0.472732 -7.484762
1 0.000602 -1.859037 1.807581 0.793110 0.484448 -0.809362 -12.301618
1 0.356652 -1.971389 1.824786 1.621759 0.448136 0.024390 -12.495573
1 -0.206267 -2.052972 1.821608 -0.159555 -1.501368 1.074989 -11.751566
1 -0.080943 -2.186741 1.809563 -1.717915 -0.288597 0.888334 -12.291561
1 -0.270206 -2.314155 2.408614 0.702550 -0.376307 -0.791104 -10.072087
1 -0.169371 -2.316970 1.805792 1.443190 0.608023 1.376631 -13.209866
2 0.182023 -2.241372 2.938997 -0.007617 0.521798 0.147064 3.308789
1 -0.376533 -2.315817 2.101126 -0.406582 0.541379 0.887409 -7.689814
1 0.229684 -1.847735 2.249711 -0.390292 0.555978 -0.538424 -9.508175
1 0.418512 -1.868604 1.959118 -0.140530 0.877321 -0.070551 -10.527960
1 0.123161 -2.291186 2.418892 -0.403387 0.694037 -0.051835 -12.026752
1 0.000504 -2.300015 2.292369 0.839487 0.952701 -0.824664 -11.331796
1 0.432565 -2.221034 2.450971 -0.934374 -0.948205 -0.812661 -10.767433
1 0.425954 -2.108891 2.379238 -0.629292 -0.637056 0.014234 -12.248125
1 0.440555 -1.872337 2.195947 0.262469 0.735718 -0.665016 -10.893721
1 0.233812 -1.825875 1.861100 1.271729 0.998223 -0.701418 -13.443922
1 -0.100934 -2.332169 2.171253 -1.266266 -0.226516 1.094864 -10.526446
1 0.189045 -2.322872 1.877015 0.623326 0.582706 -0.319053 -13.487066
1 0.406922 -2.317584 2.462639 -1.072166 -0.572037 -0.045948 -11.228825
1 0.147422 -2.310535 2.301453 -0.673584 1.162405 0.520190 -9.950871
1 0.328331 -2.318464 2.029089 -0.117213 -0.229119 -0.385604 -12.577497
1 -0.574660 -2.305356 1.856721 0.712951 0.646985 0.084708 -6.031630
1 -0.054236 -2.331262 2.383650 -0.241659 -1.249701 0.134968 -12.362013
1 -0.075358 -2.324758 2.557232 2.091796 1.214893 -1.817282 -7.821154
1 0.363193 -2.342736 2.188632 0.297273 -1.816745 -0.426279 -12.259624
1 0.279622 -2.310151 2.136786 0.810090 1.161936 -1.047856 -11.306904
2 -0.632666 -2.321785 1.965428 0.491686 0.188628 -0.944034 0.494210
1 0.424554 -2.316144 1.957389 -1.519333 0.160760 -0.303189 -13.574657
1 -0.220168 -2.320925 1.898343 -0.645290 0.555012 0.080390 -11.327900
1 -0.318637 -2.168147 1.789602 -1.550799 -0.626859 0.475927 -11.727504
1 -0.442636 -2.181661 1.799466 1.787389 -1.308769 -1.282253 -9.934331
1 0.441233 -2.026201 1.780082 -0.427976 -0.020610 -0.188229 -13.108905
1 -0.185061 -1.886526 1.814669 1.273594 -0.938507 -0.072345 -12.329680
1 0.172527 -1.912041 1.821064 -0.765700 0.590396 1.313647 -9.793159
1 0.257513 -2.269626 1.793857 0.340285 0.317524 1.440523 -10.666490
1 0.030284 -2.231955 1.796166 1.522978 -0.228975 -0.520450 -12.024675
1 0.330408 -1.847212 1.826729 -1.061040 0.329448 1.197208 -12.449357
1 -0.051217 -2.294088 1.780681 1.079904 -0.927145 -0.599252 -9.939322
1 0.434872 -2.259690 1.783549 0.126861 -1.441905 -0.344977 -10.615920
1 -0.107580 -2.079591 1.795460 -1.153069 -0.637210 0.857432 -9.243285
1 0.085520 -2.135646 1.770748 -1.003176 -0.360497 -1.365074 -12.856865
1 -0.386510 -1.964415 1.786644 0.936928 0.608240 -0.102905 -10.311953
1 -0.318220 -2.038559 1.780503 -0.791198 0.439854 -1.528156 -11.953967
1 0.426142 -1.868535 1.856136 -0.271248 0.845451 -0.137669 -10.807230
1 -0.161151 -2.328896 2.397546 0.339304 0.331931 1.377708 -11.424983
1 -0.094099 -2.341091 2.041475 0.251911 -1.193985 -0.549825 -12.687785
1 -0.482068 -2.327103 2.116313 0.824505 0.736665 -1.668330 -3.634260
1 -0.830373 -1.773971 2.657152 -0.189799 0.018067 0.874551 -0.045716
1 0.014419 -2.338266 2.009417 0.290823 -0.038943 0.542799 -12.966376
1 -0.324845 -2.363052 2.023249 1.253324 -1.219918 -0.284403 -9.746280
1 0.418987 -2.349194 2.081598 0.013662 0.198104 0.385334 -13.857935
1 -0.002765 -2.335088 2.628248 0.032665 -0.014926 0.593771 -7.042819
1 0.107052 -2.342943 2.679121 0.466566 0.503385 -0.725514 -4.010918
1 -0.104034 -2.354820 1.939042 -1.058833 -1.318421 0.808929 -10.503030
1 -0.206428 -2.341364 2.038714 1.212399 -0.635501 -0.126003 -10.020603
1 0.004622 -2.357977 2.513274 0.199788 -0.351183 -0.181664 -9.686298
1 0.139752 -2.357137 2.066639 0.987440 0.258674 1.723244 -10.116546
1 0.200049 -2.355367 1.974462 -0.818166 -0.384191 -0.265004 -10.865746
1 0.243624 -2.343679 2.560841 1.268238 -0.319322 1.004112 -6.600804
1 0.019901 -2.350113 1.820736 0.281756 -0.674188 0.563838 -11.195331
2 -0.742011 -2.343279 1.755329 0.125123 -0.305805 0.863312 0.009788
1 0.163121 -2.349639 1.770696 -1.539060 -0.136388 1.161089 -11.838940
1 -0.207443 -2.144342 1.756223 0.777647 0.939336 -0.687888 -11.633640
1 -0.488662 -1.852646 1.749182 -0.661836 0.219903 1.719119 -6.917606
1 -0.262801 -1.847318 1.747041 0.578908 0.391142 0.349371 -12.662409
1 0.162595 -2.249415 1.762041 -0.021734 0.222689 1.151040 -10.491506
1 -0.248690 -2.272687 1.740930 -0.696637 -0.061759 0.710444 -12.465973
1 0.209048 -2.144753 1.762590 -0.333888 0.868758 -0.199376 -12.224753
1 0.261439 -1.969351 1.774520 -0.412679 0.125537 2.440414 -13.364962
1 0.225195 -1.857416 1.759698 -0.398968 -0.334402 0.502729 -12.020050
1 0.418186 -1.896583 1.758046 0.548594 0.145549 -0.915341 -12.607758
1 0.337358 -2.326816 1.776019 -0.278853 -0.217976 0.214249 -10.554569
1 -0.240143 -1.954077 1.759523 -1.424506 -0.930966 -1.590360 -12.950647
1 0.167368 -2.011575 1.768542 -0.058070 -0.027767 -0.396951 -12.256186
1 -0.125459 -1.972081 1.764620 -0.180638 0.816907 0.212164 -13.990889
1 0.076799 -1.920656 1.771223 2.169456 -1.434537 -0.038551 -12.601255
1 0.294615 -2.071202 1.763935 -0.189976 -0.575665 -0.112560 -11.377647
1 -0.484779 -2.270140 1.769232 -0.171526 0.439572 0.383161 -8.595403
1 0.283623 -1.768415 1.771922 1.441913 -0.092334 0.732976 -12.609642
1 0.045673 -1.767858 1.740957 -0.620281 -0.691259 0.195525 -10.725132
1 -0.197252 -1.775734 2.310656 1.621819 -0.977215 0.161696 -4.701026
1 0.204457 -1.781584 2.050724 0.499785 -0.583200 0.136691 -10.813487
1 -0.137557 -1.776411 1.974365 0.423957 1.581812 1.528382 -11.723365
2 -0.417882 -1.764323 2.540491 0.495423 0.370933 -0.864311 0.000285
1 0.417004 -1.780220 1.796523 0.300024 -0.780050 -1.178432 -11.707290
1 0.403843 -1.767817 2.391495 1.151493 -0.078078 0.795647 -10.639839
1 0.375188 -1.777198 2.270993 0.326958 -0.059024 -0.157416 -9.859118
1 0.034940 -1.776151 2.078201 -1.660349 0.443581 0.761269 -12.199185
1 0.001223 -1.798638 2.410532 -0.807632 0.050713 0.903139 -6.538114
1 0.335790 -1.803773 1.920594 0.257713 -0.560822 -0.475012 -12.474742
1 -0.383321 -1.770680 1.880265 -0.066095 0.738082 -0.827137 -8.883960
1 0.255172 -1.829306 2.152643 -0.029852 -1.256156 -1.058155 -13.401266
1 0.103450 -1.775287 2.397278 0.976046 0.998765 -0.652525 -8.676481
1 -0.094636 -1.814214 1.888542 0.086245 0.004082 -0.209673 -12.275915
1 0.331440 -1.823330 2.529152 0.142227 0.096174 -1.154282 -7.410105
1 0.102263 -1.799720 1.975889 0.168595 -0.089975 0.434276 -11.218389
1 0.141347 -1.780738 2.232945 0.393199 -1.119268 0.486553 -12.891119
1 0.365042 -1.830053 2.139837 0.641444 -2.424164 0.775238 -11.582996
1 0.305339 -1.805318 2.420564 -0.387172 0.537722 0.041155 -9.901395
1 -0.279180 -1.784040 1.834204 -0.024234 0.756916 -1.471409 -11.345756
1 0.331067 -1.794713 2.032767 -0.343478 0.172482 1.282000 -12.323445
1 -0.500399 -1.787192 1.892619 -0.148153 0.843958 1.700249 -3.136219
1 0.138576 -1.808733 2.115613 0.760388 -0.510651 -0.320110 -11.132939
1 -0.369976 -1.806668 1.999862 0.097145 -0.552627 0.500323 -6.672051
1 -0.274733 -1.791996 2.210672 0.402599 1.017589 0.043779 -4.690951
1 -0.394266 -1.805408 1.778170 -0.681424 -0.735597 1.154454 -9.740822
1 -0.146896 -1.782673 1.803108 -0.742399 0.453628 0.459579 -11.986554
2 -0.033969 -0.059177 -0.222256 1.003768 -0.029335 -1.314752 0.000847
2 -0.239694 -1.618594 -1.927804 0.180061 -0.281083 -0.873958 0.002242
1 0.085944 -1.558833 0.747853 0.307634 -0.468471 1.080037 -0.114753
2 0.244685 -1.068411 -0.525909 0.337116 0.472755 0.003448 0.000292
2 -0.196226 -1.029200 -1.275744 0.837986 -0.931782 0.078749 0.001871
2 0.423367 -1.672038 -1.984884 0.531611 0.037626 -1.212952 0.000936
2 0.048527 -1.052896 -2.146655 -0.034956 0.881780 0.591078 0.001981
2 -0.496247 -0.152091 -2.107914 -0.714003 1.352132 0.362947 0.142640
1 -0.424852 -0.418384 -2.840736 -0.205284 0.469081 0.042399 -0.006130
2 -0.523698 -1.251665 -1.435546 -0.564937 0.160856 -1.226340 0.000403
2 0.069528 -1.380914 -3.105606 0.579475 0.921628 0.279535 0.030719
2 -0.000392 -1.274367 0.897676 0.182172 0.673034 -0.319007 0.001161
2 0.210734 -1.627870 -1.648486 -0.031378 0.500993 0.657540 0.006300
2 -0.079974 -0.168485 -1.195822 0.062543 0.237100 -0.712029 0.000011
2 -0.026176 -1.111205 -0.212373 0.266470 0.263977 1.495824 0.000069
2 -0.299617 -0.753526 0.239563 0.076988 0.237658 0.961118 0.000285
2 -0.290402 -1.242978 -1.726727 0.017609 -0.275337 1.034032 0.000115
2 -0.611539 -0.262861 -1.533483 -0.501674 0.243585 -0.728243 0.000256
2 -0.049617 -0.501112 -1.092164 0.230267 0.747468 1.177466 0.000008
1 -0.030695 -1.487048 0.946145 0.237072 -0.527137 0.783563 -0.071053
2 0.288074 -0.644116 -0.907584 0.086283 0.484146 0.064057 0.010041
2 -0.369001 -1.405411 -2.810178 0.785096 -1.249185 0.286150 0.000028
2 0.063425 -1.484371 -1.765123 -0.197899 -0.663101 -0.423214 0.000137
2 0.346560 -0.530289 -0.776256 1.531616 0.620930 -0.199541 0.003346
2 -0.526538 -0.912191 -2.753336 -0.160400 -0.417445 -0.658265 0.005255
2 0.006704 -0.149790 -2.034366 -1.112301 0.660574 0.982983 0.000291
2 -0.739180 -0.527769 -2.754828 -1.144257 0.255902 -0.002686 0.001384
2 -0.697613 -0.252134 -2.313132 -0.037277 1.180374 0.435660 0.000041
2 0.310870 -0.301440 -0.524162 0.618598 1.131803 0.183986 0.005954
2 0.006435 -1.211296 -0.977484 -0.478858 -0.151083 0.908503 0.000327
2 -0.561099 -1.450930 -1.742135 0.317923 -1.350734 0.362120 0.004131
2 -0.287062 -0.563380 -1.773681 -0.032390 0.498025 -0.618609 0.010686
2 -0.426397 -1.185185 -2.293453 -0.235120 -0.069345 0.422196 0.000155
2 -0.647179 -0.526083 -1.537908 0.071823 0.732457 0.368458 0.028163
1 -0.028545 -1.104821 -2.883857 0.706933 -1.233032 -0.089708 -0.061771
2 0.354898 -1.152044 -2.097636 0.736063 -0.442458 -0.369534 0.005553
2 0.175932 -0.450631 -0.885178 0.109094 0.378061 -0.391955 0.477329
2 -0.004715 -0.727557 -2.160995 0.204775 -0.171158 -0.719398 0.043457
2 -0.061756 -0.285626 -0.239343 -0.256545 0.467075 0.595550 0.000438
2 -0.394807 -1.385234 -1.961297 -0.802660 -0.727075 0.036025 0.017909
2 0.144314 -1.214294 -1.169343 -0.216566 0.203779 -0.231571 0.003448
2 -0.402473 -0.333101 -1.733422 0.204382 -0.405931 -0.829590 0.017914
2 -0.495511 -0.057253 -1.139912 -0.567778 1.136047 0.791705 0.000186
1 -0.363979 -0.156361 -0.519749 0.964665 2.016597 -0.230218 -0.003256
2 0.288207 -1.589978 -2.839712 -0.700637 -0.584027 -0.705832 0.000102
2 -0.800484 -0.564133 0.776355 -0.405508 -0.393905 1.299727 0.000278
1 -0.774136 -0.996110 0.300208 -1.695505 0.300809 1.096099 0.000041
2 -0.779788 -0.497838 -1.470831 -0.410812 -0.389001 -1.187090 0.029553
1 0.434497 -1.022153 -0.176026 0.527449 -0.120870 0.427602 -0.094835
2 -0.391364 -0.153294 -2.690310 0.359860 -1.666255 -0.489478 0.029603
2 -0.072444 -1.478236 0.153936 0.356997 -0.886832 0.095606 0.000209
2 0.111720 -0.351282 -0.109302 1.378565 -0.663728 -0.294807 0.000426
2 0.173873 -0.582336 0.267750 1.051887 0.328521 -0.039556 0.010738
2 0.300688 -0.616763 -2.655289 -0.519002 0.627260 1.255952 0.381680
1 -0.418679 -0.671187 -2.605066 -1.037186 -1.852782 -0.890823 -0.002530
2 -0.436516 -1.712283 -1.868896 -0.620807 0.250866 -0.895215 0.000394
1 -0.792377 -0.088394 -2.035536 -0.355844 1.064619 0.344293 0.000025
2 -0.626665 -0.946337 -2.893376 -0.526544 0.209553 1.096895 0.547030
2 -0.279816 -0.592833 -0.516443 -0.352167 0.273912 -1.099735 0.000025
2 -0.333550 -1.259138 -3.097573 -1.958240 0.145302 -0.376395 0.000554
2 0.362897 -0.589400 -1.336068 1.352338 -0.121788 -1.380307 0.000370
1 -0.426846 -0.929958 -0.742941 0.205246 -0.079758 -0.537813 -0.004174
2 0.144164 -0.312148 -0.573633 0.024984 -0.193462 -0.326167 0.005249
2 -0.085145 -0.027338 -2.806444 0.269112 0.297548 1.279177 0.030245
1 0.122985 -0.440911 -3.059623 1.113217 -0.148226 -0.593113 -0.003970
1 -0.064639 -1.286074 0.360497 -0.861989 -1.026785 0.168899 -0.037598
1 -0.222107 -1.066649 -2.766688 -0.489517 -0.772968 -0.339650 -0.032039
2 0.210914 -1.681048 -0.027647 1.049000 -1.346168 0.052422 0.000976
2 0.290735 -1.003182 -1.787088 0.915889 0.661258 0.357267 0.000003
2 0.100428 -0.639697 -2.094040 -0.219668 0.136651 -0.175723 0.027362
1 0.204382 -0.931815 -0.719270 0.298161 -1.555192 0.326550 -0.427435
2 -0.734665 -1.243949 -1.380640 -0.463081 0.693389 -1.003858 0.000349
2 0.178887 -0.199811 -2.355173 0.441795 0.498125 0.595393 0.633569
2 -0.417403 -1.444902 -2.394518 0.356063 -0.778426 0.926678 0.000036
2 -0.515985 -1.146432 -1.739499 0.494782 -0.208912 -0.250099 0.241097
1 -0.144257 -0.613194 -2.928287 -0.348482 0.653473 0.295996 0.024240
2 -0.252076 -1.314003 -0.567851 0.634911 0.514947 -0.042486 0.001689
2 -0.744128 -1.077188 -2.060028 -1.237988 -0.561516 -1.613229 0.039547
1 0.102009 -0.860099 -0.786478 0.413107 -0.747117 -0.690114 -0.429573
1 0.056025 -0.982184 -0.009847 -0.216466 0.877143 -0.085900 -0.001407
2 -0.442023 -1.477367 -1.613244 -0.317196 0.439748 -0.644967 0.004126
2 -0.108599 -0.831200 -0.642611 -0.554264 0.592446 -1.014647 0.000129
2 -0.282172 -0.879835 -0.821093 -0.539934 0.018273 0.443883 0.006068
1 0.245073 -0.535105 -2.034484 -0.413120 1.821302 -1.825532 0.000951
2 0.175177 -0.696624 -1.314481 -0.081574 0.499896 2.107220 0.000367
2 0.133723 -1.508172 -1.027811 0.851878 -1.013175 -0.659212 0.000519
2 0.084308 -0.335307 -2.166465 0.111703 0.802562 0.172217 0.000293
2 -0.133208 -1.076553 -1.523649 0.777825 -0.546858 0.347315 0.002842
2 -0.616946 -0.157675 -0.933794 -1.028315 1.704595 -0.347711 0.000069
2 -0.240144 -1.254670 -2.045948 0.279955 0.525584 -0.334734 0.026546
2 -0.048548 -1.099061 -2.409369 0.638308 0.569542 -1.171832 0.000403
2 -0.594313 -0.648698 -0.697743 0.690980 -0.357339 0.282409 0.000844
2 0.130501 -0.380920 -0.799551 0.862595 0.010317 -0.442224 0.476828
2 -0.756686 -0.749204 -1.782809 -0.552963 -0.828951 -0.487744 0.001947
1 -0.307913 -0.517423 -0.067703 -0.018964 -0.493306 1.192473 -0.004776
2 0.167099 -0.907959 -1.079566 -0.320254 0.008135 -1.318214 0.000021
2 -0.020455 -1.060388 1.046971 0.945834 -0.679656 1.630720 0.000118
2 -0.459882 -0.651801 -2.311805 -0.088690 -0.894759 -1.611963 0.000423
2 -0.016803 -1.281908 -1.223411 0.322655 -0.034912 -0.609343 0.003039
2 -0.130363 -0.705765 -2.569498 -0.792097 -0.287783 0.454137 0.000098
2 -0.017487 -1.526891 -0.543434 -0.600169 0.072817 0.296369 0.000065
2 -0.179858 -0.750200 -2.024267 0.323085 -1.155959 1.320511 0.000272
2 -0.535087 -1.069286 -0.630753 -0.528264 -0.616478 -0.605113 0.005652
2 0.113240 -0.736348 -2.524185 0.819536 -0.128848 0.698501 0.000218
2 -0.419493 -0.418056 -2.558407 -0.060853 1.260857 0.607953 0.000099
2 -0.321257 -0.290610 -1.486639 -0.484450 0.415655 -0.645198 0.000195
2 -0.471369 -0.729914 -1.693496 0.335875 1.381180 -1.143870 0.000088
2 -0.096307 -0.436778 0.438251 -0.021935 0.290004 -0.044936 0.000026
2 -0.806075 -0.789066 1.100588 -1.551103 -0.146564 0.831461 0.000008
2 -0.545990 -1.677915 0.967192 -0.199818 -0.074635 -0.168249 0.008778
2 -0.467405 -0.608283 0.667245 1.120226 0.566567 0.386540 0.001072
2 0.249133 -1.576219 -0.584581 -0.563162 0.896094 -0.759763 0.653033
2 0.208031 -1.152534 0.039246 1.059271 0.612474 -0.746132 0.000160
2 0.104000 -0.753178 -0.275028 0.123645 -0.683213 -1.173253 0.002330
2 -0.257826 -0.612249 0.709895 -0.675323 1.042035 -0.256802 0.000535
1 0.020830 -0.688409 0.421071 -0.544296 -0.775626 -0.418814 -0.000784
2 -0.026126 -0.728233 0.597602 -0.666755 -1.147554 -0.372815 0.003434
2 -0.141832 -0.919060 -1.617096 0.830690 0.694455 -1.103214 0.007213
1 -0.096139 -0.238410 -2.741378 0.199122 -0.578393 1.171090 0.000495
2 -0.642078 -0.997921 -1.819990 -0.195968 -1.026105 1.503355 0.086907
2 -0.620544 -0.755863 -1.398173 0.493522 0.029909 -0.240466 0.000153
2 -0.282286 -1.563321 -1.244785 0.617417 -1.203985 -0.523861 0.000130
1 -0.284265 -1.409717 -0.732969 0.478964 -0.166316 -0.617802 -0.002810
2 -0.767519 -0.901674 -2.150805 -0.473527 1.288639 1.077722 0.002479
2 -0.434141 -0.802739 0.070358 0.414641 -2.265694 -0.058166 0.000285
2 -0.153518 -0.920760 -1.125847 0.521659 1.308001 -0.189306 0.001828
2 -0.613734 -0.752714 -2.561209 0.516423 1.237077 -0.390288 0.010393
1 -0.744800 -0.581274 -3.074710 -0.073813 0.211710 -0.188032 -0.004471
2 -0.687194 -1.193716 -2.579880 -0.411059 0.353263 0.474848 0.034153
2 -0.443386 -1.317680 0.282978 0.626674 0.193496 -0.244517 0.000708
2 -0.324911 -1.167129 0.395910 0.823657 -1.514040 -0.842522 0.000330
2 -0.747223 -1.319555 -0.447318 -0.150642 0.826617 0.966760 0.000168
2 -0.078706 -1.177034 -2.210127 -0.346727 0.841713 0.092656 0.005029
2 -0.559108 -1.090489 -1.634676 -0.325255 0.802824 -1.620949 0.240793
2 0.234571 -0.066075 -2.901106 -1.272816 0.649066 -0.232438 0.000045
1 -0.036636 -1.315009 -2.809274 -1.192605 1.265347 0.911795 -0.036305
2 0.131310 -0.298570 -2.539994 -0.341235 -0.444968 -0.921192 0.009018
2 -0.469907 -1.169971 -0.771547 0.101180 1.177656 0.269743 0.002819
2 -0.797561 -1.733940 -1.489817 -1.233083 -0.039297 -0.450166 0.033932
2 -0.464883 -0.735039 -0.351199 0.242633 1.402650 1.251213 0.000024
2 -0.441319 -0.457559 -1.601532 0.880421 0.437052 -1.152782 0.002892
2 -0.655652 -0.407869 -0.182667 -0.395970 -0.369010 -1.895818 0.008093
1 0.100675 -1.155229 -1.392268 -0.741279 -1.446469 -0.800091 0.004685
2 -0.615234 -1.097808 -2.668181 0.494403 -0.205698 0.233619 0.034215
1 -0.008264 -1.535515 1.168309 0.070390 -0.215023 1.416892 -1.007892
2 -0.555425 -1.061696 -0.377602 0.265201 1.631787 -0.689503 0.000072
2 0.290156 -0.600177 0.633105 -0.191568 0.007943 -0.715134 0.000359
2 0.372027 -0.214045 0.724952 1.135106 0.891680 -0.604881 0.003995
2 -0.187830 -0.228974 -1.752410 -0.872211 -0.219666 0.687628 0.001040
2 -0.704671 -0.239529 -1.319575 -1.240165 -0.179447 -0.558311 0.002123
2 -0.388794 -0.192152 -1.805891 0.125848 -0.282453 -0.561856 0.016319
2 0.369163 -0.421565 -2.140533 0.090595 -0.721240 -0.469169 0.001063
2 -0.752075 -0.228504 -0.453364 -1.108752 -0.452483 -0.194907 0.000108
2 0.286225 -0.454390 -2.692158 1.396619 -1.751136 -0.112943 0.008922
2 -0.298660 -0.190574 -0.686601 0.445135 -0.209293 0.221833 0.002949
2 -0.171465 -0.447262 -1.764828 -0.142543 -1.109655 0.254434 0.010882
1 -0.571954 -0.904734 -2.093501 0.573992 -1.824039 1.092531 -0.303327
2 -0.395054 -0.674573 -1.410886 0.717979 -1.414851 -1.284051 0.000133
1 -0.025458 -0.398725 0.075916 -1.220609 0.256208 0.538783 -0.120938
2 0.051295 -0.251353 -1.636206 -0.150982 -0.567899 -0.977907 0.001734
2 -0.008763 -0.709580 -2.316849 -0.371231 -1.788740 -0.348586 0.018082
2 0.065787 -0.196554 -2.662129 -0.261996 -0.070959 -0.171860 0.085344
2 0.246117 -0.154913 0.033668 -0.478517 -0.140805 0.348557 0.000401
2 0.045684 -1.072669 -0.642296 2.504304 1.065551 0.539099 0.000457
1 -0.404377 -1.425075 -0.444550 -0.422574 -1.520312 1.130645 -0.004029
1 -0.133259 -0.761404 -1.695536 -1.305438 0.709439 -0.495379 0.004482
2 0.143711 -1.156584 -2.729744 -0.000314 1.573649 0.160530 0.000213
2 -0.075635 -1.344684 -2.133428 -0.406396 1.048673 0.370942 0.003249
2 -0.233983 -1.432895 0.934503 -0.839629 0.049794 -0.442792 0.000654
2 0.241046 -0.347052 0.687497 0.249942 -0.030619 -1.882050 0.019113
1 0.208591 -1.423764 0.788143 1.109950 -0.502626 -1.692093 -0.105476
1 -0.181279 -0.844033 0.630051 -1.282892 -0.095839 -1.066662 -0.003563
2 -0.638732 -0.339617 0.803475 -0.342781 1.440927 -0.920302 0.000187
2 -0.499051 0.122707 0.677835 -0.234979 2.024201 -0.527173 0.054695
1 -0.534298 -0.674970 0.935380 -0.400537 2.543674 -0.109745 -0.114614
2 -0.191936 -0.446635 1.024074 0.013703 -0.623182 0.001392 0.000742
2 0.352295 -0.817518 -0.691094 1.216456 0.209755 0.236525 0.001973
2 -0.172347 -0.810419 -0.332755 0.089958 -2.520180 -0.728040 0.000031
2 -0.521075 -0.223902 -2.720935 0.586103 1.014431 1.061694 0.028980
2 0.137964 -0.489106 1.134060 -1.037598 0.341565 0.717234 0.027109
1 0.071312 -1.099113 0.806656 -1.118721 0.282259 -0.609952 -0.003736
2 -0.073236 -0.241392 -2.505119 -1.508532 2.269943 -1.010537 0.001150
2 -0.150737 -0.490285 -2.847234 1.338284 0.576316 0.847406 0.038155
2 -0.549505 -1.371123 0.789587 -0.176567 1.287353 -0.052000 0.000004
1 -0.243751 -1.394586 0.302498 0.597882 1.311409 -0.530513 -0.036150
1 0.409227 -1.260792 0.586569 0.839679 0.695497 -2.072099 -0.004785
2 -0.475449 -0.499149 0.843889 -0.580380 0.130130 -1.106872 0.001470
2 0.061799 -0.573549 0.148382 -0.673148 -1.281267 1.078558 0.011205
1 -0.651895 -0.469406 -0.548379 -0.636340 -0.607504 -0.449400 -0.000475
2 -0.710379 0.027406 -1.190136 0.162213 1.632679 0.231779 0.001801
2 0.167976 -0.103456 -2.645774 1.423338 -0.566191 -0.465471 0.076376
2 -0.677327 -1.564007 -1.431356 0.455620 0.179203 0.006101 0.000413
1 -0.401299 -0.415994 -2.003666 1.011211 1.130842 0.272410 -0.000370
2 0.158218 -1.290018 -1.490436 0.048109 1.745872 -0.023715 0.004647
1 -0.582882 -0.816963 -1.968097 0.685449 0.481296 -1.273382 -0.306718
2 0.357533 -1.220967 -0.886208 0.608650 2.044960 -1.119646 0.001193
2 -0.382738 -1.290435 -2.086135 1.618702 0.256204 -0.594705 0.043154
2 -0.045283 -1.552042 -1.187523 -0.669488 0.798151 0.076800 0.000203
2 -0.268707 -0.004528 -1.656081 -0.815634 0.161237 0.400047 0.000315
2 0.034183 -0.118719 -2.264494 -0.233059 -0.313742 -0.697581 0.002201
2 -0.122807 -0.003115 -2.950121 -1.275023 -0.005808 0.133605 0.029648
2 -0.311507 -0.104603 -0.301638 0.593682 -0.522117 0.133974 0.000212
2 -0.407632 0.048775 -2.725648 0.910217 1.436397 0.063637 0.000718
2 0.105089 -0.000065 0.541546 0.451432 0.005444 1.164383 0.000128
1 -0.054462 -0.098494 0.921033 -0.947383 -0.493373 1.399229 -0.000845
2 0.082096 0.016705 0.269030 0.648810 -0.005100 0.667852 0.000094
1 -0.109888 -0.246234 0.036484 -1.108324 -0.103027 1.318551 -0.121101
2 0.227888 -0.334806 0.209580 0.743911 -1.389189 0.625274 0.000127
2 0.100640 -0.285193 0.723609 -0.284060 -1.416507 -1.213820 0.017038
2 0.143070 -1.091083 -2.993493 0.241537 0.830173 0.375445 0.000814
2 0.355409 -1.052818 1.075346 -0.306993 -0.102733 0.890300 0.000139
2 0.143517 -0.572391 -0.255232 -1.113488 -1.146240 0.526953 0.002349
2 -0.542539 -0.176743 0.099565 0.881126 0.961530 0.196221 0.000002
2 -0.251080 -0.329533 0.741951 -0.997509 -1.635450 -0.975801 0.000031
1 0.047216 -0.808224 -2.995594 -1.729351 -0.494576 0.228528 -0.013233
1 0.204554 -0.388975 1.041716 0.146084 0.446990 -0.396774 0.026238
2 -0.499059 -0.199992 -1.984916 -0.272294 -1.268614 -1.197745 0.143269
2 0.252735 -0.266575 -1.030342 0.157047 -1.522116 0.848842 0.000096
2 -0.283575 -1.513252 0.021695 -0.798895 1.066290 0.211056 0.009142
2 -0.379290 -1.368884 0.015810 0.692375 1.681129 -0.651188 0.005469
2 -0.225621 -1.544758 0.435073 1.627335 1.200478 -0.331399 0.000930
1 0.083829 -1.652893 1.209182 -0.071084 1.349205 -0.294015 -5.439642
2 0.217382 -1.314771 -0.987570 -0.996000 -0.109145 0.594947 0.002059
2 0.290470 -1.729802 -2.430263 -0.166928 -0.522155 -0.457330 0.001383
1 -0.664047 -0.937467 -0.619101 0.633697 1.331169 0.748846 -0.008243
2 -0.507811 -1.236272 -0.983965 1.334341 0.834902 0.983592 0.000230
2 -0.563352 -1.360783 -2.621191 1.343753 -0.408734 0.607587 0.000547
1 0.072537 -1.341031 -0.362263 -0.427744 2.301121 -0.981189 0.000034
1 -0.536870 -0.049546 1.091567 -1.445974 0.596702 -0.072879 -0.862905
2 -0.065612 -1.367620 1.091668 -0.538409 -0.215365 1.078115 0.003497
2 -0.457359 -1.733637 0.439220 0.378989 0.225168 -0.820062 0.024401
2 -0.501679 -0.091284 -3.010024 -0.031958 0.846356 0.677630 0.000718
2 -0.587674 -1.619109 1.117366 -0.327497 0.463437 -0.494610 0.010735
2 0.097076 -0.181588 1.259738 0.371867 -0.514594 0.610060 0.000477
1 -0.408570 -0.796237 0.977526 -0.316213 0.764584 -1.660385 -0.116036
2 0.360374 -0.051756 1.059625 0.061561 0.324722 -0.854618 0.001224
1 0.327037 -0.512274 -1.625514 -0.704572 -1.327755 0.355206 -0.005594
2 -0.447490 -0.035657 -2.362791 -0.549806 -0.708356 -0.180023 0.002075
2 -0.286762 -0.043493 -2.459968 1.106213 -0.761440 0.772453 0.002103
2 -0.024410 -0.031060 -2.591780 -1.362792 -0.029145 0.738015 0.005190
1 0.102966 -0.067650 -1.628093 -0.427830 -0.998270 -0.910745 -0.001555
2 0.318630 -0.642802 -1.745477 -0.961651 1.321312 0.470416 0.004104
2 -0.783596 -1.485118 -0.287104 -0.113672 0.497256 0.257124 0.000156
2 -0.641322 -0.611057 -1.937267 0.982260 -0.088529 -0.482608 0.000534
1 -0.755360 -0.072517 -1.391860 0.221503 -0.235870 -0.165936 0.000405
2 -0.612836 -0.470467 -0.797407 1.080545 -0.147975 0.203966 0.000787
2 -0.722008 -1.047894 -2.910371 0.366023 0.438469 0.176856 0.071730
2 -0.681858 -0.902402 -2.572851 0.528346 -0.546478 1.351951 0.010642
2 -0.642603 -1.376698 -3.013105 0.960664 -0.279320 0.287771 0.000011
2 -0.645912 -0.725325 -2.232341 0.829225 -0.039356 0.029760 0.001080
1 -0.718752 -1.005035 -1.934164 -0.263428 -0.525511 -0.346123 0.079093
2 -0.765987 -1.366053 1.059162 -0.006805 0.078164 -0.160825 0.000118
2 -0.555774 -1.004750 -2.969744 0.699887 -0.625715 0.031039 0.476954
1 -0.016345 -1.715602 1.220395 -0.305911 -1.156970 -0.195138 -6.617400
2 -0.178076 -0.366025 1.211884 0.015188 -0.246467 -0.185899 0.000740
1 0.384065 -1.569633 1.249937 1.698205 -0.399107 -0.542452 -4.973909
2 0.416409 -0.836063 0.975980 0.763792 0.710397 -1.695736 0.000095
2 0.310213 -1.298082 1.155033 0.828494 1.098333 -1.379895 0.214877
2 0.258909 -1.740947 -1.769608 1.191427 -0.423505 -0.518455 0.005896
2 0.354857 -1.597937 -0.627910 1.302442 1.036709 -0.150915 0.652994
2 0.400885 -1.099238 -2.395178 -0.507315 0.260415 1.827668 0.000015
1 0.425192 -1.152100 -3.037687 -0.093249 1.170501 0.290333 0.003510
1 0.264913 -0.223591 -2.430257 -1.308731 0.544417 -1.230753 0.628554
1 0.104372 -1.731425 1.139288 -0.217522 -0.838794 0.108323 -4.862512
1 0.226054 -1.664213 1.311739 -0.946574 0.748971 -0.106846 -7.835162
1 0.418671 -1.664659 1.316287 0.288616 -2.595657 0.056084 -8.772469
1 -0.112140 -1.727522 1.258511 0.761749 -1.084848 -0.948203 -6.217471
2 -0.700688 -1.581196 1.264264 -1.095770 1.438748 -0.776006 0.026346
1 -0.260544 -1.732168 1.312565 -0.591147 -1.147003 -0.337040 -6.298143
2 0.069914 -1.170560 1.271128 0.561218 -0.896252 -0.526302 0.000172
1 -0.211104 -1.636214 1.241369 -0.915699 -0.079622 -1.174161 -2.747657
1 0.320683 -1.659426 1.272474 -0.154291 -0.323731 -1.071417 -6.887314
1 0.026076 -1.616379 1.293287 1.022437 -0.153489 0.073424 -7.021389
2 -0.734971 -0.873357 -2.365282 0.699220 0.336305 -0.401649 0.001111
2 0.341308 -1.718509 0.394047 -1.652552 0.321431 -0.655792 0.000177
2 -0.202821 -1.673303 0.019713 -0.847321 1.601927 -0.727367 0.003657
2 0.349857 -1.256308 1.268893 -0.056871 -0.580982 -1.150553 0.215115
1 0.116408 -1.740097 1.310843 1.739497 0.604469 -0.126887 -9.898288
2 0.364266 -1.198483 -1.491875 -1.467266 1.189938 1.100393 0.000247
1 0.399498 -0.631489 -2.725062 -0.237777 2.110522 -0.158010 0.373670
2 0.376507 -0.251395 0.541410 -1.533923 0.623094 0.598584 0.003472
1 -0.742517 -0.055398 -2.512860 1.084790 -0.210235 -0.162885 -0.011014
2 -0.790276 -1.484330 -2.035459 0.608025 -0.157310 0.385150 0.000110
2 -0.813625 -0.363118 -0.216757 0.119290 0.032010 -1.462488 0.008122
2 -0.820215 -1.260859 0.170300 -0.208253 -0.326877 -0.462662 0.005850
1 -0.168610 0.032590 -1.924287 0.502322 -0.219296 -0.245070 -1.001547
2 -0.080310 -0.016514 -1.450722 0.601393 -1.492524 -0.653896 0.000077
2 -0.164909 0.025364 -0.085537 -1.758888 -0.932632 0.127672 0.001629
2 0.270017 0.051162 0.106164 0.218316 -0.312660 0.756497 0.007832
2 -0.076486 0.027365 1.167024 -0.453674 -0.357328 0.243250 0.000064
1 -0.534335 0.003763 1.183736 0.032398 -1.673757 0.379760 -0.862917
2 -0.618731 -0.256212 -3.046091 -0.622664 0.439956 1.820722 0.000714
2 -0.615125 -1.472737 1.331258 0.498001 0.395267 -0.791173 0.023797
1 0.172022 -1.561190 1.333453 -0.049489 -1.051045 0.218755 -4.776051
1 0.424880 -1.631348 -1.643396 -0.620649 0.217305 0.347835 -0.000487
2 0.033224 0.100610 -0.908296 -1.417508 -0.978169 0.002760 0.000142
1 0.247055 0.115147 -1.291077 0.047836 0.575070 0.155508 -0.003314
2 -0.168614 0.145445 -1.796021 -1.030717 1.462779 0.444435 0.275758
2 0.033219 0.083911 -2.464973 -0.509864 -0.793469 0.239399 0.003473
2 -0.158576 0.121714 -2.104528 1.221652 0.405604 0.065798 0.036954
1 -0.514770 0.090953 -0.872111 0.042417 -0.125326 -0.557081 -0.000648
2 0.316181 0.045288 -1.745022 1.500134 -1.018597 0.233544 0.000626
1 -0.134760 0.044838 -0.517295 0.545042 -0.999299 -0.418430 -0.057218
2 0.319566 0.109769 0.558664 0.956272 -0.611638 0.264101 0.001371
2 0.318101 0.092914 0.905721 0.584158 0.691923 0.295271 0.001011
2 -0.446317 0.102598 0.519199 1.501782 0.742531 -1.791482 0.011106
1 0.403943 0.095059 0.199370 0.262670 -0.307599 2.204254 0.007428
2 -0.360853 0.106799 0.949754 0.250778 -0.385319 -0.104797 0.000039
2 0.094847 -1.736456 -2.843406 0.616862 0.240301 1.213632 0.003732
2 0.439713 -0.608442 -0.974927 -0.369738 0.604760 -0.230714 0.007300
1 0.366846 -1.540094 1.483381 -1.125064 1.856827 0.304957 -8.194133
1 0.094850 -1.731140 1.429672 0.655731 -0.796558 0.010983 -11.219810
1 0.190232 -1.726068 1.479414 -0.227947 1.061037 -0.508710 -11.820360
2 -0.453641 -0.246724 1.440014 -0.535645 -0.213303 -0.189753 0.037697
1 0.043686 -1.503767 1.469910 0.944197 -0.556709 0.650748 -7.870116
1 0.309418 -1.443237 1.391003 0.530794 0.356660 -1.029062 -3.164578
1 -0.643540 -1.655171 1.440764 -0.320089 -0.383557 -0.228946 -0.737682
1 0.263961 -1.549665 1.470427 -0.172976 -0.850344 -0.102006 -9.338645
1 0.006737 -1.688021 1.480564 1.254419 0.018494 0.381289 -12.490377
1 -0.310050 -1.664163 1.426239 -0.079484 0.843624 -0.789861 -4.891322
2 -0.571059 -0.548041 1.448621 -0.436109 -0.744452 0.535110 0.176546
1 0.027139 -1.390976 1.464261 -0.900440 1.367943 1.074823 -2.811835
1 0.417427 -1.614924 1.436219 -0.751638 -0.088219 -0.020703 -10.014396
1 -0.486415 -1.717158 1.463269 -0.276766 -0.015361 1.286531 -5.049520
2 0.196491 -0.965700 1.449885 0.104637 -0.516997 -1.949865 0.030427
1 -0.195323 -1.658574 1.454265 -1.497427 -0.891505 -0.255628 -7.586390
1 -0.222095 -1.760177 1.423669 -0.583768 -0.121930 0.155828 -11.299500
1 -0.096617 -1.737491 1.432432 0.342699 0.496658 -1.541028 -11.153233
2 -0.159607 -0.760608 1.415220 -0.095877 0.266332 1.343882 0.000278
2 -0.452600 -0.386648 1.393313 -1.683849 -0.161908 0.760374 0.038299
1 -0.114851 -1.546355 1.375039 0.647532 -0.132741 -0.479881 -4.379471
2 -0.781536 -0.580492 1.421706 0.178217 1.011656 0.362674 0.000879
1 -0.147873 -1.663108 1.348255 0.862354 1.244135 -1.657462 -7.881454
1 0.073243 -1.624988 1.391118 0.050172 -1.492334 0.244768 -10.302036
1 0.380223 -1.538699 1.353526 1.036966 0.462106 1.525303 -6.783937
1 -0.044103 -1.632526 1.388267 0.536137 1.228649 -0.560083 -10.155975
1 0.278153 -1.720728 1.386691 -0.958721 -0.955614 1.045912 -10.929413
1 0.008169 -0.056018 1.407244 -0.123383 -0.904078 0.348375 0.000499
2 -0.394709 -0.887958 1.429549 1.126810 1.965389 1.284420 0.000042
1 0.193718 -1.622119 1.425174 1.683070 0.825598 1.197385 -10.525564
1 0.004109 -1.711585 1.330029 -0.485886 -0.780707 -0.997349 -9.961247
1 0.315564 -1.610945 1.375648 -1.066365 0.056602 -0.102952 -8.752563
1 0.000967 -1.537975 1.384244 -0.907468 2.070080 0.235230 -6.282698
2 0.430194 -0.788018 -2.489050 -1.585249 0.669038 1.211558 0.005401
1 -0.831613 -1.757866 0.971923 -0.863032 -0.460206 1.152245 -0.003865
1 0.285721 -1.691269 1.485904 -0.061889 -1.380240 -0.173186 -10.212425
1 -0.035224 -1.578318 1.493754 0.585753 -1.266614 -0.878746 -9.641670
1 -0.590402 -1.732619 1.479512 -0.065687 0.593883 -0.399166 -3.249405
2 -0.475416 0.241013 -1.302579 0.078818 -0.587832 -0.795023 0.000208
2 -0.010496 0.231592 -2.704052 -0.915814 -0.262432 -0.636224 0.000165
1 -0.195850 0.212912 -0.618722 -0.559761 0.351490 0.879903 -0.053611
2 -0.721095 0.240995 -2.881531 1.142381 -0.588496 -0.730313 0.021883
2 -0.789522 0.222639 -1.048487 -0.647761 0.384429 1.064904 0.000169
2 0.208105 0.195467 -2.586599 1.770449 0.365869 -1.159264 0.000217
2 0.066511 0.139850 -1.998523 -0.737691 -0.578919 0.552940 0.000161
2 -0.588110 0.140372 -1.526562 1.216923 -0.368427 -0.621299 0.000383
1 -0.179899 0.138985 -1.920579 -0.524765 -0.362000 -0.088630 -1.601293
2 0.144262 0.200580 -1.432256 1.608641 0.637628 -0.332423 0.001584
1 -0.248180 0.175384 -1.998386 0.591121 0.500696 -0.066975 -1.064241
2 -0.244890 0.205391 -0.120196 0.273422 1.087860 -0.938440 0.001112
2 -0.576160 0.211112 -0.146601 0.735628 0.616185 -0.230026 0.011831
2 -0.514481 0.151450 -0.008596 1.330382 0.043856 -1.571412 0.011830
2 -0.577394 0.207449 0.590299 0.458319 -1.323167 -0.302878 0.050974
2 0.051592 0.217116 0.836167 -0.366351 0.007459 0.768431 0.000531
2 -0.432064 0.173577 0.298124 0.511705 -0.976355 -0.705113 0.000239
2 -0.674991 0.223746 0.369734 0.419997 1.141291 0.106963 0.000269
2 0.429636 0.143392 0.717110 0.202915 0.130904 -0.689846 0.002567
2 0.360511 0.197741 1.351454 -0.046077 0.872853 0.953794 0.053591
1 0.268607 -1.503229 1.796264 -1.975837 0.877858 2.933778 -11.466067
1 0.120300 -1.423933 1.901145 -0.659319 0.920706 0.115946 -11.231783
1 0.310115 -1.325179 1.968026 1.438394 1.437066 -0.417828 -8.980234
1 -0.038156 -1.628036 1.951491 1.183070 -0.401090 -0.633022 -10.911738
1 0.142893 -1.464662 1.787475 0.265342 1.741216 1.243805 -9.000420
1 0.054126 -1.697119 1.809362 0.895172 -0.332397 0.335911 -11.763726
1 0.057159 -1.352121 1.948970 -1.323869 3.451281 0.656067 -5.712734
1 0.214386 -1.371513 1.924667 -0.330313 -0.731261 -0.594067 -9.783375
1 0.303704 -1.531319 1.893972 1.331845 0.808535 0.182815 -12.587353
1 0.078436 -1.352699 2.131374 0.424648 1.840968 -1.752016 -3.914581
1 -0.162369 -1.689500 1.753790 0.009900 1.746499 -0.415569 -11.100294
1 -0.064356 -1.549708 1.856172 -1.018757 0.479519 0.684579 -10.584682
1 0.411562 -1.528003 2.066674 0.512808 -0.456682 0.563955 -9.425441
1 0.141009 -1.524710 2.111373 0.391022 0.580576 -2.037487 -10.032568
1 0.145101 -1.546404 1.842130 -0.502159 -0.205605 0.061286 -10.734436
1 0.007326 -1.530042 1.930044 0.854598 0.332810 0.253901 -9.559118
1 0.246176 -1.606998 1.837423 1.655918 0.144238 -0.170974 -10.002115
1 0.274306 -1.560767 2.022712 -1.661059 0.472598 0.225448 -12.492481
1 0.147660 -1.387001 1.997716 1.296587 0.603688 0.358517 -9.645842
1 0.381430 -1.590285 1.850899 1.619397 -0.470288 -0.765782 -12.288572
1 0.216533 -1.562687 2.291222 0.395366 0.007077 0.105999 -9.474157
1 0.123649 -1.668418 1.733903 -0.359720 0.260038 -0.272418 -10.996366
1 0.083477 -1.477542 1.993649 0.065612 -0.759398 1.345740 -8.362584
1 -0.165570 -1.604592 1.829235 1.298431 -0.712349 0.894385 -10.810795
1 0.336965 -1.588965 2.389981 -0.571168 0.497301 -1.044951 -6.701342
1 0.287792 -1.454712 2.254601 -1.391226 0.145980 1.244434 -6.224714
1 0.251239 -1.363699 2.062095 -1.070620 -0.974644 -1.176311 -8.635501
1 0.231748 -1.403695 1.778431 0.395108 -0.399374 0.226425 -10.271604
1 0.048448 -1.584157 1.794365 -0.245412 0.798373 0.899587 -9.819950
1 -0.092521 -1.618025 2.087571 0.324487 -0.101702 -1.085079 -10.510415
1 0.213323 -1.473016 1.897930 -0.603505 -0.613391 0.525792 -9.982525
1 0.073578 -1.528693 2.211251 0.754867 -1.255282 -0.782720 -7.173285
1 0.252141 -1.284371 1.851397 -1.013338 -0.887823 -0.065787 -7.678738
1 0.230676 -1.477167 2.097310 -0.576416 0.444444 -0.254298 -9.741264
1 -0.066082 -1.440355 1.782427 0.008900 -1.330733 0.438435 -6.640753
1 0.079143 -1.653178 1.908215 0.398638 0.087450 0.244161 -11.371573
1 0.385613 -1.455023 1.887353 -0.806058 1.081104 -0.464326 -9.952910
1 0.326812 -1.549243 2.106925 -1.271000 0.161222 0.561670 -8.094717
1 0.113426 -1.549933 1.939583 0.279342 -0.015976 -0.588515 -7.868512
1 -0.052666 -1.533512 2.033669 0.003535 0.143171 -0.506652 -10.329813
1 -0.179549 -1.669227 2.170547 0.338638 -1.848520 -0.370400 -6.602760
1 0.263240 -1.550470 2.187839 2.103554 -0.536304 -0.126360 -10.591142
1 0.181251 -1.589866 1.750368 1.847519 0.147806 0.446918 -10.884640
1 -0.008978 -1.435767 1.948011 0.509663 -0.649072 -0.677038 -5.620861
1 0.253240 -1.662622 2.716918 0.046853 -0.048274 -0.388031 -0.133986
2 -0.115808 -0.292623 2.066896 0.342919 1.490449 -0.111521 0.052809
1 -0.226901 -1.598372 1.916503 0.033993 0.599852 -0.159717 -6.590236
1 0.352792 -1.345520 2.067540 1.122482 0.667926 -1.523592 -7.294629
1 0.135077 -1.306256 1.910488 0.073623 1.433850 -0.063687 -6.291757
1 0.324382 -1.451226 2.073016 -0.046769 0.552884 0.008984 -7.897049
1 0.386537 -1.461488 2.508359 0.865320 -0.809965 1.090734 -1.280493
1 0.337879 -1.370231 1.859641 -1.452752 -0.331440 -0.345943 -10.062436
1 0.002882 -1.456964 1.850733 -0.260768 0.973183 0.400643 -6.776073
1 0.171662 -1.582408 2.020836 -2.015326 -1.888023 -1.411104 -12.246596
1 0.419305 -1.359488 1.961742 0.467741 -1.158341 -0.542083 -8.802086
1 0.211097 -1.568981 1.926058 -1.163217 -1.159842 0.502457 -10.237678
1 -0.027019 -1.758670 1.809532 0.443191 -1.546579 -1.329581 -10.838213
1 0.051894 -1.575985 2.037101 -0.548256 -1.130542 1.479694 -11.482200
1 0.285573 -1.658420 2.185886 0.112736 -0.159996 -0.068667 -10.932736
1 0.188433 -1.486858 2.218485 1.645605 0.241996 0.085921 -9.673414
1 0.420332 -1.662542 2.420318 -0.258130 0.707602 -0.151338 -7.971992
1 -0.107934 -1.694477 1.905685 -0.012636 0.414391 -0.088670 -11.552459
1 0.317443 -1.647358 2.056423 -1.739614 0.905862 -0.963846 -11.248103
1 0.187439 -1.706294 2.168483 0.297817 0.334748 -0.634000 -13.313584
1 0.288084 -1.372731 2.160175 0.421650 1.829533 0.097985 -6.982838
1 0.388631 -1.375157 2.207430 0.251886 0.237688 0.210314 -5.465375
1 -0.290542 -1.646337 1.829163 0.921921 -0.780779 -0.219861 -8.709874
1 0.114978 -1.656560 2.106126 0.395974 0.238058 0.996176 -12.654151
1 -0.039675 -1.430180 2.073090 -0.243401 1.397806 -0.128822 -4.573013
1 -0.060618 -1.657986 1.795658 -0.401251 1.418679 -0.270238 -12.205727
1 0.206429 -1.487160 1.994680 0.734542 -0.709815 -1.003134 -10.905300
1 0.169887 -1.596834 2.184986 0.361306 0.837066 0.743123 -11.138973
1 0.373513 -1.700157 1.985924 0.064530 0.812674 -0.770287 -10.756739
1 -0.177565 -1.547404 2.040728 -0.753376 0.788275 0.191085 -6.845332
1 -0.109316 -1.467235 1.943846 -0.232174 0.567254 -1.423738 -7.103014
2 -0.383989 -1.017720 2.682058 -0.086431 -0.197612 -1.302549 0.124198
1 0.150098 -1.363589 2.244060 -0.580296 0.776542 2.234180 -3.524806
1 0.345178 -1.460257 2.413613 -0.520760 -1.031211 0.439005 -3.245709
1 -0.030732 -1.310346 2.291623 -0.551683 0.392198 -0.719321 -0.442226
1 0.063353 -1.642110 2.247419 0.206091 -0.877218 0.180013 -10.107532
1 -0.330026 -1.602148 1.926711 -1.673637 1.927101 -1.882990 -4.100764
1 -0.094411 -1.526003 2.146869 -0.372984 0.780550 -0.337452 -4.748447
1 -0.084843 -1.609437 2.198238 1.222350 0.409054 1.531473 -7.459472
1 -0.167533 -0.388802 1.968160 -0.443431 0.437174 -0.103600 -0.068014
1 -0.030592 -1.722352 2.146141 1.135380 -0.182525 0.328143 -12.096209
1 0.213427 -1.653211 2.363936 0.071958 -1.953161 0.456280 -8.828390
2 -0.402545 -1.193459 1.864313 -0.385847 1.143732 -0.591145 0.133419
2 0.180588 -0.929626 1.760642 -0.487160 -1.137993 0.190538 0.000233
1 0.022269 -0.567724 2.499553 -0.261450 1.317053 0.920557 -0.000542
1 0.247946 -1.580390 1.635172 0.157014 -0.652473 -0.128681 -8.742768
1 -0.083659 -1.562407 1.759939 -0.494795 -1.684668 1.151390 -9.297091
1 0.220611 -1.286950 1.734456 0.153527 -0.609344 -0.411980 -6.046353
1 0.264907 -1.665518 1.764640 1.664889 -1.606898 -0.060983 -9.818594
2 0.012666 -1.502559 2.622190 0.042669 -0.555273 0.772351 0.000200
2 -0.342769 -0.894261 2.748269 0.305295 -0.109078 -1.335523 0.062120
2 -0.050451 -0.763889 2.353010 0.168465 0.457742 -0.228662 0.000065
1 -0.025605 -1.627681 2.302684 -1.776459 0.319440 -0.174808 -5.193624
2 -0.520899 -1.375310 2.948307 -0.653091 0.189264 1.173327 0.000214
1 -0.160444 -1.555356 1.678201 -0.094690 -1.404036 -0.544029 -6.514994
1 0.135205 -1.342369 1.750850 -0.376675 -0.353871 0.613766 -6.509735
1 0.339853 -1.575641 1.742022 1.206289 0.353114 1.354045 -11.937305
1 -0.636137 -0.792589 2.790304 -0.671922 0.448309 0.893700 0.013698
1 -0.239822 -1.647886 1.687805 1.093622 -0.801752 -0.448544 -9.481625
1 0.024479 -1.667951 1.708301 0.533196 -0.249638 0.051685 -13.023760
2 0.357220 -1.478153 2.985081 0.100412 -0.515247 0.324211 0.000061
1 0.074446 -1.275645 2.032749 0.805561 -1.767260 0.001411 -4.437675
1 -0.305387 -0.342147 2.079071 0.124588 0.412374 0.115189 -0.105975
2 -0.316007 -1.355414 2.608703 0.701521 1.058491 0.631743 0.011110
2 -0.172471 -0.929097 1.949953 -0.643040 0.213950 0.087828 0.017454
1 0.033355 -1.390275 1.756278 0.129322 0.488424 0.683343 -6.768397
1 0.209707 -0.675044 1.935512 0.849367 -0.360371 0.131450 0.000026
2 0.327100 -0.818636 2.365410 -0.289204 -0.130888 0.323809 0.000007
2 -0.521299 -0.286226 2.603247 0.566119 0.259271 0.618921 0.000323
2 0.353280 -0.437232 1.887126 1.095345 0.240323 1.043060 0.000022
2 0.369322 -0.729421 2.673590 1.888785 1.022268 0.147146 0.000016
2 -0.119761 -1.476574 2.262858 -1.254543 -1.306494 1.064815 0.322395
2 -0.664851 -1.034144 2.342585 0.577996 -1.336599 0.668306 0.011432
1 0.029763 -1.616027 2.155522 -0.268266 -0.903106 1.681638 -10.099629
2 -0.474263 -1.105425 2.512987 -0.175077 0.897153 0.350684 0.001678
2 -0.090861 0.026346 2.639635 0.694794 0.743305 -0.412116 0.003236
1 0.194497 -1.207027 1.937631 0.233016 -0.160287 0.052981 0.125249
1 -0.165898 -1.491601 1.839922 1.243025 -0.971081 0.723314 -7.442357
1 0.337920 -1.425844 1.760681 -1.585211 -0.644248 -1.594327 -11.072111
1 0.252827 -0.325457 2.755699 0.458963 0.263885 0.377134 -0.000714
1 0.088555 -1.565325 1.703881 -0.978718 -0.122912 0.405899 -10.497422
1 0.330568 -1.307456 1.766707 1.186477 0.711205 0.979728 -9.237451
2 -0.121224 -1.578924 2.902211 -0.250078 -1.978911 -0.021187 0.032489
2 0.043396 -0.329182 2.450094 0.567605 -0.174931 -0.260621 0.000258
1 0.299231 -1.352774 2.396329 0.844903 -0.819280 -1.570099 -1.529348
2 -0.088820 -0.769232 1.649979 -0.020158 -1.300962 -0.747439 0.007293
1 0.370559 -1.560657 1.973263 0.275397 -0.499532 -1.775572 -11.989530
2 -0.375717 -1.547221 1.795745 -0.508053 1.387662 0.012297 1.171987
2 -0.061451 -0.225497 2.203026 1.327945 -1.179837 1.211762 0.013150
1 -0.188317 -0.857716 1.796741 -1.028806 0.434099 0.302391 0.008460
1 -0.089068 -1.624652 1.679928 0.077148 -0.233252 0.926874 -9.172297
1 0.227328 -1.626486 2.110455 1.211551 0.388317 -1.490186 -10.794042
1 -0.132968 -1.573246 1.936340 1.513588 -0.493190 -0.046591 -9.791680
1 0.069713 -1.431669 2.228476 0.218035 -1.954672 0.976188 -3.845472
1 0.268354 -1.735985 2.481306 -1.885036 -0.188865 0.300706 -6.305920
1 0.372820 -1.721150 2.181871 -0.281312 -0.564698 0.547852 -10.873363
1 -0.402668 -1.663659 1.782248 -1.061551 0.883372 0.787739 -4.527956
1 0.078738 -1.735121 2.305680 0.862709 1.014540 -0.682582 -10.290693
2 0.004595 -1.014790 2.615318 0.047029 -0.816466 -0.149832 0.000003
1 0.015095 -1.498695 1.759041 -1.885633 0.163679 1.357605 -7.912548
2 -0.370627 -0.588621 1.987618 0.552390 0.269674 0.950120 0.000075
1 0.152485 -1.660046 1.833732 -0.058218 1.404450 0.735839 -12.276448
1 0.125059 -1.594179 2.333718 0.605781 -0.117904 -0.475078 -8.067718
1 0.190349 -1.601609 2.463486 -0.150429 -1.089152 -0.384946 -4.070212
1 0.301760 -1.627551 1.936958 0.333243 -0.703887 -0.086281 -12.317881
1 0.127405 -1.705307 2.010319 1.044607 0.702279 -1.193159 -11.688114
1 -0.273379 -1.647095 2.068316 0.420493 -0.125728 0.868594 -5.359314
1 0.373622 -1.681191 1.795031 0.338085 0.775287 -0.597542 -11.607021
2 -0.331248 -1.145409 2.673940 -1.324713 0.259663 0.386178 0.081736
2 0.018086 -1.393738 2.970275 -0.665936 0.341760 -0.732846 0.045536
2 -0.047631 -0.450884 2.272590 -0.827679 -0.022845 -0.608515 0.000353
1 0.132744 -1.490804 2.323725 0.604485 0.271484 -1.472877 -5.423399
2 -0.462063 -1.302537 2.458639 -0.664492 0.027039 -1.409100 0.001135
1 0.190328 -1.276513 2.000411 0.369417 -0.245350 -0.097635 -3.473780
1 0.302918 -1.446863 1.963865 -0.543504 -0.172288 1.091596 -13.298925
2 0.121794 -0.607646 3.043279 -0.613926 0.238050 1.197522 0.000352
2 -0.315508 -1.264076 2.138801 1.085040 -0.955418 0.773057 0.000035
1 0.413688 -1.628763 2.098534 -0.395585 -0.588324 1.885283 -10.764763
2 0.025913 -0.030625 1.711786 -1.404634 0.478723 0.495265 0.152153
2 -0.524692 -1.243532 1.701168 0.814716 1.592716 0.114611 0.003558
1 -0.340411 -1.606601 1.700831 -0.905254 -0.251277 1.019418 -5.532474
2 -0.329125 -0.735339 2.451214 -1.083740 -1.206977 -0.620637 0.000012
2 0.123819 -0.211159 1.861414 -0.071948 -0.572723 -0.745713 0.000608
1 -0.558180 -0.228023 1.712640 -0.341738 -0.553969 0.479632 -0.145560
1 -0.456615 -0.418940 1.803847 0.733244 -0.911078 -0.253970 -0.035356
2 -0.745001 -0.907512 2.772723 -0.903271 -0.739180 -0.743590 0.015684
2 0.036461 -1.307226 2.851142 0.034416 -0.752526 -0.678487 0.035180
1 0.334070 -1.637047 2.300070 -1.285414 -1.216727 0.203354 -7.501651
1 -0.197808 -1.569286 2.199094 1.539843 0.848995 -1.474686 -3.697910
2 -0.444142 -0.731003 2.830970 0.854937 0.164926 -0.445177 0.010877
1 0.185416 -1.347088 1.629148 -0.312773 0.701861 0.049277 -7.479355
2 -0.484194 -1.298080 1.870135 -0.779723 0.680852 1.392628 0.135531
1 0.372042 -1.723159 2.491033 0.236823 0.905530 -0.564021 -8.484672
1 -0.294623 -1.719069 1.739630 -0.060592 -0.365561 2.008956 -10.685696
1 -0.071514 -1.729080 1.718445 -0.378437 0.364598 0.154550 -11.867326
1 -0.127297 -1.732261 2.091844 -0.270230 -1.010311 -1.149420 -10.699392
1 0.227134 -1.677044 2.025081 0.507635 0.187521 0.650606 -10.635230
1 0.079661 -1.736205 2.162741 0.333176 0.925677 -0.561470 -10.965169
1 -0.156594 -1.650788 2.010310 0.840389 -0.119306 1.163744 -10.528396
1 0.174447 -1.689670 2.275883 0.066870 0.432806 -0.910266 -11.451154
1 0.309387 -1.628159 2.482783 -0.477989 -2.405261 -0.593512 -6.188614
2 -0.649439 -0.467665 2.646769 0.123099 -0.925733 0.596115 0.000545
1 -0.220480 -1.480266 1.732517 -0.689216 -0.694125 -0.042002 -4.078372
1 0.134755 -1.748403 1.893737 -0.241357 -0.888287 -0.879356 -12.017012
2 -0.546030 -1.542718 2.794938 -1.329417 0.425538 -1.246585 0.000203
2 -0.234440 -0.795623 2.847384 0.963737 0.282323 -0.732519 0.013813
1 -0.306952 -0.644911 2.872207 -1.118428 -0.781423 -0.961200 0.014368
1 0.017137 -1.676555 2.059106 0.020326 -1.654695 -0.561515 -11.413783
2 0.031163 -0.163389 3.025621 0.099974 -0.007514 -0.391876 0.000031
2 -0.344997 -0.155879 1.764171 -1.157882 -0.649998 -1.005931 0.000205
1 -0.083681 0.007642 2.459253 -1.817704 0.230140 0.184339 -0.510696
1 0.381245 -1.585000 2.185707 1.500228 -1.151161 1.056707 -9.717511
2 -0.638968 -0.054126 2.052147 -0.090601 -0.466586 0.478674 0.000594
2 -0.376750 -0.906830 2.903659 0.681613 -1.082869 0.190583 0.017577
1 -0.169542 -0.095041 2.431025 -0.759638 -0.969399 -0.320492 -0.294223
1 0.271128 -1.730607 2.113719 1.919742 0.323277 0.373183 -12.388378
2 -0.530749 -1.687540 2.135789 1.224811 0.116204 0.290271 0.000789
1 -0.305916 -1.714163 1.929864 0.633340 -1.352208 0.111729 -9.580052
1 -0.231188 -1.496017 2.609083 0.568176 1.221706 -0.371378 0.003774
2 -0.316398 -1.001343 1.918291 2.272261 -0.722074 0.354483 0.011040
2 -0.165299 -0.505184 2.997682 -0.215276 -1.125109 -0.625086 0.000151
1 0.437842 -1.491966 2.209392 1.809260 0.288663 -0.956664 -8.691661
1 -0.147610 -1.705933 1.632660 0.848992 0.485613 0.818380 -10.788920
1 -0.336624 -1.743627 2.077444 0.485791 -0.727864 -0.386422 -4.592535
1 0.423138 -1.290593 1.694933 0.820790 0.530180 0.168819 -5.478081
2 0.235187 -0.035115 2.419534 -1.315486 2.270237 -0.985645 0.000032
1 0.078665 -1.675273 2.406079 0.881729 0.246201 -0.167980 -6.358457
2 -0.221358 -0.000422 2.016106 0.024795 0.021251 -0.178857 0.000050
2 -0.703079 -0.142679 2.534530 0.607841 0.475843 -0.820400 0.000350
1 0.132046 -1.556473 1.603011 -0.765757 -0.157821 0.061972 -12.419869
1 0.020890 -1.551860 1.583412 -2.635700 -0.199406 0.746865 -10.525326
1 -0.332738 -1.699929 1.632331 0.557841 0.162768 1.029778 -9.427513
1 0.259245 -1.430526 1.678194 0.090623 -0.900876 -0.410383 -9.727942
1 0.330728 -1.625210 1.559040 0.014600 -0.244205 1.173243 -12.472844
1 0.244933 -1.265433 1.567210 0.199143 0.123246 1.271147 -3.043593
1 0.171954 -1.650222 1.640641 0.401023 -0.551649 0.692098 -12.488149
1 -0.077404 -1.485234 1.681060 -0.212461 0.177698 -0.335151 -8.516133
1 0.075692 -1.653393 1.604450 -0.113634 -2.336063 -0.501998 -12.350642
1 -0.121016 -1.387397 1.686411 -0.901651 -0.015004 -0.612027 -3.289573
1 -0.068736 -1.493175 1.567418 0.146861 0.103209 -0.060502 -6.029965
2 -0.252450 -0.719383 1.624000 -0.658014 0.449463 -0.048730 0.005913
1 0.308451 -1.651043 1.664737 -0.196399 -1.755557 -0.379814 -10.590879
1 0.126675 -1.438749 1.672720 -0.152448 -2.057802 -0.198126 -8.470627
2 0.235080 -0.841631 1.525210 0.928432 0.518466 -0.446582 0.031422
2 0.118063 -0.735144 1.647032 -0.280427 -1.164353 0.254612 0.001711
1 0.251564 -1.700698 1.580392 1.438082 0.383710 0.766242 -11.778847
1 -0.107023 -1.697745 1.528846 -0.023844 1.313936 -0.753002 -10.445944
1 0.285379 -1.327868 1.660252 -0.028426 0.052193 0.218439 -7.805529
2 -0.691504 -0.183601 1.648113 -0.346029 0.178633 0.487452 0.430999
1 0.144928 -1.722332 1.569672 -0.597660 -0.465638 -0.216348 -12.014901
1 0.356745 -1.521351 1.604573 0.925238 0.465567 -0.085399 -10.584766
1 0.235901 -1.501086 1.569914 0.292864 -0.935771 0.353471 -9.409009
1 -0.297387 -1.600286 1.602319 0.359072 0.038334 0.310765 -5.524362
1 0.149339 -1.431381 1.572081 -1.222016 2.103906 -0.026786 -7.248277
1 0.028044 -1.445515 1.581827 0.629348 0.316499 -0.998741 -6.810019
1 0.439762 -1.691368 1.519124 0.990203 -1.202278 -0.375222 -10.281801
1 0.303048 -1.419489 1.580196 1.421490 -0.895103 0.776472 -6.871374
1 -0.027563 -1.663538 1.595737 -0.439750 -1.219787 -1.300529 -11.587732
1 -0.378158 -1.722215 1.530860 -0.001942 0.564946 1.175730 -7.263605
1 0.038629 -1.756084 1.567373 -0.065100 -0.547602 -1.496079 -12.038869
1 -0.687209 -0.301910 1.623524 0.420158 -0.226611 0.554490 0.261924
1 0.399701 -1.407047 1.670469 0.171246 -0.413736 -0.198239 -9.693275
2 0.298146 -0.131692 1.756901 -0.335680 1.140936 1.450171 0.119740
1 -0.501952 -1.631042 1.593253 1.339038 0.147050 0.360047 -1.352936
2 0.149726 -0.033824 1.667972 -0.799241 -1.111425 0.256719 0.153571
1 -0.250921 -1.684342 1.543918 0.574812 1.500021 0.748486 -8.615006
1 0.321204 -1.698113 2.378682 0.948923 1.124757 1.127776 -10.493278
1 -0.094693 -1.702286 2.301975 0.155732 -1.211847 -0.142109 -4.959240
2 -0.164353 -1.703509 2.831901 0.281389 0.446460 -0.512970 0.032425
1 0.416478 -1.466877 1.985678 0.023758 0.223108 0.194284 -11.076225
2 0.266711 -1.182387 1.672866 -1.649377 0.105966 0.703244 0.324859
2 -0.719012 -0.880923 2.327629 0.757100 1.295639 0.196201 0.011252
2 -0.703524 -1.132078 2.131086 1.620840 -0.080448 -0.350281 0.003843
2 -0.669469 -0.960122 2.586214 1.975435 -1.657166 0.857575 0.000881
1 0.267480 -1.717580 1.862596 0.015049 -0.267144 0.464423 -12.190464
2 0.050867 -1.521148 3.083187 2.002173 0.440000 -0.563474 0.031823
1 0.422392 -1.545590 2.306345 -0.358510 0.112099 0.885619 -7.014572
1 0.419140 -1.603743 1.652087 0.542775 -0.175821 -1.170452 -11.602254
1 0.442643 -1.507039 1.690059 0.313725 -0.345655 0.663558 -10.972381
1 0.386857 -1.253013 1.847674 -0.556393 2.104867 0.248254 -4.472106
2 0.423312 -0.084004 1.763404 -0.347876 0.103577 0.691590 0.118349
2 -0.808914 -1.156231 2.662613 0.063007 -0.257893 0.623958 0.000706
2 -0.174518 -1.335582 3.032648 -1.014220 -1.141576 -1.692190 0.001134
2 -0.450039 0.072607 2.941488 -1.027556 0.222344 0.064789 0.008400
2 -0.262339 -0.008811 2.442533 -0.486455 -0.861971 -0.312418 0.226464
2 0.153481 0.014716 1.905564 0.164251 -1.333611 1.053258 0.010693
1 0.188951 -1.758488 1.671152 0.805206 -0.329945 -0.388576 -9.802555
1 -0.003813 -1.742636 2.242259 -0.873923 -1.369626 0.018631 -11.989374
1 0.437481 -1.588784 1.540738 0.030150 -0.593681 -0.405034 -10.961420
1 0.406770 -1.422243 2.110082 1.460029 0.323529 -0.562320 -5.474581
1 0.162147 -1.505898 1.497362 1.556253 0.228968 -0.592938 -8.634871
1 0.189893 -1.615000 1.532605 1.854814 0.526341 1.869127 -13.403952
1 0.127540 -1.220471 1.502344 0.400934 -0.624698 0.086994 -0.764261
1 0.088886 -1.596060 1.507173 -0.303993 0.232202 0.872715 -11.850437
1 -0.605700 -0.646344 1.525918 0.371396 0.426153 0.892127 0.173132
1 -0.690955 0.077816 1.890980 -0.816815 -1.484663 -0.475993 -0.149356
2 0.140452 0.126365 1.785402 0.548310 -0.209765 -0.190644 0.012583
2 -0.374917 0.107092 2.203749 -0.023306 -1.377285 0.013180 0.010867
2 -0.642237 0.100028 2.846067 0.027754 0.269260 0.271811 0.000642
2 0.144358 0.082051 3.031580 1.168407 0.020882 -0.669570 0.000043
2 -0.245925 0.100799 1.669918 -0.693646 -0.502639 -0.589364 0.000046
1 0.177780 -1.742153 1.778017 -0.993984 1.530124 0.121791 -13.163136
1 0.093497 -1.756232 1.654447 -0.247202 0.099644 -0.295877 -9.749964
1 0.401700 -1.723557 1.627468 -0.336107 2.843183 -1.082450 -13.159116
1 0.290664 -1.760595 1.647373 -1.636618 1.186318 -0.462821 -11.514397
1 -0.121090 -1.739139 2.213954 -0.179645 0.636372 -0.480321 -8.800222
2 -0.704388 -1.760829 2.364768 -1.118290 -0.670150 0.463283 0.000031
1 0.264636 -1.748710 2.235045 -0.996024 0.689262 0.080835 -12.065935
1 0.231696 -1.758207 1.951694 0.448334 -1.465497 0.544611 -12.002981
1 0.028458 -1.748123 1.905016 -0.597021 -0.597663 -1.194331 -10.940019
1 -0.032669 -1.759030 1.987691 -0.280976 0.437003 -0.863977 -11.403952
1 0.078572 -1.750176 2.501389 1.312064 0.577777 0.049714 -4.282332
1 -0.231640 -1.734886 2.016512 -0.577892 0.117679 0.701470 -9.370475
1 0.215366 -1.755907 2.373078 1.845397 0.445701 -0.712724 -9.977553
1 -0.208267 -1.727768 1.878977 0.271914 0.982810 -1.205340 -10.544740
1 0.432034 -1.754500 1.910349 -0.667015 -0.080214 -0.421473 -11.202211
2 0.430780 -1.117574 3.030234 -0.759533 0.352752 -0.324900 0.007044
1 0.433866 -1.496142 1.802311 -1.227846 -0.654282 -0.687265 -12.202976
1 0.434953 -1.388902 1.774785 -0.625116 0.631393 0.060037 -9.874385
1 -0.825216 -0.937035 1.908033 0.759164 -0.094058 1.556494 -0.004698
2 -0.697046 0.229346 1.749377 -0.552791 -0.755350 -0.644838 0.000680
2 -0.429998 0.213343 1.506678 1.013841 -0.569441 0.529063 0.000274
2 -0.482064 0.202957 2.395658 1.665120 -1.412328 -0.252060 0.000929
1 -0.473429 0.237828 2.188835 -1.574132 0.770443 -1.643793 -0.150049
2 -0.000431 0.206604 1.913047 -0.504085 -0.315405 -0.575966 0.000888
2 0.302216 0.224152 2.373669 2.009117 0.421088 1.448816 0.000061
2 0.034741 0.234079 2.416051 0.167921 0.790383 -1.233423 0.000089
2 -0.067709 0.204524 2.885597 -0.590777 -0.040585 -0.187617 0.000032
1 -0.360583 0.159610 2.829251 -0.872876 -0.045083 0.908614 0.005147
2 -0.716996 0.165895 2.041217 0.192932 -0.003806 -0.158530 0.037957
2 -0.751177 0.220692 2.691417 -0.376224 0.986184 -0.995554 0.009743
2 -0.590468 0.220621 2.098503 -0.220817 1.266935 -1.024599 0.066580
1 -0.122411 1.995205 -1.985436 0.962070 -0.145879 0.635014 -0.008721
2 -0.103578 1.097296 -1.381100 -0.722612 0.118696 0.066710 0.000070
2 -0.472240 1.310311 -1.443672 0.747285 1.281062 0.433655 0.000052
2 0.315592 1.400928 -1.311091 -0.103861 -1.476360 0.207105 0.000005
2 0.317969 1.034312 -1.865035 1.064716 -0.422053 -1.628259 0.036062
2 -0.203876 1.104901 -1.669219 0.246944 -0.872330 0.951552 0.004563
2 -0.714778 1.032156 -2.421757 -1.760006 0.318715 -0.800263 0.001732
2 -0.205138 0.909309 -2.243646 -1.107160 -1.908179 -0.834426 0.010667
1 0.261864 2.831672 -2.507344 -0.376340 0.053157 -0.799955 -0.249493
1 0.205218 2.915318 -2.386250 0.221831 0.076283 0.347976 -0.256335
2 0.202954 2.010424 -1.516545 0.997612 -0.108192 0.497894 0.039013
2 0.209777 2.282545 -2.794808 -0.399623 -1.565174 -0.078326 0.000286
2 0.171000 1.441840 -1.028719 1.033092 0.334259 1.047017 0.007196
2 0.211604 1.044885 -0.597903 0.160830 -0.597583 1.026062 0.001036
2 0.062162 0.855926 -2.776290 -0.171030 -0.528711 -0.339093 0.011472
2 -0.694931 1.791793 -2.324669 -0.517470 0.385700 -0.346205 0.000120
2 0.411071 1.072953 -0.677444 1.393404 0.239996 0.335184 0.003137
2 -0.310709 0.803842 -1.868458 -0.302208 0.134621 -0.598180 0.000658
2 -0.329363 1.399627 -1.740281 0.127773 -0.179780 0.113595 0.001493
2 0.397131 2.152342 -0.866698 0.346306 0.424794 0.524275 0.000531
2 0.213589 1.672021 -1.795372 -0.028659 -0.068426 -0.392381 0.005190
2 -0.174791 1.019276 -0.602838 -0.688663 0.511483 0.166852 0.002377
1 -0.205386 2.648381 -1.162758 0.300659 0.571489 0.672596 -0.788158
2 0.393114 0.749288 -1.764063 0.244054 -0.576002 -0.912832 0.001165
2 0.089742 1.977696 -0.812662 -0.465078 2.086845 1.689595 0.000960
2 -0.268305 0.717320 -1.075901 0.411419 -0.510595 -0.255013 0.000637
2 -0.126877 0.509808 -0.742750 0.242911 -0.230473 1.456716 0.000720
2 -0.437268 1.678917 -2.611110 0.584973 -0.375914 -0.024533 0.000271
2 0.329216 2.848572 -0.932744 -0.026195 0.821848 0.309346 0.004973
2 0.172627 1.902909 -1.109313 0.273400 -0.126730 0.077162 0.023754
1 -0.741354 1.028742 -1.790671 -0.443854 1.014216 -0.386591 -0.608054
2 -0.063254 2.395178 -2.764428 0.872378 -1.827645 -1.070172 0.027749
2 0.016150 2.466986 -2.582211 0.597766 0.043189 -0.430755 0.002504
1 0.277317 2.070614 -2.485006 -1.408972 1.388609 -0.005663 -0.009462
2 0.044894 2.680193 -1.506556 0.690736 0.476491 -0.392151 0.001901
2 -0.318706 1.035420 -1.257225 0.284998 0.179882 0.094245 0.002164
2 -0.430376 1.839660 -2.765149 -0.104802 0.271990 0.224585 0.000302
2 -0.693234 0.896968 -1.239313 -0.585269 0.325197 -0.369025 0.000233
1 -0.419551 1.943782 -1.935579 0.957022 0.539996 1.653802 -1.006388
2 -0.085926 1.548098 -1.610175 -0.051441 -1.937888 0.485301 0.000021
2 0.073585 2.020010 -2.284418 0.036688 -0.612947 -0.940329 0.000505
2 -0.257961 2.039573 -2.724811 0.191725 -0.037955 -0.350034 0.000085
2 -0.722286 1.220623 -1.257775 -1.032995 0.930286 0.606456 0.005564
2 -0.459265 2.531214 -2.472079 -0.717871 0.561924 -0.375245 0.000039
2 -0.074065 2.073497 -2.547808 0.499101 -0.664606 0.841318 0.281476
2 0.159565 0.966407 -1.368937 -0.532597 -0.201354 0.582577 0.000449
1 -0.551373 1.925653 -1.620716 -1.118676 -1.338183 -0.643030 -0.018175
1 -0.194806 1.499694 -2.298222 -1.468046 -0.654018 0.163792 -0.998164
1 -0.393123 1.862425 -1.861294 -1.145255 0.966381 0.738227 -1.016633
2 -0.614745 0.949516 -1.551530 -0.050824 -0.316880 -0.457573 0.000264
2 -0.407170 1.531295 -1.590757 -0.267409 -0.920046 0.804832 0.000598
1 -0.452581 1.534458 -1.822901 0.176707 -0.307035 1.832792 -0.003397
2 -0.360077 0.895351 -1.014148 -0.207916 -0.921437 -1.368500 0.004798
2 -0.028289 2.911768 -0.627502 -0.662667 0.674124 0.152355 0.006678
2 0.131101 0.632298 -0.933748 0.842191 -0.502341 -0.115015 0.000109
1 0.106642 2.084953 -1.207374 -0.683513 -0.353356 -0.052994 -0.322746
2 0.190654 2.121051 -0.957679 0.801357 1.839208 0.009913 0.004938
2 -0.286240 2.361875 -3.060978 -0.459594 0.851598 -1.315589 0.000463
2 -0.394557 2.294594 -1.765319 -0.595754 0.587087 -1.764614 0.003552
2 -0.118327 1.697410 -2.126795 -0.597532 1.732176 0.354161 0.000754
2 0.003030 1.206908 -2.546346 0.591270 -0.230266 -0.397479 0.005671
2 0.411850 1.601740 -1.684340 0.501059 2.047971 -1.100283 0.005480
1 -0.258049 1.049173 -1.837786 0.433013 0.169374 0.419188 0.005986
2 -0.368188 2.889994 -2.750109 0.395598 1.156748 1.836263 0.425362
2 -0.145685 3.079251 -2.062120 -0.890146 0.167258 -1.582548 0.000165
2 -0.514377 1.036038 -1.217414 -0.317358 -0.657562 0.665475 0.003717
2 -0.586936 2.151277 -2.098293 -1.069113 1.373798 0.992272 0.000060
1 -0.003313 2.541993 -1.386660 0.920588 -1.771600 -0.293069 -0.004289
2 0.278732 0.867007 -2.697657 0.111103 0.637523 -0.208239 0.000382
2 0.370166 1.158845 -1.925768 0.071933 -0.781365 0.251803 0.036075
2 -0.252980 0.919037 -1.702962 -0.791136 -0.257016 1.196966 0.004559
2 -0.365766 1.699819 -2.198972 -0.407976 -0.003188 0.592433 0.001058
1 -0.433622 2.619945 -1.593384 -0.514905 1.284168 0.294272 -0.037906
2 -0.660649 1.383888 -0.998456 -0.172522 -0.252267 0.256465 0.000268
2 -0.725128 1.273615 -0.753517 -0.371798 -0.659131 -0.233020 0.000214
2 -0.377508 1.181930 -1.135577 0.764659 -0.951725 -0.414197 0.007381
2 -0.394091 0.586936 -1.244274 -1.281988 -0.956390 0.290630 0.000078
2 -0.463602 2.282730 -0.664154 -0.880552 -0.117245 0.000613 0.000011
1 0.068983 2.535198 -0.932793 -0.167912 -0.078630 -0.262273 0.005655
2 -0.084947 2.254509 -0.658492 0.238401 -1.005858 -0.059269 0.000771
2 -0.065312 1.021649 -1.792849 -0.342396 0.864805 1.128810 0.040982
2 -0.326015 2.708918 -2.789324 0.380956 0.976462 -0.272542 0.172571
1 0.226857 1.812843 -2.396037 1.130391 -0.893076 -1.192856 -0.014919
2 -0.550000 1.614502 -0.632108 -0.462607 -0.757607 1.886477 0.009252
2 0.088603 1.284929 -3.006098 -0.412753 -0.342660 -0.515684 0.084370
2 -0.135849 2.313887 -1.834935 -0.830024 -0.400624 0.589382 0.000554
1 -0.218270 1.776020 -1.004913 -0.346423 -0.812601 0.629510 -0.851372
2 0.005665 0.665764 -0.726356 0.894822 0.173749 1.279000 0.000803
2 -0.087855 1.221345 -2.119824 0.843381 0.423949 -1.165242 0.281841
2 -0.557195 1.592242 -2.303746 0.214378 1.003536 0.361500 0.000212
2 -0.225557 2.744178 -2.714551 -0.835759 0.503977 -0.206878 0.171831
2 0.040325 2.970357 -2.707100 0.392392 1.066746 0.493483 0.000101
2 0.207472 0.971198 -0.903765 0.872289 0.811702 1.060262 0.087557
2 0.058494 2.579846 -0.755675 -0.287426 -0.148301 -0.292630 0.003839
2 0.068722 2.179402 -0.842026 0.338761 -1.132082 -0.498806 0.004791
1 0.021219 1.442039 -1.107851 0.268261 0.492869 0.254956 -0.003007
2 0.004263 2.748186 -0.662447 0.082796 -0.798109 1.206789 0.007662
2 -0.223362 1.911175 -1.222491 0.349600 -1.180043 -0.087731 0.006688
1 -0.431584 1.398756 -0.948869 -1.613546 -0.107758 -0.379119 -0.013529
2 0.092503 2.646787 -1.063091 -0.007540 -0.568249 -0.898339 0.005518
1 -0.409468 1.283175 -0.663208 -0.923121 -0.567862 0.384354 -0.063959
2 0.248915 2.421325 -2.570292 -0.178161 -0.489087 -0.858243 0.000169
2 0.200152 1.603838 -1.634953 2.247382 -1.792922 0.754818 0.005294
2 -0.419634 1.214647 -1.869057 -0.416303 0.381441 1.485300 0.057851
1 -0.491243 1.466334 -0.678545 -0.691476 -0.923410 -0.129277 -0.059114
2 -0.441419 1.050472 -1.044875 -0.352169 -0.171406 0.166735 0.012198
2 -0.321426 0.812558 -2.165533 0.833873 0.310787 0.734606 0.129517
2 -0.586147 2.337568 -1.827459 -0.556555 1.095339 0.404174 0.001956
1 -0.296749 1.518594 -2.253549 1.017823 0.304789 0.866112 -0.997896
2 -0.503098 1.848246 -0.709233 0.229414 0.608211 -0.040008 0.000103
2 -0.593473 2.715942 -2.617245 -0.434473 -1.045577 -0.405307 0.000114
2 -0.253159 2.257732 -2.509803 -1.047175 0.580883 -0.120799 0.000077
2 -0.087984 2.249847 -3.110508 0.993516 -0.847022 -0.974344 0.000937
2 -0.524979 2.332002 -1.641603 0.273899 -1.081884 1.094669 0.004589
2 0.019912 0.722066 -2.128276 -0.264954 -1.099691 -0.101393 0.056893
2 -0.370989 1.160344 -2.603128 0.526021 0.068380 -0.820626 0.000236
2 -0.019863 1.068277 -2.445875 1.034003 0.550761 0.271336 0.005971
2 -0.725557 2.821690 -1.708696 -0.353654 -0.039915 -0.755827 0.005202
1 -0.169757 1.886708 -1.020522 0.917113 -2.959247 0.142250 -0.862446
2 0.223762 2.205100 -3.006770 0.691139 -0.542017 0.058555 0.000238
2 0.381782 1.515351 -1.833031 0.471515 -0.044234 0.201837 0.006023
2 -0.166319 2.887719 -2.586716 -0.763891 0.060376 0.506031 0.002760
1 0.033320 2.031192 -1.088257 -0.134079 -1.153251 -1.054851 -0.334031
1 -0.272308 1.815681 -1.606859 -1.215965 0.000925 0.863611 -0.015618
1 -0.025430 2.292426 -2.269986 0.269006 -0.218900 2.111528 -0.001220
2 0.402561 0.868405 -1.605885 1.074993 -0.081985 -0.878975 0.001308
2 0.021279 1.476174 -0.804948 0.986216 1.663644 -0.248612 0.000622
2 -0.461462 0.995339 -1.762495 -0.180932 1.222079 -1.783682 0.000698
2 0.013653 1.691495 -1.191727 0.969018 -0.027459 -0.723367 0.000071
2 -0.392081 2.212578 -1.126773 -0.132249 -1.537830 0.559740 0.000019
1 -0.434406 2.504593 -2.766748 0.449811 0.926160 0.482501 0.000470
2 -0.460898 1.243159 -2.002440 -0.017693 -1.311823 1.546627 0.057577
2 -0.091530 1.170364 -2.918835 -0.527077 1.426963 0.077855 0.003271
2 -0.155539 1.211828 -0.352707 -0.950392 0.069022 1.099999 0.004045
2 -0.337886 2.866244 -2.506344 0.468095 -0.329031 1.471685 0.001859
2 -0.027042 0.919810 -1.693871 -0.416524 0.073201 -0.415079 0.039315
2 -0.575889 0.867644 -0.948409 -0.342695 1.185003 -0.042768 0.000304
2 -0.489942 0.855622 -2.390834 -1.035708 0.492901 -0.244162 0.001356
2 0.117701 0.823564 -1.185668 0.232534 -0.195790 -0.885445 0.004917
2 -0.464860 1.045244 -2.433759 0.376200 1.173172 -0.997747 0.001545
2 -0.410572 1.611120 -2.993104 -1.450523 -0.145309 -1.179705 0.000003
1 -0.104774 2.939071 -3.010148 -0.420898 0.463501 -1.434930 0.331104
2 0.308642 1.969398 -1.078382 -0.101277 1.024623 -0.998029 0.021861
2 0.053005 3.070444 -1.406484 0.173849 -0.235893 2.609337 0.000265
1 -0.274983 2.546060 -1.177375 -0.141528 -0.504887 -1.838428 -0.785948
2 -0.106833 1.284877 -0.763217 0.743413 1.098719 -0.611491 0.003198
2 -0.632096 1.839566 -1.029706 -0.696811 0.426624 -1.265614 0.000377
2 -0.584411 1.686429 -0.239500 -1.365497 0.493696 1.729800 0.026547
2 0.233081 0.896824 -0.790796 -0.120002 0.021447 -0.853406 0.086540
2 -0.570549 2.850978 -0.941235 -0.983700 0.155464 -0.995091 0.000223
2 -0.110829 0.744712 -2.596472 1.461902 0.907369 0.201155 0.000070
2 -0.493478 2.169683 -3.059805 0.767254 0.304671 -0.170826 0.000477
2 -0.579985 2.039322 -2.330997 0.239404 0.209731 -0.727841 0.000070
1 0.115943 0.798320 -2.053592 2.147342 0.796058 -1.655103 0.050455
2 0.062114 2.271737 -1.776498 -0.257336 0.085901 0.945415 0.000524
2 -0.352938 1.038093 -0.652241 0.085301 0.213236 0.903680 0.002423
2 -0.204600 2.505394 -2.766482 -0.434022 1.969339 0.684905 0.004179
1 -0.413242 0.755062 -2.900631 0.321130 1.004624 0.358963 -0.001043
2 0.226071 0.656362 -0.375166 -0.458546 0.540522 0.861545 0.001719
2 -0.657827 2.655014 -1.126057 0.077103 0.360576 0.418470 0.000751
2 -0.249731 2.007217 -2.146024 0.482111 0.915206 -1.546550 0.000804
2 -0.275666 2.249959 -2.207543 1.117673 -0.034198 0.894038 0.000111
2 -0.676861 2.382563 -1.002920 -0.215987 -1.376742 0.462775 0.000360
2 -0.143766 2.056018 -1.175990 0.279413 -0.281239 0.872299 0.007361
2 -0.592121 1.300973 -2.161639 0.484309 -0.328541 -1.058404 0.000450
2 -0.519439 1.005955 -2.091978 0.707717 -0.155514 -0.959016 0.000081
2 -0.113108 0.655312 -2.221782 -0.067528 -1.113826 1.909391 0.004879
1 0.411949 2.828896 -2.256657 -0.678318 -0.474919 -0.199359 -0.011251
2 -0.059041 1.766797 -2.321552 -0.736340 0.743096 -0.294387 0.000446
2 -0.446852 1.542195 -1.195909 0.865889 -0.112156 -1.511054 0.000020
2 -0.278291 2.613663 -3.071412 0.046689 -0.941196 -0.377198 0.001529
2 0.049158 2.668278 -2.717930 0.088109 -0.045387 0.878988 0.013549
2 0.123528 1.000229 -1.152346 -1.260472 0.839955 0.689359 0.132446
2 -0.030398 0.921814 -2.277176 -0.497458 1.845610 0.230306 0.148625
2 0.274892 1.807251 -2.594256 1.063968 0.191508 1.272306 0.002021
1 -0.083123 1.219530 -0.987703 -0.819406 0.610658 1.334290 -0.011072
2 0.417905 2.964309 -2.647473 0.284906 0.733358 -0.017031 0.000077
2 0.031582 2.515725 -2.765514 -0.936903 -0.868754 -0.698183 0.038930
2 -0.053014 0.769666 -2.853176 1.958734 -0.788979 0.444781 0.013580
2 -0.653990 0.808285 -1.739760 0.021212 -0.571237 -1.468264 0.001167
2 -0.540154 2.443404 -2.976796 -1.088104 -0.150028 0.102986 0.000517
2 -0.453903 2.669583 -1.142766 0.328581 -1.212950 0.440197 0.001108
2 0.025811 2.049119 -0.387254 -1.195117 0.259736 1.137770 0.024129
2 0.035351 1.228601 -2.101720 -0.976530 -0.837516 1.077955 0.281839
2 0.007324 2.145667 -2.486721 -1.323907 -0.085676 -0.240626 0.281526
1 -0.586524 2.710588 -1.717862 0.020816 -1.326520 0.752677 -0.034033
2 -0.110579 2.894805 -1.211867 0.915655 -0.357522 0.346860 0.000036
2 -0.180425 2.017122 -3.076542 1.059714 -1.759262 -0.254878 0.000081
2 -0.027311 1.499145 -2.175975 -1.514723 0.537073 0.017408 0.000936
1 -0.264696 3.121246 -2.777411 0.527681 0.964530 0.685341 -0.038991
2 -0.022148 2.860929 -2.963389 -0.937983 0.310472 -0.976959 0.334865
1 -0.128371 2.350990 -0.482112 -1.513435 0.573101 1.708980 0.000324
2 -0.682170 1.133520 -1.401960 0.124009 0.106480 0.407368 0.005645
2 -0.428717 0.735246 -2.185143 0.480626 -0.775363 -0.556907 0.122815
2 -0.527808 2.816165 -1.431525 -0.721283 -0.880095 -0.392703 0.000037
2 -0.731445 1.869505 -0.839457 0.084298 1.578514 0.932001 0.000416
2 0.062550 2.805895 -2.213660 0.229990 -1.090346 0.168976 0.000073
2 -0.356064 2.284419 -1.529103 1.694136 0.301112 0.023550 0.000709
2 -0.152309 0.903890 -2.950871 0.139725 -0.548810 0.616389 0.001664
1 0.428145 0.867026 -1.317115 -0.187868 -1.803310 1.798424 -0.097541
2 0.199660 0.617686 -2.638626 0.023098 1.042116 1.908828 0.001312
1 -0.444540 2.687239 -0.263951 0.754197 0.119593 0.166757 1.188251
2 -0.164295 1.499944 -0.700494 -1.056598 -0.252722 -1.155295 0.000667
2 0.290769 2.872024 -0.419437 -0.615104 -0.387982 0.313892 0.001278
2 0.024929 0.664634 -0.305817 0.286830 1.273208 0.810388 0.000626
2 -0.259093 2.508722 -0.619068 0.660258 0.124016 -1.069921 0.000111
1 0.285507 2.596834 -0.556528 1.207073 0.005230 -0.425966 -0.001064
2 -0.785512 0.537052 -0.480095 -0.772024 -0.354822 -0.232798 0.000758
2 0.437200 2.606076 -0.629104 0.271164 -0.476060 -0.775623 0.007721
2 -0.027822 1.283703 -0.597499 1.038314 -0.459293 -0.933888 0.002795
2 0.060305 0.845816 -2.335411 -1.405141 0.677751 -0.926162 0.144787
1 0.316648 1.583885 -2.245422 -0.196712 -1.140146 0.003897 -0.018057
2 0.319644 1.413018 -2.400059 -0.545710 -0.853625 0.627762 0.000347
2 0.268140 2.089095 -2.217835 -0.777913 -0.229645 0.561365 0.000407
1 -0.679223 1.742462 -1.399514 0.530256 0.006322 -0.360814 -0.004135
2 0.069811 2.169575 -0.303630 0.592762 -1.142486 0.064729 0.024203
1 -0.521599 1.936337 -0.294256 0.851790 0.254785 0.063835 -0.341055
1 0.215651 2.557937 -0.304185 0.307734 0.448346 -0.064859 -0.011736
2 -0.193891 2.544116 -0.351774 0.222289 0.237107 -0.027706 0.000127
2 -0.314183 1.893278 -0.304058 1.114150 -0.207036 0.092321 0.000825
2 0.359919 0.773616 -0.290458 0.672695 1.213234 0.091140 0.001365
2 -0.756721 1.030459 -0.461730 0.138357 0.016584 -0.243499 0.000896
1 -0.465872 2.066508 -0.338063 1.477592 0.039057 0.219638 -0.341433
2 0.208971 2.695391 -0.446818 0.603502 0.084949 -0.875377 0.011341
2 -0.210985 1.468468 -0.447061 -0.454824 -0.280155 -1.159253 0.000086
2 0.218159 3.058112 -0.903362 0.161401 -0.439255 -1.016251 0.000318
1 0.136637 0.563541 -1.342264 -1.837764 -1.556935 0.178296 0.000754
2 0.349094 0.910590 -2.281037 -0.605376 0.186222 -0.160316 0.018677
1 0.236161 0.952948 -1.099327 -0.550673 -0.003205 0.573691 0.123590
2 0.306069 1.911811 -1.552289 -0.798714 -1.580418 -0.404897 0.039953
2 -0.382935 2.903373 -2.869050 1.051587 0.005612 0.687443 0.423151
1 0.311462 1.445175 -2.010679 -0.936828 -0.014397 -0.713949 -0.011183
2 0.275132 1.172702 -0.751114 -1.370604 0.023731 -0.105168 0.003523
2 -0.722704 0.712776 -2.164799 0.412923 0.778018 -1.283484 0.000014
2 -0.781538 0.704704 -1.510987 -0.228463 -0.167363 -0.513601 0.000789
2 -0.698009 1.147988 -0.945588 0.467017 1.198643 -1.187424 0.003539
2 -0.635369 0.631858 -1.634165 1.199105 -0.886008 0.747902 0.004616
2 -0.622772 1.183409 -1.814248 1.093405 -1.247930 0.404865 0.005395
1 -0.736680 3.042118 -2.198056 0.079699 0.396408 -1.408677 -0.022252
2 -0.682661 3.001189 -1.945047 0.789630 1.261795 -0.219849 0.000069
2 -0.686001 2.364364 -2.838608 0.635773 0.538989 0.604686 0.000809
2 -0.511430 2.846692 -0.395576 1.950236 -0.970420 -1.015254 0.029820
2 -0.448026 1.625736 -0.401097 -0.952107 1.533253 -1.183867 0.000745
1 -0.648482 0.595263 -1.811660 1.349503 -0.615689 -1.066869 -0.024485
2 0.411472 2.329828 -0.996605 -0.189395 -0.226119 0.535313 0.000315
2 0.226708 0.505134 -1.494457 0.174504 -0.138959 -0.237154 0.005033
2 0.132295 0.441219 -2.692335 -0.442752 -0.433808 -0.829238 0.003257
2 0.110474 0.628993 -2.393200 -1.255619 1.367318 0.630788 0.000255
1 0.320695 0.512918 -0.552641 0.219356 1.397860 0.483002 -0.065938
1 -0.065661 0.568776 -2.875633 0.753512 1.741822 1.124143 -0.002231
2 -0.713516 2.076276 -0.356239 1.322507 -0.026541 0.585665 0.000257
2 -0.688202 2.177946 -1.100094 1.308259 -0.033074 0.798496 0.000315
2 -0.741146 2.958664 -1.048553 0.732396 0.104476 -1.723948 0.000429
2 0.345128 1.783980 -2.775915 -1.186012 0.892701 -0.442280 0.001387
2 -0.498044 1.545193 -0.204845 -0.191320 0.401615 0.975409 0.101494
2 0.142850 1.232194 -0.255646 -0.990154 1.501145 0.336767 0.083142
2 0.173920 2.386943 -0.239281 -0.706897 -0.723159 0.655765 0.002190
2 -0.027552 0.890039 -0.327063 0.148379 -1.356666 -0.652322 0.000169
2 0.258035 0.481112 -0.083369 -0.150486 -0.924317 -0.491425 0.012210
2 -0.196101 2.185711 -0.093009 -0.360020 0.489686 -0.270625 0.000169
2 -0.305404 1.929352 -0.076312 -0.726523 0.654671 -0.050393 0.000468
2 0.034763 1.608311 -0.173438 -0.323292 -0.063820 1.067734 0.037640
2 -0.734467 1.363959 -0.225738 0.401289 1.720563 -0.613447 0.000602
2 -0.620313 2.396717 -0.220475 1.156643 -0.436723 -0.219703 0.000004
2 -0.632406 1.198628 -0.148425 0.009693 0.299077 0.601962 0.000576
2 0.438816 1.616416 -0.155973 0.885365 0.106886 0.509668 0.071137
2 0.240581 1.332554 -0.241999 0.156362 -0.058273 0.179929 0.066391
2 -0.011919 1.261935 -0.260516 1.299829 0.090043 -0.517407 0.021248
2 -0.049731 1.494700 -0.131608 -0.191745 0.322675 0.337923 0.037386
2 -0.677674 0.471864 -0.093060 -0.168140 -2.127102 0.551758 0.000064
2 0.294882 0.638390 -0.096229 0.373318 1.400108 1.379265 0.014949
2 -0.532309 2.878589 -0.249893 -0.431787 1.563942 -1.071897 0.033240
2 -0.548739 1.620322 -0.102493 -1.805494 0.076194 0.188266 0.112817
2 0.248395 1.571639 -0.205721 1.446125 -1.513804 -0.962963 0.001388
2 -0.444665 2.743151 -0.168460 0.263228 -1.587087 1.102398 1.266881
2 -0.804408 1.249818 -1.888753 0.806118 0.874183 -0.359009 0.055623
1 -0.797004 1.147488 -1.773965 0.311349 -0.012797 0.447425 -0.583359
2 -0.785143 2.648001 -2.472645 0.720977 0.303474 -1.202085 0.000081
2 -0.713504 2.453106 -0.760673 1.681017 -0.244435 0.305380 0.020815
1 -0.782296 2.588693 -0.790961 0.536144 0.202802 0.930761 0.021187
2 -0.794261 2.952613 -1.580954 1.273667 -0.183172 0.121733 0.001301
2 -0.764779 0.324622 -2.759305 0.710863 0.899588 1.432544 0.049147
2 -0.747309 0.288054 -1.552496 -0.024933 -0.146008 -0.029926 0.003953
2 0.162546 0.296928 -0.879222 0.955948 0.514150 0.300003 0.001274
2 -0.327912 0.335557 -2.840370 0.155736 -0.530801 0.174557 0.000030
1 0.275307 0.374863 -2.796114 0.223028 -0.719554 0.048130 -0.001214
2 -0.115894 0.320788 -1.022757 -0.615226 -1.176194 -1.715825 0.014621
2 0.198549 0.364965 -1.061263 1.884009 0.029441 0.418534 0.001167
2 -0.069128 0.440926 -1.116911 0.612203 0.496373 -0.463753 0.014623
2 0.223374 0.392163 -1.642270 0.436457 0.403452 -1.316221 0.029865
2 -0.755613 0.327309 -1.806345 -0.254248 0.123567 -0.172441 0.020369
1 0.307955 0.297074 -1.560219 0.023634 -0.157704 -0.296687 0.022406
1 -0.126710 0.463155 -2.093569 1.565564 0.751767 0.824257 -0.005419
2 -0.692889 0.468541 -0.666828 -1.052527 1.122327 0.025365 0.000398
2 -0.363076 0.361128 -0.515645 -1.481002 1.033983 0.582291 0.000444
2 -0.562673 0.374000 -3.108178 -0.582004 1.141932 -0.029990 0.000341
2 0.325623 0.516143 -1.293909 0.358659 2.244422 0.117220 0.001201
2 -0.367869 0.251784 -0.321452 -0.363760 -0.636515 -0.248149 0.000405
1 -0.696119 0.307107 -1.315857 -0.183937 1.239773 0.634021 0.025557
2 0.380244 0.423715 -2.244570 -0.824331 0.586901 1.172759 0.006769
2 -0.597734 1.099349 -3.087334 1.865475 0.536336 0.801100 0.000001
2 0.217748 3.105309 -2.051939 -1.020496 -0.528119 0.241828 0.000447
2 -0.011108 1.218885 -3.074851 0.313148 0.698733 1.185284 0.087377
2 0.389761 0.273506 -0.580526 0.735355 0.499720 -0.241820 0.007392
2 -0.819624 0.296038 -1.944664 -0.731268 1.322476 0.648409 0.110514
1 -0.369537 0.271425 -3.102468 -1.080846 1.266170 -1.064603 -0.002610
2 -0.596759 0.295063 -0.516394 0.317075 2.331564 0.076623 0.000179
1 0.409043 0.401272 -0.689655 -1.552161 1.646606 -0.391695 -0.059811
2 0.421908 1.999352 -2.830912 -0.997853 1.205085 0.483779 0.000345
2 -0.102126 1.974044 0.005663 0.309550 0.287270 0.719684 0.000334
2 0.361925 0.782664 -0.003698 1.151391 1.021522 0.757219 0.002694
2 0.061646 0.932782 -0.008726 0.698543 0.340495 -1.166182 0.000331
2 -0.778337 1.651398 -0.013816 0.183423 -0.252452 -1.138573 0.001474
2 0.052178 2.285691 0.004588 1.104130 1.310214 0.238006 0.997828
2 0.120724 2.690933 0.020115 -1.388651 -0.948003 0.552932 0.000366
2 -0.274666 1.620607 0.016026 0.042553 0.063538 -0.213486 0.000066
2 -0.442213 2.662519 -0.055207 0.321829 0.298056 -1.318761 0.087125
2 -0.127198 1.244886 -0.069159 0.320443 1.249973 -0.722748 0.000298
2 -0.122193 0.441846 -0.030357 -1.013252 0.257961 1.502637 0.000034
2 -0.826741 1.454675 -1.600378 0.284032 0.667249 0.626836 0.000086
1 -0.826145 0.502526 -1.700166 0.687712 1.017936 -0.970343 -0.030127
2 -0.831080 1.184000 -2.406750 0.724071 -1.495781 2.359750 0.015356
2 -0.819441 1.291456 0.156568 0.533395 -1.620448 -0.564274 0.010702
1 -0.826013 0.651971 0.030777 0.159466 0.343668 0.686825 -0.004077
2 -0.177034 0.679009 0.195264 -0.808248 -1.061574 -0.629472 0.014267
2 -0.445716 2.074104 0.167336 -0.599440 0.151207 -1.187492 0.133165
1 0.057535 2.554132 0.186185 -1.314617 -0.163765 0.012486 0.027111
1 0.110375 1.107358 0.121993 1.602445 -2.405241 -0.629082 -0.004705
2 -0.072984 2.778143 0.156837 0.989041 0.948310 0.167435 0.087843
2 -0.195137 1.782082 0.205605 -0.666863 0.742339 0.331989 0.160025
2 -0.567464 1.928870 0.135417 -0.480148 0.876830 0.146695 0.001608
1 -0.093361 0.803587 0.139358 -0.051538 0.335853 1.683954 0.011716
2 -0.411011 0.806150 0.112052 0.732366 0.819964 0.754172 0.000250
2 -0.418714 1.069705 0.104840 0.002922 -0.589283 0.638798 0.000095
2 0.176172 1.607509 0.106168 -0.166932 -0.172562 0.122460 0.001893
1 -0.783183 3.053470 0.201288 0.540728 1.271456 0.608616 -0.008397
2 -0.617101 0.335604 0.163313 -1.180295 -0.202771 0.450662 0.000162
2 -0.041327 2.341088 0.032728 -0.270224 0.472776 0.128630 0.998630
2 0.328817 2.098228 0.021094 1.060839 0.210407 -1.000118 0.000031
2 -0.219491 2.440584 0.039247 0.425848 -0.983651 0.797390 0.000801
2 -0.314586 2.706009 0.040145 -1.503974 -0.628972 0.611440 0.009849
2 -0.578433 2.810655 0.040888 -0.105145 0.383512 0.016543 0.000365
2 0.351143 2.532661 0.015715 0.314762 -0.213065 -0.430501 0.000067
1 0.187807 1.405957 0.015407 -0.369422 0.731059 -1.226171 -0.006444
2 0.231033 0.290148 0.167676 -0.089343 2.376194 -0.541336 0.000114
1 -0.749866 2.136828 1.814839 -0.172699 -0.095814 -0.537378 -0.016045
2 -0.296142 2.309593 2.666028 0.333788 1.133909 0.940245 0.000037
2 0.059277 1.130730 0.791744 -0.082619 -0.521904 -1.093151 0.010994
2 0.348795 2.252542 2.084556 1.160965 0.695388 -0.834548 0.000169
2 -0.273294 1.382691 1.126239 -0.358834 -0.805807 0.662791 0.007665
2 -0.416733 1.922137 1.275164 -0.147536 1.706131 0.921973 0.000602
1 0.008761 2.549305 1.415878 0.776592 -1.018213 -0.805192 -0.008929
2 -0.155338 0.825710 0.827298 -0.131717 0.718498 -0.850957 0.013274
2 -0.418417 1.101675 1.829871 0.770674 -0.853770 -0.700503 0.002368
2 -0.692920 1.643338 2.001575 -1.083898 1.284316 0.252415 0.280120
2 -0.091721 2.859616 1.500368 -0.607829 -0.015708 1.834850 0.000480
2 -0.514448 1.526455 0.919210 -0.055616 -0.836677 0.142534 0.004484
2 0.050703 1.405109 1.828089 -0.840942 -0.137312 -0.360073 0.012856
2 0.072378 1.662212 1.840067 -0.027564 0.136873 -0.181556 0.149014
2 -0.120767 1.005823 1.094240 -1.418127 -0.274233 -0.887064 0.000623
2 0.287157 1.394491 1.069286 0.275044 -0.494756 -0.486348 0.001589
2 0.009309 0.385549 1.131341 -0.834644 -1.732022 -0.827147 0.001174
2 0.125470 2.739336 2.117328 1.105555 0.219752 0.227793 0.000091
2 0.025916 2.119752 1.756890 -0.132318 0.195064 0.958852 0.001706
2 -0.603626 1.931127 1.171025 0.612413 1.245690 0.713666 0.001370
2 0.009666 2.339953 1.096224 0.500533 0.414942 -1.146380 0.040753
2 0.074723 1.116429 1.087045 -0.182948 0.900632 -1.533320 0.051988
2 -0.414094 0.599169 2.520269 0.728818 0.692332 0.010604 0.001748
1 0.084901 1.572761 0.609877 1.167708 -1.153103 0.212402 -0.235395
1 -0.246989 2.048436 0.296425 1.261466 0.479170 -0.211558 -0.041611
2 -0.187311 2.188004 1.570706 0.946508 0.245951 0.401440 0.001302
2 0.126028 1.579380 1.383982 0.548674 -0.145224 0.960861 0.041176
2 -0.391036 1.185666 1.356999 0.555773 -0.436591 0.104890 0.000402
2 0.336240 0.785594 0.666158 0.021346 -0.016504 0.142114 0.158939
1 -0.477146 2.979517 1.921425 -0.351210 0.480470 -0.073319 -0.003008
2 0.268148 2.979525 2.487706 1.655960 1.544309 -0.589969 0.000214
1 -0.300688 2.286455 1.739237 -0.037662 -0.052097 0.058824 -0.014898
2 -0.568312 1.204896 2.119848 -0.936984 -0.449033 0.463382 0.000133
2 0.185738 2.505106 2.418629 0.989290 -1.026520 0.571689 0.008116
1 -0.230166 1.924575 1.115010 1.788475 0.025638 0.275224 0.126533
1 -0.278529 1.935558 0.634569 0.324485 -0.716812 -0.287996 0.008499
2 -0.332929 0.544285 0.786306 0.061436 -1.350014 -0.790659 0.014960
2 -0.681153 2.145376 2.468177 -0.313785 -0.544637 -0.630592 0.000036
2 -0.002620 3.040552 1.867201 0.328882 1.154567 -0.366881 0.927708
1 -0.766510 2.005484 1.311362 -0.749464 -1.362877 -0.590518 -0.015477
2 -0.729245 2.484431 2.296478 0.393075 0.031054 -0.802493 0.229553
1 0.221531 2.658373 0.669570 0.763058 0.764619 -1.092111 -0.004918
2 0.414536 2.508599 1.133814 0.240565 0.053380 -0.327468 0.001363
2 0.262341 2.427022 1.453315 0.182824 0.566069 -0.574700 0.024794
2 -0.290559 1.104821 2.574002 0.021265 -0.147205 -0.432701 0.398028
2 -0.161988 1.053060 3.115234 0.117923 0.635062 0.942764 0.001402
1 -0.167070 1.378846 0.544147 0.491571 0.288891 -0.498886 0.097719
2 -0.443178 0.591655 0.891380 -1.368975 -1.316734 -0.081373 0.015515
2 -0.550050 2.014400 1.756176 -0.502809 -0.908456 0.951679 0.000136
2 -0.135792 1.831261 0.311449 0.098719 0.173008 -0.297507 0.157875
2 -0.476293 0.798897 2.417244 0.767677 -0.421412 0.367918 0.003135
2 0.207057 2.221359 2.265478 -0.887530 0.609255 1.407490 0.000718
2 -0.427453 2.869066 2.764023 0.218957 -0.131306 1.715233 0.000708
2 -0.353935 2.703353 2.393307 -0.237721 -0.132052 -0.312600 0.000059
2 -0.061360 1.759900 1.457993 1.211469 0.814931 -0.558795 0.021980
2 -0.117902 2.245154 1.747856 -0.311604 -0.912946 -0.804174 0.004863
2 -0.050816 0.529248 1.654321 -0.004230 -0.401248 -1.042534 0.059270
2 -0.080659 2.601131 2.220713 0.282562 1.331229 0.589866 0.000114
2 -0.556807 1.923052 2.167642 -0.495396 0.739390 -0.757156 0.000055
2 0.014023 2.392201 2.824478 0.367669 0.303271 0.058366 0.307727
1 0.318296 1.823227 1.037214 1.244386 -0.637226 -0.555630 -0.003168
1 -0.731432 1.043622 0.984073 -0.670614 0.162781 0.600216 -0.002599
2 0.175574 1.542603 0.780756 0.980645 -0.113624 -0.346948 0.002198
2 -0.355929 1.044538 1.163991 -1.175957 1.067128 0.200309 0.000582
2 -0.697700 2.638964 0.686368 -0.351534 -0.021467 -1.791289 0.000141
1 -0.438440 2.437115 2.087798 -1.100797 -0.808522 0.120693 -0.054418
2 -0.184405 1.672558 1.410146 -0.199118 -0.735214 -0.370198 0.016230
1 -0.016718 2.376673 0.956786 0.262218 0.865917 -0.009490 0.037567
2 -0.002865 0.681177 2.001729 0.288330 -0.289553 -0.784970 0.004457
2 0.355642 1.874133 1.218189 0.332753 1.310974 -0.826056 0.070846
1 -0.739984 1.871079 1.887571 0.063046 -0.579333 2.540335 -0.230950
2 0.278914 2.886667 0.653550 0.810115 -0.020097 -0.821191 0.000651
2 -0.549371 0.940245 1.178822 -0.366140 -1.127771 0.607437 0.000325
2 -0.438801 1.169887 2.367712 -0.108993 0.985144 0.629315 0.236663
2 0.286146 2.452748 1.304621 0.840949 0.096990 0.273324 0.025538
2 0.125338 1.469579 1.481853 0.443922 -0.357049 -1.075841 0.053245
2 -0.676375 2.131288 1.132443 -0.036704 0.843973 0.960807 0.004365
2 -0.485420 2.578930 0.427011 -0.637937 0.687293 -0.066306 0.000038
1 -0.359125 1.791465 0.292179 -0.397600 -0.188682 -1.080337 -0.008825
2 -0.111872 1.232323 2.153830 0.700693 0.620942 0.972058 0.027281
2 0.203724 2.049535 0.392745 0.028097 0.602040 -0.793972 0.000026
1 0.304864 2.422412 2.542813 0.194361 1.566487 0.009908 -0.001803
2 -0.089040 1.372208 1.640166 -0.929577 0.640624 0.480187 0.000156
2 -0.654435 0.778713 2.259025 -0.979806 0.000859 -0.579772 0.006521
2 -0.771613 1.948432 2.774338 -1.465751 0.425303 -0.024075 0.000027
2 -0.516776 2.798056 1.784170 -0.888461 0.086299 1.448212 0.000271
2 -0.336701 2.947293 0.671074 0.095662 0.354412 -0.879967 0.012809
2 -0.008961 0.724176 2.189439 1.402598 1.440547 -1.104446 0.014068
2 -0.039533 2.156374 2.955251 0.002045 1.276369 0.993745 0.002111
2 -0.473528 2.464098 2.790475 -0.954311 0.778223 0.715843 0.000039
2 0.209287 2.729367 2.401674 -0.068642 0.106489 -1.445431 0.066191
2 -0.493398 2.982721 0.653671 0.031034 0.240274 -0.306752 0.035240
2 -0.465064 2.973578 0.956007 -0.267295 0.827703 -0.190361 0.073334
2 0.041637 1.764908 1.319582 -0.132148 0.524090 -0.279237 0.008808
2 -0.036418 2.967589 1.037026 -0.341685 0.741050 -0.076410 0.000410
2 0.290644 2.627545 2.346126 0.360181 -0.582858 0.113793 0.093927
1 -0.501938 1.124939 2.467889 0.086587 -0.003578 -0.381050 0.232143
2 -0.339765 1.261358 1.028064 0.180623 1.348953 -1.277555 0.010418
2 0.029517 1.658160 2.608989 0.361863 -0.799954 -1.258546 0.009846
2 -0.509051 2.527259 1.962424 0.840030 -0.617704 -0.263154 0.763278
2 -0.361296 1.123516 2.689211 0.123486 -0.804383 1.605964 0.102171
2 0.061334 1.025721 2.368629 0.729431 -1.006454 1.877742 0.000014
2 -0.121372 2.776486 1.946168 0.422457 -0.013895 -1.185578 0.000084
2 -0.382098 2.750250 1.145333 -0.270243 -0.128010 1.212028 0.000018
2 -0.212152 2.505712 1.184031 -0.820613 0.945080 0.468431 0.046735
2 0.330356 2.727244 1.280292 1.633022 0.095683 0.609062 0.005353
2 -0.081001 0.930794 2.833253 0.831584 -0.643709 1.863382 0.213312
1 -0.348877 0.834362 2.751088 -0.277868 -0.547080 1.223565 -0.652531
2 0.005927 1.321747 1.959880 1.571357 -0.213218 0.011192 0.017255
1 0.079954 2.835198 1.625872 1.047590 0.158150 -0.481128 -0.380323
2 -0.317235 1.842721 2.054645 0.533837 0.578834 -0.704338 0.015547
2 -0.096358 1.751040 2.046444 -0.605599 -1.085526 -0.537804 0.040786
2 -0.190078 0.744891 1.045398 0.133433 -0.118595 0.032052 1.677648
2 0.098104 1.093555 0.946136 0.449503 -0.140899 -1.769749 0.058664
1 -0.148249 0.954961 2.941890 0.061074 0.668203 -0.046475 0.162655
2 0.148484 1.572982 1.900671 1.176250 0.028916 -1.500462 0.143498
1 0.400919 1.727982 0.574239 0.047384 0.708513 -0.705412 -0.023005
1 -0.414776 2.183197 0.236694 0.164784 -0.722246 -0.826359 0.098579
2 -0.523657 1.431892 1.068017 -1.332816 -0.931476 -1.861078 0.005899
1 -0.627908 2.495238 2.420440 0.722519 -0.512236 -0.102303 0.014926
1 0.204328 2.639614 2.931882 1.005068 -0.772173 -0.732146 -0.016669
1 -0.493982 2.316533 1.583563 -0.637377 1.148453 0.894786 -0.018724
2 0.351491 2.724144 1.491671 1.163670 1.006641 0.280047 0.000662
1 -0.422103 3.116905 0.817725 -0.255916 0.391271 0.578345 0.000072
2 -0.079284 1.683617 1.917407 -1.230931 -0.567224 0.023236 0.046845
2 -0.101658 1.431220 1.322617 1.547034 -0.359649 0.568534 0.000101
2 -0.164857 1.093472 2.184047 0.157270 -1.326572 0.180967 0.027043
2 -0.380099 2.832172 1.460997 0.411188 0.880681 -0.533259 0.000015
2 0.011749 2.249679 2.351782 0.069690 -0.035702 -1.316294 0.000694
1 -0.558647 1.710134 2.468841 -1.584692 -0.233996 0.953543 0.000068
2 -0.063505 3.046913 1.962162 -0.063229 1.471595 -0.918686 0.947681
2 0.160036 1.597679 1.571229 0.492623 0.253167 1.297513 0.015912
2 -0.059797 1.687775 2.744555 0.036543 -0.439087 0.052427 0.009839
2 -0.286893 1.962748 2.164918 -0.274054 0.197265 -1.748131 0.009307
1 -0.597323 2.547849 2.033019 -0.192503 -0.668246 -0.778250 0.695619
2 -0.355016 0.645987 1.986759 0.315409 -0.615843 1.635050 0.000017
2 -0.328992 1.865195 1.048113 0.571586 1.211324 -0.647127 0.127199
1 -0.622257 0.800293 1.489192 0.805954 0.279510 -0.151176 0.003691
2 -0.610671 1.624805 0.270386 0.304500 -0.108610 -0.521681 0.000102
2 -0.210614 2.444063 2.985062 1.208142 0.499867 -0.349958 0.000319
2 -0.757152 2.326237 1.424562 -0.138607 0.267089 0.487813 0.000158
2 -0.380130 1.802806 1.899929 0.489091 -0.123700 2.260498 0.019513
2 -0.444106 1.658165 1.928829 0.934635 0.602556 -0.086823 0.013506
2 0.071524 0.986690 1.208672 0.593091 0.574479 1.070324 0.037228
2 -0.073374 0.778416 2.814525 0.102435 0.530542 -0.306265 0.023791
2 0.203329 0.929095 1.169185 -0.177434 -1.299991 -1.386761 0.034129
2 0.006582 1.919452 2.629930 -0.308483 0.051019 -0.864478 0.002781
1 -0.188066 3.026568 2.431813 -0.644457 -0.042793 0.549751 -0.002195
1 0.092949 2.425130 2.243733 -0.342772 0.077403 -1.759596 -0.000680
2 -0.579759 2.281304 1.125533 -1.091288 -1.647366 -0.261918 0.003809
1 0.116901 2.104787 1.282255 -0.503892 -0.607952 1.735866 0.062250
2 -0.153653 2.774813 2.533641 -0.233679 0.359089 -0.671748 0.000078
1 -0.294275 2.810199 2.909024 0.271242 -0.065026 -0.528334 -0.000039
2 -0.092170 2.787988 0.292620 1.450586 0.087401 -0.676628 0.088411
2 -0.657811 2.617825 2.549052 -0.321079 -0.591635 -1.237064 0.003432
1 -0.119998 1.206871 1.924003 1.454254 -0.900780 -0.164351 0.005333
2 0.365398 0.957727 2.737180 -0.365211 -1.281123 0.236907 0.001408
2 -0.069177 2.074546 2.692895 -0.695217 -1.015633 -1.814685 0.002778
2 0.266262 0.904919 0.575177 -0.146611 -0.454004 -0.214278 0.801505
2 -0.673814 0.540033 0.463661 0.080935 -0.602594 -0.322694 0.003949
2 -0.621266 1.178493 0.483478 -0.467048 -0.820282 -0.134449 0.000048
2 -0.079879 1.377449 0.440114 -0.388322 -0.505265 -0.045935 0.102205
2 0.145376 0.468972 0.808596 -0.371478 -1.146411 0.598036 0.000215
2 0.117632 1.733362 0.808060 -0.043240 0.518838 1.277682 0.000965
2 0.198876 2.571300 0.239528 -0.623209 0.230752 -0.501452 0.026316
2 -0.144857 0.820035 0.385157 -1.171321 0.965123 -0.067876 0.000833
2 0.237078 2.055535 0.664087 -0.408523 0.838752 -0.624818 0.000034
2 -0.096775 1.623700 2.308768 -1.152267 -0.198337 -0.021318 0.000014
2 0.349475 2.668379 2.487405 0.040732 -0.926514 0.199093 0.021740
2 -0.580703 0.458726 0.992517 0.579874 -0.870995 -0.627996 0.000476
1 0.163309 2.360036 0.668123 0.900075 0.259908 -2.067559 -0.007573
2 0.140873 3.089107 0.671628 -0.648646 -0.260639 -1.130730 0.001504
2 -0.364410 0.929254 1.785834 1.150891 -0.902538 -0.192879 0.006221
2 -0.212351 1.222091 0.642687 1.788304 -0.049399 0.540644 0.001885
2 -0.178420 0.591422 1.648870 1.775124 -0.037634 -0.403127 0.059270
2 -0.776983 0.896625 1.909305 -0.891931 1.194342 -1.833322 0.000057
2 0.123798 1.914877 1.388874 -0.794105 0.861917 0.404864 0.008543
1 -0.116189 0.757588 0.968342 -0.337309 0.298950 0.676263 1.689675
2 -0.779259 3.021004 1.604592 -1.085043 -0.174874 -0.638929 0.000242
2 -0.391376 2.036121 0.694561 -0.201587 0.545312 1.280501 0.011792
2 -0.311692 1.436201 0.660415 0.241054 0.542042 1.115630 0.001570
2 0.422610 0.985283 1.612085 1.112364 -0.339917 1.372000 0.000480
2 0.056679 2.978652 2.029591 -1.029820 0.070465 0.077971 0.025717
1 0.167713 0.663828 1.859238 -0.765092 -0.496361 0.691625 -0.000863
2 0.359294 0.935482 2.458217 -0.220597 0.682707 0.133373 0.006466
2 0.054807 2.227798 1.306820 -1.198414 -0.030972 -0.768203 0.070862
1 0.014426 2.529103 2.827859 -1.172735 -1.169582 -0.648060 0.071514
2 -0.293713 0.873971 0.667772 -0.057444 1.737466 0.380643 0.000483
1 -0.340371 0.779190 2.538012 0.488383 1.458423 -0.302645 -0.039789
2 -0.109341 2.510924 1.924485 -0.143133 -1.929168 0.109800 0.000042
2 0.238258 0.646454 2.605076 -0.974264 -0.356003 -0.024689 0.003032
2 -0.616569 1.441725 1.593178 0.519892 -0.045988 -0.744964 0.000008
2 -0.336081 1.207689 2.521774 1.525449 -0.366482 -1.092368 0.307332
2 -0.556154 2.188252 2.963598 0.711798 0.311504 -0.311688 0.004831
2 -0.224466 2.485876 1.327033 1.347419 1.580506 1.100094 0.046760
2 0.244048 2.363182 2.898142 -0.651424 0.329805 0.050713 0.001203
1 0.097075 2.764285 1.248345 0.130322 -1.776616 0.295410 0.002642
2 0.073930 0.925322 2.815107 0.633377 -0.044412 -0.985368 0.019792
2 0.301882 2.566487 3.084374 0.539516 -0.614687 0.112546 0.024825
2 -0.029061 2.598759 0.370816 -1.547720 1.401016 -1.354838 0.001065
2 -0.527094 0.868858 1.744982 0.996844 -1.892261 0.401645 0.004680
2 -0.567977 1.363998 0.752304 0.717769 -0.365912 0.925260 0.000329
1 -0.390242 0.959733 2.747882 2.129108 0.339500 0.137590 -0.622448
2 -0.602055 1.914647 0.426859 0.622991 -0.796502 0.525700 0.000714
1 -0.644946 1.792775 1.363903 0.138007 -0.130856 2.085229 -0.014822
2 -0.736078 1.877573 2.413584 -0.103112 1.707109 -0.751179 0.000239
2 -0.589960 2.893387 0.734944 0.604816 0.866787 -1.129349 0.252483
2 -0.753611 2.693035 1.944689 -0.277474 0.697273 -1.690497 0.002504
2 -0.712357 1.390217 2.165934 0.269393 0.149277 0.324594 0.001557
2 -0.358967 2.128207 0.473276 1.728268 -0.599949 0.175852 0.000462
2 -0.530944 2.926156 0.842331 0.783386 -0.301456 0.296672 0.304466
2 0.337145 2.151395 2.921755 0.666803 -0.200401 -0.748900 0.000327
2 -0.269431 2.791224 3.095404 0.243459 -1.006219 1.702647 0.003388
1 0.379283 0.748648 2.552204 0.002995 0.334164 -1.951854 0.003586
2 0.231935 0.773519 1.456489 -0.787056 1.020692 -0.447123 0.000009
1 0.285644 1.878420 1.339625 -0.752116 -1.378611 -0.051947 0.063191
2 0.343044 2.404868 0.847314 -0.353123 -0.972751 -0.831921 0.000054
2 -0.295994 2.776233 0.381639 2.204642 0.146844 -0.431656 0.000299
1 0.114495 1.570923 0.514055 -0.131892 -0.322738 0.663912 -0.967973
1 -0.482553 0.738172 0.732238 1.500379 -1.256164 0.408769 -0.008746
2 0.268591 1.051573 0.548239 -0.780080 0.756627 0.198716 0.049799
2 0.094732 2.921752 1.204455 -0.943163 -0.317588 -0.982699 0.011334
1 0.083350 2.975732 1.664011 0.478493 -0.791866 -0.235530 -0.419579
2 -0.009244 0.568182 2.146784 -2.536196 0.091252 -0.765833 0.016271
2 -0.452679 1.281916 1.167843 2.001071 -0.392363 -1.007082 0.005598
2 -0.687332 2.685010 0.262581 -0.366108 -1.072392 0.120908 0.000044
1 0.159412 1.664560 0.488101 0.170920 0.603877 1.949033 -1.064205
2 0.233218 1.514909 0.264561 -0.623467 -1.282686 0.218587 0.001647
1 -0.531796 1.522294 0.538813 1.446403 0.671042 1.741379 -0.002717
2 0.122377 2.451143 3.083555 -0.683311 -0.627039 -0.131011 0.001199
2 0.174557 2.116542 2.759691 -1.657066 0.654239 -0.138594 0.000256
2 0.358490 2.802551 2.965122 -0.496108 0.538553 -0.554496 0.011150
2 0.045736 2.328868 2.930560 0.729971 -1.673988 -0.975311 0.218630
2 0.369336 0.830233 1.120626 -0.534481 -1.062907 -0.488978 0.001091
2 0.289337 1.805707 2.261413 -1.212748 -1.312648 0.720608 0.000003
2 -0.771199 1.052749 1.534905 -0.158476 -0.019571 0.032349 0.005011
2 -0.698043 0.806517 1.651557 0.513785 0.940694 -0.516592 0.039431
2 -0.822366 2.969343 2.170281 -0.573135 -1.154132 0.411213 0.000007
1 -0.698150 2.401722 0.801851 0.644915 -0.593285 0.506044 -0.001222
2 -0.754550 1.774963 1.112873 -0.816275 -1.200822 0.475319 0.001050
2 0.293613 2.719820 3.090849 0.997100 1.824834 -0.000195 0.034715
2 -0.410690 2.094073 2.992080 0.779759 -0.194044 -1.086257 0.004927
2 -0.208696 0.955201 0.242105 0.472142 -0.795979 0.386807 0.001083
2 -0.541367 0.908620 0.272220 -0.402711 -1.233119 1.323361 0.000218
2 -0.724221 1.525362 2.027698 0.419601 0.797203 0.250213 0.281072
2 -0.753436 2.851897 1.750440 0.280332 0.330078 -0.491294 0.000412
2 -0.747739 1.887244 1.505380 0.707031 -0.378332 -0.323515 0.033055
2 -0.627186 0.503115 2.047648 1.733238 -0.706322 -0.687488 0.000030
1 -0.523676 3.109997 3.038322 0.996407 -0.117434 0.622092 -0.000986
2 0.314221 0.956863 0.666031 -0.910181 0.950870 -0.145169 0.762049
2 0.428212 1.059368 1.410595 -0.057212 -0.759691 0.069623 0.028287
2 0.425740 1.039560 2.338260 -0.209606 -0.293033 -2.034988 0.005909
1 0.374228 0.584673 0.686002 -0.522858 0.232237 -1.122521 -0.006968
1 0.376271 0.755495 0.368292 -0.526103 0.908670 -0.559595 -0.137841
2 0.320180 1.565170 1.152663 -1.834478 1.034781 -0.019138 1.482471
1 0.136340 0.487799 3.039856 -0.738151 0.008572 -0.875916 -0.003764
1 -0.535955 0.468468 0.691194 1.565084 -0.485506 1.094221 -0.007077
1 -0.126714 0.435757 0.254502 0.042696 -0.760252 -0.346138 0.055093
2 -0.723935 0.491096 0.627513 -0.348456 -0.247965 1.371881 0.005176
2 0.067268 0.529241 0.331925 -0.355500 0.233882 1.242165 0.000262
2 -0.491371 0.477845 2.349961 -1.204263 -0.115784 1.172203 0.000759
2 -0.117253 0.514359 2.303717 0.665539 -0.472899 0.197097 0.003803
2 0.328888 0.581843 2.134798 -0.719103 0.747867 0.037168 0.000015
2 0.394563 0.820677 0.553072 -0.000575 0.321584 -1.382199 0.166933
2 -0.761507 1.508867 1.337554 0.359630 0.600325 1.000131 0.000718
2 -0.783016 0.891327 2.253933 0.205207 0.995414 0.155450 0.007912
2 -0.773379 2.306304 0.457888 0.436608 -1.208601 -0.248459 0.000215
2 -0.603682 3.033419 1.279323 -1.845472 -1.540487 -0.537344 0.000003
2 0.367634 2.485267 2.351717 -1.598488 1.492671 0.095665 0.014466
2 0.383487 1.626861 1.089515 -0.706854 -0.817752 -0.209785 1.481430
2 -0.790280 1.304137 0.783937 1.021462 0.136178 -0.226997 0.003729
2 -0.807612 1.105402 0.651873 0.374074 -0.394221 -1.042559 0.000746
2 -0.778687 0.895941 2.578568 0.571047 -1.039687 -1.904938 0.000014
2 -0.804577 1.915014 0.465175 0.802241 0.358829 0.380875 0.001142
2 -0.776369 2.825118 0.827478 0.547616 0.554372 0.204784 0.000624
1 -0.815770 1.734792 1.850215 0.277634 1.101527 0.658174 -0.221884
2 0.427273 3.090027 0.736907 -0.113203 -0.598717 -0.322243 0.012536
2 0.402183 0.384510 3.051065 -1.029597 -0.103636 -1.515504 0.002246
2 -0.663290 0.299409 0.745902 -0.888830 -0.038355 0.094299 0.608284
2 0.139646 0.323355 0.997350 0.091817 -0.221055 -0.577607 0.001799
2 -0.143225 0.403982 0.392652 0.509331 1.043755 0.054154 0.056146
2 -0.378276 0.281619 1.220262 1.170969 -1.061971 -0.974560 0.000017
2 0.327577 0.291274 0.801911 -1.756673 0.118413 0.432821 0.001408
2 0.171089 0.366712 1.876689 0.602572 0.160268 -0.763096 0.002373
2 -0.582973 0.378597 2.552945 -0.901741 0.244566 0.850962 0.000451
2 0.334630 0.276110 1.877375 1.309443 -0.404109 0.778433 0.002238
2 -0.231498 0.359723 2.397177 -0.078125 -0.935205 0.005340 0.003092
2 -0.332862 0.401361 2.796249 0.857265 -0.678851 -0.706706 0.000164
1 -0.341751 0.315429 2.249067 -0.121667 -0.263965 -0.333136 -0.190047
2 0.218721 0.386006 2.801235 0.639405 0.522745 0.045018 0.001561
2 -0.436055 0.436294 1.535430 -0.329182 0.784611 -0.396453 0.000244
2 -0.295968 0.519062 2.249457 -1.135335 1.543489 0.923278 0.003296
2 -0.785114 0.375670 2.739046 -0.229936 0.122231 -0.446931 0.010087
1 -0.784008 0.322786 2.467708 -1.080863 -0.407795 0.719637 0.001884
1 0.404531 1.309529 1.515294 -1.132122 0.567604 -0.274665 -0.001631
2 0.440660 1.261018 0.854130 -0.123647 0.655418 -0.148339 0.000130
2 -0.804692 1.428771 0.244710 0.998242 0.233286 0.518735 0.010729
2 -0.656925 0.264977 0.857559 0.042036 0.143719 0.468986 0.606871
2 -0.289414 0.259803 0.539871 0.361244 0.587981 -0.169470 0.000357
2 0.249995 0.261438 2.657603 0.422814 0.017448 1.794194 0.001543
2 -0.291842 0.283629 2.582197 0.795219 0.985664 -0.408737 0.000702
2 0.438559 2.797921 2.059384 -0.267915 -0.202048 0.699996 0.000083
2 -0.037183 3.111433 0.593357 -0.125422 -0.679810 -0.121872 0.001266
2 1.443475 -2.632572 -0.385697 -0.093220 -0.037792 0.505513 0.003516
1 0.467728 -2.163832 -0.650696 -0.558071 0.459818 0.060189 -0.117651
1 0.541721 -2.666825 1.406689 -1.565013 0.495163 0.741941 -7.027763
2 1.839685 -2.407092 -0.711890 0.684241 -0.017795 0.652389 0.000216
2 0.861841 -2.818771 -0.918341 0.269117 0.361007 0.038165 0.000903
1 0.487254 -2.529867 1.172647 -0.761389 -1.222404 -0.559666 -4.468778
2 1.731132 -2.298264 -1.445683 -0.542576 0.567880 0.387819 0.006316
2 1.853284 -2.903475 1.194139 0.296186 0.684766 0.868083 0.000089
2 0.926805 -2.590444 -0.561738 -0.768652 0.241214 -0.387892 0.000390
2 1.319360 -2.353534 -1.634959 -0.849745 0.394016 0.452782 0.000168
2 0.714497 -2.543070 -2.431444 -1.026029 1.032620 0.875225 0.120781
2 0.772150 -2.973820 1.269188 0.446606 -0.478662 -0.012997 0.032533
1 0.560293 -2.987064 1.471859 -0.407400 -1.329665 -0.276057 -5.262814
1 1.749101 -2.786593 -1.474512 0.468750 -0.873111 0.479791 -0.025545
1 0.679023 -3.022536 1.523426 -0.494852 0.638732 0.297824 -3.274941
2 0.459752 -2.888098 -2.805519 -1.174079 -1.762049 0.487517 0.153267
2 1.388402 -2.433842 -2.354587 -0.330068 -0.069831 -1.029591 0.000768
2 0.915170 -2.441591 -0.033072 -0.444875 0.090965 -0.605535 0.001914
2 0.662254 -2.809220 -0.881069 0.253235 0.035617 1.054603 0.003006
1 0.605351 -2.246573 -0.579073 -0.538076 0.699645 1.484598 -0.131182
2 1.377835 -2.497633 0.358243 -0.297436 0.539601 0.885789 0.000283
2 2.132038 -2.610223 -1.228460 1.409154 0.073802 -0.234067 0.129003
2 1.541231 -3.065484 -1.588290 -0.079096 -0.874387 0.443664 0.100373
2 2.079380 -2.478185 -0.776489 0.252780 0.034868 -0.342187 0.000323
1 0.737759 -2.624748 -0.745157 -0.704179 0.092654 0.878906 0.004983
2 0.923434 -2.266921 0.577888 -0.117242 -0.495189 -0.009391 0.038221
2 1.321610 -2.196091 0.332895 0.565665 0.797403 0.295136 0.000012
2 1.621424 -2.453211 -0.641358 0.555593 0.736910 1.216001 0.000155
2 2.002227 -2.851991 0.984262 -0.174375 -0.397039 1.682632 0.000047
2 0.909703 -2.347213 -1.445589 -0.418360 0.309572 -0.463879 0.000265
2 1.098777 -2.331845 1.449543 -1.228000 -0.177042 0.500524 0.013591
2 1.984875 -2.534200 0.477107 0.612135 -0.440403 0.541019 0.000117
2 1.277549 -2.629181 -0.454761 0.669165 -1.546484 -1.919999 0.003553
2 1.053801 -2.344758 0.157821 0.277539 0.277035 1.877432 0.000149
2 0.647993 -3.034273 -0.964931 0.015207 -0.505891 -0.002780 0.000513
1 0.584632 -2.772259 1.423683 -0.589893 1.059778 1.509084 -7.720177
1 0.577246 -2.382917 1.414117 1.783732 -0.453811 0.587154 -10.278881
1 0.693994 -2.512426 1.516764 -0.539156 -1.658669 -0.042818 -9.980260
1 0.540680 -2.504667 1.378836 0.137579 0.449092 -0.098753 -10.645448
1 0.596988 -2.460164 1.277654 0.753314 0.151419 -0.783913 -6.680091
2 1.814463 -2.606473 -0.219839 0.691040 -0.353344 -0.550610 0.000009
2 0.789127 -2.323461 0.556047 -0.025025 0.826584 0.643884 0.038238
2 1.128677 -3.016850 -1.444369 -1.727970 -0.381593 -0.202463 1.129877
1 1.566210 -2.533311 -1.637780 1.935816 -0.652265 1.294176 0.068776
2 1.161802 -2.915953 -1.045388 1.449523 1.113014 -0.968945 0.000377
2 2.154238 -3.084271 0.231393 0.905887 -0.441213 0.746656 0.000938
2 1.950405 -2.614470 -2.604667 1.106742 0.250022 0.034885 0.005168
2 1.205360 -2.789539 0.711818 0.336304 0.262721 0.646156 0.001603
1 0.834533 -2.197370 -1.000518 0.861076 0.772565 -0.492168 -0.000529
2 0.899991 -3.050202 -0.724553 0.516119 -0.329181 1.125553 0.000055
1 0.634989 -2.843086 1.558633 -1.039449 -0.982974 1.248057 -7.522716
2 1.797887 -3.091048 -1.799578 0.635549 -0.542911 0.646565 0.002589
2 0.598767 -2.465170 -1.485602 -0.769532 -0.078822 1.043641 0.004556
2 1.145261 -2.852938 -0.517249 0.440927 0.407119 0.136898 0.000457
2 0.733246 -2.399396 0.900727 -0.341375 0.356672 -0.885570 0.491342
2 1.676005 -2.890711 0.696930 -0.971636 -0.642844 0.058024 0.077301
2 1.228315 -2.672935 -2.098490 -0.515271 -0.384962 0.083060 0.000142
2 2.142132 -3.042447 -2.865279 1.163562 -0.170005 0.387192 0.008978
2 1.120400 -2.918364 0.503999 -0.904883 -0.095334 -0.537893 0.000776
2 1.693946 -2.245797 -2.677647 -0.380310 0.289981 -0.389616 0.164280
1 0.724703 -2.337157 1.425342 0.521840 -0.026285 -0.287867 -9.169228
1 0.648367 -2.260148 1.226083 0.164025 -0.835909 -0.986678 -9.349402
2 1.051312 -2.898161 1.444837 -0.286047 0.161954 0.050922 0.000218
2 0.918465 -2.530666 0.871365 0.088706 0.692519 0.799673 0.002055
2 1.047039 -2.451834 -3.038918 -0.329550 0.056829 -0.260720 0.000126
2 0.950515 -2.727118 0.240361 -0.534506 0.363187 0.665300 0.000183
2 1.891933 -2.726193 1.385181 1.240802 0.064059 0.875736 0.002741
1 0.645969 -2.458660 1.132389 -0.349458 -0.381801 0.658543 -2.308670
2 1.418623 -2.174962 0.903284 0.458968 0.105099 0.419823 0.000066
1 0.512499 -2.264944 1.203618 0.238389 0.274192 -0.689952 -10.320089
2 1.813659 -2.744164 -2.059493 -0.253591 -0.207300 0.914805 0.069839
2 1.188828 -2.323783 -1.928576 -0.936544 0.306611 0.281269 0.002020
2 2.039559 -2.656061 -1.797368 0.344845 -0.734945 0.028986 0.002194
1 0.636259 -2.288104 1.455640 1.107961 -0.243379 1.187056 -10.819703
2 2.051298 -2.325106 1.391148 0.530435 -0.768450 -0.386244 0.000608
2 0.513585 -2.761780 -0.989155 -0.119174 0.022864 -0.297902 0.409415
1 0.700158 -2.182159 1.156154 0.799010 1.637005 0.025039 -6.568579
2 1.244540 -2.233073 -0.196946 0.603490 0.767092 0.258316 0.071719
1 2.157504 -2.836424 -2.554890 0.770669 -0.657570 0.485091 0.012308
2 1.618495 -2.731724 -2.016950 -0.389605 -0.681578 -0.136652 0.001069
2 1.832255 -2.507996 0.665949 0.329394 0.630069 -0.396300 0.000095
1 0.652222 -2.290989 1.082551 -0.397737 0.995500 0.640798 -4.624350
1 0.684249 -2.994070 0.304189 -0.085497 -1.065578 -0.827790 0.001621
1 0.600719 -2.212733 1.309003 -0.328479 -0.436214 1.158755 -10.301848
1 0.881686 -2.225689 -0.001124 0.517035 0.484579 0.544863 0.001021
2 1.104155 -2.737185 -0.771928 0.415334 0.320143 -0.819502 0.000048
2 0.670282 -2.818900 -2.111897 0.496169 -0.489173 -1.832231 0.000034
2 0.752567 -2.529265 -0.288649 0.271850 0.683566 -1.264446 0.000026
1 2.091922 -2.516457 -1.682891 0.828053 -0.552359 -2.016170 0.011789
2 1.786675 -2.952498 -0.516328 0.291124 -0.931659 0.087861 0.000054
2 1.433376 -2.981975 1.146597 2.044152 -1.456259 -0.635310 0.347460
2 1.858619 -2.665188 -1.567293 0.931769 1.126166 1.876244 0.002899
1 1.343008 -2.998379 -2.314646 0.059437 -0.327248 0.175900 0.003206
1 0.749151 -2.241698 1.373139 -1.391289 0.004956 -0.529240 -8.583687
1 0.786988 -2.401557 1.359830 0.397368 0.419244 -0.797217 -4.653149
1 0.668949 -2.484418 1.355558 1.160637 -0.049540 -0.513514 -4.729494
1 0.847851 -2.552300 1.285531 0.113036 0.598135 -0.856252 -0.416911
1 0.556126 -2.325839 1.516482 1.168802 0.682760 0.774268 -11.660398
1 0.592321 -2.476487 1.471642 -0.715787 1.505941 -1.648269 -10.884195
1 0.751336 -2.195824 1.279044 0.382740 -0.529652 0.217505 -7.429089
1 0.723595 -2.307273 1.296478 0.234380 -0.252125 0.107643 -6.629444
1 0.665028 -2.165319 1.399594 -0.435976 -1.053616 -0.566715 -11.572788
2 1.873194 -2.213143 1.403934 -0.145291 0.840443 -0.896413 0.002847
1 0.894860 -2.910165 0.897437 -0.049705 -1.050163 -0.207851 0.015400
2 1.488114 -2.856512 0.529171 -0.580408 0.284347 -1.315562 0.396611
1 1.096927 -3.062441 -1.667002 0.722449 -1.068669 0.718285 0.052172
2 0.517838 -2.662937 1.037782 -0.813100 0.616513 0.161101 0.003551
1 0.514326 -2.572229 1.288203 0.261543 -0.919675 -0.945853 -7.002334
2 1.960582 -2.751122 -1.412510 1.182919 1.861527 1.081274 0.001133
2 1.679262 -2.628228 -2.550400 -0.406654 -0.416063 0.360193 0.009152
1 1.698338 -2.991874 -1.580470 -0.179380 -1.797214 -0.700783 -0.557190
2 0.626476 -2.795639 -1.377769 1.223768 -0.632297 -1.239836 0.000030
2 1.456118 -2.647950 0.522736 -0.973715 0.453336 0.157053 0.002025
2 1.378238 -2.604594 0.039981 -0.539129 0.699311 -0.339810 0.000004
1 0.762382 -2.611256 1.503018 0.875122 -0.380205 0.288204 -5.687748
2 1.628037 -2.616138 -2.708597 -1.366877 -0.594342 -0.807207 0.009643
2 1.266115 -2.465091 0.563612 1.006447 -0.497433 0.977680 0.001577
2 1.718949 -2.658301 -1.236159 -0.142718 0.702319 0.049205 0.000090
1 1.620844 -3.017882 -1.689330 -0.174894 -1.151774 -1.229187 -0.665436
2 1.646074 -2.272433 1.066439 -0.851498 0.368257 0.131999 0.000039
2 1.134870 -2.759449 0.375137 -1.597783 -0.536654 0.135746 0.000903
2 1.298025 -2.929919 -1.397260 -0.224032 0.541673 -0.913048 0.001558
2 1.625529 -2.631573 -1.473709 -0.670534 -0.521223 1.044093 0.003455
1 0.450008 -2.362223 -1.045672 -0.527805 0.394776 -0.679009 -0.025151
2 1.063929 -3.022257 -1.534516 0.103257 -0.007893 -0.384641 1.186301
2 0.990392 -2.192553 -1.711732 -1.527192 0.151457 1.191284 0.002533
2 1.528693 -2.475940 -1.406168 0.025448 -0.566824 1.289199 0.001455
1 1.832796 -2.368760 -1.897770 -0.098368 0.927292 0.041750 1.444539
2 1.043036 -2.476360 -0.340473 -1.168553 -0.531862 0.674241 0.002243
2 0.740795 -3.016422 -2.285563 -0.314299 -1.670021 2.101246 0.039547
2 0.858377 -2.784079 -0.638827 0.506444 -1.143442 -0.838012 0.000598
1 0.754551 -2.530829 1.046579 0.984061 0.164730 -0.435270 -0.358532
2 0.940361 -2.907781 1.047938 -0.164419 -1.329530 0.643069 0.021424
2 1.463374 -2.805792 0.636492 2.163344 -0.281574 -0.949210 0.397555
2 1.404167 -2.775428 -2.359266 1.738275 0.260060 -0.248479 0.000170
2 0.878245 -2.563446 -1.332109 0.848389 -0.470362 0.825481 0.000151
2 1.030348 -2.805031 0.791026 -0.179620 -1.073945 0.723061 0.002496
1 1.899427 -2.973779 -1.068142 0.858624 -1.119497 1.203541 -0.006292
2 1.700825 -2.474488 0.187651 -0.861132 -0.588119 0.616075 0.000003
2 1.105266 -2.420600 0.464759 1.385899 -0.000311 0.695950 0.001461
2 1.106304 -2.992737 1.005227 0.285452 -1.275306 1.313969 0.018697
1 0.584157 -3.081124 1.504321 -1.034971 -0.380740 0.100318 -3.474883
1 0.654860 -2.317502 1.559315 -0.789650 0.689359 0.583069 -10.997540
1 0.685672 -2.766123 1.479408 -2.162108 -1.089120 -0.378771 -6.531166
1 0.553279 -2.769140 1.538490 0.018933 0.201932 -0.414981 -10.950525
1 0.551398 -2.903242 1.553129 0.183215 0.636611 -0.409653 -8.208074
1 0.508621 -2.436539 1.556178 -0.374608 -0.418991 0.191517 -10.983908
1 0.761199 -2.218954 1.574782 1.315051 1.010777 0.527756 -10.820074
1 0.742244 -2.222884 1.471780 0.618264 0.410840 0.861220 -9.782503
1 0.846341 -2.261438 1.500268 -1.048224 1.995122 -0.137571 -10.348248
1 0.701849 -2.404704 1.516335 0.008669 -0.236329 0.285394 -10.313621
1 0.796236 -2.498144 1.512265 0.059463 1.638205 -1.453488 -6.646532
1 0.572604 -2.583772 1.450886 -1.238163 0.867745 0.971305 -9.079412
2 0.736557 -2.944342 -2.480391 -1.076045 0.560657 0.267670 0.001437
2 0.676076 -2.295289 -2.527254 -0.027847 1.867488 0.367344 0.000784
2 1.042048 -2.847815 -2.414765 1.120561 -0.058919 -2.216658 0.003690
1 0.482684 -2.747169 1.446448 -0.783073 0.091355 -0.351512 -10.666531
2 1.471434 -2.629166 -1.062175 1.573529 -1.072876 0.637605 0.000008
2 1.951872 -2.906628 0.387372 -0.246617 -0.965720 0.460310 0.000036
2 2.048423 -2.524992 -1.386818 -2.099281 1.522236 -1.282397 0.184001
2 0.820049 -3.004785 0.160676 0.797083 -0.029210 1.443059 0.001156
2 1.855636 -2.619477 -2.750904 -0.306535 -0.833032 -0.224384 0.005561
1 0.756698 -2.313983 1.521789 -0.042163 -0.185983 0.808337 -9.937069
2 1.747043 -3.098704 1.402246 -0.991936 -0.336635 -0.609303 1.044744
2 1.026191 -2.609093 -2.529106 1.127660 -0.510490 -0.927915 0.000088
2 0.691754 -2.790341 -2.611490 -0.946828 1.286438 -0.982971 0.000660
2 1.298465 -3.060098 -1.741732 0.906402 0.265021 -1.075548 0.000732
1 0.680324 -2.669719 1.420324 0.240531 1.240287 -0.200009 -5.509899
2 1.094381 -2.355672 -1.764400 1.149543 1.302153 1.501741 0.010649
2 1.985205 -2.721559 -0.730946 -0.359438 -0.617319 -0.597077 0.000043
1 0.586473 -2.210372 1.140780 0.259486 -0.376279 0.459373 -11.262176
1 0.487762 -2.236184 1.504981 -1.178644 0.258542 0.358964 -13.910231
2 1.580645 -2.424245 -1.723300 0.043690 -0.443926 0.851901 0.074684
2 0.741995 -2.436441 0.787823 0.946351 -0.737369 -0.646473 0.599413
1 0.897636 -2.437122 -1.973907 0.197059 -0.524226 0.394426 0.000150
1 0.878897 -2.194189 1.412843 2.288835 1.444434 0.592908 -8.900513
2 2.037408 -2.245267 -2.557855 1.376366 -0.142645 -0.774274 0.008398
1 0.806345 -2.150724 1.497222 0.445900 1.040332 -0.823527 -10.268167
2 1.045952 -2.469145 -1.650732 0.852022 -0.466677 -0.017962 0.008105
2 0.727519 -2.521899 -0.885068 -0.839275 -0.652588 2.135509 0.005243
2 1.428237 -2.548421 -2.851768 -0.861932 1.290992 0.021529 0.004496
2 0.891247 -2.789114 -2.336165 1.931834 -1.154691 -0.716853 0.003581
2 0.935456 -2.427209 -2.224316 -0.282535 1.655390 -1.704759 0.000514
1 0.595823 -2.686790 1.489896 0.026873 -0.452911 0.019213 -9.618214
1 0.876299 -2.378769 1.488765 0.361501 0.878606 -0.693862 -6.113451
1 0.905529 -2.468902 1.556040 0.457738 1.074295 -0.108799 -5.532838
2 1.230683 -2.966583 1.568738 0.202830 -0.189375 0.021336 0.000284
1 0.941237 -2.222474 1.535538 -0.321372 -1.489878 -1.581489 -7.647889
1 0.851724 -2.310147 1.392804 -0.185711 0.412236 -1.201579 -6.684047
2 1.644192 -2.888215 0.850290 -0.919086 -0.131728 -1.878255 0.018360
2 0.985030 -2.370597 -0.197714 1.067139 -0.594080 0.947362 0.003814
2 1.126122 -2.959944 -0.064873 0.339203 -2.157143 0.043189 0.000057
2 0.632465 -2.498666 -2.527520 -0.388630 1.395953 0.275993 0.121881
2 0.556782 -2.909589 0.157291 0.272070 0.285142 -1.631001 0.000501
1 0.600523 -2.211465 1.025910 -0.026645 0.923363 -0.241189 -6.131180
2 0.958725 -2.733336 -1.826750 -0.422564 -0.298299 1.837270 0.000011
1 0.476575 -2.201753 1.109132 -1.224868 -1.028153 -1.211903 -8.241222
1 1.792172 -2.902108 0.615810 0.316159 0.665562 -1.367898 0.058967
1 0.598567 -2.193611 1.500299 -0.225898 0.540159 0.890023 -11.822920
1 1.578243 -2.363717 -0.128561 0.321921 -0.648384 0.625959 0.000007
2 1.111423 -2.358897 -0.676925 0.668481 -1.538780 1.419839 0.000105
2 0.817714 -2.250300 0.194181 -1.000298 -0.447322 -0.725022 0.001106
2 1.253936 -2.288424 1.377427 -0.059619 -0.064707 -0.565535 0.005199
2 0.778672 -2.919297 0.547291 -0.708138 0.740727 0.724248 0.000058
2 0.506641 -2.584717 -2.396102 -0.346153 0.069694 -0.751496 0.242011
2 0.784962 -2.894804 -1.624030 0.207962 0.668329 0.551369 0.000025
1 1.973680 -2.387371 -0.953741 -1.340820 -0.229460 -0.319595 -0.001044
1 1.675846 -2.895085 -0.787957 -1.428898 0.357902 0.523552 0.003318
2 1.957530 -2.766140 -0.428875 0.365412 -2.053331 -0.497229 0.000044
2 1.711028 -2.779937 -2.801061 0.319246 0.057820 0.674468 0.001588
2 1.578587 -2.350109 -2.814643 0.706322 0.338216 0.978194 0.010638
2 1.487377 -2.552330 -2.491325 0.056350 0.523296 2.121536 0.001151
2 0.946279 -3.062379 1.153602 -0.848808 0.173672 -1.249950 0.003049
2 1.318419 -2.432115 -2.060914 -1.820753 -1.587063 0.401291 0.000472
2 2.089170 -2.383774 -2.636128 0.143519 0.439960 0.874157 0.008457
2 1.424166 -2.896778 1.234298 -0.354558 1.091540 0.370260 0.346440
2 0.796118 -2.670792 -1.121504 0.722329 -1.164700 1.983750 0.000133
1 0.600388 -2.327879 1.293274 -0.353867 -1.463496 1.566649 -8.887936
2 1.596130 -2.743963 -0.751474 0.355856 1.295746 0.107015 0.004953
2 1.420506 -2.694605 -2.950357 -2.506544 0.192359 -0.389283 0.004405
1 0.519765 -2.326533 0.404474 -0.750053 -0.808422 -0.507985 0.000023
2 1.865891 -2.737274 -2.189557 -0.353904 2.675840 -0.204504 0.088149
2 1.694711 -2.894745 0.226588 -1.680200 -0.800198 0.377741 0.000011
1 0.526360 -2.875737 1.433240 -0.347943 -0.064430 -0.066188 -6.576055
1 0.519288 -2.346302 1.609796 0.984786 1.703362 0.771758 -10.843432
1 1.024834 -2.464817 1.020197 0.256525 1.050359 -1.952101 -0.014283
2 1.983787 -2.176340 0.966778 -0.202662 0.942848 -1.528231 0.000469
1 0.513884 -2.624642 1.591253 0.280549 2.597620 -0.094372 -11.188422
1 0.534745 -2.269506 1.405576 -0.198243 -0.552026 1.008078 -11.301041
2 0.660160 -2.213341 -0.270096 0.900463 0.338815 0.306615 0.000012
2 1.077902 -2.600254 -2.274575 0.903088 -2.053459 0.083333 0.000363
2 1.695050 -3.086694 -0.051457 -1.089303 0.155717 0.756441 0.000189
2 1.604971 -2.943992 -2.135674 0.579963 0.781165 0.054488 0.000126
1 0.489000 -3.057281 1.565684 -0.172146 0.571613 -1.404081 -6.221994
1 1.512518 -2.237146 -1.539622 -0.891194 -0.564551 -1.020404 -0.003679
2 1.480944 -3.021755 0.001352 1.049445 0.627288 -0.150871 0.083342
2 1.887197 -2.406740 -1.984052 -0.863955 -0.045168 0.869254 1.447035
2 1.321565 -2.506916 1.419922 -0.675273 1.041618 -0.851665 0.000176
1 0.460565 -2.623552 1.463106 1.083229 0.610586 -1.048727 -11.058392
2 1.776112 -2.977646 -2.787696 -0.102834 0.532002 1.663025 0.000598
1 1.484044 -2.213835 -2.287151 0.003610 -0.158073 -0.980616 0.002045
2 1.236870 -3.009347 1.106981 0.250856 0.256487 0.634316 0.016878
2 0.578570 -2.798293 -1.808306 0.324216 -0.051442 0.197653 0.000014
2 0.613573 -2.448330 0.748324 -0.206124 -0.793391 -0.636543 0.111394
2 1.717293 -2.261497 -2.805122 -0.977149 -0.314897 1.739518 0.173788
1 0.609022 -2.424206 1.562459 1.162112 -1.338755 -0.783767 -11.821839
1 0.592040 -2.546055 1.549569 -1.017029 -0.913530 0.649165 -11.458800
2 1.675067 -2.410226 1.434592 0.898800 -1.263653 -0.836326 0.000035
1 1.097812 -2.273418 1.613899 -0.588080 -1.017837 1.297995 -4.937232
1 1.014702 -2.164140 1.466855 0.079010 1.610187 1.040303 -4.673699
1 0.549880 -2.304303 1.095063 0.650129 -1.645807 1.289185 -7.124244
2 1.701787 -2.232700 0.605443 0.800000 -1.145028 -0.225922 0.005496
1 1.725485 -3.120996 -1.624991 -0.258619 0.056294 -0.981291 -0.557922
1 0.465905 -2.701365 1.261571 -0.624235 -0.041240 0.651320 -5.037740
2 1.863569 -2.889950 -2.220636 -0.800847 0.524566 0.395688 0.020945
2 1.033520 -3.044757 0.862881 -0.672422 0.470994 -0.601336 0.009229
1 0.492216 -2.509910 1.477566 -0.245339 0.739326 -0.217608 -12.414647
1 0.590264 -2.374597 1.190408 0.427193 -0.355362 -0.204655 -7.303473
2 0.613535 -3.014240 -3.044403 0.359143 -0.596183 0.725539 0.061198
2 1.884099 -2.252265 -2.352782 -0.488561 -1.505677 0.004621 0.001477
2 2.006513 -2.826828 0.678988 -1.468236 0.282461 -0.608976 0.000153
2 2.111882 -2.204591 -0.879929 0.073728 2.184585 -0.363438 0.033368
2 2.014828 -2.904424 -2.349986 -1.255852 1.549445 0.268572 0.180246
2 2.086726 -2.375792 -0.019255 -0.772160 2.841914 -0.379270 0.000005
2 1.067923 -3.102817 -0.988438 0.503876 -0.574771 0.102896 0.000400
2 2.036831 -3.075078 -2.990011 0.715115 0.452640 -0.125570 0.010274
2 1.941974 -2.669283 1.552679 0.797026 0.557542 -0.509112 0.018231
1 0.673487 -2.627521 1.553883 -0.515862 0.104978 -0.108674 -9.921255
1 0.759451 -2.471710 1.613484 0.824857 0.134393 -0.132775 -10.582687
1 0.820171 -2.392000 1.603327 -0.852390 -0.312498 0.278999 -9.783050
2 1.048841 -3.007916 -2.583830 0.869656 1.288125 0.025006 0.000165
2 2.101864 -2.926840 -2.212808 -0.760105 -0.132887 -0.938461 0.010773
2 2.004633 -3.007558 -2.428806 -1.258957 0.911810 0.137401 0.174945
2 0.573650 -2.329550 -2.735703 1.884281 1.960178 -0.179568 0.004393
1 0.545464 -2.242432 1.614025 1.524892 -0.587896 -0.066462 -10.926847
1 0.750065 -2.777811 1.574779 -0.296431 0.577547 -1.623080 -5.211781
2 1.756109 -3.059750 1.605908 0.209484 0.552393 -0.635931 0.000967
1 2.040673 -2.946138 1.482881 -1.088796 -0.385588 -2.199011 0.000062
2 1.129325 -3.050659 -0.433782 0.993980 1.077040 -1.644605 0.000752
1 0.481719 -2.355488 1.249583 0.514426 1.437091 0.568294 -9.622709
1 0.465818 -2.852208 1.610993 -0.653749 0.189663 -0.179472 -11.763754
2 0.456337 -2.464063 -0.074662 0.065441 -1.480134 0.950645 0.000353
1 0.474825 -2.252021 1.318370 0.318657 1.364011 -0.441905 -11.142494
1 0.449593 -2.704967 1.533375 -0.339130 -1.239135 -0.468165 -12.126935
1 0.469925 -2.417147 1.421698 0.380758 0.278017 0.564839 -13.089866
1 0.498196 -2.432869 1.317335 0.981915 -0.388105 -1.121187 -9.655121
2 1.191040 -2.184459 -0.072259 -1.021935 -1.108126 -0.061232 0.120693
1 0.535872 -2.170315 1.378325 0.389173 -0.659549 -1.378344 -11.365921
2 1.055386 -2.178652 -1.531181 1.627002 -0.573571 -0.140008 0.015174
1 2.099295 -2.180457 -2.925980 1.645101 0.258658 0.487537 -1.002382
2 0.556413 -2.199911 -2.856248 0.019961 -0.725723 0.450034 0.140546
1 2.052130 -2.216458 -3.022522 0.036573 -1.346705 -0.494518 -0.992438
2 1.666496 -2.170542 -1.351328 -0.683028 -0.519986 -0.546735 0.006279
2 0.912144 -2.182386 -2.223211 0.465476 -0.630692 1.190212 0.131988
2 0.855915 -2.240001 -2.117484 0.010402 -1.483711 -0.735670 0.132147
1 0.468292 -2.202722 1.008435 -0.504789 -1.319161 1.024604 -2.933892
1 0.625131 -2.150665 1.219733 0.946397 2.668789 -0.661116 -10.197357
2 2.077857 -3.094761 -1.310928 -1.106314 0.573701 1.743064 0.001091
2 0.734628 -3.073120 1.163939 -0.328917 1.098636 1.264046 0.032667
2 1.279613 -2.201019 -2.501835 -0.944742 -1.433514 -0.082502 0.000953
2 1.620493 -2.170345 -2.418479 -1.385231 -0.860638 0.330638 0.001418
2 2.156035 -2.279724 1.609711 0.210636 -0.618402 -1.061650 0.001337
1 0.464495 -2.939846 1.518105 -0.361964 1.151392 0.398744 -9.116656
1 0.476838 -2.163896 1.230170 1.281950 -0.055027 -1.042203 -8.780907
2 2.050629 -2.368825 -3.084417 -1.549535 0.163298 1.511518 0.011805
2 1.702930 -3.080912 -1.500678 0.542517 1.625618 -0.452884 0.603725
2 1.374508 -3.102356 -0.033938 1.001848 0.709845 -1.227048 0.083186
1 1.295900 -3.088296 1.333835 -0.363183 1.200280 -0.702523 -0.000792
1 1.348690 -3.103515 -1.523271 1.107949 0.885497 -0.008776 -0.010780
1 0.455260 -2.345677 1.514326 -0.589996 -1.216771 0.648446 -13.181216
2 1.876386 -3.116942 -1.255421 1.561637 0.393156 -0.312490 0.000766
2 0.645836 -3.115191 -2.339794 1.363440 0.531418 -1.462372 0.041355
1 0.455319 -2.517147 1.579454 1.807696 -0.412967 1.320388 -11.353018
2 0.443367 -3.001229 -0.814891 -0.016605 1.075410 -1.052545 0.053255
1 0.446536 -2.828353 1.512376 0.385236 -0.718861 1.163543 -9.945873
2 1.748317 -2.146913 1.282303 -0.390783 0.440651 0.783703 0.002298
2 0.652959 -2.135559 -2.921566 0.190223 1.012909 -0.265466 0.132248
2 2.070027 -2.146081 0.228237 -0.158547 0.006731 -0.834337 0.000366
2 1.004323 -2.149990 -0.618400 -0.260214 -0.036020 1.418114 0.000174
1 0.926956 -2.149631 1.312660 0.488590 -0.445940 -0.314472 -3.961875
2 1.508762 -2.143905 -3.036880 -0.110907 -0.349302 -0.715404 0.000593
1 0.779632 -2.133511 1.394445 -1.397609 -0.000150 -0.727845 -10.759747
1 0.539040 -2.153465 1.577013 -1.014014 -0.549455 1.351157 -10.483164
1 0.912252 -2.130814 1.603494 -0.393953 -0.364175 0.059280 -10.042652
1 1.038468 -2.360573 1.968862 0.094673 -0.304967 -0.708400 -7.898601
1 0.635759 -2.320456 2.050533 0.656722 0.722929 -1.277069 -11.788837
1 0.825915 -2.700626 1.859688 -0.074753 -0.295913 -0.266936 -7.959370
1 0.667452 -2.480849 1.950005 0.129424 -0.639544 1.491736 -12.647764
1 0.723135 -2.520044 2.302221 0.678522 -0.079771 -0.816971 -9.786523
1 0.979797 -2.488375 2.052731 0.825769 0.023430 0.448111 -6.528863
1 0.753377 -2.442748 2.426529 1.647850 1.004372 -1.400769 -6.617568
1 0.834446 -2.604356 1.915010 1.065989 -0.032132 1.310094 -10.637013
1 1.002025 -2.386918 2.106320 1.419331 0.002174 -0.798595 -7.590221
1 0.676036 -2.718092 2.151217 0.430417 -0.195787 -0.917270 -9.703635
1 0.775520 -2.294774 2.256553 0.516176 0.520579 0.190904 -10.886648
1 0.763166 -2.534032 2.091583 -0.847115 0.586549 0.267982 -9.886109
1 1.380659 -2.674656 2.393072 -0.413622 -0.148876 0.058784 0.000096
1 0.874822 -2.537670 1.998786 0.117088 0.126418 0.604999 -9.627558
1 0.772998 -2.470650 2.002778 1.741055 0.594817 -1.286021 -10.654737
1 0.629851 -2.310390 1.949660 2.319290 -1.675599 0.145850 -11.937389
1 0.991969 -2.593638 1.966022 -1.345966 -0.340756 0.152121 -4.511255
1 0.725216 -2.564583 1.895046 -1.144757 -0.923853 -0.115570 -12.471239
1 0.649292 -2.257551 2.266970 -1.977824 -0.816705 0.298993 -10.136590
1 0.613520 -2.688955 2.245831 1.438712 -0.076627 0.108130 -9.991890
[truncated: 351,099 more chars]
