# Supplementary material for: Dataflow programming for the analysis of molecular dynamics with AViS, an analysis and visualization software application
Source: PLoS One. 2020 Apr 21;15(4):e0231714. doi: 10.1371/journal.pone.0231714 (PMC7173788; doi:10.1371/journal.pone.0231714)
Supplement: S1 File — (ZIP) [file pone.0231714.s016.zip › scr/lj/data/0000386000.ssv]

#resid posx posy posz velx vely velz attr=potential
10976
2 -2.923085 -1.858372 -1.106402 -0.507864 0.859993 0.701592 0.003791
1 -1.239509 -2.730898 -2.236215 0.873700 -0.107544 -0.405908 -0.660100
2 -1.761600 -2.223130 -1.761015 0.350880 0.142235 0.153108 0.000052
2 -2.337437 -2.732185 -2.866947 -0.891910 0.270976 -1.183388 0.004535
1 -2.818864 -3.052728 -1.179842 -0.205533 -0.319318 0.311379 -0.000928
2 -1.219338 -2.427292 -2.505024 1.467651 0.028159 -0.043565 0.000060
2 -1.146488 -2.783596 -1.113304 0.069872 -0.966302 0.823595 0.000013
2 -1.920636 -3.087355 -1.365742 0.661665 0.035764 1.081136 0.000011
2 -2.703189 -2.834057 -1.443083 -0.491114 -0.040041 -0.034847 0.000486
2 -2.777964 -2.267411 -2.798108 -0.367644 1.186961 -0.844567 0.000020
2 -1.700038 -2.383017 -2.027468 0.485996 -0.425913 0.103299 0.000013
2 -1.505096 -2.398389 -0.710983 0.037168 1.334547 0.672927 0.000004
2 -1.365238 -2.782763 -1.937931 -0.141772 0.737476 0.974784 0.001576
2 -1.746552 -2.836855 -0.551956 -1.153582 -0.870523 0.689810 0.000114
1 -2.146134 -2.906012 -1.878049 -0.191659 -0.954124 1.311230 0.068224
2 -1.028969 -2.259404 -0.644375 -0.017168 0.188691 0.412878 0.000092
2 -2.132762 -1.916138 -0.528736 -0.317083 -0.276095 -0.256938 0.009051
2 -1.348454 -2.916098 -0.795275 0.762134 -0.614797 -1.860702 0.009037
1 -2.943066 -2.181895 -0.188177 0.229477 -1.132439 0.362909 0.003749
2 -2.073796 -2.047422 -2.159855 0.338694 0.667879 0.809671 0.000669
2 -3.067876 -1.852775 -2.733983 -0.800586 0.212675 -0.188955 0.025644
1 -1.274632 -3.042240 -0.715166 0.278040 -1.114940 -0.222376 0.021661
2 -2.358065 -2.499920 -1.366734 -1.017789 0.280916 0.330605 0.000184
2 -1.606121 -2.356936 -0.388020 -1.104314 -0.643128 0.519301 0.000021
2 -1.508066 -2.853719 -1.129567 -0.234488 -0.075253 0.961224 0.045382
1 -1.785100 -3.030629 -1.818015 0.968317 -0.297028 -1.199165 0.289020
2 -2.064893 -2.633158 -1.726783 -1.270368 0.819590 -0.116311 0.003009
2 -1.774675 -1.951614 -0.046656 0.836376 1.319170 0.662216 0.018333
2 -2.439358 -2.070017 -0.264280 0.103753 0.553342 0.638493 0.048955
2 -2.641385 -2.566893 -2.211953 0.104939 -0.865455 0.551148 0.365450
2 -2.666276 -2.254505 -0.969552 -0.787771 -0.650306 -0.217299 0.026878
2 -2.402021 -1.826409 -2.076493 -0.915320 0.541192 -0.203068 0.166721
2 -2.515539 -2.751945 -0.792564 -1.010335 0.715172 0.979732 0.000037
1 -2.542208 -2.165716 -1.791507 -0.184635 -0.035557 -0.554826 0.001204
2 -1.754034 -2.525766 -2.406916 -0.097617 -0.914025 -0.532262 0.015521
1 -1.791228 -1.833900 -0.943648 0.198610 1.190075 0.378361 0.003410
2 -1.831876 -2.387037 -2.678420 1.801116 1.270715 -0.422678 0.058214
2 -2.143422 -2.460929 -1.240981 -0.468057 -0.801856 0.311881 0.000119
2 -2.622890 -2.325410 -0.505788 -0.711336 -0.304643 0.779001 0.000725
2 -2.119757 -2.813530 -2.841990 -0.186858 -0.076027 -0.780319 0.059858
2 -2.019868 -2.090750 -1.694600 -0.927990 -1.357284 1.044373 0.056030
2 -1.070154 -1.963460 -2.677002 0.169064 -0.313493 -0.732115 0.000359
2 -1.103490 -2.948139 -2.198385 1.478124 0.693668 -0.233583 0.002172
2 -1.578852 -2.795727 -1.730458 0.642735 0.153714 0.519106 0.010224
2 -2.205457 -2.615020 -2.314560 -0.234005 0.476426 0.265702 0.002314
2 -2.608383 -1.852223 -2.174105 -0.220490 0.464395 1.136971 0.022071
2 -1.970747 -2.123041 -3.025322 0.614300 -0.258367 -0.459446 0.000043
2 -2.543602 -2.556581 -0.399673 -0.944886 0.405426 0.035926 0.000033
2 -1.832704 -2.813529 -0.028219 1.579499 1.198857 1.996183 0.015995
2 -1.183110 -1.913340 -1.806680 1.477905 0.605917 0.231858 0.000365
2 -1.779478 -2.981702 -1.129489 0.495401 -0.250192 0.342907 0.000054
1 -1.845699 -1.825256 -1.918031 -0.261978 0.019021 0.079136 -0.003709
2 -1.402019 -1.879136 -1.790225 -0.649226 0.925377 -0.458449 0.001917
2 -1.955640 -1.895527 -1.301493 0.383037 0.786406 -0.114739 0.029790
1 -1.343982 -2.759010 -2.308037 0.540943 -0.866546 0.664816 -0.660036
2 -1.667301 -3.054138 -2.148522 0.365742 -0.927520 0.658046 0.000073
2 -2.651140 -2.389349 -0.758018 0.142825 0.665002 -0.361813 0.016056
2 -1.974909 -2.669068 -1.257504 -0.498332 0.179923 -0.275673 0.000218
2 -1.875164 -2.465854 -2.323380 0.453365 -0.526659 -1.207153 0.016784
2 -2.310490 -2.698344 -2.128609 -1.182302 0.809729 -0.563316 0.000205
2 -1.674761 -2.915919 -2.643594 1.499681 0.536857 0.255193 0.002795
1 -1.235481 -2.473955 -0.092625 0.366749 -0.905788 0.422573 -0.007489
2 -2.883665 -2.856770 -1.245221 -0.911628 -0.629327 0.030590 0.006454
2 -2.925919 -2.762794 -0.894037 -0.631407 -0.096577 -0.696687 0.041747
2 -2.249514 -2.850653 -0.509491 0.361639 0.061153 0.521548 0.126300
2 -2.167497 -1.963444 -1.919400 1.332567 -0.367038 -0.601497 0.023200
2 -1.583192 -2.732256 -1.103114 1.309607 -1.000631 0.501618 0.045380
2 -1.302782 -2.668374 -0.557507 -0.302439 1.179515 1.962386 0.004636
2 -2.166517 -3.020551 -0.687284 -0.088837 -0.886076 -0.084995 0.000322
2 -1.108981 -2.170337 -1.162049 0.566889 0.440401 -0.427913 0.000388
2 -1.106527 -2.100153 -2.172814 -0.249750 -0.588724 -0.290691 0.002493
2 -2.221980 -2.034575 -2.926425 1.051800 0.800780 -0.104808 0.000384
2 -1.863247 -2.353192 -1.393588 -1.018035 -0.109434 -0.979366 0.004009
2 -1.979843 -2.555378 -2.064166 -0.538175 -0.071744 -0.109585 0.000341
2 -1.431710 -2.907445 -2.903012 0.440835 -0.756787 -0.862187 0.004814
1 -1.164135 -2.299983 -1.706123 1.365211 0.118320 -0.580477 -0.002449
2 -1.253635 -2.402630 -2.125765 0.549011 0.339680 1.348870 0.000589
2 -1.427423 -2.827278 -1.674458 0.032858 -0.525344 0.127083 0.010215
1 -2.754647 -2.430340 -3.087974 0.230137 -1.041444 0.056581 0.041617
2 -1.795544 -2.202135 -0.070479 -0.101130 1.193977 -0.581630 0.262545
2 -1.189337 -2.854584 -1.973983 1.379270 -0.428206 1.096840 0.001520
2 -2.000544 -2.695781 -1.885235 -1.261047 -0.291437 -2.453703 0.003553
2 -2.677044 -2.290599 -1.720542 0.051361 0.956479 -1.408883 0.001171
1 -1.873059 -2.460465 -1.241214 1.097192 0.241313 -0.458949 0.001389
2 -1.936389 -1.798864 -2.344873 0.530611 0.223412 0.537214 0.011210
2 -1.819181 -2.722409 -2.009217 0.023362 0.980697 -0.247453 0.000682
2 -2.067118 -2.011629 -0.651106 0.845779 0.623128 -0.028613 0.007805
2 -2.028285 -2.347628 -2.419383 -1.683213 0.029200 -0.072224 0.058714
2 -1.727572 -2.288485 -2.647415 -0.209222 -0.137473 0.554213 0.040010
2 -1.573324 -2.097522 -1.625064 -0.734831 -0.056922 -1.326102 0.000043
2 -1.933610 -2.332731 -0.498451 -0.073790 -0.501769 -0.056684 0.000002
2 -2.186234 -3.030993 -1.961780 0.095936 -0.535666 -0.228144 0.035311
2 -3.050941 -2.596798 -1.905172 -1.071879 -0.430694 0.313181 0.000178
2 -2.142699 -2.798557 -0.587774 1.191955 0.226499 1.026814 0.058217
2 -2.485886 -2.903603 -1.254746 0.634879 -0.137208 -0.413165 0.000960
1 -1.057024 -2.286428 -0.923084 0.113640 -0.431809 -0.543696 -0.090813
2 -2.312986 -3.035243 -1.740022 0.622167 -0.011867 0.583725 0.005909
2 -1.594830 -2.732986 -2.053990 0.832130 -0.216788 -0.413215 0.000255
1 -2.747223 -1.769887 -1.536659 -0.809677 0.736056 1.385721 -0.000546
2 -1.421449 -2.414963 -2.249312 -0.415494 0.073353 -0.559831 0.000593
2 -2.811088 -2.696055 -0.955285 0.614015 0.399102 -0.163997 0.041749
2 -3.025325 -2.020609 0.035904 -0.638664 -0.068660 0.826618 0.025251
2 -2.554364 -2.214769 -2.992779 0.151601 -0.013211 -0.332929 0.001094
2 -2.609476 -3.078078 -0.148271 -0.433172 -1.245173 0.328916 0.046525
2 -2.029043 -1.770006 -0.604396 -0.128513 0.800678 -0.790776 0.005643
2 -1.818995 -1.750206 -0.481496 -0.292219 1.897630 0.583034 0.009935
2 -1.944136 -2.365102 -2.571371 1.176813 0.071911 -0.327771 0.023608
2 -1.644716 -1.914764 -1.066349 -0.871635 0.689774 -0.615444 0.001078
2 -1.344010 -1.806670 -0.561125 0.074095 2.091403 0.186920 0.014123
2 -1.015839 -2.474301 -1.732002 0.827108 0.691540 1.131752 0.003029
2 -2.163172 -2.655453 -2.497755 0.498309 -0.976842 0.176512 0.002079
2 -1.970495 -3.001967 -2.773095 -0.377432 -0.906818 0.050447 0.007734
2 -2.427065 -2.442096 -2.016523 -0.323367 0.470355 1.459611 0.000012
1 -1.025663 -2.152343 -1.389704 0.363628 0.308347 1.286456 -0.601677
1 -1.677790 -2.207685 -1.075406 -0.370131 -0.640981 0.690622 -0.014709
2 -2.516119 -2.365045 -0.837949 0.074488 -1.504382 1.285885 0.025708
2 -2.394154 -2.076134 -0.991175 0.038792 0.029137 0.583227 0.000071
2 -2.650876 -2.705387 -1.713699 -1.465587 -1.142669 -0.026718 0.000195
2 -1.718542 -2.676753 -0.826527 0.758550 -1.612171 0.632232 0.000012
2 -2.304757 -2.307078 0.008568 -0.499335 -0.707846 0.824315 0.000060
2 -1.936968 -2.245976 -2.376105 -0.427099 -0.910088 0.094604 0.053560
2 -1.271560 -1.937467 -3.022638 -0.624647 0.363353 -2.082590 0.035674
2 -1.752458 -3.006372 -2.458895 -1.130995 -1.150721 0.695127 0.000351
1 -1.829124 -2.349541 -0.913947 -0.657159 -0.906370 -0.631876 -0.014326
2 -1.824900 -2.172883 -1.451761 -0.463950 -0.751683 0.195883 0.001509
2 -1.180016 -2.267623 -0.383274 0.572755 1.249290 1.219577 0.000012
2 -2.714126 -2.664290 -2.223077 0.176245 -0.873689 -0.689753 0.368029
2 -1.355938 -2.955773 -2.309373 -0.184832 -0.504851 1.008956 0.001233
2 -2.430240 -2.958390 -2.721065 -0.248570 -0.662044 -0.426700 0.000060
2 -2.001581 -2.621253 -2.364905 -0.052478 0.677492 -0.592605 0.002198
2 -1.341175 -2.048610 -0.595140 0.685819 0.479052 0.190028 0.000124
1 -1.005976 -1.781078 0.208672 0.474478 1.166626 2.140810 -0.014661
2 -2.490854 -2.192872 -0.416991 0.503348 0.964073 -1.055041 0.001550
2 -1.952424 -2.189798 -2.070710 -1.644737 -0.027254 -1.490514 0.000650
1 -1.447993 -3.019045 -2.768615 1.036014 0.178602 -0.313561 -0.019648
2 -2.287276 -2.900057 -1.869568 0.823869 0.388572 0.361639 0.065788
1 -1.896305 -2.698347 -0.144320 -0.088512 0.588240 0.454709 0.428841
2 -3.085271 -2.742838 -2.872628 -0.971357 0.659094 -1.852239 0.000281
1 -2.681375 -2.887347 -1.868815 0.729800 -0.779687 -0.226648 0.000166
2 -1.855202 -1.913051 -2.429557 -1.252867 -0.606441 0.119802 0.010868
2 -2.260221 -2.331710 -2.370986 -0.227969 -1.113679 1.011977 0.000139
2 -2.106187 -2.010245 -1.786549 0.117748 -0.641575 0.183735 0.055172
2 -2.864007 -1.874696 -2.461592 -0.512351 -0.176889 0.152392 0.000025
2 -1.546377 -1.959773 -2.462330 -0.350591 -0.371865 0.153339 0.000378
2 -1.331872 -1.942291 -2.128471 -1.032076 0.137770 0.423725 0.000776
1 -2.700808 -2.188061 -0.837426 -1.395891 -0.028483 0.696481 0.027129
1 -1.209937 -1.868804 -2.275827 1.753235 -0.300963 -0.290269 -0.003504
2 -1.144891 -1.874832 -0.692722 -0.104778 1.104491 -0.509481 0.006744
2 -2.005060 -1.983113 -1.586820 -0.962718 -0.544907 -0.993840 0.024480
2 -2.939125 -1.975096 -0.808908 -1.388869 -0.251478 1.852146 0.002754
2 -2.418467 -2.716484 -1.288364 0.612139 -1.669676 -0.259625 0.001021
2 -2.438927 -2.265840 -0.731170 -0.153530 -0.794345 0.047596 0.009978
2 -1.358002 -2.541494 -1.496958 -0.213661 0.512865 -0.305737 0.000006
2 -2.605872 -2.052514 -2.287207 0.249233 1.360351 0.295478 0.000214
2 -1.340517 -2.228626 -2.885998 -0.548846 1.075838 -0.387678 0.000006
2 -2.199286 -2.062491 -1.232173 -0.448458 -0.055047 -0.513692 0.000014
2 -1.741888 -2.546530 -1.333493 -0.414968 0.468608 0.106611 0.013715
2 -2.777822 -2.943796 -1.628972 -1.232249 0.213013 -0.472912 0.000295
2 -1.654399 -2.448439 -1.431652 0.783285 1.669539 -0.020235 0.010708
2 -2.687076 -2.172567 -0.184399 -0.039152 -1.030118 0.448395 0.000276
2 -1.468117 -3.117788 -0.783986 -0.516951 -0.712107 0.349076 0.003395
2 -2.629873 -2.806350 -2.141911 1.093146 -0.499332 0.486331 0.002734
2 -2.864035 -2.146002 0.052251 -0.191418 -0.309910 0.429793 0.001051
1 -2.496423 -2.998868 -0.192841 -1.239747 -0.586888 -0.915223 0.043222
1 -2.342653 -1.932884 -0.047986 0.500673 0.690050 0.242063 -0.002774
2 -2.446605 -1.778094 -0.735236 -0.193055 0.939503 -1.046550 0.000074
2 -1.147580 -2.923290 -0.663441 -0.043697 -0.100680 -1.099216 0.011792
1 -1.178781 -2.793015 -0.563739 1.223605 -0.258732 -1.284258 0.005312
2 -2.817357 -1.927331 -0.166862 0.096128 -0.679641 -0.569510 0.000051
2 -1.212661 -1.859416 -0.415705 -1.005017 0.179138 -1.090327 0.002742
2 -2.708135 -2.461861 -0.066637 -1.118822 -0.956816 0.586616 0.027247
1 -1.777993 -1.804724 0.098523 -0.329767 0.451284 0.725831 0.374439
2 -1.807925 -2.760736 -0.198042 0.554744 0.607015 -0.850510 0.611607
2 -1.657999 -2.051459 -0.177660 -0.478004 -0.210671 -0.256233 0.001517
1 -2.645062 -2.586463 -0.007660 -0.791787 -0.375678 0.329376 -0.929500
2 -1.871180 -2.478303 -0.028389 0.404430 0.609678 -0.920634 0.000209
2 -1.686488 -2.624788 -0.416351 -0.312825 0.143180 -0.525056 0.000093
2 -1.524679 -1.977546 -0.337905 -0.139651 -0.108006 -1.194991 0.000336
2 -1.601664 -2.940009 -0.088389 0.538853 -0.146530 -0.470006 0.044818
2 -2.456214 -2.177314 -0.167753 0.685021 -0.611230 -0.555919 0.045420
2 -3.028519 -2.055433 -2.591214 -0.362783 -1.015393 -0.700563 0.000122
2 -2.622169 -2.186381 -2.518987 0.948459 1.378734 0.169269 0.000032
2 -1.731939 -2.697062 -0.112293 -0.288219 1.618732 1.299699 0.178501
2 -2.061528 -2.924168 -2.543771 0.127106 0.488341 0.639602 0.014198
2 -1.172399 -1.995301 -0.062581 0.552315 -0.477339 -0.528391 0.026267
2 -1.538466 -2.976188 -1.927669 -0.157662 -0.082912 0.774464 0.000150
2 -2.953897 -2.384812 -0.667820 -1.519265 1.421395 0.177718 0.000312
2 -1.152997 -1.749921 -0.576851 -0.715180 1.394954 -1.328072 0.009487
2 -2.902614 -2.688107 -1.713184 0.569389 0.164285 -1.555299 0.000246
2 -1.219826 -2.727035 -3.024010 0.579846 1.136659 -1.284814 0.000047
2 -1.367802 -2.676163 -0.319737 0.770296 0.836773 0.171754 0.000087
2 -2.512758 -2.194074 -1.349161 0.766246 -1.270396 0.832402 0.000003
2 -2.084845 -1.836808 -2.930503 0.452056 -0.354650 0.376194 0.000205
2 -1.734959 -2.001064 -1.240828 -0.038564 -0.849317 -0.547150 0.000525
2 -1.695289 -2.091498 -2.344413 1.059407 -0.704080 0.649563 0.000242
2 -1.460964 -2.467783 -2.570304 0.671276 -1.957060 0.126093 0.000065
2 -2.901939 -2.291033 -0.860268 -0.223843 -1.573297 0.543119 0.000572
2 -2.243161 -1.982868 -0.810755 -0.257521 -0.837153 -0.426357 0.000186
2 -1.308173 -1.981887 -2.523597 -0.538467 -1.245968 -1.080549 0.001235
2 -2.251936 -2.773450 -0.804518 0.194284 0.628862 0.321645 0.000145
2 -1.352207 -3.010397 -1.420904 -0.261852 0.299027 -0.502933 0.000044
2 -2.723160 -2.126108 -3.056071 0.640370 -0.503253 -0.077023 0.095591
2 -1.849269 -2.953423 -1.925423 -0.419305 -1.102954 0.435107 0.039609
2 -1.022123 -1.821711 -0.058622 -0.316686 -0.099520 0.482116 0.000259
2 -1.674108 -2.822811 -0.201584 -0.087091 -0.156647 0.198284 0.051651
1 -1.360732 -2.786903 -2.704446 0.254683 0.946818 0.043151 -0.015551
1 -1.760395 -3.063436 -0.367182 0.162148 -0.463363 -0.061240 -0.009466
2 -2.030419 -3.058190 -2.625791 -0.839575 -0.513661 1.140841 0.024383
2 -2.331260 -2.961456 -0.536846 -0.361803 0.248202 -0.440265 0.068500
1 -2.266235 -3.019909 -1.151462 0.454946 0.349346 0.229768 0.004885
2 -1.121113 -2.950555 -0.406215 -1.013403 0.182174 -0.596576 0.001487
2 -2.667875 -2.748948 -2.730885 -0.503990 0.712714 1.474799 0.000055
2 -1.033654 -2.502775 -1.151635 -0.719980 1.985765 0.482756 0.006581
2 -2.085598 -1.978209 -2.681373 -0.114408 -1.026101 -0.468031 0.000038
2 -1.254986 -2.021910 -1.027433 -0.961023 -1.204019 0.247712 0.000079
2 -1.489982 -3.010737 -0.025216 0.509964 0.656142 -0.288457 0.041900
2 -2.576126 -1.907271 -1.840519 2.158025 -0.458937 0.721316 0.000050
1 -2.225293 -2.799035 -2.748134 0.567400 0.542349 0.379172 0.064068
2 -2.908334 -2.704616 -2.653693 -0.215812 -0.190054 1.985459 0.000076
2 -1.986970 -2.832957 -2.320792 1.146881 1.237095 -0.601058 0.000450
2 -3.061688 -2.605630 -2.348794 0.261912 0.263409 0.068703 0.000854
2 -2.929024 -2.830679 -1.408907 0.808358 0.029884 2.100253 0.006827
2 -1.990830 -2.861910 -0.106199 0.186879 0.779469 0.896436 0.004685
1 -0.963340 -2.866293 -0.326337 -0.543748 0.667166 -1.224630 -0.002523
2 -2.915253 -2.753887 -3.016760 1.063914 1.713458 -0.040532 0.000328
1 -2.568437 -2.658314 -0.035864 -0.378726 -0.620184 -1.002306 -0.957841
2 -3.059223 -2.135024 -0.059694 -0.746751 1.215215 -1.155904 0.028583
2 -2.223845 -2.851816 -0.025661 0.457577 0.657246 -0.483860 0.000375
2 -1.849987 -2.090301 -0.053849 0.390631 -0.946638 -0.783084 0.279025
2 -1.817465 -2.489126 0.207574 0.473072 -0.210684 1.836920 0.000123
2 -1.279325 -1.900055 -0.010821 -1.766536 0.811349 -0.088277 0.106803
2 -1.086400 -3.034836 -0.098786 -1.053487 0.476815 -0.866658 0.000014
1 -1.143855 -2.092496 -1.383953 -1.603438 -1.080107 0.315543 -0.601495
2 -1.142577 -2.103065 -1.991082 -1.667552 0.701369 -0.607072 0.002507
2 -3.061398 -1.839563 -0.788867 -1.660758 -0.748514 -0.578881 0.002983
2 -1.245663 -1.798162 -2.969721 -0.101920 -0.231473 -0.918347 0.028092
2 -1.790053 -1.939102 -2.711521 -1.200664 -1.189468 -1.122321 0.000103
2 -3.029613 -1.757087 -1.004835 0.681255 0.674873 1.361340 0.003940
2 -2.954487 -2.002765 -1.929167 1.180335 0.494786 1.638813 0.000002
2 -2.196111 -2.866416 -1.197845 -0.617710 1.905027 0.821754 0.004876
2 -1.754173 -3.000233 -0.749479 0.855677 0.944385 -0.884348 0.001955
2 -2.480972 -2.897790 -1.568707 0.021107 1.863110 -1.503599 0.000084
2 -2.979099 -1.855681 -3.020629 -0.887975 0.818538 0.938863 0.000154
2 -2.266406 -3.071826 0.349166 -0.662450 -0.623091 1.719439 0.051008
2 -1.328146 -2.066709 0.197911 -1.350331 -0.113403 0.693977 0.000066
2 -0.998331 -2.635829 0.277190 -0.582495 0.854952 1.121658 0.046581
2 -2.551079 -3.011797 0.047919 0.786578 0.167073 -0.802963 0.001094
2 -1.505464 -2.699645 0.226584 -0.417733 -0.973099 0.518102 0.012143
2 -2.462761 -1.763177 0.171251 -0.124674 1.520351 -0.199606 0.000064
1 -2.326520 -2.313893 0.496597 0.686458 -0.919320 1.130744 -0.004542
2 -2.459666 -2.281729 0.236957 0.148630 0.713268 0.384173 0.012479
2 -2.255609 -2.979638 0.152410 -0.233099 -0.964704 0.256317 0.003461
2 -2.407264 -2.128343 0.227787 -1.059964 0.134118 -0.089056 0.018671
1 -0.976774 -2.864003 0.261806 1.391540 0.254838 0.276418 -0.860384
2 -2.430264 -2.145618 0.395771 -0.565506 -1.634408 0.363333 0.120397
2 -1.547987 -1.857826 0.298385 -0.267583 0.533765 0.156650 0.000261
2 -1.074166 -2.144226 0.153993 -0.604654 -2.034631 -0.040548 0.000061
2 -1.867064 -3.028640 0.272800 -1.472496 1.393837 0.860502 0.397624
1 -1.073923 -2.594427 0.139134 0.337172 -1.354564 -1.346656 -0.008301
1 -2.467400 -2.033430 0.461029 -0.601036 -1.091402 0.534283 0.104553
2 -2.216443 -2.946188 0.400482 -1.235250 -0.930141 0.138379 0.047871
2 -2.112161 -1.954539 0.450175 -1.208537 -0.297491 0.424277 0.000044
2 -1.640079 -3.061329 0.462462 0.150823 -0.031595 0.357204 0.240310
2 -2.821176 -2.212620 0.316925 -1.021920 -0.480816 -0.488860 0.000096
2 -2.022905 -2.665485 0.175778 -0.205610 0.115251 -1.219930 0.000037
2 -2.883162 -1.794991 0.300113 0.937148 0.410173 -0.831610 0.000007
1 -1.363269 -2.477619 0.251917 0.321521 -0.338995 -1.389364 -0.006465
2 -2.378087 -1.905024 -0.312641 0.528875 -1.456841 1.474852 0.003435
2 -2.646428 -1.829992 -1.236652 -1.880328 -0.733487 1.324513 0.000009
2 -2.090549 -1.997613 0.116772 0.078444 -2.322040 -0.693151 0.000025
1 -2.614190 -1.965631 0.144264 -0.800234 -2.168855 -0.105653 -0.004756
2 -1.378330 -1.927319 -0.103606 0.065861 -1.826985 0.454417 0.081324
1 -1.720641 -3.032600 -2.779910 0.346635 0.861440 -0.136486 -0.032197
2 -1.965616 -3.041179 -1.749130 -0.023951 0.987631 -0.438154 0.006339
1 -1.805848 -2.907011 0.507899 -0.540258 0.313020 0.717316 -0.161857
2 -1.470878 -2.346240 0.495524 0.069344 -1.720466 0.515257 0.037332
1 -1.531532 -2.205880 0.410128 0.859070 0.941592 -1.039064 0.002877
2 -1.432789 -2.753728 0.361068 0.458115 -0.198498 -1.076559 0.012219
2 -2.793180 -3.042558 -2.319540 0.446153 1.043509 -0.316894 0.000009
2 -1.329126 -2.394148 0.492550 -0.422774 -1.014032 -0.077902 0.032120
2 -0.999520 -2.588569 0.504498 -0.279126 -0.879390 -0.013760 0.001463
2 -0.961390 -2.255710 0.390612 -0.195555 0.183531 -2.840009 0.000021
2 -2.808461 -2.066048 0.517796 -0.940300 1.777801 -0.001858 0.007208
2 -2.559628 -2.200077 0.506489 0.273052 0.234086 -0.005851 0.005126
2 -1.011252 -2.906862 0.500360 0.379603 0.878800 -0.290018 0.026005
2 -2.502720 -2.552326 0.460076 -0.265275 1.438434 -0.613650 0.000029
1 -1.765132 -3.057560 0.440984 1.027560 0.432704 -1.020236 0.036066
2 -1.260591 -1.784544 -1.571889 -0.357320 -0.085292 -0.415339 0.000187
1 -1.378489 -1.797160 -2.528137 0.318099 -0.553618 -0.888877 -0.002112
2 -1.219360 -3.102706 -2.986144 0.370519 0.428459 -0.106300 0.000652
1 -2.415218 -3.058533 0.199023 -0.344320 1.571912 -0.819116 0.010860
2 -0.953202 -2.445556 -3.005913 -0.374558 -0.251397 -0.738480 0.008072
2 -0.935612 -2.576735 -1.033174 -0.408021 0.897733 -0.522223 0.006636
2 -0.935500 -2.742112 -2.649212 -0.705068 -0.431216 -0.516214 0.000056
1 -0.973893 -2.769213 0.337922 -1.543426 0.758583 -1.073913 -0.830412
2 -0.950688 -3.041816 0.541386 -1.349185 -0.952500 0.770629 0.047676
2 -0.925799 -2.023169 -0.692058 0.097364 -0.055009 0.435054 0.000164
2 -0.948468 -1.982369 -1.195671 -0.618375 0.308044 0.500106 0.000123
2 -3.045728 -2.698510 -1.524766 1.660674 0.312034 -0.033169 0.000727
2 -1.127376 -2.467626 0.591651 -1.564873 -0.178421 0.987115 0.001351
2 -2.570529 -2.900523 0.565902 0.174593 -0.231726 0.340077 0.030630
2 -1.514069 -2.877215 0.552478 -0.619122 2.769868 -0.254082 0.000658
2 -1.969029 -1.747806 -0.403554 1.079285 0.595214 0.808890 0.033830
2 -1.412195 -1.739379 -2.340227 -0.670981 0.738592 1.394108 0.046692
2 -2.389105 -1.748710 -2.948069 -0.181486 0.249050 -2.748231 0.000334
1 -2.488351 -1.758874 -2.147009 -0.158521 0.108772 0.284304 0.187635
2 -1.057647 -1.803304 -2.529169 0.504368 -1.182331 -0.008765 0.000411
2 -1.972839 -1.766142 -1.226620 -0.196119 -1.099516 0.993267 0.030503
2 -2.679175 -1.808941 -0.644718 -0.950493 -1.183782 0.229058 0.000078
2 -2.266148 -1.838479 -3.116377 -0.092339 -1.808079 -0.682312 0.001569
2 -1.850855 -1.751097 -0.299198 -0.075687 0.221421 -0.309774 0.019454
2 -2.532784 -1.799568 -0.212134 0.285024 -1.388515 -0.137111 0.000504
2 -0.963143 -1.772821 -1.665446 -0.655000 -0.594981 0.553384 0.000079
2 -1.892953 -1.786783 0.062369 -1.834274 -0.238689 1.040001 0.373958
2 -0.942956 -3.058005 -1.462204 0.512766 1.644003 0.538092 0.000315
2 -1.399294 -3.065186 0.534558 -0.417236 -0.735829 -0.828618 0.000455
2 -1.544328 -2.086208 -3.104808 0.923557 -0.611120 1.080093 0.000073
2 -2.753753 -3.028879 -3.105818 0.701426 -0.289615 0.797172 0.001444
2 -1.037392 -3.108044 -2.272539 -0.272897 0.872508 -0.340238 0.020132
2 -2.861470 -3.120592 -2.783404 0.463951 0.083694 -0.941637 0.000004
2 -0.889062 -3.097384 -0.549690 -0.569318 0.044626 1.059747 0.000065
1 -0.883234 -2.370109 -0.228644 -0.425166 1.444507 0.447339 -0.021784
1 -0.867403 -2.049839 -1.974594 -0.006705 -0.068780 0.556830 -0.130118
1 -0.903231 -2.188293 -0.881242 0.040474 0.448282 -0.541105 -0.095727
2 -0.909108 -2.334351 -1.682134 -1.070545 0.312854 -0.152460 0.002897
2 -2.616201 -3.117527 -1.369397 -0.005084 0.336336 0.959343 0.000099
2 -2.606043 -2.758894 0.616882 0.064561 -0.499384 -1.018624 0.021404
1 -2.639427 -3.026410 0.648992 0.500772 -0.352885 1.709457 0.007253
1 -0.989312 -2.002781 0.708823 -0.408283 -1.819779 2.326264 -0.006842
2 -2.877383 -3.012732 0.617804 1.074067 -0.056932 -0.608312 0.000764
2 -1.164761 -2.059112 0.642716 1.011891 0.103947 0.505603 0.002462
2 -1.464445 -2.473565 0.652991 1.821928 -0.666388 0.502477 0.001085
2 -2.669483 -1.986316 0.609036 -1.349532 -0.935695 0.205797 0.003272
1 -2.873648 -1.965624 0.646794 0.315093 1.004292 0.887418 0.005126
2 -1.242111 -1.862946 0.629535 -0.925419 -1.371025 0.209257 0.014349
1 -2.004338 -2.001521 0.682814 0.542503 0.191555 -1.260477 0.000044
1 -1.304514 -2.819394 0.645242 -1.022911 0.783298 -1.293496 -0.016831
2 -3.050620 -3.115214 0.675175 0.215714 -0.201956 -0.181927 0.000837
2 -1.545405 -1.737004 -2.282521 0.347061 -2.465493 0.228695 0.045631
1 -2.902835 -2.150957 2.582472 -0.871226 -0.169876 -0.542223 -5.168836
1 -3.004929 -2.159862 2.096520 0.803143 -1.150594 -0.256071 -5.206656
2 -1.824438 -2.874475 1.785490 0.261338 0.492587 0.325624 0.000049
1 -2.875279 -2.300266 2.553131 -0.039076 -0.849949 -0.979563 -7.006418
2 -2.089049 -2.637585 1.957462 -0.215322 -0.045290 -0.369787 0.000065
2 -2.486290 -2.788216 2.642974 -0.225874 -0.040290 1.286642 0.006633
2 -1.653791 -2.937172 1.285727 1.124317 0.421637 -0.473568 0.000097
2 -1.785898 -2.310253 1.673767 0.033459 0.435113 0.195388 0.000201
2 -1.640428 -2.234671 2.956341 -0.151677 0.631201 0.547700 0.000079
2 -2.441459 -2.637213 1.418288 -0.923031 0.250243 -0.089780 0.040817
2 -1.874886 -2.734661 1.558751 0.584493 0.556806 -0.117536 0.000048
2 -2.324623 -2.184092 2.543812 -0.950630 0.096783 -0.576101 0.001586
1 -2.852904 -2.395371 2.646491 -0.227114 1.240260 0.321129 -5.692203
1 -2.863757 -2.328745 2.351220 -0.493865 -0.662018 0.665412 -7.870273
2 -2.679246 -3.048288 1.656989 -0.876279 -0.195239 -0.302138 0.014834
2 -1.685064 -2.508354 1.454414 -0.118551 0.212857 -0.221144 0.000492
1 -2.754286 -2.431473 2.610542 -1.165153 -0.147337 -0.418264 -3.484484
1 -2.935475 -2.418389 2.709704 -0.426224 -0.557760 -1.352498 -6.074127
2 -2.852362 -2.641598 1.464998 -0.877292 0.547931 0.254402 0.000030
2 -2.397103 -2.776831 1.414660 -0.916009 -0.389149 0.280817 0.040851
2 -1.665045 -1.777555 2.747927 -0.102765 0.064493 0.636199 0.034013
1 -2.900918 -2.386109 2.461419 -0.260734 0.428598 0.318810 -9.940889
2 -2.180545 -2.700580 1.532953 -0.076324 0.216335 -0.146217 0.000823
2 -2.224685 -1.782104 2.849743 0.379420 1.357236 -0.497662 0.000366
2 -2.004600 -2.178941 2.351281 1.302646 1.857307 0.577910 0.021995
1 -2.782412 -2.829703 1.751552 -0.046600 0.311386 0.784250 -0.037167
2 -1.626884 -1.960532 1.685165 0.935375 0.741824 -0.007608 0.000019
2 -2.004034 -2.370519 1.359903 1.482284 0.583686 -1.276102 0.000052
1 -2.966057 -2.314757 2.380874 1.137100 -0.346942 0.856450 -11.615047
2 -1.518135 -2.790646 1.707773 0.272951 -0.193970 0.058977 0.028089
1 -2.995171 -2.120058 2.400474 -0.147689 -0.598935 -0.247933 -7.809199
1 -3.020741 -2.389970 2.800796 2.157255 -0.322980 -0.362690 -5.663891
1 -2.834272 -2.514079 2.403688 -1.176328 -0.976743 -0.794551 -4.445342
1 -3.005249 -2.142275 2.602711 1.647235 0.767371 -0.137638 -7.854969
1 -2.908808 -2.163916 2.374347 -0.292466 0.909253 -0.843125 -6.026751
1 -3.035350 -2.048226 2.540103 0.455496 -0.860998 -0.182470 -8.217657
2 -1.504445 -2.864662 1.576397 0.245729 -0.664492 0.437461 0.035221
1 -2.756478 -2.524040 2.562879 0.978131 -0.414641 -0.406922 -2.268667
1 -3.074484 -2.571626 2.749018 -0.533694 -0.491906 -0.745273 -7.714637
1 -2.818981 -2.194478 2.507856 -0.410398 -0.322666 -0.584196 -3.789036
1 -2.935479 -2.908560 2.632758 0.801450 -0.126769 -0.756966 -0.404844
1 -3.070869 -2.227642 2.739840 0.458631 -0.778961 0.345261 -8.336305
1 -2.951404 -2.232350 2.531847 1.878052 0.432856 -0.434270 -8.769943
2 -1.216550 -2.431145 2.724422 0.343524 -0.237758 0.295869 0.000883
2 -1.849064 -2.255565 2.016704 0.687807 -0.074976 0.155999 0.004982
2 -1.060514 -2.511201 1.959253 -0.026313 -0.122319 -1.084500 0.001882
1 -2.791984 -2.336801 1.519941 -0.241443 0.008234 -0.286317 -0.000535
2 -1.813472 -2.525135 1.756093 1.156676 0.211706 -0.128782 0.000293
2 -2.656141 -2.368898 2.312220 -1.441196 0.546950 -0.586601 0.023204
2 -2.225593 -1.936031 2.041457 0.736367 1.151266 -0.169081 0.095849
2 -2.494898 -2.556738 1.873383 -0.409579 1.338061 -2.059292 0.000067
1 -2.809994 -2.408848 2.279543 -1.105545 0.761127 0.334640 -4.922330
1 -2.980964 -2.454746 2.209014 -1.224958 1.005996 -0.103793 -8.405423
1 -3.084823 -2.438482 2.550168 0.034474 -1.039102 0.801354 -10.465137
2 -2.582007 -2.783877 2.379760 -0.072383 -0.398584 -0.045288 0.097458
2 -2.596733 -2.813407 2.511989 0.118327 -0.157470 0.572825 0.102989
2 -1.286594 -2.507991 3.093413 -0.113887 -0.085121 0.083211 0.000138
2 -2.745129 -2.391660 2.878748 0.830070 0.019674 -1.025558 0.020102
2 -1.137463 -2.960748 1.591960 0.735617 -0.260523 0.411380 0.063916
2 -1.409373 -2.621603 2.810612 -0.421782 0.332388 -0.038088 0.034183
2 -2.619050 -2.566632 2.110082 -0.449917 0.671286 -0.313835 1.516372
1 -3.089221 -2.147315 2.306647 -0.778897 -1.213452 -0.193910 -10.229140
1 -2.867684 -2.434456 2.356078 -1.384784 0.727782 0.869860 -5.137863
2 -1.761268 -2.389593 1.947279 -0.307826 0.409163 0.084284 0.005106
1 -3.034337 -2.372263 2.317274 -1.233640 1.574163 -0.946079 -12.179820
2 -2.510624 -2.214855 2.481932 0.477768 1.235812 0.773952 0.187686
2 -1.964197 -2.526583 2.626437 -0.541845 -0.327786 -0.354826 0.008469
2 -2.063918 -2.249335 1.684585 -0.286427 -0.749534 -1.078944 0.012147
1 -2.171792 -2.871072 1.912848 0.186614 -0.202367 -1.328614 -0.002429
2 -1.393438 -2.597894 2.218974 0.310981 0.442570 -0.881359 0.000042
1 -2.799163 -2.428176 2.469927 -0.665297 0.124261 0.629369 -5.662013
2 -2.560827 -1.776269 2.563811 -0.575281 0.675902 0.258674 0.032651
2 -1.386709 -2.485896 1.265490 1.570119 1.151212 0.818170 0.152763
2 -1.335936 -2.731198 2.469380 0.450862 -0.553785 0.478282 0.000028
1 -2.847331 -2.474553 2.565196 -0.636461 1.430819 -0.738334 -5.853015
1 -2.970230 -2.429192 2.382512 0.341699 0.765005 0.774774 -12.140800
1 -1.439232 -2.330170 1.525778 0.928653 -0.048019 -0.332051 0.000028
1 -2.977352 -2.337899 2.604267 -0.707242 0.699044 -0.375073 -8.903701
2 -2.114425 -2.214229 2.524841 1.650974 0.231180 1.450221 0.001078
1 -2.910369 -2.384758 2.284299 0.542396 0.478146 0.421485 -8.807525
2 -2.100996 -1.985473 1.059243 0.592511 0.404196 -1.143637 0.000205
2 -3.032394 -3.054223 1.061676 -0.119130 -1.300038 -2.208186 0.000423
1 -2.883385 -2.258298 2.450432 1.528851 0.372090 1.573041 -8.698460
2 -1.399398 -3.098783 2.130760 -0.610325 -0.745615 1.064247 0.000442
2 -2.945501 -3.018093 2.195224 -1.511309 0.193895 -0.655537 0.000278
2 -2.194189 -2.112161 2.032688 -0.430774 -0.297262 -1.020999 0.012783
1 -3.094789 -1.957479 2.273107 0.379058 0.294491 -0.007161 -4.096767
2 -1.101353 -2.909980 2.559332 0.493037 -0.113758 -0.319454 0.057307
2 -0.933833 -2.937845 1.388500 0.203112 0.543402 -0.051280 0.017800
1 -2.763933 -2.848621 3.049309 0.234600 0.467799 0.370359 -0.001322
1 -2.915567 -2.255880 2.265586 0.075539 1.161773 1.069821 -9.806924
1 -3.026861 -2.530847 2.844975 -0.592948 0.243722 -1.251904 -5.255812
2 -2.128667 -2.194403 1.157913 -1.191385 0.606767 0.304251 0.000227
1 -3.057127 -2.775102 2.261077 -1.159889 -1.278318 -0.026046 -7.488512
2 -2.816118 -2.963130 2.897635 0.459040 -1.622134 -0.107854 0.002017
2 -1.236816 -2.004975 2.793583 0.619404 1.262903 -0.680502 0.000045
1 -1.683548 -2.134334 2.526698 -0.647727 -1.092670 -0.662154 0.000018
2 -2.206845 -2.498206 1.540735 0.043082 0.347450 -0.514343 0.001297
2 -1.691780 -1.904644 1.958233 1.431753 0.215134 -0.290914 0.005739
1 -2.959261 -2.095279 2.296880 -0.534554 0.429149 -2.866556 -6.080522
2 -2.677229 -2.195635 2.479887 0.039493 1.042303 0.410762 0.135039
2 -1.550419 -2.636354 1.558477 -0.753785 -0.497405 0.916422 0.004050
1 -2.985286 -2.516685 2.561579 -0.511346 0.479799 -0.085907 -8.243330
2 -2.618197 -3.077778 2.706386 0.595841 0.254716 -0.067836 0.011485
1 -2.948538 -2.530038 2.726282 0.185397 0.083591 0.019646 -4.304998
2 -1.518453 -2.336980 2.647519 -0.704435 0.749082 -0.180838 0.000045
2 -2.262005 -2.321530 1.395508 -0.881221 -0.050531 -1.105005 0.000185
2 -2.622416 -2.200502 2.282278 -0.672916 -0.269231 -0.612938 0.007175
2 -1.563592 -1.885809 2.736236 0.075388 0.687329 -0.568264 0.033922
2 -1.524518 -2.587180 1.226767 1.621222 0.710608 -0.328646 0.004836
2 -2.243359 -2.175584 2.870366 -0.632476 0.309046 -0.283415 0.000108
1 -3.098053 -2.545020 2.595463 -0.305931 -0.153771 0.700933 -9.604147
1 -3.107484 -2.774470 2.410239 0.177107 -0.274227 1.464897 -9.440066
2 -2.968577 -2.976699 2.466372 -0.724490 -0.216967 -0.458478 0.005248
1 -2.992932 -2.401497 2.519184 0.640293 -0.171112 1.116146 -10.028132
1 -2.873655 -2.282635 2.687203 0.420629 0.095728 1.050971 -3.224733
2 -2.335823 -2.415690 1.693744 0.008562 -1.814355 0.866948 0.000409
2 -1.851234 -2.782900 2.184123 -0.834358 -0.228672 -0.695204 0.000328
1 -3.086469 -2.284216 2.366150 -0.062784 -1.133111 -0.620441 -12.123734
1 -2.988987 -2.221207 2.434833 1.863386 1.027460 0.900934 -10.151079
2 -2.641918 -2.060620 3.100097 1.127042 0.217237 0.189413 0.094854
2 -1.779066 -2.492654 2.320929 -1.052474 -0.458739 -1.190168 0.000401
2 -2.675858 -2.505358 2.789410 1.113890 -0.384181 1.942809 0.014682
2 -2.688041 -2.640673 2.071187 0.033001 0.974562 1.579513 1.516372
1 -2.951583 -2.501884 2.455810 -1.343739 0.120703 0.273514 -10.093431
2 -2.424257 -2.124203 1.791872 0.856705 0.096523 -0.058389 0.001309
2 -2.242308 -2.010098 2.156087 1.061654 1.030554 0.975466 0.096071
1 -3.048904 -2.463842 2.740702 0.531603 0.845283 -1.137697 -7.244315
2 -1.922889 -2.500959 2.855400 -1.461230 0.109937 -0.020429 0.000163
1 -2.803119 -2.282498 2.270409 -0.942293 1.016497 -0.421976 -4.907274
2 -2.618945 -2.802287 2.789099 0.557193 -1.583412 0.978789 0.001202
2 -2.059719 -2.661367 2.599892 0.640701 -1.399157 -0.692890 0.008369
1 -1.474614 -3.035928 2.502654 0.906513 -1.620811 0.274897 0.000040
1 -2.874312 -2.463388 2.216844 0.319500 -1.207691 -1.170167 -6.313107
1 -2.858803 -2.331219 2.195565 -0.729478 0.134601 1.211274 -7.751113
1 -2.999870 -2.780451 2.429014 1.014025 0.011626 0.615423 -4.598263
2 -1.405323 -1.973820 2.537743 -0.618100 -1.357430 0.453416 0.000045
2 -2.342200 -2.010888 1.932939 0.436064 -0.435353 -0.579888 0.007493
1 -1.924168 -2.650512 2.345109 -0.578294 0.794699 0.091851 0.000710
1 -3.032103 -2.704502 2.337562 0.040099 -0.155729 1.593146 -7.936345
1 -1.409352 -2.264190 2.006433 1.309687 -0.591682 -0.550241 0.000030
2 -1.975271 -2.128210 2.934497 0.752083 0.149752 0.676247 0.019014
2 -1.370889 -2.610682 1.545426 -0.162097 0.703621 -0.346952 0.003129
2 -2.837105 -2.829258 2.625051 0.835366 1.201515 0.099612 0.237239
1 -2.911081 -2.590525 2.384355 0.514655 0.287144 1.325162 -2.825737
2 -2.855253 -1.999542 2.512723 -0.116373 0.728709 -1.020773 0.012811
2 -0.994614 -3.060925 3.012330 0.276232 -0.229015 0.210049 0.000195
1 -3.044317 -2.067893 2.660358 1.800109 -0.150275 -0.837826 -9.265576
1 -3.042502 -2.436537 2.643199 0.324544 0.927816 0.730236 -8.590961
2 -2.698177 -2.224262 2.862910 -0.090721 1.116399 0.133258 0.051427
2 -2.086497 -2.271732 2.258572 1.750269 0.022187 -0.477866 0.021478
1 -1.640635 -3.045785 2.977236 -0.560323 -0.273926 0.308476 -0.002245
1 -2.875423 -2.151048 2.194919 0.091937 1.638170 0.323186 -3.558006
1 -3.002511 -2.207746 2.334329 -0.225991 -0.399377 0.274023 -11.048283
1 -3.040578 -2.475192 2.282685 0.646437 -0.082532 0.426843 -10.290187
1 -2.996083 -2.563439 2.351484 -0.026096 -1.004769 -0.087592 -5.739100
1 -2.872708 -2.423611 2.024449 0.384842 -0.137696 -0.803502 -2.327879
2 -2.683553 -2.748854 1.693398 -1.518559 0.129931 -0.226702 0.069283
1 -2.453007 -1.846145 1.962634 0.507398 -0.063663 0.559802 -0.000404
2 -2.843944 -1.976430 2.041705 0.480009 -1.217316 -1.149512 0.010633
2 -1.172256 -2.135157 2.372207 -0.518705 -0.377188 -1.066279 0.002064
2 -1.296636 -2.104855 1.822035 -0.324711 -1.047257 1.099066 0.000032
2 -2.127316 -2.118143 1.755695 -0.579065 0.148917 -0.197326 0.012163
1 -3.030292 -2.572722 2.182751 0.678642 0.314884 -0.255494 -6.627987
2 -2.251215 -2.056804 3.095101 -0.048058 -0.918408 1.634652 0.000582
2 -1.200760 -2.952829 2.655676 -0.545934 -0.439792 -0.847602 0.046781
1 -3.102095 -2.183488 2.405114 0.941814 -0.053613 -0.269953 -11.187102
2 -1.988094 -2.911100 2.584863 -0.387032 -0.143888 -1.002558 0.000077
2 -1.605838 -3.000169 1.556667 -0.019101 0.254586 1.508078 0.007774
2 -2.915778 -1.779907 1.106656 -0.307969 -0.465977 0.424789 0.464836
1 -0.932770 -2.437168 1.155104 0.240796 -1.355111 0.764672 -0.032489
2 -1.650466 -2.571372 2.607044 0.742772 -0.630276 -0.753792 0.000037
1 -1.174185 -2.787276 1.456323 0.799346 0.808505 0.625132 -0.000251
2 -1.073898 -1.928464 2.033446 -0.406573 1.285069 -0.878401 0.009149
2 -2.577329 -2.120635 2.540811 -0.043955 -0.672632 -1.182542 0.255592
2 -2.266229 -2.405756 2.738274 -0.374856 0.416655 -0.625353 0.000047
1 -3.080845 -2.853292 2.730663 0.981000 0.680847 0.943735 -5.830825
1 -2.930319 -2.502573 2.296957 1.050784 -0.700609 -0.653519 -9.650726
2 -1.366472 -2.818720 1.918841 0.782662 0.589505 1.643611 0.000063
2 -1.569889 -2.523175 3.011528 -0.121143 1.264636 -0.099585 0.000044
2 -1.402186 -2.370050 1.204917 -0.983317 2.859216 0.300195 0.149821
2 -1.277798 -1.994204 3.063274 1.186252 0.165670 0.640852 0.007862
2 -1.076279 -2.934495 2.202475 -0.525772 0.631497 -0.833155 0.000063
1 -3.009220 -2.273301 2.092777 0.498740 0.253345 -0.050752 -8.823914
2 -2.276128 -2.446622 2.271010 -0.308738 1.411354 -0.148692 0.000048
2 -2.892453 -2.120039 1.331911 0.583042 0.115813 -0.484404 0.000293
1 -3.038222 -2.262307 2.645190 0.768884 -0.999944 0.742380 -8.242627
2 -2.789130 -2.113500 2.884868 -0.266009 -0.699573 -0.836933 0.046508
2 -2.350136 -1.925073 1.717092 -0.421941 1.077314 1.123700 0.000457
2 -2.512434 -2.783318 1.132062 1.111814 0.940968 -0.066497 0.002813
1 -3.100670 -2.107323 2.473257 -1.379339 -0.306817 -1.372771 -9.254813
1 -3.064185 -2.404204 2.106068 1.436752 0.277956 0.737886 -9.816264
1 -3.058112 -2.501267 2.399537 -0.348341 0.314246 -1.072851 -10.730377
1 -2.911208 -2.236411 2.121166 -0.534120 0.446202 1.066798 -6.485789
1 -3.095479 -2.869892 2.314076 0.171830 -0.345737 1.698715 -6.406890
1 -3.086355 -2.405968 2.448718 1.598459 -0.855365 0.211924 -11.042542
1 -3.037881 -2.299449 2.500266 1.026814 -0.150644 0.152489 -10.837998
2 -1.754487 -1.794368 3.027594 0.149681 -0.199032 0.145026 0.036836
2 -2.488759 -1.977211 2.704965 0.383925 -0.348825 0.244380 0.056884
2 -1.062026 -2.848994 1.661610 -0.622723 -1.154729 0.757196 0.027007
1 -2.937604 -2.362553 2.126363 -0.683542 -0.618925 -0.352189 -8.802007
1 -1.283446 -2.695757 2.782924 0.959772 1.292223 -0.887417 0.033502
1 -3.037759 -2.784831 2.650019 -0.520646 -1.325382 0.319839 -5.379017
1 -2.926921 -2.079565 2.671708 -1.094350 0.672615 0.290863 -4.375469
1 -2.887087 -2.118120 1.890419 0.598336 -0.154381 1.532702 -0.109773
2 -1.551030 -2.605925 2.001996 1.398357 2.759578 -0.023191 0.000048
2 -2.242370 -2.830074 2.396198 0.754568 0.058489 0.386005 0.000010
2 -1.184466 -2.314254 2.562031 -0.966415 -1.052483 -0.436201 0.000876
1 -2.971624 -2.459167 2.097171 -0.746242 0.817795 1.254178 -6.542939
1 -2.999207 -2.223371 2.194373 0.568403 0.744189 0.111980 -10.094663
1 -2.987011 -1.967126 2.673028 -0.331755 0.757170 0.944951 -5.014045
2 -1.227852 -3.052245 2.870698 -1.211410 -0.767993 -0.209390 0.000151
1 -3.030419 -2.649814 2.438224 0.082347 0.191629 -0.895485 -8.083661
1 -3.024109 -2.065019 2.104922 -0.119435 -0.659437 -0.509557 -0.578964
2 -1.804805 -2.763377 2.897197 -0.048960 1.160427 0.739742 0.000027
1 -3.060520 -2.450155 2.915629 -0.484628 0.787757 -0.869056 -5.846050
1 -3.055206 -2.687914 2.823840 -1.380991 -1.266291 -0.944976 -5.358902
1 -1.335193 -2.308990 2.958858 0.271229 0.001122 -0.269719 -0.000540
2 -1.942247 -3.025110 2.071389 -1.889061 -0.081196 0.021301 0.002144
1 -3.046697 -2.559200 2.485403 1.435807 0.484995 0.215997 -9.817427
1 -3.098516 -2.721353 2.727362 0.356713 -1.436508 -0.850975 -8.499043
2 -1.364245 -2.976159 1.671895 0.524073 0.334911 1.539314 0.001214
1 -2.651096 -2.839639 1.877859 0.954606 0.194991 0.227691 -0.105947
1 -2.986491 -2.343597 2.218894 -0.698310 -2.208680 -0.648252 -11.561402
1 -3.049869 -1.945060 2.497699 0.141388 0.547327 -0.057669 -5.820832
2 -2.804953 -3.047315 1.255741 -0.443689 0.240117 -0.728427 0.001733
1 -3.079487 -2.103045 2.174723 0.047855 -0.142494 -0.976868 -5.638444
2 -2.248849 -2.897109 1.130907 0.305468 1.039454 0.995951 0.000034
2 -2.662983 -2.960353 1.349701 -0.524661 0.692044 1.159210 0.001704
1 -3.015913 -2.682291 2.229632 -0.627639 0.086907 -0.799208 -6.730473
1 -2.998024 -1.835970 2.088864 -1.075785 0.000347 0.176969 -0.140356
2 -2.824134 -1.768435 2.923912 1.118980 1.018519 -1.238975 0.045547
2 -1.040794 -2.024426 2.295408 -0.811009 1.332904 0.193428 0.002107
2 -2.569750 -1.891793 2.210482 0.134051 -0.666224 -0.281570 0.000065
2 -2.800109 -1.961592 1.881763 -0.240432 -1.077419 -1.951616 0.014779
1 -3.069877 -2.278562 2.253365 -0.400821 1.974780 -1.458442 -12.343748
2 -2.840329 -2.904635 1.566633 1.345132 -0.297452 0.372554 0.000863
1 -3.012478 -2.620053 2.573834 -0.623555 0.534642 -0.546325 -6.336833
1 -3.067590 -1.976157 2.917509 0.470242 1.022491 0.232873 -3.088855
1 -2.968714 -2.386788 2.021907 1.046445 -0.385729 1.041639 -4.739734
1 -3.094328 -2.558550 2.067605 -1.311592 -1.610264 0.821161 -7.905907
2 -2.848939 -2.407938 3.048593 -1.753658 -0.035169 -0.117297 0.047735
2 -1.528253 -2.841002 2.926524 -1.661990 -0.180777 0.055412 0.000155
2 -3.027253 -3.030431 2.800376 -0.944782 -0.332021 2.212524 0.056613
1 -2.006158 -3.074005 1.692953 0.214619 0.318477 -0.746058 -0.002831
1 -3.105924 -2.595737 2.391817 -1.115911 -1.664211 0.259172 -8.623866
1 -3.053525 -2.268936 2.838207 0.591224 0.696366 -0.200699 -5.713752
2 -2.577441 -1.867391 2.684880 0.599534 -0.791181 -0.703993 0.082111
2 -1.196244 -1.899487 2.144346 1.148294 -1.175223 -0.943878 0.008495
2 -1.696137 -3.023359 2.256037 -0.094086 0.449529 0.761905 0.006807
2 -1.851801 -2.033644 2.948908 -0.742594 -0.581487 -1.146361 0.019022
2 -3.089278 -2.130314 1.433108 0.207180 0.721802 1.073123 0.000778
1 -3.091163 -2.468407 2.003310 -1.278698 -0.721156 1.234146 -6.948073
1 -3.066452 -2.357685 2.961573 -0.142798 -0.198917 -0.260907 -4.830617
1 -3.027487 -2.732453 2.536877 -1.089064 1.250375 0.312933 -5.991041
2 -0.991012 -2.929913 2.439813 -0.880999 -0.341543 -0.172406 0.010729
2 -2.375050 -2.553517 3.024031 0.479266 1.032088 -0.728740 0.000003
2 -1.571741 -2.972883 2.151478 -1.121253 1.182315 1.515754 0.007215
1 -3.085588 -2.799374 2.140403 -0.176112 -0.473031 1.245753 -4.343067
1 -3.115239 -1.957037 2.407115 -0.700878 -1.418520 -1.212275 -8.588243
2 -0.946931 -1.812632 1.932390 0.287794 -0.521413 0.593584 0.001385
2 -1.113865 -1.819519 3.064275 0.014926 -0.628109 0.529253 0.003722
1 -3.101515 -2.388574 2.223326 -0.564579 2.144177 1.823009 -11.992040
1 -3.113261 -2.236800 2.993910 -0.787716 -0.519950 1.343616 -2.799942
1 -3.034007 -1.956938 2.771556 0.980203 0.105210 0.649155 -5.417363
1 -2.955600 -2.738764 2.097404 0.618862 -0.852994 0.132924 -1.597302
1 -3.087837 -2.349531 2.693000 2.338655 -0.558657 1.848994 -10.212703
1 -3.091724 -2.202318 2.142257 0.178980 -0.299710 -0.296783 -10.663130
2 -2.824813 -1.853637 3.041498 -1.094366 2.157609 -1.059721 0.045656
1 -3.074323 -2.267700 2.006710 0.775430 -0.422553 0.968602 -4.350947
1 -1.798863 -2.370925 0.915478 -0.943779 0.357667 -0.621400 0.000174
1 -2.399146 -2.476314 0.864259 -0.396477 0.153395 -0.631101 -0.002310
2 -2.041002 -2.850192 0.952152 -0.123205 0.907326 0.226385 0.025642
2 -1.749743 -2.938130 0.920868 0.136458 -0.302089 -0.148572 0.000746
2 -1.406498 -2.297465 1.031217 -1.340979 -0.569614 -0.507719 0.002024
2 -2.617551 -2.818947 0.985977 -0.514292 -0.115388 -0.968410 0.056638
2 -1.970096 -2.183879 0.957836 -0.666455 0.150571 0.177141 0.000150
2 -2.849649 -3.072769 0.853935 -1.017716 0.064011 -0.515585 0.000220
2 -1.396060 -2.814908 1.071339 -1.118892 -0.491299 0.421492 0.000046
1 -2.557638 -2.116931 1.073305 0.463538 -0.278095 0.871239 -0.000509
2 -0.950196 -2.759886 1.129380 0.197370 -0.524313 1.343087 0.010793
1 -1.007246 -2.447392 0.952289 -0.461118 0.670748 -0.408414 -0.038666
2 -1.854789 -3.115985 0.872842 0.903297 -1.189360 -0.247705 0.038594
1 -2.704444 -2.706421 0.968993 -1.765325 0.410434 0.457346 0.053358
2 -1.267129 -2.587147 1.109630 1.443054 0.716708 1.244751 0.000373
2 -1.210652 -1.911935 0.779099 0.639158 0.932190 -0.470038 0.014497
1 -1.383756 -2.991833 0.805409 0.628672 0.398702 0.152711 -0.017938
2 -2.441689 -1.855144 0.959556 0.385116 1.375778 0.823903 0.000144
2 -2.678528 -2.499623 0.927540 -0.150949 0.364051 1.584854 0.003104
2 -1.654839 -1.796846 2.199626 1.394726 -0.472917 0.876356 0.000884
2 -2.833296 -1.884082 1.715456 -0.945149 -1.712595 -1.226906 0.002354
2 -1.205603 -3.054816 1.500523 0.613821 1.086220 0.247223 0.036855
1 -3.090008 -2.718379 2.083754 1.259578 0.424759 0.796515 -4.216226
1 -3.050334 -2.042095 2.339000 1.955180 -1.421001 0.278376 -7.954374
1 -3.105020 -1.947519 2.608110 0.401714 -0.750827 -0.000717 -8.165317
1 -3.120081 -2.490035 2.185158 -0.273025 0.847994 -0.028036 -10.906262
2 -1.706749 -3.047379 0.730083 0.087878 -0.032211 -0.718964 0.001422
2 -2.025101 -2.821981 0.803299 -0.058373 0.743719 0.512010 0.025620
2 -0.912268 -1.826386 0.744569 0.912670 0.549829 -0.024475 0.008211
2 -1.681631 -2.197861 0.803214 -0.138102 -0.869834 0.471416 0.000130
2 -2.617944 -2.396360 0.787516 1.572827 -0.375415 0.445360 0.002704
2 -0.976792 -3.007461 0.766151 -0.020238 1.201876 1.389943 0.000465
2 -0.953110 -2.552368 1.749435 -1.094679 0.458454 -1.120003 0.036452
2 -0.957843 -2.169473 1.484696 -0.702781 0.557661 2.330628 0.000108
1 -0.965446 -2.223401 1.828334 -1.027972 1.393845 -1.593492 -0.002904
2 -1.587305 -1.758166 3.030614 0.107525 0.340137 0.479673 0.010360
2 -1.679242 -1.741784 1.902242 -0.734336 0.005654 -0.285956 0.006499
2 -2.715568 -1.766085 2.018374 1.862362 -0.223883 -0.567546 0.000460
2 -3.026705 -1.760613 2.400961 -0.100244 -1.057818 -0.074683 0.198144
2 -2.152213 -1.771071 1.347211 0.672877 -1.072752 0.006202 0.000078
2 -1.120572 -1.740891 2.776372 0.174086 -0.414215 0.773857 0.000071
2 -1.496065 -1.749417 2.315882 0.147636 -0.400729 -1.643414 0.001777
1 -3.094803 -2.071933 2.765511 0.629059 0.365783 -0.483876 -8.925680
1 -3.094954 -2.225413 2.537655 -0.106804 -1.446784 1.490339 -9.435545
1 -3.107857 -2.632796 2.149521 -0.916059 -0.112100 0.782698 -8.488842
2 -3.006607 -3.110667 1.430806 -1.321806 0.571703 0.790847 0.003835
2 -0.876895 -2.694888 1.715777 0.802390 -1.987549 1.321203 0.044001
1 -0.914387 -2.632883 1.972848 -0.215433 -0.053730 1.041412 0.019987
2 -0.905793 -2.808710 2.963923 -0.589939 -1.226969 1.207045 0.000028
2 -0.911030 -2.419893 2.877188 -1.076133 0.328341 -0.518662 0.000101
2 -0.889871 -1.802536 1.119689 0.313386 -0.347486 1.148326 0.000274
2 -0.862743 -2.376359 3.115288 -0.486565 -0.954218 -0.714522 0.008156
2 -0.865301 -2.184253 1.262876 -0.392709 0.194998 1.084409 0.000175
1 -3.113617 -2.091004 2.865231 0.458655 -0.367379 1.357976 -6.041556
1 -3.108263 -2.850373 2.606213 0.782024 0.447750 1.224163 -7.297035
1 -3.108224 -1.984372 2.703497 1.126209 1.440246 -0.563491 -9.680498
2 -2.724330 -3.117165 1.793742 -0.065040 0.829018 -0.760602 0.014708
1 -2.506890 -3.121879 0.988139 -0.322280 0.532767 1.022128 -0.001331
1 -3.117604 -2.700638 2.917805 0.709635 0.669375 -1.046977 -3.811751
1 -3.119413 -2.323959 2.585739 1.304909 -0.355713 0.722975 -13.554874
1 -3.122148 -2.149961 2.593983 0.481919 -0.408146 0.433857 -9.893364
1 -3.118806 -2.381179 2.857424 0.926175 0.130705 0.417004 -10.825562
1 -3.119019 -2.417543 2.350097 0.665269 -0.793681 -0.102588 -12.684908
1 -3.121928 -1.850891 2.865254 1.709057 -1.414463 -1.855241 -2.400727
2 -2.157852 -0.983310 -1.042423 -0.552442 -0.055835 -0.235490 0.004107
2 -1.275081 -1.389347 -0.569384 -0.091645 -0.367749 0.600537 0.001127
1 -2.072542 -1.042471 -2.413047 -0.214170 -0.841581 -0.581484 0.007139
1 -2.309031 -0.576979 -2.899936 0.072813 0.429200 -0.399218 -0.138498
1 -1.436910 -0.602273 -1.908821 -0.178457 -0.217914 0.452845 -0.000549
2 -1.922688 -1.248893 -2.290321 -0.193023 -0.330937 0.598865 0.000080
2 -1.761104 -0.870421 -1.712205 -0.389836 0.237042 1.534594 0.001090
2 -2.514535 -1.017527 -1.517592 0.055470 0.005485 1.123816 0.011765
2 -2.258788 -0.976811 -1.624261 -0.491452 1.568316 0.111522 0.210009
2 -1.299884 -0.857907 -0.487043 0.231802 -0.989464 0.082624 0.001918
2 -1.476549 -0.892395 -1.356838 0.226753 0.355327 0.335475 0.002072
1 -2.617033 -0.449169 -1.509933 -0.921632 0.490282 0.540936 -0.010498
1 -1.039962 -1.042955 -2.306097 0.428201 0.409067 -1.289727 -0.000522
1 -1.940397 -0.616025 -2.002280 -0.151294 0.063675 -0.380662 0.252989
2 -2.616152 -1.074500 -0.811897 -0.200338 -0.413733 -0.524101 0.000366
2 -1.885797 -0.753896 -2.221874 0.625574 -0.631733 0.048166 0.000899
2 -1.140832 -0.949931 -1.823744 -0.384655 -0.022720 0.422562 0.000625
2 -1.294030 -0.802526 -1.084457 -0.675385 1.077852 -0.317109 0.153661
2 -2.387374 -0.689496 -1.033509 0.421850 -0.074150 0.198458 0.004352
2 -1.965006 -1.138444 -2.066904 -0.961903 -0.222293 -0.139613 0.000081
2 -1.476483 -1.006672 -1.767078 -0.395838 -1.010515 0.059507 0.000186
2 -1.876356 -1.219732 -0.698493 1.436041 -0.308649 0.599620 0.038116
2 -2.907488 -0.554487 -1.637113 -0.381226 0.116109 0.008647 0.000013
2 -2.182351 -0.567451 -0.954492 -0.268162 1.757794 1.606791 0.000545
1 -1.531092 -1.253513 -1.360174 -0.516026 0.266075 -0.305255 -0.134711
2 -1.831670 -0.746971 -1.167348 -0.363738 -0.752575 -0.105254 0.000008
2 -3.087254 -1.359447 -2.637342 -0.845989 -0.261141 -1.131420 0.005168
2 -1.778429 -0.579233 -2.265191 0.180006 0.349262 0.171105 0.000597
2 -2.381138 -0.846518 -2.712023 -0.855399 0.783876 0.443969 0.003351
2 -2.938937 -0.283170 -1.015590 -0.258052 -0.603997 2.297382 0.000025
2 -1.480482 -0.842977 -1.055488 -0.514945 -0.537827 0.564504 0.064477
2 -2.737832 -0.743910 -0.651097 -0.193116 0.941858 0.369725 0.001046
2 -2.229363 -1.239995 -1.610751 0.007685 0.033791 0.125128 0.084567
2 -2.410667 -1.078749 -1.755491 -0.566088 -0.912282 -0.596921 0.035190
2 -1.018560 -0.326704 -0.937076 0.710219 -0.154128 0.223245 0.965957
2 -1.874874 -1.347217 -1.122326 -0.684324 -0.774953 0.742576 0.002087
2 -1.436030 -1.139112 -2.637140 -0.125566 0.010541 -0.008227 0.000064
2 -2.070329 -1.546679 -1.285077 -0.823826 -0.963330 -1.038858 0.001983
1 -1.510366 -0.796636 -2.597724 0.603231 -0.277034 0.328950 0.000589
2 -2.797819 -0.809888 -1.758104 -0.612392 -0.880427 -0.074689 0.000014
1 -0.934214 -1.102941 -0.659185 1.033400 -0.523082 0.363803 0.000418
2 -1.350587 -0.767602 -2.102834 -0.096284 0.015928 0.338099 0.000044
2 -1.293844 -0.740239 -1.271402 -0.614533 -0.966809 0.157138 0.010639
2 -1.441315 -0.557219 -0.754597 0.380022 0.531150 -0.134578 0.000254
1 -1.514428 -0.242667 -0.881131 -0.119833 0.086575 0.799764 -0.017633
1 -2.470576 -0.430426 -1.734930 -0.835446 0.842650 -0.714095 -0.010490
2 -1.018491 -1.098478 -1.348592 0.041599 -0.027704 -0.583839 0.000379
1 -2.822621 -0.523811 -2.862132 -0.493071 0.247757 1.155275 -0.004670
2 -1.156984 -1.131461 -0.923864 0.396135 -0.777660 -0.132711 0.238304
2 -1.688886 -1.027186 -1.853771 -0.842986 -0.438320 0.057922 0.000443
2 -1.329310 -0.338121 -0.587304 1.076418 0.191698 1.311549 0.000013
2 -2.556664 -0.940348 -2.677927 -0.026112 -0.851570 -0.690307 0.003777
2 -2.072785 -0.907957 -1.832366 0.199467 -1.144314 0.361440 0.000117
2 -2.169556 -0.374134 -1.266652 0.216475 0.376093 -0.767676 0.010977
2 -2.308234 -0.472764 -2.303618 -0.342114 0.476293 0.715373 0.001092
2 -1.977337 -0.423581 -0.878169 0.420321 -0.091497 -0.366390 0.000046
2 -1.461458 -0.957913 -2.960813 0.052302 0.608041 1.682894 0.114246
1 -2.724141 -0.790120 -0.852038 -0.438885 0.298689 0.793569 -0.026549
2 -1.971020 -0.680942 -0.253551 0.323494 -0.554638 0.537188 0.111505
2 -1.207125 -0.428377 -1.919531 0.323769 0.227625 -1.902700 0.000032
1 -2.581307 -1.292649 -1.125483 -1.255533 -0.090875 -0.579237 -0.003672
2 -1.084313 -0.926007 -2.058644 -0.053713 -0.023194 -0.420528 0.013071
2 -1.221278 -1.112607 -2.091177 0.121137 0.951609 1.149069 0.000357
2 -2.575105 -0.887123 -1.959250 0.281032 0.186792 -0.325912 0.000050
2 -1.853675 -0.549181 -1.446291 -0.671815 1.003801 0.776861 0.007068
1 -2.594134 -0.844434 -2.223079 -0.477964 -0.523753 0.745713 -0.000587
2 -1.240718 -0.302216 -1.412849 0.128528 0.158967 0.185573 0.007173
2 -1.377693 -0.633132 -0.956481 -0.057217 -0.279001 -0.288218 0.016919
2 -2.176711 -0.589363 -3.051578 0.007245 0.103887 -1.074983 0.002912
2 -1.601646 -1.097458 -0.415448 0.165063 0.629291 0.673317 0.000166
1 -1.425745 -1.051323 -0.937954 0.828517 0.398476 1.282850 -0.015495
2 -2.440976 -0.609921 -0.883337 -1.046476 -0.622478 -0.454909 0.003938
1 -1.096008 -1.120666 -2.915772 3.365177 -0.385900 -1.211506 -0.529784
1 -2.157122 -1.417630 -1.174785 1.706629 0.397452 1.027856 0.001699
2 -2.739170 -1.045776 -2.675456 -0.914349 -1.389096 -0.283903 0.000628
2 -2.303532 -0.400930 -3.034790 0.965436 0.560143 -0.703992 0.014933
2 -1.900745 -0.301901 -1.186054 -0.048944 -0.323131 -0.503214 0.127131
2 -2.281087 -1.230699 -2.370939 1.566288 -0.398719 -1.093455 0.045202
2 -2.141759 -1.258639 -1.392732 -0.191015 -0.869233 -0.480140 0.002206
2 -2.083960 -0.296442 -1.402210 1.142275 0.007714 0.280288 0.004122
1 -2.672201 -1.348008 -1.624599 -1.459096 -0.568690 1.875883 0.013954
2 -2.490578 -0.269787 -0.725601 0.523639 1.285371 -0.041108 0.000011
2 -2.568783 -0.160537 -0.407882 0.019876 0.626035 0.364197 0.000153
1 -1.260403 -1.240946 -2.858327 0.202963 -0.239185 -0.328282 -0.621233
2 -1.956658 -1.342787 -1.519366 0.539038 -1.066463 0.131545 0.319520
2 -1.454711 -1.085904 -2.175321 0.612032 0.766859 1.406628 0.000192
1 -1.319120 -0.814478 -1.435297 0.800175 0.708198 1.065919 -0.021464
1 -2.971137 -0.481302 -2.275816 0.327074 -0.372896 -0.802992 0.002243
1 -1.792226 -0.442592 -1.563765 -0.693781 1.485127 0.015421 0.004848
2 -1.730739 -0.681836 -1.968389 -1.540741 -1.824584 1.206932 0.192023
2 -1.365458 -1.301623 -2.125535 -0.661969 -0.279678 0.654835 0.000829
2 -2.285854 -0.313442 -1.076529 0.766179 0.668656 -0.496523 0.108767
2 -2.808221 -0.530385 -2.353717 0.614850 0.597268 -0.365016 0.005178
2 -1.997067 -1.046653 -1.082764 -1.819374 0.410659 1.232448 0.004362
2 -3.115438 -0.461766 -3.088041 -1.124182 0.623226 -0.006905 0.000048
2 -2.496701 -1.290582 -2.197078 0.260981 -0.687450 -0.660631 0.927554
2 -1.390711 -0.700086 -2.761702 -0.937077 -0.732929 0.383229 0.000248
2 -2.741631 -0.342496 -1.828289 0.380076 0.695638 -0.287837 0.000014
2 -2.539015 -0.822713 -1.110766 0.332535 -0.514950 0.013719 0.000393
2 -1.316786 -0.213529 -1.576854 -0.101208 0.094380 0.649849 0.004987
2 -1.339563 -1.449495 -2.802244 -0.725198 -0.675720 -0.265150 0.074010
2 -3.065558 -1.242051 -2.509894 -0.732435 -1.394038 0.829389 0.005925
1 -2.096461 -1.502666 -2.401610 0.461391 -0.222847 -0.334382 0.005488
2 -2.198658 -0.412975 -1.103617 0.932974 1.146362 0.196064 0.115742
1 -1.606103 -1.382879 -1.517144 0.450058 -0.476799 -0.137890 -0.041399
2 -2.253897 -0.439080 -2.103872 -0.419518 1.939844 0.723817 0.000555
2 -2.264642 -1.127086 -1.451360 -0.481831 -1.148363 0.307220 0.185656
1 -2.293096 -0.868303 -2.980886 1.254906 0.230154 -1.533472 -0.233220
2 -2.679981 -0.824788 -2.600354 -0.284056 -1.007787 -0.588371 0.003074
2 -2.350364 -1.363222 -1.576549 -0.672874 -1.520802 -1.615527 0.005142
2 -2.369311 -1.383881 -1.165047 -0.551044 -0.289557 -1.371895 0.001233
2 -2.744630 -1.544032 -0.732284 -0.191299 -1.051968 -0.374258 0.000857
2 -1.863432 -1.379447 -1.591513 -1.425264 -0.181897 -0.402998 0.319301
2 -3.000710 -1.543876 -2.123831 -0.627988 -0.952439 -0.514228 0.000017
1 -1.678275 -1.361932 -1.177402 0.095910 -1.003763 0.218307 -0.020670
1 -1.423550 -1.213357 -1.208765 -0.822023 0.465445 -0.183331 -0.094141
2 -2.929863 -1.058945 -0.889412 -1.128428 0.662494 -0.014242 0.008629
2 -1.163013 -0.845180 -3.053411 -0.286307 -0.337897 -1.449150 0.033434
2 -2.230964 -1.094685 -2.382615 -0.652782 0.376599 0.598812 0.060242
2 -1.360450 -0.345912 -1.701518 0.210579 1.877030 -0.715928 0.002223
2 -2.503130 -1.517043 -2.712428 -0.930396 -0.216129 0.679710 0.026207
2 -1.878090 -0.691609 -1.618096 -0.430959 0.318301 -1.020068 0.000502
2 -2.479700 -0.856821 -1.501341 -0.145726 1.503101 -0.062753 0.009720
1 -2.378697 -0.776973 -2.884712 0.641194 1.023379 0.887635 -0.303417
2 -1.647086 -1.086107 -2.495527 0.701513 0.605919 0.127283 0.000056
2 -2.144494 -0.536557 -0.254920 0.678652 -0.360679 1.181279 0.350474
2 -2.858466 -0.596828 -2.076801 -1.183916 -1.017460 0.121649 0.000065
2 -2.124719 -0.445277 -0.446603 -0.515638 -0.537168 0.612224 0.104896
2 -1.941590 -0.330496 -1.645653 -1.280498 -0.250204 -0.134124 0.000876
2 -2.607339 -1.357029 -0.477015 0.675365 -1.500873 0.706528 0.000544
1 -1.195674 -1.129648 -2.816257 2.899616 -1.543310 0.390828 -1.052842
2 -2.068345 -0.717588 -2.340905 1.832312 1.009643 1.002211 0.001642
2 -0.941114 -1.183486 -2.157013 1.735162 0.110960 1.452954 0.000625
2 -2.440754 -0.633873 -2.850911 1.088363 -1.296625 0.810226 0.049964
2 -1.205220 -0.946210 -2.472466 -0.956854 0.078785 -0.418151 0.000070
1 -2.420755 -0.872480 -0.722941 -0.304862 -1.300135 -1.098480 -0.052665
2 -2.143611 -0.764708 -0.732886 0.115146 -0.382604 -0.613717 0.000049
2 -2.327820 -1.156145 -1.560470 0.521112 -0.303938 -1.816714 0.726606
1 -1.836537 -0.973272 -0.945516 0.469471 0.366405 -0.988869 -0.000480
2 -2.627236 -0.315362 -0.989012 0.390854 0.125885 -1.235897 0.000014
2 -1.399284 -0.732280 -2.421397 -1.066700 0.613030 0.688995 0.000360
2 -1.302800 -0.654982 -3.070910 -1.301801 -0.803440 0.275919 0.000146
2 -1.921153 -1.398597 -1.979780 0.059987 0.222863 0.332671 0.000024
2 -2.150132 -1.105281 -2.688405 1.237032 1.566762 0.997444 0.000096
2 -1.268241 -1.528829 -2.170829 0.039861 -0.944003 1.817888 0.000129
2 -2.092581 -0.538392 -2.413383 -0.659343 -1.022978 0.080346 0.003317
1 -1.688068 -0.824715 -1.524581 -0.530266 -1.729834 -1.802312 -0.001584
2 -0.945882 -0.230988 -3.079491 -0.188105 0.189483 -0.451806 0.006544
2 -2.185019 -0.377028 -2.447775 -0.357752 -0.643972 0.166858 0.002403
2 -1.047858 -0.400999 -2.957540 -0.220656 -0.823047 -0.783664 0.002875
2 -1.137031 -0.262982 -1.543488 -0.518337 0.912868 0.974875 0.008169
2 -2.066370 -1.046696 -0.734397 2.185308 -1.035852 -0.775665 0.000153
2 -1.264302 -1.558689 -2.847200 1.350970 -1.667944 -1.942155 0.071736
2 -2.796737 -1.377127 -1.244832 -1.156411 0.437339 0.349696 0.000042
2 -1.185167 -1.397620 -0.746103 -0.783824 -0.790148 0.008054 0.003020
2 -1.085503 -0.197979 -2.968876 1.098159 0.621915 -1.107550 0.008351
2 -2.517215 -0.697272 -2.581102 -0.085326 0.214348 1.777219 0.000778
2 -2.926406 -0.781887 -2.853095 -0.012687 0.008059 0.978222 0.190467
2 -1.108776 -1.237621 -0.294518 -0.661905 0.431612 1.412068 0.000091
2 -1.074968 -0.603096 -1.346424 1.908691 1.191813 -0.707865 0.002938
2 -1.765284 -1.196241 -2.737960 -0.798673 0.810124 -1.037611 0.000013
2 -1.456934 -1.317270 -0.908609 -1.566561 -1.004780 -0.448668 0.000675
2 -2.359026 -1.056015 -1.618061 -0.237130 1.458276 0.662721 0.710748
2 -1.896830 -0.575526 -1.891340 0.284646 -1.218089 -0.100463 0.253179
2 -1.395322 -0.831703 -1.168123 -0.025672 -1.715536 -0.481438 0.181481
2 -1.634233 -0.656555 -2.049915 -0.058904 -0.767501 -1.139679 0.191351
1 -2.317511 -1.155936 -2.878901 0.150122 0.825046 -0.172645 -0.007666
1 -2.929992 -0.916723 -0.801714 1.303967 -0.983249 0.970538 -0.030897
1 -1.557392 -1.315186 -0.727301 0.351861 0.017327 -0.866256 0.011001
1 -1.450045 -0.947987 -0.558952 -0.265649 -0.060440 -0.180372 -0.019690
2 -2.305550 -0.500820 -0.331405 0.754084 0.221673 0.457830 0.007103
1 -2.590488 -0.896299 -0.606777 -0.060980 0.820481 0.261516 -0.056433
2 -1.032261 -0.784676 -0.528005 0.357417 -0.758006 -0.383288 0.004752
2 -2.681504 -0.446963 -0.443484 -0.282580 0.918954 0.087584 0.000009
2 -1.905912 -1.541236 -0.671371 1.422929 -1.032185 -0.601167 0.000058
2 -2.571240 -1.479758 -0.649397 1.241801 0.819322 0.233760 0.001282
2 -2.458983 -1.511911 -0.374780 0.433606 0.394803 -0.853107 0.000137
2 -2.405477 -1.032179 -0.323529 0.493288 -0.335442 -0.072470 0.000384
2 -1.732402 -0.221067 -0.328370 0.652281 -0.480932 0.322270 0.000006
2 -1.787665 -1.131729 -0.620311 1.796598 -0.482527 -0.934773 0.038104
2 -2.266895 -0.669454 -0.503240 0.534591 0.265776 -0.490769 0.000149
2 -1.293192 -1.316349 -2.322306 -1.502014 -0.388072 -1.101082 0.000590
1 -2.767381 -1.222980 -0.868501 -0.299850 1.312754 0.683730 -0.005559
2 -2.075042 -1.555593 -1.710035 -0.467392 -0.319669 -1.149360 0.793939
2 -1.021381 -1.411687 -2.107861 1.087978 0.282510 0.406048 0.000143
2 -1.042676 -1.390012 -0.999900 0.014203 0.791526 -1.100515 0.000060
2 -2.964364 -1.183137 -1.913977 -0.409832 1.537663 0.354483 0.000060
2 -1.054829 -1.326632 -1.427242 0.276073 0.801157 -0.465869 0.000130
2 -2.103468 -1.493622 -1.618139 2.085119 0.187361 -1.277569 0.794149
1 -2.293642 -0.936523 -1.927545 0.403382 1.902347 2.003537 -0.000441
2 -2.268661 -1.061084 -0.598034 0.557540 -1.011933 -1.011994 0.000120
1 -1.334903 -0.784791 -0.943758 -1.689665 -0.251005 0.798807 0.046945
2 -1.159946 -0.307422 -2.535801 -0.624337 -0.986794 -0.837534 0.006587
2 -2.751718 -1.141617 -2.229550 1.163350 0.912241 -0.386327 0.000105
1 -2.573539 -1.333638 -2.126363 -0.899802 1.085232 0.855752 0.953564
2 -2.340843 -1.078334 -2.507438 0.708415 1.693237 -0.870883 0.008957
2 -2.531690 -1.438295 -0.922216 1.324626 -0.404588 0.247997 0.000319
1 -1.891591 -0.722401 -2.972682 0.155314 0.399882 0.416397 -0.158294
1 -1.984823 -0.322497 -3.058124 0.905663 -0.294358 0.159585 -0.007047
2 -1.543873 -0.320625 -2.725633 1.230395 -0.395440 1.365116 0.000143
2 -2.209189 -0.132936 -1.552525 -0.714737 -0.210831 -1.157776 0.046616
2 -2.781737 -0.434702 -2.506443 0.756620 -1.254506 -0.275095 0.003005
2 -3.112328 -0.421415 -1.279536 -0.340986 -1.228749 0.306556 0.000002
1 -1.197958 -0.823804 -1.634179 -1.271680 1.019796 0.117777 -0.026629
2 -1.080721 -0.356969 -2.393033 -0.763280 0.042235 0.706504 0.006586
2 -3.043668 -0.297276 -2.076813 -0.217258 1.359416 0.747334 0.000049
2 -2.713344 -1.472822 -1.715359 -0.862823 0.911719 0.942409 0.016241
2 -1.171397 -1.421882 -2.744186 -0.431301 0.724841 0.547203 0.004966
2 -1.716582 -1.118127 -3.110368 0.358738 2.206532 0.032302 0.000013
1 -1.598888 -0.178179 -2.904473 0.122588 1.785612 0.707125 -0.004712
2 -2.682054 -1.401444 -2.711845 0.337728 0.919553 -1.007692 0.000465
2 -2.423658 -1.492712 -2.535915 -0.250414 0.593746 -0.550641 0.001697
2 -2.044784 -1.422195 -0.313404 0.386090 0.526982 0.574184 0.000017
1 -1.291677 -1.054226 -2.970814 -0.918832 1.334170 -1.683795 -0.139004
1 -2.489961 -0.550844 -2.988087 0.077383 -1.135029 -0.189368 -0.636303
1 -1.009852 -0.816291 -1.964747 -0.999155 0.701138 -1.531423 0.024234
2 -1.030858 -1.122186 -0.921060 -0.612406 -0.097913 -1.124290 0.238323
2 -1.175989 -0.192804 -2.795757 -0.632743 -0.157491 0.643996 0.001357
2 -1.013114 -1.484079 -2.389886 -0.830632 -0.083171 0.972693 0.010809
2 -2.317162 -1.382904 -0.965261 -0.770489 1.119887 1.378730 0.000930
2 -2.551293 -1.468100 -2.059593 0.234344 -0.042555 0.210931 0.026967
2 -2.787334 -0.786955 -1.407596 1.883292 0.225215 -0.964570 0.000006
2 -2.909622 -0.973579 -2.140087 1.167796 -1.841296 0.881259 0.000092
2 -2.956264 -0.824446 -2.971034 0.891213 0.445943 0.602026 0.196405
2 -1.541422 -1.283265 -0.569966 0.540982 -0.003012 -2.144911 0.012977
1 -1.570235 -0.831193 -0.382607 -0.984929 0.760143 -1.320843 -0.019658
2 -1.907327 -0.171582 -1.158783 0.446796 -0.184810 -0.091580 0.128135
1 -1.707051 -0.143576 -1.941926 0.177791 -0.416203 2.058533 0.015994
2 -2.357948 -0.166395 -1.606108 0.129920 -0.763355 0.129331 0.012610
1 -2.610313 -0.784574 -2.971691 -1.767854 -0.330050 0.195135 -0.048126
2 -3.048910 -1.418817 -1.850275 0.544009 0.754298 0.194072 0.000482
2 -3.103864 -0.744707 -3.007738 -0.213523 -0.601773 0.894816 0.006249
2 -2.299334 -0.747685 -3.065546 -0.046506 -0.253003 0.478660 0.040136
1 -2.367708 -0.536044 -3.091254 0.575047 -1.578263 -0.551813 -0.579538
2 -1.835758 -0.177894 -1.878802 -0.112740 -1.621817 0.486219 0.038305
2 -1.439228 -1.028699 -3.073137 0.363120 -0.390235 -1.066730 0.116122
2 -3.078255 -0.553163 -0.388943 0.625367 0.626195 0.379632 0.000077
2 -2.448786 -0.819454 -0.231859 -1.665798 0.598594 0.279977 0.020071
2 -2.812062 -1.323835 -0.187113 -0.019947 1.100564 0.511164 0.002106
2 -2.142517 -0.428689 -0.313270 0.598870 -1.497647 -0.917605 0.458382
2 -1.950381 -0.632479 -0.129464 -0.983336 0.149479 0.554515 0.111378
1 -1.809362 -1.093003 -0.121282 0.047045 0.676980 0.280096 -0.000541
2 -1.748341 -0.737327 -0.227143 0.477325 -0.641825 -0.807939 0.000310
2 -2.983969 -1.109582 -0.361804 1.043972 -1.336829 -2.115178 0.000059
2 -1.405485 -1.192464 -0.113069 -0.772568 -0.403910 0.083725 0.007425
2 -2.476678 -1.020168 -0.110629 0.255600 0.447871 0.170294 0.000458
2 -2.515811 -0.690401 -0.287326 -0.195250 -0.243608 -1.907779 0.019819
2 -2.006908 -0.411871 -0.207226 -0.598450 0.781268 -0.893657 0.009522
2 -3.015083 -1.285256 -0.172573 0.147924 0.884057 -1.244694 0.002450
1 -1.173961 -1.571404 -0.819522 1.176350 -0.057897 -0.973357 0.001966
2 -1.570542 -1.604735 -2.718667 -0.123705 -0.471203 0.509903 0.000142
2 -1.335416 -1.646399 -0.586522 0.181108 -1.579576 -0.139453 0.012611
2 -1.756139 -1.634278 -1.025420 0.110149 -1.013135 -2.030406 0.095067
1 -2.085058 -1.655230 -0.478231 0.386079 -1.383873 -0.711077 0.012672
2 -2.030836 -1.614701 -2.286944 -0.859933 -0.350516 1.428475 0.005893
2 -1.582873 -1.562100 -0.551365 -0.517813 0.136566 -0.071130 0.000193
2 -1.860578 -1.531611 -1.183906 -0.057488 0.713826 1.193932 0.002297
2 -0.995120 -1.597760 -0.266658 -0.309952 0.481883 0.825925 0.000771
2 -2.767687 -1.631936 -1.805712 -0.782204 0.145481 0.445043 0.001727
2 -1.441396 -1.591508 -1.123271 0.572176 0.654713 -0.065276 0.005779
1 -1.660612 -1.613202 -2.070528 0.604783 1.118218 -0.724367 -0.003686
2 -1.696537 -1.543680 -0.322361 -0.184561 2.116098 0.700085 0.000178
2 -1.331908 -1.552365 -0.136035 0.824269 1.075826 -0.564676 0.000092
2 -2.909289 -1.575587 -0.176268 -0.458829 0.960101 -0.768566 0.000034
1 -1.891734 -0.612209 -3.102736 -0.056624 0.416608 0.503273 -0.160826
2 -2.104890 -0.159935 -1.147276 -0.047826 -2.122240 -0.432179 0.001992
2 -0.930031 -0.492433 -1.361595 -0.025431 0.109533 -0.899735 0.008704
2 -0.918197 -0.915325 -0.553903 0.388267 0.476506 -0.806507 0.005162
2 -0.925490 -0.993942 -1.147681 -0.293449 0.759377 -0.532177 0.000130
2 -0.966191 -0.809020 -1.804871 -1.007458 -0.966801 0.873048 0.009494
2 -0.945623 -0.243370 -0.916880 -1.069011 -0.682153 1.071869 0.966111
2 -2.322360 -1.377862 -0.112362 1.146458 -0.618183 -0.715578 0.000014
2 -2.194165 -0.177161 -0.092854 0.184337 0.023544 0.150045 0.002925
2 -0.928049 -1.115843 -0.096036 0.091155 -1.080037 0.103495 0.000509
1 -3.093804 -1.141725 -2.304593 0.718445 0.427751 0.916722 -0.026987
1 -1.892643 -1.433802 -3.104485 -0.020269 1.119309 0.663386 -0.006880
2 -3.110951 -0.798589 -0.933161 0.448687 0.312537 -0.709028 0.145326
2 -0.897713 -1.731321 -0.960319 1.338385 -1.226709 -1.442724 0.001954
2 -1.861112 -1.714541 -1.060245 -0.407677 -0.469739 -0.004600 0.098538
2 -2.504808 -1.672378 -1.651726 -0.050028 0.544907 0.806582 0.000035
2 -2.485183 -1.659535 -2.659857 0.279350 1.044933 0.305760 0.024852
2 -1.327705 -1.692824 -1.861842 1.174079 0.532386 -0.788930 0.005599
2 -1.424589 -1.697410 -1.717085 0.630637 0.305058 -1.746550 0.006415
2 -0.966606 -1.707838 -0.491318 -1.038223 -0.203648 -0.201256 0.094646
2 -1.548342 -1.683190 -1.460550 -0.432771 -1.116183 -0.101233 0.000042
2 -1.874996 -1.693322 -3.018340 1.910680 -0.807795 -0.406880 0.002974
2 -1.415319 -1.710789 -1.001451 -0.560739 -1.236030 0.007461 0.005781
2 -1.823123 -1.687295 -1.420039 -0.416984 -0.634614 1.483226 0.000112
2 -1.788381 -1.693883 -2.689654 0.491223 -1.101679 -1.306721 0.000211
2 -2.230605 -1.678861 -2.699979 0.346430 -0.416297 0.247953 0.000067
2 -2.286001 -1.583736 -3.104418 0.646717 1.446762 0.949256 0.069284
2 -0.872899 -0.674468 -2.252077 -0.811368 0.209792 0.090918 0.000285
2 -0.892426 -0.308619 -2.905894 -1.230111 0.617557 -1.000426 0.003733
2 -0.888105 -1.562189 -1.410893 -1.131896 0.262330 0.103910 0.000282
2 -0.893107 -1.650629 -2.651950 -0.727650 0.284627 1.286337 0.005406
2 -0.882175 -1.614709 -0.437624 -0.143257 -0.853521 -0.774285 0.094720
2 -0.904435 -1.575317 -2.307877 -1.060815 0.124824 0.760502 0.017232
2 -0.896653 -0.416997 -0.565084 -0.349512 0.557745 -0.535731 0.000018
2 -0.889838 -0.880984 -2.072801 -0.394846 0.037377 0.564037 0.006859
2 -0.885917 -0.611124 -0.297162 -0.628389 -0.287738 0.365846 0.000007
2 -0.918048 -0.257779 -2.007533 -1.207359 0.468510 -0.067170 0.001146
2 -1.458031 -1.708856 -0.396160 1.099175 0.564527 1.273174 0.057777
2 -2.876873 -1.712049 -2.771914 0.226520 0.534068 0.114672 0.000126
2 -0.881306 -1.251016 -1.770205 -2.314656 1.533887 0.432213 0.000037
1 -0.869783 -0.667584 -1.015885 -1.409313 -0.823283 0.512779 0.010379
2 -3.102567 -0.841934 -0.343240 1.331988 0.752602 -0.486770 0.042964
1 -1.332039 -1.725244 -0.331725 -0.329285 1.661406 -0.388269 0.058521
2 -1.227804 -0.174184 -3.117282 1.573243 -1.049640 1.616171 0.000687
2 -3.021096 -0.448655 0.184426 0.934910 -1.030831 -0.035978 0.001153
2 -2.200403 -1.224484 0.200434 0.977911 0.095012 0.799586 0.146672
2 -1.578499 -0.302659 0.159144 -0.318470 -0.607678 -0.016385 0.000915
2 -1.647516 -1.491143 0.187827 0.416954 0.250482 0.295606 0.134875
1 -1.426396 -0.175230 0.194836 -1.134467 -0.719004 0.495355 0.000135
1 -1.580561 -0.803148 0.144516 1.197799 -0.312827 -0.174192 -0.031632
2 -2.272006 -0.360795 0.173203 -1.348345 0.722289 0.735825 0.002759
2 -2.024110 -1.065702 0.161185 -0.638409 -0.929651 0.551008 0.000936
2 -1.650450 -1.233899 0.142104 0.166922 1.313953 0.093494 0.708366
2 -2.436834 -1.134278 0.153954 1.160466 0.291239 0.986320 0.006433
2 -0.899649 -0.357137 0.136814 0.832735 -0.184205 1.198470 0.004362
2 -2.749847 -0.223630 -0.047265 0.750146 0.597393 1.407002 0.000279
1 -1.155856 -1.163514 -0.063881 1.101903 0.131672 -0.339756 -0.001927
2 -1.642747 -1.516076 -0.078328 1.103288 0.242363 -0.111451 0.000103
2 -2.888873 -1.200965 -0.057575 1.266028 1.328764 0.816755 0.003889
2 -2.772834 -1.336017 0.062348 -0.127220 0.862390 -1.714692 0.000481
2 -2.742820 -0.744411 -0.044945 -0.196144 -0.600164 -1.375609 0.000009
2 -2.307715 -0.944250 0.068373 1.291691 -1.132304 -0.389916 0.002621
2 -2.935547 -1.032008 0.073420 1.058286 -0.485019 -0.223575 0.000354
2 -2.841163 -0.432386 -0.072875 0.145195 0.693715 -1.221766 0.000285
2 -2.080939 -0.317363 -0.063585 0.871607 0.068814 -1.012350 0.005109
1 -1.383150 -0.838059 0.048144 -0.523574 -0.351593 0.134316 -0.033484
2 -1.810686 -0.727154 0.062850 0.411637 -0.506477 0.290956 0.000133
1 -2.636069 -0.445923 0.059856 0.364142 -1.201467 0.545561 -0.409023
2 -1.976758 -1.340557 0.040204 0.280379 0.381795 0.609447 0.000108
2 -1.149952 -0.934199 0.038734 -0.566101 -1.104642 0.907215 0.000127
2 -2.294681 -1.128924 0.058235 0.254077 0.860323 0.669213 0.009950
1 -2.501963 -0.412103 0.097222 -0.513113 -1.045973 0.951815 -0.409056
2 -1.386833 -1.329103 -0.015383 -0.574194 -0.042138 0.502721 0.007477
2 -1.434730 -0.102443 -2.242765 -0.000851 0.257278 -1.029617 0.000003
2 -2.237075 -0.083828 -2.540792 -1.306153 0.157942 -0.097072 0.095619
2 -1.087738 -0.110138 -1.082675 -0.071632 0.614709 -1.243800 0.000118
2 -2.190247 -0.105705 -0.543421 0.051305 0.234086 -0.576286 0.003309
2 -2.204863 -0.092980 -2.408464 -0.291627 0.023882 -0.891334 0.095628
2 -1.007933 -0.126090 -0.674721 -0.433033 -1.099748 0.134756 0.453607
2 -2.061458 -0.121220 -1.565888 0.068227 -0.478346 0.236310 0.034378
1 -1.663434 -0.091811 -1.437790 -0.660443 -0.260229 -0.424201 0.032685
2 -1.518250 -0.087303 -1.408604 -0.230333 -0.306154 -0.230599 0.035792
2 -2.562772 -0.116336 -0.177742 -1.249402 0.405408 0.263218 0.000226
2 -1.772864 -0.086256 -0.895199 1.080093 -0.490673 0.511577 0.000024
2 -2.272353 -0.083275 -1.240118 -0.308497 -0.930358 -0.178809 0.001288
2 -0.930910 -0.096839 -2.948280 -0.354266 0.293561 -0.974682 0.027175
2 -1.659921 -0.117954 -0.032555 -0.846863 -0.815332 0.189244 0.000039
2 -2.951412 -0.085327 -1.211518 0.711715 -1.504261 -0.439545 0.000024
2 -1.792045 -1.106085 1.953304 0.379439 -0.432665 -0.717319 0.000508
2 -2.110504 -0.695951 0.621625 -1.218424 0.355724 0.618586 0.762749
2 -1.943365 -1.034963 1.813432 0.036389 -0.763928 0.982188 0.001874
2 -1.116000 -1.017133 2.959222 0.277235 -0.016226 0.784334 0.009047
2 -2.686032 -1.147480 2.844359 -0.887499 -1.231766 0.606537 0.023648
2 -2.442396 -1.041994 2.807888 0.244305 -0.224296 -0.076338 0.319079
1 -1.830196 -0.890815 1.873725 -0.603235 0.386104 0.068074 0.001238
1 -2.357006 -1.140775 1.916131 -0.986433 -0.827336 0.670772 -0.008565
2 -1.276807 -0.899931 1.706279 -0.773161 -0.354714 0.353074 0.000001
2 -1.380010 -0.654928 2.136729 -0.154140 0.494344 0.372196 0.051195
2 -2.419454 -0.578054 1.079517 0.312182 -0.274368 -0.882132 0.318726
2 -2.552926 -1.271742 1.115789 -0.581420 -0.471716 0.864274 0.000725
1 -2.216678 -0.759712 2.756541 0.205191 -0.593311 -0.120277 0.044611
1 -2.468453 -0.391251 1.916036 -0.150410 -0.537115 -0.582268 -0.000855
2 -2.403859 -0.742224 2.631591 1.196287 -0.330709 -0.024036 0.000340
2 -2.216616 -0.382207 1.520595 -0.045316 0.552621 -0.381802 0.000004
2 -2.149441 -1.163904 1.067754 -0.677382 0.065127 -0.495303 0.001265
2 -1.406391 -0.672132 0.768786 0.233986 -0.272793 0.321392 0.000003
2 -2.996358 -0.561299 1.877700 0.186205 0.749420 0.156037 0.005125
2 -1.929221 -0.669501 1.861749 -1.152107 0.690652 -0.908050 0.004096
2 -1.875814 -1.491908 1.449482 -0.067233 -0.756857 -1.278072 0.109524
2 -1.690364 -0.564840 1.441316 0.126516 0.158026 0.677516 0.000384
2 -2.190989 -1.258234 0.900759 0.500793 -0.746684 -0.396940 0.001351
2 -2.861376 -1.171741 1.136388 0.266173 -0.218825 0.317452 0.000354
2 -2.553984 -0.785336 1.659818 0.095731 -0.951852 -0.659286 0.004094
2 -2.785003 -0.212353 1.816316 -0.406646 0.625788 0.515056 0.000014
2 -2.337547 -0.621870 1.160876 -0.359942 1.445783 1.382234 0.434539
2 -1.859284 -0.942128 1.533562 -0.749081 -0.177471 0.336569 0.000634
2 -2.381615 -0.533130 2.449493 -0.201232 -0.357592 0.632685 0.002810
2 -2.288438 -1.342657 1.835049 0.031036 0.556140 -0.810574 0.000576
2 -2.773174 -0.911516 1.349198 -0.356266 -0.876970 -0.818095 0.000161
1 -2.731116 -0.389038 1.404862 -1.343027 -0.550497 -0.857859 0.002767
2 -2.970531 -1.054918 2.378925 -1.940163 0.276624 -1.120566 0.000067
2 -2.230507 -0.573630 2.544979 -0.668132 -0.546999 1.174224 0.003025
2 -2.073945 -0.207072 2.845197 0.158676 -0.030529 -0.165422 0.002539
1 -1.476956 -1.030253 1.010492 0.013076 -0.563586 0.776586 -0.040103
2 -1.194872 -1.490792 2.821742 -0.001668 -0.336924 1.037621 0.007560
2 -2.739122 -0.876753 1.101279 -1.207853 -0.020525 -0.584616 0.000104
2 -2.498015 -1.370875 0.937921 0.248902 -1.456923 -0.125438 0.000534
2 -0.995934 -0.907514 2.739672 -0.239274 0.066303 1.082722 0.028989
2 -1.098815 -1.351677 1.271638 0.370617 0.418986 1.643815 0.039083
2 -1.354396 -0.602508 1.351972 -0.337882 1.186450 0.763826 0.000035
2 -2.275779 -0.186056 0.638449 2.136099 -0.059075 -0.004697 0.005791
2 -2.820230 -0.216500 0.765461 -0.314069 0.410706 0.670372 0.000406
2 -2.487366 -0.656245 0.886624 -0.987099 -0.005918 0.559491 0.000352
2 -2.699535 -0.599687 1.170204 0.842355 -0.339626 -0.367853 0.000036
1 -2.898936 -1.459555 1.621807 0.166388 -0.491165 0.533524 -0.007226
2 -2.066413 -0.389096 2.736225 -0.392271 -0.340433 0.527270 0.058841
2 -1.625944 -0.148212 2.238761 0.523569 0.350678 -0.383150 0.000077
2 -1.136138 -0.234906 2.478161 0.956405 0.433488 -0.417541 0.000012
2 -1.899227 -0.992628 2.678666 -0.354986 -0.360759 0.413834 0.000002
2 -1.692649 -0.873534 1.400609 1.293648 0.232418 0.022169 0.001949
2 -2.864196 -1.117702 2.632328 -0.154338 -1.009659 0.595094 0.000056
1 -2.860622 -0.431456 2.178997 -0.974950 -0.394233 0.595082 -0.109208
1 -1.759016 -1.403324 0.737663 0.070667 -1.123672 0.524736 -0.001329
2 -2.547797 -1.424201 2.046120 -0.975512 -0.932221 0.184244 0.142818
2 -2.078789 -1.269980 1.736567 -1.089934 -0.006201 -0.372070 0.000126
2 -1.651344 -0.487812 1.191495 0.544320 1.397026 -0.826396 0.083953
2 -2.005597 -0.275077 2.529394 -0.121507 -0.624275 0.515213 0.039844
2 -1.090545 -0.519276 2.613556 1.181162 -0.943967 -0.987894 0.000013
1 -2.085002 -0.506097 1.842443 -0.919756 0.473602 0.701411 -0.003489
2 -1.266854 -0.519282 1.813767 0.683364 -0.274033 -0.326262 0.000006
1 -1.840910 -0.961484 1.318056 -0.916848 1.031639 -0.979748 0.002090
2 -2.085901 -1.111470 1.404147 -1.329387 -0.093662 -0.208863 0.000835
2 -2.604376 -1.501428 2.170234 0.588335 -2.072904 0.094361 0.018930
2 -2.139312 -1.268078 2.130441 0.154432 -0.852501 -1.674836 0.002198
1 -1.413266 -1.333127 1.034825 0.094674 0.149406 0.396909 -0.777788
2 -1.151713 -0.833150 0.912684 1.225852 -0.241318 0.684549 0.000021
2 -2.689067 -0.132485 2.650611 0.246831 0.342228 1.008425 0.026274
1 -1.556594 -0.474875 1.091999 -0.879848 -0.618567 -0.350366 0.026182
2 -1.917455 -1.460352 2.503185 1.008015 -0.360595 -0.049826 0.000206
2 -1.722495 -0.247895 1.190753 -1.579245 0.818110 -0.238657 0.001190
2 -2.119423 -1.408675 2.007059 -0.159659 -0.363959 -1.050344 0.002128
2 -1.770578 -0.588184 1.874135 2.070414 -0.328390 -0.031557 0.004432
2 -1.508396 -1.042259 2.457430 1.436446 -1.290351 -1.068645 0.000031
2 -1.838518 -1.530411 1.902483 0.702470 -0.066831 0.356873 0.001246
2 -2.271997 -1.517162 1.604557 -0.129803 -0.294146 1.577416 0.004276
2 -1.104901 -1.456781 1.133395 0.285383 -0.736234 1.207859 0.065653
2 -2.022083 -0.370562 1.253993 -0.921831 0.891325 0.617237 0.000012
1 -2.926416 -0.471999 1.559539 -0.307017 0.151491 -0.080170 -0.012153
2 -1.678615 -0.420967 1.793571 -0.801364 0.647244 0.107017 0.000725
2 -1.454312 -0.547456 2.746216 0.515249 -0.704040 0.042331 0.000032
2 -1.018373 -0.792716 1.298665 -0.990673 -1.225296 0.354050 0.000040
2 -2.084039 -1.057008 2.218030 -0.635610 -0.480319 0.228896 0.000260
2 -1.871659 -1.486867 1.584493 -1.040525 -1.573802 -1.019938 0.138912
2 -2.407092 -0.953617 1.884916 0.567026 0.903598 -1.271029 0.001320
2 -1.898732 -1.242900 0.782427 0.630980 -0.517143 0.786297 0.001001
2 -2.073545 -1.225237 0.669812 -0.508056 0.699672 0.162077 0.001176
1 -1.248304 -1.197575 0.948023 0.191696 -0.084000 -0.269660 -0.023693
2 -2.246716 -0.711697 1.202312 -1.351738 0.327671 -0.035551 0.116346
2 -2.609618 -0.261002 2.837407 1.109987 -0.831838 -0.010608 0.908819
2 -2.420696 -0.854974 1.099304 0.815127 0.429172 -2.007402 0.000165
1 -1.006407 -1.364616 1.403032 0.068885 -0.983861 -1.535804 0.011614
2 -1.448678 -0.366809 2.338689 0.344166 -0.502578 -0.301981 0.002010
2 -1.560827 -1.463179 2.553978 -0.390166 -1.166110 0.600841 0.000321
2 -3.024999 -0.895764 1.395676 0.801078 -0.233951 0.098643 0.002560
1 -1.498286 -1.328857 0.953356 0.840340 0.138738 -0.790097 -0.504935
2 -2.350476 -1.220161 3.038274 -1.119442 -0.531649 1.159811 0.014771
1 -2.571115 -1.200595 2.089994 -0.684322 0.349926 0.151288 -0.015932
2 -2.679327 -1.631116 1.818054 0.711680 -2.267462 -0.204889 0.001837
2 -2.215580 -0.699934 0.669662 0.685187 0.212035 -0.100747 0.702276
1 -1.396616 -0.359397 1.140806 0.546867 0.245868 -0.751769 -0.071909
2 -2.466401 -0.937046 1.631173 -0.350626 -0.271119 -1.268866 0.004131
2 -2.224417 -0.931576 0.710412 1.255839 0.608076 0.029071 0.000497
2 -2.291554 -0.951708 2.150873 -0.156427 0.320671 -0.295566 0.000191
2 -3.046794 -0.956727 1.633261 -0.472732 0.280668 -1.428718 0.046874
2 -1.666228 -1.232720 1.052207 -1.531866 -0.373789 0.098752 0.007563
2 -2.069208 -0.917462 0.964339 -1.033595 -0.609586 -0.843844 0.000044
2 -1.116342 -1.197301 1.270463 0.285209 -0.081539 0.305073 0.020392
2 -1.960415 -1.270580 1.393510 -1.251471 0.044785 0.127602 0.000935
2 -2.392984 -0.502412 2.823785 1.214533 0.282466 0.948428 0.000483
2 -1.377358 -0.769837 2.240825 -0.754621 0.698403 -0.234616 0.020923
2 -1.722511 -0.286362 0.851153 1.524219 0.393482 -0.687287 0.000023
2 -1.381831 -1.194250 0.901699 0.314836 -0.228937 0.689727 0.069067
2 -1.363128 -1.512037 1.456188 -0.601178 -0.595410 -0.198726 0.000117
2 -1.965641 -1.592579 1.634073 1.136654 -1.119841 0.807596 0.035195
2 -1.564783 -1.234816 0.916530 0.800020 -0.518513 0.831932 0.419069
2 -2.148020 -0.201512 2.503948 -1.251391 0.867783 0.302258 0.013613
2 -1.989341 -1.496652 0.760213 1.367471 -0.705582 -0.279309 0.000360
2 -1.208232 -0.505590 2.942732 1.739183 0.154654 0.287348 0.001002
2 -2.567457 -0.197576 2.714728 -0.790539 0.270260 -0.122651 0.083884
2 -2.649368 -0.312091 1.287968 0.542552 0.045418 -1.272370 0.016480
2 -2.507785 -0.744238 3.002122 -1.108804 -0.949536 1.425108 0.001638
2 -2.930926 -1.063784 1.944633 -0.297892 -0.277741 -0.833414 0.063470
2 -3.106656 -1.048114 1.728884 -0.943676 0.044829 -1.747760 0.046785
2 -1.983634 -0.661228 1.354055 -0.693189 -0.041889 1.271833 0.000018
1 -1.274822 -0.980962 1.118927 -0.114028 0.768042 0.201824 -0.035512
2 -2.162656 -1.074182 2.888898 0.268908 1.123094 0.401921 0.003793
1 -1.909720 -0.535468 2.126340 1.040442 -0.296583 1.003170 -0.003340
2 -1.453783 -0.769610 1.152095 -0.931607 -0.406287 0.389937 0.000053
2 -1.688632 -1.187748 1.452503 0.174855 -0.893592 0.235635 0.000031
2 -1.539791 -0.652035 1.573362 2.294020 -0.562252 0.581252 0.000355
2 -1.202503 -1.254478 1.896625 0.572313 0.480602 0.035000 0.000245
2 -2.842781 -1.564245 2.048866 -0.747417 -0.781604 -1.690662 0.002773
2 -2.676911 -0.774837 2.226547 -0.471209 -1.333357 0.800504 0.000166
2 -1.233778 -1.080307 2.817741 0.302158 -1.759773 -0.413796 0.001370
1 -1.909146 -0.538382 0.767689 -1.753518 -0.405036 0.715644 0.000015
2 -2.662555 -0.969541 1.944896 0.850408 -0.525093 0.561179 0.000983
2 -1.705788 -1.357494 1.725592 0.292535 -0.912162 -0.089985 0.000102
2 -1.752169 -0.926007 1.064348 0.098844 -0.935246 -0.989626 0.000042
2 -2.850343 -1.192809 1.925005 0.202757 -0.381526 -0.161763 0.029827
2 -2.935806 -0.305412 2.421165 -0.185027 1.447648 1.029705 0.011126
2 -1.584638 -0.329169 3.022454 0.711252 0.154616 -0.319490 0.000463
2 -1.082132 -1.483730 3.098157 -0.023630 -0.049290 0.355442 0.000038
2 -0.977516 -1.381914 2.825676 0.155680 0.144037 -0.164428 0.000141
1 -1.202114 -1.357865 1.088313 -0.236828 0.708618 -0.037973 0.752439
2 -0.958786 -1.064473 2.688445 0.624611 0.933371 -0.846587 0.007912
2 -2.466179 -0.876524 2.313947 0.109269 1.469870 0.456609 0.000243
2 -2.394473 -1.192494 2.850617 -1.074868 0.761190 -0.222479 0.706321
1 -2.945667 -0.213369 2.859409 -0.988145 2.700960 -0.178885 -0.001594
2 -1.767406 -0.424053 2.873603 1.316851 -0.976836 0.297822 0.002318
2 -2.623383 -0.390485 2.140021 0.394066 -0.441735 0.592325 0.000128
2 -2.294632 -0.336388 1.010325 0.680374 -0.406771 0.564103 0.000042
1 -1.054059 -0.875782 2.385300 -0.770239 -0.900250 0.584132 0.015589
2 -2.025120 -1.259506 2.395921 1.511027 -0.499495 1.011740 0.000095
2 -2.690654 -0.558410 2.521245 -0.427467 -1.250350 1.362375 0.000041
2 -1.193524 -0.449007 2.256220 1.230483 -0.950866 1.300201 0.000041
2 -2.533328 -1.467786 2.811000 -0.015865 0.019198 0.391667 0.000209
2 -2.761182 -1.111298 2.048909 0.723069 1.063570 -0.395543 0.007616
2 -2.242813 -1.265738 2.927295 -0.767375 -0.145782 -0.093372 0.100062
2 -1.133427 -1.377480 0.998827 0.049197 -0.048897 -0.893659 0.835173
2 -1.241336 -0.678271 2.084147 -0.976570 0.091193 2.481542 0.030733
2 -2.500322 -1.147426 2.837274 0.334525 0.345839 0.417380 1.175514
2 -2.534657 -1.230008 2.743503 0.245654 0.063940 -0.966219 0.183561
2 -3.062743 -1.081317 2.007450 -1.052416 1.188931 -0.149386 0.039377
2 -2.447715 -0.700716 2.150940 -0.527217 -1.728797 -0.752190 0.000179
1 -2.820443 -0.398510 2.352633 -0.443359 -0.889690 0.580391 -0.098499
2 -1.391845 -1.045287 2.217407 -1.466690 -0.302069 -0.307278 0.000051
2 -2.717985 -0.259059 1.040978 0.910035 -0.710116 -0.112916 0.000562
2 -2.970045 -1.358721 1.867819 0.459366 -1.371082 0.037973 0.001955
2 -2.404430 -1.308353 0.661127 -0.095070 1.300710 -0.022144 0.041303
2 -2.342260 -1.105078 2.607378 0.089404 1.333336 1.020050 0.000285
2 -2.002049 -1.392119 0.562692 0.260151 0.168583 -1.328833 0.006727
2 -2.793067 -1.553152 2.763337 -0.489088 -0.065558 -1.118835 0.000051
2 -1.625830 -0.122513 2.914204 -1.496104 0.739231 -0.122497 0.002070
2 -2.219725 -0.615341 2.772536 1.480916 -0.622075 -1.521589 0.045904
2 -2.313179 -1.043178 0.877615 2.380495 0.590735 0.150178 0.000427
2 -2.232873 -1.419454 2.920456 0.002560 0.121834 -0.130323 0.024084
2 -1.501459 -1.600313 3.089880 -0.810215 -0.892491 -0.101775 0.002054
2 -3.111498 -1.245742 1.716727 -1.029153 1.304073 -0.736907 0.001460
2 -2.787147 -1.088511 1.723533 1.132714 0.068943 0.176355 0.000204
2 -2.825160 -0.310735 1.268183 0.586472 -0.964829 -1.250736 0.007133
2 -2.575082 -0.370375 0.922548 0.853229 -1.348009 0.331779 0.002286
1 -2.566596 -0.150297 0.653270 0.065941 0.029189 0.204297 0.000574
2 -1.423998 -0.397663 2.523040 -0.286888 -1.199309 -0.940241 0.002013
2 -2.671387 -1.114658 1.230518 1.756180 0.702017 0.154831 0.000592
2 -1.148410 -0.319806 2.899617 -0.737031 0.715079 -0.924734 0.006889
1 -1.179800 -1.479072 1.819993 -1.149112 0.121227 1.094647 0.145187
1 -2.424119 -1.436289 2.095062 -0.127948 0.565686 0.650650 0.113867
1 -2.208553 -1.223223 2.796717 0.561294 1.820724 0.456188 0.065370
2 -3.096731 -1.373999 2.015866 0.350934 1.079190 -0.930429 0.776215
2 -2.675243 -1.292417 2.900693 -1.333925 1.467557 0.048099 0.020128
2 -1.058885 -1.438851 1.853806 0.723988 1.137061 -0.147954 0.145191
2 -2.395565 -1.526735 1.919766 -0.749538 -0.154876 -0.197789 0.001556
1 -3.002226 -0.984158 0.996563 -0.096397 0.943920 -0.296166 -0.591894
2 -2.831478 -0.627170 2.938921 0.632049 1.722507 -1.333266 0.266612
2 -1.157541 -1.275702 2.434878 -1.302123 -0.039227 -0.289379 0.000001
2 -2.890809 -1.513649 0.965256 1.086519 -0.898885 -0.754851 0.001113
2 -2.835157 -0.845355 2.670714 1.349820 -1.049665 -0.361076 0.000024
2 -1.004150 -0.231577 2.867125 -0.622022 -0.795381 1.149148 0.005896
2 -1.164473 -1.453162 0.872241 -1.722012 0.874370 -0.539685 0.030187
1 -3.013383 -1.248161 2.209614 0.497306 0.192637 0.736958 0.000342
2 -0.995379 -1.499603 0.976527 0.312919 0.373002 -0.921842 0.004454
2 -2.909815 -0.667334 2.288924 1.150795 0.757671 0.422528 0.001494
2 -1.522542 -1.461003 0.753898 0.337827 1.232704 -0.764905 0.000983
2 -1.034391 -0.418607 1.343620 -1.031163 -0.806646 0.209677 0.000024
2 -1.195098 -0.307109 1.107761 0.049816 -1.600973 0.592950 0.000534
2 -1.187533 -0.171955 1.884389 -0.940316 -0.595729 -1.021006 0.004270
2 -3.042189 -0.226155 1.681480 -0.170786 -0.895587 1.150069 0.000048
1 -1.727186 -0.199465 1.683414 0.282058 -0.754130 0.203830 0.115423
2 -1.386097 -1.424454 0.950665 -0.594752 1.526139 -1.774129 0.263024
1 -3.094260 -0.974074 3.007108 -0.025689 0.831864 0.555741 -0.088750
2 -2.495008 -0.221384 0.837360 0.972776 -1.105763 -1.305619 0.002455
1 -2.557821 -0.168371 2.878107 -0.392339 -0.022735 1.221468 0.867980
2 -1.815629 -0.268843 2.997813 -0.382293 -0.021602 -0.980729 0.000997
2 -2.068957 -0.265156 2.666444 1.118358 -1.874553 0.231831 0.089691
2 -2.834175 -0.397758 2.970724 -0.361158 1.062889 -1.264584 0.000279
2 -1.759913 -1.335857 0.535075 0.181486 -0.428804 -0.213587 0.001128
2 -2.449772 -1.446741 0.645804 0.717937 -0.277430 0.673426 0.056819
2 -1.428003 -1.081543 0.582479 -0.729742 -2.078635 0.655656 0.000136
2 -2.169007 -0.291859 0.553854 -0.043557 -0.887675 1.218125 0.005846
2 -1.122724 -0.217315 0.632504 -1.551044 0.317241 0.876416 0.000067
2 -3.017363 -0.494875 2.038277 0.896215 2.174107 -0.330736 0.005164
1 -2.390338 -0.990763 3.044972 0.555697 -0.657818 -0.741709 -0.017978
1 -2.806342 -1.097589 3.000669 0.609790 -0.374296 -1.360234 -0.004521
2 -1.081254 -0.908540 3.083595 -0.395709 0.104327 -0.468002 0.040938
2 -1.714918 -0.147156 1.806421 0.544731 -1.069799 -0.787008 0.116968
1 -1.434024 -0.138066 1.031863 -0.104440 -1.308618 0.593519 -0.020186
2 -1.466180 -0.157997 0.644761 -0.529565 -1.582163 -0.040850 0.000018
2 -2.788738 -0.716822 3.015355 -0.737720 -1.263995 -0.862095 0.266469
2 -1.722555 -0.515067 3.037620 0.582814 -1.091104 -1.448059 0.002002
2 -2.453995 -1.615637 0.584668 0.365473 -0.816055 -0.848281 0.007316
1 -2.954198 -1.665575 1.845232 -0.348949 -1.561251 0.104390 -0.007953
2 -1.996699 -1.589448 2.231271 0.544246 -0.553211 -1.445127 0.000012
2 -1.967941 -1.658100 1.468256 0.724995 -0.552071 0.712272 0.005852
1 -1.430673 -1.573612 2.415123 0.357761 0.654454 -0.925764 -0.704591
2 -2.214090 -1.663217 3.044984 0.133254 -1.299489 0.843996 0.156084
2 -2.415801 -1.600020 1.542389 1.134277 0.238431 0.284645 0.004186
2 -1.325204 -1.568163 2.896277 1.258083 0.624674 -0.458397 0.007868
2 -2.148158 -1.587734 2.953238 -2.183465 0.440985 -0.438935 0.103038
2 -1.642790 -1.541651 1.920272 0.848365 0.978625 0.717733 0.001964
1 -1.811065 -1.616935 2.642967 1.004535 0.851447 -1.276372 -0.000134
2 -1.897841 -1.558873 2.855447 -1.386544 1.752416 -0.092060 0.000170
2 -0.974905 -1.618348 1.213663 -1.007604 0.822348 -0.060841 0.000576
1 -3.096970 -0.990274 1.037462 0.820212 -0.392662 -0.931107 -0.591866
2 -3.101735 -0.645343 2.271038 0.693327 -0.011452 0.016321 0.001545
2 -1.100835 -1.688403 0.699432 0.364672 -0.144589 -0.434572 0.000315
1 -1.732866 -1.672615 3.112828 0.824671 0.013054 -0.469088 0.028499
2 -1.568387 -1.639601 0.660934 1.168215 0.907378 -1.702549 0.000672
1 -2.668106 -1.705840 1.642690 1.171761 -0.507352 -0.720166 -0.003812
2 -2.257550 -1.684269 1.781679 0.899351 0.150991 -0.647855 0.000204
2 -1.208099 -1.665973 1.553097 -0.390268 2.021045 -0.683346 0.000119
1 -1.335093 -1.658293 2.422453 -0.104354 1.322362 -0.716980 -0.704256
1 -2.557157 -1.689472 2.418437 2.112284 0.267156 0.282125 0.006589
2 -2.934002 -1.662907 1.089512 -0.557364 0.549457 0.168123 0.465933
2 -2.834342 -1.646827 2.218339 2.001828 0.267628 -0.491777 0.002092
1 -2.503652 -0.587254 3.113408 -0.241870 0.620936 -0.290329 -0.675701
2 -2.560136 -1.285673 3.119779 0.829364 0.099548 -0.120244 0.000242
1 -2.440764 -1.566214 3.107078 -0.166875 0.600409 -0.747421 0.015221
1 -1.296911 -0.376115 0.461841 -0.971501 -2.049039 -1.420098 0.001384
2 -2.425498 -1.300469 0.336132 0.268974 -0.381902 -0.217630 0.309338
2 -2.067438 -0.879456 0.368391 0.095088 0.074822 -0.624944 0.013210
2 -2.933055 -0.893992 0.492184 -0.818841 0.199859 -0.695481 0.001228
2 -2.393287 -1.066517 0.514569 0.125226 -0.104247 -0.076855 0.000037
2 -1.956434 -1.556437 0.353987 0.809900 -1.493196 0.143412 0.000059
2 -1.303902 -0.283017 0.306885 -0.192746 -0.276777 0.099102 0.004368
2 -1.136471 -1.061566 0.461615 -0.308170 -0.426380 0.084042 0.000009
2 -1.478133 -0.850179 0.307951 0.309097 -0.371511 -1.473056 0.001628
2 -2.303646 -0.431483 0.345265 -0.498303 1.080461 0.015434 0.002726
1 -2.913565 -0.780010 0.329659 -1.247853 -0.267232 0.411574 -0.000399
1 -2.127652 -0.630757 0.369019 0.374562 0.793387 0.125135 0.008271
2 -2.046491 -0.705148 0.495455 0.641268 0.546679 -1.301855 0.069271
2 -1.938280 -1.297120 0.433851 1.256188 -0.385692 0.201622 0.006661
1 -0.998547 -1.553622 0.382938 -0.270296 -0.198467 -0.102829 -0.058863
2 -1.888776 -1.200897 0.231474 0.275177 0.658059 -0.493826 0.001316
2 -1.667501 -1.237217 0.256312 1.036858 0.605075 -0.414360 0.710973
2 -0.980418 -0.388714 0.398531 -0.103178 -0.714435 0.777591 0.000029
2 -1.583726 -0.956782 0.455035 1.435797 1.563694 1.166248 0.000672
1 -1.242087 -1.453059 0.299772 -0.059939 -0.012887 0.037819 -1.158244
2 -2.962557 -1.081184 0.347134 -0.027085 1.518999 0.635034 0.000178
1 -2.177608 -1.353213 0.217401 -1.242521 1.335038 -0.383325 0.144221
2 -1.789148 -0.241433 0.456784 -1.120127 0.157489 1.874865 0.000857
1 -2.442860 -1.467540 0.485149 -0.354627 1.359281 0.005019 0.008570
1 -1.372525 -1.358687 0.241630 0.267725 -0.472121 0.782853 -0.174514
2 -1.622587 -1.412616 0.291800 -1.063561 0.167660 1.136413 0.137464
2 -1.942747 -0.815963 0.287874 0.069390 0.153592 0.922113 0.012867
2 -2.433127 -1.401331 0.264773 -0.468213 -0.607719 0.502418 0.309198
1 -1.152172 -1.465482 0.224361 0.305636 0.211346 0.597511 -0.997347
2 -2.121600 -0.342585 0.311862 -0.459413 -0.998686 1.471731 0.001496
2 -2.411216 -0.773446 0.223474 -0.533839 -0.639768 0.753647 0.000062
1 -2.710910 -1.568496 0.441759 0.988668 1.408265 1.487451 -0.006741
2 -1.490890 -1.641209 0.294257 0.681979 0.234212 -0.646450 0.000416
1 -1.224744 -1.637127 0.373763 0.971940 -0.253336 1.809316 -0.111726
2 -0.906873 -1.147941 1.052064 -0.045721 -0.021533 1.000313 0.000035
1 -0.905817 -1.060551 0.676302 -0.109683 -0.371919 -0.698122 0.000700
2 -0.879464 -0.882000 2.293905 0.495964 -0.438627 0.461285 0.006619
1 -0.870355 -0.806699 3.075514 0.357554 -0.693063 0.015468 -0.020541
2 -0.921582 -1.097672 1.842999 -0.355516 -0.004320 -0.156457 0.000004
2 -0.910642 -0.934925 2.878712 -0.528917 -0.223781 0.548822 0.010172
2 -0.885579 -0.759707 2.537724 -0.909858 1.049185 -0.264858 0.076117
2 -0.897122 -0.876348 2.614997 -1.049385 0.286933 -0.510896 0.080970
2 -0.897750 -1.522242 2.143320 -0.983332 -0.786816 -0.874659 0.000003
2 -0.954202 -0.750953 2.383434 -1.718254 1.485764 -0.018079 0.026727
1 -3.111782 -1.620654 0.911035 0.481363 -0.239748 0.250584 0.000187
2 -1.251812 -1.705481 3.045336 -0.328827 0.885087 1.368922 0.004008
2 -2.976993 -1.719163 2.011177 0.049291 0.311092 0.607279 0.065540
2 -2.254063 -1.720512 0.753022 0.703073 -0.275621 -1.078951 0.000024
2 -2.491120 -1.723763 1.149443 0.961974 0.977214 0.343344 0.000134
2 -1.163724 -1.734192 2.285899 -0.921369 0.515066 0.551632 0.000487
2 -1.757033 -0.106678 0.632560 0.084547 0.918302 -0.671877 0.000279
2 -1.032973 -0.100942 1.712787 -0.350661 1.883081 0.561871 0.000150
2 -1.804851 -0.117995 2.411229 -0.957480 0.148962 0.581358 0.000119
2 -1.056375 -0.102871 1.981522 -1.663040 -0.401232 1.224231 0.004234
2 -2.459893 -0.097727 1.559314 -0.779387 -0.584972 -0.082791 0.000023
2 -2.952911 -0.126934 1.156981 0.102224 -1.253477 -0.234401 0.012261
2 -2.467347 -0.104770 2.524716 -0.198706 -0.806231 0.897338 0.000204
2 -2.957061 -0.108075 0.554635 -1.106149 -0.831634 0.210019 0.047691
2 -1.836519 -0.110699 0.301767 -0.468806 0.035035 1.023746 0.000773
2 -3.065596 -0.084772 0.460595 1.026366 -1.691095 -0.375044 0.046335
1 -2.631084 0.399361 -1.436707 -0.411857 -0.915033 -0.171336 -0.005804
2 -2.113189 0.697739 -0.952647 0.391534 -0.292244 -0.025819 0.000365
2 -1.713921 0.395739 -2.964827 0.135413 -1.327256 -0.149963 0.000104
2 -2.450952 0.520402 -1.671029 -0.055692 0.010329 -0.117922 0.019742
1 -2.473455 0.660554 -2.687128 0.662733 0.349076 -0.218023 -0.357370
2 -2.097199 0.465017 -2.455729 -0.954632 0.640883 -0.059952 0.001582
2 -2.296015 0.415952 -2.746393 0.770698 -0.742782 -0.444182 0.001373
2 -2.766331 0.850278 -0.412187 -0.122226 0.225803 0.407070 0.000191
2 -2.659933 0.385100 -0.957985 -0.311230 -1.161681 -0.069023 0.009383
2 -1.978775 0.171716 -1.601118 -0.823911 0.054987 1.051234 0.000047
2 -1.923223 0.058139 -0.679569 -0.086632 -0.909571 -0.518180 0.023145
2 -1.670498 0.559480 -1.535860 -0.211275 -1.002363 -0.661326 0.000896
1 -1.216357 0.509835 -0.861943 -1.376286 -0.682986 -1.087644 -0.050429
2 -2.047746 0.401980 -0.517854 0.026369 -0.976612 0.616953 0.001843
2 -0.967327 0.665187 -2.457383 0.121658 -0.956277 -0.685244 0.315726
2 -2.227387 1.166296 -1.347812 -0.490893 0.029467 0.155658 0.003292
2 -2.276734 1.086761 -0.640346 0.016232 0.230220 0.245995 0.000246
2 -2.269819 0.589363 -1.269375 -0.706737 -0.071579 -0.217018 0.000097
2 -2.672155 0.865126 -2.883108 -1.091230 0.750195 -0.131586 0.139158
2 -1.769372 0.443590 -1.682451 1.131765 0.169019 -0.658056 0.000752
1 -2.234496 0.314029 -2.411022 -0.896280 -0.434270 -1.292879 -0.046250
1 -3.055435 1.215800 -2.681415 -0.169528 1.481643 -0.515003 -0.003411
2 -2.694102 0.080031 -0.996219 -0.883538 -0.419219 -0.754055 0.000829
2 -1.654510 1.271935 -3.073820 -0.492840 1.094319 -0.743002 0.000667
2 -1.541187 0.297188 -1.198425 0.828047 0.185963 0.203891 0.000132
2 -0.997989 0.432060 -2.111281 0.022450 -0.672803 1.200141 0.013163
2 -2.208357 0.413515 -0.159220 0.693405 0.506764 1.906395 0.000002
1 -2.395465 0.557852 -1.058536 0.126535 0.252878 1.538548 -0.951431
1 -2.693004 0.623164 -0.547899 0.094957 -0.012661 0.531383 0.000666
1 -2.901501 0.883724 -2.622676 -1.136857 -0.199103 0.023072 -0.001838
2 -2.173391 1.307719 -2.192910 0.841626 0.224745 0.381030 0.000310
1 -1.600986 0.599481 -0.833133 0.426395 -0.869608 -1.103211 0.085240
2 -0.965867 1.079623 -0.653524 0.816925 -0.163254 -0.092589 0.004331
2 -1.213836 0.473819 -1.958482 0.865056 -0.482699 1.158466 0.000084
2 -2.611616 0.461794 -2.154647 -0.170471 -0.234877 -0.839717 0.018165
2 -1.867990 0.497221 -2.320781 0.802045 -0.684904 0.573580 0.005284
2 -0.970640 0.320841 -1.457868 1.254920 -0.655741 0.563489 0.020026
2 -1.099730 0.719835 -0.137756 -1.173329 -0.344490 1.295659 0.006125
1 -1.938638 0.857696 -0.571067 1.344315 0.098169 0.815065 -0.009499
2 -1.149488 1.033975 -2.524497 1.357698 -0.356229 0.087879 0.000250
2 -2.898104 0.726340 -1.363091 0.538862 0.032155 0.025356 0.006481
2 -1.298597 0.702764 -1.819843 -0.327964 -0.443595 -0.509083 0.005867
2 -2.041190 0.625815 -1.433457 -0.435678 -0.197700 -0.336606 0.000026
2 -2.328893 1.143429 -1.135850 0.914009 0.553812 -0.927144 0.000768
2 -1.070447 0.162379 -0.835017 0.051834 -0.599113 0.560377 0.001594
2 -2.286178 0.827793 -0.912204 0.472736 0.666492 0.097362 0.003601
2 -1.846551 1.163235 -2.012557 0.839586 0.610228 -2.222763 0.051954
2 -1.951111 1.058984 -1.635734 -0.453193 0.734206 -0.378260 0.000234
2 -2.199916 0.770332 -1.834955 1.025468 -2.081624 -0.125299 0.018886
1 -1.225045 0.746782 -0.859605 1.076210 -0.196897 -0.085181 -0.025436
2 -1.226856 0.902620 -0.494741 -1.485110 -0.133195 1.812020 0.001702
1 -2.488907 0.370774 -0.911553 0.772640 -0.313651 0.459484 -0.059970
2 -2.001769 1.325023 -1.688097 -0.185678 0.320064 -0.151107 0.035849
1 -1.843202 0.738773 -0.780826 1.391102 -0.109869 1.030390 0.008445
1 -1.642622 1.420685 -2.544091 -0.368084 0.729144 0.183981 0.014167
2 -1.156490 0.834859 -2.383367 0.365326 0.415971 -0.192346 0.001248
2 -1.261184 1.093680 -1.101199 -0.490625 0.971484 -0.034937 0.001856
2 -1.030645 0.384633 -0.923870 0.436318 -0.129862 -0.894724 0.002966
1 -2.316737 0.468715 -2.164651 -0.200991 -0.101855 -0.659563 -0.006569
2 -1.422057 1.101439 -0.494656 -0.439686 -1.118310 -0.272612 0.088851
1 -2.494820 0.515315 -1.062267 -0.250051 -1.248212 0.467418 -0.986845
2 -1.603397 0.543762 -0.563778 0.661468 -0.685634 -0.518060 0.001567
2 -1.166218 1.466395 -1.154565 0.145636 1.584618 0.192932 0.000897
2 -2.018472 1.213416 -2.321319 -1.262000 -0.022600 0.014794 0.002444
2 -1.822698 1.057062 -2.736561 0.999335 -0.583741 -0.561085 0.088028
2 -1.311310 1.418122 -1.610979 0.163245 0.603972 -0.183444 0.000360
1 -1.641632 0.200444 -2.500482 -0.652685 -0.287920 1.992357 0.010254
1 -2.883648 1.039392 -0.700436 0.069885 -0.554296 -0.283674 0.008954
2 -2.288768 0.643785 -1.811821 -0.672523 -0.305438 0.899986 0.024628
1 -1.815108 1.242578 -1.785706 -0.117231 -0.633244 -0.033052 -0.048902
2 -2.602359 0.306708 -2.186677 -0.089346 0.013689 -0.360032 0.055091
2 -1.103317 1.369251 -0.801904 -0.065607 0.609034 0.309350 0.000004
2 -2.597457 1.112904 -1.008899 -0.998263 -0.295912 1.892687 0.006037
2 -1.933761 0.666363 -0.646331 0.412715 0.083591 -0.445302 0.004888
2 -1.954062 0.705945 -1.822525 1.062016 -0.957799 -0.870327 0.000068
2 -1.316889 1.013773 -2.945570 -0.285456 0.118269 -0.543129 0.001466
2 -1.559943 0.645770 -2.813811 0.215150 -0.303654 0.486445 0.000665
2 -3.073777 0.341365 -2.890430 -0.978540 0.177259 -1.017643 0.000105
1 -1.472972 0.970119 -2.571491 -0.238101 1.066158 0.007121 -0.211236
2 -2.747937 0.317891 -2.168476 0.156397 -0.641761 0.262339 0.040149
2 -1.606294 0.892329 -1.180973 0.635465 0.580467 -0.518125 0.000003
2 -1.276097 0.693738 -2.550224 -0.620507 -0.978619 0.824904 0.000307
2 -2.370733 0.905410 -2.970453 0.681479 -0.361850 0.289565 0.000153
2 -2.296725 0.541827 -1.667290 -1.066229 -0.723837 -0.798927 0.023890
2 -2.791616 0.265973 -1.313729 -0.414163 -1.335330 0.388020 0.000385
2 -1.349569 0.708286 -1.372728 -0.842903 -1.093958 0.350862 0.000491
2 -2.426497 0.739815 -2.175897 0.234282 -0.060032 0.346508 0.007449
2 -2.258394 1.128320 -0.209926 -0.848543 0.817138 1.174941 0.002641
1 -2.673581 0.371917 -1.744518 0.406377 0.262772 -0.668221 -0.005772
2 -2.331119 0.491395 -1.920936 0.506633 0.386945 0.265495 0.001734
2 -1.289770 1.236896 -1.792940 0.751899 1.072557 0.907529 0.000152
2 -1.570895 0.499501 -0.748287 -0.970260 -0.548150 1.172703 0.116154
2 -1.381542 0.798414 -1.975014 0.268473 -0.062473 -0.547068 0.194693
2 -1.855909 0.530079 -2.679218 -1.010991 -0.101106 -0.543348 0.000016
2 -2.537700 0.627446 -2.235284 -0.302836 0.146912 -0.798834 0.008552
2 -2.118323 0.225835 -0.519090 0.928568 -1.417584 0.203033 0.005717
2 -1.516466 1.288572 -1.994411 -0.552046 0.033181 0.950707 0.002014
2 -1.252414 1.281879 -2.443645 1.917291 1.102176 -1.243700 0.017237
1 -0.893752 0.259562 -2.452065 1.568272 0.826682 0.171104 -0.003732
2 -1.074484 0.846078 -1.826017 0.686460 -0.685514 0.058285 0.005332
2 -1.167241 0.882313 -1.668801 -0.854364 -0.585439 -0.356952 0.009402
1 -3.056314 0.945597 -0.449509 -1.184273 -0.191475 0.051765 -0.000795
2 -2.103551 1.316976 -1.376908 0.109440 1.710840 0.654812 0.001226
2 -1.092142 1.299008 -2.454562 2.157988 0.511799 -0.500453 0.106829
2 -1.986942 1.277992 -2.004523 0.994959 1.600355 0.091056 0.003281
2 -1.859046 1.063752 -1.899420 -0.961230 0.032205 0.361113 0.028518
2 -2.900825 0.362843 -0.873799 -0.584749 -0.980345 -1.242970 0.001661
2 -3.066640 0.814031 -1.926652 -0.784812 0.884985 1.438219 0.030525
2 -2.070338 1.006620 -0.678041 0.707531 -0.183177 -0.662160 0.000492
2 -2.456511 1.111796 -3.097117 1.273365 0.431314 -0.158399 0.002336
2 -2.830075 0.591970 -1.730381 -0.538744 -0.545413 -1.773585 0.000111
2 -2.407521 0.257111 -2.931853 0.472853 -0.403731 0.221370 0.000032
2 -1.547920 1.313951 -0.647451 -0.874875 0.518746 0.985450 0.000026
1 -1.805813 0.744716 -1.562573 -1.401563 -0.213852 -1.416718 0.003793
1 -2.853735 1.173659 -1.207003 -0.130652 -0.518119 0.198718 -0.007945
2 -2.688959 1.241805 -2.622071 0.059639 -0.276779 -0.307575 0.000020
2 -1.828008 1.319834 -2.294262 0.112726 0.420140 0.649815 0.001161
2 -2.698772 1.404075 -1.766388 0.538355 0.776610 -0.703390 0.000090
1 -2.264668 0.493306 -2.566759 -0.311108 -1.500205 -0.274160 -0.034937
2 -2.406240 0.875994 -0.279623 -0.224232 -1.023333 0.175966 0.118711
1 -1.618003 1.304381 -1.803495 0.537737 0.878870 -1.001688 -0.049074
2 -1.340008 1.119584 -1.272440 0.034055 -0.087501 0.610417 0.002959
2 -2.258399 0.968242 -2.461590 -0.640522 -0.757460 0.489376 0.000023
2 -2.729877 0.840744 -2.056336 -0.596769 0.813894 0.132771 0.000203
1 -1.745122 0.604154 -2.382210 -1.256945 -0.779784 -2.188900 0.005836
1 -2.414589 0.763746 -2.599761 -0.783361 0.710835 -0.457719 -0.355517
1 -2.666900 1.239008 -0.634389 -1.289537 1.472075 -0.724488 -0.005259
2 -1.337497 0.885948 -2.448405 -1.012969 0.606524 -0.123497 0.002223
2 -2.940109 0.864859 -2.215810 0.122151 -0.979672 0.426271 0.000146
2 -1.245591 0.850704 -1.060566 -0.488029 -1.025171 -0.523345 0.000367
2 -1.793194 0.710203 -2.225010 0.394635 1.907094 -0.275658 0.001358
2 -2.068347 1.181471 -2.501492 -0.122924 0.376734 1.206952 0.001875
2 -2.099264 0.348296 -2.658853 1.691418 -0.294951 0.227722 0.000516
2 -1.119767 1.199766 -2.095454 -0.349711 0.722422 1.898627 0.006700
2 -1.508059 0.775904 -1.496409 -0.659332 0.985303 -0.897182 0.000674
2 -2.934805 0.464355 -0.702420 0.150340 -0.192548 1.110130 0.000984
2 -1.047313 0.195912 -1.675710 -0.879117 0.918358 1.097406 0.003169
1 -1.583314 1.084190 -2.540701 -0.369857 -0.035147 -1.392893 -0.214003
1 -1.540381 0.374487 -0.904203 -0.488745 0.298655 1.398197 -0.024248
2 -2.989205 0.587583 -2.537374 -0.252243 0.368141 -0.958274 0.000623
2 -1.807944 0.548568 -1.029479 0.180010 0.689902 -0.126206 0.006001
2 -2.043035 0.426911 -2.035847 1.113518 0.695596 -0.001375 0.170715
1 -3.040230 0.601337 -1.196738 -0.292203 0.790968 -0.603837 0.047044
2 -1.072479 0.694270 -1.144369 0.109023 1.055634 0.146018 0.001448
2 -1.753110 1.223785 -2.120540 0.427225 2.298747 0.315377 0.023463
2 -2.307088 0.921334 -0.201592 0.661067 -0.726675 -0.432041 0.172778
2 -2.089468 0.782555 -0.495230 0.858351 0.985977 0.107655 0.005331
2 -0.969417 0.529279 -1.143242 -0.101137 0.062792 -1.911220 0.001454
2 -1.807001 0.107591 -0.427233 -0.278711 -1.051297 -0.516046 0.000659
2 -1.661114 0.745351 -1.668672 0.331602 -1.417707 -0.684822 0.003956
2 -1.054519 0.747700 -1.451864 -0.407233 -0.079016 0.370707 0.000394
2 -2.995384 0.367857 -1.901255 -1.629469 0.656903 0.716832 0.001774
2 -2.780004 0.514001 -0.943476 0.501666 0.599256 0.904329 0.005033
1 -2.437421 1.056700 -0.981231 0.366731 -0.308672 0.713506 0.006704
1 -1.241194 0.708616 -3.031359 -0.459347 -1.010738 -0.946161 -0.138434
2 -1.713715 0.268997 -0.225836 -1.727581 -0.972400 0.444647 0.000029
2 -1.647008 1.422556 -1.946726 -1.693099 0.364300 -0.928853 0.004051
2 -1.135687 0.171022 -2.223775 -0.299287 0.025112 -0.012553 0.150290
2 -2.315621 0.575334 -0.629043 1.876047 0.263390 0.795837 0.000014
2 -1.272291 0.509811 -2.296320 0.543090 0.858208 0.343547 0.000657
1 -2.884687 0.954747 -1.394679 0.469987 0.223501 0.623554 -0.011223
2 -2.094593 1.048498 -1.284703 0.103900 -1.183685 0.285021 0.002026
2 -2.457995 0.801393 -0.962013 -0.286503 -1.595949 1.473099 0.003357
2 -1.400623 0.670289 -1.958358 -1.035602 1.219121 -1.067059 0.167257
2 -2.867270 0.445907 -2.635590 0.549880 0.034609 -0.246566 0.000512
2 -2.961092 0.704904 -2.974116 0.219116 0.937418 0.288347 0.000799
2 -0.942792 1.143470 -2.410015 0.829405 0.250420 0.092314 0.010444
2 -1.850158 1.182912 -2.688621 0.995255 -0.409736 0.168612 0.088041
1 -1.382034 1.135816 -1.589148 0.796395 -1.000332 -0.399566 -0.015027
2 -3.030661 1.073271 -0.745126 0.990425 -1.079520 -0.548055 0.018901
2 -1.057532 0.956499 -0.565966 2.139149 0.078248 -0.569054 0.007675
2 -2.994816 1.084193 -0.551596 0.382559 0.650792 -0.107485 0.042238
2 -2.615446 0.956670 -2.959960 0.398939 -0.561804 0.747541 0.139260
1 -2.718953 1.284384 -1.549768 0.981534 0.558656 -0.090265 -0.004251
1 -1.389575 0.715525 -2.907733 0.321022 1.632108 -0.644186 -0.083436
2 -1.865236 0.650245 -0.903180 -1.717958 0.533383 -0.507474 0.031122
2 -1.401675 0.940440 -2.018159 -1.716334 -0.588331 0.467764 0.031554
2 -2.691296 0.828401 -1.827389 1.222101 -0.142817 -0.112229 0.000400
2 -2.532990 0.354157 -0.703117 1.794477 0.745488 0.040266 0.000968
2 -2.346362 0.928152 -1.708600 -1.124649 -0.594758 0.755068 0.000077
2 -2.899913 0.143496 -2.069616 -0.451023 0.112671 1.629437 0.000229
2 -3.008714 0.257800 -1.216426 0.383260 0.244248 0.144078 0.000466
1 -1.723799 0.055287 -2.087816 0.848105 -1.434669 0.926619 -0.019659
2 -1.525474 0.231792 -2.263869 1.116536 0.178672 1.633085 0.000042
2 -2.604004 0.211124 -0.541632 -0.676328 -0.272403 0.348248 0.000552
2 -0.997940 0.601969 -2.355720 1.524378 1.794383 -1.835549 0.403086
2 -1.851543 0.184768 -2.191439 -0.519892 -0.548526 -0.607657 0.000831
2 -2.670472 0.187418 -0.749840 1.026172 0.863176 -0.946155 0.003017
2 -2.621498 0.411628 -2.371297 0.775836 0.870677 1.299678 0.000819
2 -3.014525 0.804311 -2.436376 0.280176 0.050146 0.327721 0.001166
2 -2.016832 0.247046 -1.177784 -1.860199 0.207111 0.051471 0.000120
1 -1.236053 0.290087 -0.903021 0.025120 0.778620 -0.546398 -0.039446
2 -2.074991 0.222591 -0.850486 -2.179411 0.516577 0.933000 0.000021
2 -1.184795 0.336938 -2.222027 -1.251233 0.024209 -0.315029 0.006347
2 -1.268878 1.123508 -2.057017 -1.775589 -0.208427 0.896250 0.006267
2 -1.506441 1.050063 -2.963561 0.340492 0.299587 0.538885 0.001875
2 -2.167791 0.655104 -2.866474 -1.167767 2.304387 0.361650 0.000014
1 -2.765379 0.255173 -1.071870 -0.059522 0.789092 -0.633093 -0.003018
2 -1.016493 0.805256 -1.657821 0.184439 -1.378627 0.270729 0.010332
2 -2.953561 1.115067 -1.769012 0.663235 -0.844997 -2.042120 0.000979
2 -2.966153 0.491019 -2.127194 0.658719 0.341328 -0.573621 0.012655
1 -2.665800 0.953678 -1.641146 1.892194 -0.004949 1.161888 -0.005167
1 -1.356398 1.285520 -2.900538 -0.279177 -0.082468 0.981013 -0.000593
2 -3.052741 0.708636 -1.291444 -0.241746 0.291480 0.600613 0.058003
2 -2.065924 0.221491 -2.244189 -0.304476 0.679963 -0.076642 0.000850
2 -2.233875 0.241862 -1.277385 0.561001 1.549112 -0.066963 0.000123
1 -1.690078 0.245640 -1.753375 0.798461 1.125036 0.819966 -0.002242
1 -2.438582 0.238615 -2.513696 1.783510 0.754810 0.079585 -0.025300
1 -3.032430 0.452122 -1.681315 0.162499 1.701898 1.076343 0.027915
2 -1.117741 1.337017 -2.742859 0.508521 -0.011996 1.823047 0.000056
2 -1.063498 0.335309 -0.480012 -0.943428 -0.611627 -0.078398 0.009461
1 -0.965093 0.533529 -0.834058 -0.129788 0.590849 -0.696086 0.042258
2 -2.619141 0.347882 -0.227498 1.554274 -1.322706 -0.035772 0.000028
2 -1.170314 1.105952 -0.206936 0.259997 0.830003 0.248202 0.000673
2 -1.936890 0.860863 -0.162750 -0.208287 -0.317048 0.513722 0.029780
1 -0.980780 1.021148 -0.209864 0.845047 -0.110300 0.162192 -0.049212
2 -1.216007 0.140748 -0.228072 -0.416305 -0.688845 0.072489 0.021186
2 -2.546030 0.548683 -0.422283 -0.133214 -1.059103 -0.828089 0.000659
2 -2.061378 0.927744 -0.386273 -0.178017 -0.076356 -0.576896 0.002929
2 -2.995251 0.586567 -0.158940 -0.879455 -0.003176 0.355249 0.005996
2 -0.945534 0.124026 -0.333112 -0.168618 -0.521894 -0.748627 0.000276
1 -1.301507 1.167114 -0.498730 0.736956 0.231083 -1.047816 0.088321
2 -2.966211 0.467005 -0.295208 0.680874 0.440473 -0.595815 0.002888
2 -2.678860 1.090657 -0.334122 1.624654 -0.516300 -1.467590 0.000036
2 -1.295256 1.296734 -2.272692 0.218414 -0.301297 1.307671 0.004527
1 -1.312942 1.284203 -1.377221 -0.010938 -0.124276 -0.650785 -0.984862
1 -1.282075 1.395972 -1.390576 0.403639 0.194714 0.272957 -1.276927
2 -2.424740 1.416591 -2.663886 1.072631 0.195506 0.246715 0.001223
2 -1.067409 1.292059 -2.320240 1.015062 -0.856281 2.113549 0.190213
2 -2.484856 1.208696 -2.814785 0.035759 -1.047289 -0.202162 0.000063
2 -1.847309 1.240520 -0.842979 0.720370 -0.972257 -1.641515 0.041237
2 -2.877663 1.442590 -1.482043 0.766343 -0.133018 -1.123113 0.000339
2 -1.630627 1.341445 -2.198134 -0.925185 -0.375613 -0.945993 0.002723
2 -2.981845 1.300489 -0.262635 -0.606427 -0.890378 -0.843223 0.015135
2 -1.723455 1.087181 -1.604301 -0.299863 -1.876222 -0.249482 0.000231
1 -1.648364 1.319954 -0.269723 0.172667 -0.425272 -0.258923 -0.000493
2 -1.094106 0.583239 -0.801176 -0.548116 0.153731 0.717779 0.080258
2 -1.056359 1.159207 -2.291015 -0.942895 1.514480 -0.906639 0.106414
2 -2.217575 0.128793 -1.839820 -1.419148 0.433541 0.142228 0.000009
2 -1.001473 0.172141 -1.495377 0.002259 0.661223 -0.639210 0.022062
2 -1.641476 0.192558 -3.110458 -1.162311 0.841114 -0.217328 0.000333
2 -2.954604 0.401387 -2.261240 -1.297670 1.469139 -1.527890 0.012676
2 -2.096298 0.309895 -2.055512 1.202079 1.165553 -0.941247 0.171242
2 -3.072532 0.096267 -2.847517 0.167449 -0.543419 1.352424 0.010337
2 -2.877710 1.098043 -1.953415 1.326427 -0.188575 0.014129 0.000991
2 -1.402642 0.257507 -1.607847 -1.605421 1.320696 -1.938406 0.000105
2 -2.097922 0.167631 -2.994535 0.662139 0.866581 -0.102973 0.001397
2 -3.093382 0.609679 -0.856520 -1.165934 1.088723 -0.839418 0.000090
2 -1.080123 0.197296 -2.590516 -0.502281 0.901730 -1.407989 0.004127
2 -1.040137 0.408766 -0.629868 -1.224330 -0.952114 -0.303731 0.007850
2 -2.963425 1.372068 -1.947657 1.226893 0.552185 0.177920 0.004647
2 -1.952034 0.044700 -2.951741 0.223947 -1.023063 1.592140 0.018864
2 -1.798256 1.368261 -0.790907 0.551145 -1.097107 0.343607 0.041274
2 -0.930825 0.844269 -0.206385 0.296912 2.356433 -0.143416 0.003486
1 -2.985841 0.881934 -3.074746 -0.708630 -0.723799 0.576728 0.000755
1 -2.063389 1.185694 -2.997151 0.285556 -1.613988 1.854303 -0.995335
2 -2.452439 1.456917 -0.617985 -0.708355 -0.252637 0.081352 0.000015
2 -2.933015 1.451954 -0.265465 -0.261912 -0.258271 0.495948 0.015233
2 -1.928343 1.412821 -1.593926 1.226126 -1.138818 -0.486801 0.035656
2 -3.060983 0.084707 -0.290043 0.046266 1.567565 0.827340 0.003209
2 -1.050442 0.071259 -2.210794 0.259579 1.085553 -0.996992 0.144742
1 -1.484911 0.039397 -2.984469 0.066607 0.050472 -0.356155 0.636629
1 -1.874585 0.057466 -2.511727 0.638657 -0.347624 0.259750 -0.009952
2 -1.181126 0.088215 -0.689383 -0.122006 -0.002315 0.302100 0.026193
2 -1.686118 0.149703 -2.888938 0.940260 0.881665 -0.223716 0.000385
2 -1.599576 0.118628 -1.626164 -0.970002 0.521179 -0.151491 0.001025
1 -1.236276 0.125889 -2.544191 0.568831 0.322799 -0.689220 -0.208364
2 -1.677512 0.101636 -1.195595 -0.283632 0.393796 0.883969 0.004805
2 -2.175150 0.061969 -0.477573 1.450783 0.094337 -0.005086 0.007186
2 -2.588338 0.090305 -2.365707 -1.426157 0.262695 0.063551 0.000131
2 -0.899485 0.076069 -1.734824 1.292625 -0.313501 -1.123202 0.001456
2 -1.597622 0.221617 -2.646726 -0.216643 1.775082 -0.542581 0.022253
1 -2.024850 1.095038 -3.048352 -0.412339 -1.417154 1.326211 -0.995352
2 -0.930469 0.867212 -0.454584 -0.013417 -1.553319 1.382252 0.041613
2 -0.984348 0.521001 -2.245389 -1.120711 0.068416 -0.725816 0.100232
2 -0.950132 1.293203 -0.382930 -1.388537 0.266152 -0.318477 0.000087
1 -1.435473 0.868348 -0.051918 -0.070594 0.224815 1.550120 0.000040
2 -2.865578 0.491525 -0.076041 -0.750982 -1.506853 0.547001 0.003364
2 -1.450527 1.090554 0.086730 1.072065 0.732996 1.076592 0.000055
2 -1.830921 1.173153 -0.057242 -0.922232 -0.897964 1.048016 0.000087
2 -1.117919 0.569099 -0.056159 -0.101256 0.428748 -0.666850 0.013559
2 -2.705386 0.105945 -0.092675 -0.357229 -1.013629 0.270285 0.000033
2 -1.794209 0.852700 0.033903 1.102948 -0.651231 0.719745 0.000465
2 -1.981889 0.975200 -0.075804 0.035676 0.025809 -0.179076 0.030796
2 -1.336049 0.085905 -0.147186 2.045760 -1.308564 -0.668572 0.021162
2 -1.025891 1.091189 0.041207 0.648881 -0.396121 0.575425 0.000116
2 -2.757892 1.249011 -0.007819 0.201014 1.052911 1.084297 0.000004
2 -2.167895 0.909149 -0.094180 1.739087 -0.113254 0.097761 0.006523
2 -1.953475 0.178073 -0.067158 -0.541231 -0.932400 -0.538265 0.000094
2 -2.765477 0.788786 -0.183873 0.867046 0.231356 -1.364541 0.000141
1 -2.343745 1.009126 -0.093163 0.145552 1.099469 0.336332 0.052668
2 -0.963872 0.346637 -0.045440 1.241308 1.948494 -0.639428 0.034753
2 -1.271295 1.357613 -0.099719 -2.309230 -1.158433 -1.438623 0.022169
1 -1.155113 0.480478 0.082165 -0.435267 0.574887 -1.446331 0.006426
2 -2.468578 1.419860 0.174801 -0.280245 0.623140 0.874443 0.000379
2 -2.404974 1.021154 0.119901 -1.184618 0.186163 -0.250776 0.000283
2 -1.081003 0.677377 0.175635 0.398172 1.058455 0.846685 0.000244
2 -1.594577 1.356991 0.119645 -0.320224 -0.494661 0.490563 0.000019
2 -1.314811 1.453521 0.012968 -0.585785 0.025718 1.469780 0.022341
2 -1.406295 1.461733 -1.222417 -0.354698 -1.089661 0.032940 0.052886
2 -2.277727 1.425843 -0.861133 -0.420026 -1.848493 0.901403 0.000020
2 -1.824457 1.469372 -2.082116 0.652965 -0.803199 0.230591 0.000670
2 -2.187866 1.471416 -1.179730 -0.371693 -1.085166 -2.269423 0.286427
2 -2.303678 1.471039 -2.518577 0.266325 -0.326593 0.216234 0.001186
2 -1.828243 1.484580 -3.071611 0.658084 -0.331202 -0.292432 0.121116
2 -2.142840 1.489045 -0.112809 1.524566 -0.039479 0.380376 0.000428
2 -2.675266 0.046895 -1.322782 -1.067949 0.793955 0.183445 0.000082
2 -2.718822 0.026370 -2.160273 -0.588805 0.077257 0.145471 0.000227
2 -2.744244 0.027952 -0.689324 -0.424660 -0.084965 -0.108027 0.002386
2 -1.390471 0.048081 -0.441019 -0.807747 1.181510 0.381959 0.040185
2 -0.982048 0.043270 -2.986663 -1.236388 0.088069 1.191645 0.022513
2 -1.883057 0.031495 0.118458 0.034667 -0.353179 1.106833 0.000485
2 -1.454341 1.197593 -3.110626 -0.029069 0.600497 0.516181 0.000886
2 -1.305231 0.288069 0.157452 0.492277 1.092602 -0.417364 0.061183
2 -0.885906 0.189309 -1.338539 0.316155 1.757372 -0.050139 0.037290
2 -0.880289 0.284883 -0.485449 -1.270605 -0.673050 0.559683 0.009782
2 -0.871217 0.445939 -1.880137 -0.643886 0.472540 -1.059056 0.000628
1 -0.880776 0.535373 -2.787115 0.530050 -0.813229 -0.688152 -0.000587
2 -0.895087 0.749205 -2.998733 -0.088861 0.514049 0.459581 0.000254
2 -0.912416 1.193568 -0.156813 -0.281533 0.962798 -0.147596 0.001667
2 -0.875607 0.265672 -0.133363 0.205013 -1.384301 -0.110718 0.035133
2 -2.176905 -0.063492 -3.076517 0.246845 0.443209 -0.234715 0.000074
1 -1.895558 -0.056709 -1.702758 0.985304 0.931277 0.599174 -0.008278
2 -2.811214 -0.067753 -2.931310 -0.704870 0.216431 0.087968 0.136041
2 -1.305464 -0.061019 -0.392017 0.175697 1.095714 0.203487 0.040264
2 -1.097911 -0.074338 -0.531355 -0.368845 -0.585672 1.316409 0.005574
2 -1.855896 -0.003930 -3.066243 0.116873 -0.793266 -0.272402 0.017653
1 -1.273742 0.015104 -2.656060 -0.679527 0.173905 -0.502446 -0.211838
2 -2.383073 0.022461 -1.098117 0.929339 0.648408 -0.936971 0.000592
2 -1.665478 -0.021884 -2.639385 -0.094742 0.169446 0.237766 0.000156
2 -1.172542 -0.029250 -1.409104 -0.717548 0.031313 -1.011685 0.000076
1 -1.234910 -0.036997 -0.758276 0.546399 -0.407135 -0.713785 -0.200636
2 -1.548463 0.000682 -1.132628 -1.337640 0.122442 0.857697 0.004700
2 -2.655436 -0.030363 -1.734661 -0.425124 -0.674973 -0.671132 0.000004
2 -1.551436 -0.054022 -3.003987 0.375336 -1.679401 0.775414 0.660225
2 -0.931134 -0.044056 -0.632664 0.333197 -0.208844 -0.556521 0.450443
2 -2.779999 -0.043954 -2.804671 1.007869 0.183576 -0.854623 0.135589
2 -1.929373 -0.013361 -0.543702 -1.114657 0.526624 -1.135249 0.023772
1 -1.330727 -0.072031 -0.881876 -0.991385 -0.784240 -0.781887 -0.239578
2 -2.265523 1.406928 0.275333 1.009872 0.339007 1.289928 0.008017
2 -2.956482 0.643256 0.229029 -0.196768 -0.122152 0.544571 0.000012
1 -3.097660 0.123626 0.252438 -0.252330 0.356909 1.015985 0.101101
2 -1.591466 0.474975 0.231806 -0.487900 0.248432 0.077260 0.000047
2 -1.665857 0.987976 0.271051 0.792770 -0.540764 -0.942930 0.000054
2 -1.718337 0.737972 0.207081 1.196628 -0.680165 -0.594400 0.000344
2 -1.888771 1.291110 0.207163 0.754763 0.725460 1.004611 0.000017
1 -2.096476 0.066236 0.174299 0.826162 0.957959 -0.054153 0.000270
2 -1.338480 0.158605 0.204438 -1.889413 1.717586 1.605498 0.061146
2 -1.615906 0.013800 0.230644 -0.361065 -0.663800 -0.328882 0.000091
2 -0.863864 0.952668 -3.102809 -1.140713 -1.154148 -1.754903 0.004778
1 -0.864830 0.967102 -0.369301 -0.584802 0.079336 -0.101265 -0.014672
2 -3.099507 0.944023 -2.557880 1.514066 -0.681315 -0.631081 0.002676
2 -1.005655 1.437682 -3.114221 -0.799317 1.751105 1.050878 0.000013
2 -3.011760 0.366290 0.349159 0.923610 -1.428373 -0.841527 0.002195
2 -2.670295 0.643686 0.355123 -0.968474 0.172063 0.183849 0.000566
1 -2.383499 1.469973 0.385821 -0.706254 1.694645 0.269993 0.006248
2 -1.234820 0.997500 0.310818 0.270890 -0.207260 -0.130461 0.000007
2 -2.873359 -0.016654 0.391860 -0.303228 0.540854 1.248653 0.001175
2 -2.229366 1.520697 -1.618573 0.697713 -2.099932 -0.369970 0.164245
2 -1.862658 1.502563 -2.816962 -0.443819 -0.933436 -0.121259 0.000264
2 -1.700016 1.502797 -3.033699 0.140177 -0.614815 -0.228125 0.109978
2 -1.428975 1.506563 -2.753512 -1.470641 -0.698365 0.931688 0.003329
1 -1.785428 1.536629 -0.997960 -0.347828 0.821246 0.571376 0.037094
2 -2.988656 1.506921 -2.342451 -0.227018 -0.221427 -1.785279 0.000102
2 -2.672503 1.519430 -1.408764 -0.119633 -0.028695 -0.532424 0.000259
1 -1.298730 1.515236 -1.300911 -0.512518 -0.267041 1.118298 -0.284987
2 -2.916136 1.540947 -0.737595 0.249566 0.464109 -0.758752 0.000107
2 -1.729079 1.519986 -2.631261 0.178364 0.295746 -0.891498 0.016886
2 -1.932349 1.509142 -0.163511 -0.631517 -1.597395 0.685797 0.008623
2 -2.286226 1.532439 -1.133685 0.920428 -0.812604 1.680104 0.286441
2 -2.937016 1.521273 -2.100682 0.125329 -0.625404 -0.577692 0.004051
1 -2.905639 1.537816 -1.924701 1.240766 -0.282220 -0.227837 0.007030
2 -3.085444 1.512818 0.277484 -0.951771 1.277777 -0.838613 0.001301
2 -3.116719 1.253085 0.152066 1.299248 -0.354167 1.029517 0.000023
1 -2.984344 1.309448 1.713113 -0.612105 0.332164 0.234037 -6.646604
1 -1.015129 0.786231 1.842058 0.172785 -0.535622 -0.875991 0.039749
2 -1.733471 1.227906 2.570114 0.407623 0.278393 0.813864 0.001100
1 -1.468975 0.789271 2.074736 0.275167 0.430755 0.250458 -0.000398
1 -2.532436 1.327684 1.143302 0.713065 0.114246 -1.405135 0.000067
2 -1.217285 1.071169 2.274355 0.617850 -0.639067 -0.329460 0.000038
1 -1.931117 1.356031 2.554235 -0.182324 0.437390 0.240456 -0.001215
1 -1.975007 1.448952 1.373837 0.546549 1.478996 -0.276642 0.063231
2 -1.126574 0.145921 2.011752 0.811891 -0.168579 0.007957 0.000061
2 -1.440585 0.404238 1.846574 0.779116 -0.064667 0.030943 0.038691
1 -2.723188 1.256952 1.516225 1.079228 0.099991 0.119681 -0.157490
2 -1.867761 1.356161 3.078986 -0.290574 0.159615 0.384964 0.010882
2 -2.939096 1.301862 2.075819 0.296145 0.629962 0.480418 0.138428
1 -1.721813 0.481684 2.622206 -0.318833 0.319485 -1.194207 0.003485
1 -2.920418 1.396349 1.670729 -1.824765 0.306466 -0.352615 -5.005210
1 -1.872033 0.587643 2.003423 1.245072 -0.152232 0.414142 -0.000895
1 -2.581179 0.523111 2.481245 -0.198347 -0.838034 -0.039862 0.000078
2 -1.744422 0.788537 1.480315 -0.111450 0.246519 -1.232077 0.002800
2 -2.550750 0.734665 0.927407 -0.067717 0.387941 0.037263 0.001550
2 -2.624878 0.524659 2.017785 0.256387 0.035262 -0.828490 0.016626
2 -1.295835 1.205178 1.078213 -0.397293 -0.116942 -0.859232 0.000046
2 -2.170934 0.945277 2.053283 -0.311642 -0.144217 -0.134978 0.000095
1 -2.182252 0.236811 2.328653 0.406277 -1.384371 0.150953 -0.007947
2 -1.104391 1.485963 1.309482 -0.611991 0.152636 0.068942 0.436013
2 -1.493591 0.875900 1.207288 1.224116 -0.239649 -0.173798 0.184189
2 -2.911973 1.005056 1.887437 1.763162 -0.669015 -0.264052 0.042948
2 -2.606116 1.155386 1.686087 0.306907 0.131861 -0.443025 0.001173
1 -2.750923 0.237383 1.297240 -1.305106 -0.532201 -0.396797 -0.001285
2 -2.012969 0.696805 1.590461 1.309393 0.144958 -0.319643 0.001006
2 -2.061937 0.296658 0.853572 0.168810 -1.501233 -0.679731 0.001714
2 -0.974515 1.204752 0.959662 0.996088 0.220201 -0.557208 0.010845
1 -3.106327 0.871192 1.634891 -0.927236 -0.232104 0.179174 -6.909695
1 -3.040411 1.312329 1.803191 1.388618 -1.339771 -0.914481 -8.403996
2 -1.751766 0.350929 2.500941 -1.286996 0.975530 0.635280 0.003358
2 -1.361411 0.957819 2.044161 1.441585 -0.479520 0.766216 0.001328
2 -2.588892 0.731447 1.176757 -1.107749 -0.758818 -1.150496 0.063998
2 -2.599786 1.064500 1.440234 0.244966 0.073685 0.173750 0.003051
1 -1.410000 0.920859 1.392231 0.535162 0.503327 -0.581997 0.000085
2 -2.403272 0.893176 2.917021 -0.467086 -0.855819 0.604837 0.078034
2 -2.441050 0.823068 1.411109 1.374813 0.090647 0.925470 0.390823
2 -2.642529 0.266308 1.823742 1.436162 -0.495943 0.391956 0.025995
2 -1.308840 0.277871 2.400648 0.037769 -0.655344 -0.294909 0.003829
1 -2.845350 1.021612 1.605439 -1.242718 0.360473 0.182430 -0.876746
2 -2.119378 0.727032 2.187345 -0.375974 0.234451 0.038929 0.000615
2 -2.054594 1.208147 1.142575 -0.343757 0.168040 -0.863195 0.000422
2 -2.951592 1.183356 2.013913 -0.595297 1.130339 0.306209 0.188588
2 -2.604290 0.916738 2.206461 -1.339287 -0.571174 1.981896 0.000147
1 -2.091965 0.858859 2.347377 0.364096 0.043212 -0.411442 -0.001454
2 -1.843434 1.035192 2.605842 0.679328 -1.142210 -1.002477 0.261354
2 -2.340047 0.939012 2.500859 0.583184 0.220971 -0.562974 0.000753
2 -2.439473 0.452650 1.677385 -0.721719 0.092956 0.851865 0.011077
2 -2.207122 1.033564 1.187662 -0.809343 0.420713 -0.769791 0.000158
2 -1.448707 0.216745 2.854059 0.397541 -0.819868 1.283067 0.000596
2 -2.782885 0.971284 2.064385 -0.873001 -0.661388 -0.235850 0.000478
1 -2.963163 1.118872 1.385154 0.013406 -0.390709 0.519246 -4.519606
1 -1.202536 0.179312 1.466795 -0.386750 0.055324 -0.109109 -0.004109
1 -3.039827 1.214195 1.601810 -0.297329 1.521804 -0.066554 -8.145460
2 -0.969608 0.942827 1.907326 0.010787 0.584160 -0.356968 0.159642
2 -1.494050 1.039864 2.193805 -0.374288 0.465340 0.588301 0.008842
2 -2.008319 1.143719 2.344480 -1.931159 1.697643 1.061933 0.011981
1 -3.057351 1.083077 1.602025 -0.867094 0.758206 0.411365 -8.852621
2 -3.046627 0.616155 0.644816 -0.300245 -0.538685 -2.142399 0.000029
2 -1.677189 0.583954 0.704349 1.058071 -0.236251 -0.858603 0.000005
2 -1.593462 0.108693 1.034451 0.783263 -1.220258 -0.416081 0.003261
2 -1.750947 0.955388 2.634778 -0.080552 0.101667 -0.154565 0.261088
1 -3.026284 0.816282 1.318398 0.192229 -0.779021 0.494986 -3.785672
2 -1.257507 0.628364 1.599807 -0.304912 -0.246952 -0.119847 0.000822
2 -3.112905 0.553215 2.242251 -0.940623 -0.595214 0.140589 0.001610
2 -0.960946 0.426159 1.238640 -1.612068 -0.047378 -0.254105 0.365635
2 -0.942964 1.104838 1.567077 0.090573 -0.327649 -0.051213 0.000046
1 -2.809048 1.425406 1.591164 1.240029 0.114383 1.015623 -0.845580
2 -2.533486 0.415596 1.549024 -0.365585 -0.921409 0.405534 0.011074
1 -1.434568 1.247898 1.752368 -0.278078 0.799310 -0.387179 -0.000988
1 -2.068286 0.108666 1.172644 -0.643930 -1.813637 0.466109 0.002975
2 -2.949354 1.300186 2.291967 -0.602736 1.787464 0.204928 0.021066
2 -1.793173 0.668650 1.788323 0.307231 0.489575 0.247236 0.006606
1 -2.806839 0.588018 1.056509 0.539021 -1.161606 1.090304 -0.001898
2 -1.877748 0.548462 2.703844 0.860178 -1.916302 0.249122 0.002479
2 -1.530042 0.429065 1.559783 -0.566950 -0.088685 -0.821130 0.000623
2 -2.584911 0.951662 2.698189 -0.654116 0.298321 -0.569276 0.903051
1 -3.049170 1.170934 1.504712 -1.471475 -0.389235 -0.755544 -8.424754
2 -1.785778 0.901158 2.242022 -0.623327 1.392513 0.468128 1.008007
1 -3.117475 1.041276 1.495424 -0.147334 1.630679 0.433787 -10.360081
1 -3.097184 1.373192 1.518016 -1.651572 0.241826 0.098557 -8.359032
2 -2.624874 1.239566 2.387063 0.455820 -0.405294 -0.642474 0.000272
2 -1.138282 0.890481 1.216454 0.285927 -0.816440 -0.420884 0.000030
1 -2.999929 1.123519 1.834995 -0.907636 1.027971 -0.027624 -4.892175
2 -2.383369 1.054923 1.466920 -1.449275 0.099334 -0.475659 0.001101
2 -1.188453 0.683901 1.991893 0.006034 0.098307 1.290941 0.000202
2 -1.680098 0.640133 2.902081 0.804378 -0.690155 0.846417 0.126119
1 -2.969258 1.047705 1.732720 1.511551 -0.337155 1.052413 -5.056058
2 -2.939732 1.022162 0.960317 -0.224166 0.946395 -0.767255 0.000426
1 -3.047441 0.905277 1.719788 0.113148 0.114904 0.867421 -6.933532
1 -2.987828 1.078689 1.514276 0.287185 -0.396256 -0.336762 -5.146352
2 -1.812415 1.459942 1.889766 0.473237 1.491721 0.053232 0.048288
1 -3.079392 0.959700 1.583537 -0.495866 0.897303 -0.144248 -8.532038
1 -3.102441 0.720213 1.668473 -0.832392 -1.103342 0.145096 -5.427328
1 -3.049650 0.791188 1.440682 0.598286 -0.954290 0.511808 -4.429000
2 -1.887174 0.551334 1.707153 1.816488 -0.907894 1.845179 0.006778
2 -1.561302 0.917157 1.861902 0.045169 -0.527790 1.112959 0.000663
2 -2.698901 0.124956 1.821677 0.440215 -0.350717 1.252285 0.025933
2 -1.083919 0.325922 1.119004 -0.716865 -0.403947 -0.138998 0.001253
1 -1.715611 1.098489 1.253064 0.392232 0.588772 0.195847 -0.002277
1 -3.015965 1.204922 1.317718 0.273792 0.647507 -0.726369 -6.161955
2 -2.592955 1.234011 1.361977 1.241088 0.286545 0.587500 0.259567
2 -1.440045 0.911722 1.095206 2.078068 -0.219365 0.037048 0.183579
1 -1.825753 1.010247 1.611968 0.161662 0.267809 1.487062 -0.001186
2 -1.118273 0.791255 0.682151 1.122704 -0.852527 -0.520609 0.000008
1 -3.077818 0.881008 1.375036 0.129641 0.080458 0.713909 -6.386964
1 -3.094680 1.039851 1.824857 0.784805 -0.169801 -0.483007 -8.074998
2 -1.708032 0.080833 2.555272 -0.320369 -0.531589 -0.945510 0.000107
2 -1.962664 1.410229 1.126723 0.237002 0.723726 -1.462251 0.002865
2 -1.957268 1.089649 2.023195 -0.269458 -0.334255 -0.592850 0.001584
2 -2.757925 0.896142 1.041079 -0.777875 -1.038312 0.402005 0.000550
2 -2.682425 0.593976 0.886552 -0.799829 0.402375 0.456257 0.001872
2 -1.581150 1.230517 1.376083 -0.773225 0.999861 0.342968 0.017962
2 -2.019825 0.165923 1.008995 -0.242818 -0.730856 0.597268 0.006147
2 -1.321938 0.826789 1.825051 -0.383618 1.271181 0.342992 0.000314
2 -1.774905 1.218955 2.773795 -1.240822 1.176643 0.189535 0.003646
2 -0.964253 1.071703 0.728279 2.165393 -0.784485 -0.756218 0.009704
1 -3.014721 1.266830 1.454378 0.415548 -0.051271 -0.799590 -5.541883
2 -1.651492 0.891245 2.951277 -0.504009 -0.114703 -1.446919 0.033739
2 -1.233339 0.392101 2.270567 0.125079 -0.062502 -0.464910 0.003234
1 -3.045512 1.329610 1.621492 -0.614929 1.090558 0.528848 -9.039466
2 -1.395786 1.423753 0.918456 1.010338 0.051298 -0.518482 0.003510
2 -2.656101 0.637018 1.280638 1.492872 -1.129966 0.078917 0.020336
1 -1.241638 0.509049 1.768959 -0.836246 0.459247 0.846993 -0.000629
1 -2.979561 0.981122 1.641237 0.407737 0.581804 -0.381500 -5.780473
2 -2.093116 0.818571 1.443145 -0.140881 -0.416024 1.302429 0.000856
1 -2.927612 1.300386 1.611113 0.097636 -0.118196 0.174753 -4.415655
2 -1.247423 1.157456 1.479915 0.188872 0.440809 0.549896 0.000071
1 -3.064077 0.941746 1.465206 -0.027115 0.463754 -1.366695 -6.675419
1 -3.102271 1.152049 1.941334 0.327664 -1.498734 0.074127 -7.108704
2 -2.895181 0.763855 2.945547 -0.996826 0.406314 -1.239824 0.000464
2 -1.573512 0.069161 2.771665 0.665480 -0.789283 -0.415154 0.000742
2 -2.411128 0.667737 2.681938 0.710256 0.394764 -0.669302 0.028867
2 -2.254515 1.029132 2.336061 -0.017904 -1.007945 0.162687 0.000864
2 -1.513329 1.074835 2.434382 -0.384758 -0.689123 0.680449 0.000129
1 -3.045385 1.350137 1.355430 0.292941 -0.154059 -0.346665 -6.339716
1 -1.839355 0.963387 2.129381 -0.900715 -0.662467 0.546974 0.084592
1 -2.276000 0.714437 2.745383 -0.517138 -0.538639 -0.468075 0.019455
1 -3.068399 1.108198 1.731254 -0.265922 1.122797 -0.311562 -7.870928
2 -2.305532 0.697114 2.559257 -0.199297 -1.231341 -1.155739 0.012143
2 -1.169138 1.173664 2.725761 -0.020110 1.403394 -0.613143 0.004151
2 -1.801539 1.006421 2.279644 0.180493 -0.385090 -0.984567 0.947533
1 -2.082573 0.383678 2.547700 -0.042873 0.283654 0.304925 -0.009866
2 -2.109202 0.597142 1.395695 0.034556 0.423521 0.177432 0.000329
1 -1.515662 0.245967 1.458066 0.650742 0.128641 0.876824 -0.003214
2 -1.710514 0.414403 1.823860 -1.250699 0.334275 -0.971687 0.000134
2 -2.484066 0.911957 2.786905 -0.862883 1.202291 -0.409198 0.115604
2 -2.659279 1.090605 1.082822 -0.988868 1.578380 -0.526628 0.000747
2 -1.003228 0.755925 1.495276 0.084610 1.270949 -1.192000 0.001332
2 -2.818336 1.383329 2.305658 0.031903 0.405265 -0.213917 0.426883
2 -3.061438 0.836305 0.898825 -0.928053 -0.202065 0.141933 0.000217
2 -0.893555 1.347320 0.867466 1.079159 0.387305 0.691917 0.002398
2 -2.482207 0.345110 2.529583 0.281681 0.963588 -0.732399 0.258651
1 -1.687531 1.332245 2.892521 -0.801233 0.521321 0.661497 -0.921716
1 -1.150138 0.363380 2.930196 1.882329 -0.978372 -0.199108 0.077819
2 -1.755107 0.588790 2.298122 -0.090381 -1.054655 0.777970 0.000191
2 -2.362077 1.107905 2.877071 1.098686 0.330419 -0.756438 0.003253
2 -1.134055 1.343936 2.332693 -0.625567 0.568999 0.230133 0.006174
2 -1.599351 0.687434 1.528993 -1.508571 -0.386294 0.332049 0.002797
1 -3.036097 1.440055 1.589946 -0.384418 0.144943 0.316645 -6.870134
2 -1.229289 1.341951 1.765057 0.279986 0.623459 -0.347632 0.000239
2 -2.465339 1.203479 1.334391 -0.397163 -0.933002 -1.394404 0.120087
2 -1.494074 1.105280 1.413712 -0.363455 -1.364245 0.432807 0.018540
2 -2.599582 1.012905 2.793183 0.723727 -0.942147 -1.126558 0.856186
1 -3.049945 1.019647 1.218946 -0.827400 -0.682600 -0.830333 -4.822619
2 -2.810249 0.768972 1.833746 -0.127612 1.581292 0.352306 0.000158
1 -1.397544 0.734909 2.728400 -0.884328 2.080048 -0.263813 -0.076153
2 -1.121903 0.686562 2.495746 -0.045381 1.392544 -0.124952 0.002300
2 -3.079589 0.259880 1.491665 -0.551545 0.602979 0.308817 0.040298
2 -1.672517 0.376646 2.260883 -0.756754 -1.250127 -1.992113 0.000233
2 -1.934296 1.183343 2.205138 1.787392 0.335242 -1.492486 0.014365
1 -3.059785 1.213635 1.834815 -0.320543 0.626716 -0.974430 -8.061999
1 -1.212055 0.699619 2.775360 -1.085747 -0.228944 1.669288 -0.082259
1 -3.062802 1.344566 1.900207 0.963951 0.274223 -0.727449 -7.370028
2 -2.596155 0.839207 1.274402 -0.515408 1.236838 -1.633968 0.046373
2 -2.751348 0.888930 2.562746 1.190395 -0.377683 1.256089 0.000266
2 -1.241449 1.313847 2.841199 0.846200 -0.014638 -1.077998 0.001300
2 -1.088313 0.464455 2.898968 0.272408 1.183730 -0.225606 0.440474
2 -2.338820 0.293935 2.002430 0.454371 0.433461 0.086133 0.000010
1 -2.398190 0.115578 1.722868 -0.491273 0.219151 0.259851 0.000036
2 -1.570415 0.186958 1.656359 -1.446570 0.174151 0.239044 0.000579
2 -1.077638 0.543468 2.384785 0.990038 1.517679 -0.876229 0.004631
2 -1.443297 0.257050 1.849476 -0.108861 0.485858 -0.312711 0.038633
1 -2.563925 0.504531 3.077924 -0.715421 0.974597 0.639329 0.000922
2 -2.502629 0.225434 2.497172 -1.233292 -0.269598 0.742946 0.258093
2 -1.044646 0.390424 1.449824 0.165468 0.904263 0.724006 0.002723
2 -2.403907 0.871920 1.306355 0.404305 -1.984573 0.981772 0.391355
1 -3.096214 1.234101 1.393826 -1.076595 -0.331091 -0.442111 -9.463180
2 -1.164540 0.865595 2.949283 -0.440862 0.920699 -0.586961 0.004372
2 -1.723905 0.525158 2.850425 -0.162112 0.401909 -0.457133 0.126087
2 -3.013201 0.133670 1.457256 0.373338 0.344936 -0.368605 0.048300
2 -2.689317 0.589305 2.146661 1.426323 0.060633 0.334334 0.016624
2 -2.882132 0.328903 1.812789 -0.844026 0.545787 0.661127 0.000098
1 -3.008480 0.989741 1.358809 0.526941 -1.812544 0.845507 -5.364018
2 -1.193675 0.418211 1.995657 1.814195 1.049559 -0.587465 0.000215
2 -2.841092 0.424593 0.851450 0.307096 1.282464 0.553560 0.059857
2 -1.417057 1.029875 1.759846 -1.428395 -2.087992 -0.855204 0.001051
2 -1.125947 0.439961 1.613825 -0.964949 0.085196 0.375074 0.002980
1 -2.940303 1.172474 1.232511 0.460899 -0.907679 -0.077608 -2.645342
1 -3.110799 1.240980 1.253491 -1.261773 -1.046764 0.851088 -7.122152
2 -1.429069 0.473837 2.599221 -0.990873 2.092002 -0.033636 0.000693
2 -1.230462 0.428479 2.564840 1.417755 1.658709 0.470187 0.000872
2 -2.608441 0.112341 0.886934 -0.766441 0.247117 -0.381168 0.000792
2 -1.191999 0.130546 2.433339 1.011887 -0.319147 -0.166442 0.001877
1 -2.945436 1.067312 1.261052 -0.074198 -0.530275 -1.976582 -3.659570
2 -3.068289 0.587066 2.046727 0.304897 0.627964 0.017728 0.069402
2 -1.667200 1.370228 1.997183 -0.329470 -1.046373 0.086349 0.043027
1 -3.037623 1.397310 0.928131 -0.912336 -0.534725 -0.386043 -0.144399
2 -0.963764 1.481340 1.845532 0.843949 0.253792 -0.700694 0.001461
1 -3.009068 1.444541 1.749878 0.466333 0.486900 0.747223 -6.898703
2 -2.803814 1.458283 0.655534 -0.203533 -0.050556 -0.924928 0.000906
1 -2.849391 1.283578 1.795382 0.042262 0.063116 -0.114040 -0.714150
2 -2.721305 1.406876 1.065536 -1.179922 -0.568439 -0.740647 0.000636
2 -1.798626 1.224068 2.333506 1.516275 -1.008757 -0.615707 0.002308
2 -2.353415 1.332749 2.146646 -0.347347 -0.427364 1.083249 0.000272
1 -2.998637 1.422803 1.865059 0.136894 -1.181056 0.093922 -5.781258
1 -2.945450 1.399431 1.338580 0.549186 0.013744 0.007018 -1.732162
2 -1.304387 1.135705 2.608702 -0.019890 -1.214833 0.552762 0.002890
2 -1.654937 1.325618 1.018781 -0.360205 -0.343065 1.070920 0.000196
2 -2.174364 1.436976 2.652285 0.334059 -0.299401 0.689021 0.000102
2 -2.939904 1.367449 1.047411 -0.736621 -0.505412 -0.562679 0.019149
2 -1.728142 1.069954 3.029773 -0.151482 -1.836555 1.289726 0.000648
1 -1.602341 1.321239 2.827444 -1.205569 -1.012225 2.171319 -0.923382
2 -1.994006 1.015591 0.935121 -2.002531 -1.859750 0.028298 0.000017
2 -2.803055 1.072192 2.871451 -1.079950 -1.120161 -0.146352 0.000237
2 -1.614369 1.145164 2.144614 -0.016928 -1.530342 1.693273 0.008457
1 -2.812731 1.361792 2.424587 -0.833660 -0.724988 1.554360 0.405385
1 -3.099826 1.464955 1.264175 1.979159 0.562737 0.045424 -5.462152
2 -1.002590 0.879591 2.878221 -0.920917 -0.392300 0.707333 0.005023
1 -2.415935 0.202772 1.207746 0.053069 0.852565 0.360851 -0.003835
2 -1.946266 0.187156 3.048544 -1.000702 0.704666 0.710500 0.000154
2 -2.226053 1.369762 3.109805 -0.878285 -0.181763 0.335660 0.000024
2 -2.926856 1.275190 1.904524 1.275959 -1.348897 -0.273594 0.239220
2 -1.116346 1.410775 1.472723 1.187340 -0.586661 -0.965577 0.003587
2 -2.305242 1.294392 2.362099 -0.057880 -1.357230 0.323665 0.000360
2 -2.585533 1.238451 1.867957 -0.648475 -1.496874 0.521313 0.000959
1 -3.034675 1.222926 1.731637 -0.569934 0.017246 0.423939 -7.907214
2 -0.994569 0.257568 1.601194 -0.805823 1.002226 -1.310234 0.000927
1 -1.122689 0.540649 2.203666 -1.611315 -0.320856 0.023882 0.002408
2 -1.067036 0.316627 0.890146 -1.236021 0.031534 0.118259 0.002215
1 -3.051986 0.927257 1.286082 -0.379429 0.199380 -0.151061 -6.123511
2 -2.795429 0.230038 2.983425 -0.455868 1.818295 0.278642 0.000034
2 -2.151670 0.250022 1.152122 0.041601 2.324934 -0.368347 0.010062
2 -1.024530 1.256238 1.110539 -1.209536 -0.111478 0.119706 0.008526
1 -3.051285 0.792356 1.760923 0.134675 0.514148 -0.850013 -5.103961
2 -2.904191 0.370024 0.520223 -0.344770 -0.494629 -0.869863 0.001543
2 -2.537129 1.014125 0.669135 -1.343660 -0.817303 0.082973 0.001216
2 -2.617935 0.744244 0.531229 0.685851 -0.065363 -0.561465 0.000627
2 -1.505735 0.869563 0.585514 0.089816 1.356209 -0.528706 0.000005
2 -1.144504 0.289437 0.708795 0.342585 0.353572 -0.218004 0.001256
2 -2.919266 0.383842 0.725575 -0.435347 -1.163908 0.001695 0.063566
2 -2.625545 1.030936 0.879616 0.378315 -1.239958 1.014398 0.000698
2 -2.156141 0.123624 0.552766 0.580248 0.289339 -0.379580 0.000301
2 -1.809313 0.996472 0.571293 -0.546896 0.769523 -0.104491 0.000031
2 -2.271288 0.362937 0.678194 0.837692 -1.642849 0.359458 0.000030
1 -1.168705 0.597412 0.434892 -0.393767 -0.082828 -0.301413 -0.003419
2 -1.241536 1.183477 0.586860 0.727604 -0.475987 0.249338 0.000020
2 -1.422918 0.158321 0.486314 -0.062609 0.108675 -0.213022 0.000036
1 -2.479532 0.669694 0.728464 -0.050878 -1.732321 1.304926 0.000385
2 -0.980364 1.239402 0.686393 -0.596849 1.067566 -0.149668 0.012802
2 -2.616152 1.145682 0.541921 1.015420 -1.503241 0.049600 0.001306
1 -3.011384 1.179931 0.771140 -0.595895 -1.529542 0.217794 -0.022852
2 -2.834043 1.126283 0.507740 1.510877 -0.682739 0.131759 0.000293
2 -1.594305 1.141124 0.893016 -0.844233 0.353408 2.868828 0.000175
2 -2.313843 1.275610 1.455855 1.045923 -1.587230 1.417194 0.000820
2 -2.791867 0.652750 3.096614 -0.262110 -0.493793 0.327695 0.000537
2 -1.994543 1.179276 0.645072 -1.164133 0.112378 2.084788 0.000029
2 -1.800586 1.321459 2.067771 0.286906 -1.626558 -1.374056 0.016238
2 -2.927268 0.304465 0.848847 1.601689 0.054439 -0.021694 0.076447
2 -2.370609 0.564550 3.025527 1.394991 0.127931 -0.938487 0.023821
2 -2.646128 1.345216 1.313682 -0.117652 -1.394844 0.835326 0.139149
1 -3.059027 1.058184 2.029442 0.957442 0.134419 1.303430 -4.312233
1 -3.118860 1.431144 1.655941 0.028175 -0.207807 0.642179 -9.048989
1 -1.174811 0.432209 3.000247 0.334066 -0.253570 -0.681539 -0.183284
1 -3.084753 1.375756 2.032673 0.829582 -0.286668 -0.043522 -4.462983
1 -1.779688 0.518738 0.410721 -0.436798 -0.592949 0.062178 0.000046
2 -2.391961 0.994279 3.017215 -0.574638 -0.828917 -1.254312 0.060839
1 -1.347249 0.766492 3.052549 -1.054589 -0.311253 -0.778930 -0.076897
1 -3.036013 0.903294 1.893538 0.603812 0.588905 -1.043419 -3.741091
2 -1.869481 1.415847 1.286793 0.301429 -1.276791 1.454870 0.068691
1 -3.080670 1.089634 1.345227 1.308580 -0.434263 0.526101 -7.596368
2 -1.097193 0.041819 0.425644 -0.148925 -0.506112 0.577985 0.008199
2 -2.478179 0.027682 2.071373 0.486677 -0.964000 -0.959555 0.000021
2 -3.047222 0.131573 2.653963 -0.204967 0.890612 -0.443817 0.012158
1 -1.956163 0.129191 0.831262 -0.532723 1.679964 0.180321 0.006933
2 -2.757137 0.076931 1.191726 0.961181 1.141597 -0.117428 0.411445
2 -1.297080 0.161681 2.638921 0.575700 1.190286 0.238927 0.000237
2 -2.413265 0.169631 0.903343 -0.030724 1.515885 -1.418766 0.000778
2 -2.087912 0.058893 0.753300 0.062402 0.570571 -0.415463 0.008008
2 -2.958767 0.026142 1.574027 2.048316 -1.569168 1.269964 0.008056
2 -1.566100 0.846818 3.065146 1.159747 -0.486098 0.207568 0.033385
2 -3.072165 0.172237 2.405292 0.786357 0.576102 1.041544 0.000379
1 -3.076600 1.021632 1.683894 -0.690887 -0.251739 0.615171 -8.349869
2 -2.447809 0.690247 3.068245 0.500801 0.387549 -0.979876 0.023630
1 -3.049427 1.453333 2.085526 2.240750 -0.649090 -0.444849 -1.465644
2 -0.947540 0.185805 0.752891 -1.149707 0.079881 0.538730 0.000484
2 -0.908902 0.443588 0.863591 0.521180 -0.191407 1.443367 0.000791
2 -0.974382 1.292750 2.294982 -1.070440 -1.106703 -1.550700 0.006352
2 -0.985548 0.750949 1.033662 -1.866198 -0.901154 -0.934276 0.000025
1 -1.624922 1.456792 1.512955 0.264609 -0.883811 -0.110415 -0.001992
2 -1.552219 1.468696 1.983512 1.428285 -0.687158 -0.197076 0.026363
2 -2.719484 1.479186 1.510671 0.946133 -0.492005 -1.511902 0.144936
1 -1.519041 1.440936 0.568201 -0.518062 -1.283933 1.300943 -0.001959
2 -1.765607 1.486262 1.755304 0.944580 0.226181 -0.832057 0.047354
2 -1.763243 1.489018 0.448321 -0.863943 -0.219248 -0.528112 0.000339
1 -3.103118 1.144795 2.122967 0.458137 -0.361068 -0.426241 -4.364158
1 -3.098268 1.280608 2.014328 -0.238927 0.577176 0.115214 -5.224584
2 -1.556031 0.034410 1.195206 -1.110908 0.589429 1.036980 0.003422
1 -0.872111 0.584217 2.752694 0.784512 0.153456 -0.235507 -0.392982
2 -0.901693 0.890217 2.704015 0.240968 -0.924767 -0.347786 0.002287
2 -0.888589 0.862674 1.842461 0.123196 -0.141818 0.598641 0.191626
2 -0.863427 0.283917 0.459966 0.601194 -0.739672 0.738169 0.000012
1 -3.099599 0.704941 1.977116 0.975183 -0.234450 0.989245 -2.121298
2 -3.100141 0.289309 2.875795 1.017221 0.898611 -0.589504 0.000024
1 -3.120891 0.718561 1.401862 -0.650384 0.042933 -0.623603 -5.005649
1 -3.096705 0.796749 1.229209 0.322384 0.842865 -1.567415 -3.953481
1 -3.116508 1.468922 1.413933 -0.673962 -0.937633 0.195826 -7.367707
1 -1.501849 -0.066061 1.945017 -1.300312 2.079459 1.537536 -0.001517
1 -1.810916 -0.061246 1.118109 -1.552243 -0.185111 0.099043 -0.614043
2 -2.315731 -0.006191 1.239092 -1.380615 -0.810510 -1.061427 0.000172
2 -2.861249 0.002643 0.821979 0.371421 -0.223224 -0.476742 0.201817
2 -2.984201 -0.004914 2.714810 0.609021 0.397004 -0.146686 0.012133
2 -1.199858 0.014860 0.555240 -0.389518 0.468469 0.824139 0.008270
2 -2.751743 0.006503 2.151241 0.696083 0.407845 -1.049869 0.000015
1 -1.768047 -0.056220 1.243130 0.524513 -0.548671 1.704926 -0.610318
2 -2.775433 -0.002311 3.113311 -0.333041 0.209544 0.519689 0.000489
2 -2.897289 -0.009009 0.699427 -2.053358 1.174796 -0.714458 0.204227
2 -1.501578 -0.008379 3.001848 -0.540638 1.222127 -0.076299 0.002007
2 -2.381987 0.005913 2.876241 -2.353125 1.208510 -0.588326 0.000082
2 -2.744284 -0.029564 1.135937 0.016973 -0.305038 0.525586 0.410101
2 -3.063228 -0.012316 1.189020 -0.097324 1.039910 0.697428 0.012133
1 -1.657129 0.616062 3.108413 -0.536981 -0.529534 -1.135805 -0.003779
1 -3.106118 0.982163 1.909552 0.967640 1.133983 0.368012 -7.834249
1 -3.103992 1.397180 1.760650 0.740799 0.420882 -1.505445 -10.497437
2 -1.185568 1.482487 1.072476 0.061081 -1.959869 -0.451548 0.003508
2 -1.062812 1.520982 1.200319 1.236594 -0.148126 -1.125492 0.379903
2 -2.237394 1.526504 2.311978 -0.221207 0.009227 -0.041120 0.000437
2 -2.095799 1.542084 2.106639 0.328392 1.060298 -0.043258 0.047516
1 -2.632761 1.516432 1.868392 -0.785592 1.205214 -0.790023 -0.015621
1 -3.074446 1.506604 1.915944 -0.345249 -0.155931 0.959742 -7.433619
2 -2.081479 1.517031 0.479351 0.034242 0.072310 0.017680 0.000140
2 -2.065128 1.523426 2.879087 -0.076366 0.081165 -0.185772 0.000434
1 -3.067502 1.513464 1.809384 1.402928 1.184117 -0.020265 -9.208961
2 -2.029374 1.544428 0.897906 -0.045310 -0.298273 -0.193409 0.001197
2 -1.126993 1.532365 0.849305 -0.973127 -0.527285 -0.348731 0.000207
1 -2.961049 1.517602 1.594314 0.720103 -1.083189 1.279779 -3.994841
2 -2.906981 1.547078 2.680094 -0.169378 0.242730 1.146777 0.000013
1 -2.986538 1.542811 1.742158 1.435169 0.419003 -0.569311 -4.467834
1 -3.057673 1.546397 1.472811 0.107816 -0.054088 0.433405 -4.923853
1 -3.110787 0.715473 1.543536 1.890966 -0.075314 0.362932 -4.091192
1 -3.114887 1.497755 2.022565 0.824661 0.158567 -1.387474 -6.095426
2 -1.250695 2.396457 -0.762278 -0.303099 -1.832366 1.148610 0.006474
2 -1.962595 2.692696 -2.641291 1.777739 -0.391296 -0.830163 0.000274
2 -1.394620 1.922101 -2.279122 -0.019009 -0.137062 0.400886 0.002871
2 -2.433047 2.381418 -0.800345 0.631236 -0.187759 0.338142 0.089863
2 -1.476852 2.798363 -1.342853 1.131359 -0.356593 0.499012 0.005414
2 -1.624947 2.426726 -2.836196 0.554907 -1.600634 -0.335661 0.000011
2 -2.442206 2.170880 -2.444895 -0.214014 0.361738 -0.255686 0.000985
2 -2.187785 1.603114 -1.525738 1.041378 -0.825589 -0.873624 0.158589
2 -1.783356 2.092097 -1.497860 0.265678 0.078522 -0.976913 0.001997
2 -2.438733 2.813358 -1.347764 -0.036872 0.250683 0.604805 0.000883
2 -1.807325 2.032837 -1.836117 0.378328 -0.394208 0.394314 0.002611
2 -1.851033 2.850477 -0.589950 1.001708 0.449967 1.004389 0.008310
2 -2.722607 2.253375 -2.185205 -0.228744 -0.623283 0.873711 0.016342
2 -2.001655 2.799785 -2.439264 0.542753 0.319396 -0.944662 0.005837
2 -1.888604 1.855174 -2.505179 -1.252212 -0.637366 -0.726501 0.009136
2 -1.363342 2.409311 -1.655175 -0.085192 0.315579 0.573513 0.026342
2 -1.358782 2.178630 -0.667660 0.974387 1.331862 -0.430548 0.003926
2 -2.535050 3.024960 -2.458512 -0.629691 0.522129 -0.183562 0.017176
2 -1.123908 1.910258 -0.998694 0.176577 -0.601240 0.057055 0.000030
2 -0.935282 2.013788 -1.496580 0.774878 0.226621 -0.640856 0.022600
2 -1.061651 2.979366 -2.030103 0.947412 0.704892 1.929946 0.013850
2 -1.460894 2.087896 -0.348996 1.333348 1.563234 0.150621 0.002671
2 -1.361170 2.070135 -0.072586 1.059962 0.094428 1.225675 0.000691
2 -2.080903 2.059844 -1.029266 -0.689931 -0.612682 -0.064081 0.000979
2 -2.445626 2.968651 -0.958366 -0.524790 2.210018 -0.055702 0.000850
2 -1.191717 1.852370 -1.986536 0.666672 -0.182724 0.002970 0.002328
2 -1.717482 1.825943 -1.108241 0.737245 -1.559978 -1.244076 0.000039
2 -1.880874 2.257038 -1.551028 -0.303129 -0.190975 -0.226146 0.001230
2 -1.288044 1.608100 -2.816007 -0.476242 0.470126 -2.159811 0.003299
2 -2.828462 2.308150 -2.290377 -0.209320 0.988432 0.516963 0.015482
2 -2.567368 2.582768 -0.859544 -0.289505 0.132452 0.960998 0.000651
2 -1.717093 1.999021 -2.446585 -1.367057 1.061825 -0.739459 0.000219
2 -1.952438 1.741760 -2.400320 -1.021314 -0.944114 -0.184066 0.018049
2 -2.849920 2.788271 -1.821391 -0.018535 0.265816 -0.395405 0.001564
2 -1.239160 1.825738 -2.279094 1.280862 0.396850 -1.529220 0.003681
2 -1.654468 1.936445 -1.492137 0.762662 0.251034 0.587807 0.012448
2 -1.658192 2.093633 -1.056691 0.197336 -0.868805 0.079228 0.001367
2 -1.563802 2.612179 -2.334917 0.033686 0.141899 -1.255400 0.000684
2 -1.463424 3.010114 -2.153555 0.696333 0.454459 1.646455 0.001890
1 -2.266551 1.798646 -0.426074 -1.456066 0.672839 1.221332 0.217374
2 -2.496945 2.987038 -1.831335 0.664518 1.044899 1.477842 0.002224
2 -2.570884 1.836958 -1.993812 0.451903 -0.512188 -0.334571 0.215033
1 -1.412751 2.611882 -2.194788 0.133194 -0.705076 -1.668872 -0.000099
2 -1.803599 2.219835 -1.088831 0.346320 0.285195 -0.621663 0.002409
2 -1.353201 2.781370 -3.050353 -0.187284 0.589239 -0.383095 0.000092
2 -2.418071 1.994371 -1.870702 0.677871 1.135251 0.879476 0.000186
2 -1.312531 2.701537 -2.649357 0.198048 0.397512 -1.976959 0.000052
1 -1.982951 2.737778 -0.651604 -0.224563 0.606252 -0.172491 -0.005513
2 -2.452081 2.558422 -1.714589 -0.649072 -0.359720 -0.079974 0.000155
2 -1.517159 2.969334 -2.453659 -0.774355 0.251136 -0.456031 0.009839
1 -3.058932 2.525702 -1.661937 -0.807365 -0.746213 -0.235485 0.022446
2 -1.114944 1.960344 -0.521842 -0.635219 -0.472688 0.683469 0.000431
1 -2.085084 2.297449 -2.411911 -0.329685 -0.527829 -0.678480 -0.011181
2 -2.525008 2.667454 -0.639823 -0.855708 -0.272003 0.766173 0.000692
2 -1.631578 2.595237 -1.847911 -0.009713 0.210896 0.092085 0.000140
2 -2.486240 2.158785 -3.028431 -0.717390 -0.123794 -0.096935 0.059795
2 -1.497652 2.871677 -1.846507 0.897987 0.746428 -0.058484 0.023767
2 -0.959062 2.768238 -2.314356 0.097721 0.512847 -0.768051 0.000752
2 -1.097108 2.379309 -1.388369 0.241663 -0.357988 -0.984795 0.004889
1 -2.781603 2.311049 -1.839118 -0.977800 0.418863 -0.994859 0.107974
2 -2.563406 2.853036 -0.550861 0.594551 -0.084086 0.109958 0.000580
2 -3.000722 2.700207 -1.168458 -0.238788 1.316275 -0.833163 0.000054
2 -2.225302 2.282589 -0.788658 -1.171791 0.310788 0.346357 0.000647
2 -2.593934 2.115151 -0.404717 1.109996 0.527280 0.562787 0.000014
2 -1.244382 2.097721 -1.874748 -0.398494 0.444280 -1.299431 0.003335
2 -2.242163 2.510130 -0.584387 0.562877 -0.504422 0.417942 0.000073
2 -1.962452 1.996244 -2.367921 -0.366630 -0.796946 0.506819 0.000668
2 -1.465130 2.393839 -1.032121 0.807584 0.189938 1.783129 0.000067
2 -2.136223 2.930737 -2.564220 -1.115784 0.633229 -0.163039 0.002978
2 -2.766116 2.475379 -2.523558 0.061853 -0.515588 -1.682953 0.028403
2 -1.812699 2.843527 -1.112618 -0.360201 0.589093 -0.613968 0.001012
2 -1.026222 2.814921 -2.052303 0.179565 0.142585 0.046692 0.008376
1 -1.913308 2.146519 -1.973456 -1.073488 1.958936 0.321807 -0.013751
2 -1.558786 2.265096 -0.831795 -0.334764 -0.124065 -0.491644 0.000109
2 -2.461345 2.098917 -1.410952 0.517231 -0.668065 -0.826288 0.032364
2 -2.472891 2.373288 -2.453718 0.514125 0.955287 0.575793 0.003144
2 -1.367903 2.801989 -1.803286 0.162444 0.566737 -0.747110 0.028467
2 -2.092249 2.637496 -1.397646 0.806980 -0.097016 -0.686281 0.000113
1 -1.975649 3.080063 -2.486775 0.451263 0.160880 0.496619 0.002222
2 -2.585694 2.362300 -2.283100 -0.266629 -0.015229 -1.746385 0.001775
2 -2.026962 2.849643 -1.848149 1.173290 0.774881 0.414801 0.001391
2 -2.856654 2.831116 -2.960749 0.117467 0.665598 -0.871575 0.001247
2 -1.773806 2.244302 -1.817096 -1.036234 -0.694266 0.449434 0.000707
2 -2.588370 1.667296 -2.331676 -0.019454 -0.314735 -0.239605 0.000563
2 -1.733645 1.889612 -0.665388 -0.161899 0.327366 -0.235763 0.001100
1 -2.744816 2.152529 -2.848586 -0.986986 -0.776113 0.017630 0.001066
2 -1.781039 2.639229 -0.988650 0.942038 -0.278323 0.775381 0.000354
2 -2.778789 1.621799 -0.470378 0.370626 0.001854 -0.343030 0.000074
2 -3.061334 2.818398 -2.892742 -0.668908 -0.255694 -0.341250 0.002131
2 -1.251837 2.163518 -2.862390 0.516993 0.296534 -0.661858 0.034821
1 -2.151545 2.274313 -2.156067 -1.788285 -0.823571 -0.905673 -0.014721
2 -2.494842 2.692455 -1.031174 -1.203149 0.538253 0.080275 0.092919
2 -1.122619 2.231170 -1.881557 -0.613026 0.469624 0.506958 0.003374
2 -1.818904 1.864600 -1.415832 -0.444759 0.795113 0.333716 0.001433
2 -3.031283 2.124664 -2.376608 -0.870209 0.026970 0.117241 0.000384
2 -1.267138 2.549892 -1.506448 0.413905 -0.824202 0.689631 0.000415
2 -1.819994 3.105815 -1.763326 0.703267 0.633406 -0.194390 0.256932
2 -2.512595 2.149251 -1.279952 -0.464394 -0.007764 -0.083816 0.032354
2 -2.302821 2.431824 -1.977634 0.376846 -0.307625 -0.301840 0.000019
2 -1.115114 3.034682 -2.181861 0.785227 0.716487 -0.770363 0.024971
2 -0.952353 2.184389 -2.398135 1.309834 -0.121319 -0.424157 0.000480
2 -2.897612 3.016237 -1.326334 -0.644499 -0.248950 -0.264944 0.001003
2 -2.957712 1.632401 -2.976901 0.481416 -0.261099 0.364266 0.001042
1 -1.091632 1.849566 -0.732263 -0.122574 -0.638710 -0.514477 -0.001949
2 -1.965174 2.458293 -0.576172 -0.518461 -0.399220 -0.174295 0.000348
2 -2.200327 2.104664 -2.418470 -0.423928 -0.005709 0.587139 0.000356
1 -1.163213 2.350156 -0.181094 -0.371017 0.542649 0.883020 0.022011
1 -1.714968 2.712444 -0.589542 -0.170659 0.246722 0.257776 -0.009123
1 -2.737832 2.072752 -1.482969 0.260269 1.111473 -0.997793 -0.000594
2 -2.261657 2.462128 -1.606616 -0.029726 -0.249001 -1.045777 0.089887
2 -1.906635 1.587547 -1.389361 -0.066169 -0.944505 -0.202891 0.004695
1 -1.980190 2.520512 -1.692711 -0.205787 0.082470 -1.298491 0.000918
2 -1.149019 2.165127 -2.755270 -0.237454 -1.684725 0.237300 0.034835
1 -2.469266 1.766874 -2.026431 -0.355951 -1.660211 -0.801824 0.204493
2 -2.975040 2.144808 -2.585850 -0.368516 1.294500 0.050020 0.002015
2 -1.835570 2.477071 -1.827085 0.376970 1.326242 0.474010 0.001096
1 -1.089301 2.097038 -2.208132 0.478264 0.366139 0.429221 -0.002668
2 -2.728958 2.327986 -2.563201 0.298577 0.220432 0.531451 0.017914
2 -2.411420 2.486780 -1.029261 -0.466522 1.405736 -0.890473 0.000409
1 -1.184590 2.579229 -0.824377 0.381717 0.842512 0.209045 0.000174
1 -1.403666 2.228058 -0.453550 1.448204 0.393692 0.574930 0.001106
2 -2.164325 1.870828 -0.858759 -0.402042 0.996275 -0.485504 0.002960
2 -1.966437 1.713332 -1.943739 -0.514826 -0.239897 1.578721 0.039747
1 -1.407290 2.999971 -2.334444 -0.146853 0.092288 0.210986 0.010876
2 -1.906980 1.583445 -2.385771 -0.234967 -0.284915 0.959240 0.009606
2 -1.871261 2.457577 -1.434705 1.663458 0.413404 -0.413881 0.000238
2 -0.962730 1.941517 -2.865641 0.707403 0.327224 -0.041867 0.000045
2 -2.415004 2.231132 -0.704172 0.290405 0.511120 0.533005 0.029848
1 -2.820568 1.886406 -0.590903 0.360118 0.338080 0.967275 -0.000643
2 -2.808652 2.531885 -1.167088 -0.070865 1.208887 0.263296 0.000054
2 -1.288109 2.645927 -1.161557 0.903049 0.758426 2.400168 0.000014
2 -1.501676 1.645000 -2.617741 2.193775 -0.614375 1.136056 0.000729
2 -2.438366 2.663593 -2.770506 0.169111 0.050252 -0.470741 0.000026
2 -2.632698 2.815829 -2.411681 -0.371621 -0.335610 0.523192 0.030232
2 -1.957374 2.106527 -1.184138 -0.098052 0.469592 -0.011862 0.001258
1 -2.478427 1.661749 -1.231040 -0.116169 0.030076 -0.240288 0.000088
2 -2.226490 2.146864 -2.697079 -1.643502 0.271591 -0.757955 0.000087
2 -2.291991 2.550667 -1.506268 0.132836 -0.756727 -0.380663 0.089892
2 -1.070816 2.356754 -1.199673 0.386526 -0.462416 -0.218126 0.204275
2 -2.362507 2.995739 -1.389602 -1.673946 -0.185614 0.619487 0.000898
2 -2.663983 2.426613 -2.808841 0.277439 0.732920 -0.032346 0.000196
2 -2.873417 2.366895 -1.920679 0.730648 0.190021 -1.306723 0.119937
2 -2.141567 2.729979 -1.746498 0.705880 -0.628093 -0.485409 0.001409
2 -1.331351 2.106349 -0.829495 0.443213 -1.968490 -0.306224 0.003640
2 -1.944981 2.585295 -0.795219 -1.861800 -2.009481 0.390911 0.000575
2 -1.845442 2.338226 -0.924412 -0.030178 1.280571 0.184997 0.000673
2 -2.010172 2.362152 -3.000817 0.205894 -0.207599 -0.018775 0.001129
2 -2.499640 1.809075 -2.567418 -0.201248 -1.961612 0.293307 0.000013
2 -2.237215 2.051559 -1.202357 0.159117 -0.460373 -1.634530 0.000179
1 -1.778908 1.924154 -1.992282 0.378940 -0.925057 0.329246 -0.011070
1 -2.912016 1.735131 -2.691115 0.212899 -0.081559 -0.708821 -0.002145
2 -1.775961 2.687110 -1.501749 1.341604 1.418348 -1.670843 0.000056
1 -2.916073 1.937334 -1.982712 -0.992623 0.413996 -1.458925 -0.000379
2 -1.777802 2.145808 -2.110590 -0.343606 1.115744 -0.185674 0.001596
2 -2.468884 2.047272 -2.198762 -1.457219 0.550784 -0.884905 0.000037
1 -1.494151 3.050870 -1.299518 -1.101184 0.884000 0.950917 -0.007232
1 -2.487871 2.777245 -2.424315 -0.193722 -0.208970 0.139548 0.029914
1 -0.950225 2.895481 -1.270453 0.499458 0.227089 -1.048920 -0.000613
2 -2.863475 2.645231 -1.949320 -0.016867 -0.515846 0.189023 0.002208
2 -1.436978 2.153607 -1.197393 1.296522 0.603966 -0.388256 0.000040
2 -1.393058 2.766254 -1.491493 -0.835353 -0.256204 0.626016 0.005445
2 -2.567197 2.791527 -1.091952 -0.253494 -0.603797 1.655967 0.092558
2 -1.891998 2.748921 -0.449113 -0.659450 -0.147977 -0.110335 1.131802
2 -1.676862 2.942452 -1.956615 -0.609462 -0.217287 -0.066400 0.000310
2 -1.317137 2.341282 -1.783118 -0.498433 -0.255170 -0.340608 0.026225
2 -2.837146 1.732535 -2.851523 -0.005075 -2.333140 -1.540429 0.007181
2 -2.449502 2.373822 -0.663824 0.995374 -0.831702 1.204205 0.111807
1 -1.477967 3.074946 -1.000943 0.100034 0.439492 2.090754 0.010408
2 -3.013625 1.841356 -2.257826 0.207353 0.092793 0.411325 0.005823
2 -1.227591 1.898080 -2.688251 0.160357 -0.455363 0.898880 0.000026
2 -2.735952 1.782055 -1.026125 0.800108 -1.104030 0.124705 0.002365
2 -2.174645 2.793093 -2.429798 0.120849 -0.494218 0.187405 0.006830
2 -1.048398 2.271198 -3.105357 0.017411 1.549139 -0.360006 0.005461
1 -1.034709 1.658542 -2.158546 -0.474674 0.941970 -0.682373 -0.417252
1 -2.232287 1.810787 -0.700387 -1.654255 0.181814 -0.744523 -0.005949
2 -1.280976 2.946669 -1.759536 0.181576 -0.072455 -0.230622 0.005161
2 -2.897403 1.879026 -0.229835 0.078806 -0.346041 1.290900 0.005148
2 -2.393196 2.317792 -2.618657 -1.009366 0.552982 1.155994 0.001882
2 -2.664973 2.848546 -2.151328 0.989963 -0.526415 -1.112543 0.001073
2 -2.025144 2.936249 -2.149069 1.612906 -0.425225 0.073709 0.000093
2 -1.635253 2.872474 -0.446740 -0.782166 -0.346850 1.828861 0.000603
1 -1.495818 1.680989 -2.907208 2.118238 -0.879823 -0.223885 -0.000281
2 -3.074225 2.350896 -1.822512 -0.723078 -0.419624 -0.696807 0.000445
2 -1.594094 1.755053 -0.624970 -0.091956 -0.964555 -0.129210 0.001111
1 -2.384371 1.745834 -2.923362 -1.161209 0.144240 0.318804 -0.005631
2 -1.206834 2.515568 -2.789693 -0.693271 0.054424 0.506034 0.000053
2 -2.088633 2.430831 -2.829455 0.987522 0.482738 0.906411 0.000949
2 -1.594809 1.884170 -2.926167 -0.112106 -0.002982 0.502817 0.000277
2 -1.492259 2.538326 -1.415924 -1.700900 1.592510 -1.384970 0.000175
2 -2.762225 2.468493 -1.988711 0.949131 0.081016 1.024947 0.010622
2 -1.545056 2.955964 -0.992982 0.363502 0.132683 -2.009559 0.108960
2 -1.100948 1.717491 -0.545054 0.232579 0.274908 -1.155764 0.000301
2 -1.941195 2.868002 -0.382049 0.828927 0.950338 -0.204569 0.048501
2 -2.449404 1.558106 -0.248467 0.449179 -0.445135 0.339144 0.000017
2 -1.869940 2.639770 -0.454960 -0.496603 0.844690 -0.495114 1.082795
1 -1.309362 2.743178 -0.411025 0.041562 -0.827776 -0.122806 -0.057463
2 -2.548253 1.849655 -0.589302 0.316761 -0.612925 -0.899445 0.000031
2 -1.367780 3.111245 -0.616606 -0.426902 0.444586 -0.933252 0.012597
2 -1.223507 2.488470 -0.618597 0.717454 -0.169277 -1.271654 0.005860
1 -2.831193 2.296027 -0.486372 -0.236069 0.931046 -0.929596 -0.000691
2 -2.302365 2.919845 -0.659119 -0.061461 0.948845 -1.396652 0.000018
2 -1.142685 2.731983 -2.189367 -0.882928 2.760900 1.272829 0.001503
2 -1.668223 3.014573 -2.757652 -1.373873 -0.284513 -0.774092 0.000750
2 -2.288130 2.971408 -2.321639 -1.742081 -0.447494 0.329845 0.030724
2 -1.102075 2.994345 -1.523963 -0.023904 -0.000523 -1.566377 0.000167
1 -2.244257 2.903504 -2.843975 1.374234 -0.484674 0.867356 0.000274
1 -1.439451 2.679873 -0.270172 -1.771321 1.060028 0.505465 -0.059932
2 -3.033210 2.879693 -0.390479 0.128077 -0.844675 0.363303 0.003407
2 -2.660001 2.564180 -2.611360 1.493087 -0.694262 -0.564143 0.010857
2 -2.526617 1.699348 -1.513502 0.555147 0.361057 0.558111 0.027624
2 -2.797885 1.811848 -1.199278 0.462721 0.625093 0.446796 0.002308
2 -3.098889 1.707814 -1.158631 -0.734804 0.278959 -0.192608 0.000332
1 -3.040080 1.770519 -2.412804 -0.300236 -0.579408 1.166313 -0.001045
2 -1.093408 1.814524 -1.831841 1.460992 0.276845 0.463229 0.002307
2 -2.289564 2.063628 -1.677601 -0.716381 1.555532 -0.208445 0.000103
2 -2.636185 2.965738 -1.973359 0.023236 -0.348531 -0.282782 0.001557
2 -2.885124 2.231162 -2.731302 0.814436 -0.779984 1.184801 0.002751
2 -2.659358 3.085145 -1.776184 -0.491884 -0.025735 -1.050675 0.001326
2 -1.914840 2.153253 -2.991749 0.970984 0.603022 0.461427 0.000190
2 -2.632804 1.723558 -2.134431 0.753817 0.437425 -0.633622 0.003559
2 -3.056621 1.665892 -1.424073 0.119875 0.180359 0.453250 0.000123
2 -2.167008 1.627431 -1.738016 -0.791865 0.177145 -0.045150 0.006455
1 -2.480837 1.716411 -1.758063 -0.579047 0.392582 -0.302095 -0.009182
2 -1.158509 1.629935 -1.495064 0.375849 0.576567 0.239116 0.000444
1 -1.503921 1.877429 -1.462500 0.034130 0.998388 0.820632 0.009766
2 -2.397982 1.640547 -1.567635 -1.793076 0.923157 0.746385 0.028607
1 -1.013370 1.699333 -2.022797 0.088794 -0.567679 -0.008861 -0.412337
2 -1.551840 1.685182 -2.251103 -0.721672 -0.482726 -0.908316 0.000026
2 -1.175585 2.534937 -2.315587 -1.244367 -0.438290 1.345458 0.000157
2 -2.796447 2.742654 -2.272413 1.161132 0.547591 -1.100163 0.000836
2 -2.998929 1.710376 -1.797071 0.446841 0.040483 0.372714 0.000187
2 -2.072077 2.761597 -2.846363 -1.104813 0.522837 1.229873 0.000364
2 -1.641989 2.818998 -1.008403 0.441427 -0.543235 -0.921367 0.008802
2 -2.416714 2.068278 -2.944013 0.649761 2.022013 1.390833 0.059742
2 -1.166891 3.026739 -1.117849 -0.079233 -0.462686 0.217519 0.000045
2 -1.171567 2.962833 -2.892877 -1.531867 0.092171 -0.556114 0.000646
2 -1.009943 2.270731 -1.272706 -0.714274 0.314667 0.278710 0.205921
2 -1.129829 1.659412 -2.342716 -1.339966 0.277504 0.374608 0.026162
2 -2.771448 1.887659 -2.105718 1.725765 -0.871710 0.060485 0.001754
2 -1.288487 3.088210 -0.848374 -0.152545 -0.177899 1.115020 0.006186
2 -2.549174 2.921110 -0.237147 -0.018751 -0.250878 -0.308911 0.000035
2 -1.407751 2.897294 -0.482944 1.166667 0.465081 -1.006676 0.001435
2 -1.782389 2.012440 -0.182040 -0.460465 -0.462504 0.135227 0.000024
2 -1.232385 1.588082 -0.167480 -0.292590 -0.338209 0.247109 0.000218
2 -1.090458 2.873248 -0.102051 -0.560354 -0.515445 0.767585 0.006963
2 -1.663248 1.750033 -0.141314 -0.088774 -0.271792 1.383230 0.024881
1 -1.718461 3.103003 -0.628475 -0.007591 0.794211 -1.915563 -0.010487
2 -1.703833 2.754288 -0.259345 1.856970 -1.426679 -0.464474 0.000308
2 -2.914943 2.022517 -1.700289 1.052234 -1.226826 -0.086027 0.000039
2 -0.975979 1.656754 -1.607957 0.857301 0.490205 0.621496 0.000434
2 -2.232598 1.676609 -0.435784 -1.513071 -0.519529 0.706640 0.226277
2 -3.061726 2.625854 -1.524223 0.310484 -0.301387 -0.319081 0.007313
2 -2.330721 3.046219 -1.669357 -0.936313 -0.089510 -1.544811 0.003971
2 -2.846453 1.966815 -3.045815 -0.759781 -0.308806 0.430199 0.000072
2 -2.046046 1.665419 -1.316186 -1.125569 0.860001 -0.043688 0.004720
2 -1.271094 1.605843 -2.320723 -0.229100 0.419152 0.776496 0.025191
2 -2.515687 3.069376 -1.130467 0.985264 -0.338851 0.988423 0.000579
2 -1.306584 2.340357 -0.150117 -0.175831 -0.319249 -0.144618 0.096453
2 -1.889828 2.869535 -0.104639 0.587931 0.695951 0.694397 0.000402
2 -1.632272 1.597582 -0.207121 1.285274 -1.162055 -0.477826 0.007784
2 -1.865693 2.362786 -0.385702 0.915214 0.538893 -1.408864 0.000328
2 -2.063012 1.666498 -2.107242 0.683238 1.082337 -0.876683 0.001352
2 -1.835825 1.675279 -2.000129 1.553086 0.820557 -0.590776 0.038861
1 -2.742301 1.594535 -0.218421 0.740502 -0.399722 -0.822957 0.000498
2 -3.070710 1.957346 -0.261653 0.478567 0.693359 -0.930685 0.155191
2 -1.948330 3.035287 -0.455965 0.822903 -0.780197 -0.566306 0.002984
2 -2.640882 2.880042 -0.899656 -0.614106 -2.239539 0.446541 0.000558
1 -2.940947 3.073410 -1.514715 0.291002 -0.458702 -0.578038 -0.000164
2 -1.269073 1.670631 -0.772973 0.860417 1.489797 -0.581953 0.000068
2 -2.758910 1.772527 -0.092693 -0.268524 0.497350 0.103865 0.001293
2 -1.954277 1.648347 -0.073151 0.159999 0.269761 0.111796 0.008333
2 -2.775531 2.203308 -0.142879 -1.134442 -0.379536 -0.608706 0.009952
2 -1.262566 2.657610 -0.022084 -0.188577 1.241997 0.386633 0.020954
2 -1.867543 2.485650 -0.190136 1.130883 -1.024829 -1.853324 0.000205
2 -2.140426 2.393143 -0.040710 0.220480 0.570610 -0.222951 0.000086
1 -1.371393 2.324309 -0.024253 -0.115992 0.365821 0.237086 0.043764
2 -2.934740 2.236456 -0.115663 0.076042 -0.372152 -0.724440 0.010207
2 -1.119728 1.973577 -0.091553 -0.726600 -0.816134 -0.735973 0.000128
2 -3.042820 1.788325 -0.172518 0.752554 0.677565 -1.706842 0.004999
1 -1.670441 3.066367 -0.986283 1.131651 -0.660379 0.124840 -0.070477
2 -2.531973 2.515877 -3.017023 0.000759 0.749000 1.207217 0.000198
2 -3.061576 2.520914 -0.196943 0.816959 1.641222 -0.444492 0.000007
2 -2.511911 3.066727 -2.308258 0.044630 -0.824013 -0.555421 0.017083
2 -1.437451 3.049044 -0.090745 -0.145088 -1.127466 -0.974280 0.002916
1 -2.730885 1.713624 -3.005773 0.373949 0.708988 1.783035 -0.001929
1 -2.120344 3.096485 -0.086155 -0.963334 -0.451856 0.331071 -0.001458
2 -2.919885 1.553012 -1.176224 -0.969318 -0.210623 0.652002 0.000156
2 -1.873629 1.584957 -1.106152 -0.168966 0.526742 -1.204189 0.037101
2 -1.511252 2.717997 0.017371 -0.257822 -1.983875 -0.104417 0.002947
1 -2.459877 2.305472 -0.041654 0.618786 -1.001733 -0.717532 -1.044180
2 -2.673157 1.961124 -0.111639 -0.700233 0.036379 -1.666253 0.076368
2 -1.713366 2.805778 0.005832 0.120305 0.664460 -0.312627 0.000684
1 -2.390125 2.391424 -0.065800 -0.131420 -0.606400 -0.860277 -1.035999
2 -1.145265 2.754805 0.006635 0.100555 0.804228 -0.027232 0.027753
1 -1.678914 1.814631 0.001238 0.197444 0.513395 -0.160360 0.017475
1 -1.801895 3.113420 -2.975600 -0.111059 -0.161378 0.631421 -0.027536
2 -1.084212 1.587582 -2.852309 -0.195988 0.757990 0.227249 0.000703
1 -3.064027 2.883909 -0.156889 1.062467 -0.451333 -0.845148 0.010437
2 -2.236191 3.045061 -2.441730 -0.613809 -1.694394 0.504694 0.031880
2 -2.751331 1.561254 -0.913181 -0.509648 0.654728 0.454021 0.000178
1 -2.640547 1.983185 0.021861 -0.562160 -1.884715 -1.242135 0.084961
2 -1.777471 2.473391 0.072923 0.439348 0.723946 -0.066059 0.000021
2 -0.908749 1.987746 -2.488865 0.357327 -0.629880 -1.222305 0.005828
2 -0.916208 2.235466 -1.546097 -0.086832 -1.593757 0.825267 0.007668
2 -0.946179 2.961942 -0.973986 -0.259337 0.056598 -0.182223 0.000032
2 -0.926315 1.798093 -2.536844 -0.243335 0.558565 -0.418163 0.001318
1 -0.956267 2.251114 -0.716990 -0.981272 0.760014 0.074429 -0.000172
2 -0.986303 2.142754 -0.557437 -1.465856 0.637750 -0.476895 0.001534
2 -1.531029 2.336505 -3.097682 0.866028 1.113919 0.969216 0.000181
2 -1.391695 1.898211 0.046231 0.140216 1.305154 -1.144430 0.000529
2 -3.077337 1.812611 -0.534572 1.493606 -0.787917 -0.160689 0.000462
2 -0.902380 2.858570 -1.554413 -1.761083 -0.729218 0.565445 0.003177
1 -0.893524 2.576505 -0.231364 0.766102 -0.789617 0.604261 -0.002795
2 -0.867325 2.677786 -2.143910 0.253776 0.344962 0.061344 0.085022
2 -0.929767 1.709781 -3.007388 -0.811735 -1.211628 0.325883 0.000113
2 -0.871284 1.894376 -1.570373 -0.468437 -0.708920 0.511379 0.022066
2 -0.879671 2.252312 -3.067526 -0.466983 -0.091337 -0.921110 0.005217
2 -0.880459 1.976756 -0.190679 -0.711258 -0.619431 0.608933 0.003815
1 -2.062808 3.112350 -1.980191 2.880236 -0.799103 0.052629 -0.001373
2 -1.652328 1.555888 -0.420410 -0.430174 2.071801 0.098370 0.000374
2 -1.714199 1.557582 -1.779170 -0.036074 0.600128 1.760940 0.000286
2 -1.912695 2.940721 2.395943 0.422703 0.553195 -0.140109 0.003557
2 -2.300618 2.655620 1.559238 0.116600 0.206362 1.719016 0.010428
1 -2.562587 2.379637 2.015396 -0.264878 2.341637 -0.020930 -0.001715
2 -1.092644 1.571101 2.287987 0.116282 -0.759980 0.472577 0.000154
2 -2.917793 1.772808 2.096156 -1.393239 -0.258608 0.404101 0.011101
1 -1.904416 1.658633 2.110527 0.131018 -1.061323 -0.497191 -0.802220
2 -1.646523 2.726621 1.140414 -0.139920 0.463186 -0.434315 0.079396
1 -1.594782 2.478865 0.882347 0.236499 -0.965504 0.676722 -0.707227
2 -2.795823 1.725239 2.317892 0.468994 0.545098 -1.115894 0.002612
1 -1.047334 2.252819 0.923489 0.179454 0.011913 0.138298 0.194426
2 -1.072983 2.989151 2.504295 -0.302142 -0.708239 0.650654 0.000009
2 -1.852866 1.882705 2.479580 -0.189135 -1.527687 -0.576019 0.045482
2 -1.289062 2.454961 2.683466 0.944715 0.352654 -0.236447 0.001973
2 -2.970286 1.641168 1.467150 0.555350 -0.147468 -0.382310 0.295260
2 -1.945265 2.138378 1.349750 -0.775511 -0.319742 0.693552 0.000105
1 -2.019691 2.192003 0.793384 1.364582 -1.058090 -0.061957 -0.969949
2 -2.364099 1.678362 2.209802 -0.096557 -0.737758 -0.113032 0.000279
1 -1.593524 2.389566 0.976165 0.033175 -0.358275 0.352630 -1.688307
1 -2.084885 2.774631 0.468636 -1.368681 -0.840694 -0.067827 0.011044
2 -0.947237 2.133804 1.917819 1.428037 -0.238220 -0.381471 0.002289
2 -1.376528 2.977319 1.201945 1.083132 1.042204 -1.066846 0.000035
2 -2.775252 3.013050 3.079965 -0.327912 0.180363 0.454641 0.000627
2 -2.202441 2.937246 1.707171 0.266062 0.351133 0.888986 0.000028
2 -2.624882 2.855698 1.785686 -0.897600 -0.089322 0.646414 0.000175
2 -2.213744 2.346581 2.498663 -0.202764 -0.307139 0.853724 0.000016
2 -2.014468 1.696583 1.210578 -1.369720 -0.777572 -0.443210 0.378373
1 -1.886783 1.907582 1.079590 -0.817213 0.452469 0.690175 -0.068751
1 -2.121452 1.846902 1.828586 0.214704 -1.097621 0.309095 -0.061115
1 -1.751445 2.503748 1.759361 0.421113 0.211891 -0.223379 -0.006120
2 -2.817951 2.153697 1.469721 1.058173 -1.707469 0.505813 0.422867
2 -2.655260 2.754878 0.424193 -0.275030 -2.254419 -0.183190 0.005464
2 -2.325922 2.814879 2.047059 0.601124 0.457313 0.617923 0.000005
1 -1.351434 2.470684 1.132833 1.019705 0.747800 -0.337000 -0.034777
2 -1.477783 2.747846 1.684407 -0.823715 0.051349 -0.924164 0.000084
2 -2.972980 2.820933 3.118167 -0.938546 1.244357 0.225274 0.000941
1 -2.708319 1.888993 2.879509 -1.007112 0.284569 0.841527 -0.010156
1 -1.309640 2.713886 2.067558 0.174390 0.088919 0.237140 -0.911584
1 -2.188535 1.700224 2.868081 0.757032 0.023699 1.151421 -0.009674
2 -2.353582 1.617278 0.835805 0.337386 -0.284435 -0.609837 0.000866
1 -3.041447 2.337692 2.916885 -1.017758 -1.015527 -0.151334 -0.008233
1 -2.150247 2.008924 0.316852 0.327443 -1.142550 -1.529527 0.000024
2 -1.891073 2.328638 2.141147 0.843433 -0.306286 0.400752 0.007303
2 -1.334921 1.718257 1.270071 -0.523172 -0.579037 -0.987980 0.148734
2 -1.800181 2.327949 2.319541 -0.268890 -0.503618 0.065297 0.000994
1 -1.587443 2.318917 1.064103 -0.341374 0.008995 -0.142236 -1.032207
2 -1.494034 2.152089 2.197213 0.361901 -1.329893 -1.253387 0.000019
2 -1.415989 2.974229 1.829426 -0.002717 1.011670 -0.952703 0.000095
2 -2.669146 1.614855 0.585271 0.674780 -0.136387 -0.014930 0.000357
1 -3.056764 3.019143 2.441346 -1.739309 -0.081079 0.183468 -0.012602
1 -2.702601 2.221159 2.440854 0.521316 -0.565972 -0.197471 -0.002453
2 -2.570170 3.012967 1.961836 -0.600519 0.828978 1.387494 0.000157
2 -1.680447 2.144855 1.376926 -0.118869 -0.032301 -0.710421 0.011265
2 -2.025128 2.125533 2.550123 0.703983 -0.005462 0.418825 0.000125
2 -1.421270 2.477632 0.935784 -0.899502 0.498384 -0.670780 0.005029
2 -2.886813 1.579991 1.880733 -0.379070 -0.329132 0.341774 0.012978
2 -1.016417 2.581990 0.904277 0.853964 -0.192841 -0.279633 1.030296
1 -1.195192 2.062700 1.228322 1.196504 0.751964 1.244819 -0.063349
2 -1.000643 2.797174 2.110175 0.508432 0.314617 -0.694729 0.000059
1 -1.165461 2.258629 1.272255 -0.882990 -0.968571 1.123671 -0.071951
1 -2.258352 2.538326 3.003084 -0.289414 -0.315840 -0.120265 -0.558002
2 -1.870283 1.727457 1.046453 -0.221256 0.680211 -1.054465 0.055432
2 -2.572444 2.145151 1.900886 0.068558 -0.967358 -0.934407 0.000658
2 -2.497903 2.322797 0.368642 0.022689 1.001226 -0.904345 0.000454
1 -1.255594 1.842832 1.327115 1.360238 -0.714878 -0.096713 -0.005079
2 -2.811459 2.495825 2.267954 -0.555621 -1.019799 0.942418 0.000042
1 -2.249707 2.672636 2.998343 -0.088858 -0.112066 -0.088325 -0.557737
2 -2.569610 1.941702 1.964179 -0.016824 -0.164515 0.059724 0.000499
1 -2.821880 1.976526 1.769232 -1.224698 0.966900 1.083070 -0.006521
2 -1.199369 2.421822 1.956320 -0.872843 0.189153 0.590046 0.004556
2 -2.718949 2.332829 1.560444 -1.566383 0.591908 -0.346890 0.000317
2 -1.366295 2.293717 1.979043 0.780362 -0.374165 1.166090 0.000531
2 -2.099538 2.933200 0.863121 -0.339954 0.325827 0.439161 0.006149
2 -2.316726 2.340093 2.788238 1.790480 0.047597 0.330276 0.000199
1 -1.232474 2.639778 2.056972 0.024342 -0.541867 -0.874227 -0.913718
2 -1.726231 1.912896 2.668764 -0.123428 0.149909 0.397364 0.005233
2 -1.847799 2.486069 2.089567 0.411704 -0.069104 -0.718487 0.011999
1 -2.412703 2.969180 2.492338 0.638177 0.436259 0.524351 -0.018686
2 -2.957640 2.086806 0.805382 -0.915308 -0.021648 -0.699081 0.000092
2 -2.448671 2.122055 1.378095 -0.585117 -1.197744 -0.341348 0.001160
2 -2.464041 2.043290 0.698693 1.352838 -0.412091 -0.707070 0.000134
2 -2.004548 2.612561 0.850819 0.828624 -0.532587 -0.695657 0.000043
2 -2.746418 1.821447 1.557538 1.010196 -0.140741 0.536729 0.002880
1 -1.172964 2.271418 2.207946 0.815352 -0.168431 0.588357 -0.000901
2 -3.022251 2.110019 1.902328 -0.531949 -0.721094 0.167946 0.005537
2 -2.690577 2.081387 2.939341 0.872938 -0.416686 0.511446 0.000906
2 -1.553987 2.541404 2.969642 0.364787 -1.270316 0.046882 0.121717
2 -2.332615 1.894397 1.317493 -0.708117 -1.440677 -0.315836 0.001667
2 -1.028358 2.440104 2.010606 0.513486 -0.163979 -0.116167 0.003633
1 -3.016536 2.579123 2.679087 -0.715170 -0.114714 0.172346 -0.005246
1 -2.761215 1.768749 1.382888 -0.493191 -1.254747 1.218215 -0.025093
2 -1.918612 2.983676 2.687171 -0.267202 0.979622 -0.441479 0.000220
2 -2.707031 3.116143 2.834578 -0.425211 1.355481 1.863668 0.022605
2 -2.784255 1.629294 2.031842 0.753140 -0.749300 -0.147212 0.003688
2 -2.742476 2.662730 2.760217 -0.637487 -0.282570 0.381472 0.000032
2 -1.574151 2.307617 1.333435 1.407185 -0.521625 -1.158963 0.001126
2 -2.298545 2.785315 1.364756 -0.325957 1.306053 0.169960 0.000828
2 -1.470110 3.056495 1.600142 -0.671951 1.449930 1.156962 0.000309
2 -2.313350 2.986412 0.520731 0.447102 0.174060 0.482780 0.000680
2 -1.517572 2.233654 0.793147 -0.054419 -0.770801 0.156815 0.000127
2 -1.975423 3.046880 0.896619 -1.124723 1.036665 0.271825 0.043856
2 -2.896467 2.993902 1.415222 -0.753715 0.656805 0.140309 0.003819
2 -1.233249 1.874173 2.265078 0.290579 0.116342 0.034157 0.023601
2 -3.026674 2.065377 3.017825 -1.000488 -0.164973 0.787277 0.029919
2 -2.029303 2.454127 1.795932 0.634508 1.433634 0.796000 0.000017
2 -2.444007 2.703936 1.494945 0.277035 0.769695 -1.378636 0.019908
2 -2.251356 1.966229 2.033052 0.628307 -0.246694 -1.699149 0.000031
2 -1.034596 2.601666 0.794309 0.147204 0.094171 -0.691329 0.914284
2 -1.281969 2.286262 0.975411 -0.295413 -0.284165 -0.338686 0.000307
2 -1.253397 1.944288 1.133021 -0.405028 -0.125753 0.863975 0.011984
2 -1.709823 2.116581 1.970973 -0.881440 -0.568136 0.671078 0.000008
2 -1.249382 2.777661 0.937430 -1.127185 0.556298 1.314104 0.027455
2 -2.287002 1.762795 2.600889 0.542643 -0.943776 0.304535 0.005707
2 -1.203906 2.708837 0.541126 0.863208 -0.236593 0.074756 0.204789
2 -1.274579 2.797328 1.542153 -0.289415 -0.064005 0.453768 0.004117
2 -1.776659 2.681287 1.285693 1.025847 -1.477831 0.029978 0.001113
2 -1.685641 2.305624 2.785964 0.862200 -0.246137 -1.113635 0.016780
2 -2.939027 2.083026 2.055509 0.084130 0.097629 -0.782725 0.049820
2 -2.326800 2.831924 2.775124 -0.371729 1.297469 -0.219611 0.000073
2 -2.489602 1.676472 1.255537 0.726712 0.722341 0.403791 0.000278
2 -2.392132 2.118409 1.088786 0.658266 0.524005 1.517904 0.053709
2 -1.595940 1.829906 1.102005 -0.391694 0.072484 0.088510 0.000125
1 -1.093498 2.483819 1.101843 -0.026739 -1.149345 -2.021837 -0.056710
2 -1.750020 1.963364 3.058043 0.233794 -1.282089 0.126437 0.339653
2 -2.152451 2.957619 1.422104 -0.700044 0.208625 0.752974 0.057999
2 -2.589101 2.679619 1.571832 -0.704485 0.031045 0.113260 0.009183
2 -1.902256 2.826480 2.257679 0.050879 -0.354205 0.975267 0.003587
2 -1.973339 2.540316 1.339815 0.444250 0.742286 -0.216426 0.000282
2 -2.414349 2.198301 0.971961 -0.115795 -0.583386 0.455535 0.055216
2 -2.566751 2.518434 0.835941 0.217811 1.278825 -0.164863 0.008993
2 -1.685431 1.983503 1.345417 -1.088753 0.006991 0.308416 0.010228
1 -1.559136 2.389055 1.568332 -0.043728 0.647908 1.201777 -0.006070
2 -2.880828 2.245150 2.826872 -0.773410 -0.160715 0.771507 0.000733
2 -1.093155 2.501492 0.338642 -0.009468 0.167662 -1.426308 0.007887
1 -1.980586 2.365474 1.154369 -1.108427 0.627774 0.241342 -0.005575
1 -2.310869 2.066529 0.880320 1.131463 -1.226969 0.194015 -0.001898
1 -0.884298 2.606484 1.460390 1.367286 1.548570 -0.010725 -0.014585
2 -1.495458 2.066210 2.941699 -0.384082 0.036781 1.478800 0.236297
1 -2.508694 2.855571 0.559526 -0.705554 -0.526390 -0.366425 -0.027305
2 -1.232788 1.695967 1.188098 -0.361755 -0.366329 -1.190432 0.135952
2 -2.198347 2.539616 1.278333 -0.094681 -1.378224 0.393642 0.000194
1 -1.224882 2.832624 1.375189 0.117761 -0.914570 -0.206150 0.003117
2 -1.096429 2.245400 1.911596 0.248850 -0.973615 1.104039 0.003061
2 -1.168025 2.235435 2.952102 -0.084980 -0.582297 -0.324798 0.002753
2 -1.198619 2.380005 2.535856 1.298424 -0.626577 -0.704342 0.001976
2 -1.436875 2.999174 3.038139 0.141925 0.214638 0.052261 0.013046
1 -1.669575 2.605969 1.075816 1.224180 0.154419 0.702834 0.029222
2 -2.374645 2.697925 0.643092 -1.264000 0.330953 0.378426 0.000484
2 -2.235716 1.587695 0.304173 0.926008 -0.830060 -0.699565 0.003206
2 -1.665676 3.067366 0.575986 -0.182229 0.154147 0.250567 0.012563
2 -1.508543 2.024563 0.983853 -1.398171 0.264799 -0.342887 0.000120
2 -2.077301 1.850844 0.901863 -0.688541 -0.017617 0.794332 0.005019
1 -1.923551 1.777123 1.219957 -1.038482 -0.518152 0.495880 0.303883
2 -2.508898 2.875608 0.951915 0.344183 -0.564474 0.719034 0.000080
2 -2.813622 2.196035 1.356881 0.515502 -0.239502 1.049302 0.422669
2 -2.209325 2.072626 1.415337 -0.635405 0.239733 -1.042493 0.561140
2 -2.060479 1.971250 1.028916 1.651987 0.624017 -0.072992 0.006228
2 -0.991326 1.807139 2.005642 0.900510 0.344426 0.361073 0.000270
2 -2.792819 2.082538 1.946637 -1.486973 -0.578289 0.897139 0.035098
2 -1.406611 1.988769 0.446848 0.221883 0.602517 -0.408263 0.007335
1 -1.913848 2.182788 0.818150 0.217530 0.887487 0.714453 -0.970380
2 -2.824300 2.173258 2.061682 0.398560 0.309251 -0.658325 0.073570
2 -1.391612 2.717919 0.853206 -0.213049 -0.580245 0.682128 0.005269
1 -1.342330 2.871039 0.694216 -1.172396 -0.267948 0.820451 -0.003498
2 -1.685588 2.533372 2.053130 -0.470155 -1.019245 0.336296 0.005639
1 -1.518896 2.850683 0.974054 -0.042581 -0.896624 0.802662 -0.009191
2 -1.075460 2.696911 1.397669 -0.190842 0.723472 -2.184339 0.001153
1 -2.706589 1.747658 1.125019 -0.605097 0.160014 -0.762184 -0.011621
2 -2.396471 2.166052 2.933956 0.075331 -0.652702 -0.615642 0.012605
2 -2.679888 2.797267 2.991903 0.030570 0.391556 0.031860 0.000260
2 -1.367872 2.904308 2.927456 -0.940105 -0.386126 -0.163541 0.013009
1 -1.320778 1.957965 0.620126 -1.101559 0.441021 -0.292267 -0.000319
1 -1.394504 1.856786 1.769600 -1.305393 -1.009999 0.300408 -0.002388
2 -2.990229 1.877795 0.587463 -0.039414 0.111008 0.129330 0.011317
2 -2.735811 2.703050 0.880080 0.643201 -0.826021 0.109898 0.000068
1 -1.388800 2.073086 2.648167 -0.914263 0.698078 0.233389 0.000075
2 -2.510117 3.009099 2.782666 -0.438929 1.259980 -0.747119 0.057341
2 -1.734002 2.469491 3.043458 1.264413 -0.368963 0.416259 1.079269
2 -2.967026 2.912869 2.345210 -0.140495 0.284723 -1.641914 0.007676
2 -2.999940 1.708534 0.733405 0.181964 0.654531 -0.014833 0.735020
2 -1.613729 2.184579 2.691708 -1.422245 0.642069 0.314164 0.056772
2 -1.596141 2.974290 2.857709 -0.062552 -0.317988 0.300368 0.000226
1 -2.694565 2.716792 1.995075 0.664163 -1.121846 0.166481 -0.000995
2 -1.578771 2.186690 2.831575 -0.968578 -0.217975 -0.956387 0.061370
1 -2.153443 2.705794 1.044679 0.367132 -0.632828 -0.457336 -0.000958
2 -1.015763 2.801581 3.056844 0.243911 -0.438824 -0.093429 0.000157
2 -2.492709 2.314810 1.401390 1.385185 0.373616 0.150037 0.001055
2 -2.016706 2.524214 2.274345 -0.475274 -1.440448 -0.080884 0.000100
2 -2.023960 2.144709 1.606264 -0.790847 1.462172 0.479792 0.000055
1 -3.085938 1.759897 2.115058 -0.516263 -0.263749 -0.465444 -0.739966
1 -2.667143 2.773889 1.315246 -0.060309 -0.987062 0.091758 0.000027
2 -2.973149 1.950386 1.016444 0.264712 0.449997 0.848856 0.000074
2 -1.753724 1.956872 2.839349 0.552415 -0.181642 -0.710652 0.004262
2 -1.296830 1.616342 2.888860 -0.346926 -0.952825 -0.608901 0.000405
2 -1.417533 2.873984 2.582123 -1.728637 -0.612618 0.004048 0.139386
2 -1.022629 2.177341 1.023661 1.018975 1.757036 0.371506 0.213822
2 -3.047780 2.402661 2.202783 0.205035 1.559665 0.662717 0.000052
2 -2.841118 2.656760 1.864613 0.744702 -1.444020 -0.297260 0.000732
2 -2.989248 2.707736 0.524215 0.045071 -1.219166 0.633137 0.020394
2 -1.866983 3.029758 0.610368 1.154965 0.767021 0.956181 0.000796
2 -2.323730 2.417076 0.700252 0.417819 0.014004 0.732516 0.002682
2 -1.152063 3.116310 0.544678 -0.041499 0.326051 0.759118 0.000423
2 -2.049481 2.193194 0.529241 -0.896304 1.101608 0.560238 0.000063
2 -2.403995 2.540948 0.810095 -1.164243 0.427038 1.492946 0.011757
2 -1.578862 2.739886 0.579380 0.476681 1.185942 -1.414286 0.001297
2 -1.870558 1.974965 0.657225 1.101516 -0.452114 0.436510 0.000063
2 -2.040211 2.626380 0.424652 -0.953437 -0.459532 0.089701 0.013229
2 -2.616676 2.585982 0.444260 -0.397251 -0.574890 0.268763 0.005133
2 -2.807176 1.974860 0.597073 0.611580 -0.258861 0.569317 0.000655
2 -1.328686 2.727425 0.517156 -0.418152 -0.339705 0.036135 0.261718
2 -2.746034 2.286505 1.028803 -0.282933 0.406748 1.962297 0.000005
2 -1.728828 2.369179 2.994961 -0.614421 0.345227 -1.037847 1.079280
2 -1.632316 2.701221 0.764063 -0.509335 -0.926481 1.522409 0.001361
2 -1.903159 2.024702 2.317468 -0.161815 1.285540 -0.904627 0.000317
2 -1.379091 2.098063 2.980430 -0.014013 -0.706172 -0.142890 0.233676
2 -2.471789 1.850221 2.466324 -1.370774 1.118220 -0.098574 0.000091
2 -1.615425 1.648514 1.695085 0.144712 0.178944 0.767444 0.000379
2 -2.893070 1.648907 0.885159 -0.443487 0.150995 -0.073481 0.002777
1 -1.531431 1.787430 2.282524 0.522204 0.659469 -0.318497 -0.000128
2 -2.623504 1.641520 3.101859 0.344057 0.151115 1.879889 0.002053
2 -1.342895 1.792213 0.792804 -1.217581 -0.723460 -1.647585 0.001872
2 -1.123408 1.625682 1.319698 0.142651 0.006715 0.218384 0.072458
2 -2.169916 1.963399 1.395580 -1.455121 1.112356 -0.056160 0.562402
2 -1.058242 2.289432 1.561179 -0.735471 0.070600 -0.357027 0.000007
2 -1.121640 2.706890 0.889122 0.524228 -0.594415 0.596023 0.042399
1 -2.967958 1.674414 1.671546 0.713448 0.883608 0.700566 -2.582430
2 -3.029660 2.637524 1.010778 -1.250374 -1.918049 0.094899 0.000007
2 -2.960156 1.869147 1.947734 0.682620 -0.849904 0.760283 0.003535
1 -2.423016 1.785320 2.982961 -0.436027 1.155314 -0.499563 -0.160018
1 -1.913518 1.916788 2.607202 -1.071391 1.946422 -0.294238 0.045667
2 -2.371360 1.716985 1.066111 -0.577466 0.774986 0.393687 0.000286
2 -2.634958 2.969646 2.839265 -0.516255 -0.728333 -1.122143 0.067782
1 -1.969823 2.917099 2.025254 -1.185084 -0.920095 0.550357 0.000082
2 -2.979989 2.498312 1.616105 0.754635 -1.571116 -1.247087 0.000215
2 -1.263414 1.906834 0.398995 -1.108369 -0.326665 1.690020 0.797216
2 -1.276086 2.731891 0.385963 0.486022 -0.042890 0.386709 0.068260
2 -1.183593 2.297160 0.584329 -1.094532 -0.047791 1.371089 0.000005
2 -1.146707 1.890097 2.390707 -1.785050 0.489174 0.714678 0.023599
2 -1.813577 1.576175 0.997602 -0.469551 -0.007841 -0.836701 0.007893
2 -2.292702 1.592227 0.620721 -0.882496 0.227475 0.089522 0.000842
1 -1.250341 1.608878 1.524921 0.081212 0.379648 0.567901 -0.012692
2 -2.360253 1.775110 0.698321 0.204033 1.241374 -0.249884 0.001127
2 -2.966237 1.687343 2.429939 -0.160559 0.651288 0.003593 0.001591
2 -1.717495 1.682219 0.787245 0.506165 0.712175 -0.267493 0.000076
2 -1.890304 2.335765 2.846844 -1.359499 -0.260970 -0.904611 0.000698
2 -1.762123 2.202086 0.529037 -0.408237 0.709359 1.511828 0.000032
2 -2.101912 2.988005 0.505362 -0.761340 0.518845 1.104212 0.000915
2 -1.404081 2.860050 2.155648 0.904366 -1.623979 -1.179497 0.001343
2 -1.724573 1.663333 2.066739 0.217313 0.844189 -0.106281 0.002546
2 -2.010728 1.690816 1.031353 -0.038608 0.902159 -0.412424 0.048413
2 -1.694382 1.688406 2.374726 0.098434 0.822761 -1.481261 0.000524
2 -1.546727 1.722038 1.483030 0.280004 1.292315 -1.459045 0.000496
1 -3.107887 1.652708 1.424052 -1.179387 0.107962 -0.045811 -6.668220
2 -1.428646 1.622270 0.803074 1.445543 0.480146 -0.281088 0.014000
1 -2.051467 1.666706 1.882686 0.695494 0.741057 -0.491073 -0.075273
1 -3.101116 1.601774 1.564161 0.243473 0.579870 0.555356 -6.468806
2 -1.857266 3.025556 1.754185 0.542758 -0.654906 0.517119 0.000386
2 -3.007156 2.378334 1.409924 0.759878 -1.425982 0.842006 0.009114
2 -2.941616 1.609916 0.700577 1.733721 -0.959927 0.871507 0.489373
1 -3.082362 1.663380 1.636346 0.778145 1.271925 0.216467 -4.521972
2 -2.606120 3.072926 0.486868 0.545678 1.232481 1.032452 0.001158
2 -1.387442 1.672605 2.701645 -0.091679 1.112704 -0.128897 0.000400
2 -1.019729 2.637202 0.405598 -1.250091 -0.141146 -0.810568 0.007949
2 -3.044611 2.871474 1.968856 0.543148 0.589198 0.258766 0.000038
2 -2.076023 3.088501 2.057555 0.138980 -0.250115 0.465498 0.002876
2 -1.501028 2.636333 3.047741 0.809954 -0.012137 0.029704 0.121054
2 -1.322097 2.331576 2.988550 -1.070320 -1.415165 -1.038345 0.002615
1 -3.104822 1.590241 1.749889 0.376707 0.458455 -1.044921 -8.417497
2 -2.270820 2.412746 0.362162 -0.191349 -0.615704 0.706787 0.002182
2 -1.628551 1.616945 0.330591 -0.930202 -0.920170 0.666184 0.000319
2 -1.177962 1.871110 0.331741 0.485131 0.060734 -0.178954 0.791038
1 -2.426297 2.735709 0.380598 0.297453 0.050637 1.516147 -0.029094
2 -1.390681 2.992055 2.635374 -0.319377 -1.187147 0.698030 0.139428
2 -2.452337 2.677274 3.077747 1.317539 0.725577 -0.503627 0.000596
2 -2.963124 3.085921 2.792192 0.667741 -0.687405 -0.084101 0.053033
2 -1.731790 1.852050 3.106655 -0.040858 1.015427 -0.161588 0.339986
2 -2.391227 2.302795 3.020531 0.263024 2.010185 -0.829066 0.012456
1 -3.074149 1.745013 1.445554 -0.108348 1.707774 -1.053272 -3.399208
1 -3.032575 2.305861 2.480522 1.456830 0.264918 0.235106 0.637556
2 -3.052112 2.192647 2.499536 0.958314 -0.249282 -1.540615 0.643251
2 -3.068315 3.064802 0.889833 0.021715 -0.996770 0.809686 0.000717
2 -3.110549 3.013499 2.184651 -0.257383 -1.776106 -0.026127 0.021091
1 -3.067457 1.611536 1.861301 -0.481358 0.597983 0.394697 -5.896111
2 -2.314949 1.643122 2.722497 -0.436788 1.150927 -0.577176 0.006575
1 -1.075640 1.617996 1.765413 1.720839 0.968424 -0.282095 -0.005335
1 -1.201613 1.594594 0.610840 -0.719858 0.741755 -0.064487 -0.003203
2 -1.806230 1.661555 3.070067 0.407791 -0.519786 -0.828641 0.001452
1 -2.452601 1.954215 3.005834 -0.247199 -0.418364 -2.000525 -0.152812
2 -3.047555 1.699320 0.428512 1.450656 0.067470 0.964228 0.001368
2 -1.665523 1.575863 1.370095 0.895672 0.923035 -0.337927 0.002117
1 -3.041381 1.556292 1.656503 0.234133 -0.944235 1.523459 -7.942174
1 -3.082157 1.783936 0.792904 0.440862 0.406587 0.245914 0.148938
2 -2.092007 3.087095 2.582487 0.910866 -0.980496 -1.491478 0.000249
2 -1.444746 1.592330 0.961663 -0.400924 2.021539 -0.319386 0.015391
1 -3.094691 1.796664 1.694445 0.434705 0.893262 -0.872338 -1.492430
1 -3.095958 1.667636 2.015257 1.424720 0.171956 0.699453 -2.529684
2 -2.195980 3.091215 1.444862 -1.478504 -1.065741 -0.527283 0.057842
2 -3.103034 2.926139 0.449687 0.623805 -0.052124 -1.112268 0.001000
1 -3.094527 1.711873 1.549160 0.549523 -0.919561 -0.449396 -5.978977
2 -0.910694 2.048120 1.202644 -1.987277 -0.965535 0.073156 0.000143
2 -0.872195 2.130653 0.938129 0.491944 0.312216 0.742934 0.013079
2 -0.885180 2.001670 0.833838 -0.080756 0.205312 -1.485100 0.009988
2 -0.867179 1.753205 1.310440 0.755580 0.053125 -1.437198 0.116780
1 -0.900884 2.510872 1.222849 -0.319338 1.232411 -0.186605 0.668222
2 -0.905324 2.478720 2.488633 -0.189945 -0.872568 -0.438177 0.000222
1 -0.885026 1.915530 0.648604 -0.235925 1.563041 -0.371966 -0.001874
2 -0.886176 2.323547 2.322704 -0.638166 -1.041781 0.706598 0.000447
2 -0.900332 2.591493 0.971455 -0.374339 0.268665 0.165399 0.115019
2 -0.929734 1.718766 2.809407 -1.175219 -1.012890 0.272570 0.000140
1 -3.106988 1.762090 0.607342 0.757750 -0.095713 0.094966 -0.070924
2 -2.518175 3.110432 0.306181 0.879490 -0.834655 -0.128531 0.009544
1 -2.515407 3.101920 2.314722 0.927679 -1.721639 -1.086034 -0.018695
2 -1.695911 3.113004 1.432852 -0.367099 -0.881782 -0.048863 0.000978
2 -2.783579 1.563851 2.220261 0.215337 2.044446 -0.054677 0.003814
1 -1.957379 1.552661 2.147746 -0.583488 0.972920 1.099542 -0.751279
2 -2.693515 2.225661 0.302592 -0.534961 -0.360433 -0.010160 0.000391
1 -1.640998 3.106053 0.276644 0.001142 1.390456 -0.332434 -0.038118
2 -2.915279 1.866098 0.281482 0.466427 -0.350308 0.754419 0.000057
1 -0.952846 3.119367 1.319742 0.225695 -0.891360 -1.364570 -0.002757
2 -3.120587 2.323867 0.080913 -0.067551 -1.552288 0.485043 0.015013
2 -1.383685 2.831247 0.087536 1.490602 0.206773 1.266811 0.023358
2 -2.419122 1.841119 0.081905 0.226742 -0.775178 0.991423 0.009642
2 -1.072848 1.708887 0.100793 -0.519193 1.069362 1.067235 0.053395
1 -1.415839 2.982977 0.084404 -0.433650 -0.560377 -0.112401 0.057462
2 -2.260347 2.277813 0.227104 -0.136908 0.843951 -1.699106 0.003507
2 -2.381189 2.135567 0.178874 -0.503307 -0.068705 -1.159962 0.206933
2 -2.959404 2.185499 0.244090 0.640698 -0.654272 -1.342679 0.001522
2 -2.821906 2.786073 0.124807 1.546953 -0.628235 -0.934496 0.000003
2 -2.304424 2.898978 0.131927 -0.301085 -0.467253 -0.584819 0.000342
2 -2.545153 1.928596 0.143476 0.490864 0.018178 -0.331767 0.020553
2 -2.508615 2.143109 0.189313 -2.319765 -1.075562 0.051351 0.205903
2 -1.163160 1.598302 0.113079 -0.217265 -0.069074 -0.342682 0.053502
2 -2.318579 2.490082 0.166636 0.198886 0.372593 0.469436 0.017256
1 -2.452898 2.411430 0.139847 0.997747 0.462102 -0.267259 -0.068916
2 -1.883237 3.112442 0.211357 -0.293731 -0.104548 0.195849 0.396575
2 -1.133327 3.022596 0.203901 -1.927890 -1.023593 0.208574 0.000034
2 -2.184077 3.049597 0.235730 -2.213405 -0.808770 0.416340 0.002760
2 -1.200921 2.127442 0.107412 -0.603292 0.036222 0.148154 0.000131
2 -2.726255 1.606739 0.115481 -0.455319 0.439085 0.260209 0.000037
2 -3.077293 2.522195 0.249812 0.622791 0.165280 -0.289059 0.014298
2 -3.109151 3.112096 0.129394 0.397690 0.833316 -0.839438 0.023928
2 -1.386895 3.114366 0.144232 0.231631 -0.517441 -0.532000 0.038806
1 -0.872674 2.454417 0.233028 -0.875139 -0.881500 -0.601573 -0.003485
1 -3.119709 1.970063 3.087761 1.193093 -0.025821 -0.102320 -0.000416
1 -0.178475 -2.814632 1.480618 1.458181 -0.690857 0.613138 -6.265813
1 -0.009871 -2.636908 1.377975 0.335064 1.510915 -0.387217 -12.397127
1 0.148088 -2.692993 1.348686 -0.781026 -0.598397 2.257171 -10.195604
1 0.108047 -2.586609 1.352711 -2.303569 0.354761 -0.138710 -12.338295
1 0.232793 -2.620465 1.555898 0.517426 0.171878 -0.505456 -10.640104
1 -0.105556 -2.482897 1.541039 0.630830 -1.480366 0.713252 -12.066235
1 -0.309957 -2.633811 1.301832 -0.604343 -1.286291 -1.238823 -3.125305
1 0.253186 -2.434930 1.176515 0.145819 1.341639 2.105608 -9.960898
1 0.028063 -2.731199 1.603470 -1.367682 0.636317 0.422186 -12.825452
1 0.316076 -2.719152 1.614435 0.264010 1.566710 -1.184406 -9.862426
1 -0.221468 -2.570288 1.322809 0.383841 -0.504825 0.363402 -7.427377
1 0.251614 -2.930838 1.375355 0.211366 1.161500 0.512868 -5.248240
1 -0.027322 -2.783492 1.393669 0.005452 1.488261 1.197833 -7.342489
1 0.017029 -2.530947 1.475365 -0.472781 0.794910 -0.197796 -12.168262
1 -0.131449 -2.639628 1.490300 0.580081 -0.220864 0.653471 -10.878304
1 0.406770 -2.949876 1.207277 1.199954 -0.257334 1.254769 -1.258966
1 -0.060905 -2.437427 1.310167 -0.468357 -0.049905 0.525644 -12.056049
1 -0.050650 -2.462777 1.422591 -1.035914 0.191194 -1.032803 -11.960076
1 -0.080425 -2.710819 1.553107 0.740572 -0.046373 0.132415 -11.951147
1 0.078060 -2.815241 1.477955 -0.033661 -1.075602 -1.110316 -10.182377
1 -0.151591 -2.484612 1.433492 1.034768 0.050720 0.498239 -11.022788
1 0.008013 -2.746893 1.491049 0.588304 1.273265 -0.159003 -11.108157
1 -0.139715 -2.748716 1.364475 -0.201150 0.478998 -0.807199 -8.357126
1 0.327150 -2.791824 1.383202 1.432140 0.436523 -0.198270 -10.292755
1 0.136353 -2.599637 1.250493 -0.248649 1.034573 -0.945238 -6.290968
1 -0.220528 -2.577229 1.440308 -1.486130 1.406350 0.685144 -10.675482
1 0.123885 -2.730585 1.534890 0.917122 0.341618 0.186298 -11.673912
1 -0.206752 -2.684736 1.429988 0.268187 -0.009646 0.242073 -10.684820
1 0.350473 -2.901039 1.498598 -0.720447 0.117901 0.015376 -9.515115
1 0.060370 -2.539960 1.267650 -0.658295 1.874298 -0.401393 -7.915449
1 0.389697 -2.884758 1.406720 -0.657175 0.982302 0.616670 -7.072083
1 0.155649 -2.515714 1.143818 0.286258 1.189894 0.457793 -5.066229
1 -0.291128 -2.727814 1.335587 -0.034754 -0.630323 0.318778 -4.774715
1 -0.200013 -2.908913 1.422038 -0.019393 -0.743610 -1.116035 -5.029096
2 -0.311567 -2.624810 -3.078209 0.015817 0.161387 0.084343 0.000030
1 0.136278 -2.577972 1.547621 0.885908 0.949340 0.746234 -11.519489
1 -0.128244 -2.631503 1.250189 -0.003581 0.623432 -1.160507 -6.908838
2 0.204750 -2.427681 -2.465209 0.021687 0.536867 -0.658844 0.000277
1 -0.018924 -2.639647 1.485547 1.456286 0.993361 -0.415703 -11.886771
1 0.099746 -2.649328 1.468844 -1.711616 -1.375522 -0.876487 -10.449787
1 0.005862 -2.529979 1.356668 0.133056 0.896236 -1.036883 -11.618866
1 0.097953 -2.476499 1.535606 1.084376 0.209252 0.325537 -12.793987
1 -0.168615 -2.518241 1.240198 0.906887 -0.095047 -0.258460 -6.943321
1 -0.126569 -2.628629 1.372892 -0.353493 -1.211881 0.392307 -12.494115
1 0.216385 -2.502208 1.525761 -1.179408 -0.066693 -0.544538 -12.002381
1 -0.052993 -2.719055 1.310614 -0.773080 0.252650 -0.306664 -8.400936
1 0.306794 -2.655400 1.258842 -1.364472 0.136706 0.604487 -11.467785
1 0.268914 -2.697414 1.414866 -1.365207 -0.629874 -0.818010 -11.590332
1 -0.078186 -2.563539 1.443187 -0.552117 -0.360447 -0.056712 -12.126461
1 -0.330836 -2.829557 1.356248 -1.313987 -0.204040 -0.799735 -2.711702
1 0.066360 -2.661046 1.283506 -0.567946 -0.252181 1.276318 -8.128169
2 -0.720883 -2.977578 1.174439 0.009158 0.218804 0.235405 0.002506
1 -0.076516 -2.705484 1.433827 -0.672889 0.008767 -0.386436 -9.882499
1 0.340736 -2.581774 1.324627 0.606749 0.165018 -1.005291 -10.250301
1 0.229483 -2.727126 1.513618 0.307124 0.463844 1.935350 -12.047476
2 -0.304120 -2.743524 0.732180 0.297255 0.916965 0.532625 0.003492
1 0.348034 -2.731718 1.495963 1.772143 0.799378 -0.592466 -12.488910
1 0.282930 -2.906211 1.572539 0.518845 -0.159513 0.089625 -11.034280
1 -0.123237 -2.617924 -1.656532 0.132471 -0.479456 0.303331 -0.629029
1 0.365243 -2.617621 1.592071 -0.600594 0.974556 0.648189 -11.228217
1 0.267568 -2.666694 1.156279 -0.563101 -0.316908 -1.030622 -6.487895
2 -0.629659 -2.917840 -0.753050 -0.156228 -0.447477 0.869831 0.000257
1 0.122340 -2.510046 1.431670 -1.079639 -0.420180 -0.455742 -11.512126
1 0.177208 -2.756966 1.424914 -1.004945 0.247595 1.403525 -10.067077
1 -0.005640 -2.463164 1.565321 0.321923 -0.572023 -0.437701 -11.882239
1 0.085450 -2.764533 1.375432 -1.279944 -0.799126 -1.074418 -7.825124
1 0.195843 -2.632149 1.430722 -0.171209 1.063049 0.221735 -9.175951
1 -0.101215 -2.527003 1.343655 0.526832 1.189558 0.661307 -11.480797
1 0.170320 -2.856823 1.419811 -1.082693 -0.485654 0.422857 -7.182847
2 -0.020643 -2.376014 -2.530586 0.286738 0.950623 -0.446559 0.000111
1 0.233319 -2.917803 1.479079 -0.023260 0.634395 0.468326 -9.715230
2 0.201278 -2.608655 -1.880256 -0.077151 0.767943 0.154907 0.000158
1 0.225328 -2.628745 1.324391 0.022612 0.167543 -0.648356 -12.481358
1 0.349942 -2.570284 1.191619 -0.659037 -0.668329 0.456544 -10.032624
2 -0.532485 -2.871046 -2.544103 0.196505 -0.485877 -0.435700 0.000660
1 0.323504 -2.532587 1.508770 -1.542039 -0.468690 1.088434 -11.536538
1 -0.017119 -2.827890 1.557063 -1.376978 -0.423116 0.799264 -10.586733
1 -0.040882 -2.566006 -1.883408 1.147718 0.647899 0.442171 -0.436969
1 0.390072 -2.856660 1.288142 -0.318646 1.028292 0.712176 -5.790839
1 0.206843 -3.005110 1.535611 0.212402 0.647828 2.025716 -8.110703
1 -0.448586 -2.643300 0.026868 -0.577011 0.071437 0.255190 -0.008706
1 -0.052017 -2.645914 -1.765745 -0.378879 0.190618 -0.838899 -1.006390
2 -0.403240 -2.548320 -2.198928 -0.556290 -0.153204 -0.286604 0.000031
1 0.302152 -2.590038 1.421236 0.099214 -0.127221 1.238163 -10.708307
2 -0.469173 -2.425667 -2.986740 0.111584 0.188432 0.565543 0.002350
1 -0.215479 -2.992138 1.624591 1.240681 0.111057 0.955830 -5.925179
1 0.112691 -2.764050 1.265575 -0.529552 0.788439 -1.618755 -6.221478
1 0.233016 -2.571705 1.229378 1.666372 -1.400212 1.952803 -11.123751
1 0.053596 -2.427039 1.306039 -1.048124 0.045669 -1.315408 -11.577435
1 0.310114 -2.921923 -0.883020 0.068082 -0.991641 -0.391027 -0.001609
1 0.257626 -2.747616 1.321645 0.513833 -1.362323 -1.081464 -9.225369
1 -0.130900 -2.534905 -1.356643 -0.282182 1.013771 -0.061824 -1.182625
2 0.370330 -2.644181 -0.835219 0.911584 0.586567 0.456368 0.004122
2 -0.317958 -2.752872 -1.325075 -0.267333 -0.311418 0.588751 0.000638
2 -0.222142 -2.725068 0.490758 0.821327 0.374897 0.737060 0.000124
1 0.004683 -2.474785 1.192338 -1.173818 -1.216169 -0.557094 -7.654991
1 -0.037699 -2.579708 1.282180 0.552743 -0.477830 0.682915 -8.656427
2 -0.777394 -2.677973 0.187488 -0.061097 0.628820 0.940180 0.030580
2 -0.122302 -2.598719 -0.750628 -0.183278 0.028708 -0.624885 0.000155
1 -0.068840 -2.681611 -1.297374 -0.957017 -0.718339 -0.837287 -0.222042
1 -0.192190 -2.735127 1.537886 -0.911450 -0.417098 -0.361045 -9.387722
2 -0.705745 -2.454247 -2.681649 -0.594057 1.563534 0.184606 0.590742
1 -0.174240 -2.388701 1.476203 -0.106869 0.095642 -1.061521 -9.772950
2 -0.753158 -2.410165 -2.057370 -0.365874 0.180317 -0.826402 0.000526
1 0.172590 -2.880319 1.565503 0.019133 -1.202546 0.961397 -11.682699
1 -0.334970 -2.464899 -1.424567 -0.108696 0.487335 0.094673 -0.153939
2 -0.032904 -2.433207 0.911338 0.828844 1.374386 0.791526 0.000776
1 0.374541 -2.688007 1.383739 1.224324 -0.984195 0.040441 -12.028628
1 -0.374744 -2.716868 -0.716440 -1.179311 -0.112916 -0.037787 0.292102
2 -0.463193 -2.755598 1.261407 0.088031 -0.628348 -0.972653 0.008493
1 -0.220949 -2.496952 1.528053 -0.315726 -0.208446 -0.759510 -9.870631
2 0.403261 -3.004033 0.782581 1.215946 -0.497250 1.224421 0.000052
1 0.254795 -2.464125 1.367208 -0.999232 -0.209113 -0.048945 -9.566388
1 -0.124827 -2.771589 1.231552 0.129186 0.253829 -1.739281 -3.152902
2 0.101705 -2.401242 -1.995053 0.932804 0.606221 0.798351 0.003044
1 -0.100329 -2.609178 1.580366 -0.354107 -0.851653 -0.795789 -10.935586
1 0.005109 -2.615903 1.596592 -0.605392 0.063621 0.326320 -10.645756
2 -0.079141 -2.924316 -2.157319 0.673175 -0.110340 -1.434583 0.000006
2 -0.197592 -3.062033 -0.768543 0.563701 -0.165162 0.492140 0.167896
1 0.140550 -2.415862 1.384937 -0.392820 0.448520 1.184009 -11.443754
2 0.057401 -2.857331 -2.632187 0.490545 -0.867711 -1.179034 0.000476
2 -0.431637 -2.989399 -2.380844 0.669994 -0.150755 -0.183991 0.000492
1 0.210547 -2.546862 1.386159 0.025373 0.237919 -1.750965 -6.107119
2 -0.477828 -2.592707 0.301123 0.615827 -0.006281 0.536316 0.000088
1 -0.033749 -3.079104 0.885100 0.008032 -0.719706 -0.142957 0.002054
1 0.088987 -2.815137 1.593990 -0.305533 -1.408317 -0.378919 -12.743876
1 -0.163011 -2.941406 1.521089 -0.529621 -0.477936 -0.673399 -5.388246
1 0.274309 -2.814068 1.469393 -0.635326 0.360850 -0.628815 -11.559181
1 -0.138611 -2.854533 1.336068 -1.022483 0.749112 -0.428462 -4.285247
1 -0.204082 -2.431705 1.620554 1.811270 -0.598344 -1.347192 -12.499462
1 -0.310874 -2.674154 1.432944 1.550623 -0.035194 0.320089 -7.292216
2 0.151707 -2.847935 -1.629682 -0.438730 0.118613 -0.841663 0.001413
2 -0.172404 -2.992090 -0.275551 -0.088976 -0.762139 0.033204 0.000003
1 -0.374978 -2.632735 1.589043 -0.049744 -0.093709 0.410998 -6.684783
2 -0.561167 -2.867256 -2.053374 -0.150904 -0.880611 1.264749 0.014227
1 0.042527 -2.422655 1.421429 -0.448342 0.693700 0.933477 -11.985807
1 -0.108719 -2.552309 -0.984693 0.681497 0.715528 -0.881082 -0.007805
1 0.360984 -2.993995 1.554261 1.829998 -0.223187 1.244660 -11.065741
2 0.002570 -2.891010 0.827984 1.089310 -0.124940 0.849213 0.000989
2 -0.290876 -2.460019 -1.812766 0.137524 -0.361363 -1.548936 0.037965
2 -0.094310 -2.825304 -0.580916 -0.313854 1.105185 0.798802 0.000047
1 0.223354 -2.585493 -0.915603 0.807426 -0.252201 -0.208109 -0.002203
2 -0.700570 -2.516763 -1.101468 0.204786 0.389644 1.249030 0.000152
1 0.366601 -3.010702 1.377853 -0.539657 0.964133 0.024214 -4.944100
2 -0.235337 -3.017712 -1.204348 -1.081626 -0.152684 -0.171384 0.044689
1 -0.343119 -2.964627 -1.829762 -0.621560 -0.448907 0.626157 -0.001365
2 -0.646049 -3.030600 1.374629 -0.153572 0.473521 0.575336 0.013347
1 0.286874 -2.459185 1.603468 0.003267 2.436170 2.370201 -12.243053
1 -0.255588 -2.974626 1.505854 1.318283 -1.304000 -0.025812 -2.337952
1 0.131243 -2.888745 1.284554 -0.364893 0.713004 -1.458669 -2.340427
1 -0.250795 -2.638067 1.529773 -2.125440 -0.074347 -0.578863 -11.272488
1 -0.025665 -2.860486 1.458908 -0.214674 -0.609012 0.580179 -7.008427
1 -0.472968 -2.662022 1.615885 1.355302 -0.535835 0.131645 -5.335832
2 -0.392651 -2.430343 0.900173 -0.882068 0.985837 -0.740619 0.000044
2 0.365143 -2.978496 -2.857315 -0.844132 -0.561829 -1.111201 0.064052
2 0.197612 -2.480961 0.864648 0.423186 0.409839 1.490589 0.000322
1 0.323077 -2.504363 1.123558 -0.239070 0.995645 -0.643493 -7.333929
2 -0.105584 -3.054887 -1.742849 -0.929877 -0.377016 2.016152 0.000154
1 0.238669 -2.573898 1.119972 1.803637 0.082033 1.192979 -5.600589
1 -0.291447 -2.554175 1.620955 1.306813 0.636693 -0.079654 -8.838870
1 -0.205418 -2.589824 -1.415954 0.946675 -0.011005 -0.658698 -1.171268
1 -0.078326 -2.547064 1.173143 -1.492884 -0.038318 -0.525048 -5.616402
2 -0.594566 -2.736996 -1.966432 -0.866306 0.643395 0.199737 0.028843
2 -0.570301 -2.709428 -2.683082 0.375214 -0.007224 -1.067389 0.000536
1 0.247472 -2.798463 1.592302 0.378844 -0.254144 0.633319 -12.850778
1 0.070898 -2.517010 1.634410 -0.846892 -0.850450 0.757278 -12.447165
1 -0.404151 -2.831571 1.540686 0.207169 -1.452806 -1.355484 -4.510643
1 0.050058 -2.909960 1.525858 -0.177477 -0.467458 0.063787 -8.956894
2 -0.593058 -2.545445 -1.982838 0.036976 -0.420506 0.345821 0.002492
2 0.094719 -2.804703 -0.840028 1.585344 -0.916963 1.627524 0.002241
2 -0.516427 -3.031821 -1.741600 0.930515 -0.239464 -0.532897 0.001660
1 -0.512042 -2.990363 1.214022 0.462494 -0.835578 -0.558559 -0.024983
2 0.362335 -2.486992 0.504227 1.305262 0.735064 -1.297995 0.000010
2 0.187040 -2.917545 -2.472493 -0.267002 -1.233908 1.142015 0.001018
2 -0.347964 -3.067021 0.594121 0.805765 -1.311421 1.068961 0.062528
2 -0.719690 -2.527141 -0.493836 -0.894165 1.441008 -0.239382 0.000082
2 0.161865 -2.723785 -0.139842 0.446843 0.961635 0.225589 0.000002
1 -0.246947 -2.932302 0.259450 1.266706 -0.347193 -0.371312 -0.001763
1 -0.392636 -2.727479 1.543171 1.083811 -0.304865 -1.110588 -7.515461
1 0.188455 -2.476955 1.261161 0.859496 0.372313 1.097111 -10.156504
2 -0.431420 -2.679365 0.622085 -0.066820 -0.834479 -0.698027 0.003497
2 -0.809983 -2.546885 1.448565 -0.704943 1.518623 0.481155 0.000014
2 -0.464432 -2.680024 -1.890687 -0.687979 0.359132 1.338986 0.013866
2 0.005577 -2.816689 -1.029076 -1.225053 1.025785 -0.173880 0.047294
1 -0.336834 -2.564469 1.451849 0.397116 -0.450548 0.455818 -5.204275
2 -0.777173 -2.935663 0.035606 -0.730834 0.316955 -0.078561 0.002286
1 0.118151 -2.964891 1.593016 0.241992 1.070642 1.632017 -9.095233
1 -0.055103 -2.919659 1.545780 -0.034456 1.131062 1.756385 -5.543903
1 -0.086960 -2.420152 1.190845 -0.284827 -0.313982 0.588063 -7.743753
2 -0.265853 -2.735532 -1.544487 -0.636651 1.759495 0.033376 0.001423
1 -0.169591 -2.431901 1.307861 0.389795 -0.378246 -0.995983 -8.322625
2 0.095123 -2.924028 -0.990930 -0.908316 -0.119152 -1.991591 0.052099
2 0.173664 -2.386839 -1.224824 -0.667971 0.104106 -1.039991 0.006050
1 0.339990 -2.757269 1.256148 1.713877 1.169486 -0.167652 -7.157156
1 0.292624 -2.487858 1.262716 -1.314024 0.678564 -0.948362 -12.255847
1 0.383415 -3.073794 1.622417 0.603272 0.440785 -0.502073 -6.829392
2 0.059543 -2.484482 -1.609042 -1.381832 -0.006068 -0.619076 0.000527
2 -0.349300 -2.835307 -0.688410 1.604981 -0.291240 0.521446 0.292919
2 -0.550105 -2.797672 -2.297279 0.635948 -0.367450 -0.341727 0.000946
2 -0.683813 -2.735012 0.290155 0.202147 -0.417182 0.567274 0.030498
1 -0.295096 -2.684286 1.614198 0.232637 0.224443 0.278677 -8.913950
1 -0.186396 -2.540402 1.612116 -0.702242 0.483611 -0.621024 -10.641137
1 -0.293149 -2.776935 1.474973 1.048653 0.748722 0.581104 -8.147651
1 -0.398110 -2.759337 1.641409 0.592650 -0.479221 -0.138785 -8.018424
1 -0.515337 -2.822687 1.624745 1.834537 -1.094597 0.433037 -2.867933
1 0.213034 -2.550485 1.630312 0.211529 0.321455 0.636853 -11.820501
1 -0.188246 -2.648876 1.624413 0.579689 -0.351408 0.351439 -11.555804
1 0.316602 -2.985491 1.645407 0.095079 -0.959011 1.497930 -9.451095
1 0.210448 -2.702206 1.620350 1.332903 -1.073334 0.420906 -13.038874
1 -0.076125 -2.775964 1.629711 0.411859 0.898135 -0.966268 -10.396495
1 -0.005860 -2.911240 1.646262 0.508594 0.215031 -0.174037 -9.647499
1 -0.312905 -2.823805 1.587967 0.160071 0.239918 0.721333 -7.797583
1 0.342669 -2.423922 1.516770 0.416236 1.339783 0.402808 -12.441340
2 0.219237 -2.945537 -1.787895 -0.843975 -0.558989 -0.499820 0.001593
2 0.260755 -2.584590 -2.296596 -0.668045 -0.305542 0.301021 0.000422
2 -0.743912 -2.655977 -1.591839 0.262691 0.337452 0.353566 0.000027
2 -0.554626 -2.937319 -2.937250 1.163702 0.169776 0.129022 0.000015
1 -0.403814 -2.707216 1.437020 -0.576964 0.834149 -0.298074 -2.987092
1 0.391335 -2.604251 1.467110 0.670791 0.591608 1.124755 -11.673093
2 0.184306 -2.894607 -1.992085 -0.829619 -1.086109 -0.331209 0.000563
2 0.272705 -2.975215 0.336561 -0.721829 0.619601 0.001674 0.000008
1 0.357297 -2.841854 1.593952 -0.707215 -1.458199 -0.504797 -10.659732
2 0.312602 -3.100071 -1.999073 -0.623598 -0.557902 -0.694997 0.053807
2 -0.736060 -2.796323 -1.262418 0.383409 -0.686242 -0.741780 0.000006
2 0.188945 -2.971950 -1.449284 1.132479 0.791002 0.022402 0.000800
1 -0.172683 -2.824244 1.635028 -0.397425 2.068743 -1.386702 -8.905350
2 0.221504 -2.930869 -2.840851 0.495612 0.712445 0.890034 0.048028
2 -0.805577 -3.018896 1.342763 -0.353275 0.607635 0.478822 0.032906
2 0.339376 -2.793103 0.610097 -0.488744 0.258470 -0.167703 0.000065
2 0.335739 -2.606249 -0.493850 -0.496092 -0.444362 -0.853020 0.011867
1 0.294539 -3.085173 1.555422 -0.003495 1.150758 0.144581 -6.697629
1 -0.639773 -2.837594 -0.043516 1.326959 0.411590 0.219872 -0.006370
2 0.237040 -2.999193 -1.070289 -0.190631 0.775833 -0.252738 0.013082
1 0.189446 -3.034060 1.643418 0.936369 1.704513 1.409510 -8.882500
2 0.369916 -2.585539 -2.638462 0.208813 -0.556619 -2.469173 0.032727
2 -0.226241 -3.026606 0.653718 0.478523 0.664170 0.593984 0.062501
1 0.193490 -2.703870 1.235862 1.339126 0.022804 -0.084486 -8.605873
2 -0.747440 -2.496168 -2.264394 0.567350 -0.434913 -0.790198 0.000253
1 0.021202 -2.770938 -3.034474 -1.695015 0.338266 0.704678 -0.000555
1 -0.293500 -2.391546 1.480799 -0.794162 0.996331 0.336022 -10.119161
2 0.387890 -2.915201 -2.411900 0.703221 1.792817 0.512540 0.000677
1 0.287586 -3.021448 1.468451 0.167910 -0.482905 -1.411814 -7.260410
2 -0.727757 -2.447209 -1.417656 1.021785 1.267020 -1.096972 0.000031
2 -0.719886 -2.480663 -2.805723 1.141043 0.370896 1.827828 0.220005
2 0.004216 -3.080437 -1.522992 0.743411 0.432491 -0.039907 0.000370
2 -0.474739 -2.962053 0.372980 -1.144779 1.474405 -0.968226 0.000077
2 -0.708083 -2.919945 -2.251389 1.415049 -0.216947 -1.956623 0.000796
2 -0.188767 -2.393334 -0.228710 -0.804765 -0.048846 0.293993 0.003936
1 0.279885 -2.369522 1.257643 -0.366714 -0.233198 1.091046 -12.072943
1 0.359852 -2.416246 1.210531 -0.680203 -0.824812 -0.473863 -12.061164
2 -0.698348 -2.386596 0.902845 -0.257419 -0.560144 -1.882417 0.094617
1 0.170055 -2.395821 1.589960 0.152836 0.342785 -0.974370 -11.735410
1 0.358383 -2.361347 1.595748 1.199727 0.809247 0.560732 -12.327638
1 -0.440575 -2.402494 1.621306 0.421302 0.875170 -0.131754 -6.058177
1 0.223159 -2.402554 1.459109 -2.052702 -0.873377 1.789329 -12.856061
1 -0.393483 -2.433024 1.523433 -0.669735 -0.427156 -0.877737 -7.052932
1 0.074144 -2.402432 1.617587 -1.475621 1.271541 -0.245147 -12.577671
1 -0.311880 -2.413088 1.365514 0.671688 -0.722664 -0.085927 -5.403780
1 0.360522 -2.479463 1.422569 0.394109 -0.325860 -2.550541 -12.942735
1 0.353200 -2.414048 1.332828 0.526330 0.303392 -0.210751 -13.600220
2 -0.332971 -3.008036 1.413737 -1.318597 1.088183 -0.166985 0.291157
2 0.296916 -2.952631 -2.708054 -1.586013 0.616794 -0.612100 0.031170
2 -0.457624 -2.478393 -0.823111 -0.784719 -1.351273 -0.435255 0.000788
1 0.365294 -2.426480 1.044004 0.507534 -0.294740 -0.193662 -4.256851
1 -0.108680 -2.363548 1.570358 0.153286 1.026889 1.051295 -13.676851
2 0.140697 -2.412881 -2.194951 0.378650 -0.903922 -0.672361 0.024087
1 -0.129991 -2.362519 1.386115 -0.281946 1.170633 1.666297 -12.200690
1 -0.300862 -2.408889 1.583613 -1.091194 -2.283366 -0.552303 -8.015888
1 0.115422 -2.375983 1.494225 -0.826331 0.373247 -1.256080 -10.566317
2 -0.761960 -2.426036 1.144095 0.214604 -1.202522 -0.461279 0.006254
1 -0.013151 -2.367966 -0.244635 0.347550 -0.124109 -0.215538 0.005069
1 0.171056 -2.367078 1.258006 -0.420133 -0.246840 1.454756 -9.066011
1 0.008647 -2.403998 1.114715 -0.090061 -0.250933 1.543505 -3.115808
1 -0.122609 -2.926005 1.617380 -0.846078 -0.680139 -0.460108 -7.528893
1 -0.359375 -2.939984 1.631785 1.250118 0.985839 -2.117063 -4.137851
2 -0.708717 -3.086385 -0.353265 0.519195 0.685464 1.388496 0.000036
2 -0.034744 -2.367913 -1.280828 -0.875195 -0.266758 0.247372 0.010605
2 0.063957 -3.106739 -0.509029 -0.261503 0.369406 0.791053 0.000028
2 0.368947 -2.455724 -0.545074 -1.199641 -0.960805 0.393477 0.016101
1 0.382679 -2.680919 1.184257 0.159339 0.865875 -1.289389 -7.135072
2 -0.754055 -2.563758 -2.659328 0.887805 -0.045180 0.054323 0.383073
1 -0.850301 -2.937436 0.591610 -0.931257 -0.219037 -0.533634 0.021122
2 -0.800745 -2.968145 1.538283 0.041657 -0.141149 -0.417926 0.001869
2 -0.797840 -2.963183 0.958005 0.689754 0.245248 0.077062 0.000675
2 -0.836397 -2.758564 1.011663 0.443354 -0.100000 0.041226 0.011194
2 0.395894 -2.943367 -3.000617 -0.695166 -0.315845 -1.416819 0.029330
1 -0.334934 -3.083086 -1.119117 -0.400115 1.326488 1.725823 0.047666
2 -0.529959 -3.112713 -1.166121 -1.034125 0.914004 -0.376207 0.001687
2 -0.347180 -3.114462 0.948622 -0.552445 0.692816 0.431048 0.032403
2 -0.851812 -2.885346 -0.752542 2.030313 0.548153 0.511929 0.000258
1 -0.410890 -2.353545 1.349747 1.620429 -1.138623 0.006692 -4.141865
2 -0.011501 -2.337780 -0.021479 -0.623141 -0.396964 0.060496 0.000293
1 0.306696 -2.337758 1.152110 0.240536 -2.531085 0.528541 -9.550212
1 -0.221038 -2.331009 1.539065 0.206452 1.418519 -0.346859 -11.454716
2 0.355802 -2.336958 -0.180167 0.760065 0.690144 -0.300736 0.000046
2 -0.413392 -2.330717 -1.573460 -1.032861 0.484901 0.675666 0.001074
1 -0.155357 -2.340418 1.259609 0.449731 -1.551485 -0.632310 -8.422408
2 -0.507401 -2.358537 -0.636545 0.602728 -0.601591 0.195794 0.000457
1 0.317723 -2.363392 1.429774 0.676679 -0.654541 -0.142610 -14.022364
1 -0.050152 -2.330752 1.269397 -0.602167 0.910777 0.596237 -11.350642
1 0.257455 -2.348153 1.540149 -1.187542 -0.446014 -0.189549 -12.333343
1 -0.451957 -2.352151 1.467481 0.321559 -0.484498 2.113371 -5.934175
1 0.240344 -2.359175 1.355408 0.249149 -1.440021 0.570241 -12.734867
1 -0.011566 -2.349490 1.367599 -0.247416 0.271736 -0.144012 -13.077078
2 -0.270243 -2.361401 -1.920415 1.408269 0.311100 0.271112 0.038979
2 -0.194059 -2.359297 -1.324501 -0.828603 0.479825 0.300268 0.012530
1 -0.070791 -2.369956 1.472788 -1.312303 -1.165729 0.427463 -12.485675
1 0.001843 -2.354165 1.543569 -1.477504 0.009564 1.765851 -11.625186
1 0.031752 -2.356091 1.197465 0.885811 0.707914 -0.966879 -7.576842
2 -0.443181 -3.120427 0.834319 -0.419212 0.489387 -0.239301 0.032538
1 0.169688 -2.801894 2.330488 -0.643555 0.266642 -0.343487 -7.583452
1 0.198832 -2.632120 2.234655 -0.391228 0.759245 -0.225376 -12.120533
1 -0.067558 -2.770949 1.939173 1.050752 -0.638580 0.899142 -12.077178
1 -0.075844 -2.662354 2.123144 0.346934 0.309864 1.648497 -9.117028
1 -0.021276 -2.900960 1.808947 0.707209 2.014559 -0.937162 -6.577758
1 -0.393302 -2.702946 2.097952 -1.207529 0.012663 0.484944 -6.228154
1 0.321959 -2.548973 2.731375 1.561557 0.498319 -0.674116 -2.053116
1 -0.197362 -2.497277 2.268552 -0.422855 0.224997 -1.286688 -12.824886
1 0.148163 -2.666525 2.350109 -0.699412 0.883161 0.109792 -7.692385
1 0.234250 -2.454653 2.301826 0.187587 -0.251633 -0.412315 -9.461316
1 -0.011861 -2.537000 2.395209 0.417277 0.445847 -0.534337 -9.008183
1 -0.066587 -2.855905 2.102310 0.699515 -0.330310 -1.609915 -8.745618
1 0.215468 -2.889491 2.375081 -0.580166 1.308542 -0.106822 -5.440602
1 0.062425 -2.641250 2.273272 0.084337 -0.078776 -0.069710 -12.736523
1 -0.089668 -2.609309 2.450584 0.186976 0.569841 -0.503054 -6.175336
1 -0.184275 -2.653959 2.385696 1.140899 -0.743339 0.434253 -5.536469
1 -0.213420 -2.801481 2.088065 1.111164 -0.844142 -0.260024 -6.820061
1 -0.032681 -2.601113 2.319613 0.844138 -0.613396 0.731377 -10.837571
1 0.081153 -2.488589 2.382838 0.356071 -1.260612 -1.463882 -8.923414
1 0.025504 -3.018842 1.888110 0.023002 -0.865593 0.093122 -7.414495
1 0.281516 -2.815093 2.328192 0.886787 -1.473446 0.403408 -9.432170
1 0.194384 -2.934242 2.259251 0.967178 -0.974689 -0.589461 -7.651330
1 0.327155 -2.609564 2.416755 0.860752 1.026024 1.565389 -8.754113
1 0.337997 -2.505334 2.306696 0.479770 -0.194489 0.954536 -10.360013
1 0.353813 -2.530863 2.512597 1.076510 -0.575859 -0.705843 -9.488922
1 0.107733 -2.499546 2.130615 -0.457379 -1.208415 -0.593291 -9.390116
1 -0.579193 -2.499498 2.090415 -1.482160 1.314661 -1.132603 -2.865294
1 0.198824 -2.622368 2.424234 -0.741471 0.937638 0.538100 -7.893498
1 -0.311773 -2.772305 2.134405 -0.830247 0.182396 -1.595296 -9.424152
1 0.176370 -2.405256 2.416574 0.078971 -0.076565 0.655515 -12.490534
1 -0.295843 -2.683558 2.257927 0.425847 0.164638 0.836467 -6.896856
1 0.188870 -2.523522 2.367100 2.109955 0.373601 -1.134830 -11.094574
1 0.009495 -2.780149 2.019114 -0.063798 1.593290 0.141377 -12.367634
1 0.167184 -2.943457 2.148102 -1.012825 -0.091091 -0.180165 -7.982167
1 0.070385 -2.730000 2.542278 0.105052 -0.150976 -0.840145 -3.328941
1 0.092975 -2.654728 1.974733 0.387306 -0.647275 -0.832835 -9.456965
1 -0.253733 -2.612070 2.041616 0.584594 -1.318941 -0.778789 -12.031232
1 0.035994 -2.443841 2.103471 1.341394 0.561939 -1.885521 -9.678208
1 -0.160612 -2.652430 2.186235 -2.026275 1.283805 0.171013 -10.658162
1 -0.182077 -2.679430 2.284854 0.531442 -1.000808 1.768589 -9.339519
1 0.132730 -2.732624 2.255281 -0.803060 0.104544 0.026675 -11.841229
1 -0.352319 -2.833429 2.056794 -0.643333 1.395440 -0.286445 -4.771048
1 0.019920 -2.856848 1.907360 -1.197857 0.116894 -0.404576 -10.162158
1 -0.042220 -2.499148 2.140446 -0.524456 1.004284 -0.099866 -10.949838
1 0.264522 -2.591836 2.337056 0.438365 0.382120 1.417344 -10.725144
1 0.040557 -2.859476 2.095897 -1.111260 0.513575 -0.350962 -9.633924
1 0.236710 -2.730251 2.247916 -0.163195 -0.228226 0.538173 -10.057028
1 -0.080648 -2.694820 1.868475 0.248677 -0.297522 0.526326 -12.237930
1 -0.174544 -2.584291 2.114844 -0.687356 1.310519 -0.257093 -12.744132
1 -0.110276 -2.769419 2.179291 0.318376 0.856451 0.414249 -10.115497
1 0.311901 -2.828183 2.219645 0.329825 0.515718 -0.802639 -10.532907
1 0.178697 -2.768757 1.968984 -0.890116 0.277224 0.946207 -9.761729
1 -0.088151 -2.759762 2.060661 0.086218 -0.097707 -0.689429 -12.203864
1 0.126195 -2.551387 2.243102 -0.047482 0.037346 0.574989 -10.130549
1 0.066636 -2.758844 1.938484 0.891439 0.325874 -0.053559 -11.165643
1 -0.204011 -2.690737 1.969716 0.311867 -0.475204 -0.904467 -12.772108
1 -0.236748 -2.592537 2.211854 -0.509812 -1.180283 -0.180628 -5.912829
1 0.257689 -2.500718 2.449017 -0.060766 0.715726 0.159157 -9.154363
1 0.178431 -2.829865 2.214776 -0.563732 0.259718 0.191262 -10.990959
1 -0.357044 -2.868450 2.214319 0.453402 -0.401803 0.167332 -2.832714
1 -0.124631 -2.550875 2.205229 -0.388279 -1.121374 -0.312334 -12.778658
1 -0.085092 -2.729573 2.286208 0.330299 1.108470 -0.336766 -8.550392
1 0.342606 -2.442287 2.583800 0.585968 -0.268755 0.156814 -9.325920
1 0.015628 -2.814684 2.313174 0.608061 -0.648771 0.523690 -6.087440
1 0.167520 -2.459092 2.057040 -0.864226 -0.439068 1.019129 -11.322252
1 -0.262578 -2.660741 2.146605 1.468333 -0.179344 0.894336 -11.943398
1 0.081808 -2.864021 2.220239 -0.388972 -0.557729 0.236157 -8.119330
1 -0.286497 -2.769181 1.944281 0.571460 -1.318883 -0.228805 -9.933292
1 -0.279726 -2.544043 2.128802 0.074315 -1.232789 0.015975 -12.995298
1 -0.272352 -2.500998 1.953253 0.428250 -0.230986 -1.358794 -11.980930
1 -0.429569 -2.646545 1.977531 -1.805775 -0.651936 -0.803478 -7.594995
1 -0.037323 -2.376936 2.226579 0.009708 -0.770390 0.746450 -12.568504
1 -0.050568 -2.628498 2.216771 1.221688 -0.596445 0.418986 -12.302636
1 0.014043 -2.732198 2.238128 0.966340 -0.304506 0.818438 -12.045112
1 -0.452328 -2.399919 1.873044 -0.946332 0.230386 0.716977 -8.034163
1 -0.221305 -2.516783 2.040644 -0.188331 -1.122482 -0.828418 -10.781574
1 0.258923 -2.726882 2.023814 0.655983 0.976440 -0.440017 -11.927813
1 0.191741 -2.701015 2.156267 0.037273 0.371094 1.049935 -11.175043
1 -0.263354 -2.450075 2.193763 0.040205 0.195732 -0.862595 -11.077354
1 -0.262578 -2.601020 2.302135 1.042336 -0.207637 0.092729 -6.015797
1 -0.004716 -2.668371 2.059907 -0.097872 -0.156023 -0.990000 -9.060852
1 0.230537 -2.744376 1.879343 1.487031 -0.346911 -0.762808 -11.382161
1 -0.089650 -2.460959 2.308335 1.685946 -0.477250 1.148540 -11.596638
1 0.302753 -2.944401 2.054524 -1.488393 -0.061674 -0.082723 -7.812775
1 0.072299 -2.658955 2.170811 0.444659 -1.777128 0.013566 -13.099540
1 0.004679 -2.710438 2.346488 -0.448033 0.775432 1.240456 -8.788877
1 -0.315601 -2.659683 1.921356 0.214616 0.308290 -0.748261 -10.563933
1 0.040183 -2.414829 1.974835 0.145250 1.159736 -0.164493 -11.344521
1 0.044979 -2.583786 2.086199 -0.139465 -0.435305 -0.018247 -11.372257
1 0.002373 -2.682233 1.954663 -0.411727 -1.508401 -1.558447 -10.144482
1 -0.429175 -2.477333 1.933717 -0.394092 -0.899748 -0.080370 -9.205357
1 0.118109 -2.686040 1.879921 0.100208 1.250350 -0.690151 -11.939315
1 -0.061686 -2.886316 1.983786 1.540576 -0.324658 0.332667 -7.138198
1 0.108614 -2.775811 2.151638 1.022030 -0.734210 -0.691291 -11.435862
1 -0.012358 -2.586030 1.995147 0.458732 1.748702 -0.004488 -12.527720
1 0.074984 -2.500878 2.008731 0.023494 0.156741 0.028746 -11.833945
1 0.008397 -2.510872 1.926555 0.572499 1.123823 1.219182 -12.335879
1 0.031927 -2.561835 2.182505 -0.630621 -0.085637 -1.511776 -10.724255
1 0.020439 -2.692007 1.832335 -1.087015 -0.785766 1.092523 -11.706830
1 0.133760 -2.489505 1.923126 -0.372057 -0.121917 -0.168017 -11.949051
1 0.092443 -2.719915 2.070137 0.931921 -0.056800 0.305493 -11.707977
1 -0.157160 -2.587173 2.004918 1.214140 0.250218 0.576957 -12.263763
1 -0.154765 -2.581710 2.313341 0.602451 0.342271 -2.184032 -11.316216
1 0.382854 -2.514617 2.411414 0.216857 0.341440 -0.020497 -10.350051
1 -0.166359 -2.678057 2.073172 0.793530 -0.754753 0.260308 -13.254672
1 0.210921 -2.524890 2.201945 0.822212 0.958828 0.103234 -10.255713
1 -0.363072 -2.608673 2.168585 0.655681 0.310759 -0.062517 -8.205466
1 -0.009450 -2.710380 2.476858 0.405195 -0.906419 0.402969 -3.997545
1 -0.136534 -2.523693 2.408130 -0.674017 -1.201823 1.134332 -9.762586
1 -0.132700 -2.461123 2.091341 1.747632 1.424293 0.935455 -11.918925
1 -0.235533 -2.587920 1.897739 -1.280934 1.092519 -0.066784 -11.890605
1 0.175519 -2.658933 2.041881 0.280223 1.258758 1.739880 -11.743182
1 -0.240003 -2.842054 2.208134 -1.016124 -0.634005 1.401977 -5.118850
1 0.042924 -2.626830 2.403454 0.382610 -0.301261 -2.062344 -8.577616
1 0.077005 -2.865118 1.997530 -0.408627 -0.536856 -0.589751 -10.817539
1 -0.189541 -2.424132 2.389751 -0.098677 0.497392 0.791513 -10.283938
1 -0.084745 -2.547665 2.069267 1.000442 -0.878235 0.702996 -8.920071
1 0.186490 -2.476114 1.802120 0.005229 0.314567 -0.362447 -10.703985
1 0.296651 -2.566714 2.236284 -0.091105 -1.019620 -0.516319 -10.357106
1 0.130693 -2.826438 1.864857 -1.176089 -0.612049 -1.590407 -11.598999
1 -0.016910 -2.603907 1.871291 0.084790 1.197774 -0.883938 -12.904565
1 0.106885 -2.975645 1.950484 0.299623 0.960402 1.463093 -7.887516
1 0.154771 -2.589399 2.123163 0.087126 0.892678 0.136127 -12.720284
1 -0.016605 -2.414361 2.442469 -0.170701 1.507662 1.216990 -10.649040
1 0.037021 -2.482751 2.507768 0.911246 0.221126 -0.623314 -7.622598
1 -0.251635 -2.515582 2.362318 0.233607 -0.134479 2.090401 -9.507177
1 0.132083 -2.602242 2.519003 0.818716 1.362409 0.322735 -5.263770
1 -0.208112 -2.746880 2.192494 1.052410 -0.444347 0.195879 -8.850244
1 -0.140780 -2.897008 2.186978 -0.100645 -1.391782 2.441822 -4.489885
1 0.218042 -2.538176 1.881363 0.960227 0.824281 -0.537391 -11.778272
1 -0.198321 -2.489251 1.877567 1.014178 -0.041245 -1.309723 -12.348391
1 0.179315 -2.554868 2.019075 1.801664 -0.213029 0.228439 -12.533376
1 -0.098145 -2.674154 1.967885 -0.140812 -0.256955 0.219660 -12.080318
1 0.288185 -2.599087 2.032177 0.029995 0.964272 0.941055 -11.850542
1 0.150476 -2.945912 2.041861 0.691603 -1.279790 0.607099 -7.092640
1 0.181291 -2.883473 1.964293 -0.587549 -0.913654 -0.045659 -11.281283
1 0.159676 -2.496745 2.461096 -0.704683 -1.326395 1.609077 -8.149332
1 0.002902 -2.752132 2.119638 0.908661 -1.367731 0.541417 -12.630750
1 0.100376 -3.002720 2.289274 0.525815 -0.553003 0.019258 -2.477843
1 -0.313354 -2.533899 2.231986 1.161707 0.177604 -0.428789 -9.265757
1 -0.355521 -2.614830 2.060318 -0.552619 0.108304 0.030032 -9.901662
1 0.287222 -2.644674 2.139898 -1.399286 0.093829 -1.043862 -12.007227
1 0.204740 -2.909152 1.851764 -1.468813 0.387599 0.795168 -11.327164
1 -0.053025 -2.460235 2.021700 0.468499 -0.278902 0.017078 -13.200337
1 0.317033 -2.882635 1.950294 0.633883 -0.357698 -0.465800 -10.656890
1 -0.028363 -2.836889 2.202989 -1.110803 0.529995 -0.469345 -9.020166
1 0.249268 -2.520210 2.095677 0.024157 -0.423928 -0.995308 -12.207023
1 -0.163052 -2.428387 1.976905 1.075358 -0.457115 -0.442030 -11.699501
1 0.192072 -2.456301 2.555243 0.327114 -0.952380 -0.123294 -9.186429
1 -0.483820 -2.488098 1.829335 0.856820 -1.207125 0.057500 -7.359923
1 -0.344751 -2.499423 2.039275 -1.567246 -0.221037 0.736066 -10.841267
2 0.278089 -2.966370 2.810799 1.161108 -0.823722 0.651409 0.002827
1 -0.073445 -2.548665 2.764043 0.137080 -0.116335 1.145617 -0.204156
1 0.058154 -2.982404 2.163842 -1.272032 -0.700221 -0.863879 -3.855089
1 -0.095042 -2.497686 1.923623 1.427486 0.396665 -0.593023 -12.527851
1 -0.364555 -2.562200 1.957470 -0.391748 0.248657 1.567871 -11.400397
1 -0.218930 -2.869231 1.874872 2.299449 -0.290879 -0.564839 -6.448160
1 -0.354838 -2.604717 2.367242 -0.210793 -0.256940 -2.249074 -3.792683
1 -0.480351 -2.676227 1.872723 0.009955 -2.147738 -0.959168 -5.214092
2 -0.480584 -2.936439 2.905390 -0.110376 -0.508843 0.427128 0.014098
2 -0.428810 -2.553519 2.581780 -0.858058 1.272755 0.852860 1.334098
1 -0.112082 -2.838669 1.867994 -0.514578 -0.595665 -0.138525 -8.450206
1 -0.163859 -2.802737 2.005120 -0.408870 -0.144129 -1.642907 -6.904112
2 -0.405213 -2.771559 2.391099 0.697976 0.170252 -0.419109 0.015082
1 0.215457 -2.647967 1.943901 0.512912 -1.324078 -0.939705 -12.285588
1 0.261567 -2.879179 2.142366 0.656150 -0.775970 0.373947 -10.300534
2 0.020883 -2.854043 2.617787 0.377857 -0.803939 0.444196 0.268162
1 0.327164 -2.771112 1.927751 0.847059 -1.347562 0.456717 -12.205910
1 0.255114 -3.037660 1.837045 -0.182656 0.000929 1.099284 -8.440187
1 -0.034785 -2.524029 2.242607 1.422950 -0.267692 -0.454794 -10.164984
1 0.225835 -2.470277 1.968558 0.149913 1.752688 -0.440729 -12.116654
1 -0.274721 -2.722724 2.042679 1.176016 0.493414 0.269077 -11.291828
1 -0.401984 -2.735504 1.923788 -0.565101 1.290569 -1.065829 -6.306394
1 -0.401774 -2.774689 2.214908 -0.458509 0.486984 0.812849 -3.293406
1 0.257527 -2.774874 2.145648 -0.323884 -0.664634 -0.427341 -10.178622
1 0.390840 -2.429166 2.126126 0.968264 0.662252 0.029774 -13.162249
2 -0.412820 -2.949389 2.507048 -0.725689 -0.050978 0.707822 0.001205
1 0.361045 -2.965516 1.840738 -1.117354 -1.782044 0.967107 -10.594991
2 0.185957 -2.660346 2.873237 0.454694 0.592519 0.321165 0.000385
1 0.252998 -3.068438 2.985684 -0.381130 -0.508918 -0.072445 0.000267
1 -0.285896 -2.428343 2.294521 1.151528 -1.893112 1.063361 -7.935188
1 -0.522024 -2.429207 2.173894 -0.321627 -0.338419 -0.851024 -4.273852
1 -0.359801 -2.502516 2.339952 0.378312 1.705268 -0.305028 -5.866288
2 -0.406332 -2.638602 2.516199 0.143070 0.164111 0.009875 1.329555
1 0.304431 -2.710032 2.367951 0.365743 -0.240410 0.101859 -8.115489
1 -0.112571 -2.438588 2.491383 -0.029217 1.669658 -0.201826 -9.066973
1 0.311733 -2.389007 1.951135 -0.360966 0.297034 -0.140802 -12.587434
2 -0.354982 -2.733521 2.669871 0.934115 1.128983 0.752746 0.003479
1 0.303360 -2.929158 2.284444 -0.428853 -0.964142 0.141903 -6.734456
1 0.156270 -2.800547 2.056909 -0.700103 1.540400 0.465470 -8.829821
1 -0.000693 -2.731075 2.639826 -0.218855 -0.889228 -0.343146 0.906427
2 0.087832 -2.981093 2.798135 -0.244436 -0.452204 1.330531 0.002043
1 0.271415 -2.989625 2.164985 0.404944 -0.802492 0.468115 -6.215544
2 -0.788982 -2.777371 1.986545 -0.640059 0.238825 0.302487 0.001876
1 -0.322769 -2.442158 2.580688 0.293156 0.627364 -1.182989 -0.763714
1 -0.373487 -2.828087 1.942761 -1.057243 1.181041 1.901204 -3.688408
1 0.218609 -2.716255 2.602543 1.862249 0.248595 -0.848344 -2.224246
1 0.047425 -2.534713 2.305288 -0.553969 0.317718 -0.028006 -9.338776
2 -0.606637 -2.489864 2.477664 0.815812 1.674304 -0.789103 0.001130
1 0.318146 -2.674389 2.251620 1.789446 -0.712158 0.679991 -10.499838
1 -0.456011 -2.537367 2.050212 -0.588489 0.345778 -0.453709 -6.440234
1 0.309658 -2.469044 2.211168 -0.133201 0.750682 -0.243402 -12.560351
1 0.227455 -2.982913 1.939440 -0.225522 1.052461 0.632248 -8.754712
1 0.293014 -2.662429 2.654997 0.164507 1.026047 -1.314359 -2.014251
1 0.260548 -2.592048 2.515015 0.514908 -0.123368 0.031847 -7.181142
2 -0.018636 -2.935118 2.472175 1.405746 0.140209 -0.793973 0.008209
1 0.138484 -2.443183 2.302794 -1.288476 -0.663265 -0.384884 -10.250376
1 -0.176789 -2.529772 2.516357 0.345649 -0.232523 -0.911301 -4.446705
1 0.376182 -2.956558 2.200932 -0.850808 -0.798605 0.904360 -5.631261
1 0.247170 -2.482103 2.663331 -0.588698 -1.064562 0.420357 -4.869908
1 0.081221 -2.506618 1.831398 -1.110591 1.382466 -0.805212 -11.809853
1 0.215522 -2.662136 1.812519 -0.220387 -1.507878 -1.004864 -11.121017
1 -0.203729 -2.570236 1.784948 -1.022608 -0.361425 0.625104 -10.532752
1 -0.346114 -2.405227 1.937449 -0.683492 0.934527 0.136302 -11.903994
1 0.289309 -2.816456 1.838348 1.250193 -1.627316 -0.782593 -10.250333
1 -0.480464 -2.573061 1.926900 -0.310777 0.644560 -0.243615 -6.427239
1 0.118417 -3.030098 1.827393 -0.637120 0.805911 -0.148256 -7.890943
1 -0.355996 -2.720441 1.826779 -0.186402 -0.015410 -0.051938 -8.065207
1 -0.128795 -2.598412 1.896255 1.366020 -0.493676 -0.450887 -12.923971
1 0.307623 -2.669639 1.889252 1.104862 -1.291235 0.001076 -12.605800
1 0.086091 -2.580341 1.907291 -0.813014 0.727359 -0.964977 -11.242886
1 -0.300596 -2.809571 1.832714 -0.302997 0.517401 -0.689138 -8.460772
1 0.083441 -2.923431 1.857254 0.864486 -0.392548 0.264281 -10.618807
1 0.323191 -2.561535 1.857954 1.182850 -0.819273 0.760498 -11.872842
1 -0.175672 -2.761977 1.898132 1.748038 0.178453 -1.077040 -11.339547
1 -0.100279 -2.534399 1.809061 1.328603 -0.231886 0.653767 -11.820954
1 -0.190266 -2.667371 1.848666 -0.385852 0.508904 -0.553426 -11.224292
1 -0.296005 -2.414255 1.819454 1.055697 0.462274 -0.984553 -13.300857
1 -0.001297 -2.439144 1.842872 0.821183 1.143113 -0.324785 -12.755909
1 0.299599 -2.451971 1.852947 0.833671 1.389735 0.494714 -10.580123
1 -0.341474 -2.505754 1.865942 0.464235 -1.258198 0.571300 -11.762916
1 -0.109949 -2.416693 1.860161 0.554678 -0.430662 2.023664 -11.186968
1 -0.075173 -2.971535 1.846712 0.746834 2.268598 -0.022676 -4.025354
1 -0.321731 -2.623316 1.827913 0.104494 0.750945 0.136372 -9.727660
1 0.349687 -2.523445 2.076421 -0.647941 0.470043 -1.142201 -10.200941
1 0.380043 -2.615178 2.095586 -1.028613 0.303293 -0.182608 -10.887139
1 0.324138 -2.506398 1.953381 -0.658778 -0.645848 0.420949 -12.033165
1 0.253469 -2.839363 2.032724 0.993215 0.884320 0.706748 -11.307710
1 0.409728 -2.795656 2.199563 0.620943 -1.626886 -0.166130 -9.428822
1 -0.746211 -2.637022 2.522981 -1.016797 -0.297815 0.165150 -0.000521
2 -0.520803 -2.982361 2.323190 0.497452 -0.863581 -0.381407 0.000999
1 -0.121512 -2.440001 2.198916 1.862927 -0.341353 0.964357 -13.116657
1 0.092761 -2.408574 2.587680 -0.325540 1.069805 0.268838 -7.945027
1 0.324329 -2.880076 2.412371 -1.659098 -0.081699 0.598607 -3.369464
2 -0.538176 -2.765718 2.592080 0.497671 1.770176 -0.100384 0.002384
2 -0.067883 -2.733821 2.721750 -1.346990 -1.568076 -0.448367 1.995763
1 0.385883 -2.429395 2.491540 0.369235 -1.331220 0.067407 -9.840426
1 0.170907 -2.820415 2.510980 -0.427249 2.096599 0.196612 -1.742854
1 0.381680 -2.863342 2.126558 -0.692717 -1.293166 -1.328991 -8.716231
2 -0.597042 -2.974087 3.008846 1.518669 0.052771 0.845143 0.023758
1 0.042286 -2.453493 2.210574 0.371875 -0.697766 0.759481 -13.808304
1 0.010979 -2.426262 2.305723 0.750661 0.623385 0.240996 -11.569335
1 0.377512 -2.973374 1.996038 -0.509032 0.566764 0.306013 -6.699807
2 -0.617029 -3.055416 2.509396 0.480108 -1.418943 -0.960981 0.002265
2 0.236027 -3.045033 2.574497 0.549374 0.489054 0.140086 0.173548
1 0.363816 -2.652251 1.985733 -0.196683 -0.363203 1.178297 -11.137011
1 -0.449218 -2.391199 2.029658 0.975599 1.640007 0.136213 -8.045698
1 0.313721 -3.053822 2.018352 -0.963023 1.039324 1.379679 -4.957577
1 0.366727 -2.729486 2.125257 -0.838029 -0.290185 -0.258983 -11.278222
1 0.384774 -2.737616 1.838927 -1.628012 0.277632 -2.477033 -13.354433
2 -0.156140 -2.997413 2.994436 0.869663 0.977905 1.609508 0.000015
1 0.074802 -2.606322 1.789331 0.698143 0.902237 -0.715902 -10.167758
2 -0.683011 -2.634291 1.807251 -0.239691 1.776968 0.426196 0.011321
1 -0.696645 -3.103927 2.982948 -0.715938 -0.761683 0.240823 -0.473911
1 0.348158 -3.085129 1.813787 -1.271666 -0.807493 -2.094943 -8.357422
1 0.367533 -2.763039 2.286945 -0.405282 -0.620272 0.568933 -9.727029
1 -0.266172 -2.430622 2.087819 0.329113 -0.045446 0.673717 -11.632530
1 -0.223028 -2.382981 1.893223 0.127477 -0.259635 0.927625 -13.065706
1 -0.258809 -2.385693 1.990496 -0.184338 1.215671 -0.474109 -10.944359
1 0.276701 -2.424300 2.387097 0.797705 0.943188 -1.317418 -10.543386
1 -0.396038 -2.447925 2.215124 0.320107 -0.224682 1.017479 -7.413300
1 0.322966 -2.423357 2.046759 0.318895 -1.390641 -0.482804 -12.131252
2 -0.544692 -2.392565 3.090575 -0.481957 0.116887 -0.164110 0.003642
1 0.279870 -2.411909 2.495027 0.641963 1.606846 -0.091469 -12.091325
1 0.074484 -2.388078 2.479607 0.294176 0.163464 0.039921 -11.016630
2 -0.640471 -2.449058 2.930663 0.616159 -0.595655 -1.467839 0.001372
2 -0.225085 -2.955869 2.024614 -0.697858 1.929531 -1.385071 0.034705
1 -0.642782 -2.396368 2.095867 -1.834975 -0.101645 0.704636 -1.812514
1 -0.264424 -2.433108 2.477390 1.396688 -1.241688 0.118637 -5.759365
1 0.222100 -2.385665 1.862629 -0.481229 0.730938 -1.417582 -11.059129
1 0.105861 -2.390212 1.855488 -0.450646 -0.344825 0.773096 -12.391866
1 -0.059325 -2.385798 1.941131 -0.383395 -0.611470 1.184848 -12.127927
1 0.151659 -2.396475 2.195116 -0.706892 -0.666874 -0.882707 -12.399066
2 -0.432246 -3.092554 3.074271 -0.563432 0.425073 -0.381678 0.000624
1 0.356154 -2.404285 2.687525 0.487538 0.070099 0.435698 -4.055970
1 -0.021694 -2.366408 2.662734 3.160489 0.276194 0.171304 -4.548306
1 0.116057 -2.375126 2.076518 -0.450855 -0.142895 -1.008799 -11.901405
1 -0.060063 -2.388296 2.116294 -1.316292 0.057953 1.601919 -12.728468
1 0.236016 -2.417044 2.138980 -1.479393 -0.300913 0.380836 -12.343227
1 -0.028929 -2.391491 2.562878 1.269608 -0.401511 1.020184 -9.384555
1 -0.386129 -2.380586 2.112649 0.435719 -0.093457 0.419165 -8.688051
1 -0.335069 -2.908116 1.820991 0.139453 -0.413570 0.093093 -3.469951
1 0.245931 -2.383511 2.616509 0.703419 -0.835831 -1.152288 -8.200532
1 0.165610 -2.387866 1.942930 -0.544368 -1.295650 -0.241688 -10.505666
1 0.370572 -2.419277 2.342639 1.326125 1.019532 -0.328610 -9.219062
1 0.365600 -2.770958 2.031949 -1.781867 0.572991 0.277548 -10.581041
1 0.386428 -2.536485 2.173985 1.222626 0.988552 -0.019367 -12.454892
1 0.407382 -2.637061 1.896327 0.497670 0.159780 1.471323 -11.020350
2 -0.844209 -2.613446 1.835991 0.131937 -0.337350 0.418199 0.091059
1 -0.231939 -2.365589 2.246142 -1.498972 1.579314 0.187125 -7.790046
1 -0.054259 -3.079845 1.835823 0.212074 0.643059 0.682079 -3.671453
1 0.282662 -3.093745 1.920046 -1.322907 1.382886 0.520412 -5.143519
1 0.395667 -2.659918 2.352732 -1.002253 -0.024200 0.278275 -8.582569
1 0.242699 -2.437456 1.723026 0.377934 0.745500 0.733768 -10.561900
1 -0.163418 -2.920725 1.733881 -0.528557 -1.139225 0.182635 -7.048150
1 0.178704 -3.060761 1.746588 -0.772456 1.208118 -1.007390 -7.263725
1 -0.365084 -2.701297 1.724197 1.184718 1.118595 -1.566777 -9.260372
1 0.140513 -2.540915 1.738073 1.432505 -0.950649 -1.034905 -11.065989
1 -0.225840 -2.820626 1.739389 1.346703 -0.836775 0.830629 -10.093803
1 -0.589612 -2.358126 1.740092 0.200033 1.435943 0.190146 -2.038686
1 -0.028133 -2.741384 1.750971 -1.099844 -1.064197 0.640614 -10.853240
1 0.199378 -2.728341 1.735446 -2.079829 -0.205538 0.006962 -12.409309
1 0.097775 -2.405956 1.734906 -0.956534 0.023009 -0.453187 -11.716920
1 0.367276 -2.503730 1.752629 -0.517849 0.646040 0.118614 -11.077200
1 -0.483009 -2.634988 1.716203 0.896866 -0.561928 -0.926520 -5.675997
1 0.307827 -2.994357 1.748806 0.686119 -0.907398 0.425523 -10.777877
1 -0.433779 -2.897934 1.719571 1.643801 0.568538 -1.633342 -2.997386
1 -0.381281 -2.466204 1.778188 1.005983 -1.017429 0.198121 -11.150066
1 0.311532 -2.731330 1.764920 0.290390 -0.200641 0.184278 -12.125074
1 0.191289 -2.821245 1.783548 -0.078040 -0.389681 -0.219758 -12.011716
1 0.379748 -2.828621 1.778666 -0.828763 0.269755 -0.776810 -11.446277
1 0.337882 -2.617029 1.772711 0.857216 -0.275841 -0.563122 -12.450129
1 0.103938 -2.745156 1.789859 -0.816861 -0.841356 0.560672 -12.165400
1 -0.329644 -2.548550 1.745712 0.535604 -1.134290 1.278555 -9.511242
1 0.097820 -2.866062 1.769850 0.015196 -1.554403 0.476616 -10.512288
1 -0.062035 -2.637906 1.783028 1.537414 0.718905 0.552612 -11.771849
1 -0.265427 -2.703513 1.775324 1.332662 0.722321 0.314513 -11.303185
1 -0.154212 -2.747289 1.790251 0.002729 -0.303266 1.070834 -10.591700
1 -0.427783 -2.565055 1.786502 -1.078283 -0.467574 1.106158 -9.192330
1 -0.194399 -2.444920 1.785892 -0.622581 0.675912 0.050540 -11.919390
1 0.180793 -2.950693 1.759793 -0.542741 0.465603 0.547889 -11.459217
1 0.008793 -3.026637 1.778754 -0.214361 -0.433785 0.714478 -6.399779
1 -0.090489 -2.407167 1.764162 0.146745 -1.362419 -0.014744 -11.937936
1 0.298971 -2.901229 1.787542 -1.427003 -0.429078 -0.351441 -9.638350
1 0.264011 -2.534854 1.776275 -0.241307 -0.128971 0.260499 -11.314718
1 -0.456142 -2.379237 1.768950 -0.733587 -0.043418 -0.278300 -8.382793
2 -0.860684 -2.340345 2.211936 1.469571 0.314130 -0.343061 0.000065
1 -0.028415 -2.389024 1.665417 0.882733 0.881570 -0.442290 -12.161409
1 0.157015 -2.463523 1.669456 0.246714 -0.390604 0.056957 -11.363569
1 0.340337 -2.540870 1.656862 0.464220 0.166082 -0.283509 -10.916735
1 0.203606 -2.918339 1.658112 -0.358685 0.336783 0.145107 -10.797354
1 -0.264414 -2.901044 1.674665 0.731647 0.939000 1.674920 -8.095432
1 0.035581 -2.796571 1.688001 -0.765398 0.106162 0.041326 -12.027141
1 0.101344 -2.890393 1.669604 -0.026365 1.533194 0.009961 -11.255541
1 -0.115119 -2.472470 1.663070 0.242826 -0.067688 -0.510384 -12.956679
1 0.107556 -2.613709 1.651847 2.408603 0.188852 0.780630 -11.183562
1 -0.039895 -2.554075 1.659285 -1.207537 -1.438318 1.273329 -10.250796
1 -0.073848 -2.672482 1.664119 0.963801 -0.503242 -1.187304 -12.855497
1 -0.114285 -3.028778 1.665797 -1.603814 -0.695914 -1.108183 -4.004492
1 0.177368 -2.818802 1.671984 -1.183012 0.319075 0.395315 -12.673380
1 0.275047 -2.797869 1.698135 -0.188281 0.269673 0.613635 -12.003790
1 0.297552 -2.896875 1.679601 -0.347928 -0.420610 0.782795 -7.718489
1 -0.388858 -2.544365 1.666246 -0.412708 0.013264 -0.357394 -7.543740
1 -0.212146 -2.500868 1.700752 0.198073 0.054570 0.832038 -11.301530
1 -0.267925 -2.616754 1.691216 -0.326793 -0.782052 1.257483 -9.305398
1 0.280216 -3.088269 1.680032 0.048539 0.806150 0.486067 -7.748507
1 0.290790 -2.656950 1.683503 0.162109 0.515628 0.379026 -8.670505
1 0.380885 -2.756209 1.687255 0.206510 -0.018625 -0.511276 -12.361679
1 0.113712 -2.720492 1.672293 -0.580290 -0.822489 -0.706917 -12.961429
1 -0.320895 -2.796765 1.693664 0.856214 0.391983 1.672904 -8.150379
1 -0.183637 -2.734540 1.682715 -0.869776 0.703552 -1.345356 -9.524574
1 -0.131231 -2.574373 1.719811 0.246690 -0.109398 0.319608 -9.709985
1 -0.309607 -2.447511 1.694285 -0.402812 0.220100 -0.696407 -11.601753
1 0.032786 -2.651982 1.710971 0.776384 0.091718 1.702108 -10.845043
1 0.198772 -2.627108 1.701056 -0.669194 1.175511 -0.003307 -10.082355
1 0.339273 -2.429596 1.684207 -0.900234 -1.090587 -0.368891 -11.385349
1 -0.501025 -2.508333 1.715203 -1.192048 -1.185018 -0.112871 -5.570393
1 0.091733 -2.999260 1.693900 -0.689132 -0.288934 0.083608 -8.733616
1 -0.246690 -2.365393 1.724621 -1.831192 0.181147 0.817263 -13.337947
1 -0.143907 -2.362769 1.680362 -0.396160 0.281328 0.285913 -12.665388
1 0.004782 -2.475867 1.713651 0.587856 0.364921 0.969306 -10.376788
1 -0.491010 -2.738893 1.718054 -0.685571 0.133065 -0.082642 -4.795841
1 -0.065617 -2.844221 1.714656 0.070405 0.523911 -0.015611 -9.784475
1 0.394622 -2.906537 1.700053 -0.512564 -0.039652 -0.583888 -11.366445
1 0.250190 -2.365835 1.655115 -0.850269 1.017760 0.493275 -12.020027
1 -0.362982 -2.365433 1.727440 -0.071803 0.167324 1.003906 -11.628799
1 0.285562 -2.336979 1.753084 -0.458161 -0.544128 -0.545017 -12.414752
1 0.183918 -2.342217 1.754224 0.702987 0.502300 -0.423200 -11.794106
1 0.397427 -2.356161 1.769227 -1.623696 -0.742665 -0.617563 -11.101104
1 0.039200 -2.337281 1.791631 -0.220500 0.306677 -0.054341 -10.173343
1 -0.172676 -2.345317 1.802364 -0.228984 -0.136198 0.103387 -13.461252
1 -0.306801 -2.358768 2.534135 -0.600222 -0.477093 0.651145 -2.762520
1 -0.046860 -2.332095 1.838284 0.958861 -1.151726 2.356713 -9.144897
1 0.358963 -2.344595 2.417044 1.473260 0.869356 -0.336253 -12.913693
1 0.024135 -2.332555 2.039749 -0.652523 -0.838459 1.033657 -12.063757
1 -0.295605 -2.329151 2.334214 0.331404 -2.021155 -0.987252 -8.049834
1 -0.372421 -2.332364 1.836133 -0.003198 -0.358886 -0.254614 -10.036179
1 -0.131499 -2.354495 2.617345 -1.435067 0.073487 0.383251 -7.499184
1 -0.121861 -2.334240 2.513639 -0.007040 0.601877 1.995624 -9.334906
1 0.322320 -2.333242 2.313623 -1.185974 0.436087 0.231623 -11.585311
1 0.158153 -2.349204 2.521565 -0.907580 -1.312375 0.347220 -11.488673
1 0.228049 -2.353848 2.043292 -0.128779 0.313066 -1.452449 -14.241681
1 -0.174747 -2.365122 2.050680 1.515925 -0.629786 -0.925036 -8.577936
1 -0.211874 -2.351828 2.143321 -0.376843 0.319242 -0.614306 -10.651085
1 -0.451610 -2.344839 2.260726 -1.495096 -0.149017 0.246079 -4.639738
1 0.187942 -2.345522 2.323118 -0.302777 0.286878 -0.016155 -12.517158
1 0.088576 -2.351641 2.299592 0.911296 0.358625 0.278641 -11.254233
1 -0.234615 -2.343877 2.650039 -0.514901 -0.206611 0.491664 -4.349703
1 0.366236 -2.372932 2.213584 -1.319668 -1.155252 0.263929 -12.800031
1 0.043360 -2.351382 2.149784 -1.673432 -0.254427 1.352140 -13.009885
1 0.332773 -2.359796 1.851630 1.049921 -0.225660 -1.159185 -10.013664
1 -0.339959 -2.352220 2.208518 -0.597058 0.996385 -0.539730 -10.887214
1 -0.100571 -2.351296 2.415336 0.911984 -1.132723 0.391733 -10.792503
1 0.263834 -2.370485 2.232681 0.279439 -1.015999 0.459826 -12.583717
1 -0.135895 -2.360318 2.276141 -0.175088 0.214933 -0.456505 -10.474640
1 0.398117 -3.048661 1.913085 -2.582217 0.645104 0.060514 -7.952039
1 -0.413700 -2.250911 1.526491 -0.717179 1.692478 1.204207 -9.525706
1 -0.025156 -2.228905 1.268065 1.101479 -0.910157 -0.006690 -11.161563
1 0.229080 -2.152408 1.262777 1.578434 0.039019 -1.181318 -11.941822
1 0.119586 -2.175937 1.053336 -0.361053 1.152525 1.559722 -4.879227
1 0.191215 -1.937448 1.184217 1.103860 -0.906175 0.693800 -9.007922
1 -0.138180 -2.062073 1.493596 0.254403 0.325865 -0.671208 -13.157681
1 -0.190565 -2.203748 1.385553 -0.429074 -0.200884 1.052618 -12.750277
1 0.051525 -2.043286 1.289884 2.292406 0.858936 2.287686 -9.031912
1 -0.224882 -2.059435 1.417772 0.296085 -0.627826 0.582474 -10.629531
1 0.066334 -2.112713 1.476233 -0.081644 -0.552837 -1.457292 -11.491343
1 0.000770 -2.130905 1.278732 -2.059213 -0.607805 1.665319 -10.793659
1 0.013013 -2.196822 1.451834 -1.216980 -0.444823 -0.092552 -12.641546
1 -0.131314 -2.102193 1.386906 0.481102 -0.317063 -0.055558 -12.814370
1 -0.318194 -1.971305 1.713581 0.395304 0.556568 0.489609 -10.900065
1 0.081636 -2.131358 1.177862 0.651691 1.201177 -0.389390 -9.648263
1 -0.391303 -2.162325 1.192669 -0.237896 -0.578079 -1.469832 -4.485185
1 -0.343725 -1.962795 1.407151 0.346918 0.028233 1.036870 -7.532481
1 0.185823 -2.136334 1.626634 -0.381541 0.636743 -0.719836 -12.440646
1 -0.204846 -1.888331 1.593187 0.757036 -0.838383 0.251762 -8.316050
1 -0.093004 -1.996742 1.405363 -1.690548 0.624214 -1.065567 -12.290547
1 0.057756 -1.995082 1.463617 -0.984141 0.492287 0.081110 -10.404835
1 -0.348257 -2.305833 1.457150 -1.510478 -0.362379 0.470177 -10.384944
1 -0.384123 -2.087004 1.411254 0.320420 -1.000858 0.123505 -5.183216
1 -0.043672 -2.038148 1.324285 0.052967 0.842412 1.222586 -11.064181
1 0.287370 -2.171556 1.182533 -0.572494 0.469594 0.609006 -10.290125
1 0.116249 -2.150674 1.277445 0.145569 0.016152 -1.402965 -11.996500
1 0.243662 -2.056981 1.671935 -0.419876 -0.127095 0.778544 -10.967721
1 -0.218881 -2.136507 1.596050 -0.022816 2.151400 0.378560 -11.446749
1 0.087357 -2.295817 1.551261 -0.955112 1.079149 0.456494 -12.082137
1 -0.114294 -1.891189 1.449861 0.646936 -0.706893 0.009455 -12.589813
1 0.269316 -2.209136 1.623198 -1.057831 0.452993 0.975942 -12.029075
1 -0.283612 -2.012812 1.225364 -0.309851 -0.965779 -1.451277 -5.062507
1 0.060310 -2.120381 1.362241 -1.004633 0.690691 -0.551732 -12.051263
1 -0.025105 -2.162881 1.155174 1.035706 -1.429923 0.531170 -9.033469
1 -0.046796 -2.013067 1.501052 -1.219489 -0.231507 -0.170659 -12.521224
1 0.002475 -2.220963 1.571739 -0.150043 -1.650091 0.453683 -12.357651
1 0.197162 -2.162136 1.365193 -1.018447 0.984795 0.556999 -11.959095
1 0.313173 -2.008256 1.574469 -2.045593 0.443258 0.724349 -11.462056
1 -0.152998 -2.024356 1.311714 -1.331712 -1.395520 -0.743177 -9.788546
1 -0.461636 -2.044209 1.342236 0.603634 1.258389 -0.105591 -4.869080
1 0.031474 -2.089124 1.086576 0.002775 0.644606 0.134701 -6.991171
1 0.102583 -2.194073 1.535748 -0.300652 0.402432 -0.209015 -11.489638
1 -0.135094 -1.950900 1.551340 -0.067551 -1.794408 -0.257074 -12.283897
1 0.208486 -2.199204 1.539137 0.215757 -0.011565 0.544113 -12.552002
1 -0.081460 -2.264853 1.518646 -0.106228 -0.800862 1.374231 -13.551147
1 -0.116038 -2.176409 1.460702 0.118267 -0.009438 0.531901 -14.317193
1 0.145887 -2.220695 1.442058 0.555160 1.379154 -1.001114 -12.893829
1 -0.239719 -2.128230 1.267254 0.346757 -0.384879 -0.028684 -7.174259
1 -0.456094 -1.999451 1.438723 0.680705 0.610968 0.641614 -7.112937
1 0.050222 -2.130966 1.619742 -0.294295 -0.054011 -1.960777 -10.438976
1 0.318782 -2.174245 1.321168 0.843120 -2.201623 -1.218965 -12.488583
1 -0.033981 -2.141547 1.721021 -0.636052 0.285639 0.243405 -11.885766
1 -0.458518 -2.028842 1.557393 0.168218 0.522281 -1.428541 -5.427441
1 0.253892 -2.172776 1.447161 0.492605 -0.170031 0.007338 -11.673212
1 0.066438 -2.233824 1.356995 1.448564 -0.469779 0.078151 -13.109563
1 -0.355406 -2.164080 1.297104 -1.293417 -0.956828 -0.369259 -6.427011
1 -0.019083 -2.082260 1.421534 0.302170 -0.028735 0.813955 -13.247083
1 -0.044547 -2.171667 1.367144 0.414830 0.655775 0.308671 -13.198280
1 0.077517 -1.895315 1.478641 -0.271245 0.542513 -1.539212 -12.461511
1 0.369968 -2.103088 1.390384 -0.052256 -0.426813 -0.748638 -11.886936
1 0.153837 -2.060279 1.335370 0.505150 -0.576407 -0.111386 -12.250443
1 0.202479 -2.001390 1.414158 0.880130 0.016773 0.240729 -10.162120
1 0.217406 -2.075541 1.548203 1.188469 0.427843 0.376889 -12.042980
1 0.150315 -1.990550 1.500638 1.488294 -0.344554 -0.945409 -10.897696
1 -0.166102 -2.031946 1.606483 1.193840 0.721992 -1.272862 -10.804267
1 0.181611 -2.303229 1.488004 0.469155 0.347922 0.029042 -8.987617
1 0.032077 -2.020993 1.578260 -0.771064 1.081826 -0.830537 -12.597201
1 0.277487 -2.052407 1.467423 1.123493 1.036313 0.132551 -12.734302
1 0.171289 -2.090655 1.455331 -0.626745 0.828472 -0.078623 -12.345628
1 -0.216781 -1.956615 1.473154 2.323989 -0.131918 0.442183 -11.363102
1 -0.035199 -2.120247 1.533886 -0.499145 0.298124 -0.186029 -12.738630
1 -0.064641 -2.038088 1.598045 -0.467412 0.023112 -0.281603 -11.368051
1 -0.094093 -2.182674 1.586836 -0.327000 0.158242 -0.137697 -9.633192
1 -0.021431 -1.919663 1.547039 0.619596 -0.592352 0.354019 -14.111118
1 0.105404 -1.944996 1.580910 -0.703903 -0.757050 1.796966 -11.990530
1 0.303885 -1.872923 1.440759 -0.462568 -0.178983 -3.040136 -10.442185
1 -0.154557 -2.065194 1.215837 -0.931582 0.128046 -0.645881 -8.278746
1 -0.218770 -2.142002 1.485100 1.165850 0.920281 -0.361805 -12.930559
1 -0.358532 -2.063757 1.611572 0.297999 -0.608704 0.315913 -10.404924
1 0.024278 -2.060552 1.685392 0.329036 2.007092 0.696991 -10.646000
1 -0.295361 -2.138663 1.675308 0.766289 0.446468 -0.103786 -10.105201
1 -0.050631 -2.071968 1.188858 0.510074 -0.093387 -0.420702 -7.490176
1 0.218306 -2.039667 1.250514 0.733894 -0.056492 0.868969 -11.770429
1 0.269342 -2.067546 1.355058 0.536634 -0.281836 -0.277622 -13.814351
1 0.175175 -2.263739 1.338197 1.454847 -0.244090 -1.156283 -13.002934
1 0.135744 -1.882800 1.366821 -0.446948 0.457507 -0.410339 -11.693958
1 -0.135377 -1.826334 1.575147 0.132359 -1.558700 -0.243156 -9.476688
1 0.315264 -2.077169 1.255208 0.809786 -0.343887 -0.549474 -10.681943
1 0.133062 -2.271869 -2.134453 0.015887 0.099151 -0.641041 0.024686
1 0.133983 -2.039932 1.599841 0.043458 0.403111 -0.229800 -10.161420
1 0.356999 -2.283200 1.678648 -0.804679 0.816669 0.450476 -11.280559
1 -0.292525 -2.232992 1.571144 0.404281 0.506818 0.156136 -11.875073
1 -0.251638 -2.049051 1.685939 -0.085733 1.166703 0.534589 -12.035295
1 -0.392327 -1.942450 1.586457 -0.402158 0.173782 0.228095 -8.166528
2 0.317656 -2.207408 0.896845 2.012667 -0.371484 -0.064842 0.117529
1 -0.270481 -2.046279 1.534801 0.932215 -2.266754 1.034962 -10.582699
1 -0.275858 -1.963603 1.617452 0.623217 -1.759874 0.267135 -11.884656
1 0.312736 -2.250480 1.495717 -0.434131 -1.149197 -1.127305 -10.060353
1 0.144531 -2.068323 1.058805 0.681410 1.518245 -0.872828 -7.042478
1 0.055894 -2.231877 1.169196 0.592650 0.702876 0.794894 -8.836332
2 0.234590 -2.004873 0.233351 0.370812 -0.154879 1.008421 0.000883
1 -0.326043 -1.864213 1.490636 0.007178 1.513030 -0.527242 -5.999856
1 -0.563454 -2.027479 1.449360 -0.139832 1.328593 2.000715 -2.315410
1 -0.091115 -2.297033 1.754133 0.184688 -0.177434 0.788520 -11.916416
1 -0.190144 -2.291426 1.630982 0.701219 0.569432 -0.942688 -8.638219
1 -0.185767 -2.199277 1.666227 0.607665 -1.264907 -0.544299 -7.647798
1 -0.166826 -2.280930 1.463813 0.195181 -0.545438 -0.992864 -12.568633
1 -0.156279 -1.848462 1.675602 -0.174233 1.409619 2.269595 -12.676534
1 0.294785 -2.214445 1.085030 0.181209 0.389680 0.055726 -6.602232
1 -0.015895 -1.920953 1.428333 -0.408591 -0.586282 0.183093 -11.231910
1 0.261380 -1.953482 1.480191 -1.015776 0.601481 -0.715056 -10.653580
1 0.316869 -1.977905 1.391610 -0.243483 0.352764 -0.028315 -13.216041
1 0.320224 -1.893634 1.199108 0.395496 -0.005412 0.416536 -9.679951
1 0.122512 -1.972810 1.252054 0.602093 -0.351183 0.503639 -7.746132
1 -0.351060 -2.161183 1.504273 -1.307651 0.115697 -0.731722 -11.098294
1 -0.314410 -2.243703 1.345154 0.261903 -0.510751 -0.176713 -8.417078
1 -0.395605 -2.127843 -1.621319 -1.626585 -0.420827 -1.189817 -0.006337
2 -0.090812 -1.898003 -2.105529 -0.797136 0.848512 -0.772766 0.042989
1 0.314891 -1.985666 1.680646 0.170427 -0.738202 0.746207 -12.155603
1 0.218074 -1.987696 1.603180 0.854888 1.116206 -1.016315 -10.826898
1 -0.353609 -2.002875 1.307920 -0.678309 -0.382062 0.111411 -5.692839
1 -0.113911 -2.145767 1.293690 1.693174 -0.655540 -1.144561 -11.912358
2 -0.018172 -2.145058 -1.507017 -0.772712 0.171524 -0.117729 0.001157
1 -0.291504 -2.151832 1.391489 0.694074 -0.847257 -0.006453 -10.924043
2 -0.050540 -1.896976 -1.457754 -1.641907 0.201079 -0.349640 0.059978
2 0.070537 -2.113464 -2.853384 0.539263 0.799013 0.264254 0.000036
1 -0.400024 -2.227923 1.407546 -0.266031 -0.743191 -0.535566 -8.066783
1 0.138359 -2.042468 1.179873 0.396963 -0.434009 -0.518640 -9.349013
2 -0.655829 -2.028068 1.283313 -0.111328 -0.032076 0.570793 0.003973
1 0.179396 -1.858362 1.476436 0.305909 -0.535349 -0.651295 -13.061110
1 0.364230 -2.241377 1.257344 -1.289301 0.272443 1.249215 -11.385502
1 0.342938 -2.212208 1.412889 -1.411671 0.293546 0.516110 -9.305896
1 -0.173836 -2.225808 1.549096 1.529382 0.496343 -0.541328 -11.527146
2 0.056343 -2.114227 0.637804 -0.089497 0.110983 -0.088404 0.000014
1 0.270475 -1.894920 1.568247 -2.119683 0.759683 0.872940 -12.917234
2 -0.220988 -2.151452 0.414691 0.751913 0.126064 0.264432 0.000043
2 0.288397 -2.032686 -0.813104 1.751991 -0.291181 -1.037994 0.015851
2 -0.309335 -2.197169 -2.038233 0.354402 -0.697215 0.382878 0.007496
2 -0.277695 -2.171996 -1.443456 -0.249370 -0.451216 -1.219010 0.000846
1 0.229376 -2.096780 1.136815 0.083832 0.811100 -0.960059 -10.292305
1 -0.369271 -2.141213 1.073653 0.114617 0.380886 0.979717 -2.672255
2 0.070636 -2.283525 -0.407049 -0.815675 -0.334599 1.140164 0.011925
1 -0.716680 -1.990652 0.687654 -1.168708 0.348392 1.148095 -0.006031
1 0.326468 -2.073800 1.743537 -1.165092 -2.255073 0.773775 -12.601723
1 0.018376 -1.926446 1.654243 -0.507606 0.463167 0.965667 -11.091759
1 -0.459513 -2.139724 1.426241 -1.091883 1.874497 0.871656 -1.485917
1 0.179722 -2.281536 1.615687 1.420042 0.252773 0.966084 -12.304519
1 -0.499468 -2.325246 1.596672 -0.550689 -0.467448 -0.433050 -3.734138
1 -0.468614 -2.183143 1.104203 -0.758551 0.409282 1.152341 -2.859113
1 -0.451834 -2.168194 1.717793 1.468333 0.775317 0.082996 -6.673620
2 0.196842 -1.992354 -2.644328 -0.415932 -0.093010 0.116291 0.001881
1 -0.130215 -2.106042 1.665768 0.112875 0.233601 -0.658669 -11.306552
1 -0.077772 -1.938195 1.640369 0.796051 0.891106 0.688122 -12.163093
1 0.298031 -1.970286 1.287189 -1.260757 -1.102502 0.025091 -11.610902
1 0.023712 -2.297799 1.461947 0.263129 0.936808 0.464822 -12.461905
1 0.251277 -2.277171 1.418701 -0.670378 -0.783354 -0.185976 -12.777637
1 -0.208763 -2.222585 1.283863 -0.940161 0.222523 0.406452 -6.882041
1 -0.345771 -2.325854 1.568277 -0.059488 -1.092257 -0.412762 -7.012198
1 -0.410454 -2.156336 1.605847 0.801581 0.605765 -0.468870 -7.852499
1 0.106101 -1.885462 1.711241 -1.339270 0.065953 -0.045570 -11.458891
1 0.184586 -1.885658 1.640726 -0.271452 -0.813365 1.117499 -12.537673
2 0.280232 -1.926810 0.606644 -0.280092 0.602211 -0.046325 0.000140
1 0.106123 -1.996963 1.687913 -0.281386 -0.702327 0.227686 -11.768093
2 -0.513202 -2.229009 -1.878741 -2.288005 1.372071 0.624563 0.002872
2 0.155473 -2.037184 -2.464806 -0.113554 -0.373142 -1.203218 0.001857
1 -0.370105 -2.043186 1.508984 0.142785 -1.552092 0.502098 -8.299087
1 -0.198806 -1.952156 1.363978 0.984593 -0.009396 -0.322854 -9.793988
1 0.309569 -2.115952 1.603710 -0.444096 0.849188 0.090348 -12.651040
2 0.040743 -2.291398 -0.570193 -0.458559 -0.418606 -0.310927 0.009432
1 0.236451 -1.904394 1.373965 -1.491795 -1.785467 1.602576 -10.956332
2 0.328125 -1.957068 -1.802459 0.201112 -0.041384 -0.491785 0.002749
1 -0.002331 -1.877439 1.218891 0.605079 -0.930381 -0.913100 -6.516599
1 0.059891 -1.910987 1.296203 -0.502658 1.067930 -0.203912 -8.395053
1 -0.070609 -1.960958 1.217969 0.561321 -1.102353 -1.080220 -8.276375
1 -0.258328 -1.882686 1.706520 1.042807 0.403930 -0.650646 -13.663764
2 -0.338653 -1.948250 -0.978398 1.033350 0.497393 -0.707492 0.000454
1 0.141776 -2.275459 1.238142 0.381217 -0.727427 -0.831428 -9.022546
1 0.254368 -2.263811 1.247735 1.093721 -0.267791 1.564173 -12.753565
1 -0.062502 -2.265859 1.410094 1.112960 1.024283 -0.235721 -13.450100
1 -0.114675 -2.084361 1.109910 0.995134 0.970642 -0.919172 -4.675472
2 -0.076687 -1.904315 -2.250618 0.777365 0.349812 -0.259378 0.060044
2 -0.438020 -2.016820 -1.363974 0.334664 0.678603 0.279189 0.000479
2 -0.671012 -2.253080 0.912485 0.247789 0.086482 -1.692407 0.094572
1 0.000058 -2.265095 1.716372 0.316658 -0.794910 0.967288 -10.234646
1 -0.399601 -2.060484 1.715250 -1.786179 1.380742 0.173085 -9.690822
1 0.150008 -2.087957 1.716537 -0.157007 -1.540696 0.658848 -12.825242
1 0.314078 -2.035745 1.166916 -0.974094 -1.515408 0.217172 -7.915253
1 0.263253 -2.046855 1.049366 0.291642 0.170015 2.013862 -5.673043
2 0.200020 -2.224798 -1.946233 0.449661 -0.556268 0.187949 0.001340
1 -0.116142 -2.231586 1.196362 -1.029884 -0.489222 0.620796 -9.282964
1 -0.485173 -2.216967 -1.247466 0.687789 -0.963206 -0.617151 -0.001181
1 0.214781 -1.868331 1.272348 -0.640903 0.404521 -0.871053 -11.051883
1 -0.116158 -2.255828 1.311670 0.147841 1.016899 0.412669 -11.530707
1 -0.265495 -2.241552 1.470675 -0.877296 0.126842 -0.400003 -12.571286
1 -0.603667 -2.236227 -2.833513 0.202279 0.303831 0.173088 -0.004339
2 -0.141992 -1.874402 -2.390911 0.683173 0.033640 -0.664989 0.017192
1 0.405601 -2.082800 1.187037 0.400679 -1.149632 0.097363 -3.051570
2 -0.801616 -1.991844 0.528549 -0.692931 0.134269 -1.200726 0.003737
2 -0.267500 -1.955098 -1.585158 -1.803470 -0.285448 -0.555402 0.001078
1 0.342408 -2.143433 1.491990 -0.416301 -1.044264 0.909243 -12.233508
1 -0.050873 -2.160219 1.036219 1.254785 0.883980 1.000802 -3.691296
1 0.188909 -2.203184 1.157848 -0.073460 0.897800 -0.457109 -10.132246
1 -0.587429 -2.026733 0.079263 0.363239 0.630653 -1.209623 0.000038
2 -0.797858 -2.106226 -0.092494 -0.482671 0.627052 -1.400622 0.000303
2 0.208614 -1.875365 -1.447677 -0.058216 1.071618 -0.001100 0.002118
2 -0.285423 -2.157858 -2.463526 0.272391 0.581300 -0.608424 0.000013
1 0.094598 -1.944593 1.153586 -1.500661 0.302942 0.192428 -6.738061
1 0.120099 -1.847088 1.198038 1.224971 0.493081 -0.306338 -8.594535
1 -0.427158 -1.856655 1.485928 0.554640 0.556066 -0.927551 -2.593983
1 -0.066846 -1.926643 1.336390 0.861015 -0.490740 -0.547430 -11.190241
1 -0.253141 -1.920947 1.282444 -1.517434 0.083027 0.964091 -5.838158
1 0.284965 -1.865156 1.681352 0.519818 -0.150180 0.423943 -13.239661
2 -0.713913 -2.016877 -1.872928 -0.265826 1.033153 1.565235 0.004367
1 0.189839 -1.980091 1.017050 -1.570287 -1.076068 0.702799 -3.628646
2 -0.322433 -2.030385 -0.780538 1.463808 0.891538 1.997328 0.007088
1 -0.176764 -1.950088 1.162013 -0.360266 -0.337331 -1.169412 -4.625277
1 0.367602 -2.240304 1.578791 0.692636 -0.381438 -0.340701 -11.932333
1 0.362057 -2.183887 1.671172 -0.186380 0.267185 -0.908702 -11.516216
2 -0.674746 -1.983332 -1.420056 0.332853 0.666292 0.519684 0.000137
2 -0.672939 -2.264323 -0.195645 0.455054 0.308502 0.789057 0.000561
2 -0.746244 -1.987178 0.315496 -0.242027 0.467406 0.190790 0.000338
2 -0.364378 -2.052211 0.618326 1.751643 -0.669758 -1.067086 0.000030
2 -0.590470 -2.073194 -2.363928 -2.154890 -1.000721 1.028212 0.000564
1 -0.322782 -1.861272 1.617489 -0.818849 -0.757388 0.564434 -9.348344
2 -0.617195 -2.100272 -1.198112 0.563822 -1.168050 0.539147 0.002992
1 -0.380121 -2.268922 1.115150 -0.278748 0.043128 -0.008184 -2.650598
2 -0.546433 -2.328365 -0.939714 0.721130 -0.071253 0.662374 0.018849
1 -0.280428 -2.254399 1.224428 0.727820 0.164516 0.881302 -4.274260
1 0.345911 -2.117846 1.097875 1.020298 -1.268812 0.191704 -7.885762
2 -0.212397 -2.019566 -0.581837 0.384479 1.696571 -0.418117 0.001902
1 -0.369541 -1.841272 1.727275 1.299263 0.546754 0.187950 -10.378285
1 -0.402805 -2.290095 1.638931 1.222149 -0.465151 0.264930 -8.669547
1 -0.341089 -1.824627 -0.507306 0.567252 0.075515 0.662690 -0.160239
1 -0.160181 -1.945666 -1.381869 -0.402350 -0.569012 -0.205799 0.058125
1 0.024597 -1.845064 1.376966 1.005474 0.256545 -0.523652 -10.533902
2 0.180706 -2.209781 0.313635 0.854752 0.783347 -1.450660 0.000221
2 0.261514 -2.315943 -0.563148 0.217519 -0.079857 -0.465049 0.004585
1 -0.162388 -1.840911 1.365774 0.669873 1.349337 -0.134005 -11.481859
1 -0.005441 -1.826027 1.482627 0.749078 -0.836846 -0.572363 -12.779443
2 -0.346401 -1.935841 -2.256449 2.470064 0.149976 0.307152 0.000474
2 -0.719580 -2.037116 -0.335947 0.517516 1.522097 0.711232 0.001366
1 -0.727117 -2.014037 -2.073489 1.056800 -0.778155 -0.040187 0.114908
1 0.408840 -1.930784 1.368390 0.347892 0.324640 -0.159780 -12.233514
1 0.385359 -2.029126 1.478186 -0.055124 -0.328071 0.158614 -13.103314
2 -0.009552 -2.115000 -0.373050 0.443753 -1.763221 -0.231835 0.001895
1 0.321353 -1.858277 1.329892 0.059411 -1.322487 0.156508 -11.892665
1 0.068944 -1.840805 1.567724 -1.444052 -1.208096 -0.089435 -12.236924
1 -0.205190 -2.284482 1.155926 0.064829 0.278326 0.135589 -4.270339
1 -0.621541 -1.906959 -1.732589 -0.311976 -0.616178 -0.038324 -0.004817
1 -0.283992 -2.102176 -2.881682 -0.755170 -2.028113 0.303629 -0.043567
1 0.398854 -2.296381 1.404683 0.196924 -0.043017 0.023248 -11.600997
1 0.372943 -1.961244 1.118618 0.818920 0.609341 -0.199781 -5.259851
1 0.379260 -1.919878 1.491215 -0.174876 0.263322 0.270470 -11.326823
1 -0.155690 -1.897943 1.263899 0.056084 -0.123032 0.099499 -8.731466
2 -0.559658 -2.082688 -2.106308 1.901330 -2.166409 -0.306898 0.006843
1 -0.191434 -1.925601 -0.748057 1.947571 -1.210369 0.932639 0.001332
1 -0.208494 -1.844448 1.477471 -0.109819 -1.305354 -0.126205 -11.685745
2 -0.715571 -1.898489 -0.567304 1.005274 0.893024 0.335020 0.000076
2 -0.684104 -1.990563 -2.193621 -0.140769 1.809748 -1.709687 0.186345
2 -0.667011 -2.281619 -1.028168 1.127827 -0.066986 -0.533514 0.018428
1 -0.035730 -2.287399 1.131219 -1.009570 -0.361115 0.031400 -6.839077
1 -0.063805 -2.292127 1.641741 -0.505714 1.818099 0.678946 -11.727138
1 -0.287419 -2.304247 1.650310 -1.269130 0.153014 -1.738475 -10.761487
1 0.190230 -2.215161 -1.215523 0.555769 1.651394 -0.865482 -0.001498
2 -0.132313 -2.279173 -2.984163 -0.650680 0.427750 -0.764366 0.000775
2 -0.486910 -2.294167 -0.421571 -2.813706 0.375275 -0.071243 0.000250
2 0.182468 -2.267164 -0.806278 1.183461 0.486477 -1.175749 0.000134
1 0.187347 -2.311034 1.136661 -0.924324 0.299280 -0.052860 -6.942608
1 0.087009 -2.301163 1.667873 0.573861 0.059720 0.448070 -11.182605
1 0.072897 -2.170756 1.711220 -0.647704 0.555377 -1.817438 -10.654819
1 0.224025 -2.253780 1.706928 -2.058374 -0.959020 -0.532043 -12.296741
1 0.245599 -2.144536 1.715246 0.971137 1.322589 0.329485 -11.938515
2 -0.444879 -2.300070 -2.033371 0.149428 0.354496 0.798431 0.009958
1 -0.180917 -1.962056 1.680512 -0.298296 0.045180 -0.278529 -14.079570
1 -0.198161 -2.267075 1.734801 -0.566164 0.868174 0.796164 -11.186480
1 -0.085575 -2.024482 1.714186 -1.054849 -0.675500 -0.762918 -12.995721
1 0.218796 -1.955640 1.717633 -0.513505 -0.953680 0.234169 -13.450830
2 -0.191098 -2.243953 0.144381 -0.451493 1.021899 0.826328 0.000052
1 0.323606 -2.298388 1.331738 1.179659 1.547533 0.319455 -12.704379
2 0.250272 -1.913638 -0.910739 -1.112300 -1.007677 0.966991 0.015777
2 0.372900 -2.137043 0.795931 -0.362402 1.946990 -0.165162 0.111523
1 0.409284 -2.142844 1.269053 -1.041178 -0.126829 -1.344521 -12.430717
1 0.281866 -2.311658 1.034611 1.724676 -0.445845 0.592587 -3.707796
1 0.002720 -1.976550 1.746947 -0.849763 -0.013678 0.767266 -12.493382
1 0.366595 -1.867301 1.753977 -1.120526 0.363477 0.440548 -10.706880
1 -0.417898 -1.947069 1.701130 -0.470900 0.321543 0.887309 -7.133516
1 -0.819628 -1.902859 -0.949129 -1.514513 -1.215035 0.542992 -0.002987
1 0.263107 -1.900207 1.102367 0.116640 -1.620777 0.729647 -5.755204
1 -0.369842 -1.860436 -3.046371 0.454953 -0.586505 0.775968 -0.006799
1 -0.029542 -1.840727 1.615378 0.741131 0.883710 -0.404238 -12.168387
1 -0.282922 -1.876054 1.400813 0.036892 0.124582 1.181668 -8.017513
1 0.097986 -1.874483 1.044224 0.383604 1.031413 -2.286471 -2.108762
1 0.360465 -1.841348 1.589648 -0.055946 0.755890 -0.145050 -11.987380
1 -0.271180 -2.301141 -2.791021 0.298570 0.577537 -0.152101 -0.038833
1 0.058977 -2.312849 1.288513 0.015864 0.802894 0.837933 -10.956833
1 0.411695 -2.230235 1.154406 1.001877 0.109447 -1.260911 -9.393936
1 0.410438 -1.829910 1.416263 1.145764 -0.167166 -0.363533 -12.171515
1 0.408008 -2.056950 1.665668 -0.203839 0.250555 -0.541416 -12.458647
1 -0.816035 -2.302549 -0.448158 0.139877 -0.196309 -0.273794 0.012678
2 -0.772289 -2.098688 -2.869273 1.129498 0.783267 0.187980 0.000304
2 -0.839214 -1.834840 -1.875632 0.014759 0.000841 -0.491652 0.000608
2 -0.766277 -1.894646 1.375794 1.653849 -0.190049 1.128492 0.001293
2 0.305346 -1.830470 0.148242 0.260636 -0.573455 0.757548 0.000770
2 0.387197 -2.073111 -1.672929 -0.782751 -0.936134 -0.398231 0.002721
2 -0.835526 -1.943291 -2.127093 0.752223 0.476841 -0.264431 0.077858
2 -0.834161 -2.195362 -0.346451 0.802175 0.553816 1.367063 0.035611
1 -0.085418 -2.328107 -1.546308 -0.070280 0.678894 0.802668 -0.024159
1 0.118614 -2.318726 1.413613 0.637244 -1.041698 -1.057930 -10.074378
1 -0.242715 -2.327273 1.388114 -0.471160 0.825851 0.255380 -10.710135
1 -0.573054 -2.219754 1.760609 -1.359012 0.986836 0.087187 -2.369204
1 -0.076300 -1.885573 1.740159 0.966601 -0.835341 0.121009 -12.763980
1 0.308451 -1.946214 1.777111 0.101924 1.256238 1.238861 -9.580095
1 -0.337924 -2.219116 1.729842 0.261984 0.258523 -0.239908 -8.621283
1 -0.255688 -1.848556 -0.361086 -0.104382 -1.517634 -1.182667 -0.159411
2 0.218076 -1.832998 -0.291568 0.228012 -1.431399 -1.063569 0.027994
1 0.317021 -2.221824 1.762554 -0.197233 -0.502053 1.007281 -12.775969
1 -0.425862 -2.262756 1.744395 -0.563132 -2.117655 -0.435805 -7.763064
1 -0.123021 -2.184889 1.782652 0.806248 0.113281 0.372222 -12.135122
1 -0.170374 -2.072047 1.753848 0.404923 -1.098027 -0.400100 -12.333810
1 0.403794 -1.908469 1.664873 0.095081 0.197781 0.114595 -10.657595
1 -0.111410 -1.972449 1.802762 0.628137 -0.170686 -0.805303 -12.831249
1 0.198598 -2.152517 1.810815 -0.501705 -0.395184 0.305356 -9.802425
1 -0.369371 -1.941084 1.796857 -0.514452 1.342574 -0.403078 -10.088634
1 0.040666 -2.098089 1.777290 -2.069536 2.310503 -3.077873 -10.885827
1 -0.292066 -1.860460 1.807238 -0.440802 -0.556981 -0.802261 -10.841226
1 0.085868 -1.849723 1.811302 -0.323753 -0.511835 -0.131429 -8.722841
1 -0.292709 -2.299797 1.794377 -0.475483 0.962736 -0.126991 -10.450277
1 -0.241813 -2.154051 1.785113 1.036765 0.642550 -0.072535 -12.245514
1 0.197517 -1.856744 1.766269 -0.168410 -0.029326 -2.729767 -12.352469
1 -0.371040 -2.153182 1.796621 0.832044 -0.238465 -0.127936 -9.960588
1 -0.182771 -1.890088 1.795538 -0.557305 1.096290 1.361879 -11.983274
1 -0.229210 -1.977565 1.780334 -0.801344 0.535396 -0.459780 -12.171513
1 -0.075448 -2.084829 1.801972 -0.202834 1.366524 0.037685 -13.511482
1 -0.026716 -2.199645 1.811859 -1.545900 0.821038 1.002860 -11.008912
1 -0.308847 -2.064438 1.786968 -0.495313 -0.427525 0.955500 -12.394818
1 0.124366 -2.246115 1.775027 -0.867992 -0.930740 -1.120984 -12.105119
1 0.229709 -2.054960 1.790652 -1.136388 -0.154408 -0.915062 -13.784966
2 0.138202 -1.824693 -0.419708 1.608888 -1.610994 -0.529957 0.028773
2 -0.305049 -1.806758 -1.436128 0.762918 -0.872099 0.797587 0.004573
1 0.095474 -1.805752 1.297992 -1.128335 0.315338 -0.320675 -10.308848
2 -0.788862 -1.806721 0.097056 0.968778 0.045264 -0.013581 0.000135
1 0.226002 -1.803775 1.173750 0.727385 0.117106 1.452081 -6.767700
1 -0.066267 -1.812687 1.339634 -0.014702 -1.037136 -0.579270 -8.944041
1 0.266781 -1.796367 1.505354 -0.167270 -0.705526 -0.429936 -13.499891
1 -0.219233 -1.795441 1.783157 -0.297288 -0.912023 -0.973345 -10.252861
1 0.213945 -1.803588 1.391277 0.192746 0.996346 -0.276213 -13.045911
1 0.411354 -2.314508 1.509331 -0.759107 0.414423 -0.065048 -12.989969
1 0.411362 -2.029807 1.779807 -0.724280 -0.327467 1.912019 -11.851543
1 0.410332 -1.988167 1.577797 -0.956610 0.361493 -0.650826 -10.488780
1 0.156614 -2.095396 2.128911 0.681952 0.685430 -0.641636 -12.311841
1 0.038586 -2.186584 2.203031 -1.172084 -1.787081 0.365129 -9.748396
1 -0.255057 -1.918075 2.357353 -0.418436 0.107933 1.163591 -6.657650
1 0.135589 -2.201241 2.164768 0.409654 0.959527 0.534580 -12.801609
1 0.271668 -1.938900 2.321422 -0.577635 -0.551952 -1.214974 -11.945126
1 -0.180555 -2.051390 2.161878 0.628845 -0.386430 -0.098778 -8.380136
1 -0.027677 -2.032372 2.253418 -0.643348 1.341480 -0.678963 -11.281999
1 -0.250516 -2.083589 2.333151 -1.027566 1.872975 0.191535 -11.212700
1 -0.006599 -2.274617 2.209836 0.756850 -1.486831 -0.896746 -10.442186
1 0.188094 -2.229494 2.379541 -0.545968 -0.319102 0.052681 -9.992929
1 -0.165865 -2.181063 2.395649 -1.262754 0.842830 0.659359 -11.162245
1 0.161087 -2.082793 2.240099 0.641036 -0.273690 0.216605 -10.518424
1 0.176675 -2.124279 2.562403 -0.559133 0.107794 0.174862 -10.934290
1 -0.314296 -2.161477 2.243077 -1.241304 -2.428470 -0.575374 -11.548369
1 -0.242573 -2.208118 1.980977 0.049312 0.704976 -0.481632 -11.950234
1 -0.141709 -1.870556 2.051804 -0.765187 0.224690 0.053478 -6.550026
1 0.251885 -2.008077 2.522124 -0.583587 0.059816 -0.303358 -11.721087
1 0.047443 -2.022590 2.518315 0.206677 0.165816 -0.153430 -9.167085
1 -0.395920 -2.137379 2.136271 0.499785 -0.562315 -0.253444 -11.062865
1 0.200690 -2.022118 2.033825 -0.658548 0.715448 -0.416267 -8.801155
1 -0.075390 -1.981977 2.045080 -1.328411 0.213525 0.459814 -13.021533
1 0.062508 -1.907423 2.125873 0.979653 0.035226 1.464855 -8.839420
1 0.080944 -2.156614 2.546308 -0.301150 -0.131371 0.563668 -10.373874
1 0.108401 -2.163928 2.658343 1.115751 -1.038034 -0.623053 -8.604639
1 0.369517 -2.042741 2.322685 0.161094 0.372975 0.407365 -12.802894
1 -0.226576 -2.011478 2.261186 0.705723 0.890641 -1.224390 -12.073656
1 -0.098928 -1.964202 2.460786 1.334370 -0.156127 1.095508 -9.087692
1 0.216721 -2.170640 2.232878 -0.697737 0.518756 -0.746571 -13.047969
1 0.196523 -2.109240 2.464856 0.026875 0.319297 -0.701213 -11.494353
1 0.148970 -2.017122 2.507907 -0.959034 1.223101 -1.181175 -11.289900
1 0.286196 -1.946606 2.090543 1.816852 0.401112 1.363077 -12.079008
1 -0.293320 -1.930112 2.852685 -1.867625 0.617108 1.247862 -0.023779
1 0.318295 -2.138404 2.168102 0.568327 -0.041273 0.080066 -14.059398
1 0.160330 -1.967716 2.123593 -1.051407 -0.374643 0.261154 -11.848922
1 -0.020269 -2.145650 2.279465 -0.413397 0.728732 -0.656818 -9.194695
1 -0.132197 -1.891458 2.380854 -0.661401 1.333115 0.181238 -10.134901
1 0.246253 -2.302005 1.934194 0.661417 1.041225 -1.379377 -13.658720
1 -0.406322 -2.161957 2.341543 -0.999255 -0.875584 -0.693496 -6.010268
1 -0.493778 -2.046277 2.367650 -1.328375 1.072452 1.189142 -3.220913
1 -0.104818 -2.092395 2.216172 0.010215 -0.898753 -0.150962 -12.123121
1 -0.032032 -2.154885 2.672220 -1.062290 0.117504 -0.195523 -4.613719
1 -0.030237 -2.115365 1.995937 -1.039243 -0.130764 -0.955307 -11.380454
1 -0.483239 -2.052204 2.178321 -0.738398 0.207508 1.445750 -7.185956
1 0.004930 -2.216773 2.419242 -0.957367 0.697309 1.720278 -10.884387
1 0.104207 -2.015364 2.409928 1.755747 0.507217 0.322065 -12.514877
1 0.101989 -2.045037 2.611545 -1.182740 -0.488837 0.482001 -9.444804
1 -0.180853 -2.245537 2.073874 1.223138 -0.178492 -0.227556 -13.217598
1 -0.392034 -1.945245 2.020671 0.885683 0.430626 -1.618365 -11.618052
1 0.116210 -2.206298 2.045312 -0.601765 -0.067283 0.772188 -12.651088
1 -0.219652 -2.122057 2.227546 0.073771 -0.913211 0.976652 -11.884346
1 0.039703 -2.068052 2.328889 -2.305263 0.804045 0.540852 -8.854218
1 0.216110 -2.114797 2.004371 0.795251 0.117131 -1.024398 -11.008325
1 -0.037929 -2.314622 2.339924 -0.603795 0.662880 0.146158 -11.301052
1 0.035828 -1.991986 2.074564 -0.189521 0.087881 1.938863 -11.763178
1 0.077863 -2.117855 2.423775 -0.602172 1.096206 0.366827 -11.533709
1 -0.097740 -2.007817 2.324236 1.794775 -0.147681 0.769858 -10.771831
1 0.051756 -1.972157 2.324120 -0.946625 -0.284513 0.787352 -10.736831
1 0.222088 -1.986758 2.208471 0.025629 0.257773 -0.523802 -11.996936
1 -0.214908 -2.128010 2.057473 0.189444 -0.944741 0.408986 -13.117034
1 -0.007710 -2.067245 2.151149 0.418848 -0.480911 0.806850 -11.238897
1 0.274315 -2.292649 2.114189 -1.005497 -0.340464 0.676646 -12.195376
1 0.303751 -2.020764 2.014047 -0.282719 0.218963 -0.594705 -12.862466
1 -0.423803 -2.186564 2.245943 0.585155 1.015495 -1.950160 -6.403962
1 -0.364266 -1.876353 2.309724 -0.500301 1.613278 -0.046707 -5.079473
1 -0.216705 -1.889611 2.123296 -0.946082 0.498478 -1.879724 -13.245770
1 0.208222 -2.279499 2.206681 0.825817 0.061614 0.787995 -12.476255
1 -0.094781 -2.217533 2.218151 -1.819018 0.136105 1.523734 -11.475107
1 -0.010140 -2.004095 2.416921 -0.723070 0.088061 0.572282 -11.253684
1 0.235744 -2.180043 2.122580 0.136778 -0.969983 0.112117 -13.805867
1 -0.316627 -2.029820 2.447552 -1.295619 -0.935734 -0.741304 -6.016571
1 0.148146 -2.132286 2.328850 0.087418 -0.458351 0.459387 -10.644565
1 -0.190709 -1.995843 2.363943 -1.134145 -0.108968 1.932528 -9.488984
1 -0.259361 -1.983873 2.160681 0.489856 -0.540343 0.829314 -12.301929
1 -0.150591 -2.106079 2.321353 -0.518016 0.545184 1.311807 -12.056485
1 -0.155875 -2.161758 2.145221 1.305777 0.576757 0.094795 -14.246767
1 -0.258388 -2.259532 2.558207 -0.339884 -0.287180 -0.429364 -6.765661
1 -0.389979 -2.252432 2.424010 -0.607207 -0.471932 0.463437 -4.011651
1 -0.205132 -2.072910 2.450585 0.243692 1.666737 -0.677167 -9.290217
1 0.150520 -2.297763 1.988000 -1.177640 -1.746913 1.885788 -12.528105
1 -0.077193 -2.198502 2.336337 -0.046972 -0.244417 -0.297367 -10.050757
1 0.338036 -2.240244 2.460738 -0.763643 -1.255233 0.009392 -13.054330
1 -0.238518 -2.022447 1.962744 1.233348 -0.364035 -0.844484 -12.307014
1 -0.315583 -2.229389 2.354533 0.224028 -1.701230 -0.225486 -9.065759
1 -0.311988 -1.932549 2.229801 0.345858 -0.924869 0.089898 -9.706667
1 0.124981 -1.961556 2.019616 0.389510 -1.361351 0.085752 -10.015112
1 -0.003462 -2.109050 2.495155 -0.377814 -0.059227 -0.515515 -10.166735
1 0.187259 -1.969069 2.601355 0.566336 -0.294240 -0.857090 -10.451081
1 -0.320076 -2.056708 2.250508 0.079083 -0.691727 0.419949 -11.928321
1 -0.022277 -2.215367 2.537628 0.594854 2.088268 0.728866 -11.056996
1 -0.287404 -2.135750 2.418441 -0.363848 -1.004053 -0.138215 -9.074722
1 -0.328466 -2.185543 2.062559 -0.396396 0.267368 1.823075 -12.504321
1 0.167216 -2.003012 2.317025 0.784832 -1.304466 -1.299730 -11.748926
1 0.273950 -2.109916 2.708914 -0.699650 0.534211 0.218151 -6.332486
1 -0.431154 -2.078387 2.277348 0.460535 0.895271 -0.249123 -9.032357
1 0.049436 -1.834490 2.318190 -1.258500 -0.389019 -1.469432 -8.525460
1 0.129804 -1.984995 2.704734 1.138939 1.044348 -0.181689 -4.560700
1 -0.021400 -1.959894 2.169014 0.863344 0.971582 1.769082 -12.378471
1 -0.375434 -2.028650 2.156095 -0.915820 -1.254052 -0.364044 -11.329906
1 0.062455 -2.239301 2.335690 -0.132526 0.634460 -1.045380 -10.615701
1 -0.028061 -2.105922 2.390859 1.698093 -0.454643 -0.424376 -10.819441
1 0.365480 -2.030005 2.543344 -0.204936 -0.523787 1.677202 -12.402277
1 -0.087707 -2.249125 2.430100 0.047720 1.400245 0.656035 -11.187171
1 -0.218522 -2.191083 2.297258 -1.083436 0.771209 -0.154620 -10.950905
1 -0.107570 -2.130165 2.461980 -1.142908 0.109185 0.980676 -10.648977
1 0.138855 -1.902294 2.334821 -0.176289 -0.367091 -1.440720 -11.521409
1 0.230275 -1.879770 2.514604 1.264539 0.095354 0.148321 -10.131574
1 0.108848 -1.917577 2.518777 0.319213 0.559378 0.716705 -10.541350
1 0.254423 -2.062552 2.115007 0.283292 -1.794519 0.655121 -11.999063
1 -0.456702 -2.170692 2.045413 -0.477799 -0.184803 1.313116 -9.626751
1 0.052363 -1.926019 2.423532 -1.277406 0.694320 0.752308 -10.017622
1 -0.006341 -1.902981 2.502048 0.038494 0.659726 -1.332410 -8.105402
1 -0.159272 -2.244064 2.539045 -0.131913 -0.386506 -0.999049 -9.831059
1 -0.102733 -2.080889 2.095769 -0.836279 -1.092714 0.769829 -13.648477
1 0.148400 -2.235835 2.559232 -1.960407 0.890214 0.055922 -9.449302
1 -0.172833 -2.256256 2.656442 -0.699261 -0.297009 -2.113224 -6.313851
1 0.057489 -2.235864 1.958085 -0.095739 -0.303243 -1.402357 -11.164042
1 0.126261 -2.020370 1.937611 -0.294653 -1.197941 1.004038 -11.899220
1 -0.468929 -2.020368 1.971821 1.887750 1.326055 1.035198 -7.264345
1 -0.313569 -2.025827 2.071395 0.649326 0.042475 1.264432 -11.535534
1 -0.491164 -1.993173 2.081082 0.375113 -0.339462 0.535231 -7.130556
1 0.057109 -2.143110 2.110826 0.449565 -0.968113 0.532087 -11.957803
1 -0.337481 -2.003696 1.945161 -0.131272 0.409754 -1.545412 -10.755527
1 -0.117101 -2.167978 2.032182 0.915993 -0.565611 -1.016148 -13.375881
1 -0.208118 -2.020599 2.076531 -0.046859 0.119198 0.426784 -10.450835
1 0.329135 -1.966623 2.442822 1.320836 -0.490356 -0.454359 -11.607384
1 -0.192224 -1.885583 1.906382 -0.320759 -0.235102 -0.362249 -11.075218
1 -0.014119 -2.214351 2.030328 0.338451 0.318634 0.764532 -11.177467
1 0.167016 -2.083461 2.693848 -0.233450 0.182017 -0.275544 -7.404187
1 0.301227 -2.079121 2.451761 -0.968629 -0.730366 0.441506 -9.728849
1 0.267845 -2.076290 2.260797 0.761653 -0.222406 -0.155770 -12.809543
1 0.254224 -2.044562 2.371672 -0.532064 -0.323299 0.656132 -10.638754
1 -0.014014 -2.317352 2.488214 -0.326506 0.423929 0.406750 -11.929553
1 -0.508707 -1.899791 2.151052 -0.488068 -1.098541 -1.784523 -4.877610
1 -0.433992 -1.974030 2.253330 0.295730 -0.843001 1.081475 -6.857568
1 -0.130737 -2.062191 2.549240 0.644555 -0.119784 -0.738099 -6.565790
1 0.347868 -2.102794 1.942466 -0.013459 -0.951274 -1.560593 -11.681002
1 -0.369549 -2.025151 2.355737 -0.027910 1.755870 -0.630108 -7.616715
1 0.120757 -2.280283 2.453385 -0.583406 1.703427 -0.675867 -11.102333
1 0.155692 -2.241360 2.280882 -0.124470 0.719649 -0.190181 -9.888073
1 0.386010 -1.965688 2.049888 0.601424 -0.796903 -0.821267 -10.603522
1 -0.094022 -2.271423 1.991972 -0.705662 1.540522 0.702504 -10.158825
1 -0.281370 -2.078888 1.888456 0.278440 -1.355219 -0.026100 -11.130794
1 0.176164 -1.862549 2.630701 0.125313 -0.299319 1.133142 -4.641382
1 0.255944 -2.256818 2.312169 1.131558 0.277613 0.194549 -11.284488
1 0.194067 -1.864361 2.005799 0.062597 0.493605 -0.796468 -11.725673
1 -0.090389 -1.944534 2.565474 0.982474 -0.244528 -0.633826 -4.348644
1 -0.382674 -2.295940 2.042203 -0.291054 -1.457545 0.978249 -10.125835
1 -0.329622 -2.185083 2.523953 -0.385615 -0.906537 -0.478719 -5.094024
1 -0.240733 -2.215776 2.467747 -0.515985 -0.679497 -1.066407 -9.257559
1 0.304960 -1.898478 2.593497 -1.040518 -0.426985 0.262995 -8.453680
1 0.267730 -2.164855 2.404528 -0.705133 0.412740 0.675337 -12.225407
1 0.096299 -2.281172 2.210062 -0.959030 -0.469860 0.643624 -11.062280
1 -0.581752 -2.159510 2.054501 -1.223505 -0.945034 0.584037 -3.533727
1 0.277640 -1.885518 2.220909 -0.860022 0.438039 0.225773 -11.033361
1 0.073168 -2.034299 2.200359 -1.004513 -0.354830 0.382963 -10.789434
1 -0.235449 -1.930722 2.025357 0.870820 -0.874396 0.175683 -12.413174
1 -0.400657 -1.981945 2.497121 -1.210344 -2.706375 0.573089 -2.636795
1 0.189828 -1.939689 2.437062 0.557795 -0.627526 -0.400196 -12.038181
1 -0.392150 -2.100007 2.002285 -0.867559 -0.590462 -0.395080 -9.593922
1 0.317531 -2.173217 2.273451 0.080497 0.307627 -0.109171 -14.001639
1 0.168351 -2.286873 2.110240 -0.178181 -0.763280 0.593446 -13.418771
1 -0.287952 -2.089312 2.144414 0.481401 0.534603 0.313473 -13.211354
1 0.063512 -2.285160 2.541211 1.560994 -0.303849 -1.314483 -9.794031
1 -0.514295 -2.136648 2.127222 0.121986 2.329767 0.551210 -5.636300
1 -0.336671 -1.846647 2.007153 2.165529 1.009080 0.661058 -10.125856
1 0.405942 -2.274223 2.276606 2.275986 -1.053942 -0.069527 -11.985364
1 0.206980 -2.216403 2.482398 0.172376 0.002572 -0.157454 -11.141022
1 0.283424 -2.147832 2.529206 1.010647 -0.619926 -0.960921 -12.453547
1 0.032392 -2.241166 2.638574 0.311170 -1.273416 -0.761153 -8.821143
1 -0.378390 -2.239826 2.140104 1.221694 -0.613673 -0.803984 -10.055832
1 0.127275 -2.286150 2.650955 0.074305 -0.562068 0.544487 -6.605124
1 -0.159483 -2.282155 2.352389 -1.137860 1.668915 1.304682 -11.741784
1 -0.171875 -1.914729 2.277394 0.350758 -0.137684 0.684279 -11.413896
1 0.315812 -2.257690 2.201424 -0.254916 -0.345606 -1.718778 -13.967677
1 0.380919 -1.864750 2.264972 -0.068410 0.643582 0.224408 -10.922610
1 -0.281757 -1.943144 1.877555 1.914974 -0.866712 0.414816 -11.200238
1 0.220615 -2.193591 2.651932 1.405545 1.355905 -0.134372 -9.096827
1 0.084578 -2.078323 2.030270 0.335550 1.150588 0.971489 -12.263431
1 0.238163 -2.096786 1.893333 1.393809 0.228117 -1.005393 -11.874433
1 -0.353629 -1.881026 1.911412 -0.040801 1.094397 1.314948 -9.177328
1 -0.381979 -2.215006 1.970167 -0.402186 0.420514 -0.409020 -12.268971
1 -0.293269 -2.112432 1.996902 -0.579616 -1.058038 -0.920949 -10.213612
1 -0.374839 -2.126484 1.895757 0.369531 2.100538 0.989368 -10.752895
1 -0.142966 -1.961629 1.960946 -0.572342 -0.176467 -0.452119 -12.927926
1 -0.126964 -1.829756 1.959715 -0.705900 -1.098262 -0.332059 -10.763682
1 -0.020111 -1.886794 2.002327 0.094074 0.115272 -0.929582 -11.559576
1 -0.102930 -2.158689 2.573430 0.081298 0.005187 -0.529203 -8.292982
1 -0.505383 -2.207676 1.955982 1.400721 0.598266 0.060415 -8.290644
1 0.168704 -1.891961 2.207663 0.895710 -0.231280 0.782023 -10.374186
1 0.239250 -2.244798 2.021235 0.159404 -0.519928 0.192449 -13.336613
1 -0.508089 -2.246897 2.096893 0.881490 -0.262615 -0.459048 -6.839468
1 0.044594 -2.247202 2.120551 0.298322 0.584677 -1.108883 -13.197035
1 -0.148544 -2.199586 1.928176 0.345424 -0.995608 0.583047 -10.993844
1 0.248037 -2.291431 2.552847 0.670118 -0.131290 -0.915794 -10.687953
1 -0.083707 -2.031704 1.893974 1.596095 1.417862 -1.369487 -13.137313
1 0.003737 -2.017048 1.973440 -0.149724 -0.141533 -0.560746 -13.254551
1 -0.057368 -1.932227 1.907982 1.948458 0.165027 -1.012725 -12.192823
1 -0.315526 -2.214525 1.870789 -1.257434 -0.416508 -0.359168 -12.191889
1 -0.057817 -1.934942 2.258238 -0.616880 0.850921 0.749846 -10.346660
1 0.353336 -1.965318 1.932485 -0.296432 -0.744053 0.663981 -12.692587
1 0.383772 -1.944307 2.357954 0.411095 0.929490 -0.478682 -12.284256
1 -0.457116 -1.914070 1.932859 -0.648440 1.183425 -0.948320 -7.309297
1 0.265225 -1.966142 2.712605 -0.207338 0.267559 -0.873109 -4.837227
1 0.135328 -1.839519 2.439179 1.898199 -0.059124 0.173561 -9.999475
1 0.313105 -2.125172 2.058592 0.129892 -0.852537 0.679031 -12.803309
1 0.294651 -1.895838 1.983086 -0.655624 -0.668307 0.023650 -12.410999
1 0.282789 -1.872367 2.404679 0.766528 0.910400 -1.536421 -9.605784
1 0.236080 -1.975674 1.919649 -0.309373 0.482995 0.805373 -12.800137
1 0.378961 -1.854889 2.429450 0.054942 0.043486 -1.372102 -10.434374
1 -0.204889 -2.147422 2.574190 -0.648457 0.687236 -0.613987 -6.652345
1 -0.256800 -2.195392 2.155294 0.887814 -0.535349 -0.188187 -13.212969
1 -0.046201 -2.188713 2.127188 -0.705323 0.051243 -0.437353 -13.402926
1 -0.226930 -2.317257 2.428585 0.035805 -1.192570 0.444724 -9.547969
1 0.250674 -2.321302 2.445980 0.810629 -0.957956 0.210413 -13.171125
1 -0.185684 -2.266155 2.203958 -0.953740 0.396729 0.390887 -11.028447
1 -0.273824 -2.269211 2.251312 -0.202987 -0.049643 0.647697 -9.870146
1 0.340244 -2.260390 2.704034 -1.237340 -1.089134 0.057243 -4.101379
2 0.088250 -2.246564 2.959798 0.358477 -0.748463 0.172901 0.003362
1 -0.301786 -2.300359 2.101555 0.694062 0.259693 0.666040 -10.090942
2 -0.117022 -2.034519 2.794954 -0.778444 -0.118593 -0.350087 0.002456
1 -0.318630 -1.916191 2.097870 -0.879192 0.842049 -0.478953 -12.961648
1 -0.498335 -1.898130 2.036703 0.566207 0.555343 0.524571 -6.129762
1 -0.466765 -2.328262 2.143952 -0.877344 -0.741272 0.357647 -6.850924
1 -0.135405 -1.963669 2.133149 -0.043424 -2.876194 0.646887 -12.624152
1 0.364034 -1.868242 2.109789 0.135978 -0.277099 -0.065874 -11.656223
1 0.244702 -2.062874 2.612218 -1.765627 0.752095 -0.405651 -11.208294
1 -0.087307 -2.287623 2.137222 0.352873 -1.097627 2.201868 -11.778138
1 0.323431 -2.308611 2.016417 0.466849 -0.096483 0.280864 -13.581203
1 0.351788 -2.217192 2.096399 -0.865350 0.488844 -0.381308 -13.748368
1 0.341458 -2.327212 2.534783 -0.391618 -0.778803 0.158596 -11.440400
1 0.349235 -2.029677 2.144817 0.634669 -0.039896 -0.246637 -12.131522
1 0.365405 -2.121781 2.390616 0.469673 1.276365 -0.622492 -10.678618
1 0.397899 -1.935407 2.514381 0.232184 1.160806 0.659453 -9.854352
1 0.156076 -2.179442 1.921427 -0.219750 -0.870714 1.793818 -12.756566
1 0.045519 -2.114126 1.925035 -0.421817 0.268430 0.074330 -11.675407
1 0.226929 -2.246122 1.830023 -2.318682 0.138274 0.069035 -11.643985
1 0.121434 -2.292449 1.884777 -1.394003 -0.265383 -0.505269 -12.061086
1 -0.183059 -1.998105 1.868643 -1.008546 0.757841 -0.089564 -11.871469
1 -0.496010 -2.129532 1.869928 0.695252 0.633820 0.502971 -5.874908
1 -0.141824 -2.073130 1.991423 1.153417 0.873118 -0.011715 -13.735378
1 -0.291925 -2.305096 1.922323 -1.395088 1.012927 0.186838 -12.378797
1 0.146430 -1.915651 1.914400 -0.358603 -0.304828 0.834819 -11.979269
1 0.343897 -2.264799 1.912725 0.778829 -0.721280 1.052057 -12.900486
1 0.261779 -2.185176 1.936352 -0.405948 -0.084799 1.101943 -11.813851
1 0.327310 -2.021667 1.851524 -0.578323 0.031267 0.164189 -13.276153
1 -0.060628 -2.141375 1.897177 0.144727 1.054908 0.873711 -12.175629
1 -0.436605 -2.237886 1.865369 -2.370127 1.047924 -0.179295 -10.611692
1 0.296999 -1.895000 1.867202 -1.167687 1.061040 0.036625 -12.630908
1 -0.008056 -1.887424 1.821151 -0.750382 0.799251 -0.467684 -11.804709
1 -0.108613 -1.833303 1.857365 0.171288 -0.123741 -1.191367 -12.728804
1 0.024463 -2.319918 1.909136 0.262149 0.374070 0.100226 -10.456691
1 -0.031158 -1.920019 2.359079 -0.771273 0.357832 0.509486 -10.928964
1 -0.056717 -1.825273 2.449649 -1.194409 -0.508563 0.096248 -7.597601
1 0.391631 -1.824911 2.624782 -0.157875 -0.544070 0.304681 -4.841003
1 0.320063 -2.212799 2.603463 -0.402668 0.619205 -0.218987 -8.702133
1 0.073879 -2.186415 1.857060 2.016831 -0.361683 -1.259998 -11.445621
1 0.391669 -2.121881 2.498045 0.339121 0.024771 -0.316007 -12.696151
1 0.357274 -2.236791 2.356562 1.444588 -0.163576 -1.532876 -12.281548
1 0.394187 -2.095987 2.231303 0.351441 -0.124862 -0.670407 -11.356538
1 0.067367 -1.921844 2.226383 -1.461527 0.793015 0.626182 -11.246370
1 0.045632 -1.920564 1.922879 -1.568985 -0.139345 0.340268 -11.798335
1 -0.189287 -1.867628 2.474877 0.247807 -0.868139 -2.226991 -5.180679
2 -0.506295 -2.140193 2.843259 -0.259007 1.216035 0.130904 0.000034
1 -0.450852 -1.988389 2.620457 1.320609 -1.124543 0.436709 -0.741956
1 -0.053591 -1.869726 2.101795 1.715422 0.336942 0.521633 -12.699277
1 0.371620 -2.323979 2.114545 0.441489 0.122687 -0.262917 -12.434843
1 -0.167906 -2.107601 1.881797 0.050686 1.388578 -0.627701 -12.704739
1 -0.405961 -1.910231 2.180361 -0.105969 0.517822 -0.275487 -7.584996
1 0.326645 -1.988838 2.239106 -0.657772 -0.185362 1.090993 -12.424475
1 -0.187833 -2.298321 1.975429 -0.459145 0.153261 -0.421907 -10.583179
1 0.356592 -2.119647 2.597480 -0.315777 -1.371277 -0.428499 -9.884210
1 -0.126735 -2.291359 1.889684 -0.069634 0.267609 0.861998 -11.098867
1 -0.072707 -2.265349 2.609800 -0.497508 -0.278010 0.040964 -9.584200
2 0.397767 -1.905878 3.028721 0.413265 0.774724 -0.875368 0.020315
1 -0.244964 -1.850872 2.217973 0.501496 0.028858 -1.360174 -10.887316
1 0.348999 -2.190611 1.989046 0.024397 0.831013 0.429297 -10.179108
1 0.341896 -2.021663 2.647271 -0.854603 0.359435 -0.069149 -8.667759
1 0.015391 -2.015621 1.854876 -0.558250 -1.455231 -2.159182 -12.971839
1 -0.206934 -2.232144 1.849586 -0.421560 0.884074 1.091324 -11.967402
1 0.138456 -2.087223 1.852078 -0.849860 -1.199982 0.411719 -10.796042
1 -0.513968 -2.306338 1.888414 -1.535468 -0.869850 -1.236999 -6.458503
1 -0.132290 -1.869691 2.189400 -0.507775 -1.239106 0.070643 -13.880305
1 0.222502 -1.826183 2.308976 0.272714 -0.461546 -0.289073 -9.029665
1 0.384563 -1.861251 1.914987 2.423263 -0.034137 -0.298892 -13.053752
1 -0.115301 -1.837046 2.298320 -0.326957 -0.060637 -0.612768 -9.388291
1 0.112088 -1.960014 1.824487 -1.315136 0.663191 -0.259370 -10.965615
1 0.387465 -1.934902 1.831810 0.120414 0.573306 1.049650 -9.880424
1 0.308884 -2.150377 1.842330 -0.404326 -0.506285 1.038102 -12.470285
1 0.256484 -1.816492 1.922499 -0.588383 -0.397290 1.304146 -12.249865
1 -0.223928 -1.829711 2.032960 0.074659 1.035708 0.168561 -9.060708
1 0.210213 -1.840620 2.108119 -0.485871 0.007494 2.509873 -10.272333
1 -0.411152 -1.851230 2.076420 0.103548 -0.572545 -0.087206 -8.272176
1 -0.418985 -2.320551 1.928752 0.416402 -1.293001 0.420903 -10.096880
1 -0.412192 -2.044288 1.832971 0.649489 -1.029495 0.752808 -8.855738
1 0.212069 -1.950694 1.822349 0.859785 -0.230596 -0.099277 -11.110336
2 -0.782231 -1.928881 1.852097 -0.837736 -0.266808 1.191212 0.000385
1 0.412722 -2.201772 1.854701 0.534240 0.386178 -1.919990 -11.734571
1 -0.299315 -1.844931 2.474087 0.903565 -1.077855 1.098570 -2.570438
1 -0.024248 -1.848410 2.210336 -0.097130 -0.152732 -1.456957 -11.636295
1 0.092439 -1.847899 2.053553 0.825177 0.247699 -0.257282 -9.684125
2 -0.673605 -1.822101 2.259011 -0.075410 -0.499071 -0.470741 0.000566
1 -0.225011 -1.826204 2.334953 1.139462 -2.257562 -0.359546 -7.818571
1 -0.004272 -2.314030 3.099401 -0.132798 0.749139 -0.841274 0.001507
1 -0.527614 -2.311938 2.015096 1.832884 1.154916 0.495575 -6.366704
1 0.168079 -1.822344 1.858944 1.203247 -0.551043 0.075518 -10.550714
1 0.045240 -2.319944 2.398153 -0.972012 1.162153 1.038503 -10.500901
2 -0.861385 -2.003724 2.648641 -0.168324 -1.785183 1.429136 0.000001
1 -0.447275 -1.873012 1.817949 -0.178676 -0.193374 0.256449 -6.183180
1 -0.164761 -1.796958 2.121032 -0.683964 0.625572 -0.563201 -10.524886
1 0.294200 -1.798316 2.553044 -0.055769 -0.489845 -0.875174 -5.970251
1 0.034338 -1.803930 2.510602 -1.335824 -0.284414 -0.134832 -6.039828
1 0.327628 -1.799861 1.831571 0.625149 -0.185484 0.958118 -11.221683
1 -0.297159 -1.799879 2.104358 0.590385 0.613696 0.497334 -10.626437
1 0.048214 -1.807906 2.146207 0.359792 -0.922035 -1.027034 -11.041198
1 0.102351 -1.808736 1.959485 0.712415 -0.127290 0.021614 -12.210777
1 0.411239 -2.188083 2.204289 -0.974106 0.167971 -0.751320 -11.332678
1 0.413671 -1.802033 2.039081 -0.613026 -1.792771 0.216813 -9.598328
2 -0.230632 -0.290952 -1.771119 -0.181986 0.015069 -0.056822 0.006929
2 -0.204945 -1.552071 0.202036 -0.417145 -0.832575 -0.238632 0.009033
2 -0.150603 -0.574781 -1.539322 0.325761 -0.013895 -1.328618 0.000624
2 -0.643346 -0.478348 -2.922272 0.067275 -0.643562 0.439515 0.189179
2 0.066694 -1.551496 -0.102420 -0.185795 -0.443788 0.381922 0.000125
1 -0.334403 -0.875783 -2.160241 0.210263 -0.132471 -0.098316 -0.997205
1 -0.535071 -0.437925 -2.865072 -0.334900 -1.045749 0.886333 0.186486
2 -0.070446 -1.351051 -1.602570 -0.034913 0.442292 0.694716 0.000321
2 -0.358178 -0.735615 0.287511 -0.106587 0.495841 -0.067931 0.001253
2 0.106855 -0.582495 -1.512078 -0.224513 0.669251 -1.595447 0.001922
2 -0.680608 -1.297919 -2.621636 -0.359915 0.456440 -1.298470 0.003478
2 -0.209463 -0.780952 -1.058320 0.253398 0.693478 0.185652 0.000134
2 -0.026172 -1.220205 -0.974717 -0.278279 0.288107 -0.526095 0.000246
1 0.294115 -0.212406 -1.820383 0.073914 0.372211 0.235353 0.000235
2 0.006825 -1.448002 -2.829066 -0.093438 -0.148092 -0.646420 0.003491
2 0.199699 -0.266764 -0.550342 0.197497 0.175068 -0.798348 0.000902
2 0.032554 -1.508838 -2.297411 0.310534 0.160230 0.644594 0.001959
2 -0.048357 -1.578757 0.301252 -0.068688 -0.447893 2.006729 0.026839
2 -0.162923 -1.094940 -1.695382 0.303149 0.916367 0.000265 0.000051
2 0.279345 -0.862294 -1.170004 -0.853786 0.826068 1.575310 0.071626
2 -0.582852 -1.174919 -0.618435 -1.214766 0.173084 -0.239891 0.000114
2 -0.680276 -1.095722 -0.269832 -0.551471 -0.658951 0.628835 0.023767
1 0.395267 -1.041617 0.604877 1.307511 -0.328134 0.072346 0.195502
1 -0.562516 -0.252702 -1.414067 0.338822 -0.736898 -1.028003 -0.024033
2 -0.357203 -1.198177 -2.668107 0.466101 -0.857828 0.224598 0.042662
2 -0.112083 -1.080485 -2.564115 0.016081 0.178967 0.283182 0.002572
2 -0.294161 -1.712978 -0.798636 0.197771 0.103019 0.813382 0.019845
1 0.209185 -1.505558 -1.533757 1.649665 -0.688799 0.048938 0.001897
2 0.144460 -0.903720 -1.442365 0.296815 -0.508159 0.872038 0.011340
2 0.251341 -1.181394 -1.243060 0.329319 -0.138265 -0.054127 0.021810
2 -0.455045 -0.752217 -0.086143 -0.249013 0.214731 0.650511 0.019507
2 0.212623 -1.053714 -1.442058 -0.075637 -0.072461 -0.436589 0.012429
2 -0.499951 -1.060868 -2.105752 -0.766711 -0.577457 -0.504240 0.120789
2 0.213065 -0.281666 -0.349814 0.323247 0.184248 -0.163913 0.236732
2 -0.584573 -0.651491 -2.141512 0.464367 0.400884 -0.300957 0.000863
2 0.395138 -0.737643 -0.990845 0.482964 -0.083120 -0.793735 0.005562
2 -0.427144 -1.688892 0.484621 -1.046392 -0.428213 1.769952 0.000623
2 -0.557607 -0.713500 0.584039 -0.267273 0.554911 -0.134497 0.000851
1 -0.365320 -0.842315 -2.261784 0.063246 -0.816081 -1.331470 -0.998289
2 -0.293292 -1.372691 0.654323 0.069395 -0.509779 0.357038 0.001021
2 -0.811143 -0.508779 -1.027162 -0.335170 0.231883 -0.362049 0.007076
2 0.313781 -0.489251 0.092889 0.230873 -0.056157 0.433479 0.001129
2 -0.570278 -1.620577 0.096549 0.198832 -0.882353 -0.742126 0.000045
2 -0.250357 -0.532736 -0.252069 -0.469001 0.818929 0.130539 0.000130
2 -0.041968 -1.517408 -1.748784 0.460369 -0.657238 -0.610247 0.002119
2 0.018519 -0.377678 -1.493231 0.864824 -0.137848 0.492183 0.010331
2 0.379785 -1.613380 -2.032868 0.342560 -0.444931 0.404916 0.045417
1 0.102109 -0.757443 0.078553 0.261385 0.561491 0.344443 0.005186
2 -0.683063 -0.578819 -1.557200 -0.611865 -0.191492 -0.032736 0.001945
1 -0.722879 -0.626738 -2.412081 -0.768048 0.310462 0.456619 -0.135898
2 0.270692 -0.357650 -0.266539 0.734833 -0.362570 0.001910 0.235850
2 0.037044 -1.456237 -1.358146 0.079960 0.680612 0.809931 0.000202
2 -0.798767 -1.567148 -2.441668 -0.320147 0.124693 -0.511088 0.006804
2 -0.235198 -1.518860 -0.425078 -0.680353 0.589724 0.370337 0.519819
2 -0.345918 -0.943573 -2.499054 -0.578148 0.649417 0.546874 0.000122
2 0.155030 -1.636095 -2.619587 -0.438219 -0.310175 0.783494 0.000875
2 -0.756196 -0.794095 -1.067436 -0.465093 -1.108698 -0.326857 0.004129
2 0.026289 -0.521415 -1.675618 -0.488464 -0.099507 -0.685105 0.001948
1 -0.769110 -0.539272 0.033436 -1.258569 0.036756 -0.078752 0.099614
2 0.062079 -1.253123 -2.889910 0.210383 0.102389 -0.262022 0.001633
1 -0.313880 -0.491472 -0.772239 -0.679682 1.356109 -1.075511 -0.878042
2 -0.353992 -0.908123 -0.080929 0.743899 0.112585 0.060712 0.002918
2 -0.203143 -0.380050 -1.628528 1.301476 1.026248 -0.377705 0.040655
2 -0.446382 -0.511538 -2.092266 0.338290 0.001234 -0.084328 0.001240
2 -0.518363 -0.910745 0.534484 0.249056 0.206393 -0.845514 0.000726
1 -0.281662 -1.504552 -0.316963 -1.247679 0.383591 1.241752 0.505319
2 -0.656696 -0.986584 -2.405972 -0.927434 -0.365441 0.533645 0.000251
2 0.291952 -0.342156 -1.430599 0.025669 0.895032 -0.423102 0.002255
1 -0.643344 -1.392174 -0.171936 0.309108 0.677027 0.285191 -0.020403
2 -0.340081 -1.497623 -1.907205 0.342027 -0.604719 -0.853613 0.000020
2 -0.793951 -1.435419 -1.182980 -1.195889 0.186085 0.732638 0.006939
2 0.169749 -0.421726 -2.886254 -0.217512 1.087043 0.065624 0.001149
2 -0.592725 -0.221490 -2.092136 -0.911648 0.713213 0.818334 0.001614
2 0.147997 -0.839687 -1.658193 0.344770 1.161425 -0.141744 0.000280
2 -0.550924 -0.355108 -0.188536 0.784025 0.755652 -0.747595 0.000023
2 0.151843 -0.172964 -2.749208 0.797897 0.284418 0.302431 0.050428
1 -0.432565 -0.599128 -0.115886 0.525451 0.233861 -1.153617 0.015760
2 0.110021 -1.403200 0.785493 0.188394 -0.388572 0.550816 0.004009
2 -0.113443 -0.804802 -1.815936 0.068433 -1.245977 -1.168653 0.120967
2 -0.353385 -0.852067 0.120942 -0.104077 -0.260227 0.162898 0.001474
2 -0.213629 -0.035566 -2.356792 0.764022 0.264284 -0.417607 0.249603
2 -0.373376 -0.914834 -0.499466 0.432547 1.221220 -0.152833 0.000110
2 -0.098085 -0.244380 0.896641 0.558602 0.133621 1.571651 0.000230
2 0.090284 -0.773360 -2.285841 0.307955 -1.261828 0.898100 0.000012
2 0.322911 -0.995369 -2.487436 -0.086466 0.187051 -0.135924 0.001106
2 -0.294009 -1.185302 -1.385613 0.079279 0.774376 -0.413712 0.000110
1 0.273462 -1.522425 -2.071806 2.184416 -0.837642 -0.602835 0.043361
2 0.288752 -1.395894 -1.310126 1.378875 0.575546 0.518984 0.015391
2 -0.601672 -0.051812 0.528431 -0.220207 0.584713 -1.149359 0.001204
2 -0.489836 -1.190261 -2.356449 -1.183661 -0.745298 -0.177788 0.054100
1 -0.676281 -0.121610 -1.065174 -0.432827 0.313571 -0.384116 -0.009534
2 -0.358265 -1.265995 -0.079549 -1.252643 -1.077128 -0.003213 0.000026
2 0.070886 -0.724780 -1.944856 1.209128 -0.119424 -0.348837 0.000235
2 -0.161436 -0.300281 -1.509879 0.149078 0.429356 0.175773 0.034965
2 0.194299 -1.084638 -1.112273 1.238135 -0.538549 1.613488 0.005926
1 -0.395664 -0.737099 0.744802 -0.785061 1.552544 0.024908 -0.001070
2 -0.334286 -0.381098 -1.952057 -1.265289 1.472843 -0.368499 0.000537
1 -0.608397 -0.497588 -2.384807 -0.954722 -0.912749 -0.258113 -0.136162
2 -0.529624 -1.011825 -1.520935 -1.329796 -1.268513 -0.493232 0.000019
2 -0.193077 -0.587463 0.306217 0.612027 -0.786810 1.139876 0.000565
1 -0.175207 -0.414840 0.527936 -0.271012 0.940982 0.172917 -0.903770
2 0.031472 -1.021892 -1.329201 0.754586 -0.689498 -0.027020 0.002573
1 -0.442496 -0.157718 -1.217976 -1.069938 -0.030440 -0.098021 -0.049828
2 -0.416005 -0.898962 -1.001553 0.537206 0.027904 -0.338184 0.004477
2 -0.433981 -1.292622 -1.567802 -0.882256 0.051036 -0.313392 0.005656
2 -0.319752 -0.952595 0.355483 0.279668 0.782599 -0.532033 0.000267
2 -0.487865 -1.410257 0.579446 1.341297 1.373641 0.424343 0.157309
2 -0.484141 -1.300514 -2.265247 -0.815981 0.028862 1.249340 0.058662
2 -0.409596 -1.057304 -2.722289 -1.377310 -0.629157 -0.815749 0.014987
2 -0.378838 -1.681426 -0.391926 -0.951718 -0.646512 0.124838 0.003837
1 -0.577751 -1.346890 0.341195 -1.750268 0.425708 1.032158 0.037255
2 -0.401648 -0.628600 -2.724469 0.334450 0.932704 0.347110 0.020685
2 -0.152294 -0.578574 -1.974459 -0.090667 0.868301 1.374949 0.000082
2 -0.025235 -1.631773 -1.598313 0.805048 -0.274514 -0.060476 0.003552
2 -0.621497 -0.859097 -1.279924 0.113725 1.644020 -0.795877 0.000088
2 -0.644142 -0.564453 0.080459 0.211854 1.608052 0.604185 0.101025
2 -0.485005 -1.427800 -1.662846 0.076272 1.255149 -0.764912 0.005750
2 -0.044024 -1.249843 -2.535903 0.109581 -0.147766 1.249135 0.002572
2 0.263278 -1.067736 0.682314 0.060165 0.999645 0.593349 0.021116
2 0.339151 -1.289447 -0.831257 -0.210410 -0.102864 -0.824442 0.000110
2 -0.848923 -0.038140 -0.992684 -2.007168 0.364339 -1.163550 0.000878
2 -0.602648 -1.694297 -0.422130 0.097738 -1.077987 0.364335 0.003849
2 0.049832 -0.905013 0.542292 1.352030 -0.054198 0.180982 0.056651
1 -0.463941 -0.756670 -1.094263 -1.375031 -0.965135 0.272818 0.003250
2 0.104081 -1.306663 -0.193633 1.415196 -1.924451 0.296860 0.411926
1 -0.480799 -0.033954 -0.288082 0.664467 0.260919 0.281206 -0.008406
2 -0.608292 -1.318643 -0.347463 0.405110 0.087648 0.204644 0.001576
2 -0.110199 -1.245686 0.048926 1.149675 -0.775720 -0.260886 0.000196
2 -0.041326 -0.423642 -1.344447 1.201193 -0.587526 0.180537 0.009956
2 0.246813 -1.010018 0.184160 1.026974 -1.906976 -0.300489 0.000781
1 0.036828 -0.240912 -2.805745 0.589942 0.405476 -0.303222 0.051513
2 -0.031110 -1.020645 0.383446 -0.132504 1.500221 -0.232808 0.000523
2 -0.607135 -1.446358 -2.695146 -0.028849 -0.892276 -3.156310 0.399299
2 -0.037618 -0.574176 0.465973 0.588624 -0.638612 -0.713658 0.000734
2 0.045322 -1.210570 -1.387918 -1.963066 0.910851 1.159546 0.001505
2 -0.413228 -0.311848 -2.217427 0.354576 -0.619410 -0.074289 0.000273
2 0.335920 -0.993239 0.500060 0.463779 -1.098049 -1.890832 0.175910
2 0.052300 -1.106979 0.144003 0.384416 1.369675 -0.047595 0.001097
2 -0.520248 -0.982838 0.783650 0.293342 -0.565241 0.224968 0.000192
2 0.055084 -0.781087 0.612830 1.001137 0.181041 -0.763554 0.056554
2 -0.286260 -1.565076 0.788959 -0.435538 -0.729832 -0.025784 0.000147
1 0.103477 -0.162497 0.725614 0.201159 -0.066696 0.022043 -0.069235
1 -0.532117 -0.376016 0.593014 -0.046462 0.896990 -0.985648 -0.002521
2 0.085349 -0.858122 0.812698 -0.582597 0.400637 -0.678401 0.000415
2 -0.203459 -0.499436 -2.592865 1.334386 0.206556 0.576638 0.000027
2 -0.435464 -1.332656 -2.688295 -0.634757 0.843670 -0.189116 0.019329
2 -0.073753 -1.376241 -2.976356 0.323561 -0.306909 0.283520 0.003910
2 -0.422444 -1.469776 0.482139 0.124200 0.464765 0.741634 1.176503
1 0.004206 -1.312750 0.450483 -0.719667 -0.285072 -0.059788 -0.040262
2 -0.048532 -0.141950 -2.679645 -0.704583 1.429683 0.164123 0.005620
2 -0.219939 -0.881308 -1.842854 1.027654 0.838262 -0.060033 0.120858
2 -0.487679 -0.740655 -0.619489 0.057739 0.420554 -1.720495 0.000111
2 -0.313083 -0.485492 -1.302579 1.077076 1.137581 -0.098359 0.000032
2 -0.467472 -1.699916 -2.755897 -1.313864 0.151187 0.037002 0.000032
1 0.182581 -1.409231 0.372803 -0.022149 1.070957 -1.726391 -0.057357
2 0.385672 -1.174216 -1.731100 0.214905 1.529409 -0.761055 0.628916
1 0.237518 -1.320879 -2.547442 -0.186180 0.979055 -0.344987 0.000656
1 -0.552066 -1.573403 -0.299461 -0.141467 0.452499 0.610612 -0.027511
2 -0.414475 -0.197742 0.325570 0.752306 -0.509881 1.080555 0.000793
1 -0.120711 -0.353240 0.441171 -1.190635 -1.491377 -0.419724 -0.902561
2 -0.655908 -0.218971 0.349611 -0.398457 -0.108709 -1.050315 0.000179
2 -0.154508 -1.649713 -0.825710 -1.290380 -1.103646 0.280577 0.019741
2 0.120247 -0.593290 -1.224729 -0.719247 0.722149 -0.488322 0.001087
1 -0.079864 -1.523500 -2.077025 0.581845 0.354786 1.652222 -0.001968
2 -0.666882 -1.209896 0.019625 -0.450635 1.463434 -0.427029 0.000050
1 -0.275382 -1.209210 0.501942 -1.593546 -0.870073 -0.521199 -0.006516
2 -0.332530 -0.335618 0.755279 1.344695 -1.379900 -0.388038 0.066961
2 -0.519301 -1.475669 0.426202 -0.992222 0.413089 -0.196567 1.043446
2 -0.495825 -1.487208 -0.597109 0.750393 -0.043547 1.110645 0.000034
2 0.034145 -0.289753 -1.220135 0.321946 -0.935402 0.079713 0.004382
2 0.128159 -1.316112 -0.075575 -0.668474 -0.932028 0.416440 0.412391
2 -0.671269 -1.563383 -1.174253 0.084664 0.079298 0.918642 0.004125
2 -0.463878 -1.186719 -2.133770 0.954127 0.555255 -0.247398 0.126176
2 -0.321517 -1.220398 -2.827122 -0.578668 -0.809838 0.804053 0.011262
1 -0.350606 -0.431401 -0.674337 0.604859 -2.734154 -0.370892 -0.862391
2 -0.629189 -1.633985 -2.195079 -0.455305 0.221385 1.554734 0.000018
2 0.130833 -1.733672 -1.543445 0.979152 -2.274154 -1.237074 0.005150
2 -0.052915 -1.520870 -2.465987 -0.095358 0.652334 -0.105945 0.001914
2 0.236385 -1.510246 -2.755516 0.040672 1.174419 0.131484 0.000941
2 -0.403391 -1.212833 -1.152941 -0.702391 1.201266 1.782394 0.000049
2 -0.348592 -1.723415 -1.282561 -0.862083 0.246893 0.725825 0.019644
2 -0.805545 -1.534497 0.577204 -1.329437 0.569705 -0.315859 0.000053
2 0.358218 -1.002557 -1.558737 -0.304774 -0.067051 -0.091487 0.001962
2 0.265472 -0.814888 0.098231 -0.630340 -0.685226 1.723982 0.006125
2 0.258210 -0.419486 -2.060678 -0.593946 0.461488 0.100682 0.142182
2 0.263346 -1.164943 -2.913479 -1.015722 -0.334062 -0.262461 0.003375
2 0.183214 -1.267480 0.126950 -0.790357 -0.923556 -0.220470 0.001067
2 -0.704909 -1.524756 -1.535042 0.158468 0.842380 0.332896 0.000276
2 -0.695471 -0.803543 -1.870965 0.160324 -0.177696 1.329662 0.000035
2 -0.691687 -1.020089 -0.468896 -0.045520 0.446601 -0.816663 0.000627
2 -0.539819 -0.689544 -2.759855 0.718212 -0.213067 0.873287 0.020671
2 -0.739498 -0.186210 -2.740467 0.329289 0.311433 1.223730 0.000092
2 -0.652036 -0.150452 -1.503185 0.542130 0.579971 1.090115 0.013512
2 -0.789354 -1.000324 -0.218943 -0.098636 -0.169371 -1.728765 0.023591
2 -0.345800 -0.260246 0.637282 2.148530 -0.154066 0.535220 0.067111
2 0.022697 -1.423268 0.589038 0.441043 1.429606 -0.916367 0.004557
1 0.019860 -1.662275 -0.452073 1.456100 0.037212 0.340908 -0.005359
2 -0.114781 -1.694165 0.225911 0.962095 -0.181012 0.310097 0.031211
1 0.223399 -0.599024 -2.091851 -0.897236 -0.878427 -0.757481 0.002577
2 0.328699 -0.953359 -0.459027 -0.386981 -0.407272 -0.103815 0.000006
2 -0.701809 -0.254302 -0.702702 0.391999 0.324690 0.990407 0.000024
2 -0.478896 -0.016636 -2.314963 1.330500 0.648947 -1.039216 0.016356
2 -0.657907 -0.385069 -1.225635 0.637208 -1.395880 -0.097411 0.000107
2 0.379129 -1.371358 -0.229200 -0.493124 1.201723 -0.696806 0.333016
2 -0.148451 -1.399359 -1.035303 0.919823 2.072140 -0.322721 0.000241
2 0.351223 -1.634998 -0.428564 0.019378 0.714411 -0.099454 0.000303
2 -0.639177 -1.343361 -1.821951 0.116564 1.196534 0.229562 0.000250
2 -0.054877 -0.088481 -2.860672 0.962345 -0.973275 0.479976 0.100300
2 0.354915 -0.042775 -0.900050 0.571675 -0.061554 -0.059474 0.000002
2 0.197666 -0.212952 -1.231086 0.408305 -0.957212 -0.025330 0.003293
2 0.212827 -0.205426 -2.914249 -0.571755 -0.984072 0.166141 0.005157
2 -0.307653 -0.279695 -0.694638 0.243356 -0.299764 -0.350245 0.015584
2 0.172889 -0.128609 -2.390565 0.230952 -0.817384 -0.129624 0.000071
1 -0.081266 -0.045540 0.761325 -0.277278 -0.093053 1.291824 -0.087679
1 0.279164 -0.060959 0.634162 0.253944 -0.457729 0.307614 -0.020297
2 -0.670575 -1.655059 -1.842588 0.817738 0.391949 1.171629 0.000100
2 -0.689926 -0.254930 0.702553 0.511061 -0.083465 0.108329 0.000252
2 -0.704964 -1.334007 0.421174 0.713218 0.746688 -0.063054 0.029081
2 -0.579877 -1.497999 -2.588860 -1.543931 1.501974 -0.745629 0.395746
2 0.179122 -1.556170 0.682483 -1.754635 0.486464 -0.732392 0.001770
2 -0.791576 -1.325173 -2.237832 -0.128142 -0.924390 1.071674 0.000405
1 -0.495644 -0.174317 -3.071600 2.249056 1.086476 -0.270875 -0.003823
2 -0.648241 -1.244056 -2.047661 1.173590 1.035715 0.161165 0.000765
2 -0.266390 -0.204249 -2.904373 1.200372 0.605696 1.215662 0.000159
2 -0.383457 -1.697169 -1.130426 0.102701 0.551837 -1.181057 0.016207
2 -0.745947 -1.223056 0.798749 -1.101394 -0.376221 -1.692518 0.000071
2 0.280713 -1.253720 -1.381291 -0.425837 0.327603 1.292884 0.031187
1 0.165341 -1.311889 -0.647865 -1.879404 -0.329395 -0.416241 0.000101
2 0.272284 -0.630283 -0.044738 -0.966058 -0.038123 0.907273 0.001231
2 0.258884 -1.476123 0.868613 -1.033828 0.738870 1.332426 0.090024
2 -0.772401 -0.779802 0.414595 0.493459 -0.450626 0.623674 0.000022
2 0.051282 -0.077986 -2.946536 -0.757666 -0.702262 1.417018 0.093796
1 0.145343 -1.660377 0.357673 -1.763048 1.279636 1.774921 -0.017189
1 -0.667879 -0.386028 -1.615711 1.445117 0.203619 0.639801 -0.370906
2 -0.697660 -0.123930 -1.962415 1.313426 0.483661 0.039992 0.001619
2 0.260477 -0.734851 -1.224422 -1.503076 0.000787 -0.085547 0.072511
1 0.102489 -0.580008 -2.997322 -0.042289 -0.323918 1.336289 -0.000295
2 -0.477942 -1.308568 -2.988309 0.171311 0.188199 1.438815 0.000117
2 0.336455 -1.475161 -0.589335 -1.120206 -0.222219 -0.746917 0.011884
2 0.351353 -1.258689 -0.571678 -0.689231 0.245642 -0.904885 0.001017
2 -0.332779 -0.001321 -2.379385 -0.838844 0.087340 0.391378 0.264094
2 -0.569832 -0.049354 -0.465470 -0.417045 -0.848173 -0.643673 0.029078
1 0.206088 -0.018490 -0.159637 -0.007624 -0.377141 0.565463 -0.001856
2 -0.402076 -0.110473 0.125558 -1.948649 -1.450582 -0.076154 0.000476
2 0.390232 -0.014316 0.025530 -0.192065 -0.911696 -0.065800 0.000098
2 -0.728979 -1.325277 -1.051941 1.324175 -0.365344 1.288220 0.002845
2 -0.271034 -1.732364 -2.241702 -0.661030 0.696881 -0.077973 0.000515
2 -0.766500 -1.662913 -2.770437 -1.411933 1.963133 1.836993 0.005319
2 0.407511 -1.188855 0.531075 -0.089947 -0.442399 0.357584 0.089628
2 0.398542 -1.211979 -1.621446 -0.147881 -1.553569 0.255519 0.629742
2 0.346795 -0.427881 -1.962843 -1.379365 0.268989 0.491987 0.139886
2 0.398576 -0.831145 -1.844589 -0.474010 0.069386 0.917316 0.000300
2 -0.840737 -0.425070 -2.079865 -0.696203 -0.851816 -0.155791 0.001116
2 -0.840240 -0.316210 -2.530435 -0.563092 0.139754 -0.494006 0.000056
2 -0.820055 -1.196060 -1.404177 -0.293367 1.717736 -0.470943 0.000237
1 -0.767642 -0.278673 -1.623875 1.146819 0.660475 -0.801219 -0.360568
2 -0.768346 -0.982084 -2.207180 0.830218 -0.729467 0.501390 0.000886
2 -0.820395 -0.244021 -1.461164 0.759565 0.832116 0.166158 0.006270
2 -0.785165 -0.061622 0.136772 0.503079 0.417981 0.535017 0.000181
2 -0.819931 -0.257602 0.014194 0.310011 -0.458095 0.816947 0.004422
2 0.387050 -1.356913 -2.407737 -1.087254 -0.199536 1.172930 0.004997
2 0.382376 -1.585334 -1.551115 -1.102330 -0.197233 0.133424 0.003221
2 0.367561 -0.506761 -1.383944 -1.666394 -0.493659 -1.568485 0.002203
2 0.388797 -0.826779 0.805087 -1.022092 -0.556879 0.680504 0.000033
2 -0.829122 -0.900163 -2.622736 1.479235 -1.082394 1.226906 0.000017
2 -0.748874 -0.459001 1.225276 1.193871 0.810831 0.394048 0.339390
1 0.319993 -1.457227 1.028026 0.374647 0.873177 1.862125 -0.736577
2 -0.514411 -0.831444 1.045886 0.021251 0.117454 0.261143 0.000143
2 -0.415543 -1.202330 0.904655 0.030627 -0.550254 -0.088652 0.000031
2 -0.393741 -0.041255 0.864562 0.670250 0.816392 -0.489398 0.000060
2 0.272436 -1.768129 1.015312 0.545681 -1.031740 0.476046 0.027757
2 -0.635305 -0.200743 0.967785 -0.631220 -0.082437 -0.164043 0.000078
2 -0.676165 -0.986878 0.970965 0.155737 0.630142 -0.440669 0.000644
2 -0.837639 -0.945960 0.834511 -0.997036 -0.310719 -1.546594 0.001073
2 -0.276082 -0.488401 0.933609 -0.572268 -1.050340 -1.256780 0.000116
1 -0.144884 -0.010225 0.953830 -1.073613 -0.897544 -0.797433 -0.055379
2 -0.367144 -0.231902 1.084186 0.516788 0.579955 0.502096 0.000036
2 -0.698214 -0.389034 1.137956 0.757235 0.233598 0.541159 0.339379
1 0.252092 -1.618264 1.122489 -1.378330 -0.490963 0.115203 -1.364506
2 -0.609565 -1.481574 1.163529 0.864013 0.610445 -0.264252 0.000001
1 0.343814 -1.764293 1.220694 -0.405902 -0.635399 1.761233 -8.718257
2 0.380052 -0.249241 1.125476 0.501602 0.012557 -1.052496 0.002790
1 0.063011 -1.173679 0.938443 0.088764 0.248460 -2.286351 -0.003858
2 0.294689 -0.098840 1.039272 -1.441904 0.815268 -0.741456 0.001501
1 0.376000 -1.519715 0.928035 -0.079883 0.161957 -0.457049 -0.594385
1 0.318738 -0.839226 1.288426 -0.960874 0.431346 -0.954218 0.045416
1 0.007065 -0.970953 1.277508 -0.025752 0.178244 0.451573 0.179195
1 0.285354 -1.658169 1.236114 -1.442825 -1.081993 -2.049150 -6.476509
2 0.297433 -0.550264 1.278201 -0.111926 -0.713030 0.108256 0.000192
2 -0.142451 -0.045030 1.307964 -0.428069 -0.349773 0.376323 0.013449
1 -0.179640 -1.636258 1.302517 0.064461 1.007204 1.254412 -4.112212
1 0.200605 -1.640836 1.302540 1.198152 -0.174341 -0.052379 -6.518360
2 -0.395681 -0.580121 1.286276 -1.700945 -0.266163 -0.198210 0.004179
1 0.285131 -1.038824 1.230916 0.389350 -0.843325 -0.472583 -0.027746
2 -0.020908 -1.096019 1.258489 0.784581 0.759825 -0.855059 0.179516
1 0.058989 -1.666436 1.304580 -1.323424 1.574845 1.366838 -5.309491
2 -0.437574 0.006003 1.289851 -0.145629 0.143072 0.889634 0.000115
2 0.376274 -0.424933 0.992260 -1.496141 0.465744 -0.470370 0.102095
2 0.396971 -0.788732 1.188240 -0.565348 0.469888 -0.144263 0.093412
2 0.090505 -1.769431 -1.728308 0.794272 -0.634066 -0.646461 0.001846
2 -0.776953 -1.787299 0.840113 -0.515723 -1.137333 0.948033 0.006823
2 -0.449644 -1.781230 0.274290 1.074528 -0.741836 0.651627 0.000211
1 0.024993 -1.740967 1.233036 -0.007376 0.370256 -0.537511 -4.395664
1 -0.131301 -1.791361 1.258279 -0.653460 -0.412961 -0.064076 -5.646673
1 0.245866 -1.770735 1.282549 -0.838758 0.616674 -1.073874 -10.493238
2 -0.779609 -0.684212 1.314185 1.120930 0.429872 -0.391037 0.000182
1 0.038360 -0.187610 1.300630 0.785461 0.445379 -0.784037 0.000069
2 0.396413 -1.592983 -0.820447 -1.286027 -0.432161 -1.480218 0.000213
1 0.390352 -1.666252 1.273257 -0.275881 -0.822302 -0.948401 -7.908492
2 0.412503 -1.663915 0.333157 -0.123540 0.703642 -0.556527 0.000188
2 0.405725 -1.166604 -2.800520 -0.649880 -0.164168 0.671725 0.003092
1 -0.010214 0.032503 -0.749899 -0.155770 1.485806 -0.272137 0.049655
1 -0.317590 0.018524 -1.131393 -0.391731 0.490480 0.065806 -0.034247
1 -0.090339 0.032417 -0.966667 -1.372264 -0.733301 0.250709 -0.027923
1 -0.528982 0.067093 -0.552827 1.370419 -0.184900 0.272016 0.029497
2 -0.249884 0.048842 -2.950272 0.754914 -0.421306 -0.816181 0.024861
2 -0.098002 0.064595 -2.944793 1.374631 0.095411 -0.264292 0.029034
2 0.010643 0.031240 -2.284106 1.444520 -0.759419 1.617768 0.003550
2 -0.441211 -0.004577 0.422301 -1.988125 -0.995918 0.436998 0.001483
2 -0.849202 -1.693441 -3.077373 1.326037 0.500483 -0.145016 0.000013
2 -0.850682 -0.612435 -1.456411 1.353674 -0.979649 1.789734 0.006987
1 -0.858843 -0.865571 -2.936570 -0.489390 0.674760 -0.171697 -0.023604
2 -0.856480 -1.417724 -2.822459 -0.059314 -0.207612 0.043434 0.000074
2 -0.862074 -0.221724 1.215583 -0.133721 -0.607533 1.182984 0.000129
1 -0.053144 0.335271 -2.196434 0.036513 -0.253550 -0.824224 -0.072545
2 -0.787834 0.375051 -2.058044 -0.050623 -0.956887 -1.435217 0.001354
2 0.223729 0.351240 -2.579409 -1.007262 -0.095568 -1.524192 0.042942
2 -0.265820 0.310778 -3.072013 -0.502305 -0.458777 0.366638 0.001007
2 -0.197196 0.345684 -1.849683 0.034545 0.418438 0.151767 0.001024
2 -0.822923 0.302614 -1.266131 -0.374746 0.554825 -0.087075 0.035061
2 -0.598769 0.286304 -2.477632 -1.817949 0.374167 -0.547721 0.000279
2 -0.256102 0.158352 -0.751113 0.346942 0.829165 0.821140 0.000487
2 -0.500439 0.111981 -2.853862 0.793624 0.035550 0.833997 0.000225
2 0.027944 0.090246 -1.076314 0.843642 0.480576 -1.175927 0.006255
2 0.275847 0.236678 -1.441502 0.198678 1.241901 -0.089809 0.000049
1 -0.051902 0.221861 -1.592662 0.205540 1.118023 0.327068 -0.002466
2 0.057370 0.187110 -2.361695 0.186472 0.795679 1.026453 0.003517
1 -0.562469 0.209659 -3.052400 -3.232597 0.798495 0.754497 0.037037
2 -0.333518 0.155682 -2.520504 1.029639 -0.136233 -0.498159 0.000546
2 -0.464268 0.183321 -1.399066 -0.257538 0.409495 1.095643 0.000025
2 -0.394264 0.095043 -2.194702 0.560145 -0.559171 -0.629132 0.002932
2 0.009254 0.079813 -2.740581 0.362027 -1.064433 0.646673 0.000730
2 -0.000518 0.139406 -1.452813 0.304786 -0.448521 0.434981 0.006740
1 -0.227489 0.114549 -1.775283 1.286130 -1.294320 -0.235131 -0.009113
2 -0.379419 0.136710 -0.578336 -1.006182 -0.866751 0.515556 0.009158
2 0.080968 0.137583 -0.753845 0.182399 -0.482462 -0.444722 0.075990
2 0.051026 0.218503 -0.549119 0.916688 -0.958876 -0.002312 0.000342
2 -0.188006 0.188095 -0.454412 -1.696776 -0.724507 -1.246236 0.001557
2 -0.706253 0.212541 -1.951020 0.677902 -0.775573 0.073695 0.005005
2 0.203359 0.223789 -2.081098 -0.114586 -0.116356 -0.263680 0.000204
1 -0.822075 0.080728 -1.935322 -0.530305 -0.057300 0.706445 0.004997
2 -0.427147 0.197647 -3.109637 -0.206122 0.244312 0.376611 0.038957
2 0.378000 0.343575 -1.989900 -2.391601 0.063473 -0.247107 0.000525
2 -0.235792 0.370490 -0.405131 -1.490371 -0.430248 -0.330189 0.001429
2 -0.818903 0.375754 -0.357761 -0.044317 -0.370766 -0.059483 0.007844
1 0.037277 0.348888 1.163322 0.299424 -0.750368 1.613686 -0.003485
2 0.178106 0.265661 0.655802 0.722260 -0.907780 -0.806752 0.000057
1 -0.305475 0.326930 1.008844 0.275316 -0.214027 0.061820 0.026241
2 -0.262914 0.308747 1.167447 0.295720 0.448773 1.300125 0.049272
2 -0.168929 0.352067 0.864526 2.900596 0.239010 1.358113 0.035942
2 -0.222432 0.335862 0.002893 1.665802 -0.170968 -0.806624 0.001429
1 -0.770788 0.300977 1.251648 1.123036 -1.171904 -1.194862 -0.120422
2 0.092906 0.285047 0.235484 -1.111691 0.002823 -0.522862 0.001716
2 -0.759637 0.273466 0.046236 0.434038 -0.078173 0.073483 0.001286
2 0.175582 0.253779 0.003328 -0.561340 2.728954 0.327001 0.006899
2 0.071716 0.081777 0.246204 -1.440660 0.578789 0.325577 0.005881
2 0.357890 0.078891 0.628661 -0.461622 -0.329252 -0.027614 0.013649
2 -0.530946 0.212905 0.568441 0.468931 0.726539 0.050358 0.000041
2 -0.281843 0.088141 0.168121 -1.494795 -0.697873 0.245187 0.000154
1 0.006081 0.159057 0.104594 -0.032519 -0.355840 -0.305571 0.001902
2 0.228366 0.227068 -0.175253 -0.529096 -0.391832 -0.196862 0.023133
2 -0.676822 0.111455 -0.058803 -0.740015 -1.897467 -0.347346 0.000599
2 -0.576351 0.207237 1.130115 -1.091707 -1.266208 -0.295587 0.000096
2 -0.196204 0.228773 1.063369 -0.360681 0.083386 -0.911811 0.057020
1 -0.286134 0.253089 -0.170668 -0.384344 -1.387464 -0.328228 -0.919160
2 0.106476 0.319146 -0.145161 0.228159 1.990121 0.396421 0.024248
1 -0.179479 0.240860 -0.178256 1.572200 -1.367088 -1.860001 -0.919888
2 0.410470 -1.372290 -1.726611 -1.030709 0.611621 -0.957370 0.003492
1 0.023384 -1.396240 1.768283 0.692829 -0.216425 -0.372513 -4.145705
1 0.138238 -1.720729 1.857849 -0.109485 -0.311633 -0.414015 -10.448504
1 0.263164 -1.510818 1.994419 -2.060091 1.395268 -0.874141 -10.804814
1 -0.141287 -1.482353 1.699093 -0.199989 0.996488 0.282717 -6.261345
1 -0.074236 -1.770841 2.147197 0.081655 -0.947151 0.564895 -9.740583
1 0.238872 -1.556599 1.809575 -0.647916 -0.038820 -0.173513 -11.148556
1 -0.138630 -1.503705 2.369479 0.253564 0.020649 -0.266065 -2.854966
1 0.178839 -1.377150 1.763061 0.072093 1.157044 0.820246 -7.234744
1 0.247317 -1.396709 1.680266 1.352384 0.339851 1.250569 -5.485799
1 0.243229 -1.479944 2.090587 0.306752 0.394910 -0.893219 -8.849133
1 -0.260923 -1.526862 1.868819 -0.243795 -0.766278 -0.349079 -4.833106
1 -0.057991 -1.478878 2.182537 0.489287 -0.064835 1.712919 -4.472104
1 0.234084 -1.380406 2.117521 -0.467686 -0.826414 1.837259 -4.093280
1 0.141175 -1.475140 1.972156 0.307238 0.376506 -1.334784 -9.975729
1 0.194000 -1.544956 1.911375 -1.084309 -1.185132 0.030462 -12.397676
1 0.160610 -1.360819 1.915630 1.555822 -0.671389 0.631895 -4.004061
1 -0.177304 -1.599824 1.911584 0.369306 1.182682 1.164613 -7.259421
1 0.123845 -1.459656 2.084904 0.246205 -0.624824 -1.191957 -7.708105
1 0.114086 -1.642080 2.057147 -0.445939 0.284491 0.689606 -11.159348
1 -0.162445 -1.527777 2.203859 0.563197 -0.004103 0.208236 -6.535385
1 0.250021 -1.642877 1.874499 -0.741844 0.021429 -0.759005 -11.678020
1 -0.289772 -1.749376 2.008883 0.501589 -0.146122 0.169539 -9.782801
1 -0.043978 -1.562044 1.970633 0.530257 -0.018643 0.375941 -8.085994
1 -0.507198 -1.676587 1.654463 0.451631 -0.779384 -0.685062 -2.506160
1 -0.079814 -1.512538 2.050016 1.562523 1.115632 0.986513 -4.609909
1 -0.130797 -1.655952 1.792109 -0.012185 0.543713 0.234412 -11.593794
1 0.062217 -1.575807 1.970014 -0.632804 -0.328039 -1.135266 -11.922017
1 -0.217273 -1.719025 2.078666 -0.715856 -1.248549 -0.184382 -12.248827
1 -0.242407 -1.608776 1.697580 2.174573 -0.785958 -0.301467 -11.487069
1 -0.231538 -1.697391 2.184466 -1.727267 0.550376 0.578500 -8.902344
1 0.160489 -1.472022 2.185394 0.590984 0.245590 0.676252 -5.598735
1 -0.129627 -1.661050 2.204381 0.107107 -0.871386 0.483881 -12.222712
1 0.030165 -1.740727 2.061236 -1.750124 0.123169 -0.687598 -11.851440
1 0.048573 -1.324628 2.277245 -1.781274 1.269860 1.233544 -1.267351
1 0.044563 -1.693784 1.852077 0.095910 -0.679418 1.103145 -10.559232
1 -0.256915 -1.685122 1.785673 0.722312 -0.927089 0.015811 -11.165394
1 0.202644 -1.505139 2.311867 0.586213 -0.210784 -0.603420 -3.640135
1 0.246948 -1.625985 1.984706 -0.941599 -1.503880 0.964200 -11.118256
1 0.012446 -1.515042 1.876579 0.947638 0.400683 -1.344383 -7.550975
1 -0.110956 -1.581860 2.117331 -0.094149 0.508261 0.877523 -8.698459
1 -0.215120 -1.606301 2.145091 0.344111 -0.270618 -0.239799 -8.024485
1 -0.072351 -1.580253 2.260149 1.434113 -0.613420 -0.216308 -8.740671
1 0.075694 -1.505400 1.773781 0.002694 0.090755 -0.087339 -9.078133
1 -0.024029 -1.663135 2.304320 -0.008692 2.466410 2.055115 -5.245126
1 0.049525 -1.698310 1.965287 2.760017 -1.134771 1.083936 -12.874805
1 -0.109033 -1.690545 2.084894 0.758218 -0.397418 1.501791 -11.852118
1 -0.162105 -1.619302 2.309359 0.832261 1.391224 -1.469264 -8.838643
1 0.108310 -1.596549 2.261330 -0.249320 -0.388035 0.919013 -7.048957
2 -0.396705 -0.916733 2.886829 0.570523 0.667181 0.414241 0.000380
1 0.050537 -1.572896 2.163881 1.066605 -0.758102 -0.195098 -8.712051
1 0.020326 -1.596494 1.808549 -0.183287 -1.444769 -0.467915 -10.803410
1 -0.319433 -1.598595 1.802788 0.632138 -1.180273 0.887849 -7.418829
1 -0.481493 -0.253891 1.900319 -0.270140 -0.495701 -0.170316 -0.457320
1 0.030716 -1.469192 1.964401 0.235149 0.570495 0.144885 -6.403202
2 0.228562 -1.003764 2.402512 -0.254177 0.426998 -1.680635 0.000095
1 -0.023134 -1.654381 1.673050 0.455740 -0.288570 0.242527 -10.634520
1 0.236586 -1.588259 2.108209 0.812837 -1.316038 -0.985745 -11.101118
2 0.017976 -0.162879 2.571093 0.991652 -0.844181 -0.000565 0.549965
1 0.238054 -1.361439 1.856982 1.302272 -0.079520 -1.577188 -6.712782
1 -0.183463 -1.560934 1.782613 -2.078248 0.601193 1.439007 -9.713547
2 0.230491 -0.677549 2.064875 0.526210 0.120885 0.773169 0.003890
1 0.107336 -1.448037 1.696412 0.500644 -1.558259 0.213909 -6.056036
1 -0.335967 -1.661769 1.720355 -0.670831 0.636061 0.299906 -8.299947
1 0.206362 -1.347948 2.997255 0.243449 0.579236 0.993227 0.245028
1 0.041237 -1.533668 2.063576 -1.082994 -1.162512 0.574649 -9.897776
1 0.206335 -1.590468 2.232328 0.561882 -0.518375 -0.520124 -8.237339
1 0.279984 -1.666575 1.681954 -1.201304 -0.809384 -0.203202 -9.428416
1 0.139157 -1.457149 1.847950 1.553975 0.940058 -0.982438 -9.665711
1 0.220439 -1.665025 1.773074 0.071409 -0.936482 -0.050572 -9.758820
1 0.285751 -1.597437 2.301443 -0.933555 -0.236675 -0.843475 -5.410461
1 0.222912 -1.713252 2.139457 -1.237396 -0.369059 -0.573844 -10.260641
2 0.380811 -0.456181 2.787568 1.427037 0.030332 0.697153 0.000677
2 -0.204639 -0.815126 2.847805 -0.198479 0.387028 0.010337 0.000732
1 0.306606 -1.537153 2.195617 0.570058 -1.519454 -0.119015 -6.565658
1 -0.078299 -1.622593 1.875457 -0.439603 -1.454823 -0.464684 -9.585264
2 -0.045644 -0.560925 2.568446 -0.564956 -0.471716 0.289085 0.000082
1 0.247575 -1.456643 1.905897 -0.211689 -1.445881 0.182895 -10.040801
1 -0.278270 -1.610121 2.240496 -0.170452 -0.596312 1.280829 -6.206625
1 0.160062 -1.553032 2.037315 1.514433 -0.714187 -0.322700 -11.425605
1 -0.476192 -1.638505 1.762138 -0.669690 -0.539638 0.015218 -3.817182
1 -0.002095 -1.628532 2.041784 0.936657 -0.387611 -1.771268 -11.980551
1 0.285347 -1.688518 2.052156 0.287792 0.378612 -0.218952 -9.573510
2 -0.491028 -1.082821 1.749481 -0.264096 -0.857078 -0.477856 0.000001
1 -0.187362 -1.594963 2.045362 0.029375 -0.456954 -0.063289 -7.206632
1 0.149357 -1.751749 2.203542 -0.771042 -0.380887 -0.634733 -9.388613
1 0.114618 -1.591982 1.849960 -2.048295 -1.095519 -0.035692 -11.111510
2 0.097465 -1.381801 3.051373 0.159547 0.231298 1.220122 0.250503
1 0.145328 -1.636815 1.942133 1.334473 -0.824518 1.533453 -12.366139
1 0.332731 -1.533552 2.079235 -1.125477 -0.561643 -0.634158 -8.533068
2 -0.674423 -1.257245 2.620322 -0.227621 -1.350958 -0.525496 0.000483
2 -0.524265 -1.078726 2.168245 -0.414059 0.030437 -0.439842 0.000059
1 0.224705 -0.136259 2.053604 -0.252242 0.212031 0.416043 -0.005182
2 0.273597 -0.352688 2.175608 0.179160 1.224497 -0.242865 0.011424
2 -0.165071 -1.359702 2.569878 -0.145385 -1.105714 0.233367 0.000525
2 -0.672918 -0.723441 2.837080 -0.591299 -0.659079 0.164281 0.000085
2 0.028798 -0.857473 2.529642 0.570473 -0.387424 0.298209 0.000237
1 0.084773 -1.660037 1.752648 -0.226326 0.735866 -0.161006 -11.131140
2 -0.209101 -0.349409 2.650102 0.653783 0.886038 1.128668 0.000166
1 0.185296 -1.539101 1.702387 -0.848776 0.410807 -0.019890 -8.864709
2 -0.295092 -1.410107 2.190464 -0.913659 0.771875 -0.494099 0.005554
1 0.323358 -1.684834 2.162188 0.240131 0.224408 -1.315353 -8.626138
1 -0.349705 -0.214146 1.870474 0.054901 1.264233 -0.619422 -0.493501
2 -0.431039 -0.266169 2.361742 -0.716020 -0.466987 0.643515 0.073650
2 -0.293859 -1.362458 1.922175 -0.367973 -0.522328 0.335722 0.004952
2 0.339961 -0.976960 1.833520 0.052075 -0.609053 -0.638499 0.242992
2 -0.477896 -0.319149 2.241476 -0.388569 0.322689 -0.322628 0.073922
2 -0.213815 -0.707726 1.925113 1.241803 -1.210748 0.622909 0.042440
2 0.222867 -1.052618 1.896600 0.503559 -1.151755 0.528486 0.069393
2 -0.215228 -1.356550 3.080984 -1.187523 -0.759854 1.126811 0.001399
2 0.265514 -1.427963 2.549928 -0.056909 0.795651 0.335392 0.000128
1 0.341999 -1.435197 1.840662 -0.715664 -0.508535 -0.291312 -9.865550
2 -0.402910 -0.532269 2.645756 0.221159 -0.288960 0.376200 0.008211
1 -0.067980 -1.701763 1.991909 0.627181 1.191919 -0.175395 -11.073811
1 -0.038834 -1.576388 2.366242 1.028426 -1.237431 -0.098710 -4.438831
1 0.348102 -1.601486 1.996135 -0.148320 -0.427584 -0.423617 -10.981305
1 0.084694 -0.179924 2.260219 -0.212889 -0.163287 -0.704211 -0.015326
1 0.313120 -1.582895 1.729682 0.928524 -1.434232 -0.915660 -10.704254
1 0.253749 -1.450073 1.777449 0.964424 1.713382 -0.111377 -9.888874
1 -0.541113 -1.428034 2.727568 -0.462777 -0.651768 1.914691 -0.004301
2 0.325801 -0.697972 2.859435 1.698925 0.326583 -0.117365 0.001711
1 -0.250718 -1.659629 1.974397 -0.929854 -1.595281 0.039770 -8.655458
2 0.201593 -0.851317 1.834513 0.738528 -0.113244 -0.417977 0.002744
2 -0.036864 -0.103042 2.135962 0.594895 0.827115 -0.958823 0.001825
1 -0.341212 -1.675130 2.344841 0.254103 -0.649226 0.846561 -3.148650
2 -0.420379 -0.540843 2.372024 -0.599433 -1.484931 -0.855131 0.014787
2 -0.485675 -0.890503 2.459510 -0.369669 -0.587526 1.373617 0.000008
1 -0.274093 -1.509677 1.750566 -0.268503 2.140234 -1.813084 -5.713575
2 -0.009756 -1.454292 2.937320 -0.217965 -0.135704 -0.596662 0.010449
1 -0.250395 -1.148478 2.174147 -0.687295 -0.097222 -0.531594 -0.008647
1 0.211723 -1.368097 2.017231 -0.969813 0.096010 -1.055279 -4.817892
1 0.176827 -1.679513 2.449311 -0.709248 -0.622734 0.563659 -4.503154
1 0.183270 -1.673492 2.298900 0.739992 0.118990 -0.674792 -8.413863
1 -0.318847 -1.658624 2.094796 0.344752 -0.662553 0.307087 -7.250770
1 0.300983 -1.555805 1.893550 0.463000 0.209276 0.490465 -10.021252
2 -0.545782 -0.466265 1.900334 -0.113353 -0.101149 -1.605677 0.000339
2 -0.020253 -0.987514 2.184161 -0.792866 -0.948842 1.139811 0.000029
1 0.217944 -1.238639 1.835608 0.353166 -0.207680 0.377959 -3.353447
1 0.394228 -1.675825 2.074387 -0.133909 0.037712 -0.336428 -9.527211
1 -0.174442 -1.741232 1.979254 -0.610944 -0.525136 0.828589 -12.051480
1 0.053587 -1.691850 2.157130 0.503475 0.991544 -0.454925 -11.467973
1 -0.044829 -1.349008 2.337049 -0.735667 -0.688528 -0.957608 -1.304562
2 0.246355 -1.160837 1.993834 -0.780082 1.681519 1.989659 0.044432
2 -0.059625 -0.087807 2.523536 1.293496 0.833051 0.313620 0.549963
2 -0.649756 -0.095585 2.224936 -1.586985 0.368967 1.199381 0.084169
2 -0.647986 -0.277476 2.683451 0.345687 0.170189 -0.217117 0.105365
1 -0.621945 -0.195969 2.134478 0.076689 0.201927 1.141959 0.074088
2 -0.010525 -0.705453 2.362046 -0.531500 -1.277631 -1.203233 0.002439
1 -0.365119 -1.686542 1.985166 -1.425487 -0.013250 -0.495235 -5.223925
1 0.145193 -1.623518 2.153534 -1.769414 0.000003 0.381970 -10.181637
1 -0.036627 -1.635318 2.161311 -1.260073 -0.386060 0.374135 -9.574673
1 -0.182487 -1.725651 2.314123 0.195528 1.324517 -0.776902 -8.310717
1 -0.143504 -0.250571 1.850818 -1.457347 1.251152 0.346912 -0.047689
1 -0.266256 -1.578229 2.355867 0.015526 0.342257 0.525911 -4.552963
1 -0.086283 -1.731106 2.278302 0.575848 0.535071 0.492429 -6.991435
2 -0.397933 -1.361880 2.827631 0.686064 0.338526 -1.245473 0.018082
2 -0.358767 -0.710625 1.907171 0.132522 -1.350643 -0.720760 0.042557
2 0.059342 -0.656188 1.998430 0.434027 -1.812007 -0.180350 0.002690
1 0.348848 -1.679463 1.786787 0.063937 -0.295632 0.185100 -11.597107
2 -0.593364 -0.822048 2.174266 0.239636 1.309392 1.839175 0.000045
2 -0.508738 -1.188457 2.743913 0.583218 -0.732018 -0.220855 0.000743
2 0.054782 -1.324280 2.836589 -0.059223 -0.584184 -0.835332 0.004967
2 -0.018003 -0.381985 1.930830 -0.145708 -1.365742 -0.308911 0.001103
1 0.294430 -1.337757 1.763794 -0.465711 0.416590 -0.102319 -7.339548
2 0.351077 -1.467671 2.985967 1.186484 -0.677318 0.062058 0.002529
2 -0.112551 -1.641760 2.872561 0.746528 0.449544 -0.511707 0.000277
1 -0.282853 -1.740540 1.699398 -0.813256 -0.752524 0.075268 -8.220534
1 0.339640 -1.409425 2.127471 0.828812 0.588842 -1.594097 -4.583845
1 0.241225 -1.737605 1.838234 -0.440699 0.355177 -0.552192 -10.289356
1 0.400751 -1.728382 2.433804 -1.155031 -0.307370 0.614218 -5.804696
2 -0.276277 -1.454382 2.728311 -0.851817 1.196165 0.066315 0.003480
1 0.375834 -1.650352 1.878650 1.057116 -1.403019 -0.585619 -11.327152
2 0.353895 -0.072919 1.970146 -0.148932 0.245513 -1.588205 0.009146
1 0.283763 -0.741025 2.543007 -0.560969 -0.298265 -0.213304 -0.003718
2 -0.394934 -1.680732 2.640215 1.545570 0.389118 -0.510577 0.000129
1 -0.738529 -1.374067 2.931837 0.219779 0.254853 -0.688043 -0.006786
1 -0.060750 -1.740141 1.891503 0.969664 1.363371 1.458437 -12.137351
2 -0.353743 -0.469648 2.498297 -0.315799 -1.014281 0.894894 0.023017
1 0.381939 -1.560919 1.811765 0.550635 -0.717694 -0.901636 -12.630398
1 0.191083 -0.472069 2.099799 -1.122569 0.158040 -0.491780 -0.001652
2 -0.302677 -1.275101 2.925166 0.389664 -0.084616 -0.766389 0.013869
2 0.183670 -0.478322 2.892767 -0.829735 -0.548707 -0.974965 0.000283
1 0.189541 -1.741430 1.962378 -0.233874 -0.203676 0.011664 -11.447574
1 -0.390085 -1.676481 1.827493 0.312425 -1.220148 -0.772220 -7.389400
1 -0.166553 -1.736299 1.866917 -0.871076 0.487109 -0.192001 -11.349976
2 -0.679293 -0.943775 2.951114 0.267875 -0.057529 -0.812466 0.030841
2 0.276950 -0.729259 3.092637 -0.809419 0.961898 0.816286 0.004133
2 0.325350 -0.978871 2.060937 -0.458032 0.552300 -1.173377 0.001434
1 0.125185 -0.712014 2.233626 -1.403836 0.205248 -1.217063 -0.006926
2 -0.445982 -0.010289 2.448235 -0.171798 0.475731 -0.271824 0.001198
2 -0.326726 -0.154763 2.867655 -0.397233 -0.286497 -0.012372 0.305173
1 -0.565442 -0.143354 2.556663 1.278010 -1.175919 -0.173442 0.003136
2 -0.658280 -0.146857 2.717953 0.222858 -1.063622 1.074458 0.106820
1 -0.032475 -1.105899 2.827429 1.211501 0.272332 -1.594527 -0.007708
1 0.255497 -1.139686 1.746047 -0.026615 0.079984 -0.903278 -1.041290
1 0.368135 -1.325407 1.862240 -1.185340 0.181466 -0.995570 -6.425922
1 0.185813 -1.086904 2.635381 -1.126543 -0.324500 0.435539 -0.008485
2 0.263980 -0.287881 1.976384 -0.917105 0.378960 0.385142 0.005846
2 -0.341070 -0.253546 2.941086 -1.656559 -0.311202 -0.862854 0.305088
2 -0.306948 -0.716950 3.010847 1.049104 -0.719008 -0.686958 0.000535
1 -0.075465 -1.548657 1.764652 -1.725023 0.477586 -0.168380 -8.962555
1 0.211380 -1.555452 1.509296 -0.131258 -0.794912 0.399376 -6.736351
1 -0.367049 -1.704297 1.621409 -0.380683 1.673333 1.358059 -6.579608
1 -0.137328 -1.604670 1.689653 -0.469294 -2.044380 -0.273112 -11.676052
1 0.324744 -1.642541 1.598765 0.525294 -0.592758 0.248040 -10.352636
1 -0.036471 -1.559429 1.596255 1.044261 0.764914 0.372708 -7.956398
1 0.386753 -1.506186 1.710242 -0.329010 0.068275 0.666161 -9.760834
1 -0.085103 -1.760223 1.674224 -0.954449 -1.603255 -0.232201 -12.317612
2 -0.436285 -0.523257 1.449127 -0.662266 -0.416591 -0.593942 0.004195
1 -0.024699 -1.636155 1.484317 -1.004891 0.366700 0.455711 -7.719558
1 0.038502 -1.652200 1.587992 0.005751 0.744615 -0.073533 -10.105785
1 -0.027701 -1.484966 1.700157 -0.578768 -0.285522 1.718111 -6.588170
1 0.294608 -1.481969 1.495509 0.107207 1.483488 -0.839659 -5.984543
1 -0.209885 -1.667184 1.605034 1.275763 0.929373 1.047902 -10.024072
1 0.065045 -1.574697 1.695429 0.667047 -1.044006 -0.093041 -9.847439
1 -0.140980 -1.322788 1.450626 -1.182363 -1.497929 -0.594445 -0.091745
2 -0.287096 -0.746483 1.694196 -1.070329 -0.195645 -0.017730 0.000400
1 0.268552 -1.549459 1.628230 -0.754210 -1.057091 -1.318055 -8.933792
1 0.210363 -1.474349 1.561034 0.009383 -0.763337 -0.227436 -3.814430
1 0.362173 -1.759841 1.670238 -0.367325 -2.020913 0.619281 -12.131063
1 0.133097 -1.649551 1.644700 -0.280782 0.220589 1.406033 -9.758124
1 -0.110699 -1.646423 1.590232 0.502651 -0.453318 1.654732 -10.401977
1 0.104895 -1.582520 1.554563 -1.434173 0.905730 -0.195434 -8.253794
2 -0.335246 -0.413294 1.762727 0.206816 -0.405817 0.477493 0.000402
1 -0.182902 -1.703294 1.699740 -1.763534 -1.075751 0.019926 -12.736589
1 0.339974 -1.225880 1.826955 0.508190 0.816767 -0.603317 -3.414867
1 -0.205882 -1.625024 1.507125 -0.262305 -0.187056 0.009386 -7.207142
1 -0.341171 -1.581152 1.641063 -1.223191 0.893020 -1.726552 -4.741134
1 -0.196842 -1.745634 1.527164 -0.384208 1.616770 -1.679094 -11.832051
1 -0.299423 -1.710630 1.519334 -0.213980 0.018712 0.370993 -6.700398
1 -0.116465 -1.682427 1.486203 0.089685 0.133426 0.251958 -9.485781
1 0.139867 -1.482631 1.467222 -0.562942 0.948695 0.457065 -5.875795
1 -0.193336 -1.534762 1.610178 -1.381964 -0.254398 -1.160612 -5.852740
1 0.361544 -1.615153 1.487807 -0.016494 -0.860335 -0.797230 -10.839770
1 0.088958 -1.573287 1.437526 1.270888 -0.315380 -0.264569 -6.461193
1 0.210676 -1.676576 1.577062 -2.327801 0.992652 1.084792 -10.456020
1 0.057100 -1.736493 1.519917 -0.665970 -1.119921 -0.898325 -11.781845
1 0.182942 -1.732862 1.466713 -0.181379 -0.390543 -0.748737 -12.405288
1 0.080292 -1.681928 1.419030 -0.257246 0.028459 0.157403 -8.762319
2 0.279643 -0.191929 1.477809 0.759023 -0.246821 -0.060109 0.000114
1 0.277505 -1.684494 1.493353 0.509382 1.391772 0.939787 -11.718882
1 0.039334 -1.487337 1.553249 -0.730742 1.233922 -0.336602 -4.664438
2 -0.191796 -0.547126 1.598688 -0.851306 0.314656 0.945291 0.000184
1 -0.038915 -1.734532 1.575388 0.686271 2.205820 0.040533 -12.916816
1 0.358328 -1.742112 1.548910 -0.552450 0.264936 -0.482702 -10.902425
1 0.288275 -1.713302 2.269524 1.209758 -1.167221 0.048659 -9.236675
1 0.126220 -1.757329 2.090373 -0.259349 -1.192184 0.255754 -10.687442
1 -0.381442 -1.748243 2.091872 0.685633 -0.247287 -1.019443 -5.652669
1 0.318177 -1.718003 1.932847 -0.623298 1.443368 0.046232 -11.638478
2 -0.754425 -1.040062 3.038343 0.569761 1.377380 0.683118 0.030747
1 -0.065954 -1.720168 2.401978 -1.756786 1.207383 0.333474 -5.637687
2 -0.726737 -1.519585 2.591640 1.075234 0.921642 0.952587 0.000105
1 0.393700 -1.649675 1.683878 -0.934294 0.110926 0.534370 -11.697646
2 0.270182 -0.017641 2.276244 0.627918 -0.575977 -1.380493 0.004612
2 -0.228886 -0.315439 1.396226 1.400962 -1.171389 1.063271 0.000032
1 -0.223445 -1.667170 1.407068 -0.824724 -0.386967 0.311002 -5.918776
2 0.183195 -1.061631 1.341362 1.647242 -0.751128 -1.116124 0.121960
1 0.357164 -1.512077 1.413824 0.396678 -1.146387 -2.411483 -5.919914
1 0.145676 -1.724487 1.357815 1.009353 0.111700 -0.294276 -9.706444
1 0.341150 -1.746970 1.433803 -0.269767 -0.354162 0.392463 -12.832406
1 0.209826 -1.608082 1.409575 -0.020819 -0.393345 -0.190483 -8.847307
2 0.117694 -0.782990 1.409191 0.385810 0.377812 0.236845 0.000634
1 -0.015716 -1.731778 1.444538 0.440539 -1.061033 -0.229707 -10.074922
1 0.235218 -1.496635 1.386733 -0.882018 0.962785 1.023949 -4.849061
1 0.349918 -1.645873 1.377429 0.182350 0.352691 0.594297 -10.249998
1 0.247446 -1.706388 1.371282 1.989842 -0.920071 -0.514063 -11.465157
1 -0.423884 -1.744248 1.722729 0.556254 0.199892 0.502951 -7.608883
1 -0.027946 -1.685575 1.769317 2.146464 1.262311 -0.522000 -11.520068
1 -0.323953 -1.766138 1.789059 -1.347994 -0.538049 -1.578514 -10.269633
1 0.278923 -1.737019 2.433111 -0.042007 -0.192016 -0.953736 -6.761557
1 -0.214753 -1.662373 2.410179 0.047287 2.578086 -0.602994 -4.376221
1 0.068156 -1.712568 2.259728 -0.573144 -0.199526 -1.453563 -8.154250
1 0.409092 -1.441014 1.615571 -0.592743 0.460425 0.841648 -6.789715
1 0.406896 -1.562444 1.593444 0.993960 -0.568051 0.796395 -10.444601
2 -0.797884 -0.164360 1.575291 0.180234 0.197060 0.729978 0.001603
2 -0.789325 -0.610015 2.420296 0.467331 -1.401717 0.390965 0.000772
2 -0.776647 -1.058205 2.316431 1.962061 0.386658 -0.428774 0.000733
2 -0.150676 -0.887795 3.090163 0.315930 -0.912443 -0.991120 0.000135
2 0.087457 -0.999190 1.416158 0.461512 -0.883293 2.403806 0.107168
1 -0.108665 -1.719945 1.391584 -0.353078 -0.720595 1.098909 -9.551314
1 0.389402 -1.524487 1.919605 -0.010705 0.183500 -0.112605 -9.062491
1 0.049548 -1.754945 1.652373 -0.033920 1.798187 0.144489 -11.358414
1 0.182948 -1.772583 1.671458 0.990977 0.596548 -1.281783 -10.224330
1 0.270333 -1.772846 1.722666 -0.169021 1.456540 -0.075033 -10.788412
1 -0.242445 -1.760674 1.429887 0.258809 0.687299 -0.058090 -7.889364
1 -0.105132 -1.787098 1.479744 0.465108 0.933422 0.028291 -12.338430
1 -0.223178 -1.775135 1.625067 -0.136614 0.273515 1.312168 -10.836306
1 0.176796 -1.783101 1.566266 -2.187057 0.564279 0.658837 -11.825498
1 0.105477 -1.794699 1.433884 0.001754 -0.409439 -0.940392 -13.204446
1 0.278262 -1.777948 1.609883 0.030440 0.407367 0.629804 -12.955720
1 -0.292753 -1.759385 1.903584 0.545242 1.546472 -1.290892 -9.590108
1 0.083980 -1.766491 1.759371 -1.637849 -0.639474 1.005962 -8.503044
1 -0.310918 -1.740452 2.234680 0.056218 1.107389 -0.779110 -5.696983
1 0.173706 -1.768975 2.517235 0.898539 -0.439309 -0.318316 -6.351460
2 -0.556544 -1.749862 1.998825 0.167210 0.284653 1.011308 0.016724
1 -0.011664 -1.789653 1.979008 -0.785464 -1.307272 0.597466 -11.416914
1 -0.172129 -1.774222 2.222317 0.804801 -1.194961 -0.289505 -11.457982
1 0.299554 -1.782859 2.181000 1.884280 -0.739327 0.894195 -9.611022
1 0.060266 -1.780786 2.403645 -0.400924 1.213887 -0.326089 -6.578577
1 0.395221 -1.749722 2.247706 -0.266536 0.762194 0.341736 -9.901114
1 0.170141 -1.765620 2.372321 -0.624213 0.433912 0.311437 -8.066938
1 0.348012 -1.780316 2.340393 0.659205 -0.607508 -1.718282 -9.661679
1 -0.126392 -1.761314 1.772779 0.366791 0.664895 0.189821 -11.115788
1 -0.089047 -1.788247 2.050818 0.700439 -0.893420 -1.004705 -9.507032
1 -0.404860 -1.788726 1.869428 -0.909423 -0.273931 -0.276688 -7.530445
1 0.312656 -1.789366 2.037283 -2.080246 0.094051 0.489592 -9.681627
1 0.409680 -1.342102 1.636901 -0.295416 -0.735276 0.013520 -3.072507
1 0.401852 -1.755825 1.882135 -0.090885 0.438301 -0.304864 -10.912354
1 -0.010041 -1.793776 1.768198 0.967781 -0.335028 0.905519 -10.934589
1 0.027557 -1.793208 1.878398 1.083824 0.124641 0.330611 -12.157586
1 -0.090855 -1.601824 1.351496 0.761532 -0.358550 0.382740 -3.523698
2 0.201814 0.055727 1.469909 0.736459 1.249189 -1.088618 0.000103
2 -0.054654 0.032885 1.574588 -0.021813 0.551393 -0.724614 0.220954
1 -0.148538 0.010430 2.858724 -0.668302 -0.326070 -0.502713 0.000632
2 -0.043347 0.062055 1.376847 0.336709 -0.028194 -0.908031 0.014226
2 -0.259071 0.057374 1.458219 1.136861 -0.672735 0.716542 0.942628
2 -0.721421 0.033919 1.672440 0.303211 -1.319382 0.039091 0.099908
2 -0.775322 0.026048 1.547802 1.019456 0.190532 -1.881545 0.101162
1 0.342168 -1.740014 1.327582 -0.302297 -0.522754 -0.370528 -10.334013
1 -0.194605 -1.743029 1.327546 -0.094461 -0.456523 -0.696236 -8.472129
1 -0.310847 -1.764386 1.332600 -0.827304 -0.437297 0.208293 -3.927625
2 0.130602 -0.376424 1.330239 0.109007 0.099737 -0.683962 0.000581
2 -0.666248 -0.912352 1.323229 0.433883 -0.495107 -0.298928 0.000059
2 -0.079296 -0.665291 1.345532 0.472317 -0.133685 0.682381 0.000135
1 -0.382435 -1.102178 1.338140 -0.467255 0.516223 0.426666 -0.003111
2 0.016280 0.297804 2.313910 0.224887 -1.415288 0.607483 0.000002
2 -0.589348 0.337441 2.931441 0.295668 0.537055 0.067945 0.000086
2 -0.244772 0.317024 2.554159 0.298513 0.282682 -1.272782 0.002140
2 -0.323510 0.301128 1.994263 0.294925 0.135031 1.650182 0.000012
2 0.333828 0.337277 2.844224 -0.225079 0.364608 0.657908 0.000004
2 -0.724485 0.330118 1.618974 1.126289 -0.135871 -1.298225 0.000066
2 -0.733382 0.354873 2.701948 2.107957 1.203653 -0.911340 0.189629
2 -0.023637 0.266605 2.912324 0.329219 -0.418911 0.622896 0.014029
2 -0.478030 0.142293 1.702873 -0.221246 0.519843 0.000092 0.000101
2 -0.113839 0.145474 1.580830 0.472742 -0.896730 0.974212 0.220780
2 -0.329532 0.134494 1.500818 -0.187603 -0.009202 -0.312853 0.941595
2 -0.116560 0.166741 2.996300 -0.221288 -0.424943 -0.018561 0.014569
1 -0.092438 0.239013 1.828197 -0.817444 -0.660892 -1.129870 -0.002387
2 -0.664948 0.265114 2.144287 -0.375118 0.030756 0.632862 0.000048
2 -0.353175 0.173791 2.417301 -1.312946 -0.788876 0.406142 0.000832
2 -0.281512 1.652676 -2.152447 -0.235412 -0.826396 -0.601003 0.000069
1 0.091251 2.448597 -2.402216 -0.390492 -0.134447 0.130879 -0.004338
2 0.337127 2.284601 -1.931359 0.549350 -0.279823 0.114919 0.001701
1 -0.011967 2.774982 -1.557579 0.142771 -0.857827 -1.274757 -0.493884
1 -0.421633 1.995767 -0.570386 0.405045 0.482427 -0.832568 -0.823622
2 -0.323760 1.476242 -2.942224 -2.068151 1.056410 -0.364646 0.002185
1 0.083163 2.074009 -1.686485 0.020977 -0.352639 -0.316430 -0.024122
2 0.367211 1.087420 -0.722311 2.362984 0.615461 -0.272395 0.000542
2 -0.084282 2.104297 -1.603665 0.324461 -0.336280 0.011629 0.002846
1 -0.824246 1.627376 -0.502700 -1.282546 0.720022 -0.888209 0.002378
2 -0.448866 1.193493 -0.833377 -0.066746 0.145793 0.108705 0.124717
2 -0.197544 3.052450 -1.222803 -0.020694 0.747886 -0.909831 0.007160
1 0.349849 0.995360 -0.463231 -0.159246 -0.341154 0.927275 0.003931
1 -0.505079 1.246762 -1.587335 -0.526412 -0.039654 0.565468 -0.006122
2 -0.726916 0.606002 -0.955250 -0.807820 -0.794007 -0.791223 0.000148
1 -0.121182 1.978360 -2.401589 0.622512 0.696546 -0.386080 -0.579539
1 -0.392340 1.874339 -0.589842 0.138406 0.339391 0.516823 -2.553346
2 -0.073338 1.688384 -2.782275 0.727365 0.498610 -0.262125 0.000090
2 -0.575996 1.570583 -1.340705 -0.204474 0.104145 -0.609973 0.005033
2 -0.483982 0.837529 -1.351709 -1.243838 -0.543791 1.553929 0.001150
2 -0.337899 2.535337 -2.718040 -0.438671 -0.161043 -0.062665 0.292435
2 0.369457 2.905383 -3.065206 1.890485 0.250684 -1.534551 0.001301
2 -0.172208 1.500416 -2.556165 0.211034 0.356014 -0.163873 0.000143
2 -0.828204 2.795324 -2.698235 -1.424614 0.789553 -0.081816 0.000011
2 0.000942 1.718948 -2.286633 0.280542 -0.393675 0.109598 0.002590
2 0.137378 2.989102 -2.442701 -1.306349 0.142353 -0.272535 0.018341
2 -0.700889 2.285038 -2.002319 -0.778213 -1.117106 0.446815 0.000067
2 -0.035726 2.946156 -2.035041 -1.202044 1.047780 0.255717 0.000053
2 -0.503315 2.225498 -2.677966 0.043120 0.332929 -2.272026 0.000133
2 0.009344 1.915955 -1.856782 0.005144 0.074597 -1.090930 0.000534
2 0.288044 2.200014 -1.766739 1.312470 0.084625 0.683766 0.020740
2 -0.006544 0.533689 -1.474090 -1.463193 -1.684883 -0.248850 0.025579
2 -0.541041 1.662253 -1.691090 0.859914 -0.654903 -0.510549 0.689238
2 0.167505 2.050322 -0.735308 -0.449640 0.487446 0.793624 0.083077
1 -0.005142 1.929029 -2.692600 0.010955 0.285898 -0.367297 -0.007143
2 -0.763561 1.027663 -2.812808 -0.200363 -0.251472 0.053618 0.002515
2 -0.099706 0.843663 -1.019889 -0.328871 -0.372348 0.427698 0.000733
2 -0.332226 2.860751 -2.266689 -0.120575 0.870302 1.023653 0.000937
2 -0.600891 1.045364 -2.019201 -0.507659 0.358971 -0.755373 0.088101
2 0.053951 1.240063 -1.570736 -0.237014 0.367813 0.327774 0.000344
2 0.146884 1.749387 -2.607472 0.372245 1.317872 0.045042 0.000086
2 -0.399522 2.074527 -1.926086 -0.269120 0.359077 0.934710 0.000658
1 -0.396055 0.823898 -1.843387 -0.250925 -0.687998 0.672471 -0.466013
2 -0.493649 1.829818 -2.689053 -1.987533 0.762500 -1.579010 0.010913
2 -0.152327 1.656983 -2.370610 -0.450056 1.032793 0.158070 0.002637
2 -0.114908 1.945045 -2.208287 -0.171980 1.491208 0.778649 0.004116
1 -0.630939 2.623472 -2.920449 -0.529586 -0.830287 -0.031194 -0.242867
2 0.011921 1.042693 -1.458965 0.001665 -0.459004 0.285390 0.013585
2 -0.094804 2.399434 -3.000796 0.075298 0.605486 -0.176452 0.001176
2 -0.523556 1.015657 -1.244344 0.016679 -1.210106 0.768125 0.161181
2 0.196594 2.919266 -2.314795 0.411524 -0.144921 -0.447027 0.018693
1 -0.548291 2.565267 -1.995238 -0.189334 1.898006 -0.918684 -0.007923
1 -0.482819 0.896700 -1.755754 0.918783 0.140096 0.483888 -0.271852
2 0.358992 1.290094 -2.055987 1.079301 0.400773 0.431074 0.000005
2 -0.598999 1.089177 -2.699096 0.216497 -0.924162 -0.681081 0.035839
2 0.094169 1.436426 -2.529871 -0.366227 0.766822 -0.702944 0.000051
1 0.052142 2.038212 -1.461812 0.535803 1.202488 0.560054 -0.026014
2 0.238528 2.802062 -1.465266 -0.307583 0.715679 -0.720862 0.000463
1 -0.228764 1.918316 -2.348927 -0.212825 -0.837870 -0.314658 -0.582534
1 -0.065005 2.546183 -2.106159 0.759920 0.451708 0.206191 -0.004967
2 -0.634527 0.955858 -2.642727 -0.194509 -0.668846 -1.296766 0.034482
2 -0.228449 1.303361 -1.477112 -0.219134 -0.970699 -0.913302 0.000021
2 0.072248 3.095914 -0.853868 0.098394 0.629560 -0.229542 0.026350
2 0.381885 2.264859 -0.672158 0.804660 0.393290 -0.366983 0.000299
2 0.270383 1.971636 -0.783419 0.698021 0.496577 -0.480488 0.104013
1 -0.448607 0.965823 -1.149528 -0.832656 0.131425 -0.557676 0.159846
1 -0.331531 1.517181 -0.798913 0.873048 0.522011 -0.673350 0.012963
1 -0.382281 1.730295 -2.567136 -0.106581 -0.487800 0.435223 -0.975088
2 -0.372631 3.007010 -1.191125 -0.766666 -0.111648 1.087796 0.008686
2 0.215206 1.223886 -1.016738 0.799681 -1.043294 -0.534245 0.000241
2 -0.409751 1.153565 -2.946687 0.564800 0.449608 -1.035540 0.025786
2 -0.651562 2.178765 -1.526450 -0.111532 0.090833 0.230757 0.184012
1 -0.369234 2.667092 -1.900628 -0.457103 2.456818 -0.220812 -0.031289
2 0.162088 0.575496 -2.794936 -0.182634 -0.244022 0.366282 0.023208
2 -0.608450 1.473650 -2.606654 -0.172904 -0.201595 -1.146792 0.000947
2 -0.670853 2.647576 -2.044823 -0.730240 0.847936 0.052488 0.085991
2 -0.647565 1.655223 -1.938048 -0.260368 -0.297018 0.967726 0.000977
2 0.018567 0.522022 -0.685122 -0.601754 -0.613304 -0.276888 0.000004
2 0.000666 1.342021 -2.870787 1.152838 0.742315 -0.128835 0.122778
1 -0.451452 0.686593 -1.996727 -0.198290 -0.140013 0.404014 -0.973237
2 -0.218710 0.618531 -2.402639 0.748506 -1.386083 0.553575 0.000308
1 -0.430560 0.743630 -2.098423 1.281589 -0.061080 -1.335531 -0.950100
2 -0.431165 2.209917 -1.763399 -0.946492 0.810638 -1.082810 0.000494
1 -0.342578 2.086934 -1.075359 -0.468212 0.825585 -1.398414 -0.049746
2 -0.674869 0.853098 -2.811968 -0.727670 -0.090916 0.375713 0.002412
2 -0.521136 1.423340 -1.964144 -0.245097 0.576054 -0.033734 0.000141
2 0.276557 0.521221 -2.385821 0.539826 -0.873429 -0.079383 0.000849
1 -0.092373 1.722233 -1.096199 0.670996 0.539847 -0.437215 -0.002584
2 -0.780205 1.511755 -2.294072 -0.930581 0.719905 0.021985 0.000009
2 0.401566 0.845896 -1.227131 0.842736 -2.266590 0.840204 0.000262
1 -0.316885 2.601182 -1.018259 1.148227 0.951195 -0.903506 -0.005497
2 -0.436264 2.169053 -2.454451 -1.185627 -0.010420 -0.353717 0.102019
2 0.210023 1.469330 -1.503597 -0.360036 2.012698 0.663639 0.000076
2 -0.128358 1.490897 -1.712790 -0.916477 -0.742256 -0.699793 0.000105
2 -0.669822 1.244049 -1.893283 0.166453 0.174482 0.610241 0.000189
1 0.372438 1.998226 -0.898983 -0.180632 -0.719302 -0.600945 -0.631965
2 -0.404477 1.255943 -1.136567 -0.339134 1.093051 0.000710 0.000297
1 -0.013979 2.509423 -1.046945 0.434605 -0.580585 -0.270573 -0.020168
2 0.137260 2.404869 -0.873680 0.665076 -0.407984 -0.630535 0.000511
2 0.084313 3.024566 -0.987619 -1.159622 -0.568346 0.322512 0.049639
2 -0.439095 2.601622 -2.686736 0.296851 1.444210 -0.804667 0.276429
2 0.274000 2.633442 -1.163613 -0.403565 0.192881 1.244858 0.003690
1 -0.362907 1.824191 -0.679917 -0.768506 -0.744287 -0.889453 -1.881615
2 -0.560896 0.664905 -3.122037 -0.619232 -0.855229 -1.196010 0.000174
2 -0.057494 0.636546 -1.022160 -0.478499 -1.116676 1.071406 0.000505
2 -0.789293 1.643383 -2.687300 -0.249848 -0.313840 -0.762630 0.000264
2 -0.118815 2.666942 -1.892451 0.835690 0.606109 1.385820 0.000178
1 0.080481 2.747918 -1.745237 -0.205497 -0.671048 0.239920 -0.164149
2 -0.358231 1.561284 -2.774854 0.496032 -0.942442 -0.788058 0.002475
2 -0.209940 2.950832 -1.785973 0.437824 0.587827 -0.940790 0.000102
2 0.288785 0.884641 -3.043864 0.420616 -0.780872 -1.000740 0.000018
2 0.197377 1.254129 -1.760099 1.667153 1.717043 0.773120 0.000130
2 0.162661 0.482336 -2.559928 -0.998626 -0.358352 -0.798075 0.043893
2 -0.201711 0.815967 -1.745249 -0.343313 -0.300880 0.618590 0.000576
2 -0.459518 1.180305 -2.788568 -0.367163 1.384722 0.603351 0.011412
1 0.174503 0.766754 -2.019992 0.809655 0.296172 1.038644 0.004333
2 -0.024955 0.867304 -1.881734 -0.093075 -1.019663 -0.766255 0.000288
2 0.160551 0.591770 -1.998499 -0.608216 0.328752 -1.374593 0.444826
2 0.172805 0.950640 -0.993105 0.476345 0.099978 0.693118 0.000593
1 -0.280649 1.833502 -0.595686 -0.733692 1.082054 0.303964 -1.876702
2 -0.608591 1.040397 -2.288882 -0.804326 -0.980628 0.549914 0.003852
2 -0.168729 2.007266 -1.781435 0.129048 0.674810 1.597562 0.000812
1 -0.706445 2.755210 -1.593145 -0.166944 0.143046 -0.882495 -0.343889
2 -0.107251 1.230058 -2.311777 -0.157542 1.040618 -0.957605 0.001033
1 0.223160 0.716991 -2.803289 0.034640 0.589026 -0.524782 0.021926
2 -0.543242 1.755551 -1.795119 -1.191315 0.077382 -0.859705 0.085862
2 0.227577 2.255857 -1.634027 -0.537569 0.554354 -1.415078 0.019165
2 -0.289658 2.988663 -0.615356 -0.431025 -0.463990 0.571538 0.654414
2 -0.265202 1.330487 -2.118815 -1.104525 0.933390 -0.686663 0.000089
2 -0.184993 1.597443 -1.314938 -1.135074 -1.022354 0.626218 0.000031
2 -0.051778 0.617711 -1.918987 -0.310572 -0.677911 -0.561730 0.000486
2 -0.265904 2.461598 -2.598151 -0.792399 1.045934 -0.615111 0.016522
2 -0.667186 0.873424 -1.049860 0.147945 0.287975 0.689222 0.000092
2 -0.332202 0.649150 -0.808591 0.939465 0.097962 -0.392805 0.000209
2 -0.427018 1.963781 -2.611759 0.365913 -1.046124 -0.111827 0.017529
2 -0.541706 1.351109 -2.751888 0.587114 0.413068 -0.792017 0.002445
2 -0.324404 2.334852 -1.970329 0.116948 1.810991 0.691031 0.000063
2 -0.051522 1.421012 -2.295205 -0.091664 -0.023482 0.043716 0.001112
2 0.066348 1.184573 -2.917503 -0.300070 0.006100 0.121267 0.068116
2 -0.781472 1.906606 -2.345098 -0.361562 -1.623341 -0.231824 0.114272
2 -0.378713 1.733432 -2.885837 -1.117664 -0.154778 -0.441173 0.000810
2 0.243264 1.974660 -1.610232 0.162786 0.349261 -0.107983 0.000912
2 -0.326588 2.153593 -2.375912 -0.579023 -0.499106 0.363405 0.101944
1 -0.082345 0.806804 -1.391866 1.206944 -0.168688 -0.030550 -0.077437
2 0.019241 2.189479 -0.655883 0.850022 -1.471527 1.021993 0.000531
2 -0.333627 2.636668 -3.077147 -0.597923 0.316539 -0.537324 0.023960
2 -0.123803 1.507065 -0.774253 0.740812 0.016524 -0.899384 0.000848
2 0.325002 2.675153 -0.781912 0.088089 -0.505708 -0.834286 0.004959
1 -0.607106 1.345841 -0.907671 -0.173269 0.386034 -1.067137 -0.032228
2 -0.301475 3.001851 -2.567637 -0.689124 0.221116 0.510543 0.021933
2 -0.702534 0.476591 -1.156408 -1.733594 -0.430420 0.278649 0.000690
2 0.131926 2.670134 -0.730535 1.368741 0.182081 -0.065675 0.001139
2 -0.230495 1.327151 -1.859150 0.878342 -0.555303 -0.565995 0.000140
2 -0.382191 3.053945 -2.229548 0.507074 0.241412 0.389528 0.000878
2 0.271113 2.839314 -0.824612 0.369713 -0.522282 -0.990413 0.004198
2 -0.312661 1.085669 -2.537109 -1.198606 -0.133584 -0.279458 0.000060
1 -0.105621 0.933097 -1.505796 -0.211510 -0.389631 -1.065245 -0.141016
1 -0.388348 1.290343 -0.902581 -1.556383 0.256617 0.926673 0.085764
2 -0.185529 2.228375 -3.036912 -0.522379 -0.316258 0.025264 0.001213
1 -0.051396 2.326261 -0.937463 -1.917593 0.275074 -0.072983 -0.039903
2 0.032476 0.886038 -1.385203 0.779221 -0.613653 0.032903 0.079612
2 -0.300490 1.373417 -0.781175 0.284934 0.764407 -1.481238 0.042449
1 0.302850 2.935405 -2.043529 0.567004 1.390235 -0.129390 0.000009
1 0.085482 2.676316 -1.581333 -0.389989 -0.462731 -1.906605 -0.568115
2 -0.120380 2.840655 -2.376611 0.738170 -0.519977 -0.620902 0.003169
1 -0.419120 1.863733 -0.984031 -1.200158 0.901884 0.890661 -0.027833
1 -0.330576 1.831777 -2.587899 -0.161171 1.060379 -0.064837 -0.975483
2 -0.107301 1.003488 -2.668922 1.058037 -0.566915 0.906592 0.000052
2 -0.252503 2.198947 -1.031992 -1.506700 -0.601747 0.562176 0.044962
1 -0.711589 1.789723 -2.849248 0.087774 -0.575369 0.434133 -0.000350
2 -0.447062 2.186314 -3.118420 -0.524057 -1.453264 -0.054630 0.006851
2 -0.313213 2.190201 -0.884379 1.250976 0.657097 1.021647 0.014723
2 -0.618008 0.711874 -2.625229 0.108282 1.431231 -1.042054 0.000371
1 -0.658967 0.983186 -2.127154 0.599187 0.625604 0.025453 0.078092
2 0.281771 1.030706 -1.160812 -0.309740 1.226848 -0.001681 0.000654
1 -0.249415 0.968083 -2.124233 -1.042382 0.030748 -0.856895 -0.203720
2 -0.024496 1.008968 -0.884531 1.496617 0.895056 0.524169 0.000396
1 -0.021704 0.438215 -2.358372 0.667271 0.218033 0.479531 -0.072543
2 -0.193594 0.529806 -2.853762 -1.181838 0.336280 -0.020826 0.000015
2 -0.037936 1.461065 -2.920040 -0.402704 0.757838 -0.045581 0.114358
2 -0.593704 0.850518 -0.540179 0.276758 0.928363 1.147464 0.000231
1 -0.503211 2.202321 -1.097581 -1.530344 0.347490 -2.282599 -0.073050
2 -0.539201 0.834572 -0.775964 -1.573154 -0.443701 -0.799064 0.016973
2 -0.398910 3.020254 -0.586256 0.667242 1.675519 0.015688 0.584349
2 0.218719 1.964048 -2.837906 1.033521 -0.472178 0.772836 0.000032
2 0.107594 1.562430 -2.140623 -0.905274 -0.851518 -0.547740 0.000153
2 0.105445 2.575239 -2.702919 -0.902890 -1.017057 0.625924 0.000188
2 -0.045125 2.612707 -1.157267 -1.371149 -0.529238 -0.371598 0.021974
1 -0.757647 2.137478 -1.205235 -0.656915 1.224084 0.205080 -0.014477
2 -0.107304 2.811806 -0.742427 -1.654612 0.853707 1.125795 0.000048
2 0.265881 2.822496 -2.681262 2.001142 -0.781167 0.365940 0.005399
2 0.080145 2.962021 -1.664979 -1.061028 -0.228270 0.345876 0.004140
1 -0.060756 1.212006 -2.974239 -0.498939 -0.682875 0.525825 0.055710
2 0.381609 2.917914 -2.794349 0.235163 -0.690892 -0.061118 0.002243
2 0.003135 2.945881 -2.294312 -0.632193 -0.565326 0.649032 0.005038
2 0.341877 0.508907 -1.443969 0.214561 0.494464 -0.451416 0.000044
2 -0.274460 0.525204 -1.895967 -0.184757 0.748708 0.004599 0.001076
1 -0.523811 0.629908 -0.683989 -0.187377 0.878664 0.330811 -0.001853
2 0.087197 0.852053 -2.455376 0.314835 1.832790 -1.467623 0.000007
2 -0.706227 0.914405 -3.035034 -1.572942 -0.655913 -0.067439 0.004858
2 -0.176665 1.919387 -0.491512 0.249046 -0.002659 0.435098 0.006910
2 -0.672534 0.917284 -0.757969 -0.330864 -2.166754 -1.592921 0.016730
2 0.231118 2.710567 -2.497486 -0.569885 0.811203 -0.645959 0.000413
2 0.364652 1.266449 -2.390051 -0.193611 0.433815 -0.418207 0.000434
2 0.289508 2.519013 -2.917443 1.079799 -2.673638 -0.252607 0.014840
1 0.011369 2.177991 -0.425487 -1.610902 0.906333 1.391090 -0.013899
2 -0.839570 1.224506 -2.768482 -1.170745 0.011935 -0.784107 0.000424
1 -0.383565 1.041508 -2.184810 1.528251 -0.163429 -0.586376 -0.204710
2 -0.800519 0.498345 -1.499183 -0.086972 -0.849759 1.391752 0.000577
2 -0.549453 0.993965 -1.474966 0.774393 -0.290006 -1.810022 0.000764
2 -0.617193 1.708825 -1.440261 0.715931 0.820781 0.225684 0.005273
2 -0.608623 1.371765 -1.151818 0.773924 1.087944 0.377455 0.000248
1 -0.819016 1.856208 -1.034772 -0.548904 -0.638359 -0.187078 -0.988862
2 -0.618326 2.468721 -2.159557 2.440497 -1.283582 -1.110116 0.009996
1 -0.778964 2.965116 -2.135149 -0.079110 -0.130320 1.106460 0.000046
1 -0.611495 2.523300 -2.800172 0.670129 -0.969252 -0.474537 -0.242557
2 -0.580742 1.793415 -1.634580 0.470998 0.039203 0.315083 0.057258
2 -0.441708 1.933150 -1.749907 1.182230 -0.339847 1.075582 0.000988
2 -0.658661 2.421336 -1.507049 0.549485 -0.099698 0.272125 0.000110
2 -0.175025 1.001606 -0.646216 -0.774546 0.121094 -1.327605 0.000018
1 0.324190 2.475687 -2.106032 -0.393149 0.451999 -0.079042 -0.018331
1 -0.564894 2.790621 -1.566807 0.608616 -0.635293 1.032780 -0.346217
2 -0.612377 2.634908 -2.173770 0.963046 -0.334951 0.490072 0.068449
2 -0.328566 0.418289 -1.362608 0.154647 0.473587 1.734356 0.000024
1 0.206695 2.426066 -0.580675 0.286060 1.042057 -1.194011 -0.010045
2 0.017142 0.599340 -2.665258 -0.313333 1.488453 -0.254838 0.001712
1 -0.665833 1.478976 -1.701578 0.748993 1.257485 -0.036797 -0.002789
2 -0.420339 0.532669 -2.367250 2.155159 -0.595899 -0.692043 0.000404
1 -0.741007 0.556875 -2.324697 0.270047 0.166568 0.660969 -0.002434
1 -0.637220 2.591150 -0.619692 0.918624 -0.916892 -0.632082 -0.000764
2 0.146706 2.246644 -1.254975 -1.041028 -0.497173 -2.059355 0.001283
2 -0.578755 0.835369 -1.689369 1.269748 -0.075346 0.511874 0.145675
2 -0.658138 1.668030 -1.697907 -0.615871 0.185113 0.151498 0.602307
2 -0.734988 2.700476 -2.431362 0.529536 -0.402083 0.892019 0.000063
2 0.099475 0.642111 -1.459326 -0.625584 1.209314 -1.110356 0.025676
2 0.290648 2.683785 -2.800680 -0.669999 -0.294692 -0.579068 0.005849
1 -0.661435 3.006485 -0.642831 0.232796 -0.664706 1.232265 -0.000716
2 -0.670341 1.809846 -0.706581 1.041204 0.968341 -0.867871 0.000019
2 0.215099 2.651636 -2.968325 -0.777630 -0.374975 -0.233164 0.023594
1 0.264161 1.075120 -1.512080 -0.450341 -1.073321 0.496891 -0.000960
2 0.265842 2.944265 -0.497943 1.124816 -0.029091 -1.544303 0.000087
2 0.216439 3.082735 -1.039668 0.353482 0.845703 -1.535181 0.032806
2 -0.765888 2.854928 -1.874479 0.000197 -1.946006 -1.333322 0.000046
2 -0.213805 3.079717 -0.689955 -0.233841 -0.079302 0.295207 0.238499
1 0.365346 2.710946 -1.297304 0.080314 -0.407457 0.864855 0.018337
1 0.372826 2.196306 -2.581102 -0.381655 -0.564775 -0.877535 0.000372
1 0.341213 2.979311 -2.556079 -0.256517 0.088254 -1.061050 0.000671
2 -0.768119 1.980948 -1.994032 0.382131 0.050856 0.335254 0.000015
2 -0.665650 1.698691 -1.180072 1.163713 -0.325751 1.074262 0.003429
2 -0.585420 0.501398 -2.537129 1.764128 -1.976090 -0.229082 0.000579
2 0.282770 1.396365 -0.628088 -1.230738 0.219792 0.980147 0.000017
2 0.199826 1.646274 -1.683459 -1.941271 -1.568318 -0.086843 0.000063
2 0.138776 0.478701 -1.964062 0.594299 1.484390 -0.151122 0.440500
2 0.228184 1.351866 -2.975859 -0.528211 -0.497121 1.374895 0.003726
2 -0.236699 2.738934 -3.017037 0.026565 0.006550 1.107930 0.024011
2 0.189954 2.060656 -1.297537 -2.296424 0.445963 -0.799950 0.001673
2 -0.347356 3.038366 -1.587075 -0.126167 -0.930873 0.588103 0.000078
2 0.335067 1.751035 -0.436872 -0.988312 1.229045 -0.142128 0.000006
2 -0.437943 3.057875 -2.522323 -0.093903 -0.734579 1.274368 0.022031
2 0.041734 1.116923 -3.083903 0.308865 -1.588811 0.212878 0.012160
1 -0.633125 3.087267 -1.637272 0.239380 -0.566995 1.273109 -0.006528
2 -0.314285 1.268613 -2.994700 -0.747658 0.267605 1.951455 0.018309
2 0.248120 3.006426 -1.622417 -0.955237 -2.040811 -0.834932 0.003793
2 0.396046 0.730938 -2.267135 -0.322664 -0.421594 0.053709 0.058500
2 0.407027 1.349145 -1.061661 -0.163017 -0.423265 -0.689315 0.000154
2 -0.855568 0.973428 -1.837354 -0.634429 0.265729 1.349711 0.000076
2 -0.768607 0.601266 -1.317106 1.381515 -0.704851 0.338018 0.000965
2 -0.821251 2.111124 -2.584487 0.165392 -1.681777 -1.810831 0.003846
1 -0.844288 1.831357 -2.252930 -0.264723 0.470081 0.468057 0.098382
2 -0.775044 2.158741 -1.493908 1.889929 -1.209003 -0.419020 0.191714
2 -0.810992 2.563521 -2.090929 0.592581 -0.243725 0.037190 0.091481
1 -0.793518 1.821656 -1.141221 0.830220 0.160129 0.820775 -0.985439
1 0.164507 1.240528 -3.101694 -1.744428 -0.359393 0.625771 -0.005259
2 -0.814143 3.016932 -1.529154 1.421613 -0.296511 -0.991093 0.003396
2 -0.822731 1.480593 -0.609622 1.023239 -0.329760 -1.165616 0.003115
1 0.408020 2.089211 -0.812783 0.059754 1.917483 1.472304 -0.648059
2 -0.046872 2.843503 -0.418237 0.669451 -0.055493 0.214895 0.000021
2 -0.219019 2.086330 -0.318916 -0.498190 -0.161839 0.647099 0.000124
2 -0.315177 2.457146 -0.347175 -0.281069 -0.419248 0.724934 0.003839
1 -0.374909 1.177629 -0.417111 0.312479 -0.576520 0.115765 0.000063
2 0.239906 2.081591 -0.412188 0.431438 -0.014491 0.222187 0.001436
1 -0.682427 0.641168 -0.210450 0.689746 0.538518 0.809764 -0.132453
2 -0.455551 0.501336 -0.305739 0.277208 0.204504 0.397411 0.003583
1 -0.412599 1.848871 -0.191619 0.684820 -0.148813 1.240673 -0.005446
2 -0.736035 1.508340 -0.251574 -0.952977 -0.085776 0.677775 0.020050
2 -0.664987 1.172157 -0.403794 1.526994 0.731404 0.431516 0.000033
2 -0.429588 2.461746 -0.203104 0.800406 -0.266990 0.488553 0.005269
2 0.099957 1.219858 -0.248004 -0.827771 0.195468 0.506522 0.001120
2 -0.124222 0.609103 -0.272057 -1.151568 -0.711898 0.146780 0.000057
1 -0.614657 0.568459 -0.355256 -0.269043 -0.042464 -0.116083 -0.130367
2 0.162935 1.967542 -0.273366 0.274059 0.590584 -0.121093 0.001307
2 -0.628483 2.311479 -0.290384 -0.177036 -0.599154 -0.337714 0.000209
2 -0.674715 2.748442 -0.199478 0.837535 -0.698112 0.271428 0.000402
2 0.261505 1.104474 -0.244739 -0.197507 -0.982194 -0.249255 0.004549
2 -0.174233 1.415673 -0.361325 -1.353477 -1.884083 -1.667510 0.000010
1 0.117365 2.375107 -0.287537 -1.185221 -0.714186 -0.783712 -0.017729
2 0.202045 2.880284 -0.264096 0.203420 0.488956 -0.596415 0.005943
2 -0.779738 1.652427 -0.212773 0.625806 0.563061 -1.273145 0.020866
2 0.386210 2.199821 -0.247289 -1.261202 -0.130344 -1.586759 0.001322
2 0.403137 2.971507 -1.043552 -1.381002 -0.544822 -1.087556 0.002507
2 -0.859353 1.406318 -1.432288 -0.321002 -1.312104 -2.168645 0.000008
2 -0.856748 2.344839 -2.745663 0.346181 0.470462 -0.951042 0.000024
2 -0.855293 1.691367 -0.028543 0.414676 1.567897 0.852121 0.000902
1 0.174308 3.117062 -1.292898 -0.014219 -1.021289 0.003233 -0.000095
1 0.285204 2.663353 -3.121370 0.420854 -0.069814 1.489576 0.006026
2 0.399620 1.266181 -0.037654 0.307232 -1.483966 -1.430331 0.004310
2 -0.708856 2.708238 0.010217 0.278580 -1.014445 0.023593 0.000968
2 -0.267131 2.934524 -0.110417 -0.095617 0.687658 1.073078 0.023733
2 -0.249830 2.501653 -0.166972 0.005061 0.019337 0.333955 0.003286
2 0.140094 2.753159 -0.165655 -0.653179 1.246508 -0.298340 0.005853
2 -0.416759 1.305367 -0.197208 -0.896878 -0.781382 -0.757515 0.000067
1 -0.833109 2.242805 -0.000835 0.045447 0.846199 1.174012 -0.012648
2 0.329224 1.039011 -0.055561 -1.362506 -0.600747 -1.042637 0.005354
2 -0.605247 0.848597 -0.069346 0.478013 0.180410 1.044788 0.000047
2 -0.743252 1.959688 -0.077414 1.323038 -0.153318 0.379781 0.003866
2 -0.592187 2.402421 -0.080493 -0.635839 0.161314 -0.780300 0.000830
2 0.085501 0.745742 -0.207945 -0.009027 0.303933 -1.594301 0.000056
2 -0.398410 2.958076 -0.034821 -0.601820 1.498450 0.354591 0.023767
2 0.069683 3.029349 -0.083200 -0.277267 0.090233 0.239476 0.000038
2 0.224181 0.520288 -0.076147 0.294891 -0.463237 0.713202 0.000129
2 0.098215 1.073238 -0.038030 1.089783 -0.253519 0.983548 0.000419
1 -0.466331 2.151139 -0.061275 -0.411407 -0.313915 0.705395 -0.005681
2 0.366079 1.804592 -0.085082 -0.997023 -0.038223 0.082612 0.000165
2 -0.011327 0.773782 2.650101 1.372233 -0.392779 1.848566 0.569516
2 -0.134231 2.002476 2.026171 1.339099 1.012927 1.022178 0.013428
2 0.002069 2.137563 0.986587 0.435934 -0.353861 -0.155318 0.001840
1 -0.333762 2.932155 0.223047 -0.003695 0.312638 -1.661301 -0.001070
2 -0.315178 2.457302 1.343299 -0.989579 -0.682207 -1.262744 0.001307
1 -0.004292 1.853144 2.081763 -0.032279 0.017678 -0.594661 -0.014066
2 -0.657748 1.441798 0.707281 -0.331775 -0.832278 0.096573 0.000583
1 -0.381346 2.941132 2.684002 -0.974174 1.048671 0.944358 -0.002409
2 0.080436 1.631413 1.643069 0.663374 -0.884123 -0.164828 0.029531
2 0.078855 2.535230 1.538829 -0.175996 -0.352735 -0.264942 0.003079
2 -0.178865 1.197230 1.869335 0.051313 -0.260351 0.013664 0.015389
2 0.277818 1.706030 2.461333 -0.199351 0.770054 0.132047 0.001318
2 -0.620062 1.671854 2.835514 -1.144562 -2.237522 0.600804 0.000499
2 0.148117 1.719609 1.541378 -0.108651 -0.770051 0.347482 0.206451
2 0.235783 1.714021 1.017502 -0.030375 0.663963 0.304800 0.000051
2 -0.744989 1.948945 2.239364 0.155364 0.305816 1.166433 0.034606
2 -0.192579 2.357737 2.392855 -0.616059 0.016136 0.845547 0.142894
2 0.073711 2.260173 1.819492 -0.919289 0.013285 1.779914 0.000068
1 -0.508766 2.000283 2.118857 0.670066 -0.026230 -0.770789 -0.048522
2 -0.396820 1.974826 2.286011 0.201574 0.122625 0.147709 0.001601
2 -0.045640 2.827717 2.715854 -0.703588 0.736301 -0.180311 0.000054
2 -0.725107 2.358591 1.882124 -0.433822 0.336690 0.005362 0.000088
2 0.384921 0.575391 1.359243 0.527332 -0.765367 0.615528 0.000126
2 0.248609 2.048479 2.310109 0.384448 -0.011284 -0.222579 0.001086
2 0.044043 2.127953 2.034886 1.083449 0.173159 -0.122616 0.009139
2 0.370755 2.867152 1.126661 0.150767 0.848762 0.692681 0.000016
2 -0.531020 2.412267 0.529778 -0.036432 1.300209 -0.982122 0.000125
2 -0.680054 2.515301 1.076820 -0.147592 0.157371 -0.364298 0.160394
1 -0.726289 2.001033 2.078566 -0.445777 0.675247 1.123637 -0.028635
2 -0.108547 1.836046 1.127066 -0.746966 0.585550 -0.451030 0.042309
2 0.020865 1.963693 1.117865 1.087746 0.557534 0.598440 0.895125
1 0.060948 0.865482 2.670738 -0.373159 0.362087 -0.247388 0.537058
2 -0.562744 0.856981 1.501145 -0.498356 -1.493282 0.249269 0.000198
2 -0.065479 0.843102 0.789884 0.510927 -0.251695 0.310531 0.000382
2 0.273462 1.010186 0.854203 1.408460 0.049458 -0.821832 0.000918
2 -0.687716 2.598145 1.570234 -1.088253 -0.769150 1.266895 0.000250
2 -0.095710 0.671099 2.595317 -0.266135 -0.064561 -0.520819 0.051464
2 0.146605 2.314595 0.494055 0.640337 0.131564 -0.205800 0.004419
2 -0.604013 0.523240 1.479935 0.237492 -0.329263 0.255291 0.000037
2 -0.794099 1.552568 1.397842 -0.278032 -1.476475 -0.474603 0.000792
2 -0.340086 2.059564 2.934898 -0.705728 -0.630000 0.805754 0.006484
2 -0.294470 2.105198 2.665597 0.749334 -0.225783 0.001397 0.003667
1 -0.145896 2.406782 1.671540 0.841874 0.267942 -0.491685 -0.009456
2 -0.711133 1.878342 0.503360 -0.167649 -0.310490 -0.172495 0.000310
2 0.066028 1.012400 0.836009 -0.304835 -0.975875 -0.340409 0.011747
2 -0.516263 1.436271 1.585479 0.657704 1.519658 1.787857 0.056079
2 -0.110100 2.142961 1.356825 0.040414 -0.091362 0.121766 0.004821
2 -0.043909 2.672857 1.513585 -0.093233 -0.391197 0.115857 0.041025
2 -0.205033 1.501990 2.793230 -0.439954 -0.426837 1.729093 0.001588
2 -0.634797 1.492308 1.724448 0.988521 0.294276 1.784636 0.001771
2 -0.829982 1.161304 2.194718 -1.184258 -0.870216 0.111922 0.000322
2 0.187668 0.484346 1.228260 0.015188 -0.634518 0.225028 0.000695
2 -0.050705 2.263241 2.397262 1.308060 -0.414079 -1.230718 0.042418
2 0.075978 0.738071 1.154155 0.942960 -1.017854 -1.349006 0.016321
2 0.025063 0.984605 0.400942 -0.598862 -0.256009 -1.419923 0.000290
2 -0.050592 1.851616 1.546083 -0.830059 0.814293 -1.292177 0.000464
1 -0.702381 0.566505 0.998317 -0.935506 -0.094927 0.116760 -0.004123
2 -0.509095 0.898697 2.041289 -1.399374 0.032650 0.000929 0.038324
2 -0.565479 3.020061 1.556859 -0.285199 1.417955 -0.390058 0.050106
1 -0.411264 1.228115 2.074693 -0.531587 0.547958 -0.893633 0.044258
2 0.259181 1.417592 1.829752 -0.062975 -1.028140 -1.313969 0.000208
2 -0.769116 1.854815 1.516776 -2.056016 -0.897291 2.231069 0.000086
2 0.304850 0.787596 0.252218 0.987823 -1.403015 -1.704055 0.010400
2 0.063865 2.295864 0.648994 -0.456873 0.314519 -0.984760 0.006314
2 0.203026 1.983487 1.771579 0.007566 0.048469 -0.915717 0.000190
2 -0.610680 1.416173 1.365659 0.268317 0.283276 0.848669 0.000304
2 -0.240872 2.062918 1.740148 -0.466059 0.421796 0.973537 0.000193
2 -0.566515 2.649472 0.376696 -0.087684 -0.470183 -0.409915 0.212587
2 0.330407 1.233588 1.715787 0.298914 -0.744030 0.568465 0.000984
1 -0.298649 2.614681 1.777279 -0.637206 -1.564791 0.261247 0.029511
1 -0.263268 1.934518 2.096518 0.231607 -1.204973 -0.604175 -0.291290
2 -0.804197 2.948719 0.648764 -1.174659 0.287698 0.246423 0.000011
2 -0.043119 2.550920 0.481972 0.285179 1.678956 0.088068 0.001203
2 0.277782 1.206005 0.749759 0.736542 -0.699981 0.386095 0.000303
2 -0.308499 0.746599 1.621898 0.690303 -0.852146 1.431415 0.000028
2 -0.585209 2.692673 1.886939 -0.045081 0.113860 -0.941546 0.000082
2 -0.601826 1.389180 2.041288 -0.002078 1.258222 0.892024 0.000186
2 -0.352836 2.766245 1.500881 0.252863 -0.155305 0.877596 0.000105
2 -0.646614 2.241628 2.091338 -0.563022 -0.554502 0.582655 0.000389
2 -0.699589 2.539567 2.747625 -0.236964 -0.298953 -0.072861 0.220415
2 0.055777 1.018141 2.640270 -0.244511 0.107567 -0.591044 0.019681
2 -0.500705 1.174881 1.624855 -1.220624 0.235515 0.276795 0.181334
2 -0.299836 1.147015 1.998171 -0.114386 -0.061378 1.042479 0.020230
1 -0.724127 2.093982 2.364260 -0.091130 1.178003 0.835117 0.008348
2 -0.015208 1.796532 1.020580 0.029644 -0.854823 0.304513 0.040486
2 0.161514 1.834184 1.600622 0.398437 0.539277 -1.092884 0.179020
2 -0.293051 3.024301 1.979350 -0.840454 2.042305 0.685079 0.000036
2 -0.361739 2.040709 3.103893 0.748756 1.181786 0.395581 0.013064
2 0.075988 2.195585 2.438046 -0.267001 0.234927 -0.163728 0.032673
2 -0.223105 2.310280 2.110948 0.815549 0.875715 -0.753310 0.000030
2 -0.171204 0.534338 0.823954 1.057643 0.301137 -0.147515 0.034270
2 0.240762 1.960291 2.630648 0.183960 0.565674 -0.838309 0.001477
2 -0.512548 1.776041 0.363507 -0.457431 0.296847 -0.532773 0.024586
2 -0.752295 0.646095 2.988942 -0.168323 -1.000324 0.591055 0.000455
2 0.197150 2.699047 2.077217 0.796904 1.116786 -0.547649 0.057915
2 -0.091672 1.621334 2.161985 0.275088 0.550111 0.518724 0.005603
2 -0.253701 2.841420 2.318826 0.054472 -0.100174 0.627284 0.001710
2 -0.120510 1.832512 2.259977 -0.029886 0.364088 -0.876430 0.000735
2 0.105892 2.055502 2.171624 0.178847 1.248982 -0.300763 0.009859
2 0.179317 1.699709 2.039926 -1.136607 -0.039098 -1.405275 0.000105
2 0.239996 0.829657 1.362992 1.704438 -1.668634 1.552553 0.000058
2 0.011012 0.591626 1.398246 0.426341 -1.478503 -0.737322 0.014181
2 -0.468241 1.991425 1.300074 -1.295968 0.405640 0.072031 0.078749
1 -0.175412 1.004229 1.631028 0.530175 0.133518 -0.059836 0.006241
2 -0.364618 1.364938 2.041619 0.513601 -0.974047 0.460969 0.035680
2 -0.209968 2.657723 2.272837 0.373801 1.197255 -1.044967 0.001395
2 -0.057645 1.136517 2.034342 0.125673 1.155017 -0.190709 0.074718
2 -0.194915 1.535345 1.342658 0.053227 1.384971 0.370304 0.000012
2 -0.386660 1.220161 1.666042 -1.804714 -0.475800 -0.158376 0.333600
1 -0.427284 0.785396 2.545820 -0.002837 -0.088469 0.596739 -0.951905
1 -0.324644 0.825635 2.505585 -0.075245 0.233749 1.524587 -0.947781
2 -0.236395 1.101000 1.751478 -0.309000 -0.123860 -0.749883 0.023756
2 0.181414 0.828800 1.078790 0.153168 -1.217676 0.197642 0.016314
2 -0.070011 2.439836 2.433237 1.648935 -0.220087 -0.222421 0.027768
2 -0.572198 2.161681 0.539799 -1.138332 0.597566 -1.068262 0.000066
2 -0.108661 2.080101 0.838085 -0.704909 -1.454812 -0.452270 0.001667
1 0.339591 2.776120 2.666750 1.030653 0.896173 -0.147949 -0.013432
1 -0.676193 0.973793 1.338808 0.039326 -0.325713 2.287201 -0.006607
2 0.077163 0.541134 0.732225 -0.391796 -0.451016 -1.016885 0.005260
1 -0.295465 1.791816 2.049087 0.018548 0.078848 -1.365787 -0.289846
2 -0.048250 1.967505 2.605712 0.626637 0.391478 -0.970386 0.077225
1 -0.287968 0.502992 2.968525 0.200967 -0.211522 -0.200710 0.000869
2 -0.370046 2.310457 0.958040 -0.465902 0.676425 0.622277 0.001638
1 -0.308484 2.522785 0.409400 -0.875768 0.616011 -0.165381 0.060047
2 -0.293729 2.392098 2.474954 1.330389 -0.026590 1.014013 0.235905
2 -0.377442 1.938888 0.290742 0.670839 -0.190076 -1.264900 0.023767
2 0.142700 3.119007 2.616001 1.472202 0.861621 -0.144115 0.173046
2 -0.360524 2.213241 1.866303 -0.193079 -1.136110 0.297092 0.000200
2 -0.498188 1.368509 2.816130 -0.567025 1.178851 -0.226842 0.000222
2 -0.224466 0.797133 1.142139 -0.805694 -0.229615 -0.460085 0.000022
2 -0.449436 0.942594 0.919251 0.077194 -0.114179 -0.229445 0.000168
2 -0.263039 1.905810 0.178521 -0.951811 0.760323 -1.165140 0.010872
2 0.036929 1.093919 2.127504 -0.393868 -0.154336 0.161961 0.091897
2 -0.676280 2.362060 0.763597 -0.654254 -0.319595 0.500718 0.000886
2 0.298051 2.626361 0.583864 0.891704 1.819599 0.248461 0.001027
2 -0.638759 1.523691 0.343561 0.226980 0.581956 0.179503 0.003382
2 -0.585146 1.457393 0.909785 0.329380 0.186931 0.412500 0.147455
2 -0.674086 1.902377 2.588578 -0.341763 -1.765545 1.249186 0.000052
2 0.268773 0.767759 2.417543 0.481122 -0.092469 0.959881 0.000236
2 -0.147444 1.398343 2.410050 0.083966 1.597076 -0.480707 0.000960
2 0.278765 1.793626 0.730106 0.013235 -1.076276 1.475103 0.000541
2 -0.044960 1.488729 2.263553 0.614513 0.207986 -0.998165 0.006357
2 -0.164836 2.280783 1.263521 -0.629747 0.173879 -0.179221 0.004872
2 0.183949 1.141936 2.154937 -0.674768 0.113730 -1.629267 0.024871
1 0.106584 2.112927 0.631932 0.002240 1.036584 -0.506496 -0.000006
2 0.083618 2.781107 1.566163 -0.322243 -0.146757 0.882385 0.022784
2 -0.594600 1.577916 0.962005 -0.014341 1.582148 0.792755 0.147061
2 -0.626294 2.986490 0.913618 -1.027308 0.268819 -0.133816 0.033329
2 -0.550404 2.696703 0.494251 -1.221765 -0.561536 -0.810955 0.212542
2 -0.602014 3.023384 1.882753 0.454789 0.681949 -2.352062 0.000012
2 -0.137667 1.146477 1.315481 -0.548245 1.075448 0.025089 0.000003
2 -0.121287 2.806092 0.830669 -0.212214 0.901538 1.148391 0.000089
2 -0.319051 2.001705 0.819590 0.947117 -1.760279 -0.728640 0.000238
2 -0.375493 1.209522 0.856612 -0.044113 -0.562047 1.219388 0.000047
2 -0.670557 2.158400 2.533146 -1.135664 -0.551002 -0.341826 0.002041
2 -0.526535 2.891243 0.970208 0.041989 0.659387 -1.237576 0.033219
2 -0.591486 2.274786 1.633358 0.102896 -0.533098 -0.673545 0.000014
2 -0.566615 2.089690 2.252869 -1.832214 -0.360837 -0.110134 0.009029
1 -0.603562 1.034673 1.069870 0.536664 -0.112855 0.191645 -0.002693
2 -0.521587 1.152302 2.885504 0.531571 0.121531 0.525010 0.000201
2 -0.706965 2.473550 2.268657 1.136148 0.353847 -0.014240 0.018167
2 0.005654 1.197881 2.940798 -0.064960 1.342705 -0.397831 0.000188
1 -0.558094 3.030325 1.411398 -1.424689 1.728028 -0.832956 0.048157
1 -0.374617 1.215878 1.796740 0.817791 0.372209 0.615052 0.144655
1 -0.232347 2.545847 2.836751 -0.323498 0.936168 -0.197196 -0.244840
2 -0.599220 0.585363 2.839085 0.071311 -0.182262 -0.559231 0.000406
2 -0.765469 1.112885 1.188111 -0.343640 -0.763262 0.024047 0.005856
2 -0.408450 1.720286 1.688209 0.076689 -0.337834 -0.375548 0.000086
2 -0.516334 2.595317 2.292943 0.441817 -0.326405 -1.673091 0.000287
2 -0.125734 2.519516 1.476402 0.252932 -0.040441 -0.675668 0.004797
2 -0.326873 0.699299 2.938117 1.070870 -0.277378 0.336415 0.000863
2 -0.595049 1.133223 1.216896 0.679510 0.661540 -0.407141 0.009760
2 0.345175 2.791823 1.996511 2.067770 -0.789281 0.892091 0.013417
2 0.137976 2.664571 2.903765 0.638413 -0.893427 0.342515 0.000046
2 0.295678 1.178271 1.248462 -0.281757 -0.168354 -2.143146 0.000215
2 -0.732075 3.025906 1.320642 -1.288132 -1.493688 0.344864 0.002336
2 -0.434705 2.599645 1.275365 -1.974353 0.060740 -0.632089 0.001214
2 -0.637876 2.601662 2.655178 -0.772220 1.291951 -0.622351 0.220407
2 -0.565977 0.394723 0.082082 -1.149572 0.112692 -0.943289 0.000443
2 0.041732 0.633508 0.555622 0.350909 0.803198 0.052090 0.172486
1 -0.821809 0.584355 0.519113 -2.180062 0.248182 -0.202965 -0.008984
2 -0.259273 0.496298 1.233502 -0.009080 0.697704 -0.845774 0.001229
2 -0.407677 1.302291 1.106502 0.644747 1.738201 0.150724 0.000060
2 -0.363546 0.466439 2.373884 0.113444 -0.090739 -0.623880 0.007303
1 -0.154950 0.478940 1.441696 0.348840 0.068439 -0.051332 -0.091552
2 -0.230998 0.785649 1.976724 -0.930984 0.682359 1.135718 0.000150
2 -0.432389 0.857906 1.879277 0.326554 0.713209 -0.289353 0.002941
2 -0.520324 0.745628 1.157448 -0.540896 0.717027 -1.187750 0.000029
2 0.127986 0.460594 0.883686 -0.178312 0.011655 -1.106554 0.003912
2 -0.254407 0.498077 2.499277 0.654291 0.467481 -1.020529 0.009190
2 -0.419204 0.545745 0.640842 -0.112997 1.327909 -1.270589 0.000288
2 -0.420104 2.406075 2.515951 0.588491 -0.307514 0.002040 0.123978
2 -0.561332 0.761041 2.058202 -0.985395 1.141586 0.217252 0.035747
2 0.274796 2.562352 1.713515 -0.203805 1.858721 0.488373 0.003335
2 0.067868 2.018770 1.205055 -0.596606 1.186348 -0.951015 0.891001
2 0.319361 2.429355 2.625829 0.428921 -2.314134 0.610144 0.000230
2 0.046631 0.605294 2.971543 -0.051007 -0.314060 -0.470729 0.000288
1 -0.155013 1.936275 2.688987 -0.153145 0.684667 -1.096915 0.076203
2 -0.606118 0.605337 0.142479 0.043329 0.851305 -1.603300 0.000279
2 0.041920 0.433987 1.409212 -0.230414 0.240100 -0.140233 0.029213
2 -0.084253 1.020280 0.099153 -0.528724 -0.283809 -0.900903 0.000593
2 -0.674850 1.701048 0.269181 -0.694016 1.489553 0.095382 0.002396
2 -0.723647 1.246415 0.233050 -0.725402 0.512755 -0.059785 0.000320
2 0.002818 1.146036 0.248506 -1.190524 -0.450552 -0.141420 0.002826
2 -0.670697 2.169212 0.124034 -1.466151 0.725364 -0.340368 0.002697
1 0.383436 3.008471 0.507132 0.283997 1.408674 0.277754 -0.010417
1 -0.522375 0.971517 0.343336 -1.413946 0.979656 0.511338 -0.049916
1 -0.049679 0.541931 0.568212 0.151421 -0.600444 1.537688 0.172287
2 -0.524077 0.742350 0.634342 -0.407548 -0.466680 1.021562 0.000287
2 -0.013023 1.762908 0.272934 -0.915036 -1.056256 0.313953 0.000024
2 -0.714929 1.494909 0.174412 -0.439397 0.434934 -1.138264 0.002328
2 0.006117 1.825053 0.715737 -0.155107 -1.690872 1.199919 0.000598
1 -0.556121 2.622282 1.059793 -0.404406 0.964559 2.449004 0.010779
2 0.074995 1.023202 0.672925 -0.762037 -0.908583 1.127253 0.010924
2 0.251169 1.930200 0.568800 -0.258132 0.171297 -0.170827 0.001278
2 -0.212281 2.626284 0.414850 2.199023 0.610739 0.536662 0.063738
2 -0.702582 1.931597 2.973657 -0.963910 0.859510 -0.531108 0.000015
1 -0.015186 0.436015 1.557772 -1.532118 0.044602 -0.020498 -0.080017
2 0.106248 1.788672 0.535109 -1.502236 -1.136512 0.574246 0.001320
2 0.168511 3.071130 2.040277 -0.851290 1.032942 -0.824576 0.005723
2 0.328932 2.645167 2.068189 -0.272118 -0.260693 -0.192259 0.071007
1 -0.629781 0.760316 2.341754 0.550087 -0.051094 0.403787 -0.008988
1 -0.581194 1.090435 0.511572 0.597345 -1.143064 -0.570306 -0.042581
2 -0.796069 2.539473 1.261231 0.157763 0.528561 -0.694406 0.785529
1 -0.590405 2.838883 2.299642 0.587328 -0.143470 -1.103823 0.000422
2 -0.406686 1.519081 1.545283 1.294049 -1.603938 -0.864406 0.054317
2 -0.473589 2.009486 1.437513 1.074062 -0.109238 -0.365806 0.078751
2 -0.543821 2.272149 0.886996 -0.655180 0.699522 0.034813 0.002500
1 -0.312144 2.283685 2.686633 1.698144 -0.251227 -0.314003 -0.021682
1 -0.092932 2.783200 1.603224 0.499007 -0.933244 -0.459155 0.024893
2 0.329809 0.544708 0.365202 0.143183 0.301951 0.632649 0.000970
2 0.231459 2.129837 1.111847 -0.786586 0.024033 -0.146330 0.000430
2 0.326239 1.783719 2.639240 -0.350555 1.995186 0.654180 0.002263
1 -0.183188 2.211604 0.461932 2.588204 -0.002011 0.655907 -0.004771
1 -0.754087 2.963058 2.689151 0.251231 -0.466999 0.770377 -0.009716
2 -0.563589 2.859508 1.609163 0.946588 0.078990 -1.175380 0.007554
1 -0.536605 1.911687 0.295855 1.067477 0.658764 -0.265389 0.027390
2 -0.766644 2.747175 0.208475 0.153889 -1.111148 -0.035408 0.000954
2 0.231554 2.836236 2.308809 -1.293137 -0.621609 -0.085542 0.000047
2 0.114879 0.622365 1.893585 -1.290930 0.095238 0.517107 0.000912
2 -0.510320 2.919102 1.305294 1.311781 -0.833044 -0.488532 0.013341
2 -0.097603 0.463301 0.934042 0.716554 0.405471 0.847719 0.063057
2 -0.330953 0.571280 0.919707 -0.874460 1.245326 -0.660639 0.001984
1 -0.008267 3.079206 1.763491 -0.879387 -0.148766 -0.562639 -1.816738
2 -0.473311 2.434973 0.223761 -0.925710 0.529252 0.204668 0.000140
2 -0.661172 3.005458 2.459709 -1.071067 -0.569276 -0.248598 0.001766
2 -0.182631 2.911948 2.513524 -0.658838 -1.013784 1.060932 0.000412
2 -0.787441 0.598500 1.880378 0.102621 -0.766073 0.175606 0.000391
2 -0.336091 2.703006 1.887630 -0.394739 -1.905293 1.350546 0.041948
2 -0.072597 0.883209 2.968145 0.009584 -1.164696 -0.566746 0.000044
1 -0.220694 1.310653 2.800029 1.075489 0.206528 -1.730049 0.001612
1 0.236145 1.106396 0.199315 -0.446243 -0.751964 0.563411 0.000488
2 -0.423394 0.751436 0.373138 -0.446686 -0.202635 1.205566 0.000119
2 0.067385 2.077255 0.143557 -0.172821 1.109117 -0.168533 0.000142
1 -0.739954 0.802444 0.350564 0.381831 -0.501276 -0.354977 -0.017817
2 -0.768876 2.725934 2.205839 0.264492 -0.405195 -1.135745 0.000998
2 -0.770742 1.807195 1.234198 0.322041 -0.184531 0.129524 0.116569
2 0.157406 2.695303 1.678756 -1.545045 0.902911 1.490335 0.018176
2 0.285584 0.906750 1.842494 -0.855857 0.208805 -0.534547 0.003805
2 0.350065 0.607783 1.644575 -0.416644 0.458747 0.524256 0.001471
2 -0.001414 3.010326 0.764827 1.282684 -0.504637 -1.131872 0.001194
2 0.413774 1.698851 2.289185 0.253732 0.563396 0.221657 0.059212
2 0.179753 0.780208 2.939625 1.556526 -0.511478 -1.153779 0.000316
2 0.286053 2.393597 3.096639 -0.966675 1.827088 0.197441 0.063120
2 -0.556394 0.439643 0.912671 0.685944 1.006999 -0.358139 0.000558
2 -0.236226 0.411925 1.614121 -0.051301 0.526850 -0.222842 0.001076
2 0.239416 3.050840 0.692751 1.052702 -0.555854 -1.369610 0.000204
1 -0.310565 2.418420 2.888013 -0.718641 2.053083 -1.904302 -0.259727
2 0.355090 0.685729 2.088236 -0.501511 -2.374760 -0.365684 0.001469
1 0.299083 1.590620 3.059401 -0.877488 -0.329377 1.052186 -0.001240
2 -0.783993 1.538094 2.852090 0.303914 0.662628 0.454592 0.000616
2 -0.768397 1.722817 2.003503 0.531392 -0.818927 0.092548 0.026638
1 -0.749410 1.894080 0.968147 0.522540 0.045027 -0.968685 -0.002407
2 0.241925 1.892291 1.433946 -1.628284 0.644548 -0.464762 0.001924
2 -0.699147 2.600148 1.175436 1.681927 1.276061 -0.795009 0.207415
2 0.299820 1.121267 2.276906 -0.694000 0.152434 1.905065 0.007323
2 -0.382601 1.834302 2.952969 1.264962 0.275696 -1.777877 0.000282
2 0.258467 0.756941 1.935892 -1.782001 -0.057412 0.027239 0.006115
2 0.324661 0.872264 0.524772 -1.016277 0.552194 0.783980 0.000428
2 0.335311 2.469831 2.093844 -1.121490 0.201125 0.433802 0.005440
2 -0.100661 2.965103 1.091641 -0.744626 -2.035371 0.172649 0.000019
2 -0.165548 1.816664 3.095977 1.650974 -0.681274 -0.349553 0.000053
2 -0.603758 1.109806 0.103311 -0.602353 -0.812488 -0.449771 0.000278
1 -0.764805 2.008545 0.164723 0.213717 0.559664 0.407685 0.019669
2 0.308622 2.189832 0.120283 -0.547834 0.298785 0.449354 0.017235
2 0.295152 1.913193 0.233463 1.645881 0.508251 1.554146 0.043744
2 -0.386688 1.525169 0.137079 -0.888952 -0.032452 0.271516 0.145612
2 0.194561 1.880206 0.054361 0.221934 -1.226537 0.040443 0.000895
2 0.102548 1.276641 0.156652 -0.172896 0.070125 0.481976 0.002341
2 -0.620173 2.899752 0.164924 -0.422595 -0.144705 0.663835 0.000447
2 0.325363 2.048169 0.187142 -0.390279 1.473767 0.822609 0.060353
2 -0.694268 2.377178 0.128872 1.021031 -0.820545 0.954980 0.001251
1 0.363364 1.486042 1.187757 -0.870427 1.228070 1.070247 0.000010
2 0.354416 2.018431 0.896984 -1.506272 -0.978043 -1.063056 0.000676
2 0.400870 3.058575 2.598293 -0.337174 -1.004168 0.357035 0.047024
2 -0.842910 1.098298 1.815706 -0.437533 0.587781 0.249358 0.000437
2 -0.860339 0.827063 1.607372 -1.090094 -0.802725 -0.017547 0.001466
2 -0.851430 1.486008 1.593424 -1.265412 0.627181 -1.401695 0.000520
2 -0.842895 1.323649 0.634722 -0.367161 0.727987 -0.767815 0.007506
1 -0.790361 0.397537 1.962476 0.357511 0.925252 -0.001874 -0.000178
1 -0.790221 0.467428 2.728852 1.646491 0.600132 -0.668436 -0.200487
2 -0.847422 1.054236 0.859696 -0.249335 0.426907 0.391049 0.004641
2 -0.825101 1.721627 1.862165 -0.399903 0.423210 -1.190335 0.025872
1 -0.818728 2.311690 1.101258 0.043650 -0.751455 0.124682 -0.029087
2 -0.794750 2.091408 2.217316 1.297299 1.180112 -1.206493 0.040545
2 -0.822049 2.160292 2.792962 0.932688 -0.260722 0.168107 0.000013
2 -0.800344 2.466371 2.142616 1.645772 -1.027848 0.207145 0.017978
2 -0.754509 2.792364 2.399469 1.910306 -1.159403 0.373797 0.001961
2 -0.769368 1.655483 2.195300 1.871200 -0.846480 -1.470822 0.001602
2 -0.823728 1.935679 0.280714 0.914526 -0.566257 0.256126 0.033184
1 -0.848558 3.039477 1.035676 0.005629 -1.242642 -0.535221 -0.004720
2 -0.846242 2.686672 2.945337 -0.147700 0.856615 0.498861 0.000169
1 -0.804105 3.086104 2.913882 0.249453 -0.546575 -0.045397 -0.493489
1 0.402131 3.120950 1.727132 1.471927 0.982387 0.031694 -5.347497
2 -0.843696 1.053257 2.615926 0.597138 0.194319 -0.657836 0.001394
2 -0.849722 1.792860 2.322467 0.241357 -0.727771 -0.895393 0.001506
2 -0.413967 1.418574 0.064525 0.036145 0.494167 1.598287 0.145623
2 -0.097658 2.909905 3.101694 -1.007902 -1.314200 -1.127465 0.000059
2 0.396998 0.733439 0.377088 -1.221702 0.460778 1.402266 0.011951
2 0.394055 2.604235 2.348748 -1.164348 0.371299 0.127800 0.006227
2 0.397317 2.668896 0.416431 -1.208803 0.539827 -0.344335 0.003741
2 -0.781364 3.116457 2.622285 0.777193 -0.580649 0.920544 0.007762
1 -0.848772 0.460334 1.272674 1.532066 0.750496 0.249011 0.241821
2 1.962540 -2.732617 -0.340445 0.216054 -0.518201 -1.239456 0.004987
2 0.434985 -3.100110 0.084283 -0.889643 -0.097377 -0.134782 0.000459
1 0.468823 -2.602723 1.366764 -0.811055 1.238666 -2.346679 -11.397751
2 1.503319 -2.788084 -1.248987 0.185682 0.285916 -0.120229 0.000549
1 0.586970 -2.475281 1.227794 -0.385332 0.569030 0.115112 -7.734218
2 1.462988 -2.215378 0.663824 1.642167 0.911454 0.014778 0.000914
1 0.645221 -2.624188 1.252789 -0.970742 1.196838 1.105048 -4.881300
2 0.879086 -2.840637 -1.579332 -0.283739 1.010785 0.486048 0.044128
1 0.554281 -2.340873 1.522259 1.628928 0.865165 1.247386 -11.419769
1 0.686166 -2.539288 1.364258 0.245613 -1.823886 0.324837 -6.679239
1 0.652315 -2.232566 1.383244 -0.848169 -0.240100 -0.713339 -11.158082
1 0.806822 -2.615935 1.389299 1.027769 0.221696 -1.015694 -4.521114
1 0.604451 -2.588428 1.366741 0.072945 0.022752 0.105650 -6.861793
2 1.885202 -2.364027 0.116483 0.037492 0.730470 -0.085758 0.000036
1 0.472265 -2.487541 1.409921 0.137757 -0.610994 0.440766 -11.873577
2 2.102693 -2.647033 0.065856 0.064327 -0.389592 -1.363849 0.001273
2 0.719722 -2.227938 -1.012604 -0.558765 0.136227 -0.813354 0.017138
2 1.487882 -2.509485 -1.166072 -0.609934 0.779403 0.310466 0.000092
1 1.854755 -2.686672 -0.894272 0.671973 -0.338928 0.536775 -0.001266
1 0.478052 -2.428233 1.317097 -0.446910 0.940269 -0.934862 -10.461297
1 1.431278 -2.403153 0.731202 -0.231553 0.116630 -0.485764 0.011057
1 0.422263 -2.392672 1.431205 0.809064 0.725810 0.545060 -12.257442
2 1.291878 -2.281754 -1.678213 -0.217478 -0.310743 -1.057714 0.001921
2 1.617341 -2.341196 0.247879 0.359256 0.641546 -0.382983 0.057269
2 0.602790 -2.359295 -0.557909 0.178619 0.480846 -0.935312 0.002395
2 1.725891 -2.602383 0.501900 0.054020 0.266705 0.396649 0.000676
1 0.456597 -2.245607 -0.746611 -1.240242 1.369265 0.538703 -0.281797
2 1.198648 -2.417949 0.506313 -0.311938 0.306342 0.694878 0.006008
1 0.443116 -2.508977 1.214585 0.762907 -0.565894 -2.291934 -11.240882
2 1.470092 -2.291636 1.087284 0.239314 0.432892 -0.499999 0.000610
1 0.551843 -2.575052 1.270439 -0.572449 -2.070012 -0.316762 -9.109130
2 1.343628 -2.396685 -0.901355 0.411855 0.102963 1.020480 0.000122
2 1.705385 -2.928506 -0.955407 -0.177258 -0.106482 -1.773943 0.002301
2 1.067439 -2.257307 -2.514426 0.270630 -0.076056 0.288443 0.063121
2 1.108276 -2.448840 -0.375844 0.779489 0.690948 0.853846 0.000015
1 0.806188 -2.666412 1.081166 -0.803230 -0.082157 0.017261 -0.228960
2 1.175075 -2.660713 0.800237 1.034481 -0.773145 -0.162442 0.001958
2 0.899794 -2.579001 -1.380383 0.773232 -0.287135 -0.388799 0.000131
2 1.102147 -2.563753 0.541881 0.012544 1.127078 -0.113710 0.015724
1 0.525429 -2.474042 1.122598 0.369457 -0.937882 -0.379479 -6.761284
2 1.614576 -2.420356 -2.382378 1.324976 -1.275764 -0.476055 0.000158
2 1.607335 -2.580206 -0.699732 1.236021 0.415732 -0.650738 0.000427
1 1.812586 -2.572214 1.233534 -0.355447 1.119061 0.622649 0.084752
2 0.646812 -2.211988 -0.350353 -0.370944 0.826614 0.919919 0.000072
1 1.214734 -2.627930 0.406717 0.089045 0.303105 -1.116757 -0.034137
2 0.719436 -2.346212 0.061004 0.486175 0.682947 -0.393733 0.020832
2 0.532437 -2.366482 -2.578358 -0.479977 0.010164 -1.610911 0.000117
2 1.300422 -2.871265 0.668608 0.264768 -0.295493 -0.382349 0.001127
2 0.821584 -2.386002 -0.707019 -0.335325 -0.645559 -0.387320 0.000559
2 1.496690 -3.029219 0.468232 -1.043440 -0.278745 0.065603 0.000144
2 1.528337 -2.250306 -0.032414 0.819592 0.258529 -0.002337 0.125148
2 1.425012 -2.220929 -1.377986 -0.009603 0.751411 0.765909 0.000537
2 0.599449 -2.786985 0.619204 -1.206522 -0.328542 0.601379 0.000163
2 1.817335 -2.431830 -1.572442 0.135474 0.419047 1.183697 0.055170
1 0.653212 -2.356928 1.285318 -0.109247 -0.490206 1.565738 -9.510918
1 0.554774 -3.007573 -1.585977 -0.299305 -0.283818 -0.726255 0.003937
2 1.269690 -2.671017 -1.476087 0.033857 0.501603 0.296433 0.000953
1 0.564597 -2.461505 -0.279052 -1.589455 0.224728 0.109713 -0.004619
2 1.128277 -3.001831 -1.722044 -0.037344 -0.660227 0.617151 0.000069
2 1.605703 -2.483128 0.243938 0.569859 0.239782 -0.839936 0.057326
1 0.467168 -2.317918 1.318701 -0.694585 0.969432 0.053913 -12.572005
2 1.787951 -2.909814 -2.876184 0.763659 -0.127277 0.618347 0.007315
2 1.671402 -2.429400 -0.377290 0.120729 0.390891 -0.551527 0.007935
1 0.768896 -2.417583 1.401307 0.038587 -1.331060 1.447845 -8.036654
1 0.435207 -2.205298 1.365838 1.208689 -0.336970 -0.093418 -13.493327
2 0.903710 -3.099947 0.800064 -0.544916 -1.618312 0.605131 0.001718
2 1.032268 -2.544877 -0.633370 0.008047 0.283312 -0.378474 0.000094
2 1.088265 -2.606686 -2.756605 0.487473 -0.821810 0.069149 0.000219
2 1.005612 -2.214485 -1.898368 0.940047 1.160403 0.159916 0.064380
2 1.473552 -2.684659 0.803340 -0.173919 0.049050 -0.142676 0.068526
2 1.337201 -2.655199 0.897933 -0.299653 0.263966 0.129266 0.009922
2 1.456199 -2.543948 1.063367 0.535785 0.927718 0.008833 0.000538
2 1.906701 -2.962444 -1.663530 0.779459 -0.179416 0.321472 0.532983
2 0.834081 -2.956900 -0.741153 -0.177589 0.008487 0.970210 0.000070
1 0.600095 -2.314756 -2.311610 0.161816 0.471772 -0.185656 -0.000667
2 0.725815 -3.087505 0.185398 0.125046 -0.563432 -0.702840 0.016601
2 1.874986 -2.913106 -1.362025 0.213123 -0.416607 -0.430046 0.099536
2 1.230901 -3.117547 0.938247 0.457265 -1.161510 0.010671 0.006561
2 1.583565 -2.970728 -1.182395 1.211663 0.300508 1.692775 0.000633
1 1.216314 -2.700977 -2.106311 0.437285 -0.063805 0.775395 -0.005636
2 1.400503 -2.571312 -2.308260 0.748091 0.577324 -0.424363 0.015633
2 0.477491 -2.545619 -2.384339 -1.543200 -0.515029 0.267824 0.005156
1 0.717019 -2.335282 1.374740 0.997988 -0.557209 0.431398 -11.673931
2 1.553992 -2.314744 -0.982426 0.490258 0.884976 -0.115064 0.333818
1 1.755993 -2.790670 1.297930 0.007509 -0.017512 -0.115780 -0.071198
2 1.202550 -2.225417 -2.282848 0.213405 1.186564 0.177687 0.001129
2 1.644184 -2.875989 -2.958903 -0.782025 0.088173 0.834531 0.009281
1 0.583995 -2.659520 1.461725 -0.264579 1.092164 -0.643800 -10.715095
1 0.528642 -2.685694 1.292825 -0.257742 -0.838758 -0.775532 -6.706605
1 0.506812 -2.594730 1.481757 0.202054 0.514510 0.789281 -12.054749
1 0.717472 -2.370913 1.482450 0.522711 0.245475 0.521299 -9.455437
2 1.195812 -2.545391 0.093557 0.494807 0.511626 1.558688 0.000037
1 1.226863 -2.230043 -0.018268 0.779193 0.725604 0.570711 -0.112209
1 0.532582 -2.388266 1.402927 -0.733355 0.268735 -0.083983 -11.406020
2 1.180779 -2.303158 1.162755 1.035757 0.465942 -0.961367 0.001128
2 0.633392 -2.563513 -1.375684 -0.825722 0.221011 -1.572712 0.000068
1 1.689817 -2.822599 -1.944994 1.073765 0.358568 0.793609 -0.007481
2 1.614793 -2.787025 -2.528240 -1.894393 0.113532 -1.110613 0.000047
2 2.084193 -2.626183 -3.091596 0.413100 -0.702021 -0.605020 0.017853
1 0.628473 -2.325453 1.430820 -0.157590 0.275047 -0.758424 -12.269521
2 1.440549 -2.422585 -0.593426 0.153723 0.459571 -0.579476 0.000066
2 1.634559 -2.781091 0.651146 0.552723 0.622310 -0.736597 0.002666
2 1.210244 -2.553471 1.172603 -0.591772 0.556744 -0.220879 0.000849
1 0.767196 -2.426783 -1.773411 -0.546510 -0.262268 1.828800 -0.587152
1 0.801810 -2.513599 1.445633 -0.324063 -0.103891 -0.687369 -8.886813
2 1.324151 -2.888525 -2.572154 0.993687 -0.452055 0.058671 0.000181
2 0.784302 -2.738655 0.850357 -0.965663 -0.464870 0.420933 0.018125
2 1.263448 -2.438131 -1.510481 -0.902909 -0.131866 0.527981 0.000891
2 1.224280 -2.326831 0.669235 0.240569 0.176843 -1.055608 0.002424
2 1.830999 -2.633678 -2.505729 0.101169 0.106326 -0.860191 0.000090
1 0.729542 -2.453250 1.319123 1.475642 -0.359144 -0.696253 -6.806299
2 0.950704 -2.598667 0.604415 0.738670 -0.928203 -1.502833 0.014730
1 0.787729 -2.308020 1.469945 -0.040019 0.579382 -0.745381 -9.170067
1 0.547724 -2.319403 1.231624 -0.256096 -0.482933 0.727611 -11.394025
1 1.394755 -2.380758 -2.030373 -0.489036 -0.217528 -0.928140 -0.011311
1 0.795468 -2.434388 -1.643428 -0.267851 0.634452 0.947997 -0.587149
1 1.575087 -2.942015 0.034793 0.036980 -1.024093 -1.248538 -0.996404
2 0.751564 -3.026188 -0.063149 0.311138 -0.136007 -0.163489 0.004201
1 0.466376 -2.686658 1.444083 1.487986 0.293119 0.540303 -11.718846
2 1.648922 -2.531706 -0.213005 0.113906 -0.130709 -0.204409 0.027466
2 0.922222 -2.191609 -2.009941 -0.082090 1.458786 -0.076939 0.063944
2 1.188818 -2.236410 -2.006864 -0.168420 1.116711 0.913589 0.000847
1 0.440230 -2.531806 1.095401 -1.318631 0.622503 0.253944 -4.705554
2 0.837375 -2.953252 -2.692033 0.470458 -1.062206 0.157596 0.200308
2 1.136770 -2.787316 1.228811 -0.692684 -0.854792 1.516933 0.000113
2 1.024485 -2.223580 -1.193187 -0.806954 0.515724 1.138765 0.003720
2 1.592440 -2.279111 -1.201373 0.141859 0.696259 0.399038 0.013473
2 1.346806 -2.893412 -0.716909 1.397033 0.246868 0.663366 0.000019
2 1.232114 -2.426319 1.012113 1.724095 1.385833 -0.661182 0.004885
2 1.163602 -2.982729 1.056594 -0.512574 -0.296652 0.133103 0.001677
1 0.582158 -2.487442 1.360197 -0.081300 -1.060414 2.392541 -9.861207
2 1.627047 -2.676652 0.055814 0.756207 -0.611058 0.703876 0.000835
2 1.552893 -2.582063 0.860657 -1.088406 0.746397 -0.692550 0.062152
2 1.143984 -2.715009 -1.652576 0.329775 0.477308 1.501730 0.000315
2 1.128075 -2.450498 -1.928757 0.793157 0.774455 0.531050 0.000184
1 1.792364 -2.716347 -0.377348 1.151697 0.158790 -0.111458 0.098701
2 1.560991 -2.216591 -1.056230 1.109410 0.765380 1.246826 0.346521
2 1.739040 -2.684109 0.770118 0.355351 0.140285 -1.544026 0.003502
2 1.586645 -2.544077 0.649155 0.314191 -0.610557 -0.124152 0.001838
1 0.790595 -2.683788 -0.897107 -0.985470 0.095159 -0.979787 -0.251939
2 1.421677 -2.253301 -0.112600 1.032901 1.326073 -0.174110 0.125481
2 1.753539 -2.407615 0.661532 0.429531 -0.275549 0.179258 0.000462
2 0.644156 -2.404813 0.236664 -2.206833 0.119875 0.817834 0.001378
2 1.827675 -2.489164 -0.342472 0.766529 1.050729 1.790372 0.007849
1 0.829006 -2.642055 -0.749168 -0.546113 0.348485 -0.178362 -0.243585
2 1.327141 -2.404507 0.859439 -1.939753 -0.165790 -0.673660 0.013187
2 0.679434 -2.786010 -1.820780 0.405180 0.295402 0.664092 0.000019
2 1.175968 -3.057836 -1.191654 -0.248177 0.721008 0.405465 0.000707
1 0.950198 -2.496735 0.743401 -1.576241 0.616301 0.079523 0.002807
1 2.087073 -2.960257 -0.775226 0.055780 -1.120793 -1.471609 -0.016479
2 1.420114 -2.259440 -2.795480 0.664615 -0.631139 -0.447420 0.104137
1 0.483832 -2.608810 1.180869 0.355028 0.417406 -0.051342 -6.758296
1 1.881893 -2.493349 -1.460782 -0.360102 0.816449 1.188316 0.055170
1 0.752107 -2.516583 1.241743 -1.178719 0.838596 -0.062153 -5.020635
1 1.005543 -2.741658 -1.041482 -0.196520 -0.605748 0.279501 -0.359429
1 0.520261 -2.326389 -0.889653 -0.387594 0.863395 1.947832 -0.062048
1 0.839056 -2.490936 1.299949 0.568146 0.792805 -0.892178 -4.253543
1 0.663122 -2.423681 1.405030 -0.734079 -1.474747 0.100408 -12.081488
2 0.705982 -2.501788 -1.128966 -1.656050 1.037923 0.000912 0.001469
2 1.180372 -2.719342 -2.306711 -0.184123 0.276800 -0.906986 0.000929
1 1.041708 -2.737803 0.483777 0.157646 0.682731 -0.052199 -0.035429
2 1.260627 -2.936699 -2.345753 -1.105712 -0.469057 1.599955 0.000271
2 0.906102 -2.988967 -1.055925 1.313495 0.541266 0.938843 0.006259
1 1.043349 -2.798801 -1.172518 0.637677 -1.472966 0.473570 -0.347115
2 1.712360 -2.644703 -0.292850 -0.823828 -0.575174 0.640824 0.121378
2 1.614842 -2.736947 -0.932714 1.147420 0.733293 1.671624 0.000845
2 0.469226 -2.500949 0.931464 -0.260942 -0.450589 0.236206 0.015765
2 1.625211 -2.900507 -2.250036 0.049252 0.173740 -0.401891 0.000018
1 0.624824 -2.235762 1.175989 -0.178311 0.096309 0.305211 -6.093723
1 0.450928 -3.069744 1.431213 -0.782043 -0.313347 1.066452 -4.399786
1 0.574276 -2.277555 1.339141 -0.475975 -2.093587 -0.492913 -10.378915
2 1.674065 -2.243250 1.113362 0.667696 -0.074911 0.155107 0.000575
1 0.768391 -2.632620 1.253039 -0.875388 0.427703 -0.690245 -3.172568
1 0.729276 -2.861126 -2.830827 -0.343440 -1.323004 0.728479 -0.297855
1 0.697332 -2.318141 1.172164 -0.507732 -1.034537 2.093861 -6.079626
1 0.824570 -2.311202 1.346929 -1.067647 -1.064532 0.824500 -8.775538
2 1.142001 -2.538859 -1.372867 1.338894 1.180698 -0.493389 0.001172
1 1.850686 -2.678184 1.147942 0.261110 0.068241 -0.077355 -0.482635
2 0.851096 -2.727990 -2.138741 0.132481 0.780246 -0.055466 0.002337
2 1.920989 -2.688668 -2.199603 -0.728849 0.212863 -0.140994 0.000629
2 1.341409 -2.371382 -2.341878 0.802900 -0.299845 1.956702 0.001084
1 0.919678 -2.235160 1.430375 -0.144532 -0.762879 0.580660 -10.315355
1 0.502418 -2.272878 1.421594 -0.302015 -0.615423 0.294985 -12.713807
2 1.667318 -2.727847 0.955909 0.185305 -1.035596 -0.371718 0.001697
2 1.003121 -2.398310 -2.728425 -0.148718 -0.638493 -0.032459 0.030269
2 1.834987 -2.938611 -0.257561 -0.596857 0.351927 -0.785247 0.001037
2 1.717332 -2.483098 -2.173849 0.905654 1.566307 0.180055 0.000166
1 0.478382 -2.410424 1.216709 -0.852364 -0.656521 0.746474 -9.781804
1 0.608426 -2.772039 1.460376 -0.466608 -0.583052 0.233770 -6.724394
1 0.640202 -2.231485 1.274762 0.887761 1.032623 -0.061608 -8.409079
1 0.518160 -2.247348 1.150041 -0.269784 1.864661 -1.203081 -8.664488
1 1.623740 -2.907540 -0.059030 -1.577742 0.605239 0.191264 -0.997254
2 1.678906 -2.877080 -0.774148 -1.259242 -1.929394 0.160018 0.002223
2 1.660307 -2.751263 -0.575040 -1.398039 0.656521 -0.668974 0.000593
2 0.695700 -2.625854 -2.134335 -0.377602 1.680304 0.311589 0.002335
2 0.535959 -3.061319 -1.273984 -0.362903 -0.212320 0.650172 0.005867
2 1.243921 -3.028781 -2.933792 -0.702553 -0.767659 0.575249 0.074627
2 0.607044 -2.475321 -0.831770 0.504075 1.236486 -1.563910 1.181304
1 0.637853 -2.919701 -2.947599 -1.145474 -1.389842 0.502337 -0.249513
2 0.426414 -3.016408 -2.197959 -0.354746 0.467091 -1.442289 0.039754
2 1.663559 -2.729646 0.250345 0.235018 1.327212 0.385983 0.000806
1 1.485625 -2.595169 -2.175822 -1.477096 -1.239379 -0.070468 -0.001187
2 0.548035 -2.205689 0.036183 0.170748 0.018193 0.307127 0.000332
1 0.797987 -2.360985 1.222950 -0.207169 -0.988301 1.102150 -4.488039
1 1.083739 -2.303010 0.073036 1.520276 -0.198312 2.708356 -0.139229
2 0.640770 -2.319382 -1.119327 0.858595 1.105592 1.415846 0.014538
2 0.878881 -2.883574 -1.440189 -0.007942 0.889144 -0.938244 0.044721
2 1.790055 -2.968448 1.017411 -1.342579 0.434513 -0.381103 0.002690
2 0.605318 -2.613222 0.370895 0.666336 1.133343 0.621627 0.000092
1 0.610964 -2.452076 0.025025 0.204409 -0.695749 0.013679 0.015271
2 2.001495 -2.816367 -2.342726 0.118460 0.268368 0.356595 0.046514
2 1.319175 -2.847539 -2.819981 1.112279 1.091614 0.198728 0.000287
2 0.896531 -2.910205 1.360764 0.058104 0.894560 0.675181 0.000554
2 0.883638 -2.959574 -2.572425 0.269926 0.733145 -0.942976 0.199274
2 1.689767 -2.871566 1.137401 0.523476 1.079350 0.467308 0.004525
2 0.708905 -2.990694 -1.496488 0.460191 0.482840 -0.707649 0.004406
1 0.574887 -2.369086 1.133358 0.989453 0.331518 -0.861060 -6.843043
1 0.760163 -2.227766 1.395075 0.082256 -0.724556 -0.472415 -11.652581
1 0.475586 -2.229469 1.260852 0.101862 0.210078 -0.397530 -13.044394
2 1.039216 -2.271409 -2.654257 0.526020 -0.174196 1.083109 0.210438
1 1.113820 -2.355594 1.449594 -1.034897 -0.975475 1.794466 -3.622236
1 0.747544 -2.271046 1.271740 -0.904242 -1.008724 -0.702013 -8.665081
1 0.681371 -2.446869 1.158469 -0.928330 -0.428974 0.502502 -4.364703
1 0.591630 -2.242023 1.499278 1.362756 1.244953 -0.227436 -12.131658
1 0.571597 -2.890900 -2.719149 2.646368 1.553892 1.456390 -0.094008
1 0.611293 -2.427445 -0.732023 0.188862 -0.237191 0.308852 1.094872
2 1.771916 -2.502884 1.041644 0.798777 -1.507719 0.410713 0.001015
2 0.963353 -2.288902 -2.390353 2.295114 -0.648643 0.265639 0.009874
2 2.037142 -2.732346 1.208476 -0.413739 1.447524 0.195882 0.000832
2 0.592020 -2.736169 -0.188537 0.799482 -0.619337 -1.096144 0.000064
2 1.895094 -2.732589 -2.740980 0.262467 0.333774 1.977003 0.000122
2 1.356942 -2.690608 -1.959317 0.943977 2.229170 -0.709923 0.001375
2 2.059741 -2.243060 -2.464077 -0.364119 1.245626 -0.075360 0.000013
2 1.871851 -2.608922 -3.093230 -0.282583 -0.549913 0.178029 0.007609
1 0.501968 -2.863655 1.503693 0.529875 -0.029827 0.601993 -10.368258
1 1.027161 -2.198712 1.478925 1.147359 0.618404 -0.787548 -7.384752
1 1.004363 -2.416709 1.445993 1.125177 -0.053277 -1.098931 -7.216539
2 1.802047 -2.494738 1.321898 -0.801117 0.031047 -1.507241 0.549555
2 1.639256 -2.714462 -3.056590 -0.426661 0.383920 0.256273 0.002220
1 0.889353 -2.341745 1.431364 0.151896 -1.992751 0.416876 -9.800234
2 0.706881 -3.071447 -0.428656 1.724152 -0.060159 -0.282970 0.000148
1 0.534185 -2.747549 1.381336 -0.743322 0.196753 -0.153227 -7.935359
2 1.150321 -2.994357 0.709298 0.012399 0.828028 0.299794 0.001161
2 0.791270 -2.994402 -2.335631 -0.573441 0.933444 -0.287458 0.000054
2 2.076994 -3.014878 -1.237700 0.785880 0.922203 0.298801 0.004558
2 2.079859 -2.481807 -1.942972 -0.376467 0.207091 0.258489 0.000017
1 2.104833 -2.421737 1.450674 0.300973 -1.692268 0.387956 -0.013437
1 1.956123 -2.981763 -1.446959 -0.482314 1.047241 -0.198116 0.134208
2 2.050368 -2.992926 -2.621673 -0.613170 -0.732988 -0.201991 0.060807
2 1.993191 -2.943635 -1.585049 -0.891429 -1.808065 -0.431598 0.569086
1 0.619282 -2.993208 -0.179650 1.543799 0.450805 -0.797483 0.004029
2 0.648790 -2.896054 0.410106 0.490112 1.867930 -1.128062 0.000125
2 0.748088 -2.799976 0.990129 1.146346 2.562246 -0.573122 0.024091
1 1.015675 -2.292892 1.396081 -0.167881 -0.604123 -1.157333 -5.607887
2 1.396808 -2.889090 -2.013667 -0.246102 2.089858 1.783113 0.000587
1 0.492219 -2.867606 1.390748 1.689114 -0.899844 0.147562 -7.156347
2 1.275119 -2.367019 1.511881 0.213902 -1.918931 0.306240 0.011693
2 1.261494 -2.252609 0.228956 -0.757682 -0.859596 -0.400423 0.000181
2 0.808131 -3.088256 -0.956151 0.725431 0.315292 -2.140084 0.006574
2 0.773623 -3.017333 -1.970939 -0.145243 1.123129 0.795247 0.000014
1 0.703614 -2.512114 1.484166 0.705067 0.269269 0.039310 -12.620502
1 0.594187 -2.523125 1.455546 -0.984267 -0.454080 -1.273317 -11.616561
1 0.689559 -2.607873 1.441651 -0.714504 -0.203783 -0.014179 -9.231048
1 0.704107 -2.240365 1.484799 0.321267 0.561931 0.371715 -13.350591
1 0.729222 -2.677162 1.505178 -2.150599 0.429794 -0.468010 -7.617494
2 1.609567 -2.224968 1.497553 0.000008 2.399263 -0.148394 0.140805
1 0.517161 -2.750342 1.534297 -0.331443 -1.007383 -0.509615 -9.989788
1 0.902077 -2.467786 1.468345 0.390292 1.734437 -1.662273 -7.611589
2 0.959088 -3.090150 1.452943 -0.175682 0.091558 -0.502667 0.000507
1 0.543416 -3.001284 1.490241 1.044445 -1.288780 0.779477 -5.079629
1 0.786279 -2.439462 1.521392 -1.033822 0.189825 -0.088328 -8.953421
1 0.658277 -2.838730 1.518265 0.532316 0.730671 -0.391898 -4.720754
1 0.982621 -2.318496 1.500886 0.565961 -1.124851 1.022473 -10.193332
1 1.084107 -2.500335 1.468413 0.705714 -1.016850 0.246330 -3.098973
1 0.822584 -2.215881 1.481789 -0.123191 0.942626 0.341864 -9.674306
2 1.902156 -3.028576 -0.424244 0.718397 1.114339 0.635037 0.000978
2 2.094818 -2.270570 -0.870210 0.550030 -1.216004 -0.943778 0.015977
2 1.081776 -2.236466 -2.775415 -0.019679 -0.503531 -0.860838 0.132649
2 0.435081 -2.955915 -1.182337 0.180540 -1.539194 -0.284224 0.006024
1 0.422248 -2.327219 1.212681 0.518890 -1.396953 -1.199135 -10.594301
1 0.452532 -2.339982 1.114844 -0.444301 0.654582 0.092263 -7.295143
1 0.659164 -2.598697 1.547144 1.399374 0.579955 0.339012 -12.385584
1 0.772957 -2.589393 1.531422 -0.273718 -0.300165 -0.260253 -9.622991
1 0.623913 -2.438705 1.520980 -1.293626 -0.915193 -1.320886 -11.654605
2 2.076525 -2.218887 -1.817104 0.569756 -0.629659 0.921016 0.004422
1 2.025474 -3.019305 -2.484556 -0.479974 1.605403 0.453224 0.014441
2 0.508545 -2.940084 -0.429349 1.578946 -0.425556 1.036768 0.000144
1 0.446367 -2.673268 1.543425 -0.164565 -0.053949 -0.473207 -11.380740
1 0.458174 -3.052715 1.550499 1.135614 1.650957 0.302923 -7.402112
1 0.432231 -2.493988 1.511899 0.125486 -1.182391 -1.037051 -12.064192
1 0.426336 -2.440543 1.126831 -1.041661 1.095642 0.486144 -7.373808
1 0.866628 -2.190911 1.335999 -1.145425 0.609672 1.104883 -8.035313
1 1.614719 -3.037502 -1.759463 -0.119828 1.515252 0.031092 -0.006207
2 2.060161 -2.830758 -2.474688 -1.769793 2.282337 -1.779520 0.047923
1 0.446786 -2.644622 -2.524958 1.246052 -0.458745 -0.332848 0.034241
1 0.444537 -2.781227 1.338364 0.836091 -0.966110 -0.581359 -7.304613
1 0.440828 -2.958592 1.464892 0.150242 0.528175 0.874932 -10.148459
2 0.432034 -2.667517 0.085679 0.295745 1.403893 0.221524 0.000020
2 0.453357 -2.233525 -0.957244 1.426807 -1.003790 1.438994 0.132223
2 1.274379 -2.214092 -3.109917 0.239982 -0.105768 0.507072 0.006266
2 1.902916 -2.223963 1.000582 -2.017364 -1.696751 1.153450 0.000065
1 0.423704 -2.796733 1.433799 -0.701347 -0.905343 0.899437 -8.741025
1 0.419127 -2.210834 1.488395 -0.169110 1.680544 -0.746374 -13.138651
2 1.039661 -2.399491 -3.102968 0.092203 0.746195 0.811321 0.003538
2 1.492149 -3.101631 0.909848 -0.175623 0.904489 0.651631 0.003542
1 0.676621 -2.505865 1.595964 0.440500 0.968257 -1.353855 -11.358066
1 0.666805 -2.311534 1.586155 1.564322 1.763871 1.059373 -11.082112
1 1.829906 -2.598346 1.557774 -1.121046 -0.483293 0.281058 -0.014446
2 1.916850 -2.961017 1.560464 -0.876419 -0.971730 0.632195 0.021541
1 0.565848 -2.538563 1.562426 0.943989 1.073239 -0.615771 -12.111620
1 0.922276 -2.394016 1.546946 -0.083318 0.919623 0.527443 -10.898798
1 0.623716 -2.726530 1.556640 -0.006459 0.493191 -1.164233 -9.462085
1 0.428001 -2.775112 1.569949 0.406282 -0.771586 0.375158 -9.923083
2 1.321975 -2.722724 1.585687 -0.427392 -0.001516 0.384400 0.000135
1 1.027616 -2.702530 1.537615 0.817878 0.615050 -0.073823 -1.907101
1 0.472582 -2.933912 1.578881 1.487759 -0.289091 1.223476 -9.243299
1 0.788389 -2.247608 1.570759 -0.050961 0.232874 -0.426126 -10.468237
1 0.488846 -2.265033 1.575910 0.522235 0.092086 0.987617 -12.232884
1 1.113383 -2.395085 1.577261 -1.028363 1.808515 -0.464118 -5.444412
1 0.879270 -2.289582 1.533655 -1.349029 1.496294 -0.690225 -11.830925
1 0.545476 -2.659437 1.588186 0.032062 0.792021 -0.200569 -13.181224
1 0.984809 -2.235800 1.573255 0.679178 0.470269 -1.244792 -10.204883
1 0.599528 -2.932379 1.541364 -2.029767 -1.346951 0.048952 -5.257302
1 0.923355 -2.514892 1.573975 0.192993 -1.579624 -0.785844 -8.720452
1 1.022652 -2.450645 1.561954 -0.133681 -0.348047 -0.979099 -9.066554
1 0.461663 -2.581517 1.586688 1.657909 -0.800521 0.380571 -11.913296
1 0.615823 -2.203236 1.592928 0.762262 -0.401559 0.431489 -12.111734
1 0.467376 -2.384349 1.567997 -0.242264 -0.679375 -0.209295 -11.163795
1 0.837688 -2.674891 1.544635 -0.322219 -2.012787 -2.730811 -5.453512
1 1.093389 -2.246748 1.577687 -2.211051 -0.615785 -0.877043 -6.485328
1 0.707995 -2.741797 1.603781 -1.157109 -0.643842 0.407945 -4.472644
1 0.814837 -2.361971 1.570194 -0.229745 1.013875 -0.371619 -9.665534
2 0.958986 -3.104628 -1.398507 -1.037819 1.677942 -1.086996 0.000254
1 0.414141 -2.513482 1.313531 0.028889 -0.540559 -0.622699 -10.566847
[truncated: 351,133 more chars]
