# Supplementary material for: Dataflow programming for the analysis of molecular dynamics with AViS, an analysis and visualization software application
Source: PLoS One. 2020 Apr 21;15(4):e0231714. doi: 10.1371/journal.pone.0231714 (PMC7173788; doi:10.1371/journal.pone.0231714)
Supplement: S1 File — (ZIP) [file pone.0231714.s016.zip › scr/lj/data/0000388000.ssv]

#resid posx posy posz velx vely velz attr=potential
10976
2 -1.920670 -2.717596 -2.672699 -0.193016 -0.012138 -0.624020 0.000970
2 -2.327055 -3.053066 -1.185871 -0.431128 -0.779618 -0.123656 0.000114
2 -1.505395 -2.342082 -0.675753 0.945572 -0.412691 -0.993969 0.000069
1 -1.647154 -2.185123 -2.697599 1.164957 1.358241 0.484750 -0.000461
2 -2.692344 -2.621457 -0.050505 -0.125719 0.327568 0.825425 0.000024
2 -1.407490 -2.159099 -0.945261 0.120864 -1.359041 -0.415960 0.020021
1 -1.417875 -2.664655 -1.759100 0.236045 0.321888 1.348946 -0.597062
2 -1.615625 -2.540141 -2.285608 0.007810 -0.046267 -1.697919 0.034453
2 -2.730664 -2.280779 -1.873247 -0.243925 0.160621 -0.360221 0.025792
2 -1.603883 -2.096006 -1.561853 0.352403 0.607477 -0.713122 0.000123
1 -1.441472 -2.733965 -1.121089 1.968549 -0.432963 -0.493812 -0.294996
2 -0.999910 -2.718503 -2.820590 -0.925617 -0.522586 -0.354962 0.059256
2 -2.442298 -2.023952 -1.699610 -0.129288 0.516723 0.709247 0.011687
1 -1.730744 -3.089193 -1.396162 1.389212 -0.266986 0.570688 -0.158843
2 -1.296772 -2.901980 -1.485370 -0.606471 0.281264 -0.132249 0.002045
2 -2.525011 -2.746564 -2.851099 0.271567 -0.398747 -0.363431 0.028418
2 -3.038725 -2.906216 -1.437127 0.150935 -0.689871 -0.176912 0.000046
2 -3.118791 -2.112292 -2.213822 -0.073695 0.449291 -0.305426 0.018539
2 -2.836016 -2.831617 -0.907676 -1.526585 0.315356 -0.919811 0.051581
2 -1.417941 -1.999380 -1.144622 0.069952 1.587897 -0.541145 0.000121
2 -2.410726 -2.099181 -0.622817 0.001830 0.987032 -0.482294 0.006786
2 -1.364732 -2.535144 -0.197926 0.346345 1.746560 0.027411 0.005933
2 -2.254774 -2.229448 0.097768 0.739297 -0.348690 -1.156643 0.024640
2 -2.454327 -2.323240 0.747500 0.298426 1.152592 0.978447 0.000009
2 -2.877151 -2.397399 -1.258312 -0.560055 0.140519 -0.683225 0.005964
1 -1.403789 -2.538881 -1.799734 0.054719 -0.273990 -0.859657 -0.597815
2 -1.861331 -2.513491 -0.262965 -0.893342 -0.637895 -0.552652 0.000222
2 -2.265531 -2.680664 -0.484036 0.465990 -0.399848 -0.268043 0.000895
2 -2.096079 -2.245977 -0.806850 -0.806140 0.719646 -0.581938 0.000099
2 -2.585452 -2.304874 -1.404515 -0.129281 0.340724 -0.005483 0.000843
2 -1.728342 -2.341967 -0.182982 0.195575 0.801599 -0.212746 0.000378
2 -1.738454 -2.104429 -2.523995 -0.658307 0.159609 1.950549 0.000994
2 -2.990172 -2.806896 -0.654066 1.447221 -0.269340 -0.576135 0.043484
2 -1.183668 -2.831639 -1.277532 2.076346 0.025825 0.856412 0.000157
1 -1.368222 -2.313809 -2.150360 0.831388 0.600686 -1.625043 -0.001684
2 -1.038387 -2.435324 -2.909412 0.174524 0.293056 0.178888 0.020260
1 -1.875998 -2.793705 -0.298973 0.147643 -0.077481 -0.058109 0.000680
1 -2.800486 -2.543107 -2.693415 -0.632587 0.381303 -1.580133 0.000258
2 -2.603047 -2.935061 0.314865 -1.479639 -1.352055 0.333473 0.000888
2 -1.152317 -2.064432 -1.921394 0.594477 0.486052 0.740038 0.124265
2 -2.144608 -2.372193 -1.813643 0.416651 1.403559 0.839160 0.000190
2 -2.845225 -2.805813 -0.600520 -1.198578 -1.153527 0.546787 0.021620
2 -1.772446 -2.292802 -2.137693 0.415648 1.380455 0.861081 0.001233
2 -1.775012 -2.394247 -2.718320 0.802397 -0.661780 0.220173 0.040773
1 -2.165173 -2.479380 -0.024960 -0.862070 -0.669078 0.432804 -0.144419
2 -1.656370 -2.638403 -1.554474 -0.264646 0.310262 -0.704213 0.040755
1 -2.087846 -2.858899 -1.809999 -0.948379 0.116970 0.615532 0.009911
1 -2.429649 -2.511007 -2.367999 0.273313 0.178190 -1.048303 -0.134472
1 -3.087431 -2.377153 0.561304 -0.076015 0.498572 0.843325 0.054188
1 -2.509563 -2.612132 -1.316103 -1.441970 -0.786706 0.581009 -0.010164
2 -3.005758 -2.007769 -2.258015 -1.001187 0.368007 0.786588 0.014182
2 -1.300647 -2.574877 -2.356001 -1.037026 -0.247755 -0.409758 0.015145
2 -2.329175 -2.719198 -0.256441 -0.026113 -0.358178 0.718222 0.000165
2 -2.105142 -2.006728 0.301887 0.647763 0.866171 0.327165 0.000107
2 -2.436341 -2.260701 -0.575574 -1.178736 -0.069436 -0.766557 0.013918
2 -2.734559 -2.392912 -0.726933 0.092372 -0.093128 -0.624577 0.000798
1 -2.721819 -2.041067 -1.326514 -0.481996 1.140016 0.884255 -0.146864
2 -1.675034 -2.747409 -1.218506 -0.575731 0.052390 0.446583 0.000490
2 -1.107059 -3.026666 -0.401790 0.791713 0.139854 -0.512818 0.003509
2 -1.939370 -2.493578 -1.841038 0.057731 -0.697834 -0.445360 0.000132
2 -1.906426 -2.399662 0.666839 -0.500449 -0.753492 1.427469 0.096661
2 -2.289976 -2.713620 -1.678861 -0.154826 -0.144196 1.076488 0.006566
2 -1.973369 -2.534953 -1.427648 -0.437089 -0.520936 0.773468 0.000059
1 -2.378878 -2.442899 -2.213399 -1.015942 0.122895 0.350323 -0.285378
2 -1.102456 -1.960340 -0.803613 -0.540282 0.740463 0.781227 0.000719
2 -2.807676 -2.231807 -2.551294 -0.117454 -0.094606 -0.019956 0.000167
2 -1.364804 -2.192526 -0.284184 0.170878 -0.288981 0.047597 0.007311
2 -2.090362 -2.411114 -1.220909 0.133190 -0.417198 0.797749 0.000643
2 -1.727499 -2.485775 -2.108832 1.359541 0.456128 -0.778710 0.002031
2 -2.558606 -3.097828 -1.788490 -1.302814 -1.454030 0.526788 0.002065
2 -1.113831 -1.903355 -2.479536 0.572154 0.441333 -0.130043 0.002164
2 -1.594603 -2.961232 -2.214860 -0.534967 -0.117670 -0.146755 0.000010
2 -1.558225 -1.959197 -2.065386 -0.454584 1.076501 -0.328266 0.000007
2 -2.866285 -2.328772 -2.095703 0.256069 0.229030 -0.571123 0.000043
2 -2.166136 -2.053989 -1.629581 -0.267621 0.327104 1.440468 0.000797
2 -2.014033 -2.115793 0.657104 -1.196246 0.871478 0.751184 0.252364
1 -2.475700 -2.375654 -1.633376 0.653048 -0.156275 -0.831565 -0.009630
2 -1.948158 -1.910983 -0.272456 -0.452292 0.825552 -0.665243 0.002826
1 -2.364843 -2.100180 -2.709345 -0.239332 1.061452 -0.357466 0.003701
2 -2.360457 -2.825635 -1.570686 -1.068425 0.481370 -0.686713 0.006533
2 -1.326882 -2.880690 -0.164533 -0.825506 -0.057851 0.497750 0.000098
2 -1.597900 -2.862035 0.420850 0.326021 0.271692 -0.135272 0.008951
2 -2.132538 -2.712504 0.072706 0.894337 -0.284202 0.599550 0.000461
1 -1.072801 -2.752868 -0.832665 1.148940 -1.108569 0.542348 0.029603
1 -2.786122 -2.137360 -0.205706 0.933268 -0.040790 0.593667 -0.011555
2 -2.722678 -2.448185 -1.202166 -0.108721 0.688990 0.120689 0.005989
2 -1.442414 -2.164165 -0.134450 0.817028 1.286167 0.276515 0.008650
1 -2.277511 -2.606657 -1.464106 0.951407 -0.083580 0.564744 -0.011235
1 -1.383727 -2.703934 -2.398144 0.027362 0.284520 -0.245586 -0.164720
1 -2.195684 -2.961401 -0.442199 0.851643 -0.863913 -0.651587 -0.001837
2 -1.587064 -2.329483 -1.356749 0.782007 0.305082 2.095139 0.000024
2 -1.127917 -2.912262 0.134600 0.449798 1.171737 -0.201858 0.032310
2 -2.050233 -2.703251 0.464196 -0.173558 -0.254910 -0.305444 0.000108
2 -2.017921 -2.224863 -0.571877 0.181417 0.968115 -1.352502 0.000111
2 -2.517545 -2.439399 -2.017254 -0.563923 -0.251139 -2.560860 0.001009
1 -1.069463 -2.950880 -1.553274 0.038403 1.681231 -1.496906 -0.024317
2 -2.547416 -2.365985 -0.650785 -0.959729 0.205629 -1.316271 0.007497
2 -1.117124 -2.621098 0.552785 0.432268 -0.787668 0.873725 0.035031
1 -2.019554 -2.674931 -0.850716 0.547444 -0.402766 0.747971 -0.026096
2 -2.688549 -2.639044 0.414077 -0.221718 -1.137034 0.098559 0.001088
2 -1.344421 -2.230861 0.069734 2.010680 -0.547508 0.208705 0.001337
2 -1.585710 -2.829692 -1.040998 0.021430 0.545259 -0.536870 0.006342
1 -1.430663 -2.829953 -2.496064 0.678105 0.240378 0.278684 -0.179814
2 -1.270614 -2.663154 -3.109846 1.738894 0.411222 -0.448542 0.011351
2 -1.265021 -2.222808 -0.112226 1.177669 0.320435 0.709272 0.006963
2 -2.340376 -1.926228 -2.587726 -0.030279 0.246152 0.106755 0.000484
2 -2.665509 -2.515730 -1.656484 -0.943333 0.472138 0.079175 0.067865
2 -2.123238 -2.090977 -1.355428 0.582984 0.071760 -1.655508 0.000265
2 -2.639052 -2.621732 -0.591735 0.372428 0.319935 0.200121 0.000055
1 -1.103074 -2.586995 -1.730290 -0.397580 0.879608 -0.691150 -0.001688
2 -1.149879 -2.063148 -1.436938 -0.986109 1.104872 0.556155 0.000106
1 -3.035915 -2.049541 -0.207726 -2.040418 -0.091241 0.163510 -0.011376
1 -1.996940 -2.441163 -0.035099 0.713699 -0.126062 -0.307044 -0.144480
2 -2.977308 -2.819008 -0.884676 0.034984 0.200517 0.608909 0.051748
2 -2.537010 -2.722594 -2.425661 -1.020039 -0.058970 0.551337 0.000105
1 -3.085329 -2.650285 -2.025997 -0.205823 0.142133 -0.514250 0.000338
2 -2.742660 -2.981557 0.132889 -1.660765 -0.606076 0.559686 0.090222
2 -2.533780 -2.688657 0.532389 -0.832886 -0.473753 2.952374 0.006658
2 -2.767518 -2.916922 -1.751485 -0.593337 -0.354495 0.295933 0.000096
2 -2.683249 -2.460884 -1.496584 0.120215 0.035371 0.110591 0.007659
2 -2.519128 -2.754567 -1.959915 -0.668303 -0.543987 1.609589 0.000022
2 -1.596726 -2.883304 -2.717738 0.564567 -0.273678 0.534488 0.001486
2 -1.222492 -2.336771 -1.468577 0.061044 -0.477169 -0.800496 0.007797
2 -2.356807 -2.056601 -1.004910 -0.568527 1.102927 -0.303651 0.000054
2 -1.801208 -2.660790 -2.827747 -0.822758 0.669468 -1.353909 0.001581
2 -2.122758 -2.204507 -1.156782 -0.012667 0.504260 -2.205770 0.090511
1 -2.252732 -2.503006 -2.128253 0.159081 0.099186 1.021540 -0.172039
2 -1.797847 -2.405318 -3.115037 0.507544 0.701002 0.032615 0.000456
2 -2.409275 -2.972029 -1.774142 0.011964 -0.681513 -0.541302 0.003352
2 -2.395522 -2.344100 -0.004350 -0.964774 0.727935 0.482856 0.000634
2 -1.541799 -3.031360 -2.949118 1.440943 -0.647199 -0.743816 0.001663
2 -2.285498 -2.861403 0.101273 1.119328 -0.046036 -0.071714 0.000421
1 -1.501221 -2.482720 0.614285 -0.985882 1.046265 -0.296642 0.000123
2 -1.579969 -2.374171 -2.575771 -0.296983 1.214037 -1.018712 0.000423
2 -2.681537 -2.859043 0.141423 0.464552 -0.308590 -0.386807 0.090796
2 -1.499002 -2.379185 -1.746799 0.464855 0.733054 0.280478 0.001481
2 -2.289599 -2.465579 0.335113 1.042918 -0.398871 1.148716 0.000071
1 -2.061983 -2.931921 -3.092934 0.403359 0.183038 -1.231818 0.000201
2 -1.435352 -2.943485 -1.607830 1.162748 -0.235306 0.071400 0.002218
2 -1.704613 -2.644231 -2.350285 -1.045459 0.103580 -0.533068 0.027933
1 -1.646101 -2.902361 0.265844 -0.450605 -2.476012 -0.327652 -0.003735
2 -2.122530 -3.014212 -1.788035 0.104267 -0.218002 0.013534 0.013569
2 -2.691130 -2.424003 -1.761455 1.070992 0.844657 -0.390776 0.063292
1 -1.789123 -2.927226 0.487835 0.490168 0.701782 0.438166 -0.009387
2 -1.998825 -2.094364 -2.323967 -0.486194 -0.253376 -0.441228 0.000005
2 -2.744571 -2.133883 -1.830947 -0.749910 -0.456644 -1.253916 0.024360
2 -2.082358 -2.549725 -2.344166 1.198565 0.007906 0.459238 0.009509
1 -2.317722 -2.813895 -2.605786 -0.079027 -1.303789 0.888859 -0.000426
2 -2.493849 -2.353099 -2.198206 -1.360626 0.715156 -0.890816 0.041341
1 -1.189070 -2.491800 -1.412105 0.006737 -0.779988 -0.194621 -0.000265
2 -1.144013 -2.655957 -2.611536 0.543951 -1.293655 -0.967489 0.002288
1 -1.005520 -2.267747 -2.310415 0.532978 -0.785765 0.125375 -0.003158
1 -1.077885 -2.458984 0.172433 0.129593 -1.019623 0.723743 0.069282
2 -2.246421 -2.504580 -0.371785 0.006088 -0.727580 -1.444398 0.022402
2 -2.144434 -2.488949 -0.486643 1.124597 0.818774 1.178267 0.022024
2 -1.751823 -2.298442 -0.707446 -1.694388 0.263551 0.231251 0.048124
2 -1.533872 -2.616041 -1.477193 -0.767580 0.913818 1.201993 0.040896
2 -2.233186 -2.604652 -2.388731 -1.204364 0.419920 0.449464 0.009143
2 -2.074601 -2.115782 -1.063869 -1.171781 0.561539 0.921499 0.095988
1 -1.411190 -1.968926 0.444819 -0.511915 0.368943 2.776003 0.003786
2 -2.169997 -2.346596 -1.420754 -0.660282 -0.200039 -0.335668 0.000319
2 -2.678824 -2.417574 0.344389 1.191709 -0.093774 0.834323 0.000164
1 -2.545206 -2.067925 -1.361510 0.006262 1.060185 -2.097404 -0.112232
2 -1.473868 -1.975812 0.017468 0.296667 1.303854 -1.472954 0.000114
2 -1.436409 -2.955154 -2.799585 -0.410990 0.543213 -0.910622 0.002548
2 -1.381424 -2.617439 -0.348203 -0.706289 0.588349 0.041133 0.005910
2 -2.091886 -2.962559 0.409784 -0.274106 0.320174 0.004803 0.008372
2 -2.139334 -2.488811 -2.031275 1.894496 0.292989 0.574082 0.031225
2 -2.283162 -2.248558 -2.773169 0.884359 -0.676576 0.267539 0.004872
2 -1.303226 -2.059997 -0.886118 -0.080859 0.559418 1.032644 0.020240
1 -3.005128 -2.223017 -2.429806 0.241625 0.392793 -1.318991 0.000217
2 -2.399253 -2.813151 -2.800334 -0.884849 -0.107461 0.663996 0.028801
2 -1.945436 -2.665576 -2.443495 0.747563 0.791027 0.452704 0.000919
2 -1.365675 -2.633449 0.060262 -0.490062 1.037069 -0.074748 0.000092
2 -1.131450 -2.271438 -1.206100 -0.836284 -0.167004 -1.363386 0.001346
2 -1.092993 -2.331127 0.296975 1.767221 1.891571 1.330254 0.107924
2 -1.806268 -2.875427 -0.490645 -1.911126 -0.858977 0.701088 0.002795
2 -2.425630 -2.361354 -2.833887 -1.318252 -0.388877 0.096586 0.001645
1 -1.816648 -2.463371 -1.017239 -2.103048 0.780498 0.552646 -0.050256
1 -2.329360 -2.118499 0.502135 1.863572 0.720167 0.417261 -0.000660
1 -2.020311 -2.473020 -0.971715 -1.022049 -1.690789 1.790643 -0.070867
2 -1.533747 -2.282075 -2.345280 0.269934 -1.173725 0.467692 0.000305
2 -2.900767 -2.443558 -2.867150 -0.170566 -1.116771 -0.014116 0.058864
2 -2.841738 -1.950900 -1.613577 -1.183601 0.053256 -0.740661 0.003793
1 -1.710295 -1.965551 -3.095864 -0.578487 0.361759 -0.363856 0.001223
2 -1.348335 -2.160077 -1.329519 0.347617 -0.571001 -0.778925 0.000219
1 -1.758883 -2.338056 -2.407246 0.412413 0.932455 -1.379995 0.064420
2 -2.884619 -2.117284 -0.607020 0.573108 -1.063420 0.795704 0.017872
2 -1.222775 -2.432009 0.098037 0.294301 -1.493796 -0.175948 0.010034
2 -1.220908 -2.815926 -2.669895 -0.086882 -0.208394 1.060259 0.003348
2 -1.501433 -2.117466 -3.072886 0.785398 -0.984191 -0.342594 0.006265
2 -2.103183 -2.210620 0.108879 -0.390435 2.501971 0.391390 0.024053
2 -2.080946 -2.516259 -2.674919 0.466458 -0.232839 1.092324 0.001455
1 -1.434128 -2.595332 -1.264360 -0.700958 -1.679042 1.059773 -0.070214
2 -1.528177 -2.119094 -2.553867 0.333657 -0.202421 -0.469339 0.001645
1 -1.872498 -2.230040 0.736994 -0.262477 -0.162138 1.241417 0.032962
2 -1.038711 -2.430107 0.371966 -0.186816 -0.572462 -0.767429 0.104959
2 -1.956703 -3.005964 0.538703 -0.086394 -0.637460 -0.230138 0.003283
1 -3.119367 -2.703712 0.300862 -0.171487 1.066424 -0.867927 -0.000723
2 -1.750277 -2.437736 -2.308316 0.486445 -1.391162 0.595969 0.074322
2 -1.797502 -2.914348 -0.687661 0.126569 0.570000 -0.514169 0.000942
2 -2.528156 -1.912820 0.618875 0.552992 0.609610 -0.632376 0.000394
2 -2.398903 -2.581067 0.528870 0.722767 -0.034394 -0.917955 0.005810
2 -2.463886 -2.057612 0.270727 -1.189482 0.812069 0.263511 0.000070
2 -1.913480 -2.417620 -2.676204 0.193810 -1.539656 -0.242264 0.041971
2 -1.822158 -2.345566 0.573837 -0.160242 -0.824541 -0.584430 0.120996
2 -2.312041 -2.917208 -2.110289 -0.620564 1.400277 -0.424417 0.187837
2 -2.878153 -2.716436 -3.038761 -0.314531 0.158555 0.167056 0.000848
2 -2.397924 -2.999704 -0.483854 1.140925 0.509635 1.348390 0.000595
2 -2.890935 -2.417020 0.699001 0.570572 0.581645 0.625480 0.354165
2 -2.131298 -2.639354 -2.923235 0.716860 -0.948927 0.588972 0.000035
2 -2.945884 -2.627229 0.069340 0.069193 -0.863462 -0.406769 0.000031
1 -1.097734 -2.858879 -0.337306 0.286813 0.516125 -0.850535 0.001723
1 -1.436224 -2.892378 -1.112288 -1.849206 0.035537 -0.375896 -0.233012
2 -1.112467 -1.983518 0.305151 -0.492893 0.286243 0.976770 0.000037
2 -2.890679 -2.554539 -2.311337 0.730540 -0.167825 0.911437 0.000007
2 -1.556997 -2.060087 -2.918902 0.251234 0.153802 0.283806 0.005478
2 -1.312691 -3.025604 -0.574715 0.981264 0.877757 0.822123 0.004908
2 -1.964549 -3.044827 -0.949643 0.120899 0.293908 -1.735755 0.000215
2 -3.058756 -2.503439 -1.513872 0.227542 -0.561866 -0.289550 0.000016
2 -1.178886 -2.272832 -1.886938 -0.894661 0.082388 -0.818596 0.000513
2 -2.604519 -2.227936 -0.454090 1.895272 0.758104 -0.427672 0.000716
2 -1.116245 -2.934990 -2.125148 -0.685022 -0.139237 -0.618976 0.000028
2 -2.778304 -2.059848 -0.506817 0.923375 -0.593562 -0.355247 0.017949
2 -1.756460 -2.164050 -0.654408 0.544192 -1.040497 0.852935 0.048083
2 -1.877775 -2.231871 -0.315400 0.923596 -1.364353 1.133707 0.000230
2 -1.763131 -2.220925 0.638010 -0.073823 -0.889704 0.204288 0.063966
2 -2.702511 -3.041555 -0.341618 -0.271838 0.330354 0.129371 0.000004
2 -1.664276 -2.035684 0.667496 -0.091933 0.492312 -0.388685 0.000802
2 -2.901325 -2.966615 0.624963 -0.384571 -0.101182 -0.935095 0.007190
2 -1.526987 -2.245005 0.605714 0.730822 -0.348183 -1.001563 0.000349
2 -1.733532 -2.974928 -0.163434 -0.930136 0.701983 0.884516 0.000064
2 -1.186518 -2.509353 0.621536 -1.244360 -0.483311 -0.446948 0.035020
2 -1.070200 -2.147845 -1.067629 -0.426928 -1.048128 -0.999322 0.001498
1 -2.304503 -2.992471 -2.005751 0.029934 -0.015376 0.385607 0.196828
2 -1.956461 -2.943062 -0.391293 -0.373009 0.969745 -0.422788 0.003155
2 -1.447300 -2.998067 0.539843 0.625551 0.702148 -1.216475 0.000382
2 -3.004871 -2.815422 -0.198087 0.648256 0.296980 0.891986 0.000004
2 -1.220348 -2.452003 -0.859634 -1.588549 0.699011 1.026656 0.000007
2 -2.390130 -2.992009 -2.357087 -1.036754 0.797123 0.131083 0.000037
2 -1.696514 -1.948983 -0.873119 -1.348005 0.128293 -0.042897 0.000023
1 -1.072757 -2.049200 -1.815164 0.226151 -0.889401 -0.682565 0.122438
2 -2.195716 -2.078421 -0.137886 0.641932 -0.954925 0.565753 0.000040
2 -2.032562 -2.050288 0.551146 0.178389 -0.688841 -0.109477 0.251292
2 -2.656636 -2.097815 0.059288 -1.284959 -1.185172 -0.702337 0.000022
2 -2.251081 -2.818994 0.375550 -0.940375 2.127717 0.565047 0.000465
2 -1.173263 -3.002968 -2.715228 0.933171 0.778098 -0.341700 0.001143
2 -2.365528 -3.106322 -0.248903 -0.619050 0.055645 0.856725 0.000108
1 -1.029251 -2.977766 -3.023782 0.899719 0.978048 0.571279 0.000039
2 -2.036446 -3.096106 -2.841159 -1.119053 0.092713 1.970757 0.000098
2 -1.004030 -2.971896 0.194541 1.015554 -0.219542 0.588800 0.030881
2 -1.091803 -2.280127 -2.860654 -1.130899 0.801122 0.339561 0.006360
2 -1.111148 -2.124877 -0.113825 -1.091266 0.725431 -0.322713 0.002968
1 -1.266024 -3.047363 0.124143 -1.178674 -0.629955 0.253033 0.001293
1 -2.577489 -2.111645 -1.722520 0.456251 -2.408807 -0.889849 0.002011
2 -1.022679 -2.040711 -3.015220 -0.556289 0.244781 -0.197210 0.000099
2 -1.704032 -2.621352 -3.002520 -0.612369 0.297417 1.436927 0.000826
2 -2.605329 -2.876259 -3.031093 0.590240 0.001142 1.189868 0.000214
2 -2.402023 -3.089861 -1.921403 0.880098 0.394908 0.637052 0.015317
2 -2.896727 -2.504664 -2.995467 0.300586 0.388336 1.898801 0.059027
1 -2.838561 -3.068502 0.483448 0.336601 0.738567 -2.369783 0.004535
2 -2.265293 -3.078657 -3.107907 -0.064040 0.506578 0.227477 0.000539
2 -1.419917 -3.061385 -0.023143 0.246033 1.095708 -1.473312 0.000669
1 -2.142045 -2.277712 0.804696 -0.238006 0.283725 0.634766 -0.009835
2 -2.925857 -2.780269 0.931604 -0.761195 0.461782 1.187934 0.000279
2 -1.505431 -2.869865 0.940725 0.363189 0.170774 -0.052550 0.038756
2 -2.385026 -2.471398 1.073217 -1.054228 0.415153 1.622609 0.000086
2 -2.259838 -2.056866 0.889885 -1.411107 1.081035 0.866798 0.000127
2 -1.655092 -2.749331 0.709386 -0.016766 -1.027793 -0.080232 0.000020
2 -3.044875 -2.048117 0.973437 0.605668 -0.664895 0.637560 0.445378
2 -2.810415 -2.472753 0.772417 -0.807364 0.696275 -0.692940 0.354084
1 -2.317727 -2.697863 0.912997 0.325874 -1.065780 -0.107041 -0.001664
2 -2.789988 -3.018341 0.750309 -1.033273 -0.107337 -0.521374 0.006027
2 -1.639731 -2.196087 0.822344 0.430970 0.701907 -0.584608 0.000715
1 -1.648682 -3.065916 1.021231 0.566048 0.305856 -0.209596 -0.010500
2 -2.646490 -2.666856 0.949707 -0.157270 2.035684 -0.176960 0.000182
2 -2.921749 -3.006073 0.937027 1.156546 0.302012 1.592970 0.004498
2 -1.800767 -2.186579 1.017526 -0.133455 0.243118 0.069109 0.000133
2 -1.128949 -3.023628 0.985543 1.064073 0.470259 -0.085813 0.001042
1 -1.166449 -2.756077 1.032450 -0.097792 -1.012394 0.275192 -0.002297
1 -1.478240 -2.875257 1.085287 0.269333 -0.345168 1.419899 0.056757
2 -2.061443 -2.908635 0.903797 1.203690 -0.405959 -0.575611 0.000008
2 -2.114010 -2.508740 1.012893 -0.416644 -0.189827 -0.137728 0.000961
2 -1.818359 -1.882646 -1.536218 -1.993804 0.731786 -0.991603 0.000012
2 -2.761594 -1.922153 -2.243924 -1.146755 -0.412530 0.588071 0.000946
2 -2.133296 -1.958367 -1.099989 -0.958718 -1.397219 -0.017768 0.006271
1 -2.897859 -1.953175 -1.416343 -0.331383 -1.771873 -0.307224 -0.039154
2 -2.258261 -1.916934 0.497836 2.148126 -0.508619 0.405005 0.001047
2 -1.694842 -1.940713 0.317086 -0.809988 -0.775062 -0.048842 0.000013
2 -2.839614 -2.495381 1.071731 -1.580107 -0.642457 0.010772 0.003428
2 -1.626318 -2.641543 1.075460 -1.966590 0.235355 0.494214 0.000039
2 -2.456071 -2.939092 1.064584 -0.630208 -0.540024 -0.462243 0.000017
1 -1.056885 -2.015460 1.076512 0.700115 0.674301 -0.211335 -1.035578
2 -1.430336 -2.259741 1.022104 -0.100763 -0.156735 -1.715187 0.000689
2 -1.444525 -1.916964 -1.574962 0.250528 -1.592598 -0.646825 0.000130
2 -1.283022 -1.876808 -0.740545 1.204253 0.052671 0.287602 0.000797
2 -1.419951 -1.878249 -2.335528 0.719074 -0.475762 0.640401 0.000016
2 -2.581650 -1.891669 -2.082311 1.485990 -0.770446 -1.828824 0.000828
2 -2.408805 -1.890938 0.997113 0.521240 -0.270936 -0.863357 0.000514
2 -2.723328 -1.896578 0.413347 0.098276 -0.259557 -0.268887 0.002666
2 -1.681645 -3.070009 -2.539006 0.306306 1.743283 0.257275 0.000089
2 -2.868714 -2.010952 -3.121001 0.757422 0.329884 0.056233 0.000302
2 -2.903765 -1.878827 -1.810371 0.414241 -0.852161 -1.598023 0.000380
2 -1.905256 -1.880516 -1.101389 -0.174382 -0.772804 0.155912 0.038969
2 -3.095995 -2.870933 -2.028510 1.376240 0.686546 0.328992 0.000540
2 -3.098340 -2.107488 -3.112576 1.047205 0.578557 -0.169289 0.002394
2 -2.267751 -1.964069 1.307573 -0.869853 0.142620 -1.222954 0.003132
2 -2.836037 -2.625655 1.305024 0.447580 -0.125382 -0.736435 0.003325
2 -1.154141 -2.583866 1.275104 1.724928 0.675577 -0.594672 0.006663
2 -2.538560 -2.512709 1.275841 0.276313 -0.872660 0.489068 0.000067
2 -2.382162 -2.101772 1.252769 1.142904 -0.880655 -0.509917 0.706801
2 -1.903735 -2.483016 1.268150 0.947776 -1.086911 -0.480861 0.001668
2 -1.192568 -2.805525 1.271960 0.394107 0.627095 0.201109 0.070661
2 -2.927954 -2.258922 1.278618 -1.204099 -2.319208 -0.163070 0.010397
1 -1.521965 -2.123047 1.146356 -0.154556 0.810330 1.584773 -0.067134
2 -1.182268 -2.901488 1.170170 0.118423 -0.604804 1.082996 0.088573
2 -2.789732 -2.663552 1.134358 0.424650 0.678038 0.945014 0.005745
2 -1.204464 -3.058375 1.170917 1.869881 -1.246918 -0.248306 0.017108
1 -2.813045 -2.309380 1.135421 -1.277155 0.849201 -0.065720 0.002081
2 -1.959398 -2.152737 1.212343 0.207152 -0.279406 0.524061 0.000188
2 -1.787284 -3.108880 1.152460 -0.458022 -0.395055 1.097058 0.001313
2 -1.838940 -2.853912 1.113363 0.308075 0.978759 -0.903965 0.000058
2 -1.151563 -2.457638 1.159720 -0.806622 -1.036828 -0.300112 0.006387
1 -2.083171 -2.386762 1.193791 0.734928 1.754649 -0.317766 -0.052440
2 -1.366688 -2.908529 1.178765 -0.219753 -0.325449 -0.587646 0.035748
1 -2.123535 -2.591698 1.203019 1.183311 -0.678987 -0.899511 -0.069001
1 -1.890070 -1.886480 1.161881 -1.295338 -0.663185 0.743771 -0.004043
2 -2.528393 -1.865037 -0.470560 -0.740502 -0.505859 0.238508 0.000014
2 -2.740860 -1.863970 0.597843 -1.005051 -1.323147 -1.513026 0.004442
1 -2.623582 -2.110959 3.034149 0.278226 0.978567 1.418864 -0.009262
1 -2.928222 -2.544793 2.618804 -1.576270 -0.978451 1.290406 -6.683553
2 -1.779234 -2.987768 2.423702 0.466639 -0.737370 0.056998 0.003477
1 -2.931494 -2.150218 2.831615 -0.285936 -0.062045 1.653292 -5.020518
1 -2.844772 -2.452911 2.590267 -0.185386 0.108170 -0.300795 -9.127954
1 -2.865228 -2.575702 2.724789 0.680536 -0.381312 1.954345 -5.148024
1 -2.435310 -2.469202 2.427876 1.671974 -0.612787 -0.152406 -0.015390
1 -2.826559 -2.378400 2.499965 1.737634 0.122379 1.384429 -9.840436
1 -3.098090 -2.511448 2.286699 0.334314 -0.663453 1.629111 -12.390354
1 -2.849297 -2.245401 2.524478 -0.921241 -0.952385 2.963934 -7.682856
1 -2.782895 -2.399481 2.302786 -0.115303 0.719539 0.576487 -6.444262
1 -3.086170 -2.587867 2.698223 0.673779 -0.520386 -0.491544 -11.433436
1 -3.033997 -2.379010 2.883783 0.251012 -1.288365 2.088856 -6.648788
1 -3.037873 -2.737429 2.212448 -1.199093 0.372190 -0.048620 -6.476150
1 -2.918072 -2.615946 2.524186 0.173151 -0.024825 -0.671719 -9.749373
1 -2.978358 -2.377063 2.344868 -0.976433 0.604625 0.196358 -8.850739
1 -2.899652 -2.274237 2.349826 -0.332244 -0.300362 0.203364 -11.710120
1 -3.059708 -2.445244 2.357168 0.099060 -0.789030 -0.481056 -12.638210
1 -2.946581 -2.656382 2.421700 -0.729531 0.542704 -0.664734 -9.890264
1 -2.978131 -2.138778 2.706358 1.304976 -0.896323 0.194190 -8.495885
1 -2.643569 -2.626826 2.645346 0.259255 -0.309478 0.513427 -0.351719
1 -2.837681 -2.471489 2.420633 -0.121083 0.577882 -0.514762 -8.884434
1 -3.036930 -2.784267 2.603773 -0.464448 -0.214238 -0.586067 -6.863980
1 -3.018913 -2.356511 2.641086 0.232878 -0.542943 1.043895 -8.623307
1 -2.958257 -2.808116 2.521680 0.705685 -0.246366 1.837485 -6.848182
1 -3.039812 -2.736520 2.402095 -0.595026 -0.807931 -1.204813 -11.359399
1 -2.969647 -2.213482 2.229929 -0.215854 -0.910329 -0.337670 -10.810128
1 -3.021519 -2.552468 2.780162 0.752164 0.262062 0.764425 -10.252430
2 -1.240635 -2.442752 2.327337 0.705337 -0.069465 -0.180631 0.000033
1 -2.994442 -2.496478 2.674591 0.109209 0.121846 0.852605 -9.255394
1 -3.026954 -2.194318 2.472300 1.676616 0.080354 0.148937 -11.562280
1 -2.945126 -2.375631 2.532022 -0.325134 -0.970007 1.199506 -11.194169
2 -1.124087 -2.705763 2.180708 0.690280 0.142780 1.569382 0.000010
2 -2.860563 -2.776186 2.074006 -0.589662 0.052038 -0.789440 1.034513
1 -3.050124 -2.421803 2.249891 -0.258779 0.354249 0.249740 -13.630078
1 -2.908151 -2.472777 2.500994 0.435042 -1.160266 -0.422827 -11.251983
1 -2.827988 -2.545097 2.518872 -0.422972 1.010825 -0.258679 -6.771172
1 -3.012242 -2.571294 2.481661 -0.635785 -0.381362 0.153678 -12.287277
1 -3.075330 -2.435096 2.695409 1.449983 0.600838 -0.129916 -12.527531
1 -2.959295 -2.314340 2.271731 -0.124461 -1.496570 -0.674919 -9.963631
1 -2.884046 -2.714129 2.358583 -0.368776 -1.242754 0.444903 -6.221051
1 -2.776179 -2.275547 2.324377 0.971374 1.970636 0.272646 -5.607908
1 -2.971391 -2.308897 2.444880 -1.076367 0.533402 -0.719642 -10.423494
1 -2.193279 -2.748640 2.201139 1.107240 -0.704142 -0.238180 -0.004617
1 -3.040811 -2.332107 2.539709 0.628468 -0.370079 -1.910987 -11.781887
1 -2.891988 -2.367027 2.620998 0.297125 -1.274605 -1.601916 -8.273641
2 -1.755904 -2.539124 2.129078 -0.813334 -0.927860 0.062059 0.015030
1 -2.954900 -2.387936 2.198539 0.649260 -0.802407 -0.257995 -11.057291
1 -2.921645 -2.209947 2.432392 1.226736 0.180541 0.007360 -11.203534
2 -1.327938 -2.152059 2.373238 -0.248109 0.444259 -0.184381 0.000142
1 -2.887193 -2.559045 2.323188 0.374459 -0.196163 0.582830 -8.575162
1 -2.971479 -2.469888 2.297759 -1.381595 -1.381932 -0.536000 -10.936066
1 -2.890321 -2.406549 2.320836 1.864931 -1.376120 -0.650328 -9.436298
1 -1.498003 -2.584295 2.816484 1.624106 0.225685 -0.749637 0.000131
1 -2.825459 -2.351266 2.390351 -0.374326 0.855808 -1.131145 -8.316024
1 -2.827969 -2.477651 2.711444 -0.644624 -0.073540 2.501944 -5.470944
1 -2.784064 -2.272976 2.454731 -0.371583 1.516405 -0.308959 -6.157022
1 -2.909841 -2.528846 2.096056 0.562288 1.555557 1.194299 -6.820678
2 -2.574235 -2.909716 2.426097 0.625939 -1.151942 -0.197419 0.936636
2 -1.037137 -2.450808 1.801659 0.791758 1.088338 -0.805267 0.024478
1 -2.997183 -2.505386 2.561396 0.524210 -0.736667 -0.830730 -10.412753
1 -3.102671 -2.619848 2.134023 -1.729167 0.080823 1.097777 -9.673618
1 -2.913831 -2.549830 2.431265 -0.798502 -0.462469 0.623490 -11.108794
1 -2.833654 -2.330366 2.708609 -0.639083 0.146648 1.255609 -5.825110
1 -3.086800 -2.546179 2.597334 -0.253265 0.652437 1.190536 -11.023472
1 -2.976776 -2.063113 2.794320 -0.895195 1.801620 0.438634 -8.540189
1 -3.034688 -2.053778 2.696390 -0.826667 -0.866122 1.290620 -10.250821
1 -3.030430 -2.046114 2.557670 0.400390 -0.393425 0.707631 -10.634945
1 -2.851774 -2.718066 2.639717 0.677802 -0.137592 0.643363 -2.311766
2 -2.427109 -2.216365 2.475447 0.698685 1.225429 -0.083794 0.000080
1 -3.029020 -2.072174 2.447206 0.255666 0.637095 0.084858 -11.087115
1 -2.782466 -2.508298 2.274844 0.346975 0.252827 0.513996 -5.614609
1 -2.801787 -2.620438 2.285553 -0.185801 1.120597 -0.442720 -5.768368
1 -2.743204 -2.508866 2.642328 1.200223 -0.746541 -0.016284 -3.718354
1 -2.803132 -2.153299 2.524918 1.990155 -0.492030 0.493520 -5.232587
1 -2.860325 -2.349912 2.227973 0.458992 -0.651919 -0.825998 -8.027173
1 -2.776539 -2.312546 2.575728 -0.801350 -1.353407 -0.587591 -6.318878
1 -2.951082 -2.065073 2.899521 0.146352 -0.702281 -1.128842 -4.363570
1 -2.970527 -2.482843 2.159440 0.173814 0.643940 1.078306 -8.764118
1 -2.924947 -2.332825 2.749337 0.491091 -0.311329 -0.305202 -7.227075
2 -1.783995 -2.906131 2.871301 -0.544226 -0.094720 -0.017726 0.000083
1 -3.013409 -2.230609 2.765489 -0.381824 0.655108 -0.120571 -10.331304
1 -2.907276 -2.383967 2.432594 -1.246178 0.625685 -1.831910 -9.571066
1 -3.049508 -2.269005 2.851421 0.452120 -0.116019 -0.963840 -8.479322
2 -1.792639 -1.900213 2.376812 0.081215 1.808852 -0.360827 0.000013
1 -2.986663 -2.670969 2.145086 -0.376790 -0.925298 1.263533 -7.545119
1 -3.040639 -2.532381 1.973500 -0.819359 -0.789096 -0.063260 -5.949517
2 -2.428837 -2.749672 2.168357 0.406658 0.498662 0.439200 0.000491
1 -2.935608 -2.646761 2.272968 0.176867 -0.878598 -0.587450 -10.722468
1 -3.024480 -2.260777 2.626409 0.384660 0.278387 1.073788 -9.937365
1 -3.030050 -2.149977 2.832668 1.164762 0.665309 -0.846908 -9.128840
1 -2.864155 -2.594847 2.200444 -0.846628 -0.041920 0.525178 -7.956521
2 -1.960132 -2.542024 3.095762 -0.610155 0.540165 0.133223 0.000430
1 -2.816204 -2.491963 2.051863 -0.398541 -1.364604 -1.313289 -2.752674
1 -2.983948 -2.561401 2.336851 0.689704 -2.110361 0.711779 -8.635886
2 -2.510287 -2.864588 2.344770 1.081032 0.925139 -0.718718 0.953994
1 -3.017487 -2.299329 2.186344 0.114932 0.419249 -0.616813 -10.901332
2 -1.708832 -2.985478 2.183850 -1.159977 0.206342 0.075458 0.000151
1 -2.899051 -2.270874 2.652954 -0.471544 0.310525 1.483252 -8.316835
1 -3.077971 -2.512726 2.153359 0.314242 0.422261 -1.342452 -11.736942
1 -2.886028 -2.705123 2.156739 -0.169949 -0.291084 -0.195064 -3.396795
1 -3.024837 -2.345121 2.783533 0.525547 0.787456 0.512757 -10.031874
1 -3.042695 -2.142586 2.630025 -0.738079 -0.232320 0.193570 -10.766742
1 -3.008755 -2.264671 2.352834 -0.240542 0.373512 0.824019 -12.074775
1 -2.939951 -2.802955 2.413544 0.136906 -0.528010 0.167386 -6.110837
1 -2.866559 -2.240770 2.751575 -1.200232 -1.002893 -1.004556 -6.160128
1 -2.995584 -2.562774 2.218069 -1.249080 -0.235586 -0.598001 -10.847659
1 -3.017132 -2.575093 2.098393 -0.103217 0.929744 -0.194379 -10.202092
1 -2.876665 -2.189887 2.290813 -0.323435 -1.036794 0.889693 -8.016615
1 -2.885928 -2.492475 2.240290 -0.743652 -1.460925 1.467263 -9.998389
2 -2.791891 -3.074812 2.286835 -1.011701 -0.173615 0.087661 0.000747
1 -2.954808 -2.717563 2.586925 -0.282066 0.540041 -0.424059 -8.043236
1 -2.960567 -2.117203 2.506713 1.580538 1.414836 -0.115487 -9.186887
1 -2.824848 -2.324456 2.126527 1.408111 0.150378 -0.660640 -3.099228
2 -1.659304 -2.275699 1.866853 -0.211942 -0.191483 0.754453 0.021291
2 -1.610632 -2.332222 2.710080 -0.348958 -0.323193 1.648060 0.000014
1 -2.445092 -2.984923 2.257198 0.341652 -0.022207 0.778000 0.011857
2 -2.042742 -2.461765 1.964444 -0.412203 0.723399 -0.090408 0.000031
2 -1.954587 -2.819221 1.864178 -1.330444 0.322444 -0.814363 0.002037
2 -2.248219 -2.705932 3.031309 -0.397632 -0.582805 -0.011005 0.000556
1 -2.760145 -2.270267 2.748805 0.743312 0.941000 -0.966881 -2.549711
1 -3.021973 -2.831255 2.836926 1.139479 0.116936 0.015196 -3.664322
2 -2.580331 -2.559961 1.954892 0.939956 -0.527104 -0.903209 0.000050
1 -2.896040 -2.428307 2.078121 -1.338895 1.064932 0.823956 -6.412524
1 -2.844680 -2.732928 2.263573 -0.559119 0.312813 0.276141 -4.527524
2 -2.234526 -1.918092 2.889060 -0.948837 1.369113 0.932799 0.003023
1 -2.849480 -2.055278 2.513081 -0.345816 -0.693746 -0.965709 -4.523232
1 -2.888437 -2.481446 2.789926 -1.060625 0.177284 0.218657 -5.651680
2 -2.622375 -2.899076 2.220203 -1.809326 -0.931193 -1.022791 0.008537
1 -3.083785 -2.625859 2.023639 -0.067914 0.039405 0.715211 -8.292740
2 -2.258819 -2.813749 2.580802 -0.676804 0.268028 1.563018 0.016340
2 -1.871037 -2.254910 1.949523 0.205358 0.391834 0.955109 0.000232
1 -2.990374 -2.470485 2.438618 0.895284 0.343719 -0.776116 -13.132022
1 -3.052137 -2.373826 2.427282 0.062489 -0.974934 -0.608653 -11.532688
1 -3.090462 -2.134711 2.745097 1.041502 1.777380 -0.708496 -12.047320
1 -2.964539 -2.213935 2.073154 -0.201909 1.143639 -1.328493 -4.287611
1 -3.054172 -2.397859 2.146561 -2.370971 0.740912 -1.119045 -13.327911
1 -2.964660 -2.170837 2.345973 1.240311 0.456964 -1.008227 -9.948219
2 -2.223424 -2.659310 2.382038 1.445259 0.560537 1.222893 0.000879
2 -1.328897 -2.992583 1.942438 -0.702699 0.279992 0.214091 0.021172
1 -2.989824 -2.442215 2.781145 -0.091442 1.224667 1.374161 -10.038933
1 -3.039563 -2.251006 2.013905 -0.838724 -0.731872 -0.288129 -6.030768
1 -2.892361 -2.086468 2.408389 0.513210 -0.138346 0.429867 -7.274620
1 -2.960826 -2.268314 2.535752 -0.003612 -0.036403 -0.489022 -9.847802
1 -2.970581 -2.516065 2.870739 -0.294194 0.751037 -0.290444 -6.860478
1 -3.018604 -2.619518 2.594484 1.949632 -0.383069 -0.754195 -10.937254
2 -1.209986 -2.524550 3.004772 0.580627 0.674461 0.227932 0.109462
2 -1.339287 -2.900285 2.952000 -0.454939 0.110843 0.213572 0.013136
1 -3.030479 -2.653558 2.330478 0.285660 0.868940 0.421940 -10.547699
1 -3.063524 -2.477893 2.868142 -0.017287 -0.370876 0.412040 -8.995325
1 -1.943251 -2.900480 2.033825 -0.523956 0.137690 -0.720250 -0.003199
2 -1.317683 -2.296062 2.912644 -0.555579 0.689856 -0.203076 0.005082
1 -2.990082 -2.621269 2.704444 1.359074 -0.472077 0.546202 -8.171685
2 -1.119378 -2.042657 2.358342 1.430842 0.398619 -0.252693 0.000665
1 -2.995598 -1.969832 2.410453 0.408470 -0.174116 0.232568 -8.642355
1 -2.820112 -2.176765 2.404175 0.863001 0.608755 -0.504950 -7.438910
1 -2.887605 -2.159782 2.605424 -0.299390 0.172775 -1.293744 -7.389328
2 -2.162123 -2.126067 2.705482 -0.909498 0.233419 1.340721 0.013423
2 -2.817123 -2.172084 2.884607 0.036642 -1.395383 -0.158060 0.264232
1 -3.067426 -2.221049 1.873381 -0.549483 -1.057804 0.433441 -2.096569
2 -2.534803 -2.646180 2.567470 -0.997175 -1.238126 -0.509808 0.107740
2 -0.993088 -2.393942 2.216176 0.384955 -0.815412 0.676755 0.000030
2 -1.712068 -2.655114 2.029139 -0.488900 1.097726 0.221483 0.015040
1 -3.071809 -2.347953 2.321373 -0.219907 -0.583755 0.146971 -12.012964
2 -2.055473 -2.134438 2.583824 -1.569924 1.299173 -0.131208 0.016023
1 -3.033748 -2.413980 1.972602 -1.302931 -0.497844 0.237230 -6.255470
1 -2.859951 -2.544702 2.879563 -0.204963 0.778912 -0.504076 -3.954840
2 -2.690306 -2.352405 2.964174 0.477082 0.562797 -0.317776 0.000515
1 -2.764079 -2.407786 2.648421 0.494141 1.546759 -0.077472 -5.980550
1 -2.233745 -2.828554 2.736297 -1.477630 0.451422 -0.562681 0.016285
1 -2.900022 -2.558717 2.980260 -1.313404 0.149246 0.514481 -2.361325
1 -2.940693 -2.606954 2.025127 -0.628301 -0.812256 0.583929 -4.633865
2 -1.063538 -2.899767 2.559952 1.204550 -0.318332 -1.377189 0.000226
1 -3.106825 -2.576162 2.831735 0.289306 0.275556 0.282096 -8.896607
2 -1.495527 -2.373263 1.815915 0.331361 -0.131032 -1.805879 0.111573
1 -2.937477 -2.104501 2.263729 -0.104367 0.309135 0.414143 -7.151176
1 -3.084155 -2.434754 2.577238 -0.584677 -0.849586 -0.679378 -12.362898
2 -2.417962 -2.828517 3.048226 1.540019 0.265887 1.196135 0.000699
1 -3.109762 -2.129577 2.397650 1.604738 -0.257655 -1.032622 -11.998470
1 -2.880645 -2.177206 2.173056 0.777912 -0.507472 -0.119650 -4.547565
2 -1.900145 -2.220957 2.565560 -0.034959 -1.237415 -0.768102 0.003773
1 -3.052207 -2.462975 3.013361 -1.233459 -0.226137 -0.173408 -4.196178
1 -2.757721 -2.998481 2.511436 0.354078 -0.146064 -0.568676 -0.055162
1 -2.987490 -2.350349 2.083397 -0.209918 1.302126 0.808564 -9.037504
2 -1.748613 -2.083949 2.994795 -0.010495 1.661529 -0.219346 0.001129
2 -2.057812 -2.453850 2.364595 -1.778316 1.524697 -1.095905 0.000038
1 -3.057646 -2.595409 2.972732 0.188501 0.015538 0.093712 -4.775566
2 -2.552543 -2.011750 1.973285 -1.184430 -0.426532 0.606978 0.674856
1 -3.046677 -1.993348 2.290764 -2.590886 -0.781234 0.235902 -7.512299
1 -2.191128 -3.059172 1.828536 0.816247 -2.510338 -0.938815 -0.001122
1 -1.062458 -3.083546 2.321632 0.026416 -0.123182 -0.424483 -0.000976
2 -1.430101 -2.681556 2.435107 -1.186528 0.693573 0.709434 0.000165
1 -2.998786 -2.457019 2.067938 1.357482 -0.813810 -0.063363 -9.757350
1 -3.085641 -2.188180 2.137743 -1.437697 -0.311796 0.642577 -10.294308
1 -3.085095 -2.044855 2.198256 -0.557280 0.695300 -0.338583 -7.471602
2 -2.647522 -2.426394 2.378686 -0.129487 -0.113565 -0.252295 0.023494
1 -2.987788 -2.761410 2.310272 1.041895 -0.261903 -0.791732 -7.615681
1 -2.985984 -2.885721 2.582659 0.697019 0.646614 -1.091458 -3.802442
2 -1.977807 -3.072929 1.778822 -0.755958 -0.054398 -1.174793 0.000359
1 -3.045877 -2.867153 2.454192 0.101969 -0.393478 -0.114595 -6.163611
1 -2.962118 -2.733701 2.812677 -0.425994 -0.740821 0.636347 -4.400690
1 -3.092385 -2.837440 2.357974 -0.509069 -0.426856 -0.097522 -6.595062
2 -2.828138 -2.859945 3.039137 1.059330 -1.228319 1.020405 0.000918
1 -2.121730 -2.210834 2.879158 0.097497 1.147465 -0.709385 -0.003124
2 -1.422653 -2.738996 2.050709 1.255080 0.986447 1.132116 0.000037
2 -2.589179 -2.781903 2.882062 1.609299 1.031305 0.705142 0.000122
1 -3.106705 -2.022033 2.782239 1.570509 0.380792 0.963617 -9.117365
2 -1.364613 -2.220103 3.062463 -1.034504 0.943456 -0.077462 0.005878
2 -1.253371 -2.785995 3.026583 -1.086315 -0.593944 0.279461 0.023234
1 -3.001753 -2.073227 2.340540 -0.100757 1.049844 1.102079 -9.171288
1 -3.064814 -2.747059 2.689459 1.618191 0.986703 -0.079293 -6.021111
1 -3.056981 -2.473164 1.892232 -0.539067 0.242849 0.038869 -1.297026
1 -2.987855 -2.730699 3.006143 0.074591 -0.266194 -0.347311 -2.615162
1 -3.025065 -2.683347 2.500739 0.355300 -1.187675 0.747542 -11.173480
2 -2.597643 -2.885623 1.863102 0.036739 1.126499 -0.484009 0.000037
1 -2.973041 -1.936557 2.524480 -1.029711 0.609177 -0.249026 -6.168309
1 -3.047988 -2.131824 2.235476 -0.000295 1.388681 -0.265492 -9.699116
1 -1.967624 -1.920442 2.753655 -1.480544 0.866820 0.526972 -0.003642
1 -3.088311 -2.498959 2.491886 -2.043944 0.067834 0.513708 -13.143624
1 -2.952358 -2.248876 2.877089 0.065792 -1.049137 -1.166340 -4.920932
2 -1.564548 -2.716635 2.629673 -0.580728 2.067754 -0.892233 0.000237
1 -3.008475 -2.680166 2.911141 0.892421 -0.787282 -0.343645 -6.574539
2 -1.943121 -3.106675 3.037068 -0.194994 -1.246316 -0.459817 0.000357
1 -3.035797 -2.095580 2.112150 1.841499 -0.961405 1.082371 -6.084794
1 -3.038004 -2.651461 2.804090 -0.093960 -0.731456 0.413579 -8.718627
1 -1.056695 -2.175476 2.650199 -0.111355 -0.746346 0.321987 -1.017908
1 -3.086831 -1.978913 2.478585 -0.173857 -0.761312 -0.522669 -12.187492
1 -3.095728 -2.871277 2.640809 1.845546 -1.948888 -0.694652 -6.865222
1 -2.944630 -2.064706 2.632345 1.146444 -0.576363 -2.135037 -7.649270
1 -3.060359 -1.945794 2.592446 0.142616 -0.638434 -0.059621 -8.511977
2 -1.101397 -1.933323 2.538725 -0.177147 0.174680 0.777165 0.009444
2 -2.600322 -2.191083 2.815436 -0.210115 -1.617974 0.583927 0.009415
1 -3.039735 -1.943109 2.796716 -1.022648 1.369107 0.376595 -5.291433
1 -1.287427 -2.872572 2.533477 -0.338927 1.596677 0.695372 -0.002028
1 -3.062359 -2.779208 2.506269 1.386332 -0.097286 -0.461765 -8.986560
2 -1.145103 -1.975247 1.839729 0.905795 -0.459040 -1.047158 0.002953
1 -3.085057 -2.232192 2.244166 0.264087 -0.410248 0.432779 -12.448215
2 -1.587073 -2.022482 2.594643 0.153653 -1.061578 -0.381605 0.000007
2 -2.714316 -2.066349 2.802510 -0.062340 -1.233631 0.489726 0.015532
1 -2.414034 -1.994575 2.633188 -0.306437 -1.174606 0.647375 -0.994031
1 -3.085363 -2.007393 2.048897 0.121075 0.234184 -0.004264 -4.029740
1 -3.053187 -2.029997 2.866663 -1.251178 1.068808 -1.304078 -5.840710
1 -3.102761 -2.235260 2.555313 -0.396809 1.236556 2.333602 -13.031363
2 -2.583084 -3.103310 2.198293 -0.860593 0.117865 -0.603600 0.002583
1 -3.070199 -2.548979 2.392444 0.354086 1.356490 0.881469 -12.463398
2 -1.079279 -2.555458 3.019168 -1.288009 -0.262155 0.259297 0.108469
1 -1.622621 -3.076211 2.412418 0.481424 0.490913 -0.345640 0.002614
1 -1.415126 -2.347042 1.710812 -0.469943 -0.250299 -1.139494 0.490051
2 -2.076928 -2.801202 1.596578 -0.775974 -1.325949 -0.544357 0.007220
2 -1.021213 -2.178087 1.763571 0.879236 -0.140616 -0.939785 0.000152
2 -1.358131 -1.987194 1.721551 1.156376 0.246341 -0.952520 0.025962
2 -1.573668 -2.809852 1.767105 -0.087960 -0.309651 -0.333636 0.000544
2 -1.022542 -2.964944 1.755963 1.005347 -0.927113 -0.206328 0.000160
2 -1.348256 -2.677297 1.614439 -0.894193 0.750982 0.149720 0.536080
2 -2.488037 -2.152394 1.662602 0.599481 0.399322 -0.124445 0.688727
2 -2.440786 -2.331595 1.771425 0.222481 0.213469 1.764900 0.006892
2 -2.244517 -2.789747 1.621682 0.132784 -0.349067 -0.469986 0.014752
2 -3.066425 -2.173140 1.636008 0.030995 0.169870 0.501734 0.315799
2 -1.228994 -2.855578 1.802604 -0.030048 -0.949014 -0.158610 0.000921
2 -2.339125 -2.684756 1.747988 -0.445076 -1.304117 -0.479268 0.001875
2 -1.383734 -2.759477 1.691684 0.442476 0.585763 -0.217106 0.537014
2 -1.043989 -2.237039 1.509588 -0.243165 0.207993 -0.859145 0.003766
2 -1.296657 -2.040654 1.592905 0.227548 0.653040 0.176752 0.027301
2 -2.765040 -2.307130 1.674956 0.467607 -0.886384 0.439586 0.000200
2 -1.605212 -2.169392 1.767006 -0.021809 1.256290 -0.038737 0.020115
2 -3.024133 -2.764218 1.764534 -1.205453 0.004435 1.156832 0.000076
2 -1.303488 -2.298807 1.712736 1.326468 -0.949459 1.668087 0.381865
2 -1.246639 -2.570395 1.887336 -0.628918 -0.224234 0.788029 0.000960
2 -2.536451 -2.087610 1.854641 -1.176879 -0.354023 0.921076 0.061519
1 -1.105183 -2.574744 1.743319 0.053136 0.950481 0.789067 0.020614
2 -1.621164 -1.944111 1.566196 0.016534 0.086279 0.357464 0.001212
2 -2.488618 -2.261289 1.623201 -0.457939 0.302115 0.787909 0.694546
2 -1.740632 -2.376731 1.548392 0.775125 -2.235471 -0.624021 0.000042
2 -2.495412 -3.098849 1.738661 0.360443 0.170669 -0.776060 0.002309
2 -2.985587 -2.282253 1.560541 1.657523 -0.204466 0.802064 0.037204
2 -2.860575 -1.943960 1.670326 -0.570954 -0.397656 -0.880768 0.151994
1 -3.104899 -2.432092 2.062275 0.289827 -1.584615 0.927855 -10.821988
1 -3.091670 -2.126279 2.518305 -0.732541 0.835834 0.959572 -11.682029
1 -3.087185 -2.287473 2.113752 1.260567 0.121599 -0.565618 -9.903399
2 -1.008933 -2.965989 2.909712 -0.754721 -0.205049 -0.509845 0.000011
1 -3.093169 -2.315806 2.694006 -0.916849 -0.460926 -1.681328 -10.528992
2 -1.501656 -2.945572 3.106280 -0.431125 -1.026518 -0.297426 0.001748
2 -1.774126 -1.905641 1.874874 -0.277882 0.108363 -0.332812 0.000095
1 -2.474374 -1.922837 2.692156 -0.951933 0.048225 1.330758 -0.994808
2 -2.046222 -1.916273 3.002017 0.402773 -0.160272 -0.437609 0.080872
1 -3.001139 -1.950795 2.689383 0.873400 -0.915709 0.021906 -6.449235
1 -3.076796 -1.904706 2.390162 1.152586 0.030893 0.372020 -10.474257
2 -1.136848 -1.917523 1.660484 0.883070 -0.065948 0.441719 0.006167
2 -2.688836 -1.947926 2.516645 2.244748 -1.075624 0.458831 0.001735
2 -2.535966 -1.949749 2.070995 0.030860 -1.127226 1.154894 0.614312
1 -3.113326 -2.700688 2.870350 -0.358840 1.373605 0.824933 -8.680116
1 -3.099036 -2.715118 2.098499 0.758818 0.843786 1.298800 -6.699184
1 -3.114589 -2.333515 2.220880 1.586510 0.206578 0.078640 -13.033674
1 -3.121220 -2.096041 2.898172 -0.968290 0.600968 -0.858837 -6.403131
1 -3.088778 -2.022550 2.378957 -0.588174 -0.834637 0.170124 -10.761220
2 -1.684292 -3.021359 3.083548 -0.555067 0.364470 -1.337148 0.001350
1 -2.326785 -1.865187 2.097186 0.309074 0.769607 -1.364706 -0.002549
1 -2.170135 -1.893899 3.059623 0.323057 -0.107652 1.107487 0.080103
1 -3.102741 -1.875341 2.759999 -0.337703 0.647755 -0.639582 -4.906590
1 -3.112354 -1.910086 1.639529 -0.812201 -0.563456 -0.989317 -0.032240
1 -3.117467 -1.881540 2.514575 0.680687 -2.160052 0.600163 -9.860895
1 -3.110715 -1.893001 2.280217 -0.223471 -0.184778 -1.283099 -8.164063
1 -3.105807 -2.216112 2.676168 -0.666655 -1.175655 0.434059 -11.908518
1 -3.116254 -2.246313 2.380107 -0.914461 -0.513496 0.602213 -12.310273
1 -2.426113 -2.937487 1.451242 -0.199999 -0.475151 -0.737091 0.075131
2 -2.348353 -2.772619 1.456237 0.043576 0.056931 -1.372404 0.428411
2 -2.260939 -2.855577 1.459819 -0.267813 0.066899 -0.694904 0.452647
2 -2.745189 -2.384867 1.448146 0.484814 -0.497403 -0.925263 0.000166
1 -1.995986 -2.586918 1.406600 -1.932595 0.789268 -1.076530 -0.024404
2 -2.370897 -2.262445 1.445414 0.936770 0.285132 -0.626259 0.010978
2 -1.537475 -2.522327 1.456290 -1.681987 -0.836505 -0.027138 0.000047
1 -1.124113 -2.778251 1.455936 0.853117 -0.461831 -0.476429 -0.844726
2 -2.132776 -2.903523 1.387620 1.080744 0.095430 -1.310733 0.021450
1 -2.444125 -2.041878 1.446214 1.178910 0.922045 1.068527 -0.162974
2 -1.158794 -1.953504 1.479292 1.536730 -0.368058 -0.000620 0.004246
1 -2.603188 -2.087255 1.418842 0.153393 0.241985 0.061426 -0.171800
1 -1.007385 -2.812236 1.467132 1.209172 -0.529487 0.518353 -0.844309
2 -2.660859 -2.841380 1.381317 -0.211489 1.239655 0.018956 0.013132
1 -1.562938 -2.193171 1.325517 -0.144632 -0.249463 -0.614497 -0.066071
2 -1.100913 -2.122689 1.384291 0.343129 -0.116557 -0.208892 0.004571
2 -3.045059 -2.238706 1.395725 0.041493 -0.412538 0.027852 0.033976
2 -1.453307 -2.042701 1.325789 -0.602040 0.671625 -0.392779 0.002956
2 -1.764911 -2.016823 1.428396 -0.337190 -0.130772 0.613534 0.009241
2 -2.512228 -2.894721 1.349251 1.674702 0.368984 -0.315538 0.082815
1 -2.897217 -2.972836 1.340644 -0.576585 0.029114 0.139898 0.000025
2 -1.922427 -2.069391 1.442790 0.679395 -1.034461 0.918534 0.008781
2 -2.438366 -2.164397 1.331997 0.155884 -1.851259 -0.689416 0.723396
1 -3.121609 -2.338595 1.986314 -0.099098 -1.092419 -0.892932 -7.144619
1 -3.117713 -2.197822 1.525557 0.107809 0.704168 0.520022 0.318224
1 -3.117537 -2.861292 2.743025 -0.570427 -0.154657 -1.090785 -6.088617
2 -1.459975 -3.110993 2.025582 1.231760 0.866323 0.297511 0.018950
2 -3.116283 -2.505343 1.792646 0.461411 -1.020917 0.502122 0.521200
1 -3.094262 -2.298175 2.967492 2.044307 1.270149 -0.025189 -6.269515
1 -3.110196 -2.722454 3.013042 1.135535 -0.636242 0.949011 -3.476966
2 -1.985515 -1.868485 1.759163 -0.385353 -1.071513 -1.535896 0.002770
1 -3.120587 -2.109461 1.907031 0.973631 1.288939 -0.868508 -3.616988
1 -3.121687 -2.648708 2.587836 -0.334419 0.324727 -0.115283 -12.050256
2 -1.380615 -1.738590 -2.598477 -1.036819 0.064806 -0.771567 0.000023
2 -1.960696 -0.666103 -0.296463 0.050189 0.101663 0.445540 0.000094
1 -2.951905 -0.683343 -1.891871 -1.245407 -0.035556 -0.837515 -0.003085
2 -2.655697 -0.673782 -0.455476 -0.016823 0.362063 0.671056 0.000298
2 -2.253139 -1.177965 -2.896728 -0.514117 0.595614 -0.423070 0.013184
2 -1.599317 -1.284442 -2.703010 -0.066104 -0.076244 -0.046521 0.003744
1 -2.579854 -1.639660 -1.271617 0.012876 -0.569831 0.655251 -0.001956
2 -2.196519 -1.465129 -0.655049 -0.416858 -0.429309 -0.010711 0.055640
2 -1.467192 -1.163398 -0.576322 -0.216366 -0.899429 0.503081 0.013631
2 -2.936762 -1.753427 -2.337549 -1.107072 -1.546459 -0.725316 0.023036
2 -1.752258 -1.332033 -2.790887 0.491436 -0.532988 -0.651644 0.002935
2 -2.076070 -0.914504 -2.337271 1.153573 -0.342303 -0.700269 0.004175
1 -2.079948 -1.479390 -2.315612 1.160525 0.344244 -0.091845 -0.055809
1 -1.797532 -1.197607 -0.874362 -0.075865 -1.262210 0.402585 -0.004589
2 -1.966925 -1.478680 -1.450389 -0.159430 -0.286130 0.144269 0.001911
2 -1.891573 -1.449378 -1.970649 -0.895216 -1.053130 0.762162 0.000920
1 -2.182581 -0.917138 -0.364977 1.186264 0.454525 1.129284 0.267914
2 -1.393449 -1.689810 -1.875023 0.924920 -0.075104 -1.096735 0.356178
2 -1.695337 -1.314219 -1.595576 -0.223845 -0.121366 0.553255 0.000141
2 -2.332871 -0.800276 -1.685456 -0.323241 0.709983 1.064722 0.320067
1 -1.674118 -0.476126 -2.505464 -0.646251 0.497518 -0.629858 0.007919
1 -1.415455 -0.551088 -1.727979 -0.017279 0.130202 0.505243 -0.990561
1 -1.319768 -0.549665 -1.791990 1.209054 -0.060107 1.810549 -0.981463
2 -2.529229 -0.972782 -1.455062 -0.240843 -0.018719 1.018064 0.000005
1 -2.875293 -0.309715 -3.107018 0.346163 0.470744 -1.056676 -0.950193
2 -2.038037 -1.615406 -1.573100 0.285369 -0.072478 0.276427 0.001193
2 -2.144057 -0.663758 -2.196374 0.310544 0.232549 -0.062753 0.073184
1 -1.221856 -0.924803 -2.193451 1.050992 0.570574 -0.987437 -0.007308
2 -2.115411 -1.768697 -0.489217 -0.374565 -0.260368 0.591529 0.023538
2 -1.814121 -1.706873 -1.108170 -0.011433 -0.214597 0.014406 0.019385
2 -1.489111 -1.242708 -2.017861 -0.551543 -0.871916 -1.072526 0.032266
1 -1.542706 -1.443028 -1.839185 -0.561913 -0.405501 0.190532 0.153866
2 -1.517891 -0.795351 -0.575114 1.385394 -0.557625 1.368085 0.000145
1 -1.514252 -1.586489 -0.430683 0.784074 -1.029170 -0.751645 0.002191
2 -1.505853 -0.526269 -2.392675 -1.299053 0.245528 0.207565 0.000668
2 -2.348722 -1.508079 -2.617733 0.163714 -0.133882 -0.585875 0.017780
2 -2.270903 -0.872246 -0.288357 0.463898 -1.370551 0.463207 0.269084
2 -1.806544 -0.797038 -1.211312 -0.008796 0.663114 -0.829289 0.022750
2 -2.559074 -1.683263 -2.102076 0.623894 -0.310290 -0.374735 0.193280
1 -2.548487 -0.957375 -2.224527 -0.027569 -0.737716 0.848073 -0.047356
2 -2.100044 -1.040516 -0.980900 -0.319414 -0.919885 -0.351706 0.001083
2 -1.528341 -0.684721 -1.768092 0.045917 0.046290 0.478045 0.004068
2 -1.850211 -1.175940 -1.732557 -0.641606 0.277643 -0.085510 0.025184
2 -1.501829 -1.126519 -1.855922 1.178271 0.082205 0.873093 0.002027
1 -2.375132 -0.954101 -2.358976 -0.186797 0.231191 -0.379065 -0.803340
2 -2.686404 -0.982361 -1.101228 0.555235 0.014310 -0.529785 0.001839
2 -1.800761 -1.005033 -1.137790 -1.167173 -0.184787 -0.839353 0.123903
2 -1.157329 -0.427735 -3.057783 2.033928 1.214963 -0.560935 0.004026
2 -1.486796 -0.562595 -1.948428 1.077159 0.927453 -0.644244 0.000664
1 -1.117130 -1.352310 -1.900784 -0.064987 -0.482354 -0.368970 -0.147479
2 -1.804539 -0.290727 -1.743523 0.144488 0.666215 -0.600804 0.000125
2 -2.746083 -0.502001 -1.415070 0.627671 -0.081236 -1.238982 0.000517
2 -2.119366 -1.152991 -2.593027 -0.033664 0.696370 -0.276178 0.000021
2 -1.671056 -1.565171 -1.623079 -0.427704 -0.611668 0.060665 0.000083
2 -2.162230 -1.367403 -2.408856 -0.363151 0.156149 -0.253907 0.008702
2 -2.355522 -1.633194 -1.903250 -0.267800 -0.101510 1.232981 0.005297
2 -2.930916 -0.689114 -1.457992 -0.368768 0.984053 0.297119 0.000309
2 -2.667123 -1.210768 -0.917309 -1.264020 -0.310739 -0.216705 0.023732
1 -2.648557 -0.398201 -2.520086 0.563111 0.396229 0.316230 -0.237442
2 -3.072327 -1.105281 -2.131972 -0.449461 -0.079609 -0.062257 0.000011
1 -1.877139 -1.655263 -1.934103 0.705747 -0.848887 0.132900 -0.000968
2 -2.555947 -0.763048 -2.694379 -0.614375 -1.582593 -0.125340 0.007287
2 -1.608154 -0.903835 -1.367880 -0.568025 0.517497 -0.022630 0.000056
1 -2.713499 -0.269886 -2.596968 -0.461929 0.866688 0.095746 0.487489
2 -2.577343 -1.241088 -2.442736 -1.122309 0.219482 -0.411182 0.000038
2 -1.079019 -1.468012 -0.797883 0.422668 -1.159149 0.423546 0.002239
2 -2.221429 -0.760454 -2.689817 1.050382 0.503125 -1.706141 0.000271
2 -2.767481 -0.895854 -2.554372 -1.211003 -0.152283 -0.278396 0.166700
1 -2.323079 -1.059589 -2.315855 -0.071635 -0.765265 0.485219 -0.782925
2 -1.529703 -1.188476 -1.185983 -0.062444 -2.004716 -0.451381 0.004992
2 -1.390765 -1.650262 -1.242396 0.184197 -0.618188 -0.241026 0.036045
1 -2.491591 -1.360423 -0.697532 0.203738 0.326032 0.140374 -0.022170
2 -2.710989 -1.325247 -1.255119 -0.595168 0.014590 -0.814184 0.000014
1 -2.199782 -1.317275 -1.391672 -0.519281 -0.505835 -1.300358 0.000072
2 -1.238535 -1.050331 -1.956373 0.767156 0.068064 -0.894538 0.007923
2 -3.054776 -0.728169 -2.143342 -0.929518 -0.050691 -0.666252 0.000033
2 -1.480180 -0.288996 -1.409963 -1.272477 0.781943 -0.573208 0.004319
2 -2.893603 -1.782431 -1.562066 -0.184205 -0.469208 -0.151889 0.003058
2 -2.214593 -0.204276 -0.628229 0.497468 1.187774 0.425636 0.000172
2 -2.923916 -0.889054 -0.787857 0.223758 0.517814 0.497415 0.000346
1 -2.279179 -0.945835 -1.037553 -0.183692 -1.144305 0.436278 0.294875
1 -1.045419 -1.375991 -2.185634 0.884427 -1.103794 -0.629392 -0.009975
2 -2.456280 -0.478048 -1.389813 0.552414 0.318215 0.189261 0.000027
2 -2.875330 -1.773424 -2.162413 0.052975 -0.689336 -0.096618 0.003081
2 -1.446009 -1.514835 -1.889868 1.020753 -2.011173 0.538807 0.164378
2 -2.397518 -0.854037 -1.787737 -0.602591 -0.681341 0.296689 0.137896
2 -2.165935 -0.897307 -1.274618 0.852191 0.608232 -0.126716 0.002420
2 -1.163736 -0.586542 -2.072019 0.271440 0.102149 0.609422 0.002252
2 -2.543397 -0.680295 -1.649977 -1.406861 -0.512336 1.075088 0.000299
2 -2.938894 -1.494601 -0.612026 0.223443 0.296792 -0.442280 0.026578
2 -2.119629 -1.077757 -0.619022 1.219812 -1.176910 0.775983 0.000194
1 -2.462497 -1.337643 -0.307856 -1.113943 -1.109078 0.262247 -0.005870
1 -1.848889 -0.932125 -0.647209 -0.143353 0.688089 1.708023 0.007410
2 -1.657717 -1.183933 -1.968898 1.151514 -0.860399 1.103450 0.342468
2 -1.766216 -0.598263 -0.585358 0.556694 0.048787 1.608462 0.075238
1 -1.754382 -0.896394 -1.075321 -0.605768 -0.567971 0.359168 -0.229089
1 -2.490281 -0.523140 -0.605902 -0.375584 0.311218 -0.848827 -0.000494
2 -1.338563 -1.269641 -1.383862 -0.342258 -0.096129 0.070821 0.000023
2 -1.784090 -0.737411 -0.842429 0.512863 -0.215972 -0.315496 0.016769
2 -1.293179 -1.126019 -2.096742 0.586179 -0.701804 0.621596 0.007959
2 -2.274419 -1.139183 -1.059472 -1.631397 -0.198218 1.929796 0.001782
2 -1.602357 -1.161936 -2.076420 1.217968 -0.776971 1.392708 0.365179
2 -2.816290 -1.531695 -1.939374 -0.149699 -1.611913 0.378483 0.000357
2 -2.955385 -1.562397 -1.437064 -0.013459 0.317850 1.000727 0.000044
2 -1.406088 -0.905199 -2.483471 -1.252672 -0.459566 -0.516408 0.000055
2 -1.761847 -1.287532 -2.420517 0.873447 0.448151 -0.326859 0.000153
2 -1.498382 -0.405379 -2.653909 -0.366632 1.310110 0.111068 0.000122
2 -1.315613 -0.686135 -1.025323 -0.240734 0.568598 0.217400 0.000123
2 -1.731234 -0.895340 -0.543076 -0.889145 0.708896 0.327442 0.012965
2 -2.603304 -1.442150 -0.784953 0.623930 0.034559 -0.036100 0.015722
1 -2.052313 -1.080380 -2.160573 -0.777320 0.581903 0.011109 -0.002764
1 -2.273077 -1.340432 -0.629313 0.009497 0.576287 0.316948 0.006886
1 -1.269704 -1.110456 -2.665892 0.307834 0.224816 -0.053421 0.000050
2 -1.882012 -0.657441 -2.971806 -0.517605 0.686219 -0.156827 0.000130
2 -2.109684 -1.289620 -0.744021 -1.378473 -0.114213 -0.550066 0.001184
2 -1.989386 -1.524969 -1.185090 -1.440198 -0.144538 -0.449374 0.000075
2 -1.909477 -1.362308 -2.220822 0.388928 0.354199 0.286048 0.000294
2 -1.690856 -0.785920 -0.960339 -0.686469 -0.548894 -0.754387 0.023921
2 -1.847765 -0.827392 -2.778799 0.134098 0.811189 -1.312261 0.000046
2 -2.283805 -0.901457 -0.921514 0.354003 -0.110234 -0.980625 0.293556
2 -2.717478 -1.625496 -1.700224 0.293507 -1.835623 0.877108 0.000088
2 -2.236769 -1.139231 -1.914158 -1.258522 0.210789 -0.230910 0.000011
2 -2.812662 -1.020363 -2.538724 -0.126637 -1.550882 0.400696 0.126367
2 -1.382201 -0.874881 -1.162864 0.472984 -0.733419 0.857352 0.007376
2 -1.429755 -1.374725 -0.763964 0.478689 -1.659639 0.996530 0.000034
2 -2.662901 -0.831389 -2.474254 -1.154286 -0.689815 0.408983 0.101501
2 -2.677931 -1.029452 -2.913688 0.039319 0.981152 -0.335941 0.000079
2 -1.325407 -0.877523 -2.821750 0.253357 1.440617 -0.508186 0.075649
2 -1.041407 -1.145485 -2.354544 -0.217124 0.853200 -0.345031 0.017276
2 -1.228061 -1.073529 -1.012636 -0.503178 0.074807 1.453539 0.029563
2 -1.301270 -0.718812 -1.822875 0.238759 0.005987 0.186147 0.006008
2 -1.132237 -1.640241 -0.710849 -0.931563 -0.283878 -1.187711 0.001006
2 -2.395081 -1.472295 -1.235150 1.059868 0.285979 -0.961658 0.000362
2 -3.055564 -1.179520 -1.125578 -0.287017 -0.789439 -1.562482 0.000094
1 -1.173058 -1.467526 -1.781685 -0.032471 0.342703 1.470571 -0.142443
2 -2.816278 -1.108730 -1.733421 0.430732 0.187504 0.176651 0.000001
2 -2.707870 -1.589163 -2.121127 -0.378673 0.444531 0.314540 0.004632
2 -1.307821 -1.561058 -0.443074 0.391725 -0.574203 0.547673 0.007159
2 -2.540369 -1.576528 -0.905565 0.072098 -0.388114 -0.990481 0.001726
2 -2.037935 -1.234135 -0.451882 -0.105631 0.007507 -0.269251 0.000143
2 -2.675829 -0.379248 -0.519015 -0.044952 1.714998 -0.331202 0.002876
2 -2.656717 -1.030715 -0.592002 -1.561401 -1.153909 0.349849 0.022627
2 -2.611231 -0.268756 -0.650925 -0.991442 0.527324 -0.663465 0.024550
1 -2.723144 -1.362608 -0.896678 -0.510831 0.928428 0.444878 0.387078
2 -1.099130 -1.046542 -0.938143 0.857817 1.436777 0.109180 0.053110
2 -1.398144 -1.494254 -0.313323 0.739437 0.346602 0.028643 0.008958
2 -1.805270 -0.874299 -2.100747 -1.494395 -0.689335 -0.645645 0.001518
1 -1.858442 -0.793428 -1.063225 0.489387 -0.748816 -0.853660 -0.340132
2 -2.086375 -0.804668 -1.133118 0.679682 -0.498318 0.483650 0.003222
2 -1.695345 -0.610990 -1.333642 -1.906398 -0.872500 -0.274500 0.000118
2 -1.841335 -1.693953 -0.395020 -0.208491 -0.216717 0.950771 0.000424
2 -2.010995 -1.326572 -1.581588 0.497710 1.290224 1.631294 0.000797
2 -2.925031 -0.534363 -1.296413 -0.457935 -0.082339 -1.744038 0.000769
2 -1.648940 -1.532893 -3.010265 -0.259332 0.449903 -0.023796 0.000240
1 -1.603167 -1.221626 -0.513842 -1.199842 0.477763 0.126194 0.011149
1 -1.447590 -1.030871 -1.167624 0.646696 0.546200 -1.020199 0.008831
1 -1.278254 -0.537479 -1.253171 -0.180431 -0.165214 -1.026157 0.023820
2 -1.132722 -1.029588 -0.768614 0.658291 0.415461 0.997170 0.005382
2 -2.177343 -1.758832 -0.866225 1.704276 -0.365075 -0.015177 0.000047
2 -2.720986 -1.058671 -0.930895 0.120826 -0.368721 2.579033 0.014256
2 -2.873080 -0.596161 -0.991726 0.638139 0.158508 -0.551836 0.000332
2 -1.515442 -1.240328 -0.996746 -0.716038 -0.486297 -0.358938 0.001232
2 -2.554685 -1.094569 -2.680645 0.969727 0.640964 -0.622756 0.000073
2 -2.795976 -1.513944 -2.558112 -0.805158 -0.573195 0.581605 0.004109
2 -2.388548 -0.736711 -2.541899 -0.360457 0.911355 -0.447348 0.000629
2 -1.360621 -0.429032 -1.192190 0.046751 0.689461 1.345449 0.113321
2 -1.573113 -1.265926 -2.271560 1.005361 0.981340 0.347372 0.000401
2 -1.650234 -0.985852 -2.509176 -0.586239 -0.185836 1.254987 0.000050
2 -2.374517 -1.490028 -1.806341 1.472228 0.415199 -0.591549 0.005237
2 -2.737901 -1.279863 -0.689605 0.721391 0.314187 -0.928293 0.001093
2 -1.344795 -0.330657 -2.357713 -0.679002 0.866867 0.855491 0.000238
2 -1.259256 -1.563499 -2.215645 -0.646834 0.025850 1.556739 0.022244
1 -2.447798 -1.788295 -1.630950 0.915432 -0.930473 0.685150 -0.027247
2 -2.626120 -1.704881 -2.450861 0.225495 0.166901 0.300831 0.000140
2 -2.373619 -1.238257 -1.640949 0.511039 1.145187 -1.667768 0.000021
2 -2.967411 -1.553118 -2.788114 -0.640979 -0.889415 1.125925 0.000388
2 -1.550662 -1.494435 -2.616866 -0.536611 0.263767 0.750474 0.109539
2 -1.328888 -0.863490 -0.361418 0.052401 2.119220 0.142725 0.000094
2 -1.942385 -1.204897 -2.927608 1.008694 -0.816079 0.660782 0.011704
1 -2.499067 -1.255502 -2.905873 0.606490 -0.678791 0.395047 -0.000240
1 -1.774670 -1.658572 -0.963136 -1.952781 0.801193 1.094354 0.016921
2 -1.817120 -1.195084 -1.880297 2.245870 0.401562 -0.183644 0.028000
2 -2.061274 -1.425978 -1.832559 0.529257 0.895737 0.571774 0.000350
1 -2.234804 -1.603979 -2.310375 0.813638 -0.017683 -1.075316 -0.049754
2 -1.054712 -1.140950 -1.053424 1.129789 1.397665 -0.269922 0.021827
2 -2.601761 -1.734459 -1.910448 1.265773 -0.303371 0.071557 0.001080
2 -2.335086 -1.604353 -2.182725 -0.674697 0.867140 -0.122283 0.055428
2 -1.207876 -1.408350 -1.152639 -0.723108 -1.087815 -1.240224 0.000040
2 -3.108818 -1.683423 -0.457102 -0.102190 -0.311637 -0.298386 0.000613
2 -2.934983 -1.503280 -0.763603 -0.013007 0.945542 -1.125533 0.026599
2 -1.439993 -0.798898 -2.813852 -1.667162 0.070196 0.748117 0.075632
2 -1.130789 -0.979612 -1.775616 -0.528679 -0.542231 -0.193806 0.000309
2 -1.452538 -1.401760 -2.618435 -0.108770 0.732180 1.497231 0.110041
2 -1.226051 -0.409317 -0.743596 -0.168156 -0.447618 -0.026767 0.000000
2 -1.235338 -0.533574 -2.479630 1.135058 -0.284625 0.139358 0.000584
2 -2.313876 -0.691491 -1.618088 0.700497 -0.698179 -0.244003 0.182506
2 -1.774767 -0.328042 -1.998262 -0.073568 0.295324 -0.537714 0.000046
2 -2.641383 -0.373370 -1.588815 -0.910020 -0.042239 0.508390 0.000157
1 -2.044719 -0.393832 -0.299267 -0.858861 -0.076005 0.604238 -0.025124
1 -1.378923 -0.308654 -1.126236 1.014546 1.294689 1.001621 0.072249
2 -2.426056 -0.237452 -2.287380 0.623895 0.632355 1.336835 0.000003
2 -1.820496 -0.484386 -2.420852 0.765448 -0.413236 0.686678 0.007231
2 -1.971815 -0.735700 -2.112803 0.187535 -0.917833 1.053658 0.001253
2 -2.620668 -0.698690 -2.500509 0.500364 0.675955 -0.746121 0.064868
2 -2.127844 -0.718290 -2.323959 1.387122 -1.130104 -0.420710 0.073271
2 -1.941027 -0.950196 -2.222244 -0.263437 -1.569160 -0.635278 0.007516
2 -2.550630 -0.917043 -0.622267 0.212276 -0.040527 0.309037 0.047182
2 -2.875794 -0.279319 -0.756482 0.467502 0.706202 0.511499 0.000037
1 -1.694363 -0.493800 -0.383438 -1.007032 -1.071456 1.245350 -0.006792
2 -2.294462 -0.373150 -0.477439 1.246695 1.253760 -0.004334 0.000135
2 -2.083434 -0.368034 -1.737629 -0.942069 -0.172409 -1.516798 0.000028
2 -1.857837 -0.697638 -1.519146 0.610217 -1.437465 1.638124 0.000044
2 -2.618553 -0.460984 -2.887223 -1.380959 0.208868 -1.332175 0.167228
2 -2.144530 -0.668304 -1.271966 -0.778258 -1.648055 1.402755 0.064922
1 -1.178733 -0.342700 -1.988624 0.370006 -0.403333 0.023755 -0.006133
1 -1.448870 -0.346914 -1.574697 0.636082 -0.417371 0.620713 -0.013842
2 -2.584984 -0.601272 -2.648641 1.053837 -1.275890 0.884480 0.011545
2 -2.931342 -0.669823 -2.827460 0.629280 -1.253664 0.203299 0.001324
1 -2.778827 -0.792534 -2.969035 -0.098611 2.850873 -0.377977 -0.000481
2 -2.845800 -1.487204 -3.075418 0.489958 0.095139 -0.719453 0.003918
2 -2.896733 -0.478510 -0.351528 0.213291 -0.003006 -0.395932 0.000014
2 -1.073585 -1.349646 -0.446718 -0.170307 0.231435 -0.550904 0.017102
1 -2.862477 -0.892752 -0.461841 0.782512 -0.675474 1.520199 -0.000430
1 -1.670669 -0.555923 -0.677422 1.532638 -0.248995 -1.385636 0.069087
2 -2.627354 -0.892398 -0.495902 2.032443 0.322564 0.973364 0.037934
2 -2.375887 -1.121690 -3.042410 0.919990 -0.995347 0.314819 0.001286
2 -2.850143 -1.216555 -2.364216 1.078504 0.113270 -0.276034 0.000052
1 -2.935039 -1.206025 -0.755864 0.650100 -0.297671 -0.314157 0.012308
2 -2.948316 -0.231224 -2.769470 0.438638 0.463383 1.549257 0.000207
2 -2.219953 -1.566039 -0.539616 -0.354180 0.964107 1.638501 0.020896
1 -2.986922 -1.776119 -2.773821 -0.205078 0.130884 -0.202187 0.000416
2 -2.273554 -1.538865 -2.483325 1.322168 1.022857 -2.146103 0.020116
2 -1.056162 -1.761007 -2.372494 -0.021163 0.167489 0.095517 0.002171
2 -1.410657 -1.679197 -1.389070 -0.632317 1.120075 2.102044 0.028909
2 -1.299216 -1.506145 -2.078257 0.776689 1.652979 1.104344 0.022376
2 -2.451007 -1.692116 -2.172038 -1.576041 -0.079682 -0.666861 0.231145
2 -2.311100 -1.620356 -2.956946 0.335543 1.108883 -0.264051 0.008241
2 -1.599090 -1.705692 -1.099018 0.928173 0.131744 -0.690597 0.000669
1 -1.478905 -1.742043 -1.804643 -0.155857 0.467468 -1.960184 0.346669
2 -1.614535 -1.699923 -2.822493 -1.127423 0.274114 1.428532 0.000069
2 -2.099355 -1.167050 -2.947268 -0.482544 -0.922149 0.627538 0.023901
2 -2.760590 -1.439554 -0.983056 0.560572 -0.698521 -2.734251 0.383238
2 -2.418491 -1.483844 -1.454982 -0.332710 2.023994 -0.781296 0.000323
2 -3.045760 -1.230518 -1.479545 0.382686 0.394686 0.677013 0.000006
2 -2.844633 -1.082374 -0.722601 1.352805 -0.384587 0.619478 0.018984
2 -1.234337 -1.754645 -2.929910 -0.582258 -0.118899 0.937034 0.229322
2 -2.344179 -0.491087 -1.755610 -0.219933 -1.429942 0.154220 0.000114
2 -1.063570 -0.412077 -2.491431 -0.562944 -1.037754 0.710296 0.000559
2 -1.093427 -0.994419 -2.998322 -0.447144 0.516177 0.640124 0.000006
2 -2.146157 -0.943159 -2.879352 -0.174931 -0.904933 1.388435 0.000192
1 -1.111116 -1.783202 -2.919449 -0.544046 -0.827766 -0.175902 0.241895
2 -1.728120 -1.363837 -0.423089 -0.661206 -0.313675 -1.393308 0.000560
2 -1.620714 -1.717812 -0.686670 1.016041 0.903521 0.146102 0.000067
1 -3.009498 -0.469352 -1.647632 0.778340 -0.262099 0.391958 -0.014829
2 -2.511339 -0.438303 -2.958189 0.688045 0.871451 1.058038 0.163385
2 -2.829809 -0.205189 -1.193329 -1.662218 0.366887 -0.176153 0.000025
2 -2.191120 -0.277764 -1.180765 0.511291 -0.037546 -0.715292 0.001161
1 -2.730743 -0.177585 -2.465926 -0.142753 0.904802 1.257193 -0.234824
2 -2.308277 -0.358134 -1.040287 -0.387482 -1.282871 0.521831 0.000992
2 -1.625539 -0.350926 -0.532316 -0.653137 -0.930971 0.750309 0.000454
1 -2.528420 -0.439461 -2.735940 0.532954 -1.386030 -0.044917 -0.018008
2 -2.094873 -0.536604 -1.261281 0.193515 -2.113422 -1.521853 0.063949
2 -3.109127 -0.281431 -1.466600 -0.037002 -0.617344 0.309156 0.000513
2 -2.654032 -0.239974 -0.321408 1.023937 0.017487 -0.656614 0.000141
2 -1.077055 -0.499317 -2.212823 -0.807893 0.777145 -0.147937 0.002247
2 -1.029670 -1.150882 -2.539939 -0.664270 -0.880864 -0.282974 0.160455
2 -1.045281 -0.923816 -1.522503 -0.659041 0.771568 -0.339332 0.000982
1 -2.883568 -1.184226 -3.115958 1.869973 0.881674 -0.325721 0.002611
2 -1.240629 -1.679688 -1.169445 -0.550972 1.407164 -1.139948 0.007158
2 -2.869405 -1.668659 -2.604994 2.020129 1.734475 -0.017546 0.004438
2 -1.464373 -1.396710 -3.033605 -0.377858 0.501720 0.877763 0.000184
1 -1.080290 -1.171782 -2.200515 -1.427227 0.127497 0.676663 -0.043782
2 -3.069889 -0.543315 -3.086263 0.524082 1.058216 0.327039 0.000053
2 -2.210954 -1.743419 -3.010639 -0.151448 -0.661663 1.196853 0.008409
2 -1.365152 -0.211551 -2.150147 -0.862808 -0.174433 0.353603 0.002357
2 -2.117807 -0.295755 -2.613999 -0.955042 -1.577302 -0.349541 0.000038
2 -1.005711 -0.519102 -3.074324 -0.452390 0.101826 0.663898 0.004826
2 -3.077032 -0.947269 -1.203802 0.590599 1.250648 1.073731 0.000567
2 -3.029121 -0.480514 -1.093157 1.431942 0.814241 1.186375 0.000512
2 -2.764226 -1.733786 -0.273334 -0.007672 1.264264 -0.116213 0.000802
1 -1.080156 -1.705342 -1.966238 0.380864 1.812421 0.956136 -0.013765
2 -1.003562 -1.022781 -2.533344 -0.817739 0.397982 -0.926484 0.158346
2 -1.382680 -1.691397 -0.595933 1.904458 2.601082 0.120683 0.000681
2 -3.093032 -0.876054 -2.429778 0.773794 1.366643 0.340407 0.009158
2 -1.707871 -0.211786 -0.287800 0.849098 -0.844356 0.696765 0.068398
2 -2.733000 -0.209615 -2.690690 0.114136 -0.581110 -0.514475 0.911342
2 -2.369291 -1.007337 -0.165554 0.167522 -0.278378 1.018816 0.005092
2 -2.062778 -1.115241 -0.210562 0.249789 0.688720 0.214299 0.000055
2 -2.093629 -1.436427 -0.234152 1.280750 0.017891 0.249849 0.000139
2 -2.118213 -0.572723 -0.125078 -0.152339 -1.166646 0.621967 0.066326
2 -2.455530 -1.155842 -0.205414 1.033022 0.066572 -0.350966 0.005047
2 -1.259412 -0.690271 -0.113312 0.078059 -0.575924 0.282910 0.000177
2 -2.519489 -0.407026 -0.118819 -0.075662 0.379514 0.351057 0.000019
2 -2.904024 -1.761067 -0.114723 -0.578292 -0.151019 0.247913 0.000856
2 -1.196409 -1.028351 -0.234542 0.960879 0.405836 0.010310 0.000083
2 -1.774047 -1.726346 -0.191990 0.492628 -0.893173 -0.279526 0.001253
2 -1.570596 -1.562530 -0.235556 -0.146127 1.257534 -0.265519 0.002301
2 -1.564538 -0.418530 -0.113442 -1.391742 -0.709890 -0.150247 0.000013
2 -2.225749 -1.633226 -0.217806 -0.249956 0.033404 -1.793914 0.000149
2 -2.643770 -1.608160 -0.141388 0.842633 -0.266873 -1.090049 0.133024
1 -1.081398 -1.666261 -0.250478 -1.109934 -0.793261 -0.555574 0.000071
2 -1.580261 -1.770972 -0.236236 -0.610707 0.573373 0.853729 0.001414
2 -1.497643 -0.991757 0.096494 -0.263468 -0.246642 0.008508 2.569604
2 -0.997905 -1.132436 0.073358 -0.443370 0.959504 -0.709458 0.087070
2 -2.903001 -1.432641 -0.099659 -0.125651 0.307987 -2.019563 0.000024
2 -1.020992 -0.195083 -0.047018 1.432887 0.214906 -2.352451 0.000125
2 -1.628420 -0.978345 0.092699 0.552776 -0.543889 0.665944 0.170259
2 -2.444120 -0.714944 0.142881 0.364812 -0.148363 1.692742 0.008725
2 -1.753741 -0.999439 -0.072798 -0.804698 -0.037483 -1.502851 0.001661
2 -1.393472 -1.689809 -0.039908 -0.362686 1.518346 -1.146644 0.000305
2 -1.822930 -1.022764 0.112630 -0.618408 0.676418 1.350394 0.002473
2 -1.171623 -1.705764 0.009973 -0.200779 0.491824 -0.134339 0.000850
1 -1.329790 -1.294730 -0.037898 0.330954 1.458305 -0.829340 0.001062
2 -1.238741 -0.563030 0.079012 0.541103 1.504765 -0.104589 0.002518
2 -1.874331 -1.569109 0.027224 0.278070 -0.477167 -0.504279 0.008114
2 -1.877675 -0.613206 0.132311 -1.425828 0.822169 0.672950 0.000053
2 -1.466334 -1.384222 0.038156 1.350048 -0.625742 0.024599 0.003967
2 -1.515941 -1.050396 0.012232 -0.579952 0.028003 0.661482 2.439544
2 -2.927192 -1.155121 0.021076 -0.532137 0.400163 1.212334 0.000018
1 -2.024275 -0.477684 -0.080904 0.046864 0.332107 -0.665080 0.042018
2 -2.536231 -1.645809 -0.073124 -0.128518 -0.005045 -0.761646 0.132748
2 -2.605076 -1.102490 0.017151 -0.768930 0.492813 0.816526 0.000201
1 -2.355218 -1.451970 -0.031146 0.168989 -0.485395 0.244644 -0.005165
2 -3.078287 -1.570009 0.094961 1.023857 -0.009050 0.580098 0.000081
2 -1.812873 -0.151937 -1.310249 -0.377918 0.176030 0.457646 0.000049
2 -1.785883 -0.171702 -0.398215 -0.103981 -0.115745 -0.604415 0.075980
2 -2.492186 -0.180953 -3.029591 0.825151 -0.833057 1.025478 0.000115
2 -1.644214 -0.156574 0.111209 -1.619870 -0.022325 0.309533 0.402608
2 -2.645555 -0.156965 -1.760361 0.419822 0.968832 -1.265850 0.000063
2 -1.652904 -0.175406 -0.882902 0.418229 0.461695 -0.348016 0.000170
2 -1.006136 -0.154984 -1.511254 0.355919 0.467327 1.496645 0.002252
2 -3.106143 -0.719277 -2.752884 0.762683 -0.413113 -0.005732 0.003641
2 -2.982737 -1.844013 -2.454684 -0.628301 -0.272809 0.183371 0.020832
2 -2.618763 -1.834030 -2.655499 0.841549 -0.177593 1.133705 0.000119
2 -2.189507 -1.822390 -0.612467 -0.510246 0.192441 1.142942 0.023438
2 -1.936446 -1.809640 -1.226970 -0.021405 0.623830 0.312174 0.038677
2 -2.367359 -1.847345 -2.839362 0.011372 0.622502 0.502797 0.000147
2 -2.733053 -1.842386 -0.904986 1.351251 0.205220 0.994158 0.000003
1 -2.223687 -1.858191 -1.624863 -0.347626 -0.072624 0.942340 -0.023430
2 -2.028360 -1.848219 -0.119904 -0.507246 -1.956884 0.211708 0.002798
2 -3.108232 -1.823846 -0.146741 -1.289242 1.335733 -1.516866 0.000494
2 -1.033125 -1.829536 -0.136464 -0.311815 0.807764 0.284124 0.001545
2 -2.199809 -0.913188 0.110951 -0.428589 1.080204 -1.266623 0.000069
2 -1.960322 -1.684960 0.124673 -0.599170 1.135988 -0.517361 0.041488
2 -2.189948 -1.523486 0.147070 -1.566374 0.571260 0.164737 0.000191
2 -1.963365 -0.163118 0.135327 0.659429 -0.965012 0.359781 0.000713
2 -3.096364 -0.929278 0.153259 -0.418070 -0.534415 0.455324 0.006171
2 -2.147820 -0.293242 0.152390 0.975963 -0.174278 0.574197 0.005155
2 -2.309525 -0.149324 -1.736661 -0.261352 -0.967821 -0.093489 0.000075
1 -2.863494 -0.814580 0.638069 0.570724 -0.345540 -1.021670 -0.953991
2 -2.799055 -0.769440 2.351068 -0.566245 0.330191 1.057487 0.001412
2 -1.186777 -1.682180 2.666783 0.137307 -0.475270 -0.525477 0.072828
2 -2.752441 -1.562050 1.317710 -0.595691 0.388900 0.066863 0.000070
2 -2.242714 -1.224013 1.291512 0.052029 0.110735 0.404443 0.000820
2 -1.280423 -1.484976 1.527002 0.212159 0.415711 -0.081491 0.000009
2 -2.159965 -1.357992 1.635184 0.478118 -0.567537 0.349424 0.014013
2 -1.498163 -0.742707 2.748592 0.325383 -0.373029 0.412782 0.000338
1 -2.017775 -1.430867 1.623507 -0.295395 -0.627144 0.164713 0.016075
2 -1.849763 -1.475292 1.679670 0.575902 -0.006926 -0.111439 0.003164
2 -3.107203 -0.382413 1.063533 -0.896635 0.467134 -0.460290 0.003332
2 -1.689678 -0.540400 1.381178 0.755194 0.131096 -0.082877 0.000030
1 -2.340273 -0.898968 1.250882 -0.933327 1.532180 -0.791914 -0.199119
2 -2.314992 -1.679786 2.163949 -0.437189 -0.847989 0.952634 0.004495
2 -1.952845 -1.205476 2.447066 1.131674 -1.005733 0.091188 0.007699
2 -2.328869 -1.141470 0.914851 1.824498 -0.626696 0.485859 0.013432
1 -2.087949 -1.001284 0.610563 -0.436690 0.450014 0.683335 -0.996742
2 -1.693485 -0.638755 2.737163 -0.436674 0.578501 0.038161 0.000476
2 -1.174094 -1.221069 2.354500 1.193555 0.146519 -0.189606 0.002879
2 -3.119094 -1.227052 1.794816 -0.045880 0.293473 -0.828518 0.003138
2 -1.981903 -1.314743 2.646751 0.162470 0.056437 -0.165625 0.001721
2 -1.764988 -0.768202 1.862629 -1.291286 -0.302380 0.540900 0.010104
2 -2.959338 -0.964319 1.297626 -0.805832 -0.697076 0.763600 0.010703
1 -1.187272 -1.000823 0.861251 0.595349 -1.014725 0.847494 -0.265777
2 -1.397961 -0.419095 0.555701 0.492373 0.399945 -1.159643 0.000200
2 -2.415293 -1.353189 1.772416 -0.511129 0.459161 1.457594 0.000137
1 -2.645819 -1.510404 1.566249 -0.803005 -0.108723 0.249734 0.003519
2 -1.476780 -0.787164 2.208867 0.018719 0.102922 -0.162828 0.001622
2 -2.100512 -0.469588 2.250781 -0.502354 0.210132 -0.116990 0.000267
2 -1.415803 -0.678366 2.061555 1.168323 0.924095 -0.170071 0.017618
2 -1.823082 -0.636791 2.547994 0.086616 0.012329 -0.307179 0.000221
1 -2.461906 -0.678606 1.687691 -0.422174 0.154496 -0.613666 -0.011648
2 -1.300300 -0.970399 2.452228 1.760178 -0.252562 -2.211434 0.054136
2 -2.853376 -1.315513 1.397855 -0.334981 -0.134441 -0.381439 0.066647
2 -2.291437 -1.092602 1.439368 0.636909 0.591668 -1.381214 0.006239
2 -2.536794 -1.641295 1.595607 0.714419 0.749226 -0.041938 0.005628
2 -1.398770 -1.026450 2.539733 0.369994 -1.041296 0.740808 0.075913
1 -1.729976 -1.591643 1.091760 0.019259 -0.518809 -2.050245 0.004569
2 -1.649652 -0.273203 2.890066 1.236589 2.314769 0.734512 0.104692
2 -1.004479 -0.989538 0.765679 0.615214 -0.327593 -0.079540 0.041918
2 -1.500780 -0.763010 1.958072 0.050255 0.753659 0.933322 0.023135
2 -1.539968 -0.855784 0.914820 0.933137 -1.350612 -0.286422 0.000026
2 -1.898544 -1.462535 1.319954 0.129509 -0.255606 1.316164 0.038720
2 -2.025847 -0.810788 1.838699 -0.361905 0.504273 -0.199006 0.380295
1 -2.474053 -0.820748 1.197404 0.143278 -0.653409 -1.131486 -0.176957
2 -2.563106 -1.470268 2.682304 -0.024404 -0.330813 0.280658 0.011102
2 -1.125150 -1.423311 2.089995 0.576201 0.217312 0.110154 0.000006
2 -1.330760 -0.795679 1.853274 0.042073 -0.243567 -0.059526 0.001028
2 -2.805658 -1.062429 2.741890 -0.198716 1.309860 -1.247083 0.001685
2 -1.073682 -1.336431 0.989021 -0.185860 -0.300740 -0.407642 0.001424
2 -2.686703 -1.107255 0.234560 0.670608 0.710291 -1.242636 0.000413
1 -2.373654 -1.109245 1.755614 -0.089365 0.523859 0.857821 1.275561
2 -2.526027 -0.698282 1.275579 -0.601091 0.219382 0.422539 0.022062
2 -2.689570 -1.368232 2.665799 -0.916748 -0.078047 0.789923 0.011728
2 -1.653412 -1.371169 1.445540 0.930720 0.175170 0.246473 0.000074
2 -1.374387 -1.175440 1.388389 0.544182 0.389630 0.529802 0.000072
2 -1.579517 -1.212627 0.906796 0.706830 -0.226676 -0.491289 0.000208
2 -2.142170 -0.549524 1.560487 -0.202764 1.895609 0.197585 0.000285
2 -1.947663 -0.849734 1.423747 1.500856 -0.152112 -0.141640 0.001866
2 -1.656561 -0.834006 1.967688 -0.972263 0.753821 1.413721 0.016254
2 -1.158383 -0.857511 2.220966 -0.251764 0.909201 -1.012018 0.000039
2 -2.039286 -1.635474 2.176414 1.164374 -0.506298 0.850643 0.000235
1 -1.998494 -1.510492 1.223115 -0.637629 -0.202232 0.895986 0.026942
1 -1.339970 -0.726036 2.466266 0.564707 0.417661 -0.592253 -0.016326
2 -2.502643 -1.320316 2.193606 0.699322 0.923500 1.493680 0.000217
1 -2.796062 -0.590369 2.776219 -0.829011 0.669429 -0.199606 0.021846
1 -2.363200 -0.887821 1.840080 -0.357705 0.393022 0.797136 -0.029134
2 -1.871331 -0.800252 2.292510 0.005518 0.802980 0.197782 0.007045
1 -2.536085 -1.546566 1.897908 -0.171663 -0.726214 0.025557 -0.002068
2 -1.366156 -1.019692 0.305216 0.226871 -1.108240 -1.033355 0.014634
2 -1.298249 -0.608748 2.294189 0.431877 -0.056674 -0.567606 0.001495
2 -1.481056 -0.523808 2.301201 -0.077219 1.324049 -0.189855 0.001951
2 -2.354613 -1.571240 2.019125 -1.240248 -0.593904 0.924192 0.007747
2 -2.493097 -0.691509 2.042750 -0.593795 -0.689189 0.206811 0.000252
2 -2.353398 -1.135791 0.756035 0.119574 0.332852 -1.062804 0.015496
2 -2.884101 -1.009577 1.578493 -0.609810 -0.429661 0.961944 0.011398
1 -2.415850 -1.679958 1.041070 -0.484004 -0.367845 0.510191 -0.021096
2 -2.096883 -0.528680 0.746006 -1.666796 0.561616 -0.203347 0.331335
2 -1.610082 -1.700877 1.077739 0.621111 0.123154 0.246924 0.011564
1 -2.224032 -1.494492 1.029866 -0.046249 -0.126631 -0.914306 0.012881
2 -2.029186 -1.385728 1.079278 0.789975 -0.052005 -0.703838 0.001996
2 -1.016150 -1.581849 1.408187 0.558084 -0.637628 -1.151681 0.009683
2 -2.798548 -1.244919 1.653903 -0.343020 -0.091817 0.927004 0.000113
2 -2.947672 -0.658926 2.436277 -0.636336 0.144373 -1.566999 0.000795
2 -1.041257 -1.537882 2.699570 -1.417563 0.014620 0.367304 0.162292
2 -2.115909 -0.996660 2.434108 0.632520 -0.613331 1.839725 0.000093
2 -1.808751 -0.774277 1.528378 -0.466394 -0.123495 -1.550848 0.001869
2 -1.606424 -0.197329 2.993854 -0.748973 0.765891 -0.185811 0.103558
2 -1.399747 -0.944497 1.136966 1.707415 0.051034 0.172678 0.000810
2 -1.566653 -1.119712 0.680842 -0.379885 0.207571 -0.019894 0.000395
2 -1.638750 -1.715188 2.825371 -0.807861 -0.453932 0.435153 0.056422
1 -2.319792 -0.589531 1.363433 0.019876 -0.225467 -0.596448 -0.009901
2 -3.063861 -1.476229 1.101790 -0.061342 -1.249949 -0.377022 0.000204
2 -2.101705 -1.172338 3.052956 -0.087806 -1.247615 0.313416 0.000124
2 -1.452953 -1.161639 1.833837 1.229701 0.201919 0.448270 0.000632
2 -1.234763 -0.936188 2.839722 0.818657 1.120196 1.047359 0.034389
2 -1.238413 -1.037601 1.927553 2.150933 0.531672 -0.942333 0.000242
1 -2.441540 -1.101799 2.179091 -0.804211 -0.561667 -0.281259 -0.003162
2 -2.719435 -1.280665 2.480044 -1.496979 -0.266488 0.792258 0.000633
2 -2.010156 -0.924961 1.799702 -0.975992 0.248707 1.209587 0.380269
2 -1.772885 -1.200694 1.590992 0.416457 -0.469887 -0.547769 0.000068
2 -2.987386 -1.011204 1.452230 -0.064698 -0.089881 -0.313729 0.021983
2 -2.755852 -0.804841 1.772485 0.147868 -0.339587 1.097227 0.000327
1 -2.758546 -0.797898 0.660522 -0.539910 1.642190 -0.764083 -0.953338
2 -2.634156 -1.068207 1.199081 -0.666055 -0.485903 0.194216 0.002880
2 -2.606850 -0.992884 1.534359 -0.005324 1.014583 0.691408 0.000209
2 -1.099294 -1.597334 2.598391 -0.177404 -0.198357 -0.228739 0.233129
2 -1.755387 -1.132110 2.930481 -0.163444 1.322484 0.973847 0.011508
2 -1.103825 -1.022595 0.950577 1.008215 1.433653 -0.085892 0.393017
1 -2.682595 -1.755363 0.788309 -1.336325 -0.010914 -0.426563 0.001976
2 -1.517342 -0.991014 1.296646 0.142562 0.871563 -1.035010 0.000853
2 -1.344852 -1.163598 0.372938 -0.036013 0.648818 -1.059659 0.030561
1 -1.796572 -1.255926 2.731589 1.479338 -0.478129 -0.466801 -0.006354
2 -1.744799 -1.566753 2.203611 0.742078 0.115935 0.285540 0.000012
2 -1.812653 -1.234961 2.536442 0.863660 0.450245 0.925937 0.009790
2 -2.449356 -1.413345 1.240043 -1.951998 -0.810270 -0.100227 0.000207
2 -2.447795 -1.717933 2.001834 0.518670 0.342110 0.005896 0.006275
2 -2.768553 -0.666210 2.927364 1.094478 0.239401 0.489963 0.015974
2 -2.140985 -1.660905 2.528676 1.332373 -0.028942 -0.385139 0.000030
2 -1.484093 -1.457488 0.985938 0.559088 0.436199 0.308826 0.001089
2 -2.534429 -0.311855 1.054720 -0.351012 -0.906037 0.903583 0.919913
2 -1.296690 -1.418789 2.656430 -0.068448 -0.459542 -0.843516 0.000131
2 -2.067489 -0.775408 0.497067 1.966432 -0.184706 -0.294037 0.005057
2 -2.746140 -0.880963 1.980978 -0.505009 0.883511 0.005218 0.015567
2 -1.711681 -1.418312 1.848768 -0.544362 0.008251 0.718243 0.018637
2 -1.550485 -1.609446 2.862411 -1.188110 0.372222 -0.230437 0.056423
1 -1.543680 -1.069018 2.507319 1.432095 0.405055 0.835900 0.023492
2 -2.566076 -1.670073 2.261943 0.416115 -0.412925 -1.316111 0.000133
2 -2.447123 -1.152437 1.486644 -1.534435 -0.196949 -0.346144 0.005637
1 -2.068328 -1.814907 2.313264 0.232268 -0.822160 -0.459127 -0.003573
1 -2.156829 -0.887799 2.134686 -0.538719 1.222096 -1.680379 -0.003706
2 -2.628333 -0.654480 2.377412 -0.988244 -0.401363 0.953824 0.003411
2 -2.082092 -0.578391 1.344892 0.405258 -0.336104 -0.198721 0.324099
2 -1.719951 -1.066789 2.463393 0.149004 -1.939516 1.856857 0.014389
2 -2.487496 -1.008653 2.797479 0.496443 -0.846672 0.497011 0.000023
2 -2.364961 -1.501445 1.035033 0.942251 -0.094106 0.512759 0.067772
2 -1.483546 -1.262692 2.469305 -0.431170 0.376059 0.268845 0.176377
2 -1.022857 -1.283932 2.471102 -0.047604 -0.937180 -0.903745 0.011589
2 -1.053754 -1.077518 2.389972 0.054974 -1.163334 -0.238741 0.002237
2 -1.082366 -1.075152 1.756560 0.276700 -1.331613 0.632193 0.012669
2 -2.308904 -1.585922 1.355230 -0.452874 -0.188450 -0.056107 0.000217
2 -2.795130 -1.032786 0.874596 -1.089200 0.188086 -0.164619 0.001599
2 -3.021113 -1.231774 0.897146 -0.212062 -0.411061 0.340281 0.000302
2 -2.728076 -0.620012 0.433595 0.685671 0.189541 -0.670110 0.000048
1 -2.098386 -1.180051 1.029791 1.652004 0.143263 -0.997392 -0.003992
2 -1.744949 -1.014758 2.616920 -0.375825 0.371605 -0.242694 0.010810
2 -1.356803 -1.243005 2.488914 -0.427814 -1.713587 -0.415129 0.176210
2 -3.031188 -0.911739 1.066326 0.106754 -0.726499 -0.160937 0.000084
1 -1.924813 -0.764473 3.056715 0.283906 -0.945891 0.243533 0.000087
2 -2.741873 -1.209445 1.155494 -0.093294 -1.978116 0.415470 0.002952
2 -3.038301 -1.137806 1.930950 -0.245153 -1.758734 0.156538 0.010250
2 -1.333627 -1.562711 0.899983 -0.806071 -0.452544 -2.203272 0.000962
2 -1.601935 -1.433067 1.959486 -1.251092 -0.463146 -0.927523 0.018411
2 -2.822794 -1.176859 1.403002 0.484985 -0.637328 1.203291 0.059450
2 -2.970308 -1.499977 2.278447 -0.114563 0.984705 -1.646409 0.000202
2 -3.055497 -0.572221 2.740960 -1.625625 0.961447 -0.117084 0.000224
2 -1.559513 -1.790623 0.789684 -0.390156 -1.423181 -0.931625 0.000030
1 -2.359478 -1.566849 2.342018 1.626108 0.150767 1.647409 -0.001939
2 -2.729104 -0.331638 0.256380 -0.905737 0.719518 -0.949935 0.000008
1 -2.147359 -0.909507 0.580688 -0.677960 -0.625633 -0.378301 -0.992432
2 -1.436869 -1.681922 0.240083 0.375751 0.491711 -0.756642 0.015046
2 -2.265007 -1.767064 0.349965 -0.269598 -0.121536 -0.508881 0.004159
1 -2.346850 -1.516492 0.844130 -0.378998 -0.360989 0.574733 -0.042159
2 -2.751395 -0.845691 0.873886 -1.358885 0.879627 0.105465 0.001994
2 -2.487774 -0.186476 0.731784 1.668304 1.172064 0.426297 0.000007
2 -1.714237 -1.398745 0.828079 -0.335887 -0.023696 0.409587 0.000299
2 -2.046680 -1.760840 0.735655 0.578620 -0.174105 -0.566834 0.008802
2 -2.717420 -1.460107 0.513448 -1.054871 0.088884 1.094644 0.000137
2 -2.380241 -0.923330 0.575654 0.025517 -0.625465 0.112554 0.001378
2 -1.442822 -1.204800 0.256207 2.254185 -0.822211 -0.799313 0.017425
2 -2.828467 -0.607115 0.941622 -0.295111 -0.175366 0.770351 0.000134
1 -1.168210 -0.910215 0.906728 0.337123 0.999471 1.260738 -0.471730
2 -2.711755 -0.311665 2.414571 0.945095 0.910831 0.334615 0.000147
2 -2.487163 -0.935503 2.524673 1.460962 0.932073 -1.336148 0.000022
2 -2.624795 -0.617895 2.557018 1.208474 1.779218 0.396276 0.002803
1 -1.730362 -1.277953 2.998992 0.141821 -0.311823 0.155359 0.002401
2 -1.946744 -1.269142 2.844600 -0.745720 0.885160 -0.627897 0.003635
2 -2.925588 -1.364810 1.253457 -0.167951 1.086670 -0.623870 0.007736
1 -1.539217 -0.929119 0.573146 -1.448277 -0.034295 -0.326169 -0.004837
2 -2.217386 -1.074825 2.654103 -0.615509 2.214980 -1.167998 0.000064
2 -1.617730 -1.655252 0.491154 -1.860011 -0.066044 -0.213345 0.000033
2 -1.404010 -0.989898 1.726329 -1.280943 0.530133 0.394271 0.000735
2 -1.951590 -0.887938 0.369927 0.264946 -0.729608 0.059604 0.015672
2 -2.510436 -0.863175 0.432505 -0.076941 -0.046604 0.007432 0.002023
2 -1.071816 -1.229592 0.427337 0.730025 -1.150326 0.142997 0.000020
1 -1.736117 -0.736570 0.419654 -0.777088 2.043746 -0.020429 -0.004897
1 -2.990842 -0.374344 0.439531 0.561630 1.434728 -0.105010 -0.144144
2 -2.462696 -1.461710 0.580108 -0.573644 -0.541673 0.624566 0.000850
2 -2.484852 -1.129030 0.622162 0.325702 -0.280134 0.945770 0.006640
2 -2.518882 -0.713209 0.587755 0.225214 -0.289307 0.447754 0.000628
2 -1.281739 -0.991934 0.524829 -0.766219 -0.176102 -1.741756 0.073263
2 -2.054043 -0.706008 0.815017 -0.599724 0.353996 1.241818 0.001360
2 -1.518200 -1.500173 0.764673 -1.395130 -0.073886 0.961439 0.000531
2 -2.339914 -0.757534 0.738068 1.869184 1.055546 1.392266 0.000325
2 -2.790546 -1.694129 0.666063 2.178886 0.140277 0.993413 0.007270
2 -1.342625 -0.367556 2.135983 -1.227222 0.353659 0.332120 0.005373
2 -1.114109 -1.708081 2.324636 -0.883070 -0.454008 1.087601 0.047341
2 -1.802333 -0.354830 1.581917 -1.028859 -0.438924 0.111612 0.013330
1 -1.122323 -0.595674 2.512570 0.507142 -0.930349 -0.357257 -0.336327
2 -1.583011 -0.241657 1.382261 1.968967 0.857892 0.357846 0.000516
2 -2.413957 -0.316982 1.459020 1.316887 0.009704 0.900150 0.000120
2 -2.364211 -0.559970 2.187325 0.714669 -0.528139 1.483217 0.000163
2 -1.695524 -0.240040 1.126669 -0.471405 0.531725 0.952562 0.003217
2 -2.581199 -0.188543 2.567729 0.295430 0.632303 0.240584 0.000137
2 -2.145552 -0.412287 1.051937 0.912887 -0.703733 -0.005232 0.270825
2 -2.320505 -0.510120 0.814324 -0.308409 -0.440640 0.435106 0.000266
2 -2.590894 -0.417725 1.247635 -0.578465 0.140276 0.453829 0.000292
1 -2.259902 -0.374421 1.086235 -0.503615 -0.176836 0.933104 0.270175
1 -1.959681 -0.419297 2.436911 0.179491 -0.186219 -0.868727 0.000150
2 -1.251557 -0.819481 2.749076 -0.137705 -0.491679 0.256792 0.034408
2 -1.958497 -0.655208 2.280351 -0.915957 -0.246482 1.282214 0.007195
2 -2.733590 -0.508325 2.893834 0.992388 -0.273739 -0.628936 0.028404
2 -2.311117 -0.542437 1.126101 1.206509 -1.433825 -0.872641 0.004151
2 -1.553447 -0.331151 1.704128 1.063434 -0.186558 -0.039514 0.000026
2 -1.973393 -0.556493 1.290951 -0.866628 -0.953162 -1.155452 0.323764
2 -1.545188 -0.446487 0.327175 -0.403850 -0.441431 -0.768405 0.011299
2 -2.437893 -1.042728 1.814865 0.701027 -1.977748 -0.113945 1.304217
2 -1.091064 -0.542774 1.941642 -0.027373 -0.817122 0.346600 0.000221
2 -2.006320 -0.385203 0.927125 -0.503234 -0.269583 -0.439000 0.003038
2 -2.343113 -0.303261 0.192358 -0.158944 -0.197328 -1.711729 0.001818
2 -1.333613 -0.821528 1.492781 0.379020 -1.641913 -2.064937 0.000014
2 -2.010467 -0.471460 0.679551 -0.189968 0.330687 0.340037 0.329835
1 -2.554116 -0.816953 0.215455 -1.224850 -1.903054 -1.410983 0.007522
2 -1.371154 -0.628037 0.453300 -0.053623 -1.285436 0.225645 0.000813
1 -2.872604 -0.406094 0.748989 0.100602 0.120426 0.696388 0.038204
2 -1.398678 -0.392423 0.279962 -1.438633 0.000502 -1.012758 0.011399
1 -2.732564 -0.727591 2.020769 1.473995 1.730297 0.228346 0.014267
1 -2.865595 -1.246333 0.554205 -0.273757 0.303031 1.247347 -0.003916
2 -2.032948 -1.196581 0.385668 -0.501419 1.178218 0.354165 0.000153
1 -2.541301 -1.103102 0.457060 0.126019 1.105040 0.497813 0.001160
2 -1.716348 -0.752163 0.655874 0.082977 -0.797670 1.267127 0.000164
2 -1.048277 -0.454343 1.220496 -0.345301 0.143599 0.658856 0.012779
2 -1.104305 -1.148354 1.614061 -0.603084 -1.471404 0.410082 0.012527
1 -2.904996 -0.361011 3.046715 1.002002 -0.589381 1.291305 -0.948567
1 -1.028978 -0.864259 2.916700 -0.345543 -0.309966 0.611987 -0.010235
2 -2.381445 -1.736466 0.775189 0.296304 0.267227 -1.672379 0.002049
2 -1.710635 -1.711000 1.441310 -1.233780 0.796978 0.852192 0.004639
2 -1.021154 -1.729777 1.609148 0.029078 0.473068 -0.270766 0.001086
2 -3.015707 -1.314462 2.143960 -0.450117 2.133359 -0.262594 0.003522
2 -1.959313 -1.657807 1.490794 -0.455391 0.997103 -0.368848 0.000496
1 -3.093383 -1.775022 2.491739 -0.584401 0.794289 1.315323 -5.025410
2 -2.850059 -1.417652 3.004939 -0.183931 -1.142048 0.088290 0.003943
2 -2.994907 -1.775775 0.637432 0.380876 -0.757769 0.255846 0.000426
2 -2.478462 -0.452238 1.018263 -0.756984 -0.319612 -1.747701 0.020727
2 -1.358261 -1.264588 2.945609 0.155992 0.385053 -0.866758 0.000008
2 -1.255640 -1.032087 0.655964 -0.376864 -1.143752 1.500508 0.073357
2 -1.259161 -0.754702 0.237373 -0.785176 1.400799 -1.844241 0.265355
2 -1.181003 -0.390032 2.195398 -1.219095 -0.298501 0.594086 0.005874
2 -1.442281 -0.433323 2.474866 1.492699 -1.004968 0.500249 0.001018
2 -2.182907 -0.503037 2.726069 0.246826 -1.894482 0.330886 0.469301
2 -1.825501 -0.210896 2.944698 -0.484389 0.618427 -1.065391 0.015650
2 -2.929132 -1.121674 2.875576 1.189566 0.024024 -0.296353 0.005183
2 -2.835101 -1.055402 3.013840 -2.241274 0.615152 -0.690073 0.007195
2 -3.073701 -1.170000 2.235491 0.341013 -0.451299 0.520440 0.003455
2 -2.235934 -0.414144 2.785889 0.393573 -1.673015 -0.368726 0.469301
1 -1.802632 -0.194024 1.576806 0.260795 0.825293 0.320474 0.012764
2 -2.277334 -0.374945 1.726453 0.989609 -1.248332 0.338262 0.017286
2 -1.514683 -0.466355 0.946422 0.560810 -1.529673 1.022165 0.000005
1 -1.137653 -0.332561 0.747243 1.600208 -0.663440 -0.310390 0.000092
2 -1.872790 -0.278750 1.138818 -0.126330 -0.094914 0.955610 0.003093
1 -3.014858 -0.320482 2.650820 -0.415036 -0.662027 -1.164819 -0.001689
2 -2.919924 -0.449571 2.015704 -0.575182 -1.530445 -0.311184 0.000002
2 -2.468167 -0.220048 1.056789 0.162321 1.681366 -0.377761 0.899800
1 -1.105554 -0.194404 2.172465 -1.175537 0.517740 0.097303 0.000034
2 -2.987218 -0.466008 0.812726 0.940281 0.477732 1.346254 0.049645
1 -1.382546 -0.741695 0.269576 0.062575 0.552885 -0.219299 0.308075
2 -1.817797 -0.875047 0.264272 -0.645303 2.051336 0.362038 0.007420
2 -2.457078 -1.310638 0.179743 -0.051032 -1.114353 -0.671323 0.000088
2 -2.029066 -0.795607 0.254327 -1.689572 -0.249239 -0.187182 0.008899
2 -1.849854 -1.644976 0.335230 -0.292182 -0.582510 0.716767 0.001192
2 -2.698344 -0.958886 0.406812 0.783762 -0.810033 1.033843 0.001041
2 -2.499862 -1.465396 0.379231 1.254277 -0.214108 0.067827 0.000880
2 -1.320198 -0.627053 0.234028 -0.621086 -2.009553 -0.109910 0.171208
2 -2.249442 -1.355032 0.479303 -0.554953 -0.735232 2.254674 0.000073
2 -1.786483 -1.419968 0.316158 -0.200334 -1.601330 1.408136 0.000337
2 -3.056357 -0.636467 0.491850 0.476538 -0.230793 0.323920 0.000255
2 -1.965536 -1.449574 2.934949 1.611813 0.060128 -1.562205 0.000851
1 -1.037256 -0.594922 1.133868 -0.687102 0.446450 0.167238 0.008304
1 -3.027030 -1.729345 2.421386 1.421276 -0.844487 0.411456 -2.818195
1 -1.071583 -0.920534 2.647580 -2.084223 0.319216 2.085358 -0.014337
2 -1.049694 -1.276673 1.313506 -1.180339 -0.160565 1.421729 0.013510
1 -3.114322 -0.252107 1.189083 -0.322222 -0.905870 -0.177392 0.025282
2 -2.161126 -0.290782 0.841915 0.221589 -1.568378 0.009126 0.001146
1 -3.036872 -1.602674 0.825436 0.937202 0.359185 0.820274 -0.050175
2 -2.324037 -0.225449 1.742418 -0.282313 -0.554711 0.258726 0.017892
2 -2.858238 -0.243140 2.898144 0.222487 -1.112996 -0.725216 0.001455
2 -2.633126 -1.750261 0.296510 0.063094 1.236644 0.930422 0.027243
2 -2.200789 -1.793292 0.789764 -1.001103 0.051127 0.374820 0.010637
2 -1.009174 -1.780774 2.256414 0.981980 0.699495 0.396252 0.047342
2 -2.941586 -1.760966 1.637730 -0.157179 0.732069 -1.140941 0.034242
2 -1.067544 -1.791798 1.798092 0.088611 0.349392 0.506696 0.002608
2 -1.034406 -0.524368 0.858062 -1.163977 0.681765 0.424419 0.000124
2 -1.039073 -1.230260 2.625628 -1.553429 0.907943 -0.093897 0.010374
2 -1.006608 -1.269094 1.158886 -0.903471 -1.164663 -0.262251 0.014866
1 -1.003975 -0.514986 2.467403 -0.984750 1.682705 0.616863 -0.324250
2 -2.256663 -1.777127 1.229001 0.719508 1.143980 -0.874145 0.001000
1 -3.051133 -1.791324 2.222458 -0.432502 0.529052 0.222137 -1.527983
2 -1.326292 -1.783886 3.117838 0.278379 0.503009 -0.091376 0.000339
1 -3.089255 -1.008750 0.305139 0.737059 1.192666 0.350032 0.000757
2 -1.954232 -1.552518 0.190458 0.722215 0.166382 -0.265549 0.040393
1 -2.555225 -1.687207 0.182430 0.624019 -1.117355 -0.352537 0.025359
1 -1.439886 -1.527737 0.190883 0.890091 -0.140486 -0.260602 0.011778
2 -1.128907 -1.433183 0.167026 -0.234912 0.462210 0.109293 0.000315
2 -1.263179 -1.610062 0.175282 0.859023 0.891689 0.100533 0.003138
2 -1.967373 -1.320946 0.194326 0.656042 -0.782211 0.982612 0.000415
2 -2.980074 -0.582632 0.169988 1.861068 -0.483762 0.065631 0.000057
2 -1.368028 -0.194848 2.885748 -0.525447 0.114094 -0.243000 0.010036
1 -2.983457 -0.214223 0.511817 0.177551 -0.574104 -0.675486 -0.202600
1 -2.636627 -0.237056 3.012224 0.227204 -1.444299 -0.253222 -0.012221
2 -2.216680 -0.149121 0.231183 -0.027998 1.013281 -0.549369 0.004821
1 -1.303746 -0.191407 1.369936 0.592662 -0.801799 -0.697835 -0.000595
2 -1.446280 -0.182426 1.088421 0.389017 -0.836956 1.444491 0.004750
2 -2.500363 -0.154551 2.909265 -0.128423 -0.042579 -0.569864 0.001857
2 -2.072867 -0.151307 1.421422 -0.042939 0.756090 -1.068108 0.000006
2 -3.080542 -1.738742 2.953786 2.260480 2.064970 0.696400 0.000785
2 -1.169711 -1.843263 0.855359 -1.423698 1.296326 -0.174440 0.000012
2 -1.377320 -1.845937 0.319692 0.150522 -0.544953 0.351722 0.005412
2 -2.357349 -1.817514 0.204754 -0.650915 0.435165 -0.822415 0.003780
1 -3.009684 -1.853867 2.463185 -0.101854 0.211336 0.853203 -6.589128
2 -2.922444 -1.828748 2.048126 -0.288572 -0.634614 0.126238 0.000534
2 -2.830304 -1.846530 1.587534 -1.195870 -0.185546 1.011176 0.184313
2 -2.855044 -1.811948 2.975077 -0.627551 0.136266 0.067944 0.026588
2 -2.065463 -1.808616 1.604776 -0.169003 0.071881 0.130545 0.003052
1 -3.068552 -1.791795 2.321603 -0.979082 1.644456 -0.449670 -3.870510
1 -3.008702 -1.814192 2.687512 0.639977 0.791573 1.388393 -2.091951
2 -1.579323 -1.822360 1.405404 -0.488608 -0.008612 0.058635 0.005313
2 -2.707477 -1.835124 3.003073 0.791377 0.262257 0.510578 0.026398
1 -1.348616 -0.146224 0.326183 0.662704 -1.331223 -0.358329 -0.000748
2 -1.452103 -0.149770 0.680206 1.601746 -1.652432 0.298290 0.000025
2 -2.489428 -0.149364 2.008347 -2.287273 -1.747706 -0.392728 0.000007
2 -2.476167 -0.148641 1.624063 1.118008 -0.878180 0.076467 0.000736
2 -1.965701 0.657805 -0.601013 1.204844 0.448058 0.774156 0.013248
2 -2.934261 1.182965 -2.974240 -2.173743 0.917058 -0.247311 0.007642
1 -1.631132 1.219954 -0.692623 0.384049 0.413495 -0.452677 -0.026666
2 -1.521401 1.145680 -2.237029 -0.811685 1.188891 -0.992374 0.000242
2 -1.750130 0.935801 -0.970846 -0.528370 1.848134 0.678781 0.005710
2 -2.592529 0.130074 -0.343994 -0.025261 -0.801092 0.446093 0.000026
2 -1.784254 0.081053 -2.625330 0.391346 0.999556 1.121796 1.427945
1 -2.499703 0.213092 -0.585866 -0.732677 -0.305046 -0.194776 -0.001439
1 -2.584257 0.925200 -2.694472 0.284678 -0.392028 0.206168 0.721130
1 -1.403025 1.040235 -1.715214 1.053360 0.097043 0.751369 0.000129
2 -1.120385 0.911537 -1.507055 0.314808 0.095355 0.146945 0.253478
2 -1.990187 1.339829 -2.365334 -0.408402 1.267666 -0.243284 0.002062
2 -2.632952 0.684577 -0.855221 0.153544 0.465041 0.414419 0.000301
2 -1.507294 0.578300 -0.693270 -0.284117 -0.558354 -0.300532 0.000057
2 -1.783411 0.129873 -0.901361 1.623564 -0.612663 1.227922 0.000186
2 -1.143192 1.380098 -3.052728 0.420051 0.410514 -0.490218 0.000222
2 -1.268806 0.212520 -1.657928 0.019231 0.104015 -1.183953 0.000079
2 -2.446068 0.749000 -2.408937 -0.683165 0.931760 0.907039 0.000586
1 -1.168948 0.224836 -1.928341 0.648120 -0.222258 -0.488872 0.061330
2 -1.198228 0.571072 -2.757687 2.264405 0.978049 -1.283372 0.000189
2 -3.113736 0.301271 -2.661673 -0.402927 -0.701120 -0.227106 0.016950
2 -2.268921 0.147847 -1.733928 -0.145882 0.138894 -0.597038 0.000019
2 -2.862597 0.075728 -2.491487 -0.928427 -0.167504 0.425016 0.014557
2 -3.021538 0.817130 -1.262898 -0.651790 -0.473697 1.528494 0.000006
2 -2.000994 0.563461 -1.686660 0.616120 -0.380618 -0.748552 0.010434
2 -2.978605 1.425875 0.077904 -0.320057 1.260328 1.038428 0.009256
2 -2.557541 0.359123 -2.200571 -0.976141 -0.274629 -1.217522 0.000005
2 -2.095964 0.834042 -2.183132 -1.063932 -0.765424 -1.004854 0.000267
1 -1.697330 1.038500 -0.690269 -0.551683 -0.434988 0.911420 -1.040256
2 -1.457587 0.954898 -3.111394 -0.292877 -0.535855 0.096262 0.000304
2 -1.564709 0.550987 -2.970692 -0.913426 0.500508 -0.619038 0.004204
2 -1.971971 1.261219 -2.535851 -0.562386 -0.662714 -0.898568 0.003063
2 -2.594604 0.750562 -2.899343 -0.329334 0.395901 -0.198005 0.083071
2 -1.808710 0.424620 -0.876957 0.770090 -0.999419 0.123754 0.000864
2 -2.374216 -0.045298 -1.507021 0.634935 0.388144 -0.476451 0.015983
2 -2.306310 1.090112 -2.035066 1.517194 -0.433664 0.568555 0.009321
2 -1.594942 1.154682 -1.295764 0.009039 0.156036 -0.092711 0.000310
2 -2.535989 0.065212 -0.910764 -0.370181 -0.702142 2.190717 0.005056
2 -1.887428 0.431953 -1.303493 0.305515 1.151103 0.843382 0.161864
2 -1.807752 0.907122 -1.977376 0.328601 0.691377 -0.740408 0.000115
1 -2.500121 0.592296 -1.408216 0.312067 0.633526 0.122193 0.258539
2 -1.626028 0.789715 -1.034801 -0.547329 -1.507732 0.865746 0.460172
1 -1.517690 0.667780 -1.958571 0.037134 0.193310 -1.238288 0.000061
2 -1.765672 1.125128 -2.600907 -0.154932 0.121213 -0.548194 0.000286
1 -1.995370 0.687010 -2.009729 0.330236 0.373064 0.346019 -0.003546
2 -2.437820 1.206926 -2.428302 -0.424047 0.006535 0.507474 0.000547
2 -2.065673 -0.010521 -0.860603 1.220476 0.848531 0.197885 0.035628
1 -2.346494 0.126560 -1.281231 -0.727798 -0.224887 -0.917844 -0.001097
2 -2.119081 0.564987 -0.498633 -0.470239 -0.477646 0.572902 0.014932
2 -1.221251 0.950449 -0.334411 0.960324 0.437978 -0.164219 0.000652
1 -2.642692 1.187490 -2.344019 -0.516152 0.137866 -1.130847 0.015784
1 -1.874102 0.397329 -1.113332 0.722475 1.468210 0.603630 0.021979
2 -1.466632 0.402759 -2.076085 0.276786 0.713866 0.955410 0.011012
2 -1.196649 0.469289 -1.526126 0.767182 0.076977 -0.014608 0.000027
2 -1.526125 0.268585 -1.661900 -0.109925 0.289909 0.377322 0.005306
2 -2.762126 1.127133 -0.706906 0.552426 0.706570 0.542076 0.000109
2 -2.014282 0.879331 -1.801003 0.534855 0.403769 -0.210428 0.026862
2 -1.834016 0.095890 -2.084670 1.146502 0.243513 1.415040 0.096193
2 -1.882198 0.200862 -3.109640 -0.195603 -0.319094 -0.190602 0.107285
2 -1.191099 0.090840 0.115495 0.336289 0.001884 1.374546 0.002227
2 -2.622493 0.144150 -2.504847 -1.575809 -1.352809 -0.594996 0.031230
2 -2.018894 1.180368 -1.112337 -0.188962 0.419930 -1.033184 0.000342
2 -1.869861 0.282427 -1.724566 0.066344 0.202018 0.398061 0.059488
2 -1.436290 0.643914 -1.216665 0.706528 -0.622956 -0.347549 0.000012
1 -1.843503 -0.070359 -0.768707 -0.093730 -1.225839 0.419394 -0.134957
2 -2.781062 0.854244 -2.100908 -0.411591 -1.582629 -1.539840 0.000322
2 -2.068207 0.861278 -1.941726 0.219762 0.597594 1.030295 0.033864
2 -2.814690 0.859288 -0.708016 0.002488 -0.057121 -0.337428 0.002718
2 -2.690897 -0.011886 -1.023314 -0.177122 -0.124676 0.253060 0.001068
2 -2.951621 0.234886 -0.080822 0.197580 -0.172694 0.597617 0.000085
2 -1.376268 0.225854 -1.365488 -0.198805 -0.162103 0.074914 0.000061
2 -2.423804 1.220380 -2.056462 0.758896 1.703738 0.297570 0.004450
2 -1.720392 0.433702 -1.113191 0.298042 -0.711795 -0.331770 0.017328
2 -2.537960 1.159866 -2.971152 -1.246712 0.628895 -1.030353 0.000780
2 -1.491465 0.801201 -2.548621 0.124575 -0.547261 0.508163 0.000105
2 -2.995096 0.459474 -1.430625 -0.317206 0.093240 0.233275 0.172031
2 -1.485867 0.092590 -0.031954 1.323325 -0.779913 1.491600 0.004202
2 -2.064122 -0.014992 -2.328439 -0.692695 -0.809163 -0.278353 0.042160
1 -1.775110 1.052873 -0.775346 -0.066624 0.511576 -0.110772 -0.988419
2 -2.597222 0.900732 -1.506493 -0.030171 -0.232421 -1.080912 0.000134
2 -2.420393 0.382957 -0.927626 0.621886 -0.307100 -0.589165 0.000003
2 -1.866067 0.469726 -1.684020 0.686594 -1.017085 0.376987 0.013602
2 -2.893607 0.951112 -0.569120 -1.967970 -0.935411 0.222440 0.002907
2 -1.537381 0.328342 -1.166454 -0.423299 -0.747269 -0.349236 0.000378
2 -1.015000 1.325118 -2.674424 0.856793 0.689528 -1.061092 0.001190
2 -1.758813 0.427722 -2.090940 -0.100901 0.687318 1.560350 0.000076
2 -1.138871 1.081610 -1.564454 0.208782 -0.566477 -0.508392 0.018393
2 -2.238905 0.870823 -1.355735 -0.404347 0.775186 0.131544 0.001374
2 -2.438632 0.983545 -2.408561 0.103795 -0.209769 -0.486322 0.000405
1 -2.400559 0.839237 -1.967418 -1.318889 -0.453216 0.439188 -0.816255
2 -2.469125 0.670921 -1.314309 0.400632 -0.235567 -0.401657 0.298174
2 -1.937950 0.734350 -0.841276 0.803338 -0.723572 1.288379 0.000260
2 -2.268905 0.041694 -0.718035 -1.156375 -0.159029 -0.791210 0.000164
2 -1.166797 -0.037133 -2.650115 0.417509 -0.509543 0.454427 0.026242
2 -2.003504 0.640292 -0.342981 0.375372 -0.308805 0.050843 0.001099
2 -1.281546 0.447672 -0.608136 -0.533063 -1.554410 0.134025 0.000096
2 -3.036852 0.942435 -0.397158 -2.215928 1.172011 0.856718 0.000286
2 -2.730229 0.769526 -2.877370 0.430338 -0.371577 -0.341285 0.079170
2 -2.398664 0.320145 -1.351645 -0.389833 -0.700964 1.195822 0.000508
2 -2.012822 1.342481 -0.960188 0.576737 1.631896 0.848705 0.060995
2 -1.478110 0.268754 -1.910216 -0.210040 0.284348 0.085967 0.030604
1 -2.070602 0.999213 -1.576211 -0.772482 0.482173 0.331712 0.000406
2 -2.124051 0.811187 -0.237264 0.230265 0.882946 1.561683 0.000164
2 -1.682678 0.402102 -1.536784 -0.823763 0.172030 -0.991057 0.000679
2 -2.004160 0.053559 -2.656024 0.327148 0.680076 0.053889 0.001605
2 -1.766743 0.678841 -0.623287 0.037283 0.404080 0.724587 0.003964
2 -1.549408 1.249802 -2.436323 0.012520 1.216023 0.105068 0.417792
2 -2.306267 0.372118 -0.531508 0.074510 -0.023691 0.407725 0.013840
2 -1.167687 0.529869 0.047169 0.477325 -0.077842 0.807717 0.000005
2 -1.829999 0.838160 -0.174029 1.314944 -0.048458 0.244282 0.000135
2 -1.404844 0.596864 -2.657047 -0.643730 -0.404692 0.107149 0.000275
1 -1.050151 1.419602 -0.639803 1.996822 0.849161 1.050648 -0.612790
2 -2.003635 0.815089 -2.469672 -1.552709 0.182087 0.348191 0.033489
2 -1.781672 0.623067 -0.979501 -1.149122 0.633681 0.075075 0.000710
2 -1.837383 0.116456 -1.601048 1.149929 -1.612616 0.571176 0.000653
1 -1.953430 0.355883 -1.813533 -1.285621 0.714454 0.530811 0.056904
2 -2.339559 0.243809 -2.633462 -0.573511 -0.706950 0.143736 0.001139
2 -2.125575 -0.007672 -2.460832 0.764805 -1.263661 -1.010790 0.042275
2 -1.426974 0.423989 -2.234137 -0.446938 -0.776425 -0.411590 0.010324
2 -1.864055 0.866962 -2.465215 0.046510 0.277452 -1.475452 0.033489
2 -2.430826 1.036758 -1.901888 0.785180 0.388143 -1.248402 0.002525
1 -1.860023 0.543574 -2.293476 -0.100717 0.699381 0.964089 0.002089
2 -1.090429 1.005439 -2.485701 0.082013 -0.086700 0.305827 0.000031
2 -1.584379 1.032014 -1.925945 -1.206125 0.039231 -0.316396 0.000967
1 -2.429221 0.784588 -2.053375 0.744525 -0.472051 -0.580267 -0.819619
2 -1.866495 -0.009037 -0.285105 0.578667 0.976786 0.416473 0.001710
2 -2.036058 1.294867 -1.478098 -0.415366 0.531132 -1.424492 0.000718
2 -1.645355 1.189998 -0.557250 -0.162019 0.778706 -0.347400 0.075072
2 -2.506216 0.556637 -2.481103 -2.173013 1.053935 -0.258927 0.000469
2 -1.226669 0.967574 -0.036389 0.101950 0.908747 0.646167 0.012689
2 -1.710710 -0.059937 -1.730870 -0.368764 0.096269 0.227152 0.000142
1 -1.135010 -0.020656 -1.474090 1.128637 -0.909880 0.263227 0.479582
2 -2.835896 0.200774 -1.848609 -0.107814 1.116338 0.047525 0.000001
2 -1.872792 0.285843 -2.934307 -0.185964 0.139770 -0.041951 0.401783
1 -2.061544 0.143255 -0.849072 0.430021 0.072296 1.326720 -0.008327
2 -1.808647 0.030700 -1.129234 0.603907 -0.214751 0.402450 0.000119
2 -2.224330 0.799819 -1.978918 0.881521 0.956056 0.251790 0.009773
2 -2.156985 0.514511 0.027755 0.845228 0.463424 0.580291 0.210413
2 -1.783954 0.365720 -2.954395 -0.763476 0.272005 -0.531167 0.400458
2 -1.866884 1.192924 -2.195552 0.095003 0.443218 -0.814826 0.000947
2 -1.880112 1.104673 -1.531314 0.826741 -0.693650 -1.045525 0.000341
2 -2.904638 1.085121 -2.728725 -0.404573 -0.222054 -0.276642 0.010380
2 -1.229955 0.286078 -2.531231 -0.120989 -1.395211 -0.945761 0.000516
1 -2.131672 0.349541 -1.432164 0.733858 -1.431333 -0.715272 0.159277
2 -2.323988 0.937776 -1.531752 0.991590 -0.387540 -0.630141 0.000733
1 -1.630773 0.662188 -2.849607 0.385821 -0.673625 0.308346 -0.030727
2 -1.060162 0.925723 -1.306159 0.579886 -0.398600 0.750909 0.000648
1 -2.706347 0.879152 -0.930844 -0.889150 -0.632758 -0.391560 0.000364
1 -1.247137 0.694796 -0.659522 -0.420466 0.152560 0.659177 0.000209
2 -1.627072 0.821528 -0.919340 -0.743454 -0.615817 -0.864297 0.463846
2 -1.786380 0.512846 -1.322310 0.292956 1.265697 0.256115 0.159784
2 -2.650017 1.043015 0.092656 0.977839 0.892269 1.015228 0.001203
2 -1.391063 0.976500 -1.913015 -0.547052 -0.965279 0.874517 0.012186
2 -2.417774 0.559776 -1.537697 -0.103771 -1.162617 -0.006037 0.018095
2 -1.242012 0.395321 -3.075745 0.386171 0.201164 -0.167724 0.000027
2 -2.210658 0.030715 -0.394081 -0.812289 -0.078572 1.247938 0.000062
2 -2.023782 1.235766 -0.867489 -0.430577 0.209791 -1.672590 0.060732
2 -2.443361 0.960249 -0.187816 0.515776 0.266079 -0.109295 0.000004
2 -2.180983 0.807110 -0.785154 0.520435 -0.187181 -1.123635 0.000117
2 -2.327235 0.720740 -0.601133 0.133373 0.823482 -0.821811 0.000087
2 -1.641060 0.659225 -0.414071 0.857065 1.167742 -0.495156 0.008129
2 -1.637599 0.407548 -0.438839 -0.288050 -0.643333 -0.747082 0.000524
1 -2.756010 0.291626 -1.384674 0.801084 0.321514 -1.326098 -0.000211
2 -2.150772 0.408504 -0.516192 -0.292752 0.600022 2.708776 0.027334
2 -1.991827 0.790412 -0.510154 0.095627 -0.433850 -0.790929 0.011810
2 -1.490176 0.807727 -0.133200 -0.109459 -0.050251 -0.051815 0.022205
2 -2.040143 0.827339 -1.385854 -1.834777 -0.263121 -2.719584 0.000747
2 -2.446772 0.193362 -2.792008 0.129484 -0.711710 1.246989 0.060317
2 -1.730095 0.630011 -1.817584 -1.998075 0.622368 -0.294276 0.000132
2 -1.988977 0.433988 -0.988830 0.378351 0.847788 -0.782875 0.005951
2 -1.399300 0.062573 -2.449363 0.879263 -0.324566 -1.308617 0.001672
2 -1.622414 0.986110 -2.752764 -0.229957 -1.443550 0.284217 0.026230
2 -1.344279 0.991555 -2.069314 -0.392093 -0.303307 0.981429 0.010731
2 -1.094204 0.574604 -0.791297 -0.187583 -0.143820 -0.726215 0.000154
2 -2.886004 -0.026495 -0.020041 0.454774 -0.591943 0.630475 0.013603
1 -2.336717 1.184250 -1.023590 -0.086196 -0.216150 0.092852 0.000111
2 -2.760577 1.103451 -2.262342 -0.360104 -1.694873 -0.831758 0.013241
2 -2.966113 0.688896 -2.294729 -1.300071 -1.380542 0.546315 0.000033
2 -2.014366 0.400459 -1.458268 0.252453 -1.422109 -2.167114 0.164590
2 -1.072965 0.603397 -1.895057 0.250112 -1.327071 0.013071 0.000054
2 -2.234096 1.123302 -0.724578 -0.702289 -0.420732 -0.360731 0.000026
2 -2.896844 0.433555 -1.349195 -0.220223 1.198071 0.829907 0.173488
1 -2.007916 -0.036638 -0.712896 0.794948 0.070523 1.690059 -0.065859
2 -2.065098 0.311662 -0.086760 -0.431079 -0.334591 -0.028411 0.005110
2 -1.478814 0.703434 -0.248082 0.238728 0.602783 -0.217413 0.020321
2 -2.572666 0.663180 -2.746407 1.111863 0.871536 0.084675 0.004321
2 -1.711255 0.634183 -2.620963 -0.084098 2.092349 0.142129 0.000116
2 -2.373152 0.115547 -2.069532 1.683824 0.327402 0.551456 0.000004
2 -2.414604 1.318766 -0.486338 1.473729 0.675377 -0.299904 0.000030
2 -1.261704 0.856799 -0.980415 -0.732256 -0.212080 -0.796327 0.000004
2 -2.305954 0.654486 -2.652826 0.340659 0.529260 1.088102 0.000096
2 -2.392086 1.200116 -1.446999 -0.155955 -0.618633 0.065905 0.000240
2 -2.009138 1.115388 -2.075762 0.628105 -0.600146 1.204499 0.000971
2 -2.575417 1.306815 -0.735375 0.435710 1.071403 -0.628998 0.000157
2 -2.194092 1.127719 -1.897666 0.445494 -0.308727 0.284026 0.003291
2 -2.832565 1.118806 0.123236 0.453186 0.895617 1.545305 0.001042
2 -2.776132 -0.015867 -1.443027 0.518023 0.248926 1.139645 0.000028
2 -1.000452 0.706526 -1.395204 0.580922 1.432802 0.540398 0.000170
2 -2.971654 0.589783 -1.699292 0.329533 1.812675 -0.786886 0.006677
2 -2.541900 0.792700 -1.299108 1.340727 -0.699105 -1.074361 0.056477
2 -1.560035 1.126766 -2.752896 -0.033566 0.756638 -0.886247 0.022809
1 -1.465699 0.807463 -2.854537 -0.408645 -1.551751 -0.795075 -0.034934
1 -1.043654 0.861448 -1.912028 -0.009123 -0.522239 2.163484 -0.004901
2 -1.686110 0.954327 -1.293094 -1.523449 0.209165 -0.584047 0.000318
2 -3.038682 0.287670 -1.509584 -0.105827 0.563425 0.266325 0.001457
2 -1.923540 0.409895 -2.389627 -0.917500 1.416705 -0.295174 0.004415
2 -1.829588 0.113097 -1.948021 0.069304 -0.533088 -1.652465 0.085976
2 -1.747019 0.213579 -2.371347 -0.225120 0.608617 0.800666 0.000054
1 -1.690066 0.096448 -2.677913 -1.115914 -1.345321 -0.898429 1.427634
2 -2.993447 0.693439 -0.319951 -0.343315 -0.270722 -1.247720 0.000040
2 -2.820209 1.074398 -2.507477 0.232168 -0.136493 -1.570976 0.000296
2 -2.747389 1.301022 -2.414433 1.095138 0.471102 -0.100340 0.009785
2 -1.210094 0.079105 -2.482608 -1.235207 1.603477 -0.407847 0.003602
2 -1.424713 0.186650 -2.024232 0.698768 0.957977 0.889574 0.030660
2 -2.014483 0.010153 -0.581460 -0.328029 0.835212 -0.943668 0.073013
2 -1.938165 -0.029899 -2.074436 0.282005 0.408202 0.240315 0.011215
2 -2.198924 0.029199 -1.392173 -0.704616 0.259177 0.462907 0.001055
1 -1.548474 0.013424 -0.765682 0.209943 1.024094 -1.127478 -0.004707
2 -1.100959 0.996786 -2.217667 -0.467833 0.976442 0.761012 0.000104
1 -2.600651 0.285247 -2.550402 1.218471 1.032844 -0.835438 0.031195
2 -1.183064 0.344849 -1.998340 -0.760015 -0.674565 1.797623 0.072857
2 -2.631886 1.029095 -2.709997 1.275445 1.589061 0.478976 0.722277
2 -2.274418 0.682991 -3.065182 -0.139846 0.771053 -0.056688 0.000012
2 -2.810949 0.855733 -1.854736 -0.715163 -1.511431 -0.082141 0.000112
2 -2.775942 1.062830 -2.014697 -0.344560 0.366560 0.750012 0.151609
2 -2.976770 1.234877 -2.695013 -0.177595 -0.710826 -0.923951 0.007138
2 -1.623892 1.076586 -0.277617 -0.584139 -1.018983 -0.031520 0.013605
2 -2.914076 -0.075459 -2.487309 0.655114 -0.204560 -0.394782 0.015137
2 -1.114430 0.135053 -2.086300 0.200258 1.053345 -0.586174 0.002180
2 -2.102967 -0.065388 -0.078706 -0.200659 -0.106385 -1.063386 0.044999
2 -1.725025 0.736304 0.023384 -0.408833 -0.715393 0.437151 0.002421
2 -2.053713 0.477202 -0.140894 1.248277 -0.430591 -1.169273 0.006058
2 -1.772372 0.567912 -0.478411 0.490778 0.082940 -1.677350 0.009324
2 -1.688318 0.622864 -0.235691 1.027118 0.123448 -0.869447 0.002398
2 -2.696828 0.838666 0.007498 0.848688 0.651878 0.131720 0.000807
2 -1.482858 1.078901 -0.200835 0.952762 1.196134 -0.999516 0.013650
2 -1.311119 0.801195 -0.080513 0.237137 -0.668263 -0.293081 0.004484
2 -1.111384 0.851122 -0.043362 -0.498252 -0.114547 -0.677335 0.017117
2 -1.967132 0.006765 -0.007182 -0.209187 0.738655 -0.041524 0.008432
2 -2.972359 1.039171 -2.890921 0.926973 0.224080 0.816335 0.033000
2 -1.182754 1.133350 -0.244318 -0.091329 -1.028804 0.010247 0.000699
2 -0.995247 1.149845 -1.576048 2.730463 0.035344 0.161984 0.016418
2 -2.925462 0.063128 -0.878152 -0.642861 1.093331 -0.125921 0.158929
2 -1.875631 -0.035401 -2.960917 0.733996 0.233352 -1.526785 0.000302
2 -1.469344 0.392898 -1.553783 -0.774772 2.253640 -0.527918 0.005586
2 -2.704284 -0.048153 -2.180638 0.508350 0.404587 -1.473055 0.000008
2 -3.029994 0.813295 -2.754848 0.186252 -0.454487 0.828202 0.000053
2 -1.180067 1.423173 -1.685182 -1.093554 0.915874 0.889960 0.000069
2 -1.037280 0.873884 -1.593979 -0.247763 0.130773 1.139838 0.252852
2 -1.044026 0.286382 -0.537936 -0.414877 -0.212134 -1.190177 0.000660
2 -2.771522 1.071477 -3.024251 1.302687 2.016526 -0.552743 0.050063
2 -2.798377 1.161447 -2.098591 0.980054 -0.843289 1.433590 0.202282
2 -1.322698 0.317466 -2.765395 0.706359 -1.249667 1.632895 0.000080
2 -1.427849 -0.043900 -2.204358 0.644304 0.525224 -0.347025 0.002400
2 -1.309396 1.225954 -2.876958 0.301872 -0.754210 -0.775877 0.000364
2 -1.459542 1.185541 -0.938819 -0.658578 -0.991976 0.414973 0.000010
2 -2.082041 0.705413 -2.762514 0.664789 0.528320 2.007795 0.000059
2 -2.371635 1.288590 -1.239534 -0.090556 -0.580327 0.795305 0.001512
2 -2.962151 0.008155 -0.216132 0.865990 -0.028628 -0.077252 0.003868
2 -0.996622 0.110869 -0.435343 -0.108920 1.558210 0.571325 0.000639
2 -1.693634 0.133598 -2.939731 -0.795957 1.844291 0.166242 0.000486
2 -2.624422 0.016317 -0.766038 1.173849 1.208025 -0.701710 0.025797
2 -2.936673 1.344510 -1.100936 1.107838 2.111356 -0.882485 0.009025
2 -2.501622 0.294725 -2.875065 -0.315042 0.178288 1.109002 0.059213
2 -1.785154 0.929008 -2.805198 1.921801 -0.165570 2.355805 0.003429
2 -2.697679 1.259919 -2.065234 0.120200 -0.752413 1.220945 0.047741
2 -1.805329 1.368754 -2.551783 0.129421 -0.198150 -1.335799 0.001349
2 -2.237763 -0.037664 -0.131639 -0.410541 0.922479 -0.530517 0.048566
2 -1.986945 0.036000 -1.814042 0.599530 1.491720 1.686458 0.000381
1 -1.293470 0.009545 -2.015662 2.281485 1.309765 -0.070387 -0.012771
2 -2.695299 1.036333 -2.906103 0.453892 -1.101202 1.661590 0.047933
2 -1.094977 1.251127 -2.843867 1.132005 -1.565073 -0.432161 0.001303
1 -2.890410 -0.045816 -0.941571 0.027275 0.957346 1.702091 0.157817
2 -1.639150 -0.057151 -0.347484 1.124182 1.146196 1.990705 0.005206
2 -1.277607 -0.058571 -0.204496 0.621378 0.997161 -0.731475 0.000013
1 -2.812230 0.298405 0.158898 -0.714770 0.477638 1.391158 -0.000328
2 -2.501242 0.222754 0.072715 -0.232973 0.888477 0.487568 0.001564
2 -2.868525 0.491852 0.054264 -0.279083 -0.728235 -0.236406 0.004119
2 -2.378602 0.435893 0.024565 -0.009369 -0.336299 -0.199260 0.000218
2 -2.135667 1.112078 -0.018301 0.355314 -0.431147 -0.574749 0.000014
1 -1.573867 0.993351 0.038513 -0.295843 -0.001958 -0.624429 0.000475
1 -1.833580 0.465994 -0.038290 0.700433 -0.555144 -0.824662 0.000133
2 -2.874618 0.730774 -0.011727 -0.305240 0.399526 -0.963661 0.000737
1 -1.733374 1.333493 -2.769415 1.138206 -0.863981 0.026656 0.000434
2 -3.082997 1.291286 -0.049503 0.493112 -0.178351 0.307088 0.283304
2 -3.030506 0.494919 -1.251340 1.306852 -1.158279 0.608292 0.006651
2 -1.001015 0.079798 -1.247414 -1.064337 -0.189002 0.524138 0.001146
1 -1.042846 0.100612 -0.064308 -1.380488 -0.059446 -0.989117 -0.001950
2 -3.020312 0.421088 -2.703808 1.675933 -0.711987 0.716244 0.016951
2 -1.579505 0.692890 0.131208 0.896095 -1.180159 -0.662452 0.002311
2 -2.129836 0.623765 0.088400 -0.406930 0.192377 -0.190204 0.209320
2 -2.049798 0.130202 0.124267 -0.588969 -0.456409 -0.196295 0.001139
2 -1.382387 1.342855 0.199770 0.281324 -0.491145 0.205712 0.089492
2 -1.441832 0.114292 0.160530 0.926154 -1.189601 -0.027201 0.296894
2 -1.522676 0.195672 0.112813 1.231333 -0.635799 -0.869685 0.298913
2 -1.372242 1.013265 0.112317 0.684054 0.198835 -0.470355 0.008258
2 -1.066820 -0.030375 0.188397 -0.930709 -0.595520 0.145614 0.002090
2 -2.756814 1.354416 0.071762 -0.460008 -1.240722 -1.347704 0.016353
2 -2.825390 0.494075 0.328405 -0.459440 -0.557279 1.306314 0.001787
2 -2.988473 0.403965 0.228284 -1.671582 0.114661 0.279326 0.002363
2 -1.822878 0.374510 0.316117 0.873023 0.332208 0.732445 0.000010
2 -2.490784 0.278209 0.257330 0.314131 -0.353076 -0.085862 0.001536
1 -3.051996 0.478070 0.423696 -0.759168 0.012384 -0.677502 -0.004291
2 -2.415133 -0.020795 0.334852 0.583602 -0.071578 -1.228620 0.000067
2 -1.962348 0.121510 0.386534 -0.638097 1.744429 -0.594073 0.000515
2 -1.369007 1.031110 0.280307 -0.177226 0.092028 -0.039757 0.008063
2 -2.393564 0.929043 0.347752 1.219099 0.139009 -0.017419 0.000939
2 -2.389010 0.560812 0.352781 0.756492 0.191616 -0.656595 0.000036
1 -2.510619 1.085855 0.413375 0.875084 0.617485 -0.069021 -0.000675
2 -1.759235 -0.062785 0.388379 0.136798 -0.036284 -0.018213 0.000457
2 -3.039458 1.340728 0.400816 0.750567 0.054188 -0.077537 0.001237
2 -2.928174 0.591616 0.190876 -0.144907 0.953964 -0.502754 0.005782
2 -1.777896 1.411043 -0.930496 1.429628 0.050613 0.145446 0.003877
2 -3.090891 1.405560 -0.098823 0.089042 0.165678 0.250149 0.301973
2 -1.575125 1.367426 -2.427566 0.898533 -0.896621 0.154756 0.417706
2 -2.123326 1.397139 0.005200 -0.075239 -0.661567 1.121414 0.000440
2 -3.084157 -0.040137 -2.217440 1.315939 0.259366 0.416874 0.000516
2 -3.109175 0.548123 -1.820543 0.611847 0.196803 -0.563759 0.026619
2 -2.256362 -0.108688 -2.915748 0.345481 -0.748321 -0.337845 0.000027
2 -1.232946 -0.087191 -2.364164 0.844511 -0.119509 -0.773295 0.001171
2 -1.328070 -0.116865 -1.389834 -1.137397 -0.281300 1.588341 0.119500
2 -2.507413 -0.124924 -1.540636 -0.580777 -0.399118 0.309366 0.015755
2 -2.644400 -0.141056 -0.073716 -0.408549 -1.418632 -0.001155 0.000088
2 -1.146017 -0.106074 -3.020896 0.491000 -0.889165 0.618054 0.000019
2 -2.531612 -0.074993 -1.305457 -1.036385 0.866838 -0.324090 0.000534
2 -1.919253 -0.122598 -2.638708 0.044018 0.113866 0.364276 0.001357
2 -1.098633 -0.095512 -1.246051 0.964585 0.662861 -0.504726 0.001301
2 -1.084895 -0.092851 -2.534391 1.682318 0.453409 0.048124 0.028350
2 -2.380299 -0.058891 -0.053569 1.133087 1.529456 0.681995 0.010692
2 -1.207180 -0.111951 -1.447481 -0.660212 0.816039 1.177111 0.597190
2 -1.942581 -0.125358 -0.426066 -0.487601 0.556978 -1.544573 0.010772
2 -2.322762 -0.097582 -1.246893 0.963983 0.977169 -0.236358 0.000928
1 -2.618719 -0.121063 -0.695250 -1.986783 1.571348 -0.036768 0.039614
1 -1.736765 -0.135406 0.186365 0.782033 -0.961283 0.815779 0.402327
2 -1.816494 0.748697 -3.115512 0.037206 0.001465 0.591871 0.000005
2 -2.741260 1.417440 -1.061738 1.015250 -0.714034 -0.393530 0.001411
2 -2.958067 -0.138314 -0.110893 1.101709 1.658492 0.716243 0.016481
2 -2.021269 0.139421 -3.120119 0.096836 0.391986 1.859027 0.025829
2 -1.233762 1.425627 -2.554110 -0.896733 -1.862244 -0.353525 0.000469
2 -3.116936 0.890864 0.054047 0.820824 -0.206490 0.187190 0.004475
1 -1.300994 0.599152 1.506375 0.983561 -0.547339 -0.582193 -0.001033
2 -2.291158 0.354778 1.630881 -0.953693 -1.017823 -0.336569 0.001422
2 -1.771772 1.394766 1.642984 0.857012 0.872153 -0.220140 0.000016
2 -2.842704 0.576138 2.573458 0.700662 -0.308170 1.355781 0.000641
2 -1.477072 1.247235 2.978942 0.588754 -0.323786 1.079917 0.011056
1 -1.194845 0.683973 1.848104 1.113014 -0.884179 -0.484268 -0.018378
2 -2.573907 0.710044 1.011771 1.001516 0.200687 -0.151869 0.000032
1 -1.445838 0.669307 0.654672 0.328702 0.399697 -0.654730 0.080385
2 -0.999842 0.068521 2.371748 1.042278 0.351428 0.080634 0.000167
2 -1.258547 0.578635 0.969867 -0.480831 0.902401 -0.405323 0.000298
2 -2.977123 0.206204 0.729061 -0.624059 -1.142161 -0.873328 0.000400
2 -1.125925 0.360306 1.726801 -0.008480 -0.632402 -0.983782 0.003491
2 -1.363824 0.158846 2.377621 0.232477 -1.449522 -0.323771 0.000908
2 -2.324307 0.665127 2.276709 0.752003 0.972137 -0.082897 0.225846
1 -2.412474 0.990057 0.855416 0.387157 -0.021098 -0.327808 0.015252
2 -1.887211 0.081062 2.865284 0.922660 -0.404304 0.710474 0.000611
2 -2.424700 0.897687 2.863689 -1.330440 0.053207 0.816196 0.000313
1 -1.311961 0.813790 0.956420 0.635579 0.107970 -0.919532 -0.002407
1 -2.962354 0.969683 1.406328 0.093529 -0.230390 0.323723 -3.652740
2 -2.167873 0.945760 1.709593 0.593902 0.377611 -0.628625 0.000006
2 -2.391910 1.247022 1.623349 1.590547 0.299936 -0.124433 0.013872
2 -1.639891 0.218481 1.785898 -0.235755 -0.492948 0.667365 0.000035
2 -1.843012 0.388935 2.171130 0.796527 -0.226492 0.240690 0.002275
2 -1.931000 0.662347 2.043186 -0.290478 -0.278819 -1.043035 0.001888
2 -2.373474 1.148465 2.242985 -0.223580 1.427486 -1.421624 0.015771
2 -1.708326 0.226057 2.267379 0.821480 0.167571 0.166923 0.001867
2 -3.119350 0.627254 1.807893 -0.591694 -0.433970 0.387807 0.073142
2 -2.409845 0.707999 2.413740 1.238155 -0.110825 0.572361 0.014195
2 -1.811283 1.044747 0.934905 -0.091888 -1.140583 -0.594638 0.092932
2 -1.507670 1.042988 1.679728 -0.252892 1.595735 -0.700947 0.000524
2 -1.400092 0.512208 1.619829 0.450866 0.218276 0.419467 0.005260
2 -2.683673 -0.069289 2.252845 0.661322 -0.264940 0.653097 0.000024
2 -1.043816 0.846485 0.915779 0.328801 -0.324766 -1.040964 0.001025
2 -2.896207 0.832309 1.731943 1.033154 -0.164595 0.020633 0.003586
2 -2.377195 0.396943 2.235216 0.336995 -0.805879 -0.177164 0.003613
2 -2.979322 0.355362 2.973810 0.033883 -0.752247 0.469075 0.005532
2 -1.400067 1.145146 1.208468 1.100309 -0.004011 -0.954109 0.000016
2 -1.649339 -0.063210 1.287122 0.242963 -0.476749 1.372571 0.000566
2 -2.689404 0.800831 2.417990 0.308874 -0.356059 0.444508 0.000018
2 -3.028655 1.106070 2.760782 -0.055831 0.638717 0.389237 0.017238
1 -3.051289 1.204362 1.558683 0.545650 -1.191110 0.958375 -8.650041
1 -1.956045 1.226331 2.580208 -0.362928 1.126836 0.799458 -0.027275
2 -2.135801 0.789003 2.944193 -0.548336 -0.261849 0.435236 0.000028
2 -2.178368 0.313813 2.692002 -0.805377 -0.267792 -0.031468 0.001044
1 -2.951579 0.991847 1.622696 0.293837 0.689473 0.037033 -3.523686
2 -2.798743 1.111194 0.955682 -0.030106 0.087256 -0.087284 0.015095
2 -2.494596 0.211271 1.574341 -1.322526 0.528881 0.450434 0.172272
2 -2.736859 0.836205 1.381512 -0.915606 0.263712 0.685327 0.000703
2 -2.008590 0.460315 2.024232 -1.485006 0.602973 0.741643 0.000630
1 -2.254073 1.365672 0.621809 0.814130 1.411949 -1.021286 -0.039009
2 -1.736376 1.011033 2.249199 0.598345 0.309771 0.501337 1.817227
1 -1.849357 1.178166 0.959414 -0.671606 0.117939 -0.030046 0.026035
1 -2.988467 1.386165 1.641257 -0.322100 0.923003 -0.916317 -6.185971
2 -2.578769 0.404157 1.791236 1.845160 0.242876 1.517581 0.008546
2 -1.165141 0.200774 2.251054 -0.115175 -0.226101 -0.307226 0.025871
2 -2.095723 0.799056 1.248845 -0.840198 -0.099654 -0.381154 0.002134
2 -1.802845 0.910215 1.192400 -0.489834 0.422877 0.208941 0.024615
1 -2.443087 0.411268 1.377767 -0.212139 -0.076325 1.173951 0.000147
1 -3.061114 1.375055 1.739110 -0.410826 -0.621516 0.208926 -2.227813
2 -1.130137 0.522852 1.805473 -0.316992 0.879103 -1.007818 0.007136
2 -2.791546 0.385959 1.490969 -0.724373 0.115710 0.466214 0.068974
2 -2.418800 1.082824 1.401943 -0.200293 0.274125 0.769638 0.481700
1 -3.080687 1.013949 1.458830 0.276998 1.532303 -0.027710 -10.146096
1 -2.997260 0.948115 1.170791 -0.470518 0.187754 0.677028 -0.915699
2 -2.814912 0.693172 1.948476 -0.567702 0.083885 0.341413 0.000086
2 -2.644003 0.378123 2.393506 0.086918 -0.311770 -0.493626 0.000042
2 -2.240826 0.813023 2.176301 0.233389 -0.322620 0.086079 0.001704
2 -1.104885 1.055542 0.637432 -0.545970 -0.812238 -0.754215 0.000888
2 -2.204940 1.052947 2.344257 0.043203 -1.057508 2.007697 0.001401
2 -1.980937 1.099174 2.944291 0.943768 0.702543 -0.519132 0.000816
2 -2.535869 0.539108 1.587162 -1.404630 0.558074 0.690964 0.018668
2 -1.427778 0.109992 0.789366 -0.446400 -0.529299 0.003229 0.000115
2 -1.517286 0.583829 1.157226 -0.143051 0.195415 -0.752658 0.000658
2 -2.495625 0.783756 1.473964 0.404823 -0.090612 -1.321339 0.002007
2 -1.674319 0.594660 1.703278 -0.037144 -0.954767 -0.094025 0.024248
2 -2.265745 1.277601 2.107241 0.200645 -0.173337 0.132365 0.003065
1 -3.039949 1.045388 1.342323 -0.180101 0.111838 -0.421111 -7.496599
2 -2.796891 0.903848 2.090052 -0.196941 0.153622 -0.284366 0.000212
1 -1.798682 0.395324 0.860034 -0.853990 -1.595421 -0.904276 -0.017176
2 -2.396269 0.567095 2.315104 -0.434042 -0.424905 0.026131 0.223893
2 -2.372552 0.394829 1.104111 -1.569345 -0.498393 0.190107 0.000294
2 -1.877956 0.752955 1.881282 -0.868142 0.785394 0.149739 0.001640
2 -2.285196 0.638761 1.163133 0.826031 -0.032441 -0.420609 0.000086
2 -1.455118 0.859301 2.727369 0.284461 1.216712 0.340287 0.072580
2 -2.279212 0.413673 2.017285 1.060739 0.169127 -0.511018 0.000323
2 -1.182760 0.997636 2.693708 1.169999 0.345843 0.110207 0.001399
2 -1.637308 0.400199 2.566704 -0.329791 0.631104 0.874375 0.000988
2 -2.664520 0.295574 1.916788 -0.049077 0.085923 0.653762 0.002220
1 -2.995523 1.085203 1.469877 0.933948 1.586021 1.065923 -7.166838
2 -2.795312 0.940236 1.153231 0.784660 1.030707 1.253155 0.000947
2 -1.622281 0.277815 2.743316 -0.546981 -0.524596 -0.235238 0.000532
1 -3.097139 0.820811 1.700348 -0.651655 0.572241 -0.134278 -6.907261
1 -3.012994 1.326437 1.467487 0.161881 1.432501 0.452746 -9.316253
2 -2.901325 0.630992 1.204222 -0.177405 -0.725640 0.123382 0.000096
2 -2.491794 0.399475 1.643411 -1.375185 -1.708108 -0.894195 0.026188
2 -1.965450 1.267909 1.823187 -0.187614 0.178483 -0.657833 0.000030
2 -1.509508 1.014021 2.356464 0.545114 0.456262 -0.317206 0.000382
1 -2.832678 1.233634 1.562873 -1.403622 0.262884 0.497637 -0.690301
1 -2.907270 1.293821 1.442958 0.190534 -0.391450 -0.239779 -4.514277
2 -2.073036 0.631280 2.295010 -1.452870 0.305515 0.461148 0.000100
1 -3.004208 0.253151 2.299349 -0.495395 -0.130626 -0.715135 0.001212
2 -2.198444 0.336557 2.273584 -0.387650 -0.887316 0.149315 0.001704
2 -2.755296 0.141180 2.446948 -1.811489 -0.540222 -0.821932 0.000087
2 -2.523678 0.984406 2.661909 -0.394891 0.304703 1.028298 0.000127
1 -2.900585 0.987736 3.045586 -0.313227 1.583445 0.229797 -0.161187
1 -3.064884 1.022055 1.681718 -0.921114 0.007845 1.480111 -7.201519
1 -1.767471 0.299686 2.964396 0.974900 -1.371605 1.225906 -0.014093
2 -1.488001 0.206190 2.553483 0.124173 -1.364411 0.921656 0.000757
2 -2.006594 0.094084 1.857525 1.348254 0.468412 -0.002548 0.686095
2 -2.213961 0.361498 0.879884 1.308763 -1.225448 1.661393 0.048214
2 -2.954350 0.459914 1.032573 -0.605478 0.735834 -0.446124 0.000940
2 -2.349794 0.306244 1.824450 0.757179 0.329013 1.003851 0.000940
2 -1.245568 1.228826 2.389170 -0.354449 1.584990 1.349050 0.000279
2 -1.133006 0.641203 2.863590 0.444661 -0.266863 0.096868 0.006167
2 -2.339905 0.996516 2.209189 -0.931629 -0.399667 0.188347 0.016597
2 -1.102905 1.038797 1.035809 0.000748 -0.054364 -1.973425 0.009803
2 -1.520810 0.743863 2.770675 1.188660 -0.302478 -0.166482 0.072677
1 -2.515508 0.972914 1.262952 0.541199 0.533282 0.625644 -0.034412
2 -1.756906 1.013277 1.078914 -0.961104 0.227382 0.072259 0.032573
1 -2.962504 1.142624 1.363765 0.502412 1.256705 0.252197 -6.058291
1 -1.663154 0.521181 1.024658 0.373842 0.263876 -2.893589 -0.017247
2 -1.065560 0.150967 2.147050 0.753636 0.357918 -0.301392 0.025649
1 -1.655648 0.398460 2.199497 0.773249 1.020166 -0.046211 0.002008
2 -2.169081 0.277534 1.105202 -0.776372 0.537103 -1.162443 0.000241
2 -1.443214 0.842160 1.705958 -0.281986 1.074711 -0.320166 0.000514
2 -2.628366 0.369742 2.795398 -0.405945 0.276945 -0.120804 0.000482
2 -2.277356 0.912953 0.825340 1.010401 1.265730 0.064175 0.015975
2 -1.242496 0.426896 0.794702 -0.117347 0.773286 -0.525305 0.001749
1 -1.185973 0.200172 2.913629 0.097049 -0.771742 -0.475366 -1.023369
2 -1.142936 0.129359 1.798393 -0.664375 -0.085519 0.743528 0.001309
2 -2.390222 0.574298 1.737132 -0.067823 -1.454268 -0.594064 0.000848
1 -2.567413 0.951711 1.425428 -0.222687 -0.623311 -0.112473 -0.145331
2 -1.614946 0.677941 1.589432 0.718523 -0.786865 0.147013 0.024290
2 -1.724168 0.967455 2.378063 -0.931602 0.818611 0.124302 0.095673
1 -3.091982 0.879753 1.499449 0.145017 0.017240 0.821194 -7.632360
1 -3.081783 1.067736 1.568106 -0.705204 -0.403930 -0.597409 -8.340591
1 -1.436556 1.164947 1.916843 0.160021 0.864280 0.014118 -0.005207
2 -1.770691 0.630830 0.814082 -0.586652 -0.225059 -0.935390 0.020849
1 -1.844461 1.019890 1.307291 0.496697 -0.436476 0.330729 0.009357
1 -2.305410 0.162803 2.717386 -0.175997 0.441949 -0.367793 0.000833
2 -1.837545 0.949508 1.747700 0.796263 0.314192 -0.943880 0.000115
2 -2.072638 0.962167 1.338817 2.014170 0.020002 0.792052 0.002222
2 -1.368155 1.003360 0.753516 -0.651158 1.684398 -0.416721 0.000163
1 -2.922434 1.239157 1.355819 0.706616 -0.451330 -0.124774 -5.406370
2 -2.141516 0.486012 0.902128 -0.200035 -0.420986 0.767640 0.045454
2 -2.558679 0.152932 2.834408 0.306825 0.338344 0.239883 0.000196
2 -2.906425 0.867795 0.830317 0.306227 0.230716 0.169306 0.005833
2 -1.708835 0.805740 2.572822 -0.340245 1.382075 0.520531 0.401906
1 -2.671883 0.213981 0.926980 0.829145 -0.147161 0.351951 -0.000456
1 -3.019429 1.418204 1.219388 0.615467 0.962675 0.717605 -5.206349
2 -2.990291 0.285737 2.787221 -0.049626 0.329487 -0.221828 0.056082
1 -1.426318 0.051585 1.034538 0.831404 0.497078 0.560269 0.417721
2 -1.146095 0.903890 1.392843 0.805223 -0.617813 0.548286 0.000003
2 -1.787337 0.388869 1.933422 0.088841 -0.149252 -0.345376 0.000243
2 -1.029498 0.534661 2.967833 0.526918 -0.265438 -0.243045 0.003332
2 -2.195812 0.793218 2.622751 0.449897 0.688946 -1.106419 0.028077
2 -2.005994 0.257404 1.816950 0.048630 0.811099 -1.027795 0.007803
1 -2.994052 0.971561 1.515671 -0.735346 0.711000 -1.032934 -6.722856
1 -3.014948 1.216970 1.453052 -1.252839 -0.276957 -0.889947 -9.934856
1 -1.285499 0.344011 1.333792 -0.743006 0.770153 0.209510 -0.003828
1 -1.258151 0.518679 2.913288 1.414369 0.767492 -0.366955 -0.011237
2 -2.459970 1.367233 2.594276 0.556102 0.205598 -0.443561 0.000100
1 -2.976288 1.286135 1.269514 0.973826 0.758835 0.590922 -5.728250
2 -1.874687 1.149225 2.778607 0.607162 -0.392469 -0.607321 0.001030
2 -1.706744 1.256729 1.205078 -0.290336 0.295756 -0.908039 0.000068
2 -1.679486 0.865250 2.674133 -1.275325 -0.710511 0.166115 0.402279
2 -1.315594 0.943544 2.047643 -0.012543 -0.849882 0.524150 0.000045
2 -2.947326 0.970986 2.807901 0.366729 0.260144 -0.438665 0.010275
2 -2.701612 0.384574 1.371002 1.665328 1.042196 -0.486225 0.031346
2 -2.978436 0.268007 1.864796 0.410996 0.839402 0.188590 0.000655
1 -3.070333 1.269691 1.194479 -1.403988 1.678456 1.471097 -6.265175
1 -3.093064 1.309562 1.981605 -1.836878 1.082545 -0.415480 -5.447598
1 -1.429322 0.420644 2.534274 -0.791222 1.141871 -1.225216 -0.035914
2 -1.980075 0.960158 2.018043 1.034197 -0.930152 0.148328 0.000081
2 -2.375232 0.536699 0.902875 2.044644 0.358336 -1.113854 0.000342
1 -3.049357 1.314070 1.580742 -0.672662 -0.251215 0.342612 -9.030017
1 -1.711821 0.922244 0.886657 -0.495361 -1.031600 -0.018633 0.004550
1 -2.022784 0.261933 2.413172 -0.622229 1.105415 0.198135 -0.000959
2 -2.020901 1.221721 2.465246 1.107419 -0.348925 0.297293 0.144466
2 -2.261825 0.903747 2.702010 1.286955 -1.134246 0.284104 0.028271
2 -1.203325 -0.083818 2.911998 -0.980150 -1.945489 0.689817 0.000995
2 -3.010557 0.178272 2.481016 -1.327360 -0.009915 1.694545 0.010133
2 -1.949273 0.650224 2.681862 0.668509 0.650514 -1.034966 0.000020
2 -2.814520 0.722989 0.849672 0.140610 0.605248 -1.218663 0.005796
2 -1.062693 0.123092 1.202535 -0.450926 0.076045 -0.196709 0.007158
2 -1.376185 1.138479 2.835363 -1.111338 0.989604 -0.051296 0.003099
2 -1.275649 0.639035 2.446798 -0.859551 0.941075 0.852010 0.004086
2 -1.426308 0.727251 2.414253 0.129542 0.757925 -2.017497 0.004078
2 -1.522979 0.423451 1.978996 0.387120 1.530538 0.571366 0.000079
2 -2.211911 -0.026851 2.749591 0.030226 0.035286 -0.950842 0.000440
2 -3.079792 0.736882 2.349651 -0.606681 -1.625108 0.107252 0.146000
1 -2.797606 1.134359 3.044693 -2.297592 -0.672781 0.612794 -0.146844
1 -1.846586 1.355582 0.685422 -1.287726 0.210771 0.288813 -0.028320
2 -2.384570 1.149717 1.494746 0.159324 -0.419077 0.549169 0.488845
2 -2.785235 0.434749 0.924758 0.885901 1.493207 -0.315020 0.000944
2 -1.604178 1.120947 0.732858 -0.613794 -0.510381 0.209415 0.066257
1 -3.070837 1.382278 1.360099 -1.028786 0.336352 0.978977 -9.487920
1 -3.111852 0.989871 1.259048 -1.340431 -0.580349 1.354780 -8.205867
2 -1.914552 0.125464 2.235060 0.078888 0.328884 -0.333588 0.000256
2 -3.052011 0.288642 2.598458 -1.386899 1.264215 0.071125 0.029706
2 -1.359623 -0.047463 1.016403 -0.487552 0.092299 0.158689 0.419735
2 -1.133704 -0.041850 1.905792 -0.604673 -0.255326 1.375918 0.001167
1 -1.253753 0.329671 2.438244 -0.928646 -0.395976 0.241282 -0.035422
2 -2.933062 0.406511 1.444171 -0.726121 1.711907 0.604086 0.030102
1 -1.880522 1.102900 2.489375 0.260744 -1.533258 0.411431 -0.157224
2 -1.361599 1.142341 3.031710 -1.580877 -0.169012 0.639445 0.016984
2 -1.308980 0.993864 2.954666 0.984684 -1.335768 -1.248445 0.049539
1 -1.747763 1.107659 2.204015 -0.448652 0.233690 0.534030 1.717200
2 -1.339095 0.204570 1.030243 -1.332598 -0.600502 -1.041332 0.004568
2 -1.388815 1.378374 2.826522 -1.466207 0.484566 1.208676 0.000565
1 -3.115466 1.061680 1.168948 -1.155445 0.564178 0.794819 -6.074206
2 -3.031305 0.108416 0.921639 -0.665605 0.369179 1.227060 0.000928
1 -2.010438 1.323126 0.952407 -0.093416 1.560940 1.367649 0.581173
1 -1.159819 1.043937 1.852339 -0.792965 0.486761 0.442027 -0.007072
2 -2.805223 0.332112 2.986526 -0.591916 -0.172732 -0.503507 0.004588
2 -2.594708 1.108759 1.345167 0.005313 -1.200370 0.205894 0.023024
2 -2.814726 0.220729 1.477761 0.436152 -0.270624 1.252172 0.008778
2 -1.170239 1.210627 2.992956 -0.496000 0.614482 0.714945 0.007426
1 -3.092753 1.213167 1.772905 0.587644 0.988196 0.887766 -7.652093
2 -2.854509 0.484303 2.760039 0.018140 -0.344958 -1.680730 0.000805
2 -1.122044 0.237632 1.331914 -0.841422 -0.016271 -0.775202 0.005985
1 -1.051007 0.221694 2.774398 -0.509400 0.826799 1.221127 -0.384896
2 -1.114114 1.051404 2.338834 -0.773813 -1.173844 0.046863 0.000225
2 -1.280185 1.162575 1.608283 -1.446656 -0.519865 0.560021 0.000046
2 -1.783011 0.112827 0.583527 2.517391 -0.717507 -0.056785 0.000071
2 -1.301357 0.402255 0.609588 -0.133827 -0.694609 0.287710 0.004097
2 -1.182225 1.270599 0.620114 0.955691 0.944839 0.327255 0.010879
2 -1.582101 0.652432 0.627805 -0.102759 -0.316704 0.047481 0.071581
2 -2.103426 0.386526 0.745154 0.626147 -0.966557 0.695815 0.006365
2 -2.312485 0.578802 0.613465 0.891883 0.447033 -0.467763 0.000046
2 -3.075848 0.956933 0.659070 -0.389069 0.204459 0.572351 0.000073
2 -1.697262 0.763876 0.783134 0.024118 1.034773 1.235071 0.022780
2 -1.424030 0.547230 0.759905 1.762549 1.737751 1.101191 0.012279
1 -3.040083 1.199070 1.276755 0.205173 0.483918 0.384657 -8.260800
1 -1.018552 0.022366 1.062266 0.161357 0.971309 -0.118724 0.003067
2 -2.161617 0.091912 0.650289 1.634639 1.360568 -0.953280 0.000342
1 -2.982096 1.297195 1.760280 0.100391 0.526001 -0.194745 -4.078905
1 -2.984027 1.330464 1.359779 0.134233 -0.638825 -0.507437 -7.279421
1 -2.931846 1.401442 1.281248 -0.470664 1.412751 0.465431 -5.018433
2 -2.780959 1.206698 0.638568 0.450514 -1.850014 -0.238172 0.035652
1 -2.138019 1.373070 2.826978 -0.023313 -0.183044 0.203843 -0.040051
2 -2.488655 1.099176 1.223874 -0.925897 -1.353080 0.617858 0.124856
2 -2.125150 1.182475 2.035489 -0.280277 -0.893408 0.430222 0.002670
2 -1.085027 0.447893 2.139998 -0.587540 0.100291 1.007841 0.000027
2 -1.267086 0.174739 1.554531 -1.585655 -1.214311 -0.802965 0.003790
2 -3.023228 0.743245 2.468559 -0.058626 1.364835 0.926708 0.145787
2 -2.774822 1.085719 1.945746 -0.809536 -1.688502 -1.795409 0.000169
2 -1.543094 1.135137 0.858865 1.065353 -1.620477 0.214654 0.066340
2 -2.392215 1.222774 1.896381 0.021156 -1.135359 -0.042239 0.000092
1 -3.059791 0.947934 1.606998 1.533512 -0.258669 -0.523415 -7.819860
2 -2.407422 0.120820 1.540773 1.032522 0.626557 -0.331234 0.171277
1 -1.110166 0.287827 2.896283 0.069870 1.446618 0.236382 -1.269137
1 -3.038188 1.196018 1.674254 1.532037 -1.211355 0.230540 -6.000184
1 -2.621321 0.544625 2.939025 1.693358 -0.325504 -1.324802 -0.000511
2 -1.320850 1.348481 2.599615 0.192969 -0.583986 -0.241967 0.000198
1 -1.171889 1.043287 2.956388 -1.482077 1.254166 -0.589436 0.045840
2 -1.022641 1.197687 0.765702 -0.250046 -0.638088 0.831240 0.001047
2 -1.093649 1.144056 2.790205 -1.146597 -0.304280 -0.256704 0.005957
1 -2.922941 1.200217 1.000613 1.432523 -0.230379 -1.100135 -0.080113
1 -3.063004 0.928307 1.735594 0.076682 0.315765 -0.054245 -5.948809
1 -3.041422 1.084169 1.799877 -0.620206 0.943777 -1.575916 -3.806152
1 -3.108822 1.133258 1.487145 0.357415 -1.250444 0.175739 -11.177952
2 -2.545500 1.044706 3.074152 -1.513993 0.275056 -0.409280 0.002541
2 -1.751694 1.300012 0.910790 1.414191 -0.110022 -0.776983 0.011611
2 -2.725422 1.358944 0.902631 0.541933 -0.436473 0.531235 0.000072
1 -2.696422 0.935867 3.064260 -1.283255 0.750611 -0.539697 -0.074067
2 -1.097269 0.219354 1.520122 -1.334186 0.582625 -0.955094 0.005534
1 -1.077733 1.331989 2.819234 0.535050 -1.144454 0.475683 -0.007226
2 -2.996126 1.178766 2.378986 1.489575 0.545360 0.194065 0.000199
1 -3.080168 1.303680 1.685887 -0.874591 0.326919 -0.729062 -4.086688
1 -2.049867 -0.008521 1.889785 -0.102739 1.264747 0.809548 0.677806
2 -2.863243 1.292459 0.550037 -0.317018 0.080774 -0.938055 0.036261
2 -2.899778 0.734062 0.608782 0.193122 0.512773 0.895291 0.000109
2 -2.021763 0.882916 0.606826 -0.483395 -0.368144 0.963321 0.000278
1 -3.087148 1.262381 1.374617 0.446947 0.271415 0.291355 -10.447901
1 -3.076296 1.155486 1.368021 1.131981 1.032500 0.073661 -10.791118
1 -3.104008 1.099008 1.271972 -0.227642 -0.551276 2.696580 -10.107929
1 -3.116142 1.361292 2.075933 -0.914188 -0.065021 0.777661 -6.236485
1 -1.807452 0.088723 3.102669 -0.191697 -0.376894 -0.533738 0.065859
2 -1.101606 1.426887 1.693183 -0.956769 0.663104 -1.224621 0.000019
1 -1.366127 1.383601 0.895651 -0.507322 -0.576349 -0.882323 -0.001869
2 -2.378451 1.411610 1.512871 -0.667759 0.077453 0.050673 0.001139
1 -2.894113 1.413602 1.971913 0.350142 0.272415 0.511464 -0.464064
1 -3.113441 1.260612 1.491023 -0.849916 0.027092 -0.932755 -10.564190
1 -3.071266 1.127540 2.596250 1.793350 0.093912 -0.606843 0.100684
1 -3.119851 0.862409 1.954237 0.261591 -2.625747 -1.011315 -3.142090
2 -2.956911 1.424490 2.831892 -0.764562 0.414456 0.355759 0.000018
2 -1.451091 1.416380 1.791905 -0.024337 0.029822 -0.520367 0.003770
2 -3.109071 0.502366 2.054116 0.785101 -0.316355 0.060283 0.000040
1 -1.418357 -0.098600 3.120459 1.010124 1.006891 -0.073482 -0.001093
1 -2.787867 -0.111844 0.536115 -0.303155 0.153418 1.810237 -0.043532
2 -3.065327 -0.114039 1.144517 -0.645760 -0.087985 -0.173650 0.206747
2 -1.906433 -0.079216 0.839203 0.071430 -0.107536 0.363091 0.000008
2 -3.021006 -0.093701 1.024731 -0.105323 -0.417207 0.468954 0.182969
1 -2.756625 -0.078086 1.392588 -1.470476 0.207606 0.186471 -0.000495
2 -1.475079 -0.124182 2.780017 -1.811063 -0.107392 -0.138941 0.009971
2 -1.826272 -0.115678 2.815904 0.527476 -0.061311 -1.153649 0.014663
2 -2.740393 -0.109703 1.054941 0.608259 1.228474 1.159737 0.000043
2 -1.632229 -0.141300 2.654752 -0.331031 0.271306 0.460110 0.000970
1 -3.031018 -0.095762 0.694176 -0.220401 0.934447 0.283692 -0.069499
2 -2.088220 -0.024859 0.479216 -0.489768 -0.475387 -0.634028 0.000758
2 -2.328398 0.220351 0.466818 0.005271 0.280402 -0.608910 0.000059
2 -2.477275 0.824428 0.525686 0.070785 0.902821 0.051685 0.000291
2 -2.002000 1.185959 0.549897 -0.751541 0.652957 0.508363 0.000043
2 -1.148443 0.373892 0.512045 -1.125281 -0.977155 -1.441102 0.002830
1 -2.627359 0.449949 0.555162 1.042885 -0.953932 0.086642 -0.001032
2 -3.070484 1.259718 0.579012 0.041128 0.598678 1.057613 0.001593
2 -1.248632 1.408626 0.560706 -1.383851 -0.214967 0.227105 0.010558
2 -2.073587 1.424138 2.300101 -0.818784 -0.980216 -0.314227 0.000106
2 -1.932381 1.400292 0.991115 0.093084 -1.117432 -1.087105 0.683650
2 -3.104726 1.001635 2.555803 1.477749 0.640055 0.237494 0.129335
1 -0.992733 0.974577 0.430697 0.245430 -0.422314 -0.442503 0.000158
2 -1.773647 0.962617 0.461423 -0.752452 1.166542 1.105255 0.025966
2 -1.395229 1.110945 0.468891 -0.112967 1.508609 0.447783 0.000687
2 -1.850044 0.831603 0.473818 -0.344956 0.645568 0.903338 0.026219
2 -1.005251 1.328927 0.468158 -0.699059 -0.416653 0.305417 0.250033
2 -3.113486 0.237867 2.732158 1.166273 0.916536 0.280852 0.073789
2 -1.464878 2.919337 -1.542759 1.185412 0.343939 0.458723 0.184728
2 -1.846816 1.931534 -0.566276 -0.075423 -0.027294 -0.864259 0.000118
2 -2.664264 2.305392 -1.500341 0.206600 -0.373521 0.746987 0.015412
2 -1.675253 1.791318 -1.635843 -0.218975 -0.038935 -1.516175 0.000031
2 -1.438599 2.812591 -2.326823 0.239423 0.591742 -0.691772 0.000878
2 -1.841095 2.481747 -0.766400 -0.394242 0.609357 -0.877958 0.006266
2 -1.378366 3.094584 -1.648555 0.340789 0.353630 0.034484 0.000686
2 -1.933671 2.641760 -2.033176 0.559934 -0.517982 -0.922509 0.057353
2 -1.423284 2.499363 -0.921755 -0.067815 0.038632 0.587621 0.039672
1 -2.424125 2.080481 -2.374463 0.415529 -0.558400 0.284854 0.060650
2 -2.151692 1.787555 -0.604712 -0.212142 -0.370069 -0.139591 0.000230
2 -2.069223 2.593003 -1.193973 -0.187068 0.381037 -0.358512 0.016139
1 -1.884478 2.774013 -1.616456 -0.992033 -0.440342 0.469823 -0.242072
2 -2.660110 2.437528 -1.214742 0.709369 0.280835 -0.637061 0.000889
2 -2.546830 1.514905 -1.346364 -0.569295 -1.275942 0.239584 0.012502
1 -1.951700 2.299329 -2.068572 -0.497755 0.576898 -0.338998 -0.596193
2 -1.900948 2.035244 -0.829604 0.673119 -1.639065 -0.904325 0.006323
2 -3.038691 2.790114 -2.135705 0.158741 -0.425606 0.812864 0.000014
2 -2.345826 2.459585 -1.893143 0.270712 0.039478 -0.118327 0.000057
2 -2.371679 2.513126 -1.347860 -0.169134 -0.872549 -0.539153 0.000124
2 -2.506317 2.070106 -2.487438 -0.994114 -1.265483 0.650389 0.226401
2 -2.813544 1.528668 -1.726779 0.039456 -0.538152 0.057946 0.004826
2 -1.232442 2.194248 -1.684481 0.322141 -0.921173 0.177886 0.050905
2 -2.981127 1.568009 -1.478336 -0.184395 -0.135600 0.459020 0.000131
1 -1.309377 1.669844 -2.590002 -0.121410 0.389571 -0.241712 -0.960429
2 -2.713603 2.827285 -2.765342 -0.183715 0.491607 0.249103 0.100080
2 -2.457696 2.055641 -1.596311 -0.549569 1.005856 0.079162 0.000200
2 -2.338288 1.988333 -0.909552 -2.355994 0.463159 0.116802 0.000030
2 -1.691813 2.194668 -0.776308 1.239213 1.421883 0.460247 0.000062
2 -1.856197 2.821364 -2.773066 -0.134890 0.423876 0.714639 0.048461
2 -2.342352 2.332919 -0.852930 0.148078 0.819818 -0.824548 0.202584
1 -2.809539 2.735336 -2.794915 -0.606850 0.010046 -0.514141 0.080343
2 -1.408759 2.548968 -1.358931 -0.183046 0.473323 0.914628 0.000371
2 -1.535046 2.415249 -1.958784 -0.253456 0.647464 0.237549 0.000420
2 -3.084259 1.958496 -1.519667 -1.148809 0.176215 -0.720133 0.000206
2 -2.802854 2.132584 -1.366488 -1.077137 0.094564 -0.459604 0.000742
2 -2.601094 2.245572 -1.960575 0.066960 -0.197335 -0.174701 0.000010
2 -2.321848 1.489966 -1.068648 -0.297339 -0.392654 0.258082 0.000282
2 -1.151937 2.123072 -1.507996 0.003118 -1.003580 -0.352303 0.000732
1 -2.289076 1.706608 -2.353969 0.414596 -0.756884 -0.104022 -0.017618
1 -1.835121 2.895045 -1.527518 0.260742 -0.321835 0.778015 -0.271636
2 -3.055271 2.948162 -1.675872 -0.681628 0.100168 0.991949 0.019723
2 -1.957656 2.132443 -2.251450 -0.446310 -0.235725 0.778195 0.000703
2 -2.687776 2.778229 -2.121830 -0.616066 0.746648 0.091424 0.000005
1 -2.064631 2.618253 -1.037276 0.397262 0.504024 -0.413290 -0.011793
2 -1.415279 2.766999 -3.111853 -0.816239 -0.445163 -0.782414 0.000478
1 -1.710859 1.554766 -0.584240 0.464879 -0.775149 -0.463391 -0.951982
1 -1.390805 1.725447 -2.644796 0.223938 -0.386808 -0.356894 -0.998953
2 -1.421293 2.835342 -0.544895 0.892254 0.163684 -0.474598 0.002821
2 -2.849179 1.680496 -0.965109 -0.100508 -0.908295 0.649687 0.021412
2 -1.486711 2.633418 -1.953163 -0.560065 1.017882 0.471528 0.012470
2 -1.162094 1.684944 -0.651032 0.970565 -0.335874 0.283228 0.000633
2 -2.477794 1.787737 -2.885300 -0.929121 0.758424 1.471375 0.019633
2 -2.600620 2.532886 -2.331937 -0.940930 0.545437 -0.435520 0.000114
2 -1.764846 2.512436 -0.465689 -0.821288 -0.224916 -0.319481 0.008622
2 -1.106077 2.500899 -1.757671 1.086971 -0.029197 0.366210 0.000173
2 -1.561503 2.214997 -1.832777 0.664810 -0.552596 -1.003364 0.001498
2 -2.145335 2.122977 -2.162244 0.562015 0.800849 -1.428552 0.000877
2 -1.273086 1.923604 -2.360400 0.562274 -0.280110 0.664829 0.175472
1 -2.258270 1.829107 -2.139167 0.262569 -0.881866 -0.185364 -0.017846
2 -2.472144 2.153723 -2.926126 0.141400 0.573852 0.193296 0.003736
2 -1.471789 1.739048 -0.700768 0.707355 -0.349468 -0.624214 0.000633
2 -2.606249 2.542532 -1.529668 -0.019464 -0.035860 1.669130 0.000092
2 -1.313862 2.305235 -1.642126 -0.067398 -0.127533 -0.786743 0.050271
1 -1.122286 2.450603 -2.104749 -0.023839 0.638320 -1.143240 -0.000720
2 -1.809725 2.970175 -2.785464 -0.401161 1.127676 -0.112634 0.021220
2 -1.800768 2.201079 -1.021753 -0.410342 1.126091 0.520071 0.000054
2 -1.427235 2.002203 -2.462342 0.535195 -0.104679 0.860208 0.025000
2 -2.941728 3.032599 -0.914171 0.331858 0.628859 -0.168345 0.009697
2 -1.922720 1.968358 -2.754364 0.246689 0.766645 0.048720 0.000148
1 -1.793563 1.627288 -0.624432 -0.255106 0.062748 0.897745 -0.951709
2 -3.088230 2.256104 -1.452014 -1.048339 0.201616 -0.478553 0.000018
1 -1.536613 2.065646 -2.337146 0.329699 -0.350274 -1.456855 0.001016
2 -1.306126 2.798620 -2.109808 -0.135986 0.514452 -0.608940 0.000224
2 -2.446702 2.473890 -1.122318 -0.751054 -0.596013 -0.554903 0.001291
1 -1.856096 2.273567 -1.980074 -0.807386 1.127403 -0.029934 -0.596140
2 -2.781547 2.481985 -2.939694 -1.357936 -0.670148 -0.713060 0.104973
2 -2.284955 2.125691 -1.840750 0.346054 -0.256606 1.457327 0.001244
1 -1.247853 2.518711 -0.431465 -0.344910 -0.169809 -0.950446 -0.117108
1 -1.839102 1.903575 -2.387963 0.613671 0.264477 -1.145539 -0.001861
2 -2.868001 2.892398 -1.826467 -1.358422 0.507178 -0.586525 0.000906
2 -2.589649 2.210077 -0.722017 0.195724 0.296151 -0.247896 0.000088
1 -1.905516 2.846351 -0.654295 0.333546 0.666438 -1.744899 0.010644
2 -2.508763 2.467740 -2.920442 -0.056131 -1.251627 -0.693453 0.002328
2 -1.775740 1.497309 -1.489327 -0.628357 -0.510931 0.523938 0.000093
2 -2.340534 2.019495 -3.118621 -1.133376 -0.464823 -0.723175 0.023122
2 -1.623523 2.557558 -2.623005 0.620473 0.395986 -1.968768 0.000006
2 -1.421561 2.456496 -0.779482 -0.876187 -0.184062 0.875217 0.034551
2 -1.676496 2.352022 -1.663286 1.189625 0.395928 -0.973112 0.000205
1 -1.276327 2.033249 -2.183900 1.807745 -0.536962 -0.441052 0.002380
2 -1.848629 2.737092 -1.311559 -0.366451 0.779333 0.224465 0.124840
2 -1.517355 1.711807 -0.497840 1.093737 0.490490 -0.437432 0.001063
2 -2.908458 2.379311 -2.292197 0.238795 -0.731278 -0.225366 0.060894
2 -2.077774 2.721947 -0.497327 -0.758444 1.531953 0.050306 0.003067
2 -2.296197 2.251164 -2.031099 1.006375 0.313544 0.395394 0.000401
2 -1.044568 1.668260 -1.286532 0.670253 -1.030595 1.813681 0.000023
2 -2.063294 1.805365 -2.849992 0.286869 0.569187 -0.662228 0.005434
2 -2.486587 1.968988 -1.382024 -0.672261 -0.551585 -0.300432 0.000174
2 -2.405854 1.699733 -1.829439 -1.232154 -1.050002 0.019071 0.000083
2 -1.734262 2.758288 -0.455750 -0.287170 0.053871 -0.016797 0.001321
2 -1.533628 1.516299 -1.451011 -0.179475 -0.719750 1.208740 0.002911
2 -2.113210 2.478514 -0.433964 -0.334197 -0.986623 0.940358 0.000284
2 -1.632358 2.099304 -1.691947 0.449577 0.616519 -0.241920 0.001346
1 -2.449925 2.831983 -1.114435 0.769147 0.231551 0.582642 -0.102529
2 -2.479552 2.253283 -2.672048 -0.483169 1.990497 0.707978 2.470470
2 -2.824630 2.608348 -0.922154 0.093091 -0.638933 -0.299161 0.000490
1 -2.116582 2.704056 -0.831306 0.673071 -0.703538 0.145875 -0.013379
2 -2.938900 2.601468 -2.526491 -0.119917 1.140417 -0.097179 0.001035
1 -2.229041 2.599507 -2.800912 -0.611442 0.708773 0.689932 -1.027246
2 -1.109219 2.674141 -2.077431 0.038288 -1.384615 0.256631 0.000374
2 -1.456719 2.619188 -1.794439 0.363098 -0.790768 -0.560605 0.012134
2 -2.429978 1.528316 -0.682911 0.669837 -0.703474 -0.884463 0.350295
1 -2.981522 2.748789 -2.671605 0.183425 0.196439 -0.959566 -0.042966
2 -2.049152 2.135625 -3.005219 0.837400 -0.489514 -0.393189 0.013305
2 -1.010105 2.099152 -2.493849 0.220282 0.171888 -0.508307 0.000237
2 -1.015966 2.139429 -1.285493 -0.131103 -1.386896 0.508593 0.119105
2 -1.449406 2.435882 -2.234466 0.073026 0.796542 0.891763 0.000085
1 -1.225851 2.668838 -2.420218 1.068400 -0.518897 0.672106 -0.001540
1 -2.796770 1.807273 -1.842492 0.827658 -1.172037 -0.880093 -0.010815
2 -2.598377 2.531303 -2.616132 0.815184 -0.594201 -0.593661 0.000130
2 -3.051827 2.833150 -0.444700 -1.081522 2.014121 0.029451 0.013786
1 -2.375696 1.790540 -0.708326 -0.218796 -0.717542 -0.894137 -0.002149
2 -2.195113 1.998501 -1.964795 -0.584771 -1.059872 -1.624578 0.001233
2 -1.502528 1.886825 -1.826988 -0.549928 0.541751 0.536216 0.000266
2 -2.450309 2.413241 -0.749416 -1.731456 0.534630 -0.991125 0.007996
2 -2.498244 2.826841 -2.539741 0.694964 -0.458467 0.263286 0.000087
1 -2.283849 2.310130 -2.543134 -0.141923 1.187251 -0.632092 -0.016730
1 -2.554133 2.970200 -1.050562 -1.117418 0.566822 -0.030144 -0.129411
2 -1.329053 3.007693 -0.704796 -0.508323 1.590627 -0.173933 0.002075
2 -2.956798 2.192847 -1.998648 -0.746107 -1.190057 -0.699942 0.002368
2 -2.185652 2.532985 -2.364906 -1.072085 -0.727903 0.050701 0.030582
1 -2.766200 2.834908 -0.512720 -0.303023 -0.576516 0.047198 -0.788324
2 -2.853394 2.044086 -2.040076 0.564073 -1.060158 -2.051631 0.002373
2 -2.224342 2.318291 -1.526868 1.084791 -0.936608 -1.602971 0.000009
2 -1.386106 1.923411 -0.550051 0.497180 0.015542 -1.085391 0.000503
1 -1.234490 1.995664 -0.842590 0.882077 -1.089928 -0.815803 -0.564493
1 -2.223386 1.964426 -0.465134 0.556027 -0.110355 0.694807 0.007376
2 -2.500239 1.981887 -2.584125 0.749785 -0.431548 0.546021 0.156688
2 -1.779912 2.715616 -3.089838 -0.564318 1.740272 -0.640833 0.000084
2 -1.840214 2.583751 -2.123684 -1.426162 -0.101104 -1.337644 0.057327
2 -2.792434 2.567661 -1.128424 0.724531 2.118960 -0.106493 0.001209
2 -1.577377 2.198292 -2.657359 -0.501363 -0.860379 0.012709 0.007148
2 -1.771084 2.662204 -1.827967 -0.761093 -0.789022 2.239921 0.000130
2 -2.804148 2.696124 -0.660038 0.278301 -0.784897 -0.545205 0.023810
2 -1.978053 2.929697 -1.406874 2.132620 0.218575 0.335287 0.025788
1 -2.316134 2.666882 -2.829366 -0.188270 -0.187351 -0.295178 -1.054270
2 -1.912538 2.506862 -1.305781 0.894776 -0.801001 0.311545 0.000664
2 -1.695947 2.680928 -1.319391 0.249579 -0.911085 -0.792578 0.011531
2 -1.377001 1.993682 -2.315162 -1.375761 0.236197 0.388570 0.169326
1 -1.566103 2.504879 -1.502524 -0.607946 -1.603872 -1.211690 -0.000165
2 -2.645831 2.784175 -3.034501 0.736448 -0.105121 -0.379908 0.006595
2 -2.584815 1.453841 -0.933092 0.768126 -0.517851 0.866199 0.000805
2 -2.607077 2.732632 -0.585961 0.467799 -0.065366 -0.883940 0.001427
2 -2.084292 1.893107 -1.191522 1.362518 0.187273 0.060162 0.027911
1 -2.646568 2.973025 -0.644718 0.794001 0.074557 1.290804 0.018206
2 -3.065283 1.784224 -2.126847 0.244714 -0.409111 0.467529 0.128081
1 -1.873992 2.421520 -2.792677 0.468804 -0.340357 0.075799 -0.000996
2 -2.244149 1.562081 -2.944875 -0.522692 -1.227151 -0.986895 0.000355
2 -1.424384 2.694421 -0.425043 0.473487 -0.545612 0.178397 0.013666
2 -2.013187 1.778609 -2.368155 1.230677 0.349274 0.018306 0.003862
2 -2.469492 1.951880 -0.596949 0.102615 0.248277 -0.284642 0.000397
1 -1.754352 2.779346 -2.415592 0.217504 0.769318 1.222936 0.000025
1 -2.854510 2.746264 -0.523408 0.449589 0.337546 -0.237779 -0.743001
2 -2.410430 2.391712 -0.944830 0.283177 -1.303337 0.189792 0.197581
2 -1.643359 2.814375 -1.993967 0.505187 -0.349457 -0.945023 0.000148
1 -1.740712 2.981404 -0.976702 -0.637353 0.484104 0.651391 0.007063
1 -1.035723 2.686606 -1.503196 -0.001313 0.987813 -0.740366 -0.841505
2 -3.099612 2.609780 -0.627591 -0.232505 -0.933725 -0.293460 0.062859
2 -2.693477 2.650545 -2.846668 1.247331 0.808621 0.891976 0.035144
2 -2.060417 1.972388 -0.824454 -0.443624 0.471942 0.781423 0.009217
2 -1.387771 1.658953 -1.982237 0.114661 -0.350946 -1.095785 0.000999
1 -1.380148 2.582251 -0.535211 0.563469 -1.099230 0.332918 -0.103934
1 -1.160693 1.904741 -0.579248 0.837888 -0.833354 -0.831830 -0.244567
1 -1.110129 2.196802 -0.483058 0.419326 -0.238586 -1.077335 -0.010899
2 -1.571754 3.019441 -0.438080 0.305003 0.683451 -1.090000 0.000713
2 -2.743786 1.952621 -0.487452 -0.154065 0.665007 -0.876884 0.000326
1 -2.736434 2.016516 -1.062449 1.709492 0.318305 -1.157933 -0.745946
1 -2.324727 2.939365 -0.519539 -0.365335 0.304887 1.515018 -0.003956
2 -2.878922 2.917423 -1.513281 0.197700 -0.382926 0.034683 1.004173
2 -1.287922 2.727042 -0.727701 -0.331866 -0.213323 -1.354216 0.000437
2 -1.068061 2.687094 -0.700922 0.314518 -0.052895 -1.431772 0.000283
2 -2.318292 2.793932 -2.368774 1.318827 -0.882411 -0.694430 0.000077
2 -2.103486 3.034965 -3.062955 -0.143142 0.758569 0.086653 0.000653
2 -1.221194 2.421552 -2.334259 -0.573332 0.097633 0.701565 0.000274
2 -1.055700 2.777577 -1.094174 0.758488 -0.595660 -1.202775 0.202616
2 -1.906425 2.550580 -0.920131 0.095700 -1.245592 0.849349 0.003941
2 -1.232001 1.532575 -2.003060 -0.289623 -0.160946 -0.277653 0.052555
2 -1.560328 1.630092 -0.953651 0.028756 0.230093 -1.104038 0.000675
2 -1.615649 1.742463 -1.960044 -1.785985 0.553197 -0.043740 0.000677
2 -1.754260 1.574106 -0.999559 0.881288 -1.045215 -0.678006 0.004434
1 -3.013160 1.704349 -2.401711 0.457183 0.305131 0.346166 -0.999340
2 -2.252739 1.834919 -1.692203 1.189927 -0.616522 -1.390071 0.000092
2 -2.325049 1.566342 -0.733417 -0.963319 0.015923 -0.477309 0.350402
2 -2.008228 1.651638 -1.283810 -0.556503 0.314753 -0.033840 0.000536
2 -2.700058 2.157055 -1.545152 -0.103476 1.090054 -0.975603 0.017722
1 -3.004268 1.714022 -2.514208 -1.567972 0.412022 0.870573 -0.997072
2 -2.155103 2.460975 -2.493022 1.555854 2.580887 -1.308658 0.031312
2 -1.685917 2.159369 -2.092094 0.551329 1.467179 -0.010581 0.000184
2 -1.998845 1.817033 -0.896779 -0.315932 0.890508 0.038840 0.003148
2 -1.817646 1.702877 -2.616844 0.971854 0.093005 -0.072651 0.000018
2 -1.477098 1.956964 -1.356986 -1.219074 -1.713694 -0.650312 0.000019
2 -1.886568 2.487173 -0.589823 -1.599793 -1.509381 0.110551 0.007627
1 -2.677828 3.039216 -1.226611 0.992264 0.701629 1.277621 -0.033047
2 -2.885836 2.994891 -0.763359 0.911071 -0.020974 1.092660 0.017198
2 -2.904786 1.908344 -2.422849 -0.371476 1.188302 -0.880953 0.000317
2 -2.223634 1.870108 -2.832837 -0.354675 0.400988 0.524087 0.005315
2 -1.910915 1.851249 -1.132063 -2.652790 0.994434 0.827110 0.007827
1 -2.678329 2.019847 -1.174380 0.434252 0.056490 -1.052797 -0.745896
2 -1.964937 2.892475 -2.848896 -1.038390 -0.416006 -0.538544 0.032337
2 -1.809173 3.026622 -1.132731 -0.214006 -0.183786 1.231019 0.004473
2 -1.467220 2.703113 -1.085806 -0.095477 -1.023252 -0.115354 0.000741
2 -1.964031 1.966500 -1.249181 0.662886 1.454600 0.235428 0.031521
1 -1.243360 1.845466 -1.462600 -0.727959 -2.156599 1.194052 -0.029375
2 -1.320119 2.634480 -0.959624 -0.474420 0.765024 -0.590648 0.005926
2 -1.136697 3.029610 -2.095448 -0.093705 0.511736 -0.241137 0.000063
2 -2.668306 2.547117 -2.975672 -1.020769 -1.256397 -1.463381 0.115156
2 -2.838657 2.990372 -3.108051 1.212922 -0.334164 -0.122970 0.001157
2 -1.167994 3.026393 -2.865408 0.206234 -0.287340 0.424079 0.000171
1 -2.245118 2.658717 -3.017056 -2.019824 0.223685 -0.004382 -0.090860
2 -1.557342 2.914233 -1.632889 0.570822 0.257244 -0.353786 0.184517
2 -3.015915 2.293207 -3.000483 -0.256004 0.923174 0.388580 0.001783
2 -2.738147 2.675901 -2.472638 0.592258 -1.268565 -2.041029 0.000495
2 -1.423487 2.133976 -2.687229 0.467710 0.626637 1.444607 0.007183
1 -1.201430 1.984834 -0.712426 -1.463608 1.127315 1.737903 -0.780450
2 -2.370911 2.941804 -1.505045 0.200839 -0.274950 0.035759 0.000059
2 -1.289038 2.929047 -2.400644 -1.267990 1.493868 -1.273248 0.000830
2 -2.114053 2.702592 -0.675227 0.179148 -1.521849 -0.286387 0.022082
2 -1.099059 2.813170 -0.410360 -0.296659 0.689998 -0.954300 0.000428
2 -2.813961 2.042894 -1.645955 0.888745 0.207085 0.348938 0.001811
2 -2.945048 2.515100 -2.309992 0.581770 -0.489097 -0.295810 0.060986
2 -1.657384 1.529421 -1.960996 1.007451 0.113473 -0.044895 0.000373
2 -2.044150 1.450507 -1.341762 -0.503684 -0.317575 0.916350 0.001127
2 -1.942835 1.671714 -2.241334 -0.151007 0.862350 0.625439 0.008704
2 -2.077070 1.574073 -2.189869 0.487928 -0.597212 1.341483 0.005307
2 -2.404883 1.479166 -1.277579 1.387269 -0.314020 0.419921 0.013887
2 -1.121975 1.690938 -1.800480 -0.331791 0.817585 1.789609 0.000051
1 -2.928333 1.756696 -2.070078 -0.477178 0.997954 0.015151 0.015840
2 -1.383433 1.831921 -2.339202 -0.010634 1.258517 0.682682 0.057539
1 -2.437438 2.160150 -2.691776 -0.095047 0.676577 0.523276 2.453717
2 -1.389069 3.070628 -0.520237 -0.160610 -0.164151 -1.614761 0.006359
1 -1.260881 2.812007 -2.826152 -1.235502 -0.896762 -0.480235 -0.000486
2 -3.022315 2.067424 -0.852074 0.218479 0.225863 0.949306 0.000819
2 -2.244519 2.992881 -1.291890 -0.367426 -0.503690 -0.244396 0.000184
2 -1.971571 2.974537 -0.719448 1.135077 -0.600269 1.159946 0.016266
2 -2.895561 1.481643 -2.619843 0.508910 0.169168 0.253481 0.004420
2 -2.836063 1.513555 -1.899777 -2.193017 0.271886 -0.061013 0.004826
2 -1.403219 1.531023 -2.471264 -0.351252 0.434457 -1.271070 0.001259
2 -1.196861 1.725262 -2.512523 -0.108413 -1.611129 -0.026474 0.038174
2 -3.058424 2.957751 -0.559838 0.157612 0.156129 0.647326 0.007033
2 -1.968012 2.794380 -1.335695 -0.686864 -1.910005 0.220978 0.137135
1 -3.012953 2.746316 -1.812955 0.810088 -1.352433 0.625273 0.026795
2 -1.213417 2.357917 -1.227423 -1.417626 0.218035 -0.657369 0.000016
2 -2.382223 3.003745 -2.832302 0.305740 -0.592781 0.631171 0.001655
2 -2.861639 1.858970 -1.198778 1.491672 -0.263344 -0.456103 0.000195
1 -1.295701 1.749504 -0.416927 0.592279 1.920032 -1.176231 -0.021331
2 -1.015378 1.901908 -2.915840 0.221508 0.648027 1.640300 0.000589
1 -1.112141 3.064543 -0.645396 -0.136279 -0.368263 0.106693 -0.000285
2 -1.451893 1.571678 -1.296858 0.637236 0.930207 -0.305456 0.005597
2 -2.939946 2.367506 -2.710610 1.179173 -0.083764 0.914739 0.000023
2 -2.745209 2.909119 -0.726259 0.068550 -1.703000 0.339957 0.062379
2 -2.815441 2.794916 -3.004341 -0.363869 -2.145042 0.041814 0.006680
2 -2.989528 2.914380 -1.531933 -0.069412 1.070098 0.390631 1.016857
2 -2.937420 1.951958 -2.736680 1.217317 -0.604857 0.490278 0.000007
2 -1.743058 3.044606 -2.331426 -1.236345 -0.557305 1.298800 0.000085
1 -1.245064 1.639764 -1.557391 1.060433 1.497522 1.067289 -0.029858
1 -1.361466 1.534196 -1.141802 0.714928 0.777564 0.275661 0.002261
2 -2.840314 1.541352 -0.840227 0.288334 0.784085 -0.456304 0.002532
2 -0.999665 2.016110 -1.234792 -0.360220 -0.315197 1.257100 0.122221
2 -2.918064 1.566276 -1.046076 0.467905 1.127368 -0.986818 0.031321
1 -1.168509 1.473216 -0.616435 0.836504 0.208806 0.760853 -0.614715
1 -2.563737 1.825084 -3.009732 -0.248558 -0.485447 1.031587 0.012074
2 -1.170012 1.616994 -3.091307 -1.953212 -0.113062 0.184448 0.002922
2 -3.106606 2.678180 -1.219008 0.141633 0.769677 0.189740 0.002354
2 -2.496365 2.904177 -2.949408 0.300809 0.349664 1.679045 0.002220
1 -3.018547 2.462937 -0.589125 1.083640 -0.860829 -0.452883 0.002141
2 -1.868601 2.449554 -3.069809 -0.326378 1.004281 0.651575 0.000056
2 -2.772678 1.464872 -2.494218 0.448633 0.455193 0.056170 0.007031
2 -3.002106 2.203135 -1.001778 1.840438 0.273058 -1.241111 0.000816
2 -2.131143 1.492496 -1.705702 -1.035429 1.012502 0.179731 0.000006
2 -2.845954 1.484894 -1.301482 -0.222048 0.866619 -0.287156 0.000217
2 -3.022453 1.449003 -1.002366 0.762694 0.213697 -0.466858 0.019805
2 -1.017578 2.326497 -2.422295 -1.572430 -0.316413 0.742283 0.012535
2 -3.066369 2.756668 -1.675212 0.316760 0.520477 3.443745 0.040027
2 -1.834086 1.496823 -2.890890 -0.508511 1.415762 1.389513 0.000219
1 -2.365433 2.209673 -3.059321 -0.123686 0.633041 1.275803 0.001290
2 -1.945259 1.710716 -3.102239 0.099667 0.241163 0.401666 0.000060
2 -2.106151 2.017030 -3.097920 0.094022 0.368888 0.594215 0.014449
2 -3.099157 2.773398 -2.428377 0.529488 0.591813 1.299112 0.000091
2 -2.357483 1.443509 -2.542765 -1.100971 0.297187 0.476025 0.000025
2 -1.190968 1.464220 -2.122601 0.400571 0.716133 -0.302625 0.051657
2 -2.424612 1.455356 -3.006177 -0.670989 0.683217 0.854692 0.000350
2 -1.776373 3.108816 -0.856837 0.432202 -0.420794 -0.326813 0.004071
1 -1.021057 3.086561 -1.417471 -2.011374 -0.063479 -0.592936 -1.497131
2 -2.897015 3.087397 -1.694419 1.047744 -1.653892 0.299622 0.003283
2 -1.376620 1.837772 -3.106570 1.282622 0.439020 0.711663 0.000851
2 -2.732201 3.116491 -1.615981 0.236718 -0.881527 -0.567620 0.002688
1 -1.831407 3.121750 -1.530121 0.583132 -1.001198 -0.008223 -0.185266
2 -1.495123 3.111801 -0.743089 -2.852371 -1.352962 -1.072804 0.001099
2 -1.276020 1.928924 -0.014849 1.029665 -0.449008 0.216852 0.293101
2 -1.595624 3.027071 -0.036345 -0.503094 1.085331 -1.154352 0.012114
2 -2.903841 2.644464 -0.033507 -2.140566 -1.128148 -0.879799 0.264528
2 -1.975553 2.504043 -0.240171 0.660906 -1.661143 -0.000417 0.004853
2 -2.940406 2.650846 -0.210332 -0.468408 -0.158886 0.413803 0.004784
2 -1.938195 2.928720 -0.175374 -0.061772 0.046479 1.647365 0.007688
2 -1.834970 2.193557 -0.215841 0.527177 0.661051 0.699218 0.006634
2 -1.729297 2.144493 -0.387562 0.290267 0.639930 1.181134 0.001572
2 -1.855007 2.025270 -0.245345 -0.312456 0.460257 0.748143 0.006402
2 -1.869225 2.681429 -0.335458 -0.072917 -0.321181 1.483625 0.001714
2 -2.408943 2.797203 -0.370905 0.099800 0.021400 -0.378870 0.001077
1 -1.054470 1.830323 -0.234174 0.599327 0.664807 1.597138 -0.031498
2 -1.113056 2.727568 -0.212243 -0.130613 0.152288 0.610762 0.000436
2 -1.724460 1.452451 -0.300807 0.361741 -0.888799 -0.543108 0.000056
2 -1.720099 2.349155 -0.408635 -1.045511 -1.436869 -1.439027 0.004513
2 -3.037663 1.553856 -0.381076 0.141911 0.869594 -1.253340 0.001152
2 -1.986897 2.771060 -0.139684 -0.343200 0.360740 0.639099 0.008371
2 -1.701577 2.997045 -0.155964 -0.091266 0.797293 0.547673 0.011840
2 -2.650947 2.090626 -0.120680 0.932912 -2.008068 0.656715 0.000181
2 -2.161656 1.749147 -0.210213 0.204302 -1.007149 0.145082 0.000095
1 -2.700346 1.848464 -0.298833 1.654853 0.143688 -0.889515 -0.003762
2 -2.377811 2.813560 -0.170247 -0.253116 -1.055532 0.047396 0.004072
1 -1.923989 1.835237 -0.354911 -0.793402 1.099245 -1.555606 -0.004542
2 -2.612085 1.604075 -0.265474 0.033679 0.476875 -1.160961 1.420780
2 -2.601158 2.585073 -0.266594 -0.127255 -0.685051 -0.791155 0.000013
2 -1.134171 2.985073 -0.205838 0.528525 0.432499 -0.605423 0.000224
2 -2.492195 1.517362 -0.264080 -0.036399 -1.806977 -0.980046 0.156915
2 -2.123997 3.045479 -0.274253 -0.336716 0.251939 -0.910792 0.196062
1 -3.022356 1.844092 -0.169373 -0.678724 -0.436502 -0.093596 -0.091725
2 -2.480904 2.016563 -0.258122 0.739930 0.823757 -0.927904 0.000213
2 -1.841332 1.669546 -0.089696 -0.455076 0.102301 0.783519 0.001171
2 -2.206387 1.972997 -0.304461 0.437524 1.541281 -1.432275 0.012528
2 -1.532141 1.630209 -0.293438 0.355774 0.655867 -1.336426 0.000354
1 -1.068824 1.601555 -0.195925 1.171134 -0.100824 -1.457224 0.068385
2 -2.103988 2.624456 -0.237707 -0.627889 0.183140 -1.425947 0.005243
2 -2.701244 1.525415 -0.144093 -0.845429 -0.850756 -0.803460 0.016235
2 -2.101434 3.066025 -0.399158 1.057305 -1.358345 -0.227986 0.196051
2 -1.995308 1.458032 -0.158107 0.016495 1.158236 0.696333 0.000417
1 -2.622390 1.497712 -0.288385 0.721973 1.510049 -0.436125 1.504815
2 -2.944280 2.521513 -0.047863 -0.605031 -0.571501 0.692147 0.171220
2 -3.034144 2.686312 -0.034514 -0.036966 0.429660 1.005445 0.095993
2 -1.513835 2.305672 -0.050445 -1.277213 -0.838127 -0.006627 0.039563
1 -2.242417 2.734428 -0.070477 0.846257 0.620088 0.182471 0.002741
2 -1.792151 2.752810 -0.035179 -0.427312 0.911856 -0.162005 0.000338
1 -3.095514 1.556224 -0.056202 -0.493789 -0.622346 -0.137080 -0.048761
2 -1.433305 2.872878 -0.025281 -0.905515 -1.794433 0.510341 0.000259
1 -2.137311 2.386363 0.682371 0.713340 -0.666914 -0.693463 -1.746154
2 -2.902687 2.126916 2.516107 -0.639343 0.057895 1.216093 0.000655
1 -2.161339 2.399501 0.563725 -0.978514 0.219598 0.520811 -1.492349
1 -1.475788 2.364618 2.092126 -0.462521 -0.645646 0.394621 -0.875661
1 -1.529234 2.352998 1.880614 0.235147 0.300107 0.621428 -2.792124
2 -2.380624 1.832557 2.599183 0.112776 -0.498466 1.127703 0.000387
2 -2.279719 2.945058 1.040490 -0.477140 -0.087329 -0.319410 0.000007
2 -2.406367 2.366390 0.686973 -0.228659 0.882694 -1.732414 0.000220
2 -2.857690 2.744049 2.824246 -0.247411 0.401031 1.365411 0.013697
2 -1.837804 1.932588 2.257789 0.027293 0.217281 0.831674 0.000071
2 -1.180980 2.004674 2.424379 2.128536 -0.675095 -0.827170 0.000285
2 -2.412091 2.529868 1.425087 -0.606521 0.298537 -0.606696 0.001077
1 -2.193460 2.293034 0.632365 -0.017083 1.010746 -1.298140 -1.535921
1 -1.546378 2.459141 1.941084 0.451898 0.819798 2.447815 -1.962229
2 -1.757932 2.198806 2.452042 0.525529 -0.010518 0.521519 0.004295
1 -2.390515 1.693876 3.045353 -0.277510 -0.036694 -0.396134 -0.021506
2 -2.175955 1.716253 1.448957 -0.114001 -0.911561 0.297058 0.000402
1 -1.554175 2.363142 1.993864 0.446596 -0.510377 0.048960 -2.741217
2 -1.361265 3.103927 1.905280 0.642104 0.142214 -0.308130 0.036689
2 -1.907283 2.048376 1.805341 0.799937 -0.191244 0.686706 0.014811
2 -2.296689 3.096412 2.180032 -0.528676 0.763255 -1.544305 0.000175
1 -1.223257 1.719897 2.935159 0.264622 -1.410727 0.213684 -0.009164
2 -1.920940 2.255707 1.850956 0.215349 0.116161 0.507124 0.011388
2 -1.745292 2.106831 1.265414 0.118303 0.091244 0.460507 0.026973
2 -1.102283 2.310564 1.570539 0.498725 0.433831 -0.611713 0.001553
2 -2.406515 1.710455 2.368259 0.608075 -0.403757 0.260236 0.093909
2 -2.998235 2.990437 1.711164 0.080179 -0.096429 -0.247509 0.000016
1 -2.721552 2.519118 2.348619 0.629935 0.667411 -0.464977 -0.011084
2 -2.849515 2.871200 2.973668 0.054705 0.815952 0.552673 0.002233
2 -1.334839 1.892313 1.047002 0.548819 -0.229885 -0.126288 0.003536
2 -1.893219 2.164342 0.711285 -0.024427 0.086630 -0.196456 0.003551
2 -1.316065 2.255311 1.053836 0.040529 -0.170916 -1.497237 0.000337
2 -1.916305 2.025346 2.743978 0.211557 1.119946 1.287917 0.000474
1 -1.301861 2.498649 1.557215 1.089867 0.197618 0.014382 0.000724
2 -1.429467 1.967279 2.914564 1.365625 -1.205404 0.692943 0.000056
2 -2.556555 2.264021 2.467664 -0.607492 0.636178 0.965974 0.000102
2 -1.844617 2.825955 0.868003 1.063719 0.640274 -0.287784 0.000381
1 -2.012423 2.971020 2.241925 0.013881 0.985289 0.581650 0.010195
2 -2.514191 2.964717 1.846008 0.576555 0.523900 -0.635464 0.004586
2 -1.531440 1.812034 1.138055 -0.341310 -0.472977 -0.103376 0.023909
2 -1.934719 1.518499 2.859056 -0.829571 -0.365791 0.083501 0.000314
2 -2.573869 1.510670 1.665553 -0.676210 -0.270796 -1.240389 0.000040
2 -2.042405 1.651684 0.918079 -0.189100 -0.555420 -0.406057 0.000747
2 -1.587955 2.590834 2.028661 1.258598 0.344185 -0.403674 0.011691
2 -2.907101 2.366030 1.802023 -0.314496 -0.295265 0.387014 0.009275
2 -2.870359 1.608695 1.806027 0.075440 1.154402 1.065197 0.711008
2 -1.336565 2.961202 2.069357 0.421740 0.660843 0.355710 0.000827
1 -2.632698 2.574558 2.001280 -0.411217 0.867497 -0.906868 -0.004963
2 -1.367847 1.878551 0.631173 0.545705 -0.190485 -0.922816 0.048271
2 -2.020602 2.095613 2.090024 -0.120894 -0.957688 -0.491679 0.000021
2 -1.840567 2.994788 2.687937 -0.387779 0.342826 -0.847210 0.065188
2 -2.430905 2.248473 2.214432 -0.438075 -0.953825 -0.231766 0.068098
2 -1.253203 2.500991 0.444101 0.140075 0.919208 -0.591808 0.000752
2 -1.387790 1.657419 0.676298 -0.873181 -1.598688 0.142045 0.000716
2 -2.136943 2.658260 1.674054 0.439580 0.762630 -0.769739 0.000243
1 -1.051746 1.968050 2.223808 0.406002 -0.821127 0.147885 -0.000844
2 -1.833027 2.000863 0.763088 -0.368263 0.390271 0.143365 0.058647
2 -2.022312 1.881922 2.607097 -1.131873 -0.608168 0.529345 0.000243
2 -1.854047 2.994511 2.044636 -0.487761 1.052359 1.483605 0.000362
1 -2.761277 2.259074 1.929508 -0.318005 0.282286 -0.647998 -0.008817
2 -1.345298 1.629915 3.100024 0.911671 -0.599826 0.019265 0.003470
2 -1.718527 1.803404 1.160832 -0.567540 -0.620625 -0.661431 0.002245
2 -3.016052 2.536084 0.783254 0.151941 -0.892007 0.210159 0.004692
2 -2.172253 2.472997 1.455362 0.132100 0.047941 1.038559 0.000175
2 -2.382711 2.149689 0.912276 0.401826 0.816443 0.509627 0.000013
2 -2.298950 2.725746 2.119176 -0.777414 -0.046144 0.628721 0.000307
2 -1.705217 2.607349 1.245003 0.949861 -0.183366 0.101175 0.031085
2 -2.482998 2.439083 1.865330 0.188879 0.879789 1.586851 0.001267
2 -1.012458 2.414283 2.052536 0.766001 -0.844522 -0.759098 0.000482
2 -2.219077 1.780938 0.894099 -1.370495 0.417124 -0.987932 0.001039
1 -1.272784 2.632165 1.213742 0.133108 0.093919 0.274711 -0.954471
2 -2.587347 2.419751 1.699380 -0.390578 -1.299663 1.118854 0.001185
2 -1.402077 1.876599 2.183375 -0.169288 -0.577208 -0.380693 0.000077
2 -2.496236 3.074436 0.532304 0.607040 1.353264 0.136597 0.000023
2 -2.341641 2.559107 2.873730 0.847666 -0.893017 -0.002244 0.000025
2 -1.647845 2.031904 1.905734 -1.053053 0.671016 0.674572 0.000024
1 -1.937089 1.478313 2.506608 1.018071 -1.206968 -0.166616 -0.022952
2 -2.323329 2.338722 2.215034 -1.001426 0.332119 -1.084666 0.068068
1 -2.950871 1.613463 1.925007 0.408322 -0.406169 0.983323 -2.452856
2 -2.396084 1.678155 0.903435 -0.442295 -0.245720 -1.059112 0.000732
2 -2.756547 2.176500 1.626392 -1.213246 -0.834448 -0.083144 0.055061
2 -2.793633 2.770205 0.562286 -0.610053 1.222413 -0.772929 0.001146
2 -1.991559 2.598662 2.246497 -1.574542 -0.112012 -0.050836 0.000752
2 -2.509634 1.912192 2.057015 -1.184700 -0.319196 -0.783965 0.000007
2 -1.481965 1.520632 1.649983 1.677794 -0.591990 0.729749 0.003764
1 -2.710362 2.968146 1.817870 1.602484 0.938963 0.358002 0.025913
2 -2.385893 1.699704 1.494054 -0.499201 -1.307830 -1.175607 0.000418
2 -1.105294 2.199416 1.986539 0.192245 -0.741710 -1.426161 0.000127
2 -2.400760 2.618795 2.411990 0.724218 -0.884130 0.845858 0.086451
2 -2.183365 2.852665 1.496410 -1.007981 0.170213 0.262294 0.000956
2 -1.950391 2.365079 1.732866 -0.722684 -0.699375 -1.184042 0.077976
2 -1.388830 1.741054 1.456844 -0.594104 -0.499304 -1.206595 0.000018
2 -1.981976 2.815072 2.285243 -0.210892 1.433336 -1.099270 0.033050
2 -1.700908 2.251865 1.263035 1.163443 0.429375 -0.153541 0.026989
2 -1.921317 2.749047 1.994096 0.220198 -0.442395 1.970465 0.000135
2 -2.910120 2.734857 1.467086 -0.691027 -0.366097 1.054255 0.000008
1 -2.872368 1.769888 1.276330 -1.206337 0.059864 -2.407524 -0.261882
2 -1.086336 2.115483 1.223993 -0.375451 -0.052605 -0.560062 0.003437
2 -2.296564 2.716424 2.457285 0.285505 -0.599733 0.649506 0.031489
2 -2.780386 3.016723 1.944293 -0.413207 0.023398 -1.250706 0.025368
2 -2.081953 2.127632 1.354880 1.101484 -0.278397 -0.999921 0.000003
2 -2.398555 2.838595 2.843087 -0.616369 -0.392863 -0.040743 0.000071
1 -1.663492 2.454900 2.804953 0.917654 0.561567 0.271986 -0.248110
2 -1.701119 2.094668 1.536784 1.896384 -0.085481 -0.232404 0.000030
2 -2.194884 1.768439 3.042776 0.230453 0.323221 1.061927 0.000722
2 -1.468339 1.653756 0.432508 0.067056 -0.481176 -0.478057 0.003413
2 -2.810179 1.717835 0.982346 -0.999872 -0.204088 0.769653 0.002076
2 -2.801231 2.066943 1.546213 0.756509 0.803665 0.566906 0.055044
2 -1.911945 1.676791 2.045931 -0.483281 0.062558 -1.595807 0.002023
2 -2.623050 2.043191 0.595585 -1.770972 0.706326 0.505757 0.000074
1 -1.891279 1.507539 0.867304 1.599900 -0.521338 1.018489 -0.030766
2 -1.911238 1.930898 0.472410 0.395751 -0.219290 -0.471371 0.000244
2 -1.773934 2.526068 0.445482 -0.675479 0.345031 0.010154 0.001178
1 -1.574391 2.370890 1.782118 0.136512 -1.454530 0.072596 -1.128272
2 -3.056025 2.040141 2.406554 -0.805156 -0.820794 1.825199 0.000768
2 -1.400154 2.913616 1.841243 0.906359 -0.169314 1.950103 0.000947
2 -2.101062 2.792720 2.190372 0.921951 0.577438 -0.225309 0.023891
2 -2.829367 1.620123 1.204152 0.260462 -0.887968 -0.149723 0.017475
2 -2.058839 2.484649 2.566864 0.969509 1.326081 0.336281 0.000004
1 -2.842972 2.246854 2.238157 0.013311 -0.214995 -0.771995 -0.392881
2 -1.244470 2.774418 1.712737 0.711386 1.862717 -0.395091 0.000093
2 -2.796817 1.827213 2.753929 -1.373972 -0.253578 -0.189156 0.014419
1 -1.846550 2.359717 0.924266 -0.023626 1.258645 -0.377469 -0.001327
2 -1.731909 2.511924 2.160043 1.722536 1.160490 -0.418876 0.003247
2 -2.523470 2.656475 2.474808 0.338696 -1.140790 0.294466 0.055284
2 -1.961250 2.486689 1.663171 0.416094 -0.879575 0.714493 0.067313
2 -2.808781 1.865501 2.459960 0.466895 -0.279540 0.661318 0.000030
1 -1.759185 1.972585 0.644159 -0.549587 -0.223723 0.310947 0.054984
2 -1.176836 2.496057 0.666503 1.126022 1.962188 0.260793 0.001231
2 -3.014691 2.246483 1.844139 -0.878085 1.227396 -1.036478 0.020222
2 -2.340679 2.708956 1.373069 0.826720 2.018870 0.988368 0.001128
2 -2.353314 3.045074 1.816246 1.417276 0.308431 -0.485780 0.005162
2 -1.977734 2.621966 1.414247 0.689954 -0.745291 0.713660 0.000110
2 -1.490979 2.611595 2.521561 0.182394 1.016433 -0.776799 0.000002
1 -2.703232 2.229632 2.273009 0.100889 -0.702524 0.289468 -0.391526
2 -2.775442 1.730369 3.093841 0.588671 -0.355856 0.278564 0.000160
2 -1.781115 2.578487 2.324313 1.542648 -0.652308 0.120860 0.002907
2 -1.200856 2.378482 1.728199 -0.157569 -1.156329 0.427841 0.004701
2 -2.522782 2.705098 1.188673 0.527346 -0.536885 -0.030025 0.000064
2 -1.779395 2.237807 2.623132 -1.469598 -0.018713 -0.171594 0.004317
1 -3.092993 1.602021 1.685299 0.579815 -0.916300 0.620835 -8.106343
1 -1.610656 2.336440 0.522765 -0.321381 -0.839736 0.502263 -0.000779
2 -2.292798 2.647307 0.883536 -0.583955 -0.525344 1.187782 0.000013
1 -2.195152 1.601370 0.530031 0.289075 -0.865928 0.007107 -0.027854
2 -1.846742 2.632061 0.596042 -1.801125 0.971178 -0.601490 0.001375
2 -1.284122 2.581744 3.084571 -0.619806 0.366332 0.136071 0.000459
1 -2.190824 2.827832 2.696640 -0.326978 -0.888767 -0.610347 0.000379
2 -2.360816 1.969646 2.981137 -0.662622 -0.506258 -0.335193 0.022060
2 -2.703378 2.858413 2.288200 0.780679 0.629076 0.076028 0.001580
2 -1.484770 2.983997 1.063308 -2.502396 0.214763 -0.540601 0.000124
2 -2.682254 2.050220 0.836622 0.476583 -2.574439 0.107927 0.000083
2 -1.070510 2.422784 2.279840 0.265960 -1.542065 1.089072 0.002740
2 -2.799060 2.808846 2.543460 -1.605828 -0.193365 0.133795 0.006912
2 -1.698819 2.500309 1.349749 -1.590029 -1.029258 -0.807837 0.031119
2 -2.142874 1.695860 1.912927 -0.993115 0.255123 0.431378 0.000031
1 -3.111185 1.488419 1.723205 -0.822349 -0.525434 -1.111040 -12.127315
2 -1.817253 1.494072 1.018854 1.052048 0.522889 0.174135 0.035822
1 -1.121024 1.860741 2.720330 0.112016 0.502544 -0.233121 -0.005894
2 -1.119958 2.100515 2.627426 0.602577 1.125381 0.066823 0.010811
2 -1.006468 1.787052 1.507889 1.594973 0.097776 -0.315997 0.000021
2 -1.576509 1.819481 0.990062 -0.613857 0.276457 -1.233947 0.021362
2 -2.704711 1.811050 2.883530 -0.383796 0.667124 -0.352385 0.014544
2 -3.026385 2.234607 2.994243 0.215649 -0.874391 -0.085819 0.001690
2 -2.920394 2.671622 0.915150 -0.269271 1.431644 0.102864 0.897727
1 -3.008430 2.913390 0.401787 -1.089969 0.754946 -0.018382 -0.004566
2 -1.743303 2.812584 0.677213 0.575320 -0.347442 1.024104 0.000642
2 -2.896358 2.406279 0.735314 0.375495 0.888854 -0.565475 0.140514
2 -2.450646 3.037981 1.295449 -0.620827 0.000482 -0.942531 0.000015
2 -1.040630 1.979301 0.637443 0.313208 -0.740946 1.160768 0.000312
2 -2.840533 2.621333 0.685213 0.507256 -1.124527 -0.044703 0.075767
2 -2.865254 2.850959 2.392221 0.305319 1.427037 -1.232646 0.011451
2 -1.640621 3.055659 2.017211 0.424342 -0.167229 -0.785307 0.001476
2 -2.831138 2.859048 1.196827 -0.165529 -0.442037 -0.772815 0.000010
2 -1.992611 2.552629 1.105917 -1.693248 -1.073467 -0.724891 0.000015
2 -1.408178 2.764450 1.242956 0.202223 -0.650578 0.374825 0.089858
1 -1.084177 2.429564 2.683419 0.070457 0.258532 -0.543706 -0.078053
2 -1.140104 2.120628 1.696717 -0.612031 -0.155618 -0.524327 0.000298
2 -1.519112 3.051001 0.454621 -1.421926 0.364869 -0.317717 0.000243
2 -1.042326 2.511273 1.488657 0.551969 0.201318 -1.191751 0.000299
2 -1.839833 2.672294 1.762205 0.256351 -1.297626 -0.129205 0.000152
1 -2.987758 2.145475 0.418157 0.097503 0.081651 0.917796 -0.009136
2 -1.249634 1.807468 0.587934 1.103041 1.032749 -0.471984 0.049895
2 -2.860979 2.492180 0.636803 0.081018 0.532790 1.234505 0.179769
1 -1.195877 2.480304 2.908511 1.377595 -0.409214 -0.637601 -0.019824
2 -2.539736 2.806583 0.598835 -0.501673 -0.914346 -0.556250 0.000065
2 -2.155460 3.036991 2.755865 0.105929 -0.181106 0.678804 0.007060
2 -3.085359 2.564994 0.439791 0.125383 -0.993490 0.881703 0.000226
1 -2.641077 1.657211 2.158702 -0.043166 0.460534 0.972033 -0.004378
2 -1.935672 2.627739 2.969668 -0.263590 0.853009 -0.441196 0.000086
2 -1.359445 2.047617 1.465167 -1.103061 1.084479 -0.464961 0.000011
2 -2.628813 2.194872 1.097327 1.594258 -0.458014 0.781806 0.000019
2 -2.004451 3.097370 2.806222 0.322481 0.360833 -0.052296 0.007130
2 -1.388418 2.760837 0.800062 -1.372298 -1.052975 0.311242 0.000004
2 -1.378030 2.592379 1.434129 -1.241176 -1.470082 -1.412682 0.005911
2 -1.896978 2.114685 2.952771 -0.443329 0.692351 -0.720941 0.020240
2 -2.875243 2.576277 0.956381 1.289692 0.535389 -0.026777 0.897412
2 -2.153563 2.897784 1.691663 0.409227 -0.731857 -0.035436 0.000968
2 -1.119154 2.357758 0.536708 -0.115982 0.732692 1.395609 0.004933
2 -1.933414 2.338889 0.588335 -0.330033 -0.046847 1.560277 0.000730
2 -2.663365 2.458980 1.236017 1.482863 0.122783 0.095244 0.000024
1 -1.263689 2.680491 1.117264 -1.421170 -0.814318 0.445314 -0.958495
2 -1.012026 3.027591 2.479692 -0.244476 0.526521 0.598156 0.000542
2 -2.802155 2.654138 3.058707 1.258458 1.142704 0.127600 0.000468
2 -2.180252 2.720847 0.618750 0.426996 -0.699768 1.947695 0.000019
1 -3.107376 1.593157 1.946598 0.079725 0.771724 -0.946868 -7.091791
2 -2.029363 2.074691 1.705479 0.067670 1.938670 -0.476777 0.014376
2 -1.220037 1.510572 0.788579 -0.140243 -0.154318 -0.467135 0.000518
1 -3.022324 1.539568 1.506560 -0.092186 -0.580577 0.920307 -8.082645
1 -2.956215 1.540248 1.844222 0.660127 -1.573996 -0.012973 -3.734805
2 -1.638033 1.544830 1.357510 -0.535987 0.128901 -1.058738 0.000126
1 -3.007497 1.532598 1.661958 0.828733 0.720032 -0.142697 -4.890736
1 -2.963129 1.584955 1.407413 -1.060067 0.165218 0.170407 -5.683301
2 -2.245613 1.677803 2.793571 -0.382529 0.872507 0.004039 0.533279
2 -2.474849 1.617756 2.517954 1.016695 0.819119 0.778103 0.004927
1 -3.004630 1.673865 1.318726 -1.913050 -0.262402 0.384578 -3.253233
1 -3.031798 1.674503 1.947672 -0.233454 -0.054661 2.316841 -2.870588
2 -1.604415 1.861291 2.325276 0.388843 1.360501 0.084038 0.000154
1 -1.725211 1.658854 2.468104 0.261718 0.498629 0.344971 -0.008068
1 -3.103427 1.566365 1.188550 -1.818656 -0.549965 -0.167227 -5.386280
2 -1.450377 1.628931 1.099861 -0.214610 0.633631 -0.364902 0.000989
2 -1.578810 2.862251 3.020157 -0.390505 -0.267413 -0.298166 0.000341
2 -2.626222 2.468504 2.958353 -0.390298 -1.348820 -0.611307 0.010521
2 -2.197976 3.031272 0.683188 -0.590416 -0.354319 -0.102986 0.000011
2 -1.024811 2.771063 1.983937 0.982921 -1.400935 -0.736520 0.000240
2 -2.534737 2.332317 2.961841 -2.676019 0.511857 -0.682999 0.010502
1 -3.034686 1.665161 1.454971 -0.170195 1.039117 0.472986 -3.909555
2 -1.584247 1.533893 3.059610 1.082200 0.201587 1.113873 0.000122
1 -2.951635 1.514008 1.230193 0.081892 -1.311767 -0.126519 -3.280073
2 -2.677197 1.460537 2.095063 -0.498791 -0.100938 0.151178 0.000607
2 -2.335996 1.651284 2.722014 0.200110 0.762812 -0.083771 0.533241
1 -2.352187 1.585918 2.385391 -0.070162 0.639340 1.638559 0.092729
1 -1.643783 3.113469 2.887634 -1.110347 0.773666 -1.084681 0.001496
2 -1.126052 2.247003 2.287347 -0.457374 0.638757 1.208241 0.002613
2 -1.094918 3.111309 1.948696 -0.575034 0.537099 -0.723916 0.000092
2 -2.957803 2.691295 2.395491 0.888606 0.176516 -1.839682 0.013612
1 -2.059557 2.176731 2.955493 -0.827228 0.713997 -0.747831 0.001796
1 -3.025616 1.482110 1.351030 -0.002521 -0.793621 -0.150242 -9.457498
1 -3.027348 1.707097 1.542943 0.676121 -0.014498 0.628151 -1.848764
2 -1.164896 1.634697 0.584071 -1.138077 0.233953 -0.266601 0.001844
1 -1.234076 2.456315 1.025243 -0.663481 -2.450324 -1.463629 -0.034177
1 -1.207448 1.882892 0.919226 -1.419948 -0.116909 -0.099095 0.002967
1 -1.059526 2.430640 1.827538 -1.106299 -0.994136 1.330685 0.418485
1 -3.069600 1.587564 1.396750 0.163774 -0.391173 -0.004064 -9.022585
2 -2.901371 3.050419 2.432052 -0.013769 -0.360454 0.700114 0.001097
2 -1.748570 1.910928 3.082441 0.840160 0.850921 -0.245594 0.004770
2 -2.934100 3.107492 0.816279 0.998513 0.346796 -0.507813 0.005049
2 -1.314011 2.848241 1.188022 -0.932527 -1.298951 0.554724 0.089880
1 -2.418207 1.483377 0.502289 0.613291 0.240307 0.374762 -0.038932
2 -2.930676 1.572807 0.987596 -0.330392 0.957572 0.541141 0.002616
2 -2.895664 1.768665 0.616164 0.410091 2.275232 0.112349 0.000001
2 -3.102708 2.364903 2.875680 -0.252173 -0.467425 -1.655959 0.002693
1 -1.709667 2.487625 2.888791 -0.897615 -0.327043 -1.519920 -0.248600
2 -2.949938 2.700870 2.698522 1.199059 -0.170858 0.491220 0.012537
2 -1.254011 3.054100 2.527338 1.045918 -0.569874 0.844711 0.000086
1 -2.984482 1.462749 1.752022 -0.077295 -0.143602 0.006676 -5.991047
2 -1.504991 1.558213 2.613580 -0.765922 1.230397 0.452867 0.000045
1 -3.032672 1.557351 2.080422 0.718294 -0.759280 -0.754857 -2.766028
2 -1.777529 2.990459 2.813950 0.162982 -1.009375 0.190410 0.066273
2 -1.998185 3.079307 1.392399 -1.619111 -0.377384 0.477540 0.000018
1 -2.219545 1.531051 2.953988 1.214427 -0.374596 -1.412184 -0.051165
2 -1.930549 2.959009 0.434217 -0.165963 -1.475080 -0.488837 0.000139
2 -1.008562 2.466166 3.060480 -1.312121 0.378728 -0.661310 0.661433
1 -3.069118 1.560272 1.819303 0.573078 0.551696 0.869493 -6.342613
1 -3.106184 1.559077 1.292801 0.066618 0.791720 -1.105494 -8.110139
1 -3.097783 1.461195 1.263999 1.634230 0.280172 -1.245306 -8.291043
2 -1.710483 1.525679 2.846448 -0.452172 0.854493 0.266713 0.000322
1 -2.942361 1.489977 1.448193 0.844164 0.429968 -0.025411 -5.232460
2 -2.686872 1.480960 2.585996 0.504286 0.637838 0.062235 0.000097
1 -3.104181 1.638653 2.131036 -0.523052 1.050246 1.348835 -3.440869
1 -3.091525 1.499869 1.619941 0.207765 2.148983 0.395872 -9.374763
2 -1.927293 1.998589 3.059145 -2.096131 0.945511 -0.877654 0.016864
1 -3.088960 1.469404 1.952633 0.010739 0.704077 2.249751 -7.451357
2 -1.016668 2.542776 1.816736 -0.511044 0.988644 0.523027 0.425922
2 -3.020513 2.323572 0.744633 1.631276 -1.594871 -0.159925 0.032749
2 -3.014567 2.542685 2.433289 1.698207 -0.249242 1.083138 0.011060
2 -2.499911 3.077947 2.417913 -0.860832 -0.852890 -0.980655 0.000215
2 -1.851113 1.514289 2.119522 0.338055 1.630951 0.183771 0.001999
2 -1.003054 1.984796 2.782887 -1.318227 -0.730120 0.972069 0.005707
2 -1.309132 1.456117 1.313581 -1.654094 1.574385 -0.124741 0.001934
1 -3.051252 1.453510 1.449476 0.447803 -0.205527 -0.300915 -5.770709
1 -1.750502 2.089513 3.086269 -0.412474 0.355411 -1.115240 0.002914
2 -1.195234 1.938800 3.071057 1.230500 0.752653 -1.669904 0.000479
2 -2.873745 3.098042 0.333039 -1.036430 -0.919678 2.801240 0.005718
2 -1.580318 1.534234 0.349043 0.011318 -0.998704 -0.758756 0.007040
2 -2.174700 2.036241 0.379905 1.270437 -0.979265 0.388162 0.000311
2 -2.623272 1.471470 0.043220 -0.391882 0.943094 0.066090 0.004242
2 -2.295098 2.951595 -0.002110 -0.261444 0.220010 0.532532 0.042167
2 -1.386313 2.322470 0.026176 0.365541 -0.704558 1.443333 0.031693
2 -2.053879 2.199181 0.188995 0.559408 -0.719971 -1.287256 0.000380
2 -2.113720 1.984432 0.137047 0.557303 -0.024387 -0.871351 0.000264
2 -2.068509 1.726806 0.319830 0.819564 0.149837 -0.472780 0.000088
2 -3.060679 1.969879 0.303128 -1.275790 -0.060068 -0.159359 0.000306
1 -1.885913 2.264381 0.043404 0.719873 0.795471 -0.967364 0.000208
2 -1.822992 2.749080 0.284705 -1.371338 0.012504 -0.303150 0.000057
2 -2.516774 1.598023 0.354644 0.393922 0.106677 0.197307 0.000507
2 -1.789891 1.743990 0.357688 -0.007190 -0.863859 0.216133 0.000097
2 -1.337351 1.967101 0.260795 0.381801 0.122031 0.135173 0.040247
2 -2.984002 2.581626 0.155328 -0.447746 -0.592353 -0.059962 0.009879
2 -1.170226 1.873328 0.019445 -0.638425 0.898301 -1.129831 0.293391
2 -1.336327 1.819283 0.274399 0.176431 0.838027 -0.973663 0.051874
1 -2.699703 2.569468 0.312162 -0.546888 -0.979626 0.460525 0.000196
2 -2.062219 2.600255 0.145065 -0.462014 0.770917 -0.084231 0.000013
2 -2.704169 2.799282 0.306651 0.673424 -1.023953 0.750612 0.000463
2 -2.363370 1.978230 0.270635 0.247230 -1.260223 0.159136 0.000246
2 -1.440469 1.864998 0.164927 -0.695460 0.361028 0.191576 0.022138
2 -2.832422 1.478489 0.142458 -0.216747 -1.662601 0.193170 0.020583
2 -1.105680 1.739754 0.195264 0.633425 0.879987 0.056702 0.033311
2 -2.098244 1.470726 0.269360 -0.310035 0.048552 -0.039982 0.000065
2 -1.097487 2.010056 0.193331 0.298997 -0.446085 0.448648 0.005086
2 -1.367198 2.237390 0.356612 0.248399 -0.481748 1.418109 0.000031
2 -1.483462 1.641468 0.225262 -0.073727 1.029796 -0.989314 0.002745
2 -1.059829 2.409188 0.374310 0.061517 -0.512253 1.727733 0.007501
1 -1.072596 1.631760 0.293137 -0.775552 1.909010 -1.322770 0.162287
2 -1.603933 2.259841 0.083503 0.457956 0.581722 0.764141 0.008193
2 -2.416214 2.873016 0.021102 -0.595000 -1.205282 0.237336 0.042833
2 -1.672032 1.701217 0.007095 0.268778 -0.295808 -0.606922 0.001199
2 -2.622975 2.939890 0.148090 0.677648 0.270797 0.979086 0.000650
2 -1.630576 2.562743 0.174248 0.608083 0.765928 0.666577 0.000025
2 -2.363687 1.526599 0.009980 -0.491351 -1.104596 -0.137970 0.000063
2 -2.969311 2.722908 0.252378 1.876689 -0.710533 -1.105336 0.018899
2 -2.645569 2.753786 0.039088 -0.980350 -1.374066 0.726463 0.000450
2 -1.750510 1.943841 0.017257 -1.246792 -0.198755 0.562418 0.000073
1 -3.105750 1.517190 1.098617 0.637640 -1.156717 0.659161 -2.176187
2 -2.104036 3.114416 0.376407 1.642388 -0.516388 0.036479 0.006532
2 -3.117861 2.775542 0.709478 0.514002 0.476470 0.184221 0.003689
1 -3.107637 1.810428 1.544148 1.502907 -0.163735 -0.137473 -2.724336
2 -1.360042 1.438631 0.295512 -0.753220 1.369017 -0.365553 0.089668
2 -1.712205 1.432722 0.429951 0.761534 -0.745918 0.017991 0.002495
1 -3.062896 1.429368 2.483871 1.238820 -0.621108 -1.108044 -0.042568
1 -1.474241 1.429940 1.225351 0.780512 -0.147378 0.477472 0.000012
1 -3.016947 1.435103 1.552527 0.846910 0.352588 -0.447662 -8.060014
1 -3.047514 1.455116 1.832691 -0.227372 1.892240 0.609171 -7.334459
2 -3.121218 2.670333 0.237865 0.241451 0.081111 -0.194961 0.015831
1 0.131202 -2.627191 1.367794 -0.642797 1.173820 0.384641 -10.974063
1 -0.075644 -2.553421 1.306122 -1.093197 -0.726551 -0.244950 -10.874962
1 -0.097446 -2.590353 1.205650 -1.134820 0.808171 0.428606 -8.300239
1 -0.083299 -2.789450 1.359838 -1.363794 0.538005 -0.166489 -9.349157
1 -0.127822 -2.903291 1.344275 -0.318313 -1.539618 -0.626200 -4.303709
1 0.136055 -2.524776 1.338484 1.829947 -0.090142 -0.354891 -10.637853
1 0.001096 -2.669432 1.190800 0.481688 0.633757 -1.376483 -7.600127
1 -0.262286 -2.606137 1.530130 1.497716 -0.959346 -0.311161 -11.434028
1 0.047340 -2.701019 1.291252 0.012781 -0.834175 0.568842 -10.860297
1 -0.121495 -2.703456 1.220403 0.177611 0.017221 0.052281 -6.315188
1 0.231454 -2.804343 1.472137 0.639173 0.550847 0.831256 -10.576745
1 0.044587 -2.830275 1.349815 -0.265653 -0.371775 -0.694043 -9.108617
1 -0.251988 -2.605747 1.379989 0.063037 0.240561 1.303217 -8.549356
1 0.205815 -2.701585 1.463816 -0.303071 -1.464242 0.044176 -11.547849
1 -0.233304 -2.401181 1.306549 0.055654 -0.857148 0.232864 -10.719694
1 0.315713 -2.541890 1.334084 -0.553791 -0.517149 0.462585 -10.174821
1 -0.354783 -2.743703 1.314957 -1.198986 0.029262 0.477207 -2.707538
1 0.231264 -2.611460 1.385945 0.249010 0.288616 -0.689841 -10.196301
1 -0.270979 -2.562224 1.204104 0.379352 0.149964 -0.779426 -5.371373
1 0.262759 -2.671212 0.977872 1.928606 -0.465902 -0.354871 -2.329142
1 0.262404 -2.695301 1.336779 1.170709 1.123309 -0.746043 -10.383750
1 -0.337961 -2.592685 1.441293 -0.884079 1.650966 1.248785 -8.101170
1 0.020385 -2.590656 1.289894 0.376777 -0.412804 0.092607 -11.118109
1 0.200979 -2.901298 1.557555 0.711575 0.979990 0.686975 -7.959994
1 0.028242 -2.398031 1.220852 0.425501 0.816603 0.544759 -10.788277
1 -0.202400 -2.754929 1.303738 -1.087665 1.008762 -0.544813 -5.760359
1 -0.090742 -2.480072 1.385752 0.185873 0.507992 -0.259916 -12.430721
1 -0.034092 -2.753023 1.235334 1.417079 0.035358 -0.858543 -6.949949
1 0.313206 -2.745823 1.431146 -0.214029 -0.444452 0.115584 -10.721356
1 -0.296510 -2.410827 1.388164 -0.087969 0.652331 1.095380 -9.103092
1 0.072298 -2.902986 1.256389 -1.090442 -0.490506 -0.061800 -6.990104
1 0.235114 -2.754665 1.056027 1.007475 1.089120 1.088304 -3.502166
1 0.328914 -2.547066 1.220771 -0.904697 -1.778115 -0.105409 -10.175212
1 -0.053221 -2.471391 1.235029 -0.227131 0.710232 0.634696 -10.556584
1 -0.217979 -2.574677 -0.743386 0.353763 0.393113 -0.022325 -0.016377
1 -0.309701 -2.826040 1.368642 -0.147681 1.390976 -1.390121 -4.574417
1 -0.196795 -2.455008 1.500713 0.126386 0.334713 -0.202786 -9.307224
1 -0.305145 -2.511769 1.329550 -0.793286 0.386653 -1.058275 -9.011062
1 -0.420414 -2.492609 1.344300 -0.689061 -1.244142 1.297873 -5.290086
1 0.107036 -2.745657 1.416736 0.061965 -0.769546 -0.272493 -9.337458
2 0.058570 -2.546780 -0.043020 0.127451 0.673924 -0.004076 0.091758
1 -0.177014 -2.518695 1.333961 0.338586 -0.627999 -1.580984 -11.314882
1 0.186700 -2.719441 1.168569 0.569947 0.445853 0.109070 -8.213067
1 0.072887 -2.862253 1.455843 -1.633130 0.596205 0.442599 -8.790345
1 -0.056443 -2.666772 1.297093 0.706114 0.558853 0.896667 -11.920437
1 0.022675 -2.776688 1.141180 1.655091 0.043078 -0.189067 -4.987553
1 -0.081806 -2.619804 1.439063 0.000424 0.215559 -0.579289 -11.510226
1 -0.249472 -2.851138 1.486939 -0.478388 -0.333711 -0.937873 -5.805832
1 0.316670 -2.658526 1.508087 0.776196 1.214580 0.017495 -9.648149
1 -0.268109 -2.686659 1.433781 -0.134646 0.771777 1.137569 -5.258466
1 0.034962 -2.485169 1.290426 -1.016676 -0.649214 -1.433686 -12.229632
1 0.095735 -2.542163 1.081933 1.115018 -0.622710 -0.735625 -5.146703
1 0.174557 -2.868261 1.309735 -0.074774 -0.106350 -0.999885 -9.868664
1 0.296754 -2.887662 1.604042 0.750046 -0.814399 0.683906 -9.785823
1 0.371625 -2.543017 1.414253 1.754078 -1.283845 -0.068469 -10.381814
1 -0.138790 -2.675440 1.372432 -0.203657 0.325917 -0.124113 -9.474477
2 -0.168538 -2.604134 -2.234781 -0.359946 0.254380 -0.291130 0.009290
1 -0.377005 -2.619514 1.220973 0.282275 0.591706 -0.572351 -3.145741
1 -0.235841 -2.656245 1.133806 -0.858472 -0.909555 0.826231 -2.144953
2 -0.137842 -3.105136 0.574139 -0.855651 -0.704783 -0.627663 0.013232
1 0.077362 -2.457791 1.140234 -0.187990 0.036976 -0.570780 -8.621536
1 0.148394 -2.459188 1.231345 0.063055 0.817032 1.113154 -12.227694
2 -0.772046 -2.394255 -1.637696 -1.088888 0.175055 0.379713 0.005076
1 0.136441 -2.424881 1.427167 0.170478 -0.674724 -0.772536 -12.050512
1 -0.146372 -2.762463 1.472316 -1.148515 -0.376415 2.569949 -9.740903
1 -0.159917 -2.537671 1.449029 -0.381104 -0.691766 0.028429 -12.556316
1 -0.104832 -2.777704 1.562723 0.875593 0.195253 1.393977 -9.332599
1 -0.028468 -2.880858 1.243455 -0.334219 -0.601958 1.079984 -4.928596
2 0.275914 -2.491039 -0.014136 0.250709 0.332402 -0.710224 0.002654
1 0.189641 -2.592141 1.502920 1.034060 0.741968 -0.803234 -9.680821
1 -0.513144 -2.477489 1.038844 -0.392788 0.170535 0.004881 -0.066175
2 0.305685 -2.373235 -0.747161 -1.067336 0.558165 0.532256 0.070514
1 0.141028 -2.811671 1.554987 0.461103 0.199595 0.686991 -10.074399
1 -0.007001 -2.397846 1.503368 0.462768 -0.749299 -0.972634 -8.076760
1 0.135820 -3.031574 1.443106 0.400321 -0.203081 -0.688267 -3.341334
1 0.150774 -2.662225 1.262720 0.185540 -0.151609 -0.160565 -11.252741
1 -0.046480 -2.975664 1.287117 0.150254 0.095562 1.158581 -3.199019
2 0.123113 -2.705807 -0.532006 0.954397 0.262759 -0.978079 0.002272
1 -0.189684 -2.831467 1.379717 -1.241431 0.753450 0.768976 -6.747713
1 0.094697 -2.795057 1.263727 0.569292 0.123584 -2.150223 -9.668675
2 -0.723330 -2.690810 0.055671 0.156636 -0.063586 0.233030 0.030489
1 0.119216 -2.557720 1.248512 -1.353155 -1.021080 -0.139601 -9.032113
1 -0.302971 -2.853205 -1.630298 -0.020835 -0.062020 0.095873 -0.001505
1 -0.229089 -2.676222 -2.911387 -0.099211 0.182605 -1.261549 -0.002534
1 0.235665 -2.503990 1.418432 0.751179 -0.520718 1.329748 -12.400295
1 -0.022331 -2.866843 1.417017 0.868965 -0.643237 2.131538 -7.898554
1 -0.279508 -2.505362 1.444719 0.253136 1.498301 -0.299893 -12.023072
1 0.219833 -2.735693 1.563072 -1.937223 -1.313574 0.526833 -11.820100
1 0.310119 -2.520009 1.522022 -1.078905 0.798266 0.991665 -11.234541
1 0.169504 -2.928300 1.433893 0.260115 -0.959450 0.940445 -8.462362
1 0.131065 -2.633973 1.133621 1.179003 -0.356604 -0.333667 -7.239342
2 -0.543864 -2.747010 1.363495 -0.157587 0.643758 0.892482 0.001752
1 0.366640 -2.634766 1.345114 -1.481680 0.777865 0.648036 -10.044782
1 -0.005301 -2.561595 1.384217 0.839456 0.253722 -0.635777 -11.404371
1 -0.672250 -2.970621 1.085890 -1.062760 0.399722 0.374321 -0.009110
1 0.301274 -2.621408 -1.747903 -0.087118 -0.996235 -0.245882 -0.005985
1 -0.143575 -2.885742 1.495634 -0.853066 0.433584 -0.523887 -7.087294
1 -0.142939 -2.492362 1.099441 0.504012 0.505149 -1.105833 -3.470378
1 -0.039636 -2.762980 1.454026 0.383351 -1.047484 -1.943094 -11.144008
2 -0.557974 -3.043392 0.001007 -0.030259 -0.516880 0.790810 0.000193
1 0.026520 -2.680819 1.396792 0.383306 -0.052270 -0.151532 -11.093504
1 -0.363913 -2.592046 1.324174 -1.614085 -0.829506 -0.763436 -5.234707
1 0.106728 -2.667868 1.493283 -0.645278 -0.729888 -0.187522 -11.757331
1 0.157908 -2.848301 1.192652 -0.099203 0.538669 -0.027252 -6.866620
1 -0.376202 -2.415983 -0.605744 0.378944 0.955525 -0.173724 -0.014903
1 0.217578 -2.566248 1.264117 1.919067 -0.035590 -0.834889 -11.558589
2 -0.109176 -3.060086 -0.739876 -0.270096 -0.380927 -0.048583 0.001343
2 0.319202 -2.562136 -0.609622 0.293747 -0.021118 -0.323538 0.000758
2 0.279595 -2.775080 -2.335737 0.262603 -0.963627 0.266246 0.001950
1 0.122890 -2.550073 1.447158 -0.668980 -0.915591 -2.019332 -9.107586
2 0.251796 -3.105032 -0.824843 1.106221 -0.176170 0.821457 0.000003
2 -0.199913 -2.903254 0.918764 0.607230 -0.420784 -0.299514 0.039442
1 -0.329744 -2.474990 1.201791 1.550176 0.503653 -0.824974 -4.889151
2 -0.035080 -3.011733 0.790122 -0.220733 -0.271566 -1.266214 0.000388
1 0.082746 -3.018964 1.555469 1.859989 -1.145017 1.144265 -3.407362
1 0.019736 -2.532191 1.192250 0.580150 -0.167880 -0.530890 -9.407835
1 -0.174670 -2.424163 1.394954 0.519207 0.598404 -1.870371 -13.087489
1 0.273060 -2.875973 1.372912 -0.054425 -0.715970 1.476790 -9.359570
1 0.226814 -2.589277 1.064247 -1.477872 0.480819 -1.410943 -6.469163
2 -0.265843 -2.565572 -2.104750 -0.179784 -0.384402 0.732320 0.008995
1 -0.450450 -2.377463 -1.213673 0.952202 0.572623 0.266685 -0.022094
1 -0.165285 -2.460407 1.238050 -0.346360 0.850328 -0.049444 -7.946244
2 -0.214947 -2.820092 -0.003310 -0.462343 0.171044 -1.998527 0.017912
1 -0.213609 -2.797686 -1.279511 -0.196698 0.685079 1.814931 -0.084080
2 -0.373370 -2.612323 -0.359442 -0.205402 -0.830914 -0.713104 0.000234
1 0.252744 -2.472024 1.060233 0.772385 0.136417 -0.365893 -5.689668
2 0.042832 -2.935540 0.224378 0.430441 -0.330018 -0.235391 0.384956
2 -0.416924 -2.511415 -2.252259 0.484152 0.667201 -0.444504 0.001078
2 -0.136033 -2.855330 -2.493755 1.199785 -0.306097 -0.339544 0.025835
2 0.299213 -2.640849 -0.911848 0.045002 -0.340430 0.398456 0.000053
1 -0.055351 -2.518054 1.481117 -0.979196 0.206261 -0.391443 -12.089334
1 -0.340330 -2.935564 1.346267 0.236817 0.226537 0.776079 -1.444099
2 0.241891 -2.830808 -2.881303 1.474687 -0.477522 -0.715521 0.000161
1 -0.388873 -2.419983 1.438082 1.150639 0.518752 -0.318623 -9.961839
2 -0.565518 -2.626415 -0.494494 1.404209 -1.106634 0.209183 0.008780
2 -0.475663 -2.565830 -0.621379 -0.153528 0.364667 -1.034247 0.011992
1 0.063677 -2.934359 1.366287 0.021363 0.826866 -1.076116 -7.570835
2 -0.663763 -2.704913 -1.514085 -0.681278 0.877950 0.569840 0.004560
2 -0.509189 -2.400703 -0.379701 -1.170898 0.467319 -0.081375 0.141829
2 -0.574679 -2.758282 0.214782 0.377658 -0.032861 -0.374499 0.000297
2 -0.021398 -3.019172 -2.930098 1.383073 -0.240999 0.167456 0.000882
1 0.321636 -2.782362 1.573033 -0.177784 0.643996 1.590836 -11.355329
1 -0.178071 -2.660807 1.466413 -0.672852 -0.336616 -1.503232 -9.749060
2 -0.549087 -2.457558 -1.458385 1.141064 0.427413 -2.055712 0.002032
2 -0.392422 -2.850812 -1.079742 -0.228813 -0.707270 0.379167 0.000617
1 -0.056031 -2.390214 1.167070 0.689942 1.506612 0.400987 -7.204400
1 0.114338 -2.419461 1.316027 -0.026405 -0.356682 -0.886679 -10.854765
2 -0.364896 -2.481807 0.307196 -0.451336 0.922656 0.320824 0.000062
2 0.195510 -2.720649 0.704463 1.644035 0.180954 -0.392109 0.003734
1 -0.155949 -2.611210 1.292614 -0.296008 0.268281 1.522495 -7.746066
2 -0.683613 -2.608440 -2.545464 -0.780814 0.337704 0.790351 0.000315
2 -0.400001 -2.968270 -2.471279 0.506410 -0.341758 -0.351917 0.000218
1 -0.269085 -2.438420 1.110485 1.733222 -0.050470 -0.911943 -3.979604
1 0.193371 -2.777931 1.373662 -0.276589 -0.367196 1.992391 -9.945282
2 -0.631619 -2.431934 0.368898 0.260668 0.764465 -0.055108 0.000080
2 0.097808 -2.731397 -1.879877 0.045960 -0.635538 0.318758 0.000032
1 0.211191 -2.961089 1.335376 0.595093 -0.122315 -0.649963 -5.303847
2 -0.284777 -2.481131 -1.359353 -0.457976 -1.024034 -0.774127 0.000237
1 -0.171790 -2.404837 1.151187 0.005802 0.827919 -1.602856 -6.454083
1 0.225238 -2.476986 1.315666 -0.373371 -0.260244 1.690700 -13.202455
1 -0.186899 -2.886955 -2.129445 -0.711797 0.591251 -0.736285 -0.192658
2 -0.030234 -3.104021 0.447612 0.969684 -1.177783 -0.519578 0.019415
1 -0.257668 -2.693910 -1.126247 -1.107418 0.522405 1.420319 -0.084269
2 -0.255014 -2.793073 -2.317933 -1.241018 -0.195524 -0.715806 0.013843
1 0.122863 -2.792495 1.093823 1.115414 0.695228 -1.498992 -4.568948
1 0.280679 -2.615492 1.150259 1.146775 0.615245 -0.685327 -7.426441
1 0.346146 -3.072914 1.562870 0.403967 0.423113 0.568969 -3.437918
2 -0.194578 -2.933899 -2.989175 0.774473 0.236457 -0.136576 0.000904
1 -0.336144 -2.663441 -2.369099 0.179084 1.049186 0.508317 0.012385
1 0.254021 -2.477276 1.206021 -1.228919 -0.141320 0.304769 -10.834940
2 -0.708364 -2.530045 -1.542479 0.381946 0.270237 0.255318 0.008433
2 -0.561349 -3.029349 0.375583 -0.053645 -0.883055 0.645679 0.081498
2 -0.675203 -2.976763 1.294412 0.495981 -0.730564 -0.175810 0.001204
2 -0.211276 -2.371851 -2.247874 -1.127822 1.234652 -0.389556 0.000331
2 0.079934 -2.608877 -2.296896 -0.139343 -0.500115 0.042088 0.000115
2 -0.718761 -2.464458 0.848281 0.245021 -0.270218 -1.624862 0.001128
2 -0.604804 -2.686745 -0.093533 0.692519 0.063083 0.845914 0.001978
1 0.326740 -2.630467 -2.448464 1.387352 0.860899 -1.285030 -0.009802
2 -0.208368 -2.861908 0.777953 1.087396 0.664082 0.031815 0.039667
2 -0.231313 -2.882340 -2.609568 -1.503675 0.369465 -0.305459 0.025673
1 0.370851 -2.653713 1.128196 0.085738 0.097976 -1.431350 -3.430487
1 0.273100 -2.916025 1.475910 -0.890832 -1.488233 0.711615 -8.162646
2 0.304121 -2.578559 0.713132 0.190511 -0.534517 0.806265 0.003711
1 -0.761925 -2.963322 -2.585208 -0.331731 -1.683104 -0.517312 0.000202
1 0.003441 -2.457510 1.422686 -0.463222 0.524990 1.942690 -10.306320
1 0.203033 -2.774460 1.261856 0.241508 -0.698900 -1.540011 -9.924947
2 -0.499730 -2.724563 -2.448651 1.205657 0.624722 -0.133762 0.001789
2 -0.567207 -2.824911 -1.347060 -0.563691 -1.402193 -1.331645 0.000227
2 -0.003945 -2.398924 -0.820190 -0.177031 0.197257 -0.970701 0.001566
1 -0.348424 -2.397066 1.307464 1.478799 0.528170 0.870748 -7.572441
1 -0.098602 -2.993372 -2.218299 -0.652433 -0.401663 0.100003 -0.126579
2 -0.755270 -2.721827 -2.282536 -0.817500 0.930005 -1.719861 0.000040
1 0.181776 -2.521235 1.152940 0.591411 -1.613967 -0.183148 -10.259365
2 -0.116814 -3.086119 -2.114095 1.558348 -0.227121 1.132535 0.068204
2 -0.109420 -2.657488 0.110509 -0.760640 0.671010 0.622042 0.000314
2 -0.733934 -2.517567 -1.956000 0.369870 0.462699 -1.238006 0.000005
2 -0.343679 -2.832040 0.523222 0.426514 0.817958 -0.828951 0.000019
2 -0.679505 -2.936466 -0.733802 0.743921 -0.115059 -0.982689 0.000057
1 -0.770518 -2.768619 -1.662741 -0.243329 1.059958 1.163069 -0.001223
2 0.253630 -3.049601 -2.365178 -0.275104 0.022000 1.205606 0.002755
1 0.347046 -2.380985 1.528269 -0.208080 -0.153765 -0.541772 -10.594255
1 0.258452 -2.674905 1.233848 -0.372915 0.715836 -1.060796 -9.316023
1 0.328068 -2.413217 1.257698 0.470479 -0.297567 -0.547053 -11.574868
2 -0.371997 -2.642179 -1.539358 -0.143181 -0.899029 0.710720 0.000224
2 0.214776 -2.702142 -3.079134 0.748277 -1.086294 -0.289465 0.000210
2 -0.288423 -2.500896 -1.758212 -0.316682 2.020552 0.377195 0.000051
1 -0.095165 -2.686445 1.518240 0.442744 0.113975 -0.059375 -11.561842
1 0.188499 -2.479980 1.508117 -0.135610 0.329340 0.112426 -12.847456
1 0.081063 -2.473635 1.499331 0.322229 -1.197351 0.850024 -11.654119
1 -0.214799 -2.731977 1.556828 -0.542825 0.630800 1.641764 -11.044559
1 0.080867 -2.867576 1.624013 0.587500 0.827052 1.190795 -9.405389
1 -0.297822 -2.420752 1.513240 0.706921 0.827521 -0.081898 -13.730920
1 0.001299 -2.637658 1.497540 -0.159927 -0.905219 -0.531032 -11.749536
2 0.177381 -2.660026 0.442173 0.667042 0.657618 0.595145 0.713595
2 -0.850072 -2.706426 -2.816676 1.400591 -0.867253 -0.959556 0.055241
2 -0.283151 -2.732046 -0.114341 1.050643 -1.271628 -0.580474 0.017513
1 0.313920 -2.436561 1.378730 1.289788 -0.336282 0.909767 -12.322057
1 0.004977 -2.537015 0.548398 -0.073232 2.155982 -0.387644 0.000194
2 0.101562 -2.858118 -0.426042 -0.933720 -1.620918 -0.835309 0.002247
2 0.315930 -2.687627 -0.004698 -0.115580 -0.702615 0.033225 0.006158
2 -0.139018 -2.645022 0.737196 1.148566 -1.070978 1.183406 0.000218
1 -0.111686 -2.413903 1.478462 0.568743 -1.205499 0.319237 -11.774487
1 -0.034730 -2.386900 1.349489 0.148811 0.134334 0.270757 -10.931823
2 -0.764988 -2.511105 -2.922444 -0.466952 -0.577649 0.334954 0.000234
2 -0.382733 -2.910678 0.124262 1.472949 0.603921 -1.176034 0.000300
2 -0.569652 -2.772419 -2.967777 -0.598644 0.305073 0.582153 0.000097
2 -0.522247 -2.649572 -1.105228 0.001357 -1.098363 0.014259 0.000149
1 0.330067 -2.390115 1.146602 0.922057 1.177793 0.510203 -7.749737
1 0.266077 -2.412975 1.464479 -1.923465 -0.080828 -0.584252 -10.991625
1 0.024696 -2.577280 -2.684871 -0.274131 -0.961235 -1.604100 -0.003130
2 0.060393 -2.543616 -0.180000 -0.566721 -0.712875 -1.196813 0.091522
1 0.335219 -2.574776 1.603791 -0.168057 0.118936 -0.000702 -9.518260
1 0.009151 -2.931420 1.505262 -1.302194 -1.894727 -0.083539 -6.766219
1 -0.421859 -2.575167 1.552719 0.479486 0.544460 -1.126118 -5.419418
1 0.003537 -2.816669 1.571920 -1.450795 0.009797 0.024241 -7.499915
1 0.290248 -2.664317 1.608553 0.381149 1.674244 0.283483 -11.156083
1 -0.090789 -2.414648 1.589577 1.455867 0.360492 0.996215 -12.617418
1 -0.239378 -2.519804 1.580203 -0.161229 1.006766 -0.497857 -9.087774
1 0.022728 -2.727269 1.548387 0.483479 1.735956 -0.682521 -6.736456
1 0.266742 -2.425586 1.566526 0.812796 1.559306 1.720414 -10.878345
1 0.007347 -2.531559 1.565831 -0.809258 -0.518345 0.983809 -12.434670
1 0.219147 -2.814316 1.631105 -0.403864 -1.111725 1.409977 -12.076618
1 -0.396473 -2.438622 1.554289 1.109179 -0.248092 0.537523 -9.666297
1 0.093588 -2.596321 1.578399 -0.318473 -0.034976 0.561977 -10.658153
1 -0.331005 -2.517560 1.548304 -0.814433 0.687744 0.658693 -9.576787
1 -0.182115 -2.827534 1.597513 -0.138223 0.122842 -0.912883 -7.441876
1 -0.123543 -2.566883 1.544018 -0.248665 0.040277 0.711251 -10.406108
1 -0.494946 -2.441090 1.519357 -0.257756 0.202440 -0.104783 -4.621781
1 0.195642 -2.406572 1.145532 1.259862 -0.413644 0.190081 -10.329137
2 0.226854 -2.378651 -2.378398 -0.383378 -0.144776 -0.195975 0.000041
1 -0.709544 -2.450891 -2.327103 -1.042507 -0.570338 -0.934506 0.009692
1 -0.177005 -2.640312 1.586950 0.836306 0.232615 0.474774 -10.586681
1 0.226028 -2.375295 1.259157 -1.106052 1.693884 0.593440 -8.717808
1 0.336993 -2.530207 1.104194 0.736265 -1.004000 0.207943 -7.933408
1 0.268889 -2.912400 1.259312 0.259917 -1.376908 1.193607 -4.612235
1 -0.825362 -2.646744 -0.047979 -0.031426 1.395558 -0.706690 0.125665
2 0.040077 -3.027424 0.071429 0.832495 0.576458 0.601260 0.004103
2 0.008972 -3.023491 0.301290 -1.599116 0.373854 -0.898168 0.400498
1 -0.118330 -2.400200 1.300566 -0.061903 -1.406597 -0.339711 -9.643976
2 -0.715929 -2.887915 0.401526 1.447100 -0.478114 0.055328 0.001078
2 -0.798701 -2.728389 1.408218 1.020006 -0.283426 -0.414942 0.000246
2 -0.088373 -2.849719 -1.482565 1.389960 1.089016 -1.048275 0.000131
2 0.226043 -2.573200 0.383676 -0.741780 1.211643 -0.838683 0.713446
2 0.366296 -2.408333 -1.215445 0.366503 0.074092 -0.760408 0.037718
2 -0.431692 -2.514852 0.057286 1.104148 -1.483487 -0.270945 0.000065
2 0.034105 -2.668407 -2.914315 -2.849672 -0.729682 -0.393460 0.000225
1 0.351898 -2.787706 1.322039 -0.480790 -0.199616 -0.195312 -8.213411
1 -0.062363 -2.620093 1.606350 -0.509050 -1.131393 0.538749 -12.056707
1 0.185055 -2.628525 1.608725 0.191087 0.602209 0.356983 -11.579411
1 0.037886 -2.431311 1.598885 -0.009520 0.866590 0.288009 -13.967796
1 -0.165318 -2.749114 1.659785 0.263170 -0.404074 0.741874 -10.500426
1 0.045908 -2.666914 1.629050 -0.571513 -0.315016 0.746460 -9.969553
1 0.250672 -2.516010 1.619585 0.245193 0.257285 0.127050 -12.794678
1 0.135234 -2.501161 1.618417 -1.007418 0.033093 0.076158 -13.129712
1 -0.331510 -2.699474 1.556199 -0.355215 0.397730 -0.591764 -6.124135
1 -0.042833 -2.721708 1.624334 -0.244446 0.553397 -0.538309 -10.755413
1 0.142285 -2.729847 1.650125 2.579719 1.112791 -0.447596 -12.377941
1 -0.079293 -2.908769 1.583904 -0.001898 1.028373 0.127873 -7.521249
1 0.306099 -2.647293 -0.173678 -0.809350 -1.327836 0.780152 0.005634
2 -0.819331 -2.513801 -0.074643 1.058393 -1.029612 -0.903087 0.102703
2 -0.858870 -2.688754 0.185711 0.662716 -0.287428 -1.760289 0.002285
1 -0.202424 -2.347920 1.476029 0.863972 -0.622257 0.280833 -12.972325
1 -0.197050 -2.383699 1.569270 0.435779 -0.426179 0.128937 -10.630031
1 0.151801 -2.398867 1.574941 0.451622 -0.189170 0.666498 -13.581035
2 -0.194262 -2.974665 -1.949427 -1.424777 1.681941 -0.185729 0.001428
2 -0.234385 -3.077334 -0.590501 -0.666004 0.537463 0.411031 0.085100
1 -0.799218 -2.444662 -1.014312 1.671219 -1.134458 0.363324 -0.000863
1 -0.288391 -2.949847 1.583887 0.768486 0.508725 -1.221029 -1.995737
2 -0.700963 -3.058245 -0.243906 0.174797 0.878064 0.948460 0.000029
2 -0.437572 -2.326739 -2.820818 -0.420843 0.459390 -1.573440 0.009943
1 0.202012 -2.375268 1.361861 0.394700 -1.369433 -0.397432 -10.444125
2 -0.670647 -2.375186 -2.550237 1.032641 -0.326865 0.829888 0.003555
1 0.080501 -2.347869 1.511892 -0.586811 0.038853 -0.522070 -12.517031
2 -0.065545 -2.434599 -0.465749 -0.457074 -1.423735 -0.244873 0.000021
2 -0.921061 -2.740497 -2.947404 -0.277484 -1.460735 -0.226970 0.053787
2 -0.898281 -2.413696 0.614913 0.288444 0.213830 0.308679 0.009791
2 -0.699292 -2.345353 1.192367 0.007130 -0.755863 -0.893726 0.000045
1 -0.299777 -2.337782 1.606737 -0.161284 0.409242 0.730672 -12.752489
1 0.139019 -2.346660 1.214232 0.426630 -1.407384 1.374850 -10.234067
1 -0.473411 -2.347258 1.477102 0.492979 0.663145 0.992762 -5.459272
1 0.230073 -2.335446 1.616617 -0.763237 1.567981 -0.383515 -11.208461
1 -0.014743 -2.336332 1.576333 -1.121821 1.902835 0.297155 -7.579144
2 -0.467023 -2.399433 0.925286 2.305011 -1.032446 -0.162855 0.047389
2 -0.639122 -3.065732 0.484286 -1.211615 1.133290 -0.481087 0.081059
2 -0.913105 -3.072283 -1.259161 0.764658 -0.110672 0.313686 0.199874
2 -0.627751 -3.037720 -2.758661 0.320075 1.916885 0.855031 0.000173
2 -0.905169 -2.348904 -2.561987 1.057534 0.900650 -1.870198 0.000406
2 -0.761945 -2.345228 0.678085 -1.533465 -0.906812 1.507287 0.011358
1 -0.387728 -2.339762 1.536107 1.184003 -0.850481 -0.956492 -11.008399
1 0.377735 -2.899070 1.397387 -1.060336 1.817941 -0.197541 -5.519861
1 0.360013 -2.694132 1.268384 -1.178181 0.608046 0.905884 -7.310130
1 0.366901 -2.948081 1.537323 -0.837467 -0.101875 0.246167 -8.566655
2 0.384526 -3.108766 -0.326622 -0.231262 0.315920 -0.075179 0.000004
1 -0.443199 -2.402403 1.652544 -0.442149 0.067060 1.459119 -9.033030
1 0.333398 -2.463023 1.672280 0.367838 -0.133471 1.758811 -10.930783
1 -0.318476 -2.436063 1.634252 1.145329 0.526007 -0.895615 -12.340540
1 0.014005 -2.950195 1.647139 -1.234837 0.226108 0.124893 -6.126264
1 -0.175359 -2.464178 1.643135 -0.550872 1.057144 0.434827 -12.755741
1 -0.394705 -2.517924 1.634646 0.080158 0.650092 0.198477 -9.696708
1 0.382723 -3.112353 1.653061 0.592735 -0.229336 0.340082 -2.450718
1 -0.054278 -2.510052 1.653819 0.007304 0.174369 -0.202684 -13.215230
1 -0.328929 -2.606758 1.609978 -0.913467 -0.196709 0.402991 -9.919789
1 -0.383304 -2.845811 1.564859 1.429047 -1.320162 -2.346024 -1.910209
1 -0.095730 -2.842406 1.665826 0.765821 0.678218 1.279451 -11.135220
2 -0.440570 -3.117731 0.755493 -0.178433 0.211121 -0.699201 0.000098
2 -0.499221 -2.334778 -0.493795 -1.367070 -1.106336 0.295234 0.143932
1 -0.534188 -2.341402 1.600679 -0.643094 -1.308454 -0.966516 -4.629679
1 0.099478 -2.340517 1.106380 0.655758 -1.133827 -0.530112 -6.238412
1 0.286474 -2.342266 1.324674 0.666724 -0.237728 0.496643 -6.675380
1 -0.047507 -2.330139 1.441736 -0.056843 -0.383049 -1.988685 -11.330869
1 0.084738 -2.325720 1.627934 0.568891 0.465339 -0.901473 -12.903628
2 0.062465 -2.324398 0.019050 -0.385208 -0.057926 0.027679 0.000651
2 -0.341657 -3.113854 -0.669265 1.410504 0.913792 -0.511311 0.084001
2 -0.916229 -3.105920 -1.991253 0.659384 1.620002 0.067650 0.001561
2 -0.960929 -2.545997 -0.611740 0.548833 -0.586578 0.448749 0.000086
2 -0.987315 -2.516249 -2.780849 0.186400 -0.502854 -1.076119 0.014835
2 -0.951476 -2.933928 -2.400062 0.656840 0.282724 -0.216317 0.000040
2 -0.951898 -2.933410 0.596680 0.285989 0.314487 -0.725229 0.000014
2 -0.983727 -2.694982 -1.698660 -0.047365 0.495311 -0.460022 0.010752
2 -0.951910 -2.473360 0.107089 0.034161 -0.231667 -0.753253 0.056754
2 -0.989189 -2.682128 -0.935903 -0.649601 0.032467 -0.656839 0.029606
2 -0.980438 -2.965842 -1.215366 -1.027969 -0.472827 -1.316364 0.126697
1 -0.940646 -2.509229 -0.368576 -0.060028 -1.612469 0.601982 -0.064937
1 0.228327 -2.422263 1.677565 0.195269 -0.556269 -0.171057 -12.839125
1 -0.243017 -2.561107 1.672726 -0.298543 0.640222 -0.218971 -10.817750
2 -0.776387 -2.772382 1.669856 -0.944089 0.137165 0.381956 0.000117
1 0.048110 -2.550510 1.667623 -0.794940 -0.215476 0.300976 -13.388976
1 -0.246640 -2.665726 1.655277 -0.715695 -1.693001 -0.304101 -9.992290
1 -0.556462 -2.657702 1.667669 0.156848 1.733498 -0.479670 -0.497536
1 0.351371 -2.328244 1.410802 1.035746 -1.333278 -0.444812 -10.764891
1 -0.882648 -2.320027 -0.342120 0.766438 -0.874051 0.638615 -0.062600
1 -0.245159 -2.324533 1.379767 -0.061468 -0.082553 -0.451064 -13.004311
1 -0.117339 -3.115326 0.261972 -0.044633 0.949370 -0.283063 -0.230015
1 0.302072 -2.768914 2.372149 -0.711035 -1.127581 1.003997 -7.394755
1 -0.078347 -2.853418 1.947038 1.036468 -0.005864 0.312755 -7.060458
1 0.075814 -2.634921 1.938443 -0.575318 0.949204 -1.247317 -13.422001
1 -0.334595 -2.577997 2.117220 -0.698995 0.389927 -0.644496 -7.469666
1 0.249017 -2.633993 2.397866 -0.717649 -0.848053 0.447513 -9.670814
1 0.299093 -2.497848 2.317825 0.390408 -0.231692 1.725488 -12.028923
1 -0.009913 -2.639514 2.075728 0.477946 -1.140148 -1.210167 -12.952991
1 -0.042023 -2.703799 2.156765 -1.967841 -1.246055 -0.781000 -11.334817
1 0.197846 -2.619388 2.212523 0.035057 -0.659693 -0.419343 -12.663378
1 0.067879 -2.632972 2.347011 -0.824017 -0.694662 1.445040 -6.705406
1 -0.302612 -2.475696 2.300105 -0.299505 -1.541628 0.612650 -7.587037
1 -0.083582 -2.490235 2.253479 -0.539804 -0.967312 1.901628 -10.279324
1 -0.058470 -2.765601 1.864207 0.059810 -0.521188 -0.242990 -11.392262
1 0.306398 -3.006754 2.017412 0.226251 -0.783229 -0.950814 -7.791987
1 0.077318 -2.418047 1.891806 0.199088 0.354525 0.400973 -11.562496
1 0.118306 -2.577332 2.556149 -0.356311 0.537626 -0.078921 -5.496144
1 -0.011782 -2.802929 2.117700 -0.335569 -0.806154 0.264458 -9.454745
1 0.192277 -2.418119 2.564586 0.501169 -0.741420 0.055758 -10.471375
1 -0.264985 -2.678779 2.049098 0.751972 1.622204 -0.911720 -8.383372
1 0.283595 -2.547681 2.426911 -0.873417 -0.579931 -0.008477 -8.863860
1 0.002666 -2.483845 1.861342 1.549069 -0.171020 0.035194 -12.718807
1 0.288430 -2.905540 2.041333 -0.139895 0.290925 0.712719 -9.292682
1 0.168545 -2.467282 2.165372 -0.666567 -0.599393 -0.083380 -12.067842
1 -0.094598 -2.874527 2.082497 -1.060913 -0.884744 -1.659297 -5.903431
1 -0.178204 -2.516011 2.227098 0.045790 0.348233 0.433643 -9.149226
1 -0.178053 -2.502823 2.334801 -0.538698 -0.680480 0.671905 -8.130499
1 0.085570 -2.742966 2.166323 -1.057109 0.721567 0.139410 -11.554102
1 -0.409355 -2.511752 2.162582 0.057498 -1.571231 0.449964 -7.371749
1 0.030464 -2.708278 1.868017 -0.070261 1.123499 -1.094030 -13.001690
1 0.148916 -2.595989 2.434734 0.198976 -1.538066 1.016292 -10.351773
1 -0.100594 -2.674198 2.005702 0.075882 -2.032483 -0.184864 -11.315939
1 0.177101 -2.595762 1.919608 -0.433071 1.144596 1.146407 -13.470920
1 -0.101589 -2.769130 2.076946 -1.258206 0.286338 -0.193912 -8.264892
1 0.275114 -2.434278 2.438316 0.630325 0.072324 -0.687871 -11.723369
1 -0.082057 -2.531131 1.901881 -1.105186 -1.084450 0.178399 -11.720310
1 0.031260 -2.341153 2.480005 -1.313775 0.981814 1.093235 -11.821992
1 0.045553 -2.645662 2.178219 -1.883874 0.097511 1.052791 -11.707277
1 -0.109617 -2.509940 2.147865 0.522461 -1.085415 1.974676 -11.655160
1 0.107996 -2.520078 2.340642 -0.492290 0.038084 0.485089 -11.663764
1 -0.005548 -2.636624 2.274368 0.614938 -1.377653 1.332575 -10.654510
1 -0.302952 -2.463463 2.183121 0.005804 -0.866216 0.550848 -10.850460
1 0.235344 -2.698016 2.304914 0.140093 0.561728 1.232950 -13.403732
1 -0.240283 -2.473292 1.973504 1.460646 -2.003145 -0.920128 -12.568926
1 -0.465013 -2.438338 1.979189 0.076307 -0.478500 0.888151 -8.193786
1 -0.001224 -2.700440 1.975773 0.144026 0.109976 -1.793924 -11.211097
1 0.116319 -2.678549 2.264359 0.595644 0.978360 -0.406963 -12.918719
1 -0.171910 -2.699101 2.101147 1.256962 2.203943 0.507195 -8.478101
1 0.197521 -2.734112 2.212211 -0.214074 -1.154745 -1.057720 -11.366526
1 0.335840 -2.745514 2.275127 0.105663 0.597911 -0.822933 -11.036872
1 -0.342572 -2.349600 2.345412 0.518785 0.402598 -1.597975 -8.040064
1 0.053966 -2.729121 2.057434 1.178999 0.494499 0.098570 -10.879219
1 -0.116962 -2.683410 2.253922 0.470085 0.720181 0.742736 -6.964087
1 0.010814 -2.432337 2.154302 0.191911 -0.423915 0.437480 -11.565864
1 0.003359 -2.591334 1.864966 0.890982 1.265106 0.284665 -13.617289
1 0.246938 -2.483443 2.072766 -0.967536 1.810878 -1.661630 -13.493976
1 0.124047 -2.873531 2.181636 0.087459 0.165143 -0.155016 -5.311240
1 -0.035779 -2.595153 1.982627 0.599592 0.222052 -0.123316 -13.161905
1 0.033592 -2.486248 1.969448 0.279479 1.011266 1.162376 -11.768978
1 0.083303 -2.576400 2.245626 0.536727 -0.010793 -1.256902 -12.985733
1 0.271130 -2.820537 2.233018 0.446994 0.207722 -0.338370 -9.558452
1 -0.110201 -2.628028 1.898665 -1.229739 -0.296763 -0.237495 -10.510930
1 -0.293631 -2.685164 1.913895 0.377556 0.323842 1.796929 -10.669933
1 0.328157 -2.653592 2.212042 -0.786017 0.111748 -0.006010 -10.996943
1 -0.180230 -2.620945 2.186129 -0.324726 -0.541011 -0.336593 -8.573909
1 -0.074150 -2.583736 2.390312 -0.535587 -0.072533 -1.291522 -5.942933
1 -0.236662 -2.587557 2.091159 0.533361 -0.526753 1.458861 -8.869718
1 0.182321 -2.605506 2.323719 -0.558406 -0.553027 0.413881 -12.875057
1 0.002293 -2.428179 2.334034 0.236875 0.369859 -1.015073 -11.225324
1 0.063224 -2.568802 2.023435 -1.371348 0.548511 0.251497 -12.839844
1 0.305541 -2.602839 2.296756 0.776134 0.145818 1.648768 -10.089675
1 -0.002796 -2.752188 2.246853 -0.920219 -0.415234 -0.932380 -8.073282
1 0.233163 -2.385364 2.284597 1.478589 1.240747 -0.494939 -10.026757
1 0.325451 -2.618194 2.577569 0.730046 -0.567692 0.596857 -7.432123
1 0.233472 -2.656491 2.526157 -0.168306 1.175139 0.085829 -6.746638
1 -0.083830 -2.405826 2.191596 1.854088 2.089657 0.597820 -9.780827
1 -0.156248 -2.545553 1.973272 -1.884663 -0.564236 -0.800002 -11.079745
1 0.136437 -2.650226 2.119757 0.567045 -0.816058 1.813365 -10.201961
1 -0.139045 -2.773044 1.939277 0.055124 -1.193679 -0.156653 -10.283463
1 0.093723 -2.806875 1.875250 -0.444189 0.299564 -1.270048 -11.833378
1 0.212456 -2.757092 1.992441 0.212082 -0.670787 0.134042 -10.975706
1 -0.032570 -2.579831 2.183329 -0.798947 0.252915 0.551986 -12.386142
1 -0.198320 -2.687779 1.960298 -0.495209 -1.564546 -0.908241 -11.613991
1 0.053262 -2.534405 2.136737 -0.875674 0.874243 -0.907751 -12.960770
1 0.340350 -2.441987 2.012211 -0.433483 -0.638355 0.151648 -11.811175
1 0.362422 -2.849204 2.111803 0.376885 0.714083 -0.270183 -10.318706
1 -0.194775 -2.456367 2.085959 2.306965 1.459100 0.805811 -10.901303
1 -0.185833 -2.862029 1.980475 0.683221 -0.887029 -0.457514 -6.272923
1 0.230027 -2.894705 2.297438 -0.318931 -0.186637 -1.312019 -5.585353
1 0.251597 -2.548884 2.155394 2.161133 1.396490 -0.078775 -12.844353
1 0.343421 -2.741665 2.135118 -1.777611 1.038785 -0.581440 -11.465930
1 -0.290296 -2.495499 2.072431 0.131349 -1.334944 -0.358699 -11.054648
1 -0.266880 -2.782530 2.005569 -0.593378 -0.198239 0.472717 -6.702271
1 -0.314446 -2.569235 2.231038 0.674777 -0.792716 0.641820 -5.758885
1 0.173762 -2.394631 2.447066 -0.908980 -0.475497 0.321954 -7.325223
1 0.322980 -2.714995 2.036569 -0.412855 0.713957 -0.615437 -11.226204
1 0.213748 -2.504483 2.499276 0.265671 0.893388 0.924005 -11.779126
1 0.036176 -2.545291 2.421325 -0.935450 1.157357 -1.577590 -8.741941
1 0.238883 -2.665831 2.119487 -0.357444 2.249664 0.679283 -11.489159
1 0.188831 -2.413274 1.919776 0.221909 0.847051 -0.280169 -10.968968
1 -0.369916 -2.615219 2.007867 1.267010 0.855119 0.526237 -8.587244
1 0.148400 -2.648292 2.020493 -0.392157 -1.042715 -0.776830 -12.012407
1 -0.176435 -2.488885 1.868689 0.259568 0.641175 0.218348 -12.882685
1 0.148834 -2.554311 2.087922 -0.672563 -1.421305 1.153111 -12.546444
1 -0.113469 -2.606412 2.084669 -0.354113 1.211611 0.811748 -11.500835
1 0.330256 -3.045438 2.108819 1.365363 1.044107 0.054515 -5.968586
1 0.119085 -2.732106 1.948833 1.213293 -1.014780 1.519453 -10.964154
1 -0.208532 -2.594854 1.878150 -0.094485 -1.538865 0.560958 -12.793297
1 0.144449 -2.778128 2.084557 -0.673080 -1.459710 0.710341 -8.992528
1 -0.135990 -2.789808 2.183537 0.941944 -0.395228 -0.707438 -5.427824
1 -0.002442 -2.460806 2.465611 0.323449 -0.822786 0.333325 -9.294735
1 -0.005465 -2.542059 2.303993 -0.285137 0.750910 -0.734948 -11.387315
1 -0.106411 -2.580615 2.290012 2.024346 -0.778318 -0.417752 -8.926447
1 0.233802 -2.726253 2.434650 1.033539 1.159370 1.614584 -6.762754
1 0.091744 -2.454752 2.077199 0.373990 0.351931 0.917644 -11.855900
1 0.240170 -2.592522 2.040991 0.921255 0.853480 0.434992 -13.067194
1 0.221661 -2.836445 2.138978 0.218993 1.216591 -1.665798 -8.149752
1 0.155037 -2.492604 1.999767 0.205550 0.190840 -1.788181 -13.246684
1 0.055059 -2.472178 2.234573 0.140518 -0.237038 1.009064 -11.852865
1 0.291431 -2.438601 2.213353 -1.712053 1.676126 0.505353 -9.761248
1 -0.237161 -2.784185 1.886197 1.007530 0.246103 0.274240 -10.033073
1 -0.472334 -2.555762 1.961651 0.603874 0.821200 0.334132 -5.766526
1 -0.399179 -2.638592 1.894290 1.345997 0.299071 -0.354764 -7.302187
1 0.335997 -2.622582 2.086638 -0.740763 0.407874 -0.292366 -13.161736
1 0.080085 -2.393683 2.557940 0.037474 1.660809 -1.519396 -9.290588
1 0.326389 -2.654237 2.475415 0.897747 1.212522 0.291998 -9.882259
1 -0.166634 -2.697714 1.857039 -0.478099 -0.756480 0.516035 -11.522122
1 -0.267793 -2.586289 1.965649 -0.603676 0.536036 -1.405893 -10.969689
1 0.352435 -2.673959 1.884786 -0.357704 -0.833309 1.346390 -13.615579
1 0.200048 -2.942543 2.009971 0.974349 -0.112331 -0.461719 -6.709773
1 -0.403587 -2.509669 1.878468 0.254286 0.421282 -0.709872 -8.308323
2 0.245963 -2.759211 2.779569 0.736067 -0.105430 1.228647 0.000365
1 -0.281006 -2.387115 2.045112 0.845961 0.619690 1.123344 -13.722552
1 0.345806 -2.505902 2.113636 -0.609148 -1.178002 -0.732510 -10.029707
1 -0.386771 -2.717961 1.995797 -0.304561 1.079573 -0.982728 -4.928589
1 -0.370218 -2.427882 2.095830 -0.383723 -0.183835 1.195945 -12.603164
1 -0.252647 -2.430403 2.413563 -0.829017 -0.259442 -1.028144 -6.111898
1 -0.440066 -2.524145 2.059265 1.351269 -0.149308 0.548290 -7.908401
1 0.187987 -2.775946 1.887721 -1.803992 1.944919 0.321420 -10.310192
2 -0.092707 -2.637628 2.532416 0.480036 -0.323792 0.132263 0.034714
1 0.012879 -2.890547 2.049469 1.530425 2.302911 0.392562 -6.105873
1 0.214627 -2.524041 2.253783 -0.060626 -0.352064 1.019814 -11.607430
2 -0.033615 -2.624618 2.760722 1.120744 0.682515 -0.262600 0.000397
1 0.259465 -2.665435 1.956929 -1.902722 -0.452398 -0.120034 -11.183672
1 -0.296894 -2.517555 1.897474 -1.752810 -1.505007 -1.356425 -11.287890
1 0.196468 -2.492754 1.851600 -0.761880 0.008983 1.234501 -12.029936
1 -0.034254 -2.514940 2.077113 1.554020 -0.091837 0.720631 -11.968219
1 0.240227 -2.692270 1.860048 -0.312646 0.449467 0.474970 -12.089678
1 -0.354034 -2.770919 1.892761 0.377510 0.190582 -0.289950 -5.228490
1 -0.314914 -2.426925 2.559659 -0.381256 0.166811 1.318519 -2.126452
2 -0.599365 -2.720920 2.085634 0.336512 0.532360 -0.684423 0.153188
1 -0.094409 -2.472234 2.001605 1.161070 -0.274167 0.488823 -11.222857
1 -0.229961 -2.540595 2.490421 -0.726131 -0.079106 0.205738 -1.617391
1 0.020006 -2.800299 1.953076 0.141882 -0.350859 -0.434502 -11.363224
1 -0.207328 -2.384582 1.905645 1.579264 0.151460 -0.431775 -12.463243
1 0.132227 -2.692797 1.858999 0.929756 -0.400720 -0.151664 -10.777472
1 -0.008208 -2.472876 2.581541 -1.000241 0.446949 0.075976 -4.580026
2 -0.590972 -2.739959 2.539079 -0.868328 0.125937 0.206593 0.065524
1 0.099190 -2.519288 1.896933 -0.013729 -0.080799 -0.381469 -12.701361
2 -0.535599 -2.817434 3.014654 -0.506042 -0.502562 0.353101 0.001113
1 -0.363021 -2.479837 1.997034 0.541531 -0.207471 1.253055 -12.040853
1 0.199003 -2.520484 2.386669 0.021219 -0.074332 -0.456666 -8.732294
1 -0.549668 -2.430040 2.054186 -1.345515 0.603344 -0.127266 -3.447808
1 0.292508 -2.430717 2.550859 0.238563 -1.544729 0.355022 -10.734651
1 0.212601 -2.353693 2.738697 -0.286855 0.461126 1.395942 -4.300752
1 0.128153 -2.363501 2.059939 0.640166 -0.778323 0.159278 -11.072834
1 0.295901 -2.868981 1.829727 -0.488512 -0.256167 -0.513111 -11.857033
2 -0.283704 -2.643892 2.406251 0.347598 0.559387 0.434498 0.057865
2 0.001995 -2.900987 2.879349 -0.198418 -0.739457 1.258936 0.040842
1 0.120062 -2.778412 2.272967 0.580497 0.038738 0.097801 -8.084694
1 0.049586 -2.917200 1.930450 -0.811384 0.243257 -0.193713 -7.909679
1 0.137593 -2.868167 1.968485 -1.031910 -0.030364 -0.540299 -9.056789
1 0.038342 -3.058250 1.869201 0.303932 -0.574956 0.801800 -1.998667
1 -0.017213 -2.887274 2.189523 0.452121 -0.151796 -1.081283 -3.917713
1 -0.094849 -2.421479 1.898566 0.393255 -0.052087 -0.533895 -13.163464
1 -0.382217 -2.363974 1.984597 0.310371 0.090119 -0.336067 -9.931721
1 0.290883 -2.584923 1.902075 -1.543482 1.016748 -0.723079 -11.993604
1 0.123498 -2.378860 2.681821 -0.851161 0.022696 -1.369431 -5.226962
2 -0.693323 -3.019124 2.082359 -0.909466 -0.163625 0.177835 0.000024
1 0.230215 -2.992549 2.125430 1.115820 1.019782 -0.336142 -5.409710
1 0.304901 -2.508546 1.832372 -1.202352 -0.574575 -0.828623 -12.656786
1 0.318031 -2.862718 2.341406 -0.488060 0.135088 1.249947 -5.839725
1 0.342160 -2.549617 2.212738 0.423353 0.203009 0.634705 -11.493931
2 -0.431356 -2.849032 2.846433 -1.255843 -0.087238 0.499886 0.001203
2 -0.670625 -2.543081 2.498483 -0.197236 -0.308572 -0.769295 0.000893
1 0.149383 -2.687766 2.373040 -1.642128 -0.000608 -0.058975 -9.906995
1 0.237207 -2.985860 1.913474 -0.320096 -0.023434 -0.474343 -7.469865
1 0.236978 -2.860904 1.929385 -1.534824 0.305761 -0.274294 -11.229631
1 -0.440222 -2.466232 2.319095 -0.498936 -1.117568 0.163025 -3.168980
2 0.290743 -3.051373 2.778081 0.850650 0.108722 -0.798168 0.009501
1 0.035326 -2.720530 2.336718 -0.263769 0.539922 0.626830 -3.419914
1 0.151459 -2.476670 2.654267 0.733857 0.380032 -1.172868 -5.638949
1 0.263141 -2.481410 1.952700 -0.903505 -0.013796 -0.405099 -13.590214
2 -0.049425 -3.034519 2.847753 0.254802 0.710863 1.093490 0.162606
1 -0.017894 -2.859144 1.868701 0.548575 -1.868681 -0.384408 -7.946812
1 -0.152904 -2.854708 1.863758 1.152821 -1.736230 -1.296931 -10.005255
1 0.364450 -2.475660 2.415645 1.129323 0.049739 0.897465 -6.196483
2 -0.687473 -2.416648 2.162563 0.707787 0.850655 -0.798826 0.005228
1 0.298272 -2.754830 1.929197 0.029146 0.733741 -0.885587 -11.385910
1 0.230392 -2.551838 2.598300 -0.023631 0.230054 1.133609 -7.256498
1 0.270682 -2.978622 2.218551 -1.347290 -0.987252 -0.432932 -5.053195
1 0.214842 -2.396237 2.014299 -0.263543 -0.550950 -2.355850 -12.202986
1 -0.085427 -2.390483 2.091124 -1.263808 0.524097 -0.532009 -12.061475
1 -0.439975 -2.412538 2.181077 0.219442 0.421389 -0.086675 -8.163381
1 -0.307645 -2.412569 1.927351 -0.693054 -1.105287 -1.178617 -11.697948
1 -0.175382 -2.394093 2.005819 -0.395744 0.430098 0.597161 -12.281340
1 0.257497 -2.393497 2.130393 0.577311 -0.879364 0.300411 -10.681884
2 -0.748613 -2.682928 3.122091 -0.416728 -1.265284 0.080089 0.000195
2 -0.737255 -2.972230 2.464172 -1.464824 0.523058 -0.040364 0.000051
1 0.366332 -2.779751 1.824113 0.044436 -0.492633 -1.433644 -12.516394
1 -0.390472 -2.644220 2.928194 -1.028052 0.009412 -0.695902 -0.000822
1 -0.072361 -2.375158 2.525364 0.754027 -1.296484 -0.662283 -8.420903
1 0.108126 -2.478603 2.500508 0.921609 -0.922313 0.242401 -10.574756
1 -0.097777 -2.453265 2.409442 -0.392708 0.290737 0.632353 -8.692356
1 0.206085 -2.491615 2.949544 0.724248 -0.608259 -0.060229 -0.054178
2 -0.691128 -2.750332 1.996489 0.044212 -1.382225 1.189261 0.152798
2 -0.745075 -2.689737 2.838083 0.090444 -1.430506 0.052879 0.000026
1 0.189372 -2.793903 2.354764 -0.494876 0.102501 -0.695990 -8.144279
1 0.356400 -2.510470 2.507772 -0.971269 -0.372195 -1.427135 -10.676834
2 -0.723926 -2.322179 2.461650 0.382488 0.790058 1.288285 0.002332
1 0.318830 -2.937766 2.137418 0.277555 -0.333808 -0.352417 -9.252419
1 -0.236859 -2.371376 2.260745 -0.803660 0.889263 0.786719 -10.286210
1 0.353450 -2.426073 1.896600 -0.307261 -0.249741 1.004885 -11.760687
1 0.104324 -2.377475 2.177875 0.181580 0.890780 1.383606 -12.639980
1 -0.585671 -2.765010 2.400480 1.494770 -0.581513 -0.551609 0.000272
1 0.135628 -2.954969 1.868952 0.292828 -0.108679 1.351512 -7.800699
1 -0.516483 -2.583282 2.342836 1.274263 -1.748406 -0.562421 -0.695478
1 0.075161 -2.411570 2.407003 0.061207 -0.510102 -1.718228 -11.401608
1 -0.090164 -2.397547 2.306217 -1.109089 0.819988 1.041523 -10.910783
1 0.104466 -2.396706 2.307907 1.074523 0.346429 0.832492 -9.223829
1 -0.344891 -2.389399 2.237499 -0.986078 0.077170 0.029736 -10.198815
1 0.369826 -2.809389 2.014889 0.836533 -0.079751 -0.233657 -11.897040
1 0.334151 -2.548828 2.008206 0.532768 0.233942 -0.066199 -13.849359
2 0.349044 -3.046846 2.572486 0.689509 0.722598 0.945755 0.000502
1 -0.185470 -2.362996 2.354177 -0.353063 0.098353 -1.120050 -9.710896
1 -0.193000 -2.419661 2.183478 0.525836 -0.455380 0.567848 -11.260617
1 -0.000446 -2.352934 1.874651 -0.321884 -0.545961 -1.569247 -12.132290
1 0.044592 -2.372054 1.994259 0.145444 -1.112943 -1.079951 -12.181525
1 0.257336 -2.365579 2.622170 0.042256 0.580218 2.021573 -9.040363
1 -0.045192 -2.345341 2.401921 0.506168 -0.061438 0.268063 -12.256133
1 0.002464 -2.379404 2.246271 0.445244 0.042608 -0.805084 -11.839369
1 0.286037 -2.366394 1.936142 1.189405 -1.245083 0.146891 -11.879357
1 0.363906 -2.395153 2.362564 -0.062365 -0.571312 -0.568654 -10.321183
1 0.281414 -2.456039 2.676043 -1.488550 0.708180 -1.658127 -4.955403
1 -0.237940 -2.339877 2.629699 0.189655 -0.809090 -0.740115 -2.294114
1 0.314001 -2.354737 2.047828 0.230895 1.757658 -0.023210 -11.371064
1 0.032269 -2.341632 2.100385 -0.698309 -0.211654 0.674170 -12.833996
1 -0.292866 -2.363792 2.151468 0.540403 0.520417 0.590718 -12.052313
1 -0.058534 -2.367047 1.988951 1.027715 -0.825981 -0.874821 -11.638208
1 0.353002 -2.372304 2.470867 -1.240014 0.852440 -0.472047 -13.268654
1 0.135009 -2.333131 1.836626 0.818059 -1.231060 -0.497322 -12.060893
1 -0.375131 -2.366417 1.829176 0.427820 -1.471947 -0.381379 -9.680698
1 -0.459713 -2.352954 2.059292 1.811692 1.205776 -0.760527 -8.757874
1 -0.204526 -2.361708 2.479007 1.020529 -1.409755 -1.455211 -5.810341
1 -0.118490 -2.328794 1.842395 -0.128704 0.473055 0.678565 -9.792378
1 -0.134847 -2.337845 2.238886 1.247647 1.260232 -0.161667 -9.331723
1 0.245741 -2.872753 1.727630 0.576706 -0.773190 -0.406965 -10.765981
1 0.063829 -2.662551 1.770674 0.079113 0.655499 -1.692719 -12.708348
1 -0.060355 -2.658649 1.813112 -0.419141 -0.922081 -0.312700 -11.757886
1 0.247737 -2.770551 1.785024 0.102333 -1.657768 0.364216 -12.428659
1 0.029399 -2.782030 1.792413 -1.529198 -0.333062 0.417360 -12.623196
1 0.336696 -2.966060 1.842530 -0.598378 0.929358 -0.631829 -8.076048
1 0.130503 -2.595747 1.816884 0.344535 0.032055 -0.794774 -12.352448
1 -0.040780 -2.548212 1.765614 1.034695 -0.852206 -1.893240 -13.396065
1 0.064926 -2.523358 1.785427 -0.227983 0.146449 -1.046513 -11.929317
1 -0.139390 -2.592166 1.801875 0.593932 0.803804 -1.957848 -12.439371
1 -0.120957 -2.485909 1.746073 -1.627766 0.099005 -0.348495 -12.262868
1 0.263346 -2.601524 1.805895 -0.861135 -1.348588 -0.565156 -12.206518
1 0.274237 -2.401657 1.811056 -0.388403 0.953029 1.211274 -11.642298
1 0.165576 -2.429527 1.780096 -0.381241 -1.486083 0.276353 -11.239022
1 0.014541 -2.465856 1.720498 0.214318 1.092762 -1.148911 -10.508032
1 -0.181588 -2.934636 1.796384 1.094895 -0.053464 0.987421 -4.808426
1 -0.171045 -2.392311 1.776702 -0.045208 -0.755092 1.985894 -12.427447
1 -0.342854 -2.704153 1.766471 -0.387990 -0.445277 0.079118 -5.656198
1 -0.149750 -2.786159 1.755726 1.279629 -0.140989 0.125306 -11.269765
1 -0.338350 -2.590155 1.810905 1.099808 0.280280 -1.141391 -10.025093
1 0.324223 -2.688694 1.740501 0.078213 0.103825 0.947874 -11.058281
1 0.164777 -2.714720 1.764423 -1.005321 1.071471 0.761021 -11.617953
1 0.187391 -2.878332 1.812958 -0.849516 0.803902 1.075198 -10.727741
1 -0.254416 -2.659859 1.792804 -0.805811 0.662339 1.902633 -10.876771
1 0.263921 -2.501253 1.731625 0.479213 0.848897 0.319199 -10.926069
1 -0.053023 -2.758286 1.719670 -0.352965 0.440397 0.357359 -11.590266
1 -0.325120 -2.518047 1.719007 0.425986 0.081961 -1.022115 -10.288283
1 -0.254174 -2.440410 1.714834 0.177955 1.030588 -0.634904 -12.577346
1 -0.239963 -2.825590 1.787809 -1.352490 1.069153 -0.699757 -7.807579
1 0.056472 -2.894042 1.805343 -1.085642 -1.081496 0.571257 -9.586823
1 -0.253293 -2.536469 1.789013 1.218365 -1.344901 -0.975644 -11.447288
1 -0.308836 -2.439992 1.813622 -0.964282 -0.656571 0.098364 -10.839272
1 0.054357 -2.396873 1.779045 -0.655154 0.801561 1.060268 -10.961217
1 -0.050154 -2.408138 1.792943 -1.315130 -1.057847 0.439584 -12.636508
1 0.373922 -2.581396 1.814582 -0.227719 -0.636639 0.337576 -11.881392
1 -0.251332 -2.751814 1.715847 1.327528 0.410705 0.586176 -9.106734
1 -0.095383 -2.886261 1.759827 -0.658947 0.237282 -0.090250 -8.232133
2 -0.455192 -2.906179 1.805236 -0.026277 0.381898 0.734513 0.008740
1 0.358225 -2.433727 1.769253 0.425375 1.221475 -0.028628 -11.589893
1 0.255796 -2.987227 1.747411 -0.019093 0.027342 1.523381 -5.881597
1 0.064506 -3.023708 1.774095 -0.152291 2.016722 0.282431 -3.293707
1 -0.409812 -2.465782 1.746936 -0.418391 1.122607 1.029150 -8.560283
1 -0.161089 -2.675806 1.730587 0.162563 -0.108542 -1.336188 -11.836663
1 0.167084 -2.524617 1.740448 -1.157892 1.901081 -0.900248 -11.572801
1 0.135645 -2.820393 1.736163 0.794804 0.079978 0.739885 -12.172833
1 0.004992 -2.850452 1.704515 0.520406 -1.147372 -0.155397 -8.883012
1 0.156118 -2.931978 1.710816 0.505878 -0.640184 -0.421684 -7.618538
1 -0.426594 -2.577423 1.747969 0.019214 1.996409 0.128892 -5.754017
1 -0.017314 -2.633407 1.697872 -0.742806 -1.472414 -0.061082 -10.972368
1 -0.269865 -2.349100 1.791525 -0.793198 1.119446 -0.455849 -11.843653
1 0.207250 -2.341451 1.746227 0.241359 -0.229602 -0.200911 -11.091165
1 -0.003340 -2.334576 1.691429 0.928791 0.714074 -1.109501 -12.056464
1 -0.422896 -2.323507 2.275525 1.490399 -0.418725 1.176212 -7.536669
1 0.363176 -2.673737 2.342108 -1.971678 0.564775 0.199141 -10.780370
1 0.354369 -2.922902 1.744682 -1.697335 0.431878 -1.038272 -9.648612
1 0.369891 -2.861040 2.229285 0.893726 -0.536334 -0.208475 -10.328235
1 0.327569 -2.916179 1.944114 -0.938334 -0.062516 0.890346 -9.594224
1 0.345478 -2.971700 2.292654 -0.452762 -1.214902 0.505372 -4.613744
1 -0.334873 -2.846124 1.699523 0.810194 -0.152854 -0.048701 -3.590572
1 0.237735 -2.600672 1.697259 -0.323143 -1.208432 0.250977 -13.339096
1 0.312250 -2.353522 1.708979 -0.972927 -0.365052 1.236494 -12.313847
1 0.127810 -2.614826 1.697592 0.134308 0.273675 0.807195 -13.004496
1 -0.203833 -2.886919 1.700679 0.090680 0.416028 -0.703151 -7.824973
1 0.053782 -2.769613 1.686391 -0.561352 -0.806373 0.362220 -9.637321
1 0.345122 -2.579819 1.707727 -0.814006 0.268907 0.243926 -13.334041
1 -0.344363 -2.372329 1.719224 -0.392672 -1.632698 1.187914 -12.576601
1 0.312153 -2.801477 1.693358 -1.160164 -0.757043 1.128895 -11.508951
1 -0.136140 -2.574807 1.688442 1.577612 1.319371 0.862387 -12.519978
1 -0.188120 -2.352280 1.680998 -1.439005 -0.943036 0.049966 -13.010071
1 -0.088727 -2.394719 1.699631 -0.782666 -0.652598 -0.318513 -12.199478
1 0.242201 -2.721484 1.689120 0.616959 -0.910811 0.357299 -12.005969
1 0.105324 -2.408002 1.689693 -0.524830 -0.248218 0.488734 -12.144225
1 0.254453 -2.335730 2.502513 1.506684 -1.422617 -0.264708 -12.425837
1 -0.366021 -2.327728 2.475985 -1.136465 -0.321489 -0.076954 -3.124429
1 -0.042789 -2.321371 2.610864 -0.050337 -0.195782 0.488683 -5.844651
1 0.042886 -2.323348 2.319076 0.575803 -1.080477 0.270226 -7.423007
1 0.142886 -2.336438 2.380736 0.906154 -1.464824 -1.602733 -6.936930
1 0.297263 -1.843530 1.196749 1.124054 -0.784429 0.059442 -7.835328
1 0.137080 -2.248295 0.998162 -0.950485 0.861502 -0.251826 -1.761701
1 -0.054644 -2.121073 1.372627 0.828002 1.092941 0.127531 -10.888552
1 0.150780 -1.850751 1.307946 -0.201408 0.313469 -1.225852 -10.823568
1 -0.032234 -2.108632 1.567888 -1.210164 0.141767 -1.083284 -13.278033
1 0.026955 -1.968228 1.303684 -1.262260 -0.664089 -0.694379 -11.372680
1 -0.110103 -2.206677 1.338258 -0.557447 -0.309409 0.964876 -13.832403
1 -0.386973 -2.135439 1.362900 -1.289207 2.262208 -0.099497 -11.054867
1 -0.121695 -2.045144 1.209115 0.371431 0.367236 0.345773 -10.827744
1 0.058568 -2.172833 1.538007 -1.111989 0.379317 0.722638 -11.280820
1 -0.275920 -2.128076 1.334595 0.097280 0.827905 1.448215 -12.487397
1 0.247994 -2.133940 1.385296 0.960558 -0.571870 0.676382 -12.382681
1 -0.116663 -2.294224 1.523486 -0.395538 -0.098007 0.936777 -13.241412
1 0.043735 -2.104847 1.351740 -2.130902 -0.087002 0.506219 -12.167983
1 0.020887 -2.221512 1.621543 0.467195 -0.252135 -0.938159 -12.693914
1 0.222077 -2.204988 1.463731 -0.734427 -0.617024 -1.118971 -12.018147
1 -0.022726 -2.018175 1.398944 -1.011393 -0.140452 -2.284955 -13.185394
1 -0.091003 -2.197074 1.571057 0.001012 1.403000 1.615471 -12.483816
1 -0.286220 -2.309144 1.287627 0.822787 -0.110447 0.027837 -11.364222
1 -0.403839 -1.965827 1.429714 -0.509764 0.132329 0.544944 -9.021841
1 0.153920 -1.956977 1.321244 0.614761 1.562263 1.175984 -12.680941
1 -0.050237 -2.057917 1.299850 0.326457 -1.537722 -1.213182 -9.286206
1 0.015903 -2.267001 1.519220 0.591569 1.259198 -0.143659 -9.525806
1 0.135829 -2.145906 1.414417 0.085717 1.271719 -0.723084 -12.351897
1 0.140734 -2.067647 1.341874 -1.678324 -0.410815 0.177706 -11.948585
1 0.154116 -1.939327 1.434807 -0.171630 0.666677 -0.049337 -12.106023
1 0.226072 -2.172459 1.602982 -0.719486 0.100279 -0.712902 -11.479131
1 -0.131050 -1.952542 1.539326 -1.737529 -0.904567 0.094528 -7.600208
1 0.093335 -2.026263 1.425127 -0.763532 -1.153491 -0.291137 -11.348094
1 0.270043 -2.100230 1.506596 -0.264313 -0.817067 0.001423 -13.710621
1 -0.333926 -2.034747 1.399298 -1.260888 0.565506 -0.414961 -8.784479
1 -0.083430 -2.105083 1.477289 0.718209 -0.300138 0.336765 -11.807137
1 -0.368709 -2.221190 1.156602 -1.452697 -0.191963 1.602915 -5.325144
1 -0.162183 -2.134792 1.618351 1.268243 -1.370106 0.548480 -12.717967
1 -0.494794 -2.118132 1.512189 0.184168 -0.767620 0.364296 -6.102421
1 0.249805 -2.021861 1.312326 1.300081 1.285217 -2.193498 -10.747639
1 0.109107 -2.228086 1.468482 -1.361346 0.338600 -1.154850 -11.189282
1 -0.329130 -1.909827 1.607548 -0.022667 -1.667778 -0.980600 -9.254781
1 0.241537 -1.945873 1.140039 0.501372 -0.504267 0.226069 -7.088776
1 -0.037063 -1.898866 1.238991 0.185484 -1.633025 -0.043794 -6.909328
1 0.222367 -2.034821 1.404874 -0.397679 -0.652172 1.858168 -9.877447
1 0.049542 -2.001075 1.538085 -0.702203 -0.384520 0.577542 -12.924740
1 0.146409 -1.908747 1.192145 -0.508963 -0.069584 0.501181 -8.992761
1 -0.091339 -1.952052 1.319721 0.889990 0.615904 1.251053 -11.838536
1 -0.057196 -2.206694 1.452360 0.162429 0.256223 0.156560 -12.577937
1 -0.020601 -2.017891 1.181030 0.756200 -0.831455 0.951882 -7.820268
1 -0.195558 -2.113091 1.166476 -0.795477 -0.355134 -1.743476 -9.562119
1 0.197641 -2.092060 1.246063 -0.050060 0.745783 1.514891 -10.135300
1 -0.375996 -2.231203 1.459615 0.824988 -0.927916 1.410132 -12.209472
1 -0.468418 -2.075846 1.421298 -0.760868 0.515662 -0.807479 -7.660955
1 0.250249 -1.898783 1.361855 1.158437 0.878306 -1.058255 -10.562325
1 0.016502 -2.145830 1.205906 -1.057652 -0.526214 -2.176686 -10.347128
1 0.257114 -2.238619 1.375462 -0.411550 -0.026470 -0.154592 -10.314678
1 -0.138807 -2.220844 1.225840 0.131430 -1.287636 0.014261 -11.695266
1 0.193601 -2.204146 1.122225 -0.108580 -0.147387 -0.556787 -6.932274
1 0.028840 -2.092942 1.472428 0.647690 0.419902 -1.593616 -12.836475
1 -0.175266 -2.111304 1.307022 0.070351 1.053914 -0.323778 -11.671385
1 -0.262788 -2.179521 1.237539 -0.299810 -0.517893 -0.467426 -11.190655
1 -0.330567 -2.243229 1.566836 0.536576 0.275112 -0.129474 -12.468435
1 0.274829 -2.159286 1.190303 -0.642426 0.190044 0.869860 -10.166900
1 -0.080373 -2.136655 1.158043 -0.370949 -1.466194 0.584889 -7.409453
1 0.207680 -2.089335 1.124534 -0.072504 2.767020 1.011898 -6.468928
1 -0.266686 -2.217260 1.111024 1.058485 0.044468 -0.110514 -5.416362
1 -0.476105 -2.187088 1.441932 -2.044900 -0.526044 -0.523912 -7.395201
1 -0.668111 -2.069571 -1.617216 0.720193 -0.817917 0.348314 0.032171
1 -0.368313 -2.079367 1.591529 -0.377810 -0.759005 -0.318014 -10.757514
1 -0.307438 -1.967366 1.207961 1.676872 0.570825 -0.376756 -7.557248
1 -0.403980 -2.012389 1.176989 -0.734497 -0.402684 -0.827535 -5.664028
1 0.318200 -2.130582 1.293806 -0.779324 -1.012862 0.026481 -11.238682
2 0.241988 -1.986555 -0.550513 0.625426 -0.151584 -0.229100 0.000919
2 -0.634262 -1.852995 -1.728453 -0.817103 1.472396 0.897472 0.006066
1 0.171835 -1.826358 1.412245 -0.373516 -0.092678 -0.567090 -11.912811
1 0.170588 -2.037433 1.494508 -1.013407 -0.740534 -0.194365 -12.562209
1 0.049501 -2.208685 1.356896 -0.513311 0.113380 0.283046 -11.915496
1 -0.130299 -2.016105 0.009122 -0.014328 -0.066206 0.212561 0.000002
1 0.083250 -2.050814 1.246711 -0.225369 -0.904546 0.265579 -13.316701
1 0.216402 -2.204725 1.270746 0.434138 0.342300 -0.004229 -11.419628
1 0.111502 -2.075272 1.590435 -0.381073 -0.800762 0.485369 -12.797085
1 -0.217238 -2.018857 1.345296 -0.749553 -1.732759 0.024793 -12.184793
1 -0.221727 -2.224050 1.325456 0.173944 -0.894289 0.063165 -12.277522
2 -0.598010 -2.052375 -1.279389 0.082242 -1.302622 -1.686844 0.015129
2 -0.255505 -1.987259 0.739659 0.940760 -1.005690 1.567371 0.003488
1 -0.364887 -2.206039 1.269496 -0.862694 -0.854868 -0.373491 -9.841424
1 -0.390605 -2.105808 1.493529 0.688686 -0.013435 -2.386955 -10.213147
1 -0.017443 -2.207904 1.279453 0.179790 -0.828357 0.333899 -10.284270
1 -0.190501 -2.010470 1.136231 0.555079 0.488898 -0.536003 -6.181874
1 0.122953 -2.149304 1.281910 -0.170649 -0.237066 0.797046 -10.952576
1 -0.233798 -2.089635 -1.343824 -1.750962 -0.110779 0.465101 -0.713286
1 -0.175944 -2.123991 1.405191 0.584040 0.322746 0.760605 -11.028234
1 -0.260892 -2.105970 1.576038 0.624600 0.673621 -1.228215 -12.383575
1 0.160411 -2.139354 1.527252 -1.772450 0.785771 -1.025809 -12.536604
1 -0.414800 -2.166563 1.568618 0.816277 -0.337474 -0.467081 -9.599184
1 0.277850 -1.961441 1.457246 -0.560125 -0.039681 0.321595 -10.896820
1 -0.173415 -2.159912 1.515239 1.217333 1.230561 -1.141710 -12.185223
1 -0.490743 -1.898536 1.444959 1.150599 -0.511997 -0.451180 -4.118979
1 -0.328678 -2.090014 1.198401 0.098301 -0.278200 1.384154 -9.355679
1 -0.348094 -2.000280 1.520001 0.458061 0.091678 0.646512 -11.873020
1 -0.369927 -2.314501 -0.864114 -0.411581 -0.625915 1.386050 -0.013840
1 -0.138612 -1.989218 -0.475090 0.139910 0.374788 -0.497910 -0.001312
1 -0.468648 -2.108193 1.214270 -1.410146 -0.048258 -1.648425 -3.401020
1 -0.240221 -2.255018 1.645791 -1.063441 0.808273 1.664756 -11.371870
1 0.329480 -2.053479 1.388517 -0.517844 0.923298 -0.638722 -10.874570
1 -0.204701 -2.242282 1.442437 2.630415 0.711869 -0.305589 -12.981079
1 -0.330473 -2.045143 1.296998 0.865124 -0.099924 0.359262 -9.900698
1 0.093939 -2.241461 1.244735 0.671386 -0.701238 1.646406 -7.143220
1 0.116426 -1.899144 1.076771 0.681788 -1.388375 -0.213846 -3.288519
1 0.125415 -2.119665 1.171928 -0.243512 -0.785480 -0.730606 -9.143764
1 -0.164695 -2.261781 -1.373720 -0.378055 0.053005 0.499922 -0.234386
1 -0.383332 -1.843093 1.387817 -0.400083 0.546881 -0.865790 -7.291516
1 -0.215131 -2.249294 1.544814 0.843044 -0.733733 0.036203 -11.785926
2 -0.621517 -2.108344 -2.639348 0.003472 0.401686 0.951421 0.000990
1 0.333873 -2.183533 1.433310 0.216615 -0.052866 1.745187 -11.578300
2 -0.794224 -2.147640 -0.915296 -0.446787 0.242785 1.051667 0.000059
2 -0.286645 -2.145083 0.391848 0.718817 -0.034957 -0.406532 0.000004
1 -0.083023 -1.934919 1.429922 -0.474034 0.534864 -0.570007 -11.749507
2 -0.671415 -2.239660 0.529492 -1.092046 -0.654561 0.541184 0.001290
1 0.270051 -1.991219 1.555536 -0.609462 -0.373556 -0.803112 -11.691148
1 -0.251842 -2.065596 1.446013 0.240642 -0.063334 0.257741 -9.071197
1 -0.769357 -2.229070 -2.761173 -0.095211 -0.351395 0.178611 -0.004928
1 -0.057836 -2.011273 1.496587 -2.379462 0.686012 0.370476 -10.720585
1 -0.180027 -1.921022 1.401495 -0.673868 0.409268 -0.702534 -9.775925
1 -0.124837 -2.033744 1.391006 -0.961084 -1.127574 1.485609 -12.492931
2 -0.006265 -2.088093 -0.751165 -0.005498 0.471239 -1.228545 0.001422
1 -0.050044 -2.111872 0.853961 0.814966 -0.541229 -0.132150 -0.072090
2 -0.018185 -2.254162 -0.946371 1.344077 -0.092789 -0.187271 0.001601
1 -0.084720 -2.139404 1.256833 -0.086160 0.115957 -0.429850 -7.805491
1 0.182517 -1.998734 1.218528 -1.180557 -0.903683 -1.416569 -9.540030
1 0.262732 -2.247709 -1.862600 0.740944 0.066771 -0.941367 -0.001635
2 -0.741111 -1.967513 -2.728312 0.293628 0.626871 0.648951 0.001070
1 -0.433311 -2.059525 1.298674 -0.251032 -0.556481 0.749001 -6.707739
2 0.153343 -1.798158 -0.872389 0.191567 0.413902 -1.330168 0.002797
2 -0.677159 -2.029330 -1.765229 -1.337328 -1.176783 1.434494 0.026564
2 0.028685 -2.110420 -2.840289 1.618004 0.204080 0.511886 0.082428
2 -0.428746 -2.103566 -0.241078 0.750483 -0.247960 0.583197 0.122234
2 0.276829 -2.063368 0.191595 0.124823 0.377975 0.008229 0.008274
2 -0.879346 -2.111426 0.240810 -0.791968 0.787502 -0.516361 0.000657
2 -0.003373 -2.139111 -2.358443 -0.750844 -0.181121 0.763826 0.000676
2 -0.001883 -1.894298 1.091492 0.378372 0.544989 -0.649689 0.622096
2 0.045236 -2.084752 -2.975071 -0.716197 -0.527112 -0.836462 0.082446
2 -0.365502 -2.257011 -1.656193 1.133218 -0.168759 -0.793736 0.000387
1 -0.176167 -1.953460 1.242490 0.338583 -0.168367 -0.112641 -8.221394
1 -0.061929 -1.955729 -0.896085 -0.572606 -0.249639 -0.375611 0.000170
1 -0.294654 -1.928942 1.404183 -0.774615 1.407465 -0.097754 -11.305018
1 -0.230353 -2.043786 1.242790 -0.752631 -0.752702 -0.041607 -11.807199
1 -0.491629 -1.893484 1.343600 -0.592388 -0.923335 -0.224292 -3.255423
1 -0.467888 -2.022689 1.538584 -0.798255 -0.172485 1.421903 -8.143630
2 -0.729155 -2.242680 -0.521728 -0.996047 -0.898907 -0.286440 0.000173
1 0.050849 -1.949971 1.209190 0.312999 -1.692118 -0.899651 -7.302645
1 -0.025050 -1.989000 1.614654 0.185841 -0.301214 0.429797 -12.170630
1 -0.110566 -2.274413 1.642582 1.232095 0.987169 0.781194 -11.671688
1 0.333625 -2.180274 1.652408 -0.221655 -0.769023 0.335085 -12.052098
1 -0.018548 -1.918196 1.514619 1.689381 -2.495358 -0.500658 -11.644346
1 -0.564638 -2.185682 1.559326 1.449158 -0.949142 0.232409 -3.734810
1 0.206452 -1.884701 1.523256 -1.228671 0.641953 -0.912636 -11.784873
1 0.373351 -1.837852 1.398832 0.098562 -0.458384 -1.874506 -10.014987
1 0.214613 -2.065290 1.609749 -0.972248 0.731957 0.117417 -12.848909
1 -0.319015 -2.001606 1.642036 1.460474 -0.350561 -1.485769 -9.856054
1 -0.140575 -1.956424 1.639223 -0.421142 0.313644 -0.214841 -10.831305
1 -0.336013 -2.170931 1.647517 -0.497302 -0.195761 1.225709 -12.963952
1 -0.135520 -2.050958 1.566800 0.341515 0.026768 -0.392954 -11.870455
1 0.315209 -2.074113 1.622532 1.142285 -0.044929 0.077701 -11.630511
1 -0.235199 -1.995417 1.572568 -0.201428 -0.435366 -0.639099 -12.195704
1 -0.435703 -1.890986 1.647345 -1.768247 -0.076071 0.253723 -8.875490
1 0.233060 -1.920054 1.613462 -1.016721 0.203692 1.027765 -9.140654
1 -0.112070 -1.863987 1.570493 -0.005120 0.117603 0.383562 -9.145736
1 0.148058 -2.281084 1.557064 -1.115849 -0.053477 -1.658105 -12.649067
2 -0.429117 -1.870829 -3.070646 0.781141 1.137966 0.089023 0.005470
1 -0.037271 -1.865102 1.336137 0.607416 -0.659395 0.663271 -9.016356
1 -0.496286 -2.001929 1.645835 0.129290 0.748247 -0.090089 -7.091746
2 0.071861 -2.200454 -0.593839 -1.443459 -0.346952 -1.059120 0.000695
1 -0.276624 -2.077471 1.102200 2.352027 -0.826780 0.172200 -5.095351
1 -0.436323 -2.252682 1.344135 1.058591 0.816506 -0.158018 -7.412086
1 -0.097802 -2.234180 1.113954 -0.271551 1.120779 -0.715566 -5.725190
1 -0.277630 -2.168189 1.485082 -1.140537 -0.879137 -0.267791 -12.219821
2 -0.156351 -2.000997 -2.371542 0.564903 0.966285 0.227105 0.000806
1 0.045106 -2.200589 1.107733 -0.378637 -1.071465 0.115046 -5.567902
1 0.319847 -2.043469 1.117927 -0.459516 0.494216 -0.263467 -4.753003
1 0.089127 -2.022535 1.134538 -4.300624 0.332947 -0.658181 -7.682468
1 0.326678 -1.839536 1.069221 -0.065603 -0.104274 0.759093 -2.554777
1 0.095940 -1.858917 1.508825 0.475694 -0.302716 0.122246 -9.600235
1 0.058015 -1.806684 1.342542 -0.531339 0.646518 -0.419474 -7.847486
1 -0.229153 -1.900344 1.316846 1.879577 0.108300 -0.531262 -7.096469
1 -0.222752 -1.884649 1.612128 0.214141 1.510919 -1.759824 -12.289739
1 0.059570 -1.860282 1.259151 -1.209947 -0.156618 -0.315679 -7.198418
1 -0.113296 -1.833055 1.406512 2.287227 -0.481943 0.832446 -9.957206
1 -0.303850 -1.887055 1.514169 -0.114040 0.155137 -0.100020 -7.892501
1 -0.425845 -1.943112 1.258086 -0.583531 1.440794 -0.376916 -5.741283
1 -0.842983 -2.020768 1.027742 -0.621891 -0.300613 -0.520953 -0.939187
1 0.327192 -2.193575 1.547646 -0.347802 -0.822025 0.286894 -11.784977
1 0.348490 -2.220806 1.262371 -0.145878 -0.301279 0.046777 -9.554690
1 0.347431 -1.908665 1.567749 0.674204 -1.015682 -0.347829 -12.642997
1 -0.030086 -2.274346 1.360696 0.569429 0.046342 0.727626 -10.585526
2 -0.822107 -1.877185 -0.793841 -0.068348 0.188860 0.083858 0.000042
2 -0.027206 -2.163835 -1.600901 -0.139251 0.084047 -1.166395 0.000019
1 -0.242713 -2.299126 1.183331 -1.147284 -1.130984 -0.121214 -8.337314
2 -0.618592 -2.022844 1.201232 -0.078619 -0.725665 -1.494532 0.007120
1 -0.586447 -1.898047 0.584748 -1.207629 -0.267186 -0.205342 -0.034713
1 0.248269 -1.917736 1.265120 -0.246771 -0.778164 0.528502 -10.099345
2 -0.738475 -1.920375 -1.595230 0.706717 -0.202776 -0.181366 0.033318
1 -0.396795 -2.291708 1.628798 -0.475813 -0.669603 1.229692 -10.938414
2 -0.335470 -2.197722 -2.831348 -0.782719 -0.137755 0.564009 0.010146
2 -0.295298 -1.994286 -2.562017 0.147132 1.198479 -0.305892 0.000146
1 -0.471250 -2.259688 1.523646 0.512861 -1.466926 0.572427 -8.177884
2 -0.481338 -1.872386 -0.734813 -0.937412 -0.274297 -0.292173 0.000812
2 -0.638158 -2.005102 -2.275602 1.164000 -0.502089 0.791952 0.003219
1 -0.390285 -2.310348 1.246837 -0.157754 0.645010 0.796524 -6.470489
2 -0.027356 -2.096786 -1.210324 -0.635054 0.951736 0.404548 0.000119
1 0.002548 -2.296877 1.174774 0.557120 -1.201491 0.354308 -10.096246
2 -0.191751 -1.899090 0.596244 1.614228 0.442338 -0.509426 0.003459
2 -0.529627 -1.913358 -1.315974 0.283290 0.127120 -1.661785 0.015121
2 -0.718044 -2.066477 0.825605 0.608364 -1.369101 0.755643 0.000157
2 -0.563884 -1.901707 -1.008205 1.506291 -0.627956 -0.265710 0.000026
2 -0.876702 -1.898668 -1.661748 -0.427122 -0.431266 0.770364 0.021051
1 -0.212013 -1.854552 1.510806 -0.961853 0.801926 -1.627952 -8.657719
1 -0.428161 -1.918228 1.538372 -0.386920 -0.216352 1.764154 -8.598118
1 0.025588 -1.902174 1.411262 -1.100867 -2.477803 -0.360900 -11.140121
1 -0.263726 -1.817329 1.422869 -0.277457 -0.006203 0.071041 -10.390575
2 -0.157704 -2.257865 -2.022844 0.380484 0.250225 0.220900 0.000050
2 -0.662341 -2.288036 -1.509175 0.880523 0.083506 0.195822 0.001717
2 -0.863594 -2.162863 -1.166850 0.076594 0.786138 0.140093 0.000656
2 0.211503 -2.042096 -2.164967 1.465181 1.475662 0.716136 0.000894
1 -0.313480 -2.223822 1.363944 1.693635 -0.505054 -0.413293 -11.464648
1 0.322350 -2.031972 1.225377 -0.590370 -0.775336 -0.427057 -9.225842
2 0.327500 -1.895371 -2.240256 -0.370473 0.802321 0.533816 0.000890
1 -0.778854 -1.996536 -2.952891 -0.211504 -1.336504 -0.629705 -0.012860
2 0.195313 -2.020668 0.859116 -0.900570 -1.519007 0.961852 0.000219
2 -0.476141 -1.928695 -2.302399 0.563672 -0.810108 -0.921131 0.003283
2 0.206176 -1.887015 -2.893565 0.009806 -0.624927 0.161873 0.001024
1 0.318205 -1.857871 1.474858 -0.586741 -0.116573 0.719804 -10.479290
2 0.286989 -1.863036 -0.734490 -0.645458 -0.371628 -0.793068 0.001133
1 -0.736708 -1.947448 0.258032 1.065952 0.304657 -0.765644 -0.009027
2 -0.704485 -1.891379 -1.926081 -0.129060 -0.848327 -1.050684 0.000938
2 0.210307 -2.183942 -0.126615 -1.240038 -1.057919 -1.050973 0.000214
2 0.277314 -2.172726 0.318316 -0.677148 -1.368758 0.211607 0.008270
1 0.145381 -1.964774 1.584046 0.812200 -0.717153 0.080790 -12.821568
2 -0.679078 -2.251905 1.610763 -0.795170 -1.141547 0.065494 0.068128
1 -0.094465 -2.046266 1.659207 0.465488 -0.267636 0.722464 -10.474253
1 -0.075415 -2.152056 1.673820 0.070963 0.656757 1.811376 -12.535941
1 0.297218 -1.987967 1.670066 0.656941 1.091973 1.805521 -6.120004
1 0.118500 -2.165882 1.641978 2.023552 0.403678 0.472617 -13.672237
1 0.294483 -1.794481 1.575531 -1.164162 2.046328 -0.099591 -12.961874
1 0.056690 -1.904786 1.584670 0.833624 -1.594069 -1.058638 -8.918827
1 0.171332 -1.825285 1.603166 0.150607 1.215228 -1.611069 -10.248739
2 -0.623582 -1.990234 1.495101 0.697236 0.465777 -1.286419 0.024721
2 -0.842938 -2.132731 0.458695 -0.576635 1.291300 1.045892 0.000731
2 0.292809 -2.173141 -0.477464 0.476814 0.978388 0.298787 0.000725
1 -0.346510 -2.304168 1.031893 0.151869 -0.442232 0.190363 -1.276389
2 -0.449843 -2.211816 -0.316719 -0.037002 0.596532 0.056911 0.123143
2 0.301055 -1.849421 -2.702068 -0.445940 -0.562851 -0.483765 0.000488
2 -0.837120 -1.868448 -0.082874 -0.662893 -0.794737 -0.829616 0.000941
2 -0.479762 -2.099819 -2.975343 -0.424833 -0.182132 1.333223 0.000308
1 0.147202 -2.274713 1.333320 0.365416 0.886190 0.869600 -12.323522
1 0.346180 -2.284109 1.603378 0.720126 1.046816 -0.623571 -10.771041
2 0.351619 -1.822422 -1.529630 -0.460350 -0.317944 0.463656 0.001084
1 0.380251 -2.097552 1.458330 0.712050 -0.804559 0.307510 -8.387505
1 0.341476 -1.884763 1.302636 0.173344 0.760087 -0.024822 -11.405446
2 0.368629 -1.855136 -0.046455 0.549786 -0.916942 0.860278 0.000344
2 -0.203325 -1.899826 -2.070449 0.057007 -1.584898 1.332287 0.000006
1 -0.328695 -1.886396 1.308117 0.238219 -2.185741 1.160769 -6.819744
1 -0.313417 -2.191558 -1.319881 -0.616788 1.825650 0.579024 -0.781388
2 -0.903692 -1.957202 -1.214576 0.113219 -0.989603 0.745738 0.000428
1 -0.188589 -1.805150 1.336776 0.846439 -0.340141 0.037287 -6.687809
1 -0.001811 -1.803910 1.608404 0.911894 -0.817080 -0.565302 -9.807263
1 0.270600 -2.279354 1.209885 -0.369026 0.371461 -0.256792 -9.509933
1 0.370761 -1.984884 1.492941 -0.010117 1.697059 0.668715 -11.345236
1 0.378797 -1.931270 1.192269 -1.069214 -0.058011 1.201283 -6.303004
2 -0.832215 -2.292228 0.877737 0.445399 0.572174 -0.087994 0.001005
1 -0.068702 -2.300343 1.267138 -0.664841 -0.210845 0.981880 -13.265352
1 0.068200 -2.318305 1.409044 0.553192 -1.120914 1.196704 -12.713546
2 0.027438 -2.317300 -0.194504 1.231742 -0.348660 -1.962983 0.000727
1 -0.133625 -2.302864 1.382249 -0.171018 -0.231792 -0.063667 -13.759367
1 0.247783 -2.299641 1.522945 -0.264677 -0.017690 0.875345 -10.666184
1 -0.180955 -2.317484 1.287850 -0.185850 0.299362 1.103667 -11.709146
2 -0.522945 -2.294442 -2.466671 -0.267942 0.404128 -0.495431 0.002162
1 -0.127446 -2.316257 1.175412 -0.427468 0.974680 -1.431387 -8.556364
1 0.249073 -2.309346 1.091929 1.110131 0.788664 0.859387 -5.165920
2 -0.534779 -2.309826 -1.782267 1.454573 0.470711 1.037386 0.000389
1 -0.301691 -2.304985 1.484074 -0.199581 -0.638839 -0.641802 -13.126883
2 -0.764627 -2.311104 -2.387347 -0.565572 0.854376 0.144424 0.013730
1 0.036579 -2.300627 1.290182 -0.711595 0.503868 -0.403827 -8.283200
1 -0.725266 -1.764185 0.474405 -0.565468 -1.230235 -0.841590 -0.039564
2 -0.558377 -1.764817 -2.106390 0.116284 0.283565 -0.622788 0.000073
1 -0.791275 -1.780074 -0.536058 0.653880 -0.919101 -0.497006 -0.003245
1 0.375027 -1.829211 0.828514 -0.604957 -1.899103 0.261475 -0.034731
1 -0.327138 -1.778752 1.314173 0.702918 -0.041057 1.077491 -4.214066
2 -0.055002 -1.763706 1.248043 -0.686901 -1.171441 -0.007647 0.359884
1 -0.103502 -1.770455 1.620216 -0.256968 0.719944 -0.933899 -10.968599
1 0.127786 -1.793226 1.221357 -1.364914 -0.559986 0.481470 -6.703813
1 0.275498 -1.791861 1.283269 -0.529400 -0.456828 -0.325667 -9.737481
1 0.011423 -1.812800 1.463746 0.732589 -0.995486 -0.771887 -10.365340
1 -0.216902 -1.769138 1.618237 0.163252 -0.866426 -0.038547 -11.986264
2 -0.543640 -1.761067 1.202698 1.783491 0.519010 -0.310923 0.002950
1 0.151707 -1.787792 1.092404 -0.893813 0.221906 -0.935085 -3.463244
1 -0.773373 -1.774854 1.167397 -0.298869 -1.258697 0.557816 0.768709
1 -0.320359 -1.794126 1.601468 -0.064929 0.095308 0.546804 -9.940185
1 -0.170790 -1.770081 1.464482 -0.335348 -0.042357 0.524888 -9.672805
1 0.223638 -1.773590 1.498243 1.012156 1.521032 -0.472237 -11.273915
1 -0.339633 -1.785372 1.497997 0.072886 -1.239857 0.578117 -6.745000
1 0.271495 -1.778265 1.410386 -0.165377 -2.965352 0.921665 -10.619740
2 -0.991489 -2.201437 -0.586331 -0.781939 1.326639 -0.364863 0.000037
2 -0.955593 -2.066646 -2.749929 -0.011511 -0.028922 0.289493 0.000267
1 -0.947150 -2.009289 1.049654 -0.346493 -0.381345 -1.140162 -1.897675
1 -0.359747 -2.318151 1.395441 0.384168 0.891069 0.651976 -11.825665
1 0.166136 -2.308372 1.442279 0.300505 1.615696 -0.655175 -11.823393
1 -0.451630 -2.313466 1.744846 -1.113870 -1.176413 1.081241 -8.760812
1 -0.117735 -2.297585 1.746576 -0.197920 0.460613 0.484562 -11.954998
1 0.306091 -2.304869 1.823427 0.148112 -1.195298 -0.501534 -10.541711
1 -0.128265 -2.076108 1.836541 1.187253 0.159113 -0.433463 -12.830979
1 -0.632600 -1.979976 1.833428 -0.644026 1.389628 -0.241364 -3.403868
1 -0.548224 -2.198845 1.814274 1.932062 -1.516764 -0.547357 -5.193307
1 0.156501 -1.842954 1.798426 0.552764 -0.920591 0.429397 -12.231760
1 0.013779 -1.966304 1.823757 0.575840 -0.994645 -0.130825 -11.773190
1 -0.123374 -2.192545 1.799767 1.053011 -0.245945 2.017074 -12.113042
1 -0.219395 -1.912967 1.834329 -0.335582 0.189653 0.594331 -8.790708
1 -0.372430 -2.027622 1.793689 0.317263 1.970417 0.979009 -12.171962
1 0.289811 -1.871196 1.812194 -0.097335 -0.482518 -1.511613 -13.352659
1 0.202586 -2.153547 1.806400 -1.444638 -1.072076 -0.086462 -13.956264
1 0.273713 -2.231768 1.743804 0.178117 -0.240618 -1.001507 -12.515465
1 0.305572 -2.109979 1.757824 -0.347338 0.349542 -0.207355 -11.108459
1 -0.463670 -1.857801 1.762486 1.406110 0.137378 0.542780 -8.768267
1 -0.021767 -2.023078 1.739974 0.601566 0.677112 -0.789623 -12.871211
1 0.060190 -1.878561 1.776724 0.080506 0.476639 0.376443 -11.553823
1 0.123520 -1.972749 1.773587 -0.078034 0.478357 -1.876967 -13.139151
1 0.109362 -2.162457 1.764376 -1.152364 -0.554699 0.564105 -12.606569
1 -0.105689 -1.869083 1.797445 -0.097927 -0.856465 0.484216 -11.622981
1 -0.326978 -1.916759 1.810375 1.647572 -0.000123 -0.261459 -11.143405
1 0.070520 -2.255945 1.815786 -1.095279 -0.141798 -0.006539 -11.521680
1 0.227233 -1.952021 1.768760 -0.097892 -1.447173 -1.007061 -11.328636
1 -0.444547 -2.235885 1.826021 1.133413 -0.390998 0.411551 -11.737693
1 0.227406 -2.050560 1.772312 -0.026360 0.309199 0.114573 -11.003670
1 -0.210425 -2.144219 1.804894 -0.061185 -0.232669 1.203458 -12.155975
1 0.071396 -2.067773 1.782908 0.310678 1.274612 1.210805 -12.696229
1 -0.244103 -1.821378 1.798762 0.563796 1.730657 0.417956 -8.739176
1 -0.561349 -2.084444 1.737385 -1.001434 1.090605 0.605908 -4.814601
1 -0.309780 -2.170977 1.779275 -0.041986 0.056056 -0.030314 -13.582300
1 -0.215196 -2.247693 1.773303 0.905246 -0.275721 1.430205 -12.335181
1 0.168167 -2.253725 1.773197 0.656839 1.693227 -0.232287 -12.049585
1 -0.335173 -2.266824 1.821087 -0.088566 0.519704 0.775613 -11.098712
1 -0.272804 -2.049326 1.784655 0.927914 -0.643118 1.854631 -11.521230
1 -0.128135 -1.984212 1.736509 0.129068 0.662777 -1.318041 -9.657664
1 -0.415452 -2.133942 1.788795 1.080970 -0.416385 0.009649 -11.326397
1 0.359807 -2.014861 1.731462 0.176923 0.430844 -0.948475 -6.786473
1 -0.023458 -2.121055 1.764485 0.567857 0.202730 0.034722 -12.277971
1 -0.530432 -1.951149 1.729530 0.330474 -0.832642 -0.702416 -6.741097
1 -0.388769 -2.210802 1.729779 -0.494148 -0.352245 0.134020 -10.135125
1 -0.481765 -2.033404 1.773324 -0.431972 0.406375 0.790802 -9.629885
1 -0.276711 -1.963879 1.731010 0.426118 -1.601509 -0.188270 -10.776073
1 0.219617 -2.144678 1.699124 0.418142 0.009212 0.495079 -12.652807
1 -0.138609 -2.094944 1.733065 -0.427709 -0.477684 1.193611 -12.590860
1 -0.351585 -1.881055 1.719278 -0.963487 -0.896032 0.002773 -11.591834
1 -0.056468 -1.920768 1.720741 -1.479397 0.062047 -1.216445 -9.160066
1 0.226200 -1.822877 1.716361 0.611528 0.856349 0.522026 -10.510941
1 -0.006883 -2.227210 1.752497 0.439066 1.223700 1.471853 -10.610021
1 0.083286 -2.244200 1.708416 0.390540 -1.522787 -0.907723 -11.308740
1 -0.035154 -1.791626 1.724179 1.187216 0.702890 -1.791778 -12.302782
1 0.356958 -1.800358 1.763911 0.227554 0.918205 0.874937 -9.332672
1 0.381911 -1.908606 1.782852 -0.672914 0.465819 0.812696 -13.584578
1 -0.442663 -2.122733 1.679270 0.513661 0.882708 0.763267 -10.821337
1 0.016863 -2.106854 1.663291 0.594172 0.662097 -2.332909 -12.999837
1 -0.488167 -2.228534 1.685382 1.258455 -0.617509 0.330740 -7.445447
1 -0.310731 -2.272703 1.717673 -0.446928 -1.976585 0.689081 -11.366125
1 -0.241072 -2.131627 1.704296 0.028672 -0.884792 0.996746 -13.733101
1 0.180694 -2.247843 1.663342 -0.462155 -0.406156 0.067851 -12.514853
1 -0.201048 -2.031775 1.669950 0.865316 -1.290070 0.301419 -12.921807
1 0.315140 -1.855382 1.693489 -0.205029 -0.598350 1.449489 -9.428756
1 0.188007 -1.989285 1.674210 -0.498704 -1.204253 -1.206869 -12.247194
1 0.139745 -2.079482 1.707795 -0.632630 0.456295 0.179318 -12.821553
1 -0.254566 -1.832002 1.694636 -0.156578 -0.688074 -0.814293 -11.053460
1 -0.346025 -2.080943 1.705861 1.268395 -0.045781 0.020169 -13.289358
1 -0.402100 -1.984686 1.705958 -0.633996 -0.456907 1.419203 -11.505846
1 -0.144024 -1.849195 1.682955 0.145690 -2.130630 0.055029 -12.323133
1 -0.164343 -2.206999 1.698799 -0.210249 0.703324 -2.243192 -11.252178
1 0.077765 -1.993038 1.667711 0.905645 -0.142778 -1.265864 -12.018610
1 0.118696 -1.907664 1.694067 1.009328 -0.174618 1.690488 -9.642519
1 -0.383055 -1.771170 1.700990 0.781608 -0.239099 -0.471723 -9.663616
1 -0.152112 -1.768797 1.835840 0.999211 0.794323 -0.513079 -12.328549
1 0.256473 -1.762546 1.806142 -1.049970 -0.654894 -0.214146 -14.322553
1 -0.339657 -1.804227 1.797578 0.172884 0.476420 1.449920 -8.583086
1 0.068776 -1.787396 1.683336 0.274876 0.737770 0.532659 -10.986216
1 0.051680 -1.770068 1.806116 0.954758 1.311378 0.087049 -13.018344
1 -0.491415 -1.768140 1.695345 1.353022 -0.618138 -0.518706 -3.671409
1 0.180950 -2.043774 2.340300 -2.647733 -0.790455 0.178986 -13.067183
1 0.190164 -2.115727 2.156112 0.274966 0.502836 1.296684 -10.324780
1 -0.254478 -2.254683 2.075622 -1.042373 -1.248866 1.235821 -12.710317
1 -0.062030 -2.044532 2.296569 0.658867 -0.037438 1.946892 -11.854964
1 -0.210262 -2.034115 2.151668 1.754448 1.321000 -1.089666 -11.406057
1 -0.437369 -2.229346 2.232297 -1.478541 -0.748592 1.258090 -9.429137
1 0.125331 -2.101087 1.882245 -0.471228 0.864889 0.152927 -11.558838
1 0.028609 -1.974663 2.481671 -0.276481 1.524744 -0.064119 -6.843338
1 -0.007616 -2.075371 2.485274 -0.167275 0.031360 -0.380043 -7.758182
1 0.288996 -2.006435 2.082589 -0.076366 -0.369597 -0.091137 -13.247745
1 -0.302348 -1.869583 2.022387 0.026113 0.417661 -0.397769 -11.610644
1 -0.132230 -2.045862 2.483484 0.638513 1.615824 0.613389 -8.055280
1 0.307661 -2.152990 2.648725 0.904126 0.149383 1.186852 -8.232907
1 0.321615 -1.964697 2.182675 -0.355000 0.172755 0.036494 -13.479565
1 -0.221180 -2.048499 2.439818 0.379621 -0.643742 -0.907274 -7.250299
1 0.171166 -2.142867 2.430423 -0.002814 -0.337768 0.170174 -10.288081
1 0.087989 -1.989564 2.272547 1.138312 -0.211484 -0.105019 -10.679388
1 -0.067254 -2.175406 2.217756 1.530838 0.360139 -0.778648 -10.561658
1 -0.016829 -1.864127 2.463855 0.343904 -0.908948 -0.324070 -8.066353
1 0.010258 -1.952296 2.146507 0.161411 0.786930 -0.208444 -11.845661
1 0.233760 -2.123008 2.037747 0.259053 -0.211279 0.566257 -13.348821
1 -0.281424 -2.237584 2.454147 -1.000017 0.344630 -0.550011 -6.828823
1 -0.116012 -2.069602 2.597380 -0.401249 -0.293972 1.599697 -3.685534
1 0.323170 -1.924065 2.380156 -1.088803 0.888049 0.412997 -8.921160
1 -0.128165 -2.119522 2.091190 -1.225265 -0.784704 -0.507723 -10.996151
1 0.093413 -2.110678 2.357031 -0.098414 -0.042790 0.275140 -11.999763
1 -0.258937 -2.127203 2.189040 0.840529 1.343140 -0.459523 -12.177026
1 -0.077111 -2.067843 2.171658 -1.161932 0.103939 0.094596 -10.888513
1 -0.153613 -2.011736 2.253683 0.942522 0.292016 0.681517 -9.216272
1 -0.075657 -1.977897 2.554282 0.345578 -0.991169 -0.430004 -6.508985
1 -0.071265 -1.886239 2.284718 0.525881 0.300724 -0.533901 -12.075034
1 0.192069 -2.157943 2.323545 0.367333 0.548830 -0.876695 -13.139261
1 -0.567368 -2.011440 2.021595 0.206991 -1.049934 -1.140063 -5.784141
1 0.048834 -2.062213 2.191709 0.211763 -0.512489 -0.310360 -10.841344
1 0.169208 -2.219401 2.216864 0.133951 0.266141 -0.409413 -10.908105
1 -0.072414 -2.177409 2.319144 0.657991 0.625260 -0.373624 -11.076218
1 -0.260078 -2.145753 2.408586 0.366515 1.545781 0.185462 -9.013690
1 -0.332452 -2.176667 2.050472 1.833421 0.683467 0.349559 -12.208617
1 -0.165170 -2.213379 2.533761 -0.791334 -0.251158 0.755876 -6.635159
1 0.014494 -2.049735 2.382235 0.158350 0.151351 0.837862 -12.482583
1 -0.158063 -2.213194 2.141255 1.202309 0.474617 -1.133745 -11.874009
1 -0.452628 -1.985362 2.010708 1.316160 -0.267557 0.531745 -9.697386
1 0.114425 -2.271544 2.144644 0.136301 0.567019 -0.582363 -13.206622
1 -0.125272 -1.874261 2.416221 -0.550134 0.966802 -1.068339 -8.722309
1 -0.377377 -2.135215 2.159253 -1.031499 -0.034029 0.848272 -8.026918
1 -0.349048 -1.947332 2.311414 -0.351668 0.421344 0.408557 -8.360388
1 0.161377 -1.965405 2.558613 -0.175964 1.107864 0.509890 -5.322280
1 -0.387486 -1.945692 2.200354 -0.140567 0.092949 -1.162634 -8.472475
1 -0.300504 -1.896518 2.395531 0.941345 -0.816670 0.245355 -8.262524
1 0.264182 -2.112885 2.415421 -0.084604 0.386150 -0.083206 -9.839499
1 -0.078454 -2.098137 2.407974 -0.764496 0.575392 -0.084691 -11.888931
1 -0.150489 -2.097254 2.328300 0.226832 -0.906249 0.800773 -11.271383
1 -0.191559 -2.195912 2.349772 0.691250 -0.133677 -0.102746 -10.363758
1 0.071430 -2.173392 1.977413 -0.276487 1.972540 -1.122390 -12.377591
1 -0.530761 -1.918705 2.017187 -0.925231 1.919920 -0.171090 -6.256362
1 0.225882 -2.201054 2.123217 1.618217 0.645972 -1.407493 -12.187613
1 -0.354912 -1.971783 1.988405 1.714155 0.236728 -1.972556 -10.833693
1 -0.107012 -1.985245 1.954470 -0.390886 0.019018 -0.055795 -11.973565
1 0.326502 -2.031314 2.394888 2.108625 0.136015 -1.285560 -10.694084
1 0.289690 -2.120040 2.137397 -0.409837 -0.109708 0.438737 -12.520453
1 -0.325294 -2.006637 2.428360 -1.180051 -0.244846 0.104687 -5.315721
1 -0.346673 -2.087827 2.330864 -0.634372 -0.259531 -0.572645 -9.316897
1 -0.011259 -1.962106 2.333201 -3.009688 -0.185070 -0.020138 -11.015764
1 -0.341934 -2.176345 2.262064 0.857278 -1.251830 0.324570 -12.658862
1 0.246180 -2.162447 2.229148 0.271433 -0.912811 -0.164995 -8.685517
1 -0.129026 -2.081515 1.994801 0.359093 1.013873 0.041638 -10.892075
1 0.281718 -1.953549 2.276559 0.370108 0.607778 -1.249389 -12.085575
1 -0.265521 -1.990815 2.231434 1.322764 -0.509620 -0.484241 -11.428955
1 -0.323101 -1.967207 2.092490 1.110873 -1.587954 -0.296945 -10.869251
1 -0.464486 -2.033773 2.338074 0.780816 -0.881913 0.106844 -5.398196
1 0.331445 -2.151578 2.495408 1.203647 -0.700389 1.465640 -9.716371
1 -0.059338 -1.969834 2.220310 -0.141152 -0.631122 -0.111819 -12.313482
1 0.315340 -2.183786 2.060549 1.092312 0.240039 0.935824 -12.407933
1 0.115913 -2.078669 1.991924 -0.311949 0.308673 -0.839530 -12.706215
1 -0.567933 -1.796859 1.871473 -0.274414 0.583750 -0.861526 -3.729106
1 -0.614882 -1.907520 1.919906 -1.026227 0.695731 -0.083834 -6.438444
1 0.207600 -1.947368 2.372355 0.902909 -0.093232 -0.762294 -11.545223
1 -0.344694 -2.073166 1.987474 0.487153 0.816677 0.118172 -11.905177
1 -0.318393 -2.068571 2.119444 0.058505 0.277391 0.128937 -9.724010
1 0.220816 -1.942525 2.039016 -1.193712 0.168789 0.855131 -14.532606
1 -0.166837 -2.204762 2.030244 1.348144 -0.160620 -1.165908 -12.607506
1 -0.259287 -2.110263 2.291859 -0.027477 -1.505884 -0.008498 -9.271423
1 -0.050002 -1.873016 2.172692 0.102409 0.162666 0.096547 -13.196515
1 -0.232845 -2.126700 2.081762 0.160506 0.760327 0.205752 -12.736606
1 -0.002070 -2.083853 1.958779 -0.291201 -1.096447 -0.715971 -11.749907
1 0.227485 -2.021683 2.179972 0.598662 -0.560981 -0.874221 -13.061528
1 -0.248561 -1.981618 2.345712 0.779749 0.555936 0.838043 -11.999954
1 -0.064247 -2.160819 2.495873 -0.385519 -0.764149 0.080367 -8.557990
1 -0.346902 -2.051858 2.217348 -1.990738 0.558975 -1.423121 -10.692170
1 -0.207107 -1.961369 2.071105 -0.021270 0.075320 1.291790 -11.382947
1 -0.439167 -2.131852 2.295541 0.025246 -0.492253 -0.256071 -8.395823
1 0.223210 -2.099149 2.591982 -0.489711 -0.919392 -1.447951 -7.257792
1 -0.457489 -2.039401 2.218332 -1.572630 1.000406 1.176895 -7.971115
1 0.092626 -2.261273 2.040833 0.071716 0.559318 -0.167373 -12.431331
1 0.280308 -2.066389 2.283112 -0.821982 -0.165302 -0.129823 -12.600968
1 0.218831 -2.036386 1.984366 -0.344678 0.581931 -0.284176 -12.810351
1 0.013379 -2.098344 2.105909 -0.608894 0.474359 -0.478377 -10.166266
1 -0.518900 -1.992146 2.128069 0.990316 1.726594 -0.813908 -5.539880
1 0.093229 -2.047525 2.451479 0.483879 -1.039616 1.109846 -10.952065
1 0.348609 -2.085394 2.037122 0.426942 1.029031 0.974437 -12.991170
1 0.339160 -2.043279 2.597362 -0.778347 -0.737166 -0.089101 -6.077610
1 0.126351 -1.997141 2.166367 -0.135508 -0.040090 -0.556522 -12.254766
1 -0.240889 -2.045681 2.011647 -1.411969 -0.278924 1.454057 -12.184871
1 -0.457345 -2.208460 2.099120 1.350235 0.173999 -0.733982 -7.974414
1 0.111828 -2.157683 2.093601 -0.040475 -1.504347 -1.168615 -12.775475
1 0.085647 -2.217967 2.300678 0.425615 0.043736 1.329448 -13.123360
1 -0.070021 -2.165126 2.005896 0.264505 -0.627897 -2.832817 -11.364136
1 -0.138934 -1.966984 2.338252 -0.663260 0.049924 -1.908293 -10.273027
1 0.274078 -2.254475 2.587876 -0.454013 -0.489003 -0.678164 -11.277230
1 -0.065342 -2.140740 1.894166 0.110746 1.092958 -1.374199 -10.833660
1 0.218820 -1.863877 2.432217 0.077091 1.232346 -0.436463 -7.019464
1 -0.028801 -1.918929 1.918746 -0.761512 -0.930704 0.246600 -13.143505
1 -0.035957 -1.901969 2.049282 -1.443807 0.817632 -0.573723 -10.829159
1 -0.150175 -2.160718 2.447173 -2.028393 0.979599 0.278890 -8.862709
1 0.123292 -2.108271 2.258595 0.440589 2.093292 0.329540 -10.616499
1 -0.411572 -1.904185 2.071990 0.567839 -0.191714 -0.773113 -8.853388
1 0.076631 -2.169831 2.199566 -1.115089 -0.264439 0.295256 -10.822250
1 -0.508148 -2.134732 2.160239 0.057552 0.772343 -0.046606 -5.792274
1 -0.280520 -1.888215 2.267936 -1.005479 0.635716 0.686928 -10.513823
1 0.054866 -2.144591 2.462657 0.456803 -0.785454 -1.129974 -8.801321
1 0.021098 -2.116555 2.281291 -1.393166 -0.151990 -0.103999 -12.719859
1 -0.056782 -2.282877 2.296791 -0.150090 0.187300 -0.154446 -11.981462
1 0.323095 -1.904758 2.077730 1.728892 -1.230376 0.204089 -14.167848
1 0.102737 -1.967092 2.370734 0.132157 -0.674266 -0.271770 -11.472772
1 -0.119206 -1.875565 2.523525 0.026288 0.653137 -0.608902 -7.127561
1 -0.062563 -1.974892 2.448878 0.622680 -0.148987 1.651127 -8.802072
1 -0.204660 -1.929521 2.454406 -1.926691 1.829653 -0.422273 -7.839429
1 0.193701 -2.023552 2.450988 -0.282964 -1.025261 1.042015 -10.572296
1 0.139189 -1.925974 2.455862 -0.102025 0.181867 -0.680882 -9.084087
1 -0.251162 -1.909513 2.159895 0.664210 -0.661165 1.636059 -11.524946
1 -0.050557 -2.259514 1.901654 1.032092 0.281679 -1.220949 -11.566579
1 0.343984 -2.256599 2.666469 -0.806855 -0.581262 1.196966 -6.295882
1 -0.417889 -1.980740 2.423939 -0.056765 0.413212 -0.006888 -1.923688
1 0.128120 -2.064812 2.561067 -0.289469 -1.041052 -1.490980 -6.607575
1 0.176592 -1.949619 2.255134 -0.954663 1.672186 0.897936 -11.810856
1 -0.179418 -2.275934 2.432675 0.214815 1.026083 -0.207415 -9.217974
1 -0.253493 -2.162091 1.981472 0.543101 2.252610 0.562412 -12.402722
1 0.170500 -2.035523 2.081981 -0.546259 -0.688112 0.062057 -13.994900
1 -0.005456 -2.261794 2.007608 0.408300 -0.070020 -0.537453 -11.508553
1 -0.136464 -1.888151 1.900680 1.226936 -0.171627 -1.198538 -13.102145
1 -0.430846 -2.078044 2.086519 0.365313 0.204842 0.553370 -9.909245
1 0.323962 -2.260903 2.481888 -1.192491 0.030309 -1.393260 -10.789282
1 -0.055621 -2.237894 2.403356 -0.319274 0.360363 -0.472797 -10.885448
1 0.065764 -2.015928 2.060122 -0.848482 0.989730 0.296302 -10.998843
1 -0.502810 -2.213746 1.926921 1.376228 -0.179364 -1.761763 -8.106332
1 -0.143673 -2.240507 2.269926 -0.438072 0.706760 0.149611 -8.853194
1 -0.378791 -1.842054 2.228596 0.700875 0.014940 -0.090309 -6.501840
1 0.135884 -1.974677 1.979570 -0.080303 -0.146760 -0.672652 -12.718083
1 0.271404 -2.002703 2.514392 -0.626818 -0.290352 0.688696 -7.171361
1 0.222775 -2.201850 2.506466 -1.156281 -1.141723 0.219969 -10.818651
1 0.108827 -2.187053 2.571720 0.497877 0.834383 -1.425849 -7.889346
1 -0.045689 -2.202502 2.099172 0.126013 -0.164217 -0.102292 -10.949005
1 0.349425 -2.125710 2.352415 1.896427 -0.090815 2.233288 -12.138528
2 -0.586243 -2.247115 2.940688 -0.040695 0.016907 0.824506 0.010316
1 0.120555 -1.924724 2.090694 -0.221797 -0.115233 -0.346375 -14.050537
1 0.055412 -2.000897 1.912138 2.328281 -0.500104 -1.108401 -12.775877
1 -0.318834 -2.212935 2.152568 0.663189 0.840088 1.339183 -10.789024
1 -0.028766 -2.015448 2.039380 0.859508 -0.667630 1.893761 -9.980972
1 -0.508516 -2.115706 1.996180 -1.030303 -0.379970 1.627777 -7.186529
1 -0.102634 -1.945397 2.106035 0.854028 0.764938 -0.779698 -10.141080
1 0.047359 -1.928846 1.990228 -0.147032 -0.453553 0.352771 -12.429522
1 0.143154 -1.872236 2.334243 1.966208 1.666046 -0.200747 -10.691121
1 0.041903 -1.903584 2.229957 -0.005515 -0.592804 0.479461 -9.658161
1 -0.465608 -1.807642 2.010294 -0.897677 0.458285 -0.879358 -4.657352
1 0.226805 -1.909474 2.141276 -1.160592 1.989538 0.087354 -14.646084
1 0.179899 -2.211386 2.014252 0.196530 0.539228 -1.445087 -12.836581
1 0.054340 -2.262547 2.625756 -2.141918 0.946595 -0.783037 -5.863089
2 0.022651 -2.147030 2.679091 1.075266 -0.132209 -0.239068 0.223938
1 0.238355 -1.860108 2.289862 -0.608106 -2.051321 -0.213783 -11.725784
1 -0.156705 -1.878786 2.004709 1.208813 0.390053 -0.075299 -12.104342
1 -0.216483 -2.090181 1.904742 -1.092607 -0.840591 -0.475815 -12.739356
1 -0.409270 -2.160338 1.969145 -0.756628 -0.787111 -1.220440 -10.495851
1 0.213150 -2.144113 1.923199 0.745538 -1.567168 -0.507384 -12.935652
1 -0.490796 -2.316553 1.883739 0.182437 -2.303413 -1.722182 -6.168301
1 -0.241223 -1.950103 1.963946 0.305277 1.349686 -1.181224 -11.910596
1 -0.677016 -1.983721 1.992718 -0.693544 2.185034 -0.574974 -2.584943
1 0.313186 -2.156741 1.958994 0.484872 -1.397086 -0.249200 -13.368726
1 -0.446485 -2.116385 1.883855 -0.672302 0.825715 0.665874 -9.704649
1 -0.413743 -2.265609 1.956484 0.141606 0.346182 -0.346222 -9.340103
1 -0.499805 -2.310452 2.175277 0.244687 -0.149963 0.451156 -6.434563
1 -0.160971 -1.909686 2.237296 -1.205011 -0.810850 0.269406 -12.284490
1 0.037692 -1.820464 2.317599 -0.279031 0.728646 0.622319 -9.781009
1 0.013723 -2.274524 2.197136 2.856800 -0.742222 -0.515821 -12.699389
1 0.377913 -2.286375 2.398685 3.508491 -0.028345 -0.162176 -12.211679
1 0.158134 -1.869942 1.962518 0.407329 1.371020 0.946897 -13.295537
1 0.059881 -1.858578 1.888570 0.256550 0.380510 1.290448 -13.540738
1 0.127991 -1.879274 2.195728 -0.037716 0.796754 -0.668540 -11.480513
1 0.238662 -1.948673 1.914181 0.898820 1.195095 -1.517192 -11.537235
1 0.183150 -1.845507 2.072430 0.618754 -1.486151 0.397251 -13.390720
1 -0.307027 -1.881635 1.909359 0.761636 -0.579825 -0.725237 -10.179221
2 -0.480959 -2.154469 2.801431 0.322492 -0.918168 -0.977146 0.001881
1 -0.157185 -1.852439 2.148688 -0.766137 -0.106489 -0.067464 -11.311241
1 -0.409603 -2.022375 1.901833 -0.258808 -0.249490 0.184086 -10.963640
1 0.133528 -2.199742 1.882282 0.164142 0.345909 0.579755 -12.162882
1 -0.157242 -2.187661 1.924949 -1.032611 -0.698499 -1.693298 -9.024009
1 -0.307380 -1.993664 1.898186 -0.734948 0.606083 -1.436849 -12.245171
1 -0.189962 -1.990672 1.883995 -0.107921 0.401553 -0.110100 -9.656275
1 0.143006 -1.921228 1.865347 0.002498 1.129728 -1.403871 -10.924638
1 -0.502536 -1.985208 1.912994 -0.135862 -0.111802 0.486532 -9.845815
1 0.227744 -2.253332 1.877291 0.418879 0.250873 -0.706117 -13.238211
1 0.313396 -1.964622 1.980474 -0.601999 0.703905 2.572494 -13.236485
1 0.301515 -1.856414 2.199971 1.363977 0.165134 -1.166941 -11.405316
1 -0.197414 -1.875989 2.333587 0.449066 -0.235492 -0.219375 -11.637088
1 0.235555 -1.834029 1.899322 -0.244463 -2.164256 0.672442 -12.385999
1 0.072894 -1.840383 2.408084 -0.142867 0.415418 -1.306805 -8.023373
1 0.235181 -2.226440 2.398587 -0.293649 0.249105 -0.110947 -11.667588
1 -0.012123 -1.828922 1.972626 -0.766034 0.135079 1.416257 -13.115377
1 -0.392630 -2.119735 2.432818 -0.029848 0.318008 -0.371322 -5.226040
1 -0.639859 -1.916627 2.997735 0.379135 -0.562524 1.568005 -0.166559
1 0.304322 -2.274545 2.140773 -0.181372 0.821821 -1.039589 -11.810260
2 -0.286886 -2.092138 2.818297 0.224783 0.877723 -1.207667 0.000781
1 -0.397240 -1.886610 1.944332 -1.050406 0.563942 0.852340 -8.378597
2 -0.751823 -2.236563 2.943146 -0.632300 0.149013 -0.738474 0.009376
2 -0.746747 -1.983557 2.111605 0.183664 -1.034264 0.118772 0.086969
1 0.036138 -1.856476 2.109963 0.153632 1.046275 -0.075030 -13.360557
2 -0.212185 -1.881801 3.096324 0.034902 -0.386235 0.419462 0.001515
1 0.273545 -2.263782 1.996446 2.168825 0.754928 -0.243545 -12.111323
1 0.307669 -2.221881 2.317989 0.476735 0.908455 2.060572 -11.426617
1 0.061251 -2.276281 1.930379 -1.056237 -0.749038 -0.734031 -12.738574
1 0.248903 -2.261015 2.694955 0.772176 1.800623 -0.881786 -3.914555
1 0.016234 -2.176454 2.371529 0.073364 1.339637 -0.144718 -9.757340
1 0.354929 -2.065822 2.201475 0.444600 0.918239 0.012944 -12.517844
1 0.129233 -2.275995 2.484790 0.230537 -0.101166 0.331865 -10.795046
1 -0.281996 -2.251130 2.337101 0.602687 0.801856 0.743362 -10.209589
1 0.178451 -2.011732 1.862198 -0.320183 -0.388704 -1.084296 -10.463370
1 -0.353909 -2.186498 1.880808 -0.704844 0.172212 0.296472 -11.390186
1 -0.245753 -2.216940 1.877765 1.122637 -0.118335 0.237948 -12.877376
1 -0.497873 -1.861856 1.927322 -0.031412 -0.708643 -0.699749 -8.156879
1 -0.333304 -2.089721 1.873836 0.476273 -0.425690 -0.121421 -11.466199
1 0.284896 -2.083747 1.867900 -0.053264 0.731735 -0.636454 -13.062984
1 0.342899 -2.173509 2.219090 -0.297469 -0.656354 -0.865558 -7.663185
2 -0.830040 -2.123223 1.980926 0.311367 1.668489 -0.435648 0.001279
1 -0.778517 -2.011042 2.974647 1.476453 0.170786 -0.855035 -0.167091
1 -0.150541 -1.797249 2.248283 -0.643885 0.436006 -0.177120 -12.222346
1 0.266635 -1.844732 1.998314 -1.402892 -1.103729 0.842857 -14.276409
1 -0.380418 -2.199584 2.362738 -0.086061 0.162323 -1.100409 -8.280429
1 -0.130314 -2.301548 2.031150 0.265884 0.506219 0.842820 -11.836711
1 -0.324356 -2.298129 1.914747 -1.026453 0.143999 -0.420355 -10.143629
1 0.034563 -2.242298 2.520183 0.867301 0.435530 0.775189 -9.809185
1 -0.064329 -2.267479 2.504934 0.019253 0.683957 0.394198 -10.327158
1 -0.230024 -2.236591 2.210502 0.390615 0.349806 -0.117808 -10.955477
1 -0.151008 -2.281826 1.923528 -0.568413 -0.177938 0.090658 -7.288904
1 0.209836 -2.176912 2.663935 0.451093 1.515019 -0.682087 -3.675713
1 0.152845 -1.798055 2.270860 0.509814 0.142010 0.360462 -8.583364
1 0.083695 -1.819847 2.019208 -1.037238 -0.848630 0.153887 -13.887518
1 0.056881 -2.266341 2.400881 -0.165384 3.230273 -0.412687 -11.541040
1 -0.325491 -2.278197 2.246254 1.524349 -0.011487 -0.083789 -11.768356
1 -0.353039 -2.285205 2.036419 -0.680869 -0.085651 0.358747 -10.036599
1 -0.879819 -2.220326 2.485496 0.818659 -0.940764 1.207859 -0.084718
1 -0.066989 -1.812449 2.364344 -1.279492 -0.973902 0.046928 -9.330832
1 -0.287293 -1.792191 2.313750 0.827399 1.099545 0.831629 -8.327773
1 -0.100222 -1.801752 2.058875 -1.537271 -0.080553 1.067207 -12.590226
1 0.341208 -1.811004 1.887506 -1.302228 1.734129 0.204637 -12.802216
1 -0.257794 -1.810619 2.198927 0.340018 0.510666 -0.044132 -10.949892
1 0.381675 -1.813118 2.070147 -0.072416 -2.273098 0.287137 -11.372807
1 0.204856 -2.283442 2.303544 0.650946 -0.128049 -1.683737 -11.742054
1 0.375624 -2.023918 2.292377 -0.805781 0.027234 -0.949924 -12.623429
1 0.380838 -1.893526 2.269933 -0.249783 1.044937 0.158680 -11.800395
1 0.360169 -2.059645 1.936354 -0.093258 -1.902802 0.403681 -9.150192
1 0.383523 -1.910689 1.892882 0.884846 -1.625851 1.163486 -11.724442
1 0.344968 -2.306756 2.267921 -1.069762 -1.094031 1.955965 -10.850387
1 -0.389545 -2.304424 2.144672 -0.625766 -0.991749 -0.054562 -12.003352
1 -0.246472 -2.307317 1.978741 0.243679 0.033418 -0.428117 -12.137496
1 0.224011 -2.305463 2.196583 0.036502 -0.179934 0.316822 -11.481155
1 0.338618 -2.274983 1.915081 0.865464 1.659622 -0.652551 -11.838761
1 -0.084785 -2.290644 2.145841 0.232837 -0.358452 0.060630 -12.305871
1 0.216534 -2.291414 2.072787 -0.829162 0.778296 1.046319 -12.170804
1 0.160133 -2.306858 2.578598 -0.616160 1.242271 0.414223 -10.079911
1 0.165535 -2.305413 1.959933 -0.779771 0.524039 1.018811 -13.596584
1 0.107826 -2.304140 2.250433 0.076032 0.320874 0.510185 -10.140224
1 -0.024818 -2.056410 1.862590 -0.156094 -0.072112 0.355137 -11.215519
1 0.033312 -2.152350 1.845272 1.764155 0.678329 0.149982 -13.071043
1 0.304203 -1.980365 1.842292 -0.618551 -1.650509 0.426084 -12.261884
1 -0.087487 -1.971912 1.839817 -0.439757 0.946697 -0.387576 -13.100055
1 0.318604 -2.190331 1.849737 -1.098885 -1.323703 -0.485030 -12.985648
1 -0.560523 -2.047239 1.844902 -0.913888 -0.995962 0.295804 -5.774576
1 -0.540164 -1.897725 1.837249 0.645517 0.596353 1.567598 -8.887786
1 -0.425746 -1.931496 1.844387 -0.721580 -0.098030 0.286265 -11.515189
1 -0.510509 -2.310073 2.321593 0.605393 1.369989 -1.936580 -1.899507
1 0.183379 -1.771647 1.958629 0.522430 0.014138 -0.796030 -9.045948
1 0.333283 -1.799336 2.324648 0.454910 -0.458629 -0.629404 -8.040896
1 -0.221313 -1.810407 1.957186 0.387043 -1.803088 -1.673690 -11.388875
1 -0.333887 -1.797899 2.099544 1.692530 -0.713629 0.004465 -7.622056
1 -0.056398 -1.789918 2.590264 -0.439411 0.104646 -0.130915 -2.818467
1 0.117389 -1.787817 2.138125 -0.554997 -0.551142 0.644732 -13.592479
1 -0.263080 -1.776931 2.434344 0.771266 -0.241820 0.670279 -4.761026
1 -0.036062 -1.816988 1.865005 1.301100 -1.855315 -0.316069 -12.449553
1 0.216388 -1.799509 2.182229 1.890453 0.380109 -0.093921 -12.713657
1 -0.203541 -1.799289 2.078073 -0.471204 0.536914 0.554018 -9.679788
1 -0.111666 -1.771634 2.712721 -0.248233 0.236873 -0.428692 -0.773351
1 0.039937 -1.799346 2.217198 0.175194 0.386556 0.949505 -13.107716
1 0.159559 -1.764780 2.388869 2.053692 -0.097742 0.804681 -7.730845
1 0.364398 -1.785422 2.171340 -0.016054 -0.853569 1.631413 -9.224174
1 -0.325175 -1.771534 1.923861 0.179207 -0.471563 1.216268 -6.722082
1 -0.118507 -1.791732 1.951153 -0.010097 -1.037291 -1.532100 -12.143636
1 -0.178905 -1.774827 2.539898 0.173318 1.077100 0.217680 -3.942690
1 -0.069784 -1.765190 2.175958 -1.379918 -0.107671 -0.131978 -12.567060
1 -0.245114 -1.766786 2.941724 0.841771 -0.563563 0.259032 -0.014928
1 0.273842 -1.805952 2.101647 0.615738 0.620538 -0.769828 -12.514458
2 -0.935759 -1.920373 2.527142 0.838349 1.260665 -0.277481 0.009515
1 -0.964548 -2.114899 2.628245 -0.729727 -0.289479 0.751563 -1.068363
1 0.284449 -2.310169 2.357950 2.138392 0.738182 0.323132 -9.112582
1 0.364927 -2.317013 2.570317 -0.713769 1.418324 0.988522 -11.062910
1 -0.192529 -2.316915 2.136572 -0.054031 0.780193 -1.360402 -12.739723
1 -0.146308 -2.316034 2.581443 1.104642 1.156899 0.750034 -6.496546
2 -0.470687 0.167262 -2.662725 -0.353358 1.005433 -0.180982 0.043761
2 -0.807264 -0.234966 -1.006977 0.095671 -0.758552 0.715633 0.000105
2 -0.377233 -0.690954 -0.013340 -0.632569 0.225267 0.965263 0.000060
2 -0.221656 0.062360 -1.198833 0.068827 0.528265 -1.241728 0.000105
1 -0.139496 -1.039370 -2.055851 -0.627356 -0.029333 0.333393 -0.028987
2 -0.436253 -0.134539 -1.722285 -0.460892 -0.213711 -0.607273 0.462856
2 -0.586202 -1.100109 -1.923113 -0.608243 0.669826 -0.230666 0.003080
2 0.276718 -0.690845 -1.745369 0.237594 -0.393019 -0.027944 0.004720
1 -0.233961 -1.032412 -0.080359 -0.258435 0.928204 0.090352 -0.002701
2 -0.214260 -0.543221 -2.931631 -0.389293 0.264000 -1.365957 0.188721
2 0.052804 -0.340919 -2.091301 0.614645 0.571328 -0.948880 0.001811
2 0.362444 -0.369034 0.162992 0.090932 -0.305709 0.562308 0.000638
2 0.378201 -1.258371 -1.108926 1.253102 -0.558231 -0.471372 0.002472
2 0.316427 -0.930972 -1.317367 0.080578 -0.347581 0.122442 0.029423
2 -0.623070 -0.586884 -1.324991 -0.654104 -0.565661 1.089365 0.000728
1 -0.091822 -0.849088 -0.473420 0.709188 0.488348 0.133996 0.000201
2 -0.868012 -0.342481 -0.350648 -0.083868 -0.514875 1.647827 0.000024
1 0.034647 -1.617742 -1.381283 -0.481769 -0.072133 -1.278702 -0.000596
1 0.185344 -0.070428 -0.494753 1.059356 -0.278953 1.241864 -0.003562
2 -0.827088 -0.404919 -0.615485 -0.109217 -0.378489 0.133155 0.000080
1 -0.142839 -1.219280 -1.915607 0.085819 -0.313635 0.554515 -0.033119
2 -0.708195 -0.624799 -1.544468 0.890438 -0.052158 -0.347858 0.000296
2 -0.387040 -0.065840 0.089946 -0.361857 1.032518 1.915450 0.003170
2 -0.861328 -1.160372 -0.862695 -0.905908 -0.799582 0.196684 0.000095
2 -0.068589 -0.673837 -0.331316 0.935734 0.759526 -0.473860 0.000325
2 0.284937 -0.404753 -2.330493 0.589665 -0.046514 1.108684 0.000559
1 0.109125 -1.054864 -0.853298 0.934102 0.365895 -0.263116 0.021798
2 -0.626545 -0.773368 -0.485364 0.224494 -0.087725 -0.093219 0.000253
2 0.252661 -1.187637 -0.669418 0.806739 0.030380 -0.162966 0.001219
2 -0.161346 -1.173138 -1.453970 0.944890 -0.467571 0.438892 0.000013
2 -0.864453 -1.501099 -1.632257 -0.721208 -1.918650 1.986144 0.002852
2 0.202165 -0.699337 -2.928558 -2.014094 1.614191 -0.083537 0.017014
2 -0.027338 -0.449474 -1.757531 -0.730325 0.502998 0.314750 0.000920
2 -0.177762 -0.542027 0.043804 0.118411 0.106300 0.077053 0.000054
2 -0.661669 0.069165 -2.603420 -0.229827 0.285172 -0.696609 0.000450
2 -0.880778 -0.379176 -2.996384 -1.170434 0.481377 -1.340882 0.000825
2 0.346518 -1.485567 -0.151552 0.722151 -0.176102 0.788523 0.000257
2 -0.099451 -1.182190 -2.682826 1.249395 0.564990 -0.881348 0.000180
2 -0.399573 -1.372676 -2.867435 0.859849 0.506852 -0.824577 0.207117
2 -0.295939 -0.514595 -1.539524 0.325836 -0.013807 -0.220875 0.000748
1 -0.936925 -0.871388 -0.656558 -1.224336 -0.240263 0.762447 0.000231
1 0.185741 -0.556584 -1.676508 0.421638 -0.028936 -0.985633 -0.100341
2 -0.134387 -0.885651 -1.762220 0.047395 -0.492399 -0.810884 0.000028
1 0.185194 -0.417047 -0.439121 -0.516077 0.545582 0.728616 -0.033908
2 -0.102712 -0.783105 -0.907309 0.291057 0.071855 0.801984 0.000214
2 0.322492 -0.742494 -2.823078 0.043569 1.042097 -0.511640 0.019354
1 0.240346 -0.966239 -1.907558 -0.120401 0.051472 -0.023769 -0.417885
2 -0.720536 -0.706695 -1.929513 -0.354725 0.022779 0.685124 0.000712
2 0.120233 -1.669326 -0.047867 -0.362811 -1.223990 -0.587095 0.000087
2 -0.292990 -0.782025 -1.384162 -0.311742 0.946688 -0.653560 0.005131
2 0.111170 -0.992155 -2.690998 1.128841 -0.339431 -0.144368 0.000037
2 -0.163879 -0.356460 -1.875300 0.030151 0.547958 1.034166 0.002824
2 -0.387047 -0.685346 -2.089318 0.156505 -0.173127 -0.687897 0.000190
2 -0.221494 -0.251583 -1.485013 -1.449841 0.745713 0.346325 0.026769
2 -0.401163 -1.035419 -2.898072 -0.505883 0.570088 0.231052 0.000064
1 0.188351 -0.953193 -2.027419 -0.042063 0.268764 -0.865371 -0.485350
2 0.037973 -0.093894 0.103186 0.348333 0.502761 1.225695 0.018742
2 -0.141346 0.114579 -0.652724 0.736952 0.236673 0.741602 0.000218
2 0.007118 -1.436988 -0.318091 -0.920842 0.866180 -0.076076 0.035221
2 -0.260533 -0.002511 -0.938929 -0.127998 0.256404 -0.080091 0.002121
2 -0.750210 -1.358040 -2.267755 -0.546530 0.775766 0.398819 0.007834
2 -0.877866 -1.421490 -2.693365 -0.914120 -0.953616 -0.521997 0.041915
1 0.257750 -1.384611 -0.698335 -0.127030 -0.632979 0.577916 -0.017580
2 -0.605880 -1.535487 -1.632035 0.034404 -0.385457 -0.105623 0.000045
2 -0.301867 -0.334750 -0.855715 0.524697 0.193721 0.559536 0.000033
2 -0.888467 -1.278969 -2.724320 -1.707797 -0.121448 -1.056958 0.041887
2 -0.542684 -0.286069 -0.628126 -0.252393 0.400469 1.184152 0.004076
2 0.120827 0.236476 -1.004466 -0.295052 1.413204 -0.152761 0.000637
2 -0.300930 -0.650523 -1.158206 0.037473 0.980901 -0.098030 0.010037
2 -0.488274 -1.011831 -1.791924 1.047544 -0.997910 0.691747 0.002544
2 0.069960 -0.789356 -3.068336 -0.050418 1.255450 -0.646644 1.052234
2 -0.302906 -1.020085 -1.948144 0.107654 -1.160069 1.270815 0.001380
2 -0.366313 -0.725648 -1.023654 -0.377578 1.291971 -0.478486 0.013545
1 -0.866271 -1.014302 -1.487714 -0.608742 0.230962 1.221252 -0.005067
2 0.201743 -1.451434 0.316707 0.500732 1.013183 0.059688 0.000198
2 -0.393431 -1.595978 -2.376251 -1.421776 -0.658585 2.009225 0.000197
2 0.061449 -1.156201 -1.649923 0.083402 0.542938 1.329271 0.000560
2 -0.648290 -0.420496 -2.591523 -0.170085 -0.247265 -0.153245 0.000013
2 -0.761681 -0.734164 -0.914459 -0.325942 -0.611961 0.556271 0.000031
2 -0.159695 -1.063125 0.347974 -0.516905 -1.131647 0.867216 0.001342
2 -0.184019 -1.168711 0.167469 0.340559 -0.730675 0.905750 0.003340
2 0.000140 -0.768039 -2.464735 0.340829 -0.843630 0.070281 0.000311
2 -0.043423 -0.176616 -2.100818 -0.699887 -0.041909 -0.289075 0.009094
1 -0.330432 -0.798070 -0.869771 -0.101747 0.408019 -0.041493 0.004353
2 -0.066062 -1.425904 -0.178733 0.514236 -1.214640 -0.312943 0.016873
2 0.024042 -1.541185 -0.486657 -0.439634 -0.802827 0.107373 0.003115
1 -0.664891 -0.456913 -1.743111 -0.690026 0.429111 0.499638 0.002426
2 -0.671021 -0.172788 -0.559949 -2.241679 -0.074264 1.187899 0.504690
2 -0.804790 -1.528813 0.059532 -0.235069 -0.830275 0.667961 0.402849
2 -0.906797 -0.788120 -1.395976 -0.885615 -0.625465 -0.632614 0.000255
2 -0.886363 -0.899693 -2.090012 -0.489908 -0.819118 -0.086129 0.000454
2 -0.314170 -1.238416 0.058786 -0.061683 -0.118581 1.802757 0.002821
2 0.364828 -0.640798 -3.056776 1.662810 0.624602 0.042532 0.010868
2 -0.564496 -0.689492 -2.722158 0.296087 -0.482218 0.144239 0.000115
2 -0.309358 -1.379540 -2.559225 -0.889090 -0.158403 0.077249 0.000028
2 -0.066457 -0.102866 -0.640799 -0.690352 0.586392 -0.106232 0.000262
2 -0.355513 -0.471221 -2.434978 0.578905 -0.133905 -0.502937 0.000012
1 -0.312643 -0.515271 -1.334871 -0.211205 -0.595567 -0.264117 0.052456
2 -0.279472 -0.668081 -2.827739 -0.290292 1.244441 -1.103495 0.006132
2 -0.082108 -0.351455 -1.223936 -0.243152 -0.914433 -0.389101 0.001125
2 -0.423700 -1.017710 -0.394215 -0.138242 0.758042 -0.278490 0.000255
2 -0.208989 -1.257744 -0.303101 -0.516181 0.616679 1.419255 0.000089
1 0.220187 -1.450939 -2.532069 -0.436421 0.696514 -1.006869 -0.009414
2 -0.629136 -0.696802 -1.144739 -0.861569 1.189466 -1.793837 0.000551
2 0.304795 -1.343601 -1.294050 1.408625 -1.841115 -1.238372 0.000711
2 0.262516 -1.717843 -1.820071 0.023509 -0.063116 0.455156 0.000624
2 -0.013769 -1.030719 -2.208717 0.281256 0.463969 -0.794599 0.001178
2 -0.268559 -0.491650 -2.128803 -1.327627 0.415544 0.060434 0.000192
2 -0.149826 -1.258300 -2.098565 0.002269 0.798276 -0.078284 0.002438
1 -0.765701 -1.315614 -1.439985 -0.523176 -0.333753 0.054915 -0.134219
2 -0.231117 -0.481585 -1.221386 -0.739059 0.072632 0.338076 0.054015
2 -0.361800 -0.805294 -2.647899 0.644442 0.595936 -0.247334 0.005843
2 -0.239846 -0.030114 -0.243757 0.902585 0.337351 0.822463 0.000014
2 -0.092008 -0.010634 0.078098 1.058211 0.891309 -0.073651 0.018706
2 -0.151721 -0.773014 -1.486018 0.039700 1.187457 1.081723 0.005074
2 -0.151922 -0.953745 -1.165512 -0.834302 -0.042307 1.845728 0.000015
1 0.260825 -0.594608 -0.551467 -0.824317 -1.747254 -0.127583 -0.031445
2 0.123659 -0.229300 -0.505611 0.497441 -0.282449 -0.282193 0.007157
1 0.057572 -0.044111 -0.245935 -0.076611 0.055319 -0.014070 -0.008640
2 -0.475376 -0.014034 -3.106157 -0.212311 -0.145606 -0.236052 0.000796
2 0.220739 -0.384739 -2.531711 0.637561 0.138193 -0.000947 0.007797
2 0.367631 -0.069394 -0.638851 0.087135 0.356506 -0.749562 0.000198
2 0.211141 -1.157129 -0.906156 0.773689 1.053096 0.144043 0.023146
1 0.052427 -1.445139 -1.903310 -1.662207 2.538911 -0.348922 -0.941809
1 -0.549855 -1.252664 -0.222304 -0.249340 1.252314 -1.783020 -0.532129
1 0.061363 -1.616605 -2.794571 0.331300 0.244951 -0.495201 -0.030715
1 0.227564 -0.190162 -2.920761 0.428933 0.315443 0.128616 -0.005813
2 -0.754591 -1.044819 -2.292178 1.285601 -0.909764 1.982749 0.005771
2 -0.343761 -1.662946 -1.238646 0.647429 -1.468627 -1.311512 0.000004
2 0.162415 -0.734091 -0.943498 1.836557 0.274452 -1.262671 0.097051
2 -0.654281 -0.411890 0.321020 0.465640 0.713043 -0.009511 0.003513
1 -0.488500 -0.471518 -0.717939 -1.065548 -0.614581 -0.884707 -0.000594
1 0.338085 -0.194665 -1.199591 -0.296817 -0.005090 -1.352093 -0.418121
2 -0.897246 -1.192894 0.001651 -1.399689 0.527244 0.155464 0.097761
2 -0.628481 -0.954854 -0.324450 0.097015 0.092080 0.809926 0.000636
1 -0.832851 -1.528788 -2.006143 -0.427723 -0.641693 0.465797 -0.011683
2 -0.683606 -0.888711 -2.018430 -0.818813 0.248719 -1.162644 0.001232
2 -0.803079 -1.098823 -1.750828 -0.277554 0.638830 -1.574301 0.000043
2 -0.828267 -0.887415 -0.457177 -0.110307 0.003147 0.261669 0.000430
2 -0.376161 -0.005495 -1.795085 -0.353416 0.475192 -0.353952 0.016003
2 -0.872091 -0.076194 -2.671806 -0.887199 -0.197752 0.777329 0.000121
2 -0.087049 -1.605133 -2.541519 -0.748749 0.189075 0.535864 0.063324
2 0.074244 -0.947797 -0.612479 -0.592114 1.271523 -0.500324 0.000299
2 -0.014531 -0.482242 -0.703761 1.578254 1.077497 -0.803823 0.007317
2 -0.214506 -0.122719 -1.564928 0.240995 -0.332872 -1.203753 0.027341
2 -0.117855 -0.466553 -2.892427 -0.203224 -1.091287 0.263983 0.184622
2 -0.077660 -0.191011 -1.902455 0.253789 -0.434929 0.232367 0.002986
2 -0.255217 -1.422975 -0.559293 -0.654673 -0.094882 -0.005848 0.000971
2 -0.548857 -0.098470 -1.090446 -1.787725 0.166119 0.757288 0.000051
2 -0.454276 -1.242282 -1.851405 1.033978 0.330168 0.777712 0.000780
2 -0.506318 -0.226883 -2.800019 0.929393 0.921990 0.439485 0.000076
2 -0.233519 -0.846794 -2.755953 -0.575735 -0.444093 0.117581 0.006767
2 0.116609 -1.015051 -1.491279 -1.461664 0.823141 -0.494474 0.013006
2 0.187481 -0.117479 -2.166478 0.633066 0.514627 -0.588285 0.000108
2 -0.334728 -1.206648 -0.703007 0.979104 0.532796 -0.473171 0.000180
1 0.325668 -0.349979 -1.142723 0.647029 1.038572 -0.001336 -1.388498
1 -0.096261 -0.285553 -2.324005 1.755195 0.208921 -0.454345 -0.000162
2 -0.327409 -0.381415 -0.256987 1.355425 -1.058108 -0.179008 0.000006
1 -0.173330 0.054582 -2.968653 -0.142274 -0.362986 0.215159 -0.000517
2 0.233891 -0.849754 -1.959680 -0.030655 -0.051394 0.654466 0.357226
2 0.074954 -1.299509 -2.577821 -0.156178 1.183432 -1.929311 0.005302
2 0.064764 -0.711506 -0.527732 -0.786566 0.027256 -0.351594 0.000775
2 -0.833109 -0.532779 -1.722690 -0.506497 0.836190 -1.843482 0.002527
1 -0.841795 -0.131799 0.101997 0.164656 0.056744 1.132813 -0.003074
2 -0.476246 -1.419681 0.295197 0.681549 1.259265 -1.474679 0.112017
2 -0.537489 -0.899275 0.405003 0.041397 0.429061 0.290084 0.020908
2 -0.836042 -0.741927 0.324171 -0.384987 -0.401980 0.073590 0.000512
2 -0.558982 -0.242549 -0.098079 -0.744761 0.506070 -1.510409 0.000012
2 0.227710 -1.298506 -0.313210 0.382706 -0.527392 -1.453643 0.000211
2 -0.045207 -1.225055 0.394767 -0.143954 0.287243 -0.186801 0.000808
1 -0.295740 -0.389677 0.355094 -0.021103 0.239362 0.138432 -0.016944
2 -0.485222 -0.487203 0.275771 0.676415 1.024322 -0.597162 0.001966
2 -0.389767 -0.945555 0.412036 -0.529006 1.081005 -0.449466 0.021006
1 -0.888927 -1.347010 0.056348 -1.040294 0.660342 -0.020142 0.005880
2 -0.628502 -1.705028 -0.031119 -0.431758 0.182988 -1.250591 0.000372
2 0.017577 -0.023651 0.388607 -1.837520 1.890451 -1.147762 0.000018
1 -0.642539 -1.168310 0.036244 -0.017901 0.610126 0.473189 -0.042176
1 -0.584149 -1.127997 -0.178509 -0.039707 1.454347 -2.266514 -0.553955
2 -0.607764 -0.062523 -2.959104 0.471277 -1.082778 0.203820 0.000897
2 0.146418 -0.039035 -2.675863 -0.109965 -0.649582 -2.131053 0.000282
2 -0.298587 -0.008526 -2.600359 -0.217633 -0.142551 0.999777 0.001413
2 -0.335480 -1.436496 -0.742905 1.552428 -0.194772 0.257157 0.001098
2 -0.595526 -0.123316 -1.699312 0.908973 -0.601225 -1.208689 0.014097
2 -0.422328 -0.071902 -1.620532 -0.161815 -0.410850 -0.008711 0.438643
2 -0.355103 -1.567088 -0.286912 0.396984 0.634497 0.888352 0.000808
1 -0.539324 -1.639860 -0.240672 0.050608 -0.093699 -0.580960 -0.003157
2 -0.907572 -1.609336 0.336449 -0.141899 0.459997 0.262474 0.000692
2 -0.071253 -1.597747 -2.681766 0.443367 -0.862491 0.058902 0.067872
2 0.234350 -0.392826 -1.797927 -0.018248 0.790895 -1.795348 0.000667
2 -0.635239 -0.817647 -0.111402 0.902246 0.812995 0.438673 0.000068
2 0.273665 -1.078253 -1.635802 -0.299414 0.519778 -0.463790 0.001964
2 0.151675 -0.466934 -0.731100 -0.791578 -0.760336 -0.470638 0.007572
2 0.260112 -0.223146 0.051974 -0.390841 -0.448487 0.149068 0.000584
2 0.089786 -0.431064 0.339433 -0.975898 0.694544 0.708637 0.000028
2 -0.680318 -0.890997 -2.267677 0.884634 0.079764 -0.963061 0.005836
2 -0.821157 -0.033842 -0.868009 0.248301 0.498829 -1.140536 0.015608
2 -0.788646 0.121953 -2.940823 -0.391895 0.364409 0.359232 0.000053
2 -0.467818 -0.524293 -2.926645 -0.407080 0.195469 0.646230 0.000128
2 -0.805877 -1.403757 -2.420533 -0.723138 1.094279 -0.605272 0.010314
2 -0.461208 -1.552720 0.310077 0.341397 -0.159653 1.303138 0.113298
2 0.186153 -1.623735 -0.283446 0.304512 0.409706 -1.253884 0.186939
2 0.014560 -0.780332 -2.245350 -1.316648 -0.817227 0.042711 0.000366
2 -0.710038 0.064412 -0.924991 -0.655384 -0.794866 0.486605 0.015486
1 -0.624560 -0.127108 -1.417226 0.714392 -1.180081 0.533467 0.000064
2 -0.427705 0.081222 -0.922052 -1.075561 -0.183139 -0.439720 0.002144
2 -0.464033 -0.058628 -0.622114 1.245591 1.083839 -0.747073 0.000218
2 -0.134170 -0.016623 -1.742137 0.296131 -1.036521 1.362779 0.000462
2 -0.842717 0.141739 0.098645 -0.053696 -0.038348 -0.440741 0.000076
1 -0.513151 -1.456395 -2.828542 0.433620 -0.300290 1.124706 0.059520
2 0.221192 -1.450759 -1.542088 -0.491581 0.149207 0.976556 0.000037
1 0.275337 -0.255727 -1.149263 -0.283528 0.548636 -1.519194 -1.134476
2 -0.609966 -1.164578 -2.983729 0.807658 -1.695902 0.568794 0.004585
2 0.130312 0.037750 -0.922252 -1.138682 -0.046143 -0.632115 0.014340
1 -0.125990 -1.352327 -3.053790 -1.356287 1.502947 0.222388 -0.000790
2 -0.713501 -0.144330 -2.243584 -0.679834 -1.856883 0.637466 0.000021
2 -0.142854 -0.123240 -2.622408 -0.521501 -1.811465 0.713720 0.001359
2 0.154257 -1.286115 -2.734579 -1.678438 0.653910 0.195620 0.029211
2 -0.600227 -0.584564 -2.267151 1.806121 -0.065067 -0.900584 0.000028
2 0.295540 -1.534114 -2.338055 0.811665 0.063672 1.199757 0.000531
2 -0.456756 -1.576637 -2.942122 0.480892 0.191970 0.635540 0.034029
2 -0.128805 -0.096957 -2.225907 0.111993 -1.870254 -0.180079 0.006760
2 0.140712 -1.517056 -0.340869 0.953647 0.561270 1.463651 0.201157
2 -0.368463 -1.497858 -2.848059 0.467567 1.087067 0.686040 0.219860
2 0.027337 -1.630184 -0.898901 -0.747649 0.596892 -0.075045 0.000608
2 0.080157 -1.488188 -2.374900 0.615414 1.427933 -0.474295 0.000828
1 -0.503913 0.070222 0.062538 0.527790 -1.076536 -0.621594 0.006879
2 0.266419 -1.299929 -0.031936 -0.678877 -0.134067 0.711595 0.000222
2 0.284336 -1.277082 -2.654833 -0.078637 -0.408327 0.467423 0.025320
2 0.107406 0.051358 -0.764217 1.338161 -1.382520 0.641979 0.014012
2 -0.783376 -0.543296 0.271905 0.733853 0.227007 0.949723 0.002837
1 0.009779 -0.378254 -3.024733 1.018337 0.263586 0.600150 -0.004077
2 0.225782 -0.681168 -0.835005 -1.128407 -0.941041 -0.210453 0.097114
1 0.332727 -0.500068 -1.584333 -0.091673 -0.139103 0.444829 -0.105207
2 -0.764598 -0.758822 -3.042467 1.137014 1.749808 0.115731 0.000072
2 -0.797341 -1.592425 0.162329 0.921493 -0.341397 0.833972 0.402164
1 -0.438388 -1.704087 -0.571719 1.227257 0.321896 -2.455897 0.011823
2 0.206537 -1.347264 -1.906565 -0.715789 0.795405 -0.004042 0.002958
2 -0.707357 -0.179001 -0.672971 1.516157 0.510064 -0.657078 0.502958
2 -0.665862 -0.351382 -1.285076 2.152147 0.099396 -0.068202 0.000141
1 0.059465 -1.561893 -1.890415 0.770306 -0.979363 1.524269 -0.940037
2 0.327622 -1.146401 -1.460608 -0.474242 0.814115 0.482971 0.054763
2 0.255944 -1.032572 -1.410695 -0.625173 0.162412 0.521836 0.094377
1 0.271368 -0.223377 -2.534420 -1.247195 -1.411787 -0.112975 0.005764
2 -0.607558 -1.679284 0.337326 -0.346275 0.817521 0.957223 0.002338
2 0.370139 -0.539333 -2.088168 -0.222607 1.595698 0.787291 0.000033
2 -0.789308 -1.623895 -2.335789 1.380837 1.182043 -1.301024 0.000171
1 -0.499274 -1.292074 -3.033316 0.945856 -0.627993 1.050984 -0.008316
2 0.259572 -1.358299 -1.001814 -1.726586 -0.630178 -0.661104 0.002316
2 0.308812 -0.896430 -0.673295 -1.073926 -0.210737 0.031181 0.000111
2 -0.404933 0.214787 0.064922 -0.280785 0.993791 0.220502 0.004870
2 -0.905909 0.252935 -0.789043 -0.203055 1.069714 1.650850 0.000650
2 -0.616071 0.260680 -2.731751 1.223236 0.473869 -0.138673 0.005500
2 -0.014524 0.171408 -1.278697 0.059318 -0.139056 -0.736125 0.000088
2 0.185943 0.302801 -2.105859 -0.422276 0.372634 -1.759296 0.165740
2 -0.011265 0.291898 -1.792760 0.222875 0.245548 0.212710 0.000974
2 0.271471 0.139914 -2.597362 0.326243 -0.209010 0.107610 0.013292
2 0.013732 0.129005 -3.059369 -0.058861 -0.566748 -0.181645 0.000322
2 -0.161395 0.268602 -2.782077 0.510500 0.003264 -0.718110 0.000490
2 -0.019432 0.218472 -0.231259 -1.343855 -0.059573 0.386535 0.000136
1 -0.629504 0.237509 -0.363050 -0.079884 -0.139911 -0.582163 0.000002
1 0.110057 0.197990 -2.605932 -0.002941 -0.589533 -0.342808 0.006908
2 -0.854246 0.088193 -1.720874 -0.789850 -1.236928 0.930861 0.000022
2 -0.281497 0.195940 0.380661 0.105238 -0.592241 0.713125 0.003001
2 0.292660 0.223619 -2.048566 -0.683116 -0.111040 0.021417 0.056509
1 0.042257 0.349164 -0.757545 -1.455081 0.533963 -0.705326 -0.030211
2 0.066725 0.357046 -2.134827 -0.604247 0.631050 -1.263372 0.118213
2 -0.782436 0.194842 -2.033517 -0.088232 -0.805671 -0.388129 0.000010
2 0.115445 0.297756 -2.427390 0.273742 -0.592568 -0.824284 0.000802
2 0.343254 0.296044 -1.010395 0.890228 -0.645075 -1.130425 0.000578
2 -0.343203 0.340989 -1.673905 -0.452374 -0.018276 -1.738074 0.000142
2 0.073259 0.201778 -0.484335 -0.197943 -1.490320 0.344230 0.000328
1 -0.449246 0.325875 -2.831208 -1.007135 0.056429 0.026792 -0.079261
2 -0.835679 0.237814 -1.229854 0.223362 -0.987087 0.181046 0.000190
1 -0.411211 0.290802 -2.611080 -0.747686 -0.154436 -1.458793 -0.149176
1 0.250916 0.321868 0.148803 0.776427 -0.118364 -0.830413 -0.040180
2 0.327735 -0.803915 -2.975896 0.147278 -0.044728 -1.355620 0.019612
2 -0.873356 -0.578285 -2.375229 0.877039 0.635209 -0.044650 0.000055
2 -0.836273 -1.647723 -0.116617 1.515171 -0.333127 -0.497346 0.000903
2 -0.914886 0.207081 -2.410577 0.123843 0.410412 -1.754777 0.000447
2 0.135064 0.313635 -1.657899 0.287192 -0.821715 1.318124 0.000980
2 0.147997 -1.699803 -2.583585 -0.089134 0.917175 0.724151 0.970312
1 0.242953 -1.683766 -2.917677 -1.438645 1.056095 -0.070301 -0.038980
2 0.102783 -1.713738 -2.481483 -1.069834 0.610522 0.195275 0.970309
2 -0.348035 -1.718822 -0.700783 -0.878201 0.854566 -1.671150 0.016928
2 -0.915697 -0.099412 -1.945202 0.810935 0.005045 -0.445460 0.000015
2 0.335913 -0.474766 -3.069220 0.896244 1.823137 1.335208 0.011085
1 0.316622 -1.458018 -2.807396 -1.965035 -0.616853 -0.344259 -0.038723
2 0.370143 -1.368511 0.186139 -0.588056 -0.079376 -0.111338 0.000290
2 0.365216 0.274069 -2.552719 -0.461326 -0.408730 -0.019180 0.007084
2 0.376770 -0.468656 0.386577 -0.119518 -0.509729 -0.346663 0.019091
2 0.367789 -0.368526 -0.680541 -1.169817 -1.518844 0.476460 0.100374
2 -0.299040 -1.536345 -3.090945 0.512439 -0.008529 1.974942 0.000482
2 -0.579357 0.371710 -0.867559 -0.095478 -2.109303 -0.356368 0.008361
2 -0.007869 0.394110 -0.403053 -1.446941 -0.845385 1.052386 0.000536
2 0.216641 0.411276 -0.366862 0.617720 -0.251103 0.104871 0.000236
2 0.332694 0.380903 -2.992157 -0.822241 -0.134026 -0.971854 0.002269
1 -0.535351 0.405782 -2.645196 -1.095600 0.699467 -0.328466 -0.263910
1 -0.893402 0.381324 -1.721484 -0.846446 0.248842 -0.546778 -0.005706
1 0.369825 0.368355 -2.021832 0.147934 1.113456 0.031685 0.009715
2 -0.413410 0.352617 -1.015223 -0.141590 -0.077819 0.390389 0.000408
2 -0.563176 0.393580 0.158715 -0.771707 -2.609678 0.509672 0.000720
2 -0.211350 0.359366 0.340585 -0.427765 -0.138560 -0.119526 0.072562
2 0.383739 -1.672967 -1.656200 -1.237414 -0.004898 -0.947774 0.001669
1 -0.935174 -1.342776 -1.401614 0.854521 0.305897 0.165189 -0.132891
2 -0.966223 -1.572600 -3.101214 0.702186 -0.224595 -0.439959 0.000388
2 -0.974498 -1.331765 -0.704086 0.208188 0.342161 -1.550327 0.001339
2 -0.968213 -1.248693 -0.387275 0.015734 -0.732576 0.157248 0.017080
2 -0.975620 -0.326009 -1.246843 -0.090163 0.293466 -0.774486 0.000056
2 -0.982622 -1.437346 -2.460164 -0.276723 0.974994 -1.791774 0.002857
2 -0.973095 -1.702122 -2.927032 -0.715429 -0.725643 -1.664475 0.014341
2 -0.976537 -1.377953 -1.708851 -0.768346 -1.042684 0.831479 0.003109
1 -0.989515 -0.851098 0.061919 -0.163301 -0.700497 1.039587 0.000024
2 -0.958710 -1.300073 -2.271778 -1.286240 -2.016858 -0.104461 0.054625
2 -0.947162 -1.539786 1.065376 1.240589 0.318811 1.535513 0.008561
2 -0.954861 -0.960636 1.069130 -0.678916 0.766373 -1.253199 0.003244
2 -0.938336 0.041921 -2.276306 1.555599 0.557640 0.844436 0.003744
2 -0.948227 -0.083481 -2.406211 1.376076 -1.328433 -1.677424 0.005437
1 -0.968060 0.081581 -0.689656 -0.245708 -0.218283 0.672791 0.000750
2 -0.958068 0.311303 -0.210342 0.023517 -1.585385 -0.071712 0.000058
2 -0.980351 0.361141 0.690687 -0.477515 -0.362153 0.969843 0.151094
2 -0.951801 0.404369 0.927371 -0.515627 0.955037 -0.711947 0.000110
2 0.169877 -1.741282 -1.056759 0.464681 -0.723823 0.454753 0.001558
2 -0.124518 -1.752015 0.299677 -1.009316 -0.330045 -0.335866 0.000003
2 0.182637 -1.748294 -0.405125 -0.090708 1.362145 -0.840409 0.005266
2 -0.495699 -1.759053 -2.501875 0.636111 1.449371 0.452434 0.000228
1 -0.345725 -1.757368 -2.968495 -0.401335 0.462838 -0.166271 0.001445
1 0.269786 -1.752563 1.066997 2.348792 0.350352 -0.343969 -2.240076
2 0.225366 -1.362464 1.058726 1.246152 -0.541422 -1.261840 0.007570
2 -0.432948 -0.549287 1.056412 0.499183 0.979806 -0.223718 0.012871
2 0.015891 -1.702709 1.077477 -0.060785 -0.262148 0.101503 0.059203
2 0.063160 -0.065819 1.078805 0.493663 1.070759 0.242244 0.000478
1 -0.298656 -0.069001 0.527618 0.271572 0.807843 -0.377669 -0.170129
2 -0.345710 -0.968460 0.648057 -0.937229 -0.215566 -0.292509 0.078770
1 -0.240385 -0.226253 0.539168 0.860109 0.346607 0.831183 -0.184863
2 -0.865968 -0.504406 0.458781 -0.317923 1.118821 -1.134604 0.000708
2 -0.220144 -0.663385 0.454659 0.538710 0.695374 -0.872361 0.000016
2 -0.526255 -0.215987 0.815085 0.563023 0.170505 1.176920 0.000039
2 -0.864668 -0.117221 0.502376 -0.727950 -0.370052 0.674814 0.000018
2 -0.806086 -0.481722 0.708348 -1.013938 0.542857 0.487653 0.000087
1 0.209071 -0.816022 0.460730 -0.653904 0.501189 0.282234 0.000188
2 0.311805 -0.415002 0.518091 -0.231055 -0.436444 -0.648341 0.019034
2 -0.497292 -1.356879 0.942401 0.026823 0.402600 1.905993 0.000936
2 -0.618880 -0.724066 0.829463 0.112166 -1.482933 0.968768 0.000530
1 -0.227843 -1.403328 0.637352 0.836491 -0.378705 -0.119483 0.000003
2 -0.496570 -0.080034 0.550476 0.564887 -0.645598 -0.864823 0.001023
2 -0.772722 -1.576583 0.655986 -0.163004 0.624669 0.156130 0.000102
2 -0.580607 -0.757531 0.619880 0.420004 0.833017 -0.684122 0.000446
2 0.236159 -0.689613 0.650585 0.425576 1.047328 -0.392328 0.000289
2 0.274383 -1.419796 0.860846 0.897744 0.046861 0.587800 0.000497
1 -0.133832 -0.586478 0.836513 -0.436763 0.210825 0.315520 -0.032729
2 -0.877361 -0.942603 0.709722 -0.475995 0.230348 -0.808015 0.040589
2 -0.457537 -0.540429 0.860732 1.038638 0.299480 0.441822 0.110324
2 -0.002315 -0.141064 0.722891 0.123886 -1.052557 -0.673810 0.000750
2 0.119467 -0.864320 0.827600 -1.082417 -0.181164 -0.251151 0.000056
2 -0.256859 -0.869829 0.688390 0.028577 1.203623 -1.276972 0.078649
2 -0.857288 0.160181 0.453537 0.568373 -1.056765 0.242433 0.000051
2 -0.538467 0.260596 0.799016 0.302425 0.824987 0.238414 0.083565
2 0.216652 0.150812 0.778172 -0.844423 -0.052198 -0.458306 0.000138
2 -0.117024 0.191906 0.608127 -0.328340 -0.923092 -2.123292 0.000027
1 -0.537607 0.230972 0.945406 0.688790 1.163377 0.592543 3.075181
2 -0.690231 -1.112825 0.880841 -0.585168 0.297665 0.318292 0.000022
2 -0.311093 -1.073496 0.891750 0.832503 -1.351038 -0.190793 0.060518
2 -0.126937 -0.108964 0.882079 -0.016119 0.052247 0.160701 0.000987
1 0.059759 0.129781 0.953896 -1.818954 1.105231 1.228816 -0.004721
2 -0.580112 -0.474445 0.879319 0.359797 -1.224936 0.074578 0.068144
2 -0.643110 -1.584800 0.869583 1.094532 -0.187685 -0.017604 0.000172
2 0.185748 -0.582517 0.867811 0.704852 1.062525 -0.164743 0.000658
2 -0.141614 -1.702600 0.973462 0.478187 0.555955 0.326608 0.023897
2 -0.003518 -0.480028 0.968876 1.074948 1.420624 -0.343371 0.027118
2 -0.197919 -0.314807 0.971612 0.257452 -1.675324 -1.437736 0.001184
2 -0.039720 -1.589976 1.000971 0.069152 -0.114077 -0.584406 0.060731
2 -0.473831 -1.530574 1.042174 -2.304671 0.324303 -0.047626 0.011021
2 -0.422685 -1.017261 0.958796 -0.558056 0.219607 0.137115 0.060489
1 -0.243529 0.110176 0.970296 0.062537 -1.467821 0.353849 -0.015191
2 0.363448 -0.162709 1.001483 0.137934 0.417975 0.435538 0.398268
2 -0.222435 -1.374101 0.982516 0.256130 -0.186419 0.820688 0.000054
2 0.187628 -1.089083 0.970303 1.081096 -0.500648 0.683413 0.000500
2 0.159709 -0.383262 0.940895 0.162548 0.396706 0.488787 0.002100
1 -0.334929 -0.580166 0.930231 -0.553470 1.229498 -0.272968 0.019615
2 -0.572909 0.321587 0.977143 -1.857622 -0.992862 -0.248490 3.048648
2 -0.499589 0.399440 0.801535 -0.176052 -0.961834 -0.715312 0.050398
2 -0.872900 0.371048 0.615695 0.160385 0.224555 0.101590 0.150943
2 0.153033 0.428242 -3.008724 -0.136893 -0.744278 -0.247016 0.002356
2 -0.256222 0.418593 -2.620399 -0.297808 -0.176129 1.515127 0.009569
2 -0.276914 0.417135 -0.065480 -0.852835 0.329826 -0.279967 0.016988
1 0.123806 -1.433606 1.868811 -1.088766 -1.335213 0.937559 -5.286610
1 -0.179999 -1.658169 1.661229 -0.039054 1.123032 -0.463358 -9.836359
1 -0.111698 -1.566020 1.825470 -1.124589 -1.410685 0.252219 -10.598859
1 0.114167 -1.536154 2.120599 -1.493960 -1.195176 0.068067 -7.216816
1 0.000365 -1.488353 2.128550 -0.611278 -0.404038 -0.490950 -5.270471
1 -0.114047 -1.646995 2.291085 0.161913 0.599994 -0.937024 -9.284276
1 0.090274 -1.675772 1.835215 -0.185278 0.245703 -0.216245 -13.211463
1 0.136018 -1.559566 1.851513 -1.193213 -0.457275 1.281237 -10.602606
1 -0.159188 -1.595862 2.059721 0.864539 0.363214 0.588353 -6.380124
1 0.090207 -1.715014 2.054866 -0.774787 -0.885883 0.092635 -12.490568
1 0.221897 -1.651818 1.999475 -1.540865 -1.340526 0.546768 -8.665227
1 -0.211633 -1.699572 1.936802 0.729752 -1.060845 -0.553584 -12.387912
1 -0.003824 -1.597251 1.802984 0.482246 -0.565269 1.479085 -11.223428
1 -0.033583 -1.565089 2.252501 1.086367 0.776539 1.101383 -6.060202
1 0.147887 -1.660353 1.926293 -1.351241 0.953662 0.345352 -12.535571
1 0.060090 -1.706751 2.160816 0.117009 0.406969 1.126401 -12.003887
1 0.154093 -1.649379 2.135180 0.772778 -0.214407 -0.422923 -10.820024
1 -0.203345 -1.721395 2.188668 -0.421166 -0.299309 -0.679409 -8.773829
1 0.340653 -1.535357 1.932742 0.483906 -0.623638 -1.347111 -9.856791
1 0.122800 -1.499642 1.768147 -1.019220 -0.802723 0.801766 -8.972107
1 -0.122958 -1.478139 1.885898 1.083369 0.432037 -0.319111 -7.820235
1 0.027712 -1.523709 2.016843 0.613669 -0.649298 0.054970 -9.544896
1 -0.072600 -1.689790 2.100529 0.489227 -0.259961 -0.445288 -11.278809
1 -0.378886 -1.615732 1.704761 -1.857778 -0.265751 1.300411 -4.453430
1 0.051130 -1.593520 1.941331 0.344650 1.063684 -0.657623 -10.384440
1 0.085585 -1.564787 2.243205 -0.138644 -0.087214 1.309424 -5.876722
1 -0.136408 -1.641455 2.183587 -0.470300 -0.349279 -0.169028 -8.910308
1 0.162074 -1.545210 1.674805 0.038216 1.877537 0.356155 -10.967330
1 0.144399 -1.713706 2.222699 -0.553804 1.153921 0.409594 -10.043899
1 -0.148573 -1.388728 1.957735 0.281470 0.014610 -0.264774 -2.864251
1 -0.023048 -1.493067 1.465760 -0.200996 -2.141859 -0.337283 -3.364374
1 -0.315630 -1.661188 1.869733 1.037013 0.044698 0.370890 -6.277741
1 -0.136523 -1.665257 1.800755 0.335928 1.223741 0.369364 -11.899067
1 -0.044288 -1.713457 1.809002 0.931467 -0.374109 -0.908917 -12.105189
1 0.128496 -1.608957 2.021875 0.927890 0.675453 -0.044856 -9.245424
1 0.239990 -1.550748 1.914182 1.432471 -0.665125 0.798839 -9.717943
1 -0.060577 -1.605116 1.978537 0.069663 0.554870 -1.046021 -12.234922
2 -0.252917 -1.505415 2.696367 -0.202410 -0.169801 0.074331 0.225585
1 -0.033886 -1.531444 1.907722 -0.057317 0.208567 1.018127 -9.976483
2 0.283144 -0.292830 3.122156 0.393909 0.460119 0.223523 0.001512
1 -0.093118 -1.487206 1.998175 0.348858 0.507066 0.357713 -7.549648
2 0.084582 -0.675361 2.250764 -0.260727 -0.543264 -0.362393 0.134300
1 -0.275060 -0.031165 1.224144 0.329569 1.060038 -1.221360 -0.006795
1 0.114466 -0.540335 1.613122 0.889458 -0.108731 0.298281 0.036508
1 -0.006959 -1.662284 1.897253 0.802700 -0.470711 0.177573 -11.028805
1 -0.069398 -1.574537 2.103723 -0.585271 -0.820669 -0.006940 -9.039868
1 -0.147261 -1.386148 1.803502 1.267267 0.939996 -0.359458 -2.167498
1 -0.285455 -1.521272 1.701317 0.141464 -0.674078 0.367381 -3.274597
1 0.244378 -1.682103 1.551259 0.586235 -0.803732 0.534479 -10.632759
1 -0.065423 -1.531190 1.611560 0.901094 -0.840984 -1.573189 -6.758938
1 0.138031 -1.512516 1.571234 -1.287882 -1.456596 -1.706325 -6.965861
1 0.094164 -1.421813 2.044081 0.286049 -0.230797 0.685275 -4.537152
1 -0.093247 -1.697825 1.704786 0.604530 0.961212 -0.991986 -11.933194
1 -0.010618 -1.578608 1.700375 -0.433828 -0.016800 1.423649 -9.408374
2 -0.475738 -0.139385 2.607330 0.039345 0.561726 0.211765 0.293052
2 -0.385018 -1.273172 1.988115 -0.696007 -0.720045 -0.466257 0.001071
2 -0.149140 0.169265 1.417562 -0.269208 0.446941 -0.011684 0.013175
2 0.211044 -0.051991 1.464618 0.240139 0.324260 -0.630073 0.001415
2 -0.218644 0.148827 2.718763 -0.153719 0.359401 -0.470181 0.007061
1 0.239819 -1.689907 2.180300 1.512995 0.254661 -0.416302 -9.482990
1 -0.207364 -1.608308 1.856322 1.041979 0.417928 -0.018886 -11.822263
1 -0.105380 -1.602360 2.388315 0.250870 -1.177497 0.252541 -4.283834
1 0.202907 -1.430907 1.960922 0.587396 -0.394737 -0.216590 -5.685862
2 0.341445 -0.556015 2.228211 -0.144869 1.020417 1.207368 0.048288
1 -0.078853 -1.478979 1.716165 0.936850 1.139293 -0.292024 -5.811076
2 -0.031237 -1.248598 1.293236 0.200487 0.075933 -0.898304 0.000540
1 -0.050445 -0.470103 2.620021 1.090305 -0.054534 -0.330212 0.075808
1 0.275760 -1.593867 2.072565 0.994279 -0.764896 -1.141950 -9.846587
1 -0.053008 -1.697755 2.378836 0.517813 -0.671722 0.634459 -8.720191
1 -0.281361 -1.538355 1.799195 0.006845 0.489282 -0.266499 -5.972074
2 -0.852413 -0.237184 1.723492 -0.986601 1.513535 -0.362929 0.000440
2 -0.309647 -1.557789 2.204883 0.425765 -0.349518 1.041443 0.078126
1 0.014981 -1.490757 1.817995 1.272138 1.335277 -0.317721 -7.110943
2 0.130643 -0.599189 2.732083 0.076192 0.612131 0.267978 0.000722
1 -0.164448 -1.574492 1.953691 0.575421 1.706278 2.135137 -11.501631
1 0.034493 -1.627409 2.089927 -0.315122 0.906001 0.146660 -11.916255
2 -0.057173 -1.217845 2.212790 0.654945 -0.242067 -0.568617 0.009067
1 0.266409 -1.717276 1.903188 1.439364 0.423387 0.631755 -13.800093
2 -0.035742 -0.941081 2.186109 -0.269785 -0.573360 -0.072161 0.046076
1 0.135384 -1.618590 1.756391 -1.572557 -0.444156 -0.037438 -11.622532
1 -0.248045 -1.584348 1.627447 0.700100 1.074206 -0.624368 -5.598706
1 0.325982 -1.606171 1.850800 0.213470 0.177530 1.587517 -11.201412
1 0.206466 -1.657057 1.829034 -0.832337 0.008064 -1.363147 -13.062544
1 0.311761 -1.509386 2.148969 -1.194242 1.460467 1.430780 -6.772628
1 0.071119 0.098659 1.429128 -1.347684 0.643899 0.036610 -0.008378
1 -0.047857 -1.633423 1.584042 0.920774 -0.051404 0.850419 -9.651718
2 0.076957 -1.081417 2.055435 1.186820 -0.192269 0.192696 0.001024
2 -0.609684 -1.063513 1.891364 0.341004 0.146109 -1.715117 0.000024
1 0.221946 -1.626666 1.675995 -0.730236 1.118014 0.660625 -11.477233
2 -0.822173 -1.520237 1.779090 -0.748010 0.287136 0.010593 0.004176
2 -0.297777 -0.266536 2.870004 0.753610 -0.018229 0.692758 0.000464
2 -0.063671 -0.852908 1.954025 0.788721 0.199299 0.273951 0.000088
1 0.310392 -1.376721 1.901191 0.413057 -0.587483 0.283102 -3.112525
2 0.108699 -0.930062 2.195417 0.515633 0.894459 0.741322 0.046343
2 -0.552592 -1.626844 2.618335 -0.916898 -0.078490 1.179007 0.000271
1 -0.634122 -1.509925 2.354744 -0.471615 -0.968490 0.488964 -0.089933
2 0.046827 -1.599388 2.823661 1.519970 -0.070862 -0.129539 0.000161
2 0.106947 -0.954917 2.869173 0.863699 0.287027 1.628886 0.000940
2 0.261984 -1.346883 2.645681 -0.039082 0.240037 -0.468994 0.000030
1 -0.664212 -1.127072 2.307736 0.359005 -0.730135 0.402206 -0.047243
2 0.065724 -1.279848 1.898012 0.933467 -1.145579 -1.185632 0.011402
1 -0.031725 -1.661564 2.197513 -0.859011 -0.175812 -0.800561 -11.596087
2 -0.249546 -1.251533 1.480874 0.754320 0.603306 -1.189021 0.000341
2 -0.090965 -1.387975 3.000090 1.129589 0.324473 1.685282 0.091306
1 0.044161 -1.531946 1.543938 -1.523195 -1.382619 2.042406 -7.359752
2 -0.766658 -0.368338 1.960976 0.284140 -0.206264 0.326046 0.013436
2 0.030498 -1.347029 2.153539 1.632799 1.523881 1.842958 0.089735
2 -0.251983 -0.515902 2.322215 -0.217335 1.268486 -1.195869 0.013042
1 0.282221 -1.496895 1.827252 1.233687 -1.110962 0.940259 -8.975575
1 0.326086 -1.645362 1.970623 0.802095 -0.360932 0.731768 -12.382880
2 0.077209 -1.264638 3.065608 -0.677600 0.365478 0.144168 0.001052
1 -0.129963 -1.542867 2.221596 0.212554 -0.119858 -0.004725 -4.187061
1 0.137220 -1.516738 1.992981 0.061155 -2.115425 -0.724212 -7.342528
1 0.055352 -1.603151 1.627626 0.036041 0.546435 -1.408528 -11.115602
1 0.161225 -1.619024 1.580685 0.262344 1.311376 0.683965 -12.907053
1 0.039694 -1.707687 1.401019 0.145006 0.329490 0.410086 -9.666698
2 0.150404 -0.265696 2.448862 0.793735 -0.010406 1.170732 0.000757
1 0.076625 -1.651424 1.519818 -1.337201 1.450712 -0.605012 -10.070474
1 0.159035 -1.613581 1.303775 -0.523378 1.229560 -0.514317 -5.733232
2 -0.399570 -0.471761 1.666544 -0.835179 0.417604 0.468757 0.000576
1 -0.372100 -1.678382 1.620420 -2.081943 -0.828709 0.678389 -4.852139
2 -0.790114 -0.386785 1.579322 -1.176697 0.557190 1.960604 0.000809
1 -0.226403 -1.597915 1.517649 0.645499 0.599074 -0.344960 -4.109178
1 0.233291 -1.575853 1.493574 -0.074818 -0.956659 1.262989 -9.017531
1 -0.117993 -1.688890 2.005498 0.132443 -0.517498 -0.246840 -11.682835
1 -0.239652 -1.516857 1.903701 0.601341 0.821462 -2.420767 -6.779643
1 0.101069 -1.634309 2.348089 0.636790 -0.275052 0.005456 -5.658919
1 0.216926 -1.564015 1.773377 -0.223496 -0.010445 -0.076294 -11.321676
1 0.028842 -1.684146 1.742546 0.031247 0.069991 0.430260 -12.448160
1 0.045496 -1.464444 1.667789 -0.046209 -0.447164 0.026291 -5.335664
1 0.301553 -1.495158 2.024056 -1.351668 0.865231 0.931289 -5.092703
1 0.351592 -1.704066 1.836714 1.073077 0.921598 -2.030831 -11.860404
2 0.024635 -1.459278 3.019612 -0.424861 -0.852706 1.153399 0.090594
2 -0.487833 -1.400120 2.104930 0.136722 0.347845 -0.064929 0.001171
2 -0.077103 -1.339050 1.597518 0.708205 0.096496 -0.028797 0.007556
2 -0.150237 0.186049 1.255599 0.735375 0.918462 -0.632352 0.011839
2 0.292992 -0.932849 2.795678 1.003923 0.063478 -0.505218 0.001030
2 -0.495200 -1.255678 1.725364 -0.144177 0.911152 0.867031 0.000302
1 0.200516 -1.440620 1.694874 1.256881 -0.950735 0.524350 -5.602395
1 0.353298 -1.432669 1.791806 -0.295929 0.940678 0.417060 -4.367011
1 0.096888 -0.662192 2.382228 0.198647 -0.828838 0.568966 0.129310
1 -0.493681 -0.226686 2.084251 0.363691 -0.505981 -0.407117 -0.002427
2 -0.603863 -0.307357 1.773941 -0.844345 -0.601102 -0.587984 0.000130
2 -0.474049 -0.135354 2.748108 -0.209836 0.059381 1.264339 0.065725
1 -0.221027 -1.676225 2.055979 1.969870 -0.357658 -0.570962 -9.497133
1 -0.352218 -1.690329 1.783950 -1.017202 -0.828825 1.167707 -6.398196
1 -0.644169 -0.572197 1.932979 0.542049 0.914893 0.806234 -0.000760
2 -0.537895 -0.929191 3.007631 0.198848 -1.519313 -0.337917 0.005093
2 -0.438256 -1.124046 2.495383 1.103279 0.370926 1.096321 0.000031
2 -0.728290 -0.221705 1.456825 0.204872 -0.200567 -0.427387 0.000510
2 -0.253217 0.111339 2.962300 0.977309 1.522261 0.861091 0.000275
1 -0.773150 -1.099250 2.487136 -0.452811 0.436044 -0.722668 -0.041233
2 -0.485334 -0.769982 3.055269 0.833248 -0.127297 0.466668 0.005098
2 -0.683262 -1.474866 2.205319 -1.004624 -0.556171 -0.737708 0.016386
2 0.013163 -0.851291 3.102303 1.320193 0.970513 1.430625 1.113890
1 -0.218630 -1.611071 1.747844 0.590548 1.052023 1.105738 -9.924632
1 0.021110 -1.706973 1.630037 -0.481251 -0.099387 0.095660 -11.293144
2 0.298715 -0.570448 1.722918 1.092231 1.042333 0.507965 0.001036
2 -0.427108 -0.345456 2.260417 -0.598186 -0.835175 -1.031921 0.000390
2 -0.221867 -1.318846 2.305065 0.056765 -1.581430 -1.855379 0.000550
1 0.248318 -1.533843 1.600435 -1.326431 -0.584452 0.213830 -9.031277
1 -0.507075 -1.438047 2.505761 0.033245 0.451949 0.035778 -0.051914
2 -0.153430 -0.416720 2.402465 -0.248018 -1.101229 0.594077 0.013071
2 -0.331119 -1.014301 2.236236 -1.592149 -0.189560 -0.038798 0.000018
2 -0.234303 -1.532434 2.505816 -1.078506 1.332017 -0.559250 0.007353
2 0.370654 -1.544457 2.829025 1.576693 0.586541 -0.092093 0.000045
2 -0.678030 -1.285905 2.669203 0.214640 1.146473 -0.823059 0.000065
2 -0.072551 -0.144538 1.826587 -1.035539 -0.326375 0.870035 0.000098
2 -0.344396 -0.557544 2.700922 0.378827 -0.967035 -0.706399 0.000167
1 0.368569 -1.707513 2.108483 -1.600848 -1.405535 -0.680780 -11.002315
1 -0.360788 -1.467425 1.833129 2.066038 -0.557226 -0.611847 -2.046531
2 -0.145778 -0.437582 2.714770 0.165670 1.468458 -0.310558 0.081996
2 -0.284117 -1.353033 2.634389 -1.936532 1.084231 1.190930 0.008539
2 -0.441170 -1.118481 1.555022 1.308307 1.353834 0.196733 0.000395
2 -0.907026 -1.341287 2.812436 -0.209202 -0.872702 -0.004447 0.002068
1 0.139825 -1.664043 1.435189 -0.409351 1.181563 0.563728 -7.826300
2 -0.138097 -0.336910 1.658884 -0.797498 0.327578 0.568653 0.000066
2 -0.597883 -1.570721 1.448018 -0.090101 -0.756446 -0.256633 0.000144
2 -0.296337 -0.000942 1.764990 -0.168005 -0.223283 0.888280 0.005079
2 -0.367365 -0.363404 1.330756 1.259484 0.072462 -0.309930 0.076190
1 0.184721 -1.613390 2.273135 0.732458 0.510534 -0.456853 -6.595167
2 0.082218 -0.119639 2.040105 0.126932 -0.800954 -0.022270 0.000034
1 0.026827 -0.012734 2.832869 -0.988836 0.887305 1.247341 -0.002064
2 -0.358953 -0.500861 1.308465 1.619795 0.700782 -0.892908 0.073685
1 0.258090 -1.688833 1.339542 1.600502 -0.306379 -0.373849 -10.261504
1 -0.043861 -1.600519 1.479134 -0.083901 1.356033 0.478648 -7.428587
1 -0.141324 -1.708815 1.551054 0.855430 1.476214 -0.436861 -8.526697
2 0.317452 -0.280799 2.789633 -0.092084 -1.407396 0.303949 0.000084
2 -0.496518 -0.136591 2.482082 0.704089 -0.224305 0.680868 0.228355
2 -0.889568 0.084511 1.332575 -0.786551 -0.160965 -0.170527 0.007485
2 -0.811157 -1.480922 2.899265 0.196628 -0.015554 0.093036 0.006470
1 0.335262 -1.625036 1.443477 1.278003 0.973110 0.809969 -10.450994
1 0.373918 -1.553681 2.046616 0.432151 -0.027747 -0.096682 -8.520588
1 0.197141 -1.483115 2.101904 -0.665830 -0.215770 -0.376200 -4.851722
1 0.227690 -1.377266 1.789440 -0.411437 -1.113630 -1.213768 -3.782386
2 0.246964 -0.435449 1.398096 -0.299916 -0.855644 -0.346786 0.106865
2 0.187671 -1.247224 1.736101 -0.952173 -1.009126 -0.316609 0.044362
2 -0.245081 -1.143442 2.798667 0.632105 -1.494325 -1.017479 0.000031
1 0.335220 -1.500015 1.491578 -0.167308 -0.159866 0.846223 -4.318192
1 0.319604 -0.297938 1.223216 0.110183 1.404769 -1.040493 0.000312
1 0.228383 -1.592777 1.394510 -0.982040 0.033126 -0.132984 -7.371247
1 -0.151909 -1.620044 1.433333 -0.624316 -0.443718 -0.010046 -6.239989
2 -0.586315 -1.527186 1.162817 0.682660 -0.762630 -1.422640 0.010128
2 0.209752 -0.428167 1.597156 0.660183 0.299955 0.957420 0.037534
2 -0.384033 -0.326192 1.516154 0.370131 -1.225952 0.678233 0.002422
2 -0.148869 -0.650240 1.524459 0.198119 -0.588329 0.254681 0.139448
1 -0.117295 -1.593700 1.720662 0.263147 -0.267282 0.243499 -10.193779
1 0.050369 -1.720679 2.403074 -1.474390 -0.193764 -0.439941 -6.926691
1 -0.133321 -1.684421 2.461022 -0.776843 -0.357888 1.772328 -4.574644
2 -0.610665 -0.178265 2.321595 -0.524779 -0.835720 -1.588398 0.000987
1 0.344881 -1.516222 1.627905 0.718497 -0.648799 1.055460 -6.664275
2 -0.825363 -1.330958 2.322399 0.471185 1.561275 1.104281 0.121385
2 0.337051 -0.613757 2.723652 0.805646 -1.631449 -0.192644 0.000922
1 -0.345112 0.100063 2.111647 -0.286231 -0.392951 -0.248579 -0.001834
1 0.359174 -1.628803 1.674174 0.009392 0.018682 -0.858920 -11.035291
1 0.357190 -1.706559 1.607412 0.894122 -0.105691 -1.893893 -11.664607
1 -0.766859 -1.635479 2.226974 1.007192 -0.915576 0.460709 -0.049195
2 -0.111435 -0.179086 2.802541 0.623973 -1.216963 -1.306009 0.001070
1 0.321019 -1.600975 1.328583 -0.546615 1.270600 1.020974 -7.335403
1 0.120319 -1.572983 1.466303 0.448718 0.959357 0.623061 -6.288398
2 -0.275375 -1.048710 1.725676 0.372177 -0.876834 1.688896 0.000088
2 -0.182271 -0.286562 1.290424 -0.394699 -0.586623 0.523599 0.002245
1 0.318294 0.227132 1.401949 -0.136226 1.332688 0.162348 0.342716
2 -0.569052 -0.319226 3.079642 1.619393 -0.593929 -0.188225 0.000011
1 -0.047356 -1.622437 1.352356 0.062367 1.008821 -1.625966 -4.585817
1 0.315129 -1.540971 1.729056 1.546540 -1.034564 0.282254 -11.133074
1 -0.007881 -1.700077 1.996392 1.074489 0.201364 0.956438 -12.415673
1 -0.267958 -1.612538 1.965120 -1.144099 0.588230 1.448143 -9.278732
2 -0.317367 -1.560826 1.204925 -0.768613 -0.161092 -0.187310 0.025576
2 -0.195940 -0.752392 1.454847 -0.256432 0.469534 1.125639 0.139437
2 -0.777281 -0.369693 1.262111 0.245068 0.380299 -0.799280 0.215977
2 0.080610 -0.077297 1.303224 -0.225838 -2.050643 0.032328 0.001195
1 0.302314 -1.602572 2.221936 -1.311389 0.130770 -0.340596 -7.723823
2 -0.783391 -0.515624 2.390424 0.709154 -1.416827 -0.125947 0.000153
1 0.286773 -1.654971 1.760922 -1.275653 1.388138 0.982582 -13.538352
1 0.236915 -1.561842 1.244425 -0.508898 1.380870 -0.127048 -2.995693
1 0.042106 -1.696690 2.269034 -0.329190 -1.410587 0.247697 -10.713578
1 -0.307375 -1.698069 2.115364 -1.301103 -0.587002 0.609495 -6.587522
1 -0.110812 -1.666231 1.905832 1.116237 -0.971527 1.126356 -11.942411
1 0.323603 -1.598004 1.555255 -0.272912 -1.500939 0.532824 -11.096027
1 0.104928 -0.187135 2.632018 -1.921763 2.356227 -0.608795 -0.011517
1 -0.865559 -1.448991 2.371032 0.309046 0.258784 -0.600838 0.081222
2 -0.863183 -1.519277 1.412664 0.419858 0.452412 -1.684969 0.009803
1 0.357449 -1.725780 1.386168 -1.626277 -0.422270 -0.118860 -11.423598
1 -0.231395 -1.603843 1.323382 0.313433 0.644534 0.317334 -1.686790
1 -0.207523 -1.706919 2.310251 1.267253 -0.459499 -1.726542 -7.414073
2 -0.268395 -1.629722 2.672375 -0.665145 0.801311 0.406521 0.218038
1 -0.252986 -1.575253 2.075414 1.482412 1.154321 -0.059958 -3.198100
2 0.242130 0.154179 3.016310 -1.369112 0.118351 0.018972 0.000344
2 0.237007 0.040937 1.667381 -1.358545 -0.799751 0.950364 0.000272
1 0.131514 -1.671808 1.665689 0.256331 1.459465 2.352634 -11.031072
2 -0.115169 -0.909677 3.113752 -1.558896 0.183388 0.600376 0.062524
2 0.338537 -1.268976 1.144094 -0.382228 0.797385 -0.613472 0.213667
2 -0.153488 -0.192553 1.123673 -0.638101 -0.276885 -0.581364 0.002755
2 0.020338 -0.524477 1.112998 -1.394935 0.369070 -0.419045 0.024948
2 0.326846 -0.913165 1.222545 -0.304543 0.983165 0.420658 0.000516
2 -0.693929 -0.186934 1.096337 -0.538418 0.196943 -0.435117 0.000057
2 -0.896853 -0.355625 1.220012 -1.888299 0.847001 0.466928 0.219166
2 -0.747796 -0.597515 2.824463 2.131165 0.610492 0.137656 0.047175
2 -0.769133 -0.662796 2.969607 1.647045 -0.851765 0.351587 0.013879
1 -0.167239 -1.709949 1.367571 0.517510 0.554982 -0.897376 -6.313375
1 0.355027 -1.684358 1.253668 1.487232 0.045874 0.715870 -6.859902
1 0.288532 -1.695655 2.453852 0.591036 0.534074 -0.920183 -2.406367
2 -0.000731 -0.099691 2.975363 0.844284 -0.407708 -1.666532 0.007593
1 -0.832738 -0.753418 1.464285 1.124280 0.327842 -0.774046 -0.000731
2 -0.893164 -0.454810 2.010151 -0.202827 -1.915745 0.908478 0.013482
1 -0.300815 -1.722130 2.004122 -1.347237 -0.506552 -0.932325 -7.016489
1 0.049702 -1.184393 1.109230 1.290253 0.595978 0.375004 -0.002841
2 -0.107015 0.221769 2.823890 0.393459 -0.008254 -0.275100 0.027373
2 -0.432502 0.289028 2.498293 -1.139720 0.306758 0.310520 0.000055
2 -0.202460 0.137655 1.813916 -0.001388 -0.227927 -1.125619 0.005128
2 0.026358 0.228348 2.576585 1.409695 0.002479 -0.151826 0.346180
2 -0.116903 0.233042 1.599645 -0.722301 -0.405794 0.400782 0.001400
2 0.234495 0.298059 1.465916 -1.107137 0.416923 0.355069 0.226506
2 0.359904 0.227725 1.176830 -0.254223 0.271514 -1.354716 0.001081
2 0.166015 0.304129 1.220817 1.150369 -0.775817 -0.325506 0.000990
2 0.069238 0.292195 2.481078 -0.262051 -0.670285 1.166473 0.348502
1 -0.588909 0.265257 2.999118 0.403936 -1.159785 0.040352 -0.000501
2 0.307993 -0.774127 3.035010 -1.439987 -0.246357 -0.578189 0.005291
2 -0.887903 -0.972698 2.509422 0.929812 0.933738 -1.297006 0.006181
2 -0.828464 -1.544733 1.183485 1.458345 0.480650 -0.424626 0.012519
1 -0.872689 -1.561156 2.755629 1.790248 0.412497 0.364425 0.007679
2 -0.869796 -0.973323 2.111884 0.721552 0.002184 -1.815670 0.000009
2 -0.872805 -1.583762 1.936586 0.514374 -0.135462 -1.261082 0.004183
1 -0.874496 -0.588883 2.742683 1.412155 -0.755935 -0.426355 0.160831
2 -0.897002 -0.510885 2.846843 0.994184 -0.457394 0.261281 0.147552
1 0.045959 -1.670152 1.274123 -0.435200 1.375726 0.881224 -3.849253
1 -0.267898 -1.690444 1.523120 -1.097768 0.092757 -0.520044 -5.840188
1 -0.235750 -1.693470 1.804957 0.058433 0.801628 -0.184754 -10.577339
1 -0.808132 -1.706167 1.109832 0.691266 -0.669840 -0.269616 1.279897
1 0.374917 -1.147928 1.123806 0.127025 -0.834615 1.723318 0.173525
2 0.373340 -1.324308 3.019602 -0.188278 0.115556 0.561567 0.000056
2 0.375337 -0.477808 1.404765 -0.146923 -0.394014 0.948867 0.106031
2 -0.080822 0.375952 2.411664 -0.879198 -0.458317 -1.107854 0.002518
2 -0.431922 0.367248 1.457701 -0.196146 0.226225 -0.965625 0.083957
1 -0.090030 0.373538 2.852607 0.385356 1.108167 0.231341 0.015890
2 -0.027646 0.349173 1.348569 -1.849794 -0.152146 0.715317 0.001123
2 0.203076 0.355274 2.933379 0.696119 0.170036 0.000776 0.007722
2 0.380775 -0.473426 2.984520 -1.698131 -0.886883 -0.579318 0.006636
2 -0.979550 -0.193634 2.686466 1.640568 1.204071 0.533504 0.003423
2 -0.928348 -0.777156 1.090607 2.699642 0.886851 1.332252 0.002622
2 -0.960995 -1.711079 2.571162 -0.628479 -0.248965 -0.132059 0.003978
2 -0.926017 -0.221285 2.856257 0.567470 0.774563 1.948102 0.003436
1 -0.949568 0.027312 1.806577 0.395460 -1.559108 -0.406059 0.000650
2 -0.958206 -0.070335 1.327925 0.096444 -1.025671 1.312988 0.007228
1 0.212118 -1.727244 1.230641 -1.372929 0.932206 0.161987 -5.783212
1 -0.720702 -1.728284 1.281420 0.130922 0.715562 1.588931 -0.664297
2 -0.755477 -1.759292 1.536903 -0.822609 -0.665801 0.858933 0.000162
1 -0.051975 -1.755395 1.523929 -0.400038 0.025960 0.182414 -9.810719
1 0.207844 -1.738513 1.631365 0.260879 -0.063154 -1.563620 -10.495507
1 -0.069467 -1.730450 1.418248 -0.634017 0.681705 -0.082406 -9.571464
1 0.115421 -1.724493 1.580074 0.852395 1.294792 -0.911377 -10.852786
1 0.318584 -1.716630 1.493055 -1.957132 2.277929 0.937706 -10.434825
1 0.133559 -1.742849 1.353713 -0.245446 0.086497 0.294146 -9.128429
1 0.118123 -1.757320 1.473946 -0.313132 0.002866 -0.865095 -11.323627
1 0.186515 -1.736188 2.081103 -0.911768 -0.764966 0.564936 -11.380557
1 -0.277991 -1.734316 1.714316 0.065051 1.506737 0.228583 -10.211290
1 -0.334024 -1.734739 2.224440 -0.767134 -0.857797 -0.321242 -6.123925
1 0.235908 -1.734978 2.271186 0.883393 -0.918475 1.996062 -8.112711
1 0.151346 -1.757929 1.870834 0.588437 0.247300 1.157875 -10.627728
1 0.172742 -1.723735 1.758218 -0.408102 0.436544 -0.060920 -12.481240
1 0.267520 -1.733849 2.022176 -0.424147 -0.069211 -0.437070 -6.196270
1 0.065635 -1.746637 1.934441 0.289433 -1.869869 1.460353 -13.252488
2 -0.854480 -1.731315 2.930315 0.532081 0.162653 -0.217024 0.000173
1 -0.054874 -1.742776 2.280164 0.103514 0.159801 -0.869741 -11.627555
1 0.357959 -1.742204 1.996362 0.621837 -0.083190 -1.292074 -9.008094
1 -0.181071 -1.758626 1.719216 -2.543032 -0.154775 0.658859 -11.688136
1 0.308663 -1.742343 1.697267 -1.140851 0.687699 1.313829 -12.548909
1 -0.157402 -1.758346 2.393360 -0.694798 -0.206331 -1.775530 -8.464497
1 0.176653 -1.758740 2.489348 -1.032800 0.754924 0.362788 -3.101405
1 0.001275 -1.756767 2.085548 -0.149363 -0.274284 -1.133335 -11.962368
2 0.166042 0.412363 2.777948 0.688299 -0.410770 0.753877 0.016288
1 -0.308405 1.710227 -1.220791 -0.137158 -0.507863 -0.914363 -1.068011
2 0.163548 1.517862 -2.208109 0.791791 0.287050 -0.206779 0.158112
2 -0.256920 0.934482 -1.218031 -0.166895 0.574300 1.096750 0.002052
2 -0.412378 2.045379 -3.017500 -0.367360 0.031220 -0.178056 0.000956
1 0.177234 2.640944 -2.552082 0.462933 0.870662 0.501830 0.018256
2 -0.206272 1.427989 -0.842802 0.820223 0.816248 0.512088 0.051278
2 -0.806665 1.296392 -1.466641 -0.053696 -1.764117 -0.147638 0.000657
2 0.009687 2.129499 -1.469315 0.059827 0.603374 0.260178 0.256369
1 0.185008 0.975704 -1.123891 0.642397 0.072378 0.289367 -0.001030
2 -0.276692 1.646535 -1.990085 0.247107 -0.606961 -0.714025 0.000804
2 0.000560 2.638556 -2.514295 -0.361869 -0.446317 -1.361095 0.003520
1 -0.375266 2.459888 -0.487998 -0.242668 0.225063 0.923478 -0.154042
1 0.282475 1.194401 -1.761490 0.124696 -0.396631 0.854859 -0.052573
2 -0.518707 0.565158 -2.328681 -0.546402 -0.052567 0.593199 0.000014
2 -0.505473 1.656507 -1.126950 -1.297090 0.243711 1.772084 0.012922
2 -0.230549 2.386006 -1.291918 -0.472119 1.425139 -0.056901 0.000672
1 0.368527 2.907383 -2.717701 0.822133 0.811561 1.248112 -1.004869
2 -0.304863 1.945942 -2.467822 0.419131 -0.213514 0.073577 0.000358
2 -0.599311 0.726767 -2.581218 -0.659553 0.155765 -0.274438 0.011436
2 -0.151500 0.933458 -1.809338 0.080775 0.194142 0.619095 0.018101
2 -0.307324 1.244338 -2.402689 -0.697703 1.020540 0.178059 0.010962
2 -0.826913 2.578427 -1.006907 -0.487333 0.280992 0.608535 0.025146
2 0.360303 1.776159 -1.581162 1.095023 -0.249294 0.321466 0.000237
2 -0.017080 0.959785 -1.908383 1.087587 -0.289634 0.282239 0.416701
2 -0.811489 2.236791 -2.474373 1.097468 -1.207883 -1.080499 0.000418
1 -0.179032 1.092233 -1.901340 -0.280688 -0.219298 -0.032259 -0.760360
1 -0.094592 1.095591 -1.808635 0.274609 0.222296 1.252385 -0.759635
1 -0.080346 0.512562 -2.247939 0.041740 -0.225532 -0.216522 0.011803
1 -0.063980 1.453800 -1.672115 0.969615 0.077576 0.425108 0.008822
2 -0.031227 2.652933 -1.389686 -0.244945 0.375840 -0.388350 0.000247
2 0.192129 2.651196 -1.363772 0.181705 -0.124586 0.791516 0.000710
2 -0.503058 1.084973 -2.119424 0.016092 -0.640261 -0.005929 0.032005
2 -0.321107 1.857023 -2.796384 -0.560818 -0.610487 -0.180009 0.000231
2 -0.926373 2.045163 -1.865105 -0.950788 1.566648 0.848870 0.000001
1 -0.393609 0.664978 -0.766633 -0.710537 0.161361 1.071975 0.006173
2 0.085422 0.843293 -0.579258 0.622512 -1.348799 0.808810 0.002008
1 0.382539 2.287074 -0.498970 0.560976 -0.567149 0.246453 -0.286833
2 0.301229 1.326667 -0.890221 0.117338 -1.393275 -0.083386 0.000141
1 0.146550 1.987720 -1.408163 0.484860 0.257738 -0.318490 0.004461
2 0.236249 1.545580 -1.640071 0.334457 0.393547 -0.279978 0.000040
2 0.185293 1.507930 -2.336805 1.192300 0.141478 -0.089525 0.158099
2 -0.432890 2.382938 -2.185733 -1.315861 1.158541 -0.635468 0.074116
2 -0.254695 1.917826 -0.810739 0.946825 -0.450472 0.230328 0.003713
2 -0.753795 1.176605 -2.151497 0.260071 0.041344 -1.081839 0.000034
2 -0.425037 1.797298 -1.124884 0.172445 -0.380423 -0.017009 0.018286
2 0.320578 2.101648 -1.258552 0.214283 0.177499 0.133281 0.002752
2 -0.025697 0.568963 -0.971478 -0.810374 -0.602815 0.850564 0.013924
2 -0.414562 1.297712 -1.384354 -0.484624 0.484470 0.364052 0.000390
1 0.331371 1.727528 -2.871107 1.158376 0.633071 -0.765169 -0.005591
2 0.080809 1.894806 -2.536433 0.291550 -0.801511 0.899673 0.000182
2 -0.782713 0.973393 -1.511880 -1.196377 -0.670211 1.139285 0.189559
2 -0.149659 2.771739 -0.888097 -0.843004 0.233937 1.291171 0.000003
2 -0.339458 1.781496 -0.730861 -0.176306 -0.391624 1.507940 0.008590
1 -0.891961 0.859066 -2.183057 -0.785682 0.461945 -0.846361 0.000369
2 -0.212464 2.073045 -1.264700 0.310954 0.590542 0.335164 0.015474
2 -0.154665 2.159485 -1.757226 -0.272598 0.888365 1.008441 0.000959
2 0.121170 2.384506 -2.309064 1.121680 -0.181387 -1.277904 0.115843
2 -0.246786 1.475871 -2.097692 -0.373086 -0.451471 -0.324808 0.000841
1 -0.469159 1.476265 -0.634232 0.923223 -0.450136 0.903561 -0.953837
2 -0.796775 2.329925 -2.958245 -0.855076 0.403882 -0.570023 0.008336
2 -0.534087 2.454215 -0.735329 0.447521 0.318004 0.514956 0.000070
2 -0.160026 2.482164 -1.041095 -0.915109 0.916285 -0.382547 0.008079
2 -0.382006 2.266425 -2.469485 0.595471 -0.337130 0.671319 0.004795
1 -0.330091 0.573111 -2.614995 0.258090 -1.511711 0.236264 -0.792254
2 -0.442512 1.207842 -1.939290 -0.987648 0.558198 -0.335252 0.015396
1 -0.300172 2.248649 -2.048949 0.195481 0.516784 -0.822926 -0.088121
1 -0.665124 1.477956 -1.117526 -0.743943 -0.721357 -0.282073 -0.002395
1 -0.033833 2.503106 -0.501186 0.775416 -0.742916 0.656012 -0.006225
2 -0.663603 0.516149 -2.683285 0.175781 -0.950816 0.008441 0.005623
2 -0.421924 1.548265 -1.509640 -0.887526 -0.570362 0.098715 0.000413
1 -0.531114 1.399599 -0.697363 -0.609626 1.064872 0.211805 -0.954045
1 -0.423983 1.726363 -1.374353 -0.332974 -0.852726 0.261771 -0.083180
2 -0.235923 2.102377 -0.573885 0.206847 -1.025455 -0.187232 0.000040
1 -0.420359 0.549325 -2.697796 0.981325 -0.208354 -0.439089 -0.879917
2 -0.601499 1.938539 -1.524832 -0.474587 0.624053 -0.264710 0.007830
2 0.176281 2.037846 -0.530632 0.262571 -0.008802 -0.012668 0.000494
2 -0.713151 1.202951 -1.773190 0.274490 0.347997 -0.021606 0.001460
2 -0.263247 0.514481 -0.924744 -0.128884 -0.071836 -1.766906 0.001189
2 -0.303138 1.610918 -0.740702 -0.329683 0.307725 1.038108 0.006540
2 -0.307422 2.160758 -2.891206 -0.764657 0.729321 -0.205784 0.000967
2 -0.515181 2.038705 -2.714127 -0.292079 0.523659 -0.885242 0.000207
2 0.008446 0.617414 -2.958781 0.267873 -0.814343 -0.530618 0.000138
2 -0.077482 1.680960 -0.945190 -0.143531 -0.321918 0.312991 0.000033
2 -0.431809 1.535907 -2.269370 0.058555 0.758108 -0.946672 0.000049
2 -0.872686 1.450607 -1.137339 -0.182888 0.187412 0.632398 0.006291
1 -0.290219 1.651139 -1.128374 1.570384 0.008056 -0.041644 -1.003216
1 -0.741896 1.660533 -1.719155 -1.030246 -0.522535 0.087333 0.008327
2 0.120468 1.319419 -2.660703 -0.170223 0.083874 0.283704 0.000001
1 -0.639219 2.031221 -0.429336 0.098606 0.121437 -0.460955 0.000833
2 -0.601802 2.761668 -0.565429 0.711643 0.804612 -0.515666 0.000143
2 -0.487671 1.755140 -2.678221 -0.385107 1.181321 -0.007308 0.000220
1 -0.156756 1.125127 -1.203878 0.402366 -0.611402 0.662698 0.001724
2 0.294676 2.050764 -1.082182 -0.034490 0.824529 0.297541 0.002462
1 0.369525 2.812187 -2.780427 0.384967 1.224761 -0.507210 -1.000692
2 -0.278029 1.682554 -1.651565 0.395148 0.535974 0.192563 0.003297
2 0.110510 2.460073 -0.977214 0.481360 0.347170 -0.277625 0.064804
1 -0.645224 1.794759 -0.916632 -0.389762 -0.133969 -0.329372 -0.002619
2 -0.483874 1.804452 -1.634818 -0.092236 0.506624 -2.421163 0.000709
2 -0.360928 1.315977 -0.785599 -0.781145 -1.645006 -0.446992 0.003939
1 -0.593794 2.582727 -1.197324 -1.173055 0.478820 -0.946158 0.001910
2 -0.737428 1.746794 -1.226972 -0.324863 0.543206 0.583394 0.000057
2 -0.786239 2.421185 -2.288173 -1.363447 1.308612 -0.945876 0.000054
2 -0.239021 1.430052 -0.702531 0.287504 -1.666789 1.123453 0.053707
2 0.160544 2.476995 -1.802261 0.573438 -0.865356 0.424791 0.000466
2 0.045990 2.286456 -0.846637 -1.391599 -1.598176 -0.540628 0.000437
2 0.222733 0.703941 -2.005433 0.773756 1.005982 2.121887 0.000026
2 -0.061031 1.419109 -1.512432 1.167383 -0.890326 -0.822897 0.011260
2 -0.146094 1.558459 -2.457072 0.785641 -0.840703 0.857282 0.000008
2 0.128649 2.136306 -1.509520 0.078736 0.303301 0.646351 0.259758
2 -0.751980 1.598710 -0.369180 -0.067947 0.714071 1.091280 0.000360
2 -0.515330 2.000883 -2.484254 -0.432278 -1.441788 -1.021538 0.001199
2 -0.672852 1.893040 -2.383421 0.048679 -0.605544 -1.324237 0.000409
2 -0.295809 1.072619 -1.371362 -0.182504 0.767638 -1.615154 0.000851
1 0.249594 1.977405 -2.083837 0.020655 -1.052773 -0.604365 0.003080
2 -0.035074 2.622263 -3.063218 1.051550 -0.578098 -0.457688 0.006944
2 0.254974 2.192053 -1.899335 1.438665 -0.231197 -0.057226 0.000070
1 0.184569 1.672112 -0.656778 2.062550 0.092862 0.589387 0.002982
2 -0.330092 0.982729 -1.830126 0.418562 -1.567704 0.271038 0.003332
2 -0.164119 1.618194 -1.525409 0.651639 0.736126 -0.624836 0.003456
2 -0.020391 1.514337 -0.419839 -1.405442 -1.797906 -0.532873 0.000031
2 0.334123 2.848036 -1.749392 1.002011 0.203684 -0.326430 0.045731
2 -0.345122 2.095025 -1.180074 0.425462 -0.319163 0.885707 0.015494
2 -0.293389 2.354111 -1.096949 -0.855112 0.110679 0.419282 0.002152
2 -0.213851 0.696103 -2.346577 -0.207043 -0.637071 0.599385 0.000162
2 -0.468647 0.939694 -2.129470 0.061330 0.777640 0.219137 0.031747
2 0.073794 0.976325 -1.986538 -0.001911 0.295513 0.402831 0.406512
1 0.202730 0.935217 -1.800705 0.296475 0.393449 1.029542 -0.091924
1 0.367019 1.001085 -1.727545 0.144189 0.175085 0.430330 -0.120913
2 0.192022 1.901624 -2.891943 0.966657 -0.483211 0.026727 0.000935
2 0.287335 1.781239 -2.296791 0.500685 -1.568154 -0.494776 0.003310
2 -0.346502 2.672699 -0.539804 0.232168 -0.633370 -0.100472 0.000860
2 -0.128748 2.993152 -1.876268 0.406167 -0.288320 0.650303 0.000032
1 -0.574111 0.968883 -0.692329 -1.478342 -0.139878 -0.422105 -0.069282
2 -0.747133 2.610707 -1.377941 -1.359122 1.437560 0.204690 0.000665
1 -0.417354 2.111243 -1.992339 -1.548635 0.474334 -0.083177 -0.104235
1 -0.276232 2.012992 -1.819877 -1.031324 1.165200 0.681537 -0.021246
2 -0.527656 1.335887 -1.980381 0.514201 0.383382 -0.815931 0.015157
1 -0.199380 0.683338 -1.495602 1.047105 0.344633 -0.418340 -0.000666
2 -0.797817 2.373784 -1.321939 -0.711454 -0.867426 -0.886225 0.038762
2 -0.402567 0.517302 -1.359381 -0.465045 -2.217842 -0.074680 0.007216
2 0.032068 2.871448 -0.499236 1.196040 0.445399 1.086024 0.012572
2 -0.876965 0.686394 -2.156244 -1.264439 0.857364 -0.771217 0.004781
2 -0.203030 1.172848 -2.298686 0.895691 0.067724 -1.370450 0.010790
2 -0.852464 2.446572 -1.206258 -0.583035 -1.388222 1.035252 0.038872
1 0.108933 1.794024 -2.323116 1.652679 1.248175 0.337759 0.000472
2 -0.507887 1.308748 -1.185696 0.598135 -0.013934 0.504725 0.000426
2 -0.364845 1.380902 -2.623690 0.763597 -2.084128 -0.253618 0.000044
2 -0.645622 1.300753 -1.620369 -1.613727 0.756975 -0.024843 0.001726
2 0.024888 2.800374 -2.691367 -0.612180 0.855146 -1.181371 0.006024
2 -0.313807 2.535590 -2.398331 -1.424644 0.551620 -0.309534 0.000292
2 0.017244 2.358579 -2.227991 0.961771 -1.629280 -0.911123 0.115845
1 -0.145369 0.675117 -0.950756 1.072424 -0.941574 2.255946 0.008853
2 -0.055202 2.967935 -2.161102 0.700316 1.444758 -0.846826 0.000734
2 0.160625 1.097745 -0.409158 -1.339205 0.823997 0.185256 0.000250
2 -0.330213 0.626337 -1.759722 0.547269 1.055081 0.451319 0.748409
2 -0.832515 1.227759 -2.591233 -1.436337 0.286495 0.923807 0.000267
1 -0.374742 2.124112 -0.875785 -0.380115 0.972365 -0.771232 -0.000558
2 0.295084 1.114701 -1.388167 -0.018739 0.315325 -1.709593 0.005725
1 -0.314055 2.551201 -2.704209 -0.321143 -1.013590 -0.168286 -0.000664
2 -0.091697 2.416765 -2.790576 -0.332608 0.499764 0.373147 0.000032
2 -0.818192 1.967750 -2.690352 -0.567107 -0.152064 0.602271 0.000023
2 -0.110257 1.294782 -1.141208 -0.621489 0.734350 1.187165 0.002316
2 -0.066332 0.682460 -1.857296 1.542280 -0.561138 0.459398 0.000061
2 -0.762522 3.036527 -2.171228 -0.347063 0.520327 1.867112 0.000076
2 -0.131515 0.914424 -1.065681 -1.038410 0.255465 -0.544077 0.001336
2 0.129534 2.842221 -2.364676 -0.238115 0.310362 -0.621441 0.000112
2 -0.167700 0.491727 -1.587228 -1.126417 -0.286020 0.272554 0.013359
2 -0.027888 1.114512 -0.998130 -0.845978 -1.360348 0.111960 0.000351
2 0.163038 1.089300 -2.309508 -0.401202 -1.176132 -1.097335 0.000229
2 -0.516841 0.967196 -1.096977 1.180793 0.808377 -0.663613 0.001312
2 -0.418264 2.353733 -2.321311 1.063135 -0.064600 -0.236710 0.078979
2 -0.365224 2.448989 -2.932807 0.963798 0.553919 -0.884945 0.000165
2 -0.762025 1.986255 -1.500508 0.361807 -0.435133 -0.478160 0.007599
2 0.002349 2.070930 -3.061332 -0.298491 -0.253185 0.018033 0.027817
2 -0.167257 2.649765 -1.836194 1.417119 0.216148 0.458783 0.000010
2 -0.178952 1.344497 -2.986487 -1.101599 1.053375 0.353109 0.001001
2 -0.445854 0.752346 -2.630180 0.225411 0.157443 0.747100 0.012133
2 -0.448997 1.111407 -2.534686 -0.307533 -0.546909 1.373697 0.000154
2 -0.491777 2.136629 -2.311353 -1.800348 -0.312123 1.396085 0.000675
2 0.121489 0.670906 -0.870405 0.478213 1.176341 0.841823 0.041400
1 -0.592662 1.503496 -0.233306 -0.341966 -0.243869 0.245492 -0.005648
2 0.314568 2.029873 -0.369787 0.862184 -0.059945 0.119068 0.047947
2 0.255417 0.744144 -0.509507 0.995997 1.237764 -0.366433 0.000587
2 -0.255720 2.497480 -0.452814 -1.092408 -0.419971 0.019584 0.169928
2 -0.623284 2.637803 -0.312717 0.175899 1.179711 0.205827 0.000607
2 -0.098616 0.901971 -0.595721 0.521960 -0.256622 -0.791949 0.001422
2 -0.853682 2.435268 -0.349518 -0.601648 -0.644971 0.302118 0.000026
2 0.261945 0.599112 -0.153102 0.145910 0.515352 0.961756 0.000024
2 -0.561273 2.029728 -0.595898 -0.061245 -0.010988 -1.388840 0.002678
2 -0.855956 2.059974 -1.316809 0.315695 -0.253695 -2.116243 0.009808
2 0.208364 2.574413 -1.165998 -0.388402 -1.170492 0.532846 0.001702
2 -0.531841 0.976283 -0.902425 -0.263275 -1.384719 -2.502414 0.001727
2 -0.592759 2.981742 -1.084641 0.125709 -0.351674 0.701757 0.000001
1 0.104562 2.095623 -2.715090 -0.755708 -0.593622 0.588773 0.000729
2 -0.611501 2.422044 -1.107540 0.923079 -1.040223 2.512979 0.002573
2 -0.806243 0.729981 -2.396624 -0.625961 1.126502 0.420037 0.000112
2 -0.796813 1.369172 -1.005501 0.416735 0.652488 2.205246 0.006506
2 -0.834884 2.868063 -0.557565 0.212883 0.490212 1.727280 0.000068
2 -0.166115 2.814521 -2.645492 0.853860 -0.910516 -0.393928 0.001269
2 -0.558652 0.730706 -3.003454 1.230310 0.372906 0.189149 0.028642
2 -0.428602 0.708876 -1.316817 1.670380 -0.650362 1.048361 0.001145
2 -0.816496 2.713757 -1.793585 0.389344 2.276360 -0.279990 0.020105
2 0.234052 1.099402 -0.883369 -1.730476 0.774229 0.461062 0.000265
1 0.299797 0.477529 -1.128378 -0.202571 -0.090747 0.868349 -0.003838
2 0.199169 0.567674 -0.939648 -0.370136 0.437286 -0.182294 0.041247
2 -0.014043 1.592165 -2.009246 -1.290543 -0.602658 -0.242921 0.000071
1 0.108821 2.622630 -1.949121 -0.838834 0.791597 0.992534 0.000463
2 -0.544879 3.003936 -0.637465 1.575587 0.326152 0.691238 0.000152
2 0.272677 1.976559 -2.707412 -0.184818 0.360346 1.345198 0.006162
2 -0.536522 2.867673 -2.784885 0.670450 -0.617903 0.948561 0.006157
2 0.336583 1.123684 -2.132439 -0.138223 -0.632210 0.006923 0.000915
2 -0.645808 0.515006 -0.925912 0.631397 0.493979 -0.333659 0.008416
2 -0.508355 0.551071 -0.770800 1.265635 -1.051582 0.830206 0.013422
1 -0.744905 2.637972 -1.922851 0.719049 -0.636126 0.319213 -0.000003
1 -0.479331 2.900624 -2.997308 0.588237 -0.620581 0.098800 -0.023942
2 -0.152373 0.937573 -2.644577 0.106464 0.547482 1.724460 0.000006
1 -0.718597 0.646052 -1.654313 0.670666 -0.964771 -1.218999 -0.001352
2 -0.791793 1.663727 -2.249736 0.537264 -0.022331 -0.340672 0.000011
2 0.176976 2.788192 -2.604732 -0.818504 0.543705 -1.219185 0.023764
2 -0.183030 0.667145 -1.171045 -0.569676 0.762277 -1.081599 0.000346
1 -0.434924 0.580617 -1.746757 -0.554925 0.221012 -0.679501 0.701516
2 0.335965 0.733289 -2.800091 -0.003544 1.405829 0.010961 0.200057
1 -0.696239 1.147402 -0.559745 -0.414348 -0.918079 -1.061458 -0.030375
2 -0.690211 2.019191 -0.038086 -0.157742 0.454315 1.618999 0.004520
2 -0.258359 0.863991 -0.226766 0.155004 -0.045632 0.343957 0.029764
2 -0.563903 0.992597 -0.423009 -1.180831 -0.508093 -0.700640 0.000128
1 -0.379937 1.751039 -0.428430 0.113585 0.714667 -0.736234 -0.005746
2 -0.321085 2.348857 -0.642185 -0.761074 1.046740 -1.281338 0.001287
1 0.382326 1.987730 -0.150973 0.564073 0.142012 0.394070 0.008801
2 -0.661136 0.620876 -3.018698 -0.251360 1.470677 0.168807 0.165408
2 -0.242504 2.926773 -2.860141 0.646656 -0.681055 0.546529 0.005280
2 0.091607 0.560327 -2.224228 -1.158888 0.146801 0.015188 0.003742
2 0.244709 1.525020 -0.459965 -0.685358 1.502040 -0.129297 0.000242
2 -0.782221 3.003430 -1.763650 0.413877 -0.394385 0.306153 0.042592
1 -0.089713 2.818128 -0.407195 -0.410282 -1.347065 -0.099088 -0.001517
2 -0.667072 2.887070 -1.968679 1.212465 -0.114941 0.660329 0.000125
2 -0.767690 2.900259 -0.249446 -1.326366 -1.210141 1.470513 0.006303
2 -0.008975 2.466967 -1.119058 -2.042413 -0.497169 -0.960082 0.009050
2 0.154217 1.024384 -1.342552 -1.273526 0.777956 1.075565 0.005625
2 0.258937 2.045632 -3.067854 -0.694990 -0.316649 -0.302740 0.005708
2 -0.722705 2.313380 -0.111721 0.385133 -0.014238 0.707006 0.007363
2 -0.678304 2.819405 -0.073063 0.232344 -0.005272 0.647053 0.011338
2 0.377718 1.914172 -0.302798 1.611084 -0.391510 -0.428204 0.145764
2 0.147824 1.867291 -0.121872 0.166443 0.459217 0.030394 0.000518
2 0.253633 1.703821 -0.258085 0.637056 0.308733 0.075976 0.000635
1 -0.503000 2.510579 -0.427405 0.079845 -1.243395 -1.217515 -0.322363
2 0.347031 1.221755 -0.392444 1.024855 1.948108 -0.210913 0.000249
2 0.173197 2.245025 -0.172875 -1.176471 -0.153759 0.016320 0.000056
1 -0.008736 0.892070 -2.353384 -2.162282 -0.600520 -0.125263 -0.000917
1 -0.301804 2.699898 -0.297409 0.103023 -0.067044 -1.345614 -0.021152
1 -0.333390 0.842766 -0.355428 1.232880 0.278397 -1.443205 0.029159
2 -0.800573 1.781400 -0.235412 -1.235422 0.192543 -0.720679 0.000236
2 0.330109 2.438980 -0.506029 -0.352193 -0.994357 -0.538953 0.013432
2 -0.394737 2.945140 -0.147651 0.302058 1.859371 -0.579379 0.000015
2 0.194486 2.457332 -0.863354 -1.528954 0.016305 -1.337310 0.070906
2 -0.895178 0.984694 -1.573912 -0.188079 -0.858365 0.218362 0.194305
1 -0.777386 0.954806 -0.722099 0.727150 -0.069638 0.368104 -0.063372
2 -0.770295 1.706289 -1.527144 0.834894 0.196346 0.990063 0.004773
2 -0.833277 3.113339 -0.790299 -1.349603 0.493486 -0.544023 0.000064
1 -0.389590 2.956584 -2.772073 -0.705265 -0.809596 0.788648 -0.006453
2 0.311213 1.856376 -1.373690 -0.569753 0.498775 -0.233562 0.000681
1 -0.732378 2.619653 -1.591708 1.511803 0.909759 -0.618081 -0.036976
2 0.353827 2.943593 -2.568302 0.850118 -1.432985 0.052977 0.022002
2 -0.102794 0.468963 -2.717863 -0.100149 0.236782 0.053453 0.002363
2 -0.119880 0.469733 -2.402576 0.064232 0.317375 0.574450 0.009774
2 -0.720895 0.587656 -1.131670 0.014851 1.102333 0.246317 0.000178
2 -0.639693 0.573068 -1.528113 1.300440 1.056893 0.639371 0.009313
1 0.250381 0.443361 -0.746974 0.668503 -0.095447 -0.385323 -0.196270
2 -0.336967 0.495914 -2.896284 -1.259525 0.581734 0.652502 0.000765
2 -0.263882 0.492956 -1.457663 -0.183806 0.746410 -1.015079 0.019694
2 -0.808626 1.551564 -1.608369 1.002943 1.325104 0.516111 0.011070
1 0.039044 2.981158 -1.341190 0.027635 -1.117612 0.198696 0.000693
2 0.250447 2.271567 -1.601125 -1.256098 0.025637 1.411528 0.000800
2 0.117653 2.991995 -1.531130 1.546952 -1.323593 -0.315809 0.000694
2 0.177388 2.126005 -2.158425 -2.098512 1.248284 1.031138 0.003233
2 -0.707574 1.011594 -3.095708 0.465378 -1.488637 0.378246 0.000013
2 0.331095 0.925182 -2.341657 -1.061050 -1.199306 0.128451 0.000459
2 0.327712 2.530502 -0.794661 -0.347420 1.135939 -0.273766 0.008774
2 0.332200 3.086916 -2.223019 -1.135426 0.752224 1.151047 0.003470
2 -0.840086 0.910932 -0.244148 1.523143 0.398119 1.033026 0.001371
2 -0.875775 2.185939 -2.926251 0.418589 -1.368990 0.350813 0.008561
2 -0.899389 3.006663 -1.850748 -0.030223 1.345109 -0.975291 0.044021
2 -0.902117 2.910858 -3.063713 0.262651 -0.064821 0.422955 0.003136
2 0.271592 1.822031 -0.718250 -2.646567 0.133959 1.360149 0.003343
1 -0.904409 2.961700 -0.164425 0.857986 0.488140 -0.704909 0.005352
1 -0.542806 0.474385 -1.899395 0.677592 2.684363 0.417665 -0.043291
2 0.097132 0.438755 -1.189604 -0.580690 1.169675 -0.900809 0.000459
2 0.275555 1.635478 -3.087690 0.572664 0.368414 0.792691 0.000174
2 -0.682602 0.443193 -0.004916 -1.662223 -0.180515 1.282607 0.000594
2 -0.460759 1.220842 -0.038611 -0.388548 1.157025 0.676652 0.000514
2 -0.782981 2.715606 -0.002012 -0.861092 0.471121 0.746856 0.011912
2 -0.314957 2.619660 -0.004166 1.315263 0.685464 0.763246 0.000020
2 -0.650772 1.123908 -0.061577 0.350898 -0.374422 0.469065 0.002542
1 -0.551182 1.779605 -0.078908 -0.654427 0.110367 -0.055971 0.652783
2 0.042337 2.810021 -0.019630 0.288311 -0.401217 0.338591 0.000260
2 -0.846959 2.544197 -0.079536 -1.651506 0.110232 -1.110452 0.001111
2 -0.929041 0.998874 -0.077316 -0.796653 1.022993 -0.517798 0.001190
2 0.141565 1.067924 -0.064017 -2.005512 1.441283 -0.550809 0.000088
2 0.366698 2.970399 -1.852204 -0.762387 -1.380996 0.997058 0.011372
2 0.376526 2.551482 -2.491594 -0.496578 1.890487 -0.239227 0.000249
2 -0.686350 1.284689 0.028284 -1.079561 0.354776 0.244300 0.002304
2 0.310430 2.136129 0.030997 -0.306537 2.204215 1.258659 0.000274
2 -0.603496 1.756492 0.022273 0.796819 1.192631 -0.002768 0.658268
2 0.304830 1.483210 -0.004570 -0.161235 1.021263 -0.141524 0.000296
2 -0.418350 0.885046 0.009373 -0.104694 -0.794599 0.242671 0.000022
2 -0.187092 0.496146 0.037213 1.047043 0.386179 -0.052776 0.017501
2 -0.629921 2.328504 0.028863 -0.346312 0.447631 -0.710587 0.008284
1 0.211447 2.690029 0.080238 0.595096 -0.280560 0.742769 -0.000556
2 0.305098 1.238222 0.051571 -0.108793 0.763581 0.051485 0.000251
2 0.348115 2.889711 0.062260 -0.521491 -0.626309 -0.416101 0.000099
2 0.248521 1.913055 0.065939 -0.661083 0.624621 -1.231133 0.000539
2 -0.912208 0.493762 -0.412104 1.925587 -0.156329 -0.573931 0.000042
2 0.373801 1.290736 -3.072742 -2.438019 -0.169115 -0.405335 0.001127
2 0.381350 1.831293 -2.703900 -1.408275 0.580837 -0.728506 0.004244
2 0.382113 2.613256 -1.077442 -1.113908 -0.452320 0.549642 0.001569
1 -0.979173 0.801986 -0.142266 0.775535 1.909059 -0.422898 0.007088
2 -0.988208 1.368492 -1.902888 0.343833 -1.116871 0.123784 0.000022
2 -0.986217 1.419405 -1.444482 0.589672 -0.124199 -0.688886 0.000379
2 -0.946946 1.252192 -0.266377 -0.437401 -0.376945 0.585837 0.000063
2 -0.959671 2.633646 -0.955485 0.139207 -0.567409 -1.418234 0.026161
1 -0.973639 2.630048 -1.594087 0.038822 -0.113574 -0.421882 -1.293524
2 -0.989608 2.840484 -0.915728 -0.657209 0.862532 1.051896 0.001563
1 -0.988795 2.998098 -1.458260 -0.506476 0.585098 0.366384 -0.939063
1 -0.959901 2.694546 -1.717097 -0.586211 -1.251879 -0.896266 -0.502314
2 -0.982533 2.374136 -2.573257 -1.773246 -0.511797 -0.035075 0.012244
1 -0.945386 3.063229 -1.340487 1.588660 0.844243 2.104954 -1.357857
2 -0.943455 2.082131 -3.113246 -1.482812 -0.224272 -0.031014 0.000716
2 -0.935556 2.750253 -1.129890 -0.614777 -0.648315 1.098381 0.202129
2 -0.933558 1.867482 -3.105833 -0.003652 0.765793 -2.005368 0.042249
2 -0.935704 1.954225 0.155698 0.597337 -0.268509 0.166443 0.017582
2 -0.984993 2.246749 0.168038 -0.570625 -1.110803 -0.460520 0.001635
2 -0.968450 1.510544 -0.179563 -0.593747 0.847588 0.044786 0.095843
2 0.083162 3.120325 -0.459289 -0.445021 -0.295989 -0.508357 0.000083
2 0.037065 0.941916 0.180908 -1.394950 2.973216 -0.896371 0.005579
1 0.150579 1.406788 0.144652 -0.471604 0.810928 -0.340436 -0.005256
1 -0.130922 3.041936 0.131322 -0.725208 -0.203305 -0.620435 -0.241368
2 -0.087514 2.870335 0.183130 -0.274294 -1.316982 0.560090 0.002779
2 -0.644476 1.540304 0.187594 0.895342 0.079000 0.773619 0.003958
1 -0.606975 2.974561 0.142441 0.549804 0.851208 -0.277387 0.015528
2 -0.776766 2.027151 0.115465 -0.161519 -1.127280 0.373561 0.366063
2 -0.451614 2.368594 0.111025 0.944353 1.062544 0.260701 0.027684
2 0.002751 2.178352 0.152666 -0.442879 1.065719 0.337738 0.000005
1 0.185358 0.545586 0.121373 -0.281681 0.441694 -0.335406 -0.088274
2 -0.828552 2.142271 0.127702 -0.184244 -0.282959 -0.274866 0.235341
2 0.270214 2.991962 2.396622 0.177533 0.590354 -0.221852 0.004946
2 -0.515413 2.092772 1.355053 0.690395 0.848821 0.426996 0.016281
2 -0.357104 2.488147 1.694683 -0.241160 -0.376323 -0.576435 0.000066
2 -0.007334 1.535217 1.667773 -0.339710 0.367885 0.288025 0.016621
2 -0.349408 1.623265 1.387332 -0.590744 0.283939 0.958861 0.005973
2 -0.415760 3.005213 2.031853 -0.236626 0.894807 -0.274469 0.003857
2 -0.767675 2.536543 2.118647 0.389975 0.528850 0.369046 0.000066
2 0.331920 2.308575 1.884390 0.306645 1.168643 0.020376 0.007395
2 -0.184609 1.911755 1.537047 -0.147068 0.063849 0.491650 0.000017
2 -0.377463 1.573745 0.967561 0.009444 -0.269383 -0.872952 0.065394
2 -0.092166 1.556391 1.461147 -0.574778 -0.359530 -0.688858 0.000365
2 -0.737999 0.919982 2.040583 -0.340616 0.735081 1.370089 0.265456
2 -0.226024 0.813917 1.954702 -1.035572 -1.119448 0.748359 0.000407
2 -0.900723 2.359650 0.964971 -1.069497 0.945319 -0.268283 0.180882
2 0.097321 0.916911 1.082039 1.117733 -0.848447 0.173070 0.000245
2 -0.559833 1.596522 1.921988 -0.428710 -0.603403 -0.759411 0.000564
2 -0.733662 1.168532 2.002848 -0.619357 0.872035 0.046756 0.004193
1 -0.247072 2.042728 0.784716 -1.176150 0.090847 -0.948667 -0.009194
1 -0.332894 1.683779 2.838675 -0.504559 1.044206 0.480701 0.013633
1 -0.539708 2.858080 1.226736 -0.177832 0.837157 -0.248325 -0.040587
2 0.015259 3.087837 1.740403 -0.127760 1.437943 1.433589 0.059031
2 -0.221268 2.400083 1.894801 -0.408455 -0.621560 0.430588 0.000443
2 -0.590534 2.051584 2.734871 0.526842 -0.608262 0.344535 0.000009
1 -0.577326 0.480717 2.412318 -0.573357 -0.382938 0.559769 0.000154
2 -0.119116 1.472708 1.767959 0.543096 1.290359 -1.214757 0.011939
2 -0.885008 2.835145 3.016584 -0.707655 0.632026 1.168316 0.003300
2 -0.730385 0.968269 1.644272 0.237143 -0.881050 -0.136758 0.000819
2 0.036779 2.910404 1.722805 0.377794 0.191422 -0.557877 0.060859
1 -0.615264 1.417910 0.860492 -0.284635 -0.033827 -0.009145 0.103106
2 -0.126030 2.086155 3.102974 -1.117437 -2.190670 0.883454 0.026227
1 0.093085 1.602295 2.032475 0.600668 -0.029062 0.522890 -0.001463
2 -0.214581 1.633659 2.213195 0.125971 -0.582008 0.791927 0.015172
2 0.102062 2.728626 2.849614 0.538653 -0.032489 -0.354390 0.004423
1 -0.673093 0.938288 2.670544 -0.973558 0.321478 0.295886 -0.012226
2 0.220750 0.468150 1.079511 0.273627 -0.464088 -0.571504 0.000275
2 0.005206 0.733318 0.956524 0.746404 -2.139064 0.513075 0.000126
2 0.329604 2.513030 2.453398 0.878922 -0.505301 -0.096589 0.000012
2 0.169021 1.725596 1.279356 0.217013 -0.755004 0.985648 0.041115
2 0.142029 1.693934 1.534826 -0.102545 -0.585382 -0.526345 0.002217
2 -0.463803 2.712197 1.366235 -0.192464 0.692416 -0.727874 0.019995
2 -0.270177 2.760284 1.132584 -0.419710 0.918365 0.678949 0.000186
2 0.326013 1.654340 1.531820 0.516954 -0.463451 -1.019125 0.080677
2 0.186881 1.600000 1.206076 -0.184306 0.531300 0.158757 0.040979
2 -0.170285 1.898607 2.399079 0.370549 0.046948 -0.186267 0.031814
2 0.135020 2.006535 2.980171 -0.425440 -0.482456 0.663409 0.340033
2 0.047780 1.773211 0.769799 0.077157 -0.275475 -0.525407 0.001567
2 -0.410235 2.029366 2.172906 -0.866544 -0.153048 -0.863301 0.213072
2 -0.011235 1.371016 2.564965 -0.047006 -0.122385 -1.062286 0.004472
1 -0.150067 0.469227 1.472566 -0.147170 -1.049123 -1.239117 0.000035
2 -0.529037 2.884001 2.100314 0.487566 -0.087691 -0.607775 0.111088
2 0.227039 1.772680 1.768617 0.467043 0.545425 -0.387900 0.000107
2 0.042428 2.546939 3.050068 0.925604 0.270558 0.366294 0.062633
2 0.189749 1.971874 1.364562 0.199179 -1.026479 -1.565260 0.187432
1 -0.653728 2.016885 1.367855 -0.756569 0.357837 -0.440719 0.015650
2 -0.023594 1.322914 1.403158 0.389325 -0.108212 -1.001625 0.000140
2 -0.645881 2.524884 1.856032 -1.477797 1.363526 -0.550468 0.001704
2 0.078583 1.373943 1.880307 0.352231 -1.715415 -0.194556 0.001931
1 -0.170888 1.219851 1.979045 -0.237657 -0.144208 -0.768773 -0.007898
2 -0.540654 1.319837 1.245648 1.187944 -0.161181 -0.984611 0.000204
2 0.171802 1.595544 2.536486 0.110922 -0.310196 0.751931 0.000151
2 -0.209324 1.099595 2.884976 0.770797 -0.206528 0.007123 0.000049
1 -0.094548 1.412897 2.907667 -0.462161 1.847070 -0.110515 0.001030
2 0.064877 1.941586 1.376622 -0.441734 -0.615828 -0.160556 0.187419
2 -0.829928 0.811298 1.527191 -0.794304 0.601992 0.133406 0.001064
2 0.131587 1.941985 3.120342 0.674863 0.914003 0.572369 0.028876
2 -0.200382 1.859424 2.212028 0.593782 -1.280091 -0.486887 0.003266
2 -0.352629 1.964058 2.266400 0.237813 -0.700209 0.031405 0.213198
2 -0.741226 2.937473 1.392724 -0.020750 0.308695 -1.373935 0.015506
2 -0.188168 2.190839 1.853212 0.231694 -0.450794 -0.446719 0.001033
2 0.366983 2.525202 1.706524 0.369276 -0.258266 -0.273727 0.010982
2 -0.226870 0.704871 2.140396 -0.397535 -0.936253 -0.302078 0.000427
2 -0.352809 2.940868 2.895115 0.058370 0.014468 -1.266213 0.002917
1 0.102820 1.805001 2.448350 1.364495 1.410300 -0.322001 0.005701
2 -0.078207 3.108035 2.765860 0.517601 0.335761 -0.300288 0.122003
2 -0.314495 2.590237 2.692669 -0.024863 -0.533946 -0.306514 0.000625
1 -0.007638 2.833519 1.982430 -0.337984 0.983767 -0.341358 -0.003170
1 -0.370814 2.024495 1.030491 0.308785 -1.084974 0.461721 -0.021946
2 -0.605830 1.520342 2.790135 -0.347967 1.111210 0.608783 0.000754
2 -0.356243 1.235168 1.105773 -0.678511 0.115147 -0.658805 0.000300
2 -0.840376 0.830461 2.274249 -0.586829 -0.755234 -1.095584 0.000317
2 -0.671413 1.727122 2.041728 -1.157114 1.245631 0.113596 0.000576
2 0.359372 2.549100 2.142105 0.082898 1.262163 -1.997656 0.000013
2 -0.162483 3.016824 2.093108 -1.174219 -0.022107 0.507363 0.062595
1 -0.867300 0.882398 1.061089 -0.782053 -0.132886 -0.463211 -0.032581
2 0.027786 0.963264 2.250283 -0.388932 -1.088743 -0.770829 0.139544
1 0.142953 0.879838 1.825438 0.743423 0.322374 0.557816 -0.024343
2 -0.315795 1.514137 2.248517 0.099354 0.573738 0.513683 0.014088
2 -0.222143 0.954356 2.469499 -0.066124 0.035591 -1.020124 0.021059
2 0.245540 2.631405 2.792488 -0.048219 0.736150 0.502446 0.004004
1 -0.216811 1.880795 2.542028 0.501507 0.350632 -0.260906 0.105977
2 -0.031379 1.478189 2.057332 -0.240891 0.373700 -1.034093 0.042446
2 -0.661418 1.226815 2.292758 0.287011 -0.143242 -1.772751 0.000139
1 -0.357684 2.613932 1.425097 -0.764859 -0.243729 -0.594346 -0.055228
1 0.345515 0.845508 1.838121 0.717721 -0.112799 -0.221793 -0.057239
1 -0.566786 1.537372 3.011487 -0.665460 0.318393 0.884285 -0.008836
2 0.136914 2.066463 1.018497 0.409658 -0.039513 0.160985 0.000054
2 -0.644919 0.779458 2.382945 -1.060621 -0.350266 0.005319 0.000249
2 -0.519225 2.666926 3.106513 -1.007725 -1.023088 0.018002 0.000060
1 -0.656151 0.703279 1.915673 -0.466182 0.238916 -0.221179 -0.040973
2 -0.619689 1.753461 2.631901 -0.533916 1.768839 1.267294 0.014695
2 -0.681728 0.820496 2.092122 -0.420009 0.490527 -0.154424 0.266018
1 -0.541698 0.887648 1.944260 0.373602 -0.001516 -0.212075 -0.035931
2 -0.222914 2.192161 1.648074 0.727135 -0.162647 0.382163 0.000620
2 0.236987 2.323843 2.907231 1.188535 0.578734 0.339256 0.002561
1 -0.806851 0.774478 2.949284 0.502135 -0.622405 -0.606337 -1.174304
1 0.102846 2.893412 2.339352 0.033429 0.282086 -1.104555 -0.001627
1 -0.166846 0.786718 2.503571 1.085047 0.431613 -0.326862 -0.392546
2 -0.587008 1.408961 0.728305 0.745983 0.103210 -0.509086 0.276311
1 -0.528453 2.519951 1.421599 -0.041674 -0.256000 0.692354 -0.079908
2 0.171163 1.403039 1.035339 0.520140 -0.785741 0.464721 0.000127
2 -0.238228 2.905171 2.135481 -0.481121 -0.800169 1.611038 0.062736
2 -0.270786 1.327872 1.591857 -0.153637 -1.079624 -1.385672 0.000035
2 -0.648026 2.286039 1.409793 -0.637028 -0.518072 1.161012 0.000168
2 -0.865942 0.848218 2.649840 -1.261797 0.514323 -0.441568 0.016539
2 0.038966 1.743091 2.300126 0.336145 0.186326 0.104430 0.005692
2 -0.076564 0.726222 1.617942 -1.144300 -1.284076 -0.202708 0.003465
1 -0.130394 1.366186 2.435174 0.578650 0.153217 -0.474373 0.001809
1 0.077047 0.998946 0.616539 -0.024055 -1.085980 -1.406024 -0.005408
2 0.247115 2.611550 1.776825 1.189349 -0.367279 0.729834 0.011079
1 -0.498121 2.379622 3.104408 -0.644986 -1.091309 0.235805 -0.321736
2 -0.896585 2.485425 3.084740 -0.547820 -0.524292 1.237551 0.661337
1 -0.174685 1.486757 2.090550 -0.324190 -0.322096 -1.226207 0.025694
2 -0.148846 1.769746 2.926990 -0.721743 0.289958 0.249912 0.043951
2 -0.035738 2.183116 2.182647 0.522378 -1.343149 -1.569544 0.005514
2 -0.308793 2.524223 2.425648 -1.443287 -0.953721 0.898610 0.000024
1 0.009441 0.676149 2.914860 0.036736 0.697467 2.036454 0.019914
2 0.249022 2.177405 2.261317 1.798620 0.841044 0.864532 0.000414
2 -0.587191 1.210655 1.452288 0.458219 -0.947272 -1.968976 0.000123
2 -0.391379 2.130192 2.011962 1.185982 0.362290 -0.309682 0.001760
2 -0.303298 2.808667 2.695491 -0.130856 0.340903 -0.384892 0.063391
1 0.217621 1.209663 2.798848 1.453659 1.107067 -0.188248 -0.006229
2 0.007236 0.476031 1.797012 0.438433 -0.284771 0.064812 0.000019
1 -0.077680 0.892559 2.463598 0.505746 0.497298 0.193966 -0.340683
2 -0.083495 2.044619 0.688492 1.029446 -1.864830 -0.761155 0.012715
2 -0.574035 2.920173 2.222537 -1.259700 0.374055 0.824533 0.107537
2 0.221712 1.866466 0.883566 0.737318 -0.979965 -0.535644 0.000975
2 0.149606 2.850700 1.786051 0.295279 0.906612 0.484141 0.057455
2 -0.752537 2.795454 2.829660 0.020221 0.337246 0.625661 0.040694
1 0.326862 2.389747 0.463335 0.716637 -1.199438 -2.060791 -0.032493
2 -0.241850 1.706561 3.025562 1.116852 -0.334718 -0.186162 0.215896
2 -0.252575 1.242562 0.902477 -1.120310 -0.152135 0.305604 0.000211
1 -0.359184 2.325305 3.085096 -0.156746 -0.145077 0.186443 -0.329810
2 0.187660 0.576801 2.782109 -0.742091 0.188884 0.960680 0.009332
2 -0.625970 0.834776 1.517577 0.579079 0.551790 -0.682880 0.001205
2 -0.790226 0.744525 2.743405 0.524435 -0.799941 -0.587488 0.129711
2 -0.757731 1.236204 1.840541 0.448613 0.070241 0.582937 0.027772
2 -0.129835 2.580419 1.172497 -0.694440 -0.472316 -1.777794 0.000171
2 0.130696 2.106260 2.907460 -0.766500 0.706842 0.377679 0.318102
2 0.192790 3.098432 1.378903 0.201783 0.550840 1.326257 0.293813
1 -0.348500 2.450154 2.862621 1.105111 -0.082371 0.710225 -0.020432
2 -0.614500 2.782248 2.781844 0.346918 -0.552563 0.335838 0.041252
2 -0.312843 1.967703 2.493760 -0.420446 0.683157 -0.798691 0.085007
2 -0.051259 0.806184 2.860024 -0.934909 0.927186 0.488045 0.024180
2 -0.200742 1.457375 2.768230 -1.506069 1.322759 -0.094945 0.003338
1 -0.607152 3.067017 1.318227 -0.447296 0.052527 -0.779846 -0.028134
2 -0.714889 0.614978 1.273507 -0.088342 0.631034 -0.499876 0.027833
1 -0.830724 1.495725 2.860186 0.129320 0.102312 0.472537 -0.010900
1 -0.327639 2.282878 1.025555 0.983406 0.770974 0.562044 -0.014517
1 -0.705063 2.647305 1.234781 0.403254 0.324479 0.602986 -0.013277
2 -0.608468 0.493286 1.334711 0.362414 0.012400 1.102324 0.023344
2 -0.824660 0.994425 2.869623 -0.405771 -0.850247 -0.043875 0.017612
1 -0.779177 2.890697 0.939310 0.299153 -0.515915 -1.314277 -0.005586
2 0.106561 1.546521 1.801580 0.071281 0.800232 0.435266 0.006428
1 -0.788397 0.685626 2.864646 0.285459 -0.531068 0.643085 -0.765497
2 -0.433563 0.646964 2.309636 0.998349 -0.016925 0.264955 0.000163
2 0.239337 1.920495 0.603695 0.370908 -0.349064 -1.512174 0.002054
2 -0.744456 2.552564 1.100397 -0.734823 0.995731 0.900208 0.007349
2 -0.160122 1.029180 1.348832 0.370397 1.494876 1.272519 0.000004
2 0.058796 2.624959 2.244637 1.015062 -0.134154 -0.283315 0.000028
2 0.229127 0.560337 1.461074 -0.232746 0.650221 1.171760 0.000486
2 0.186007 0.596906 2.225887 1.195281 0.352666 -1.519721 0.000008
2 -0.548686 0.841755 1.117031 1.012231 1.292423 -0.490042 0.000099
2 0.153953 2.584723 2.969298 0.488798 0.246895 0.233035 0.057848
1 0.376885 3.069790 2.848845 0.240213 1.439826 0.808832 0.009243
2 -0.294519 1.603001 1.225542 1.231252 0.266437 -0.286236 0.016968
1 -0.753972 1.055394 1.105085 0.413881 -1.402038 1.129719 -0.044006
2 -0.326337 1.618588 3.072374 1.548921 0.648926 0.512915 0.162175
2 -0.222973 2.923359 2.714951 0.162341 0.072859 -0.743735 0.088792
2 0.236016 2.171779 2.599541 0.018017 0.796472 -1.224184 0.000176
2 -0.285411 2.924596 3.067583 0.532351 0.268647 1.969321 0.002904
2 -0.733630 1.383964 2.598885 0.782712 0.193486 0.436550 0.000153
2 -0.695357 0.688076 0.993995 0.567679 -0.500741 -0.595559 0.000134
2 -0.281520 1.503233 1.096711 -1.829910 0.527480 0.582842 0.015672
2 -0.335857 1.702315 2.683670 1.825941 -0.318987 -0.873771 0.019132
1 -0.722338 1.568903 2.276928 0.713172 0.119401 1.016035 0.000019
1 -0.762965 2.029649 2.464927 0.487645 0.786490 -0.457712 -0.001142
2 -0.206216 0.813382 2.987865 -0.967749 1.086553 -0.464962 0.009497
2 0.097879 1.319315 1.623172 -0.572142 1.332060 -0.249674 0.000209
2 0.378436 1.803234 0.766394 -0.011166 -1.243648 -0.823848 0.082268
2 0.252149 1.959631 2.262882 -0.624990 -0.440162 -1.212653 0.000447
2 0.080665 1.927235 2.585880 -1.032257 2.151268 -0.257237 0.002522
1 -0.530918 1.207626 2.789398 0.153549 0.156234 -1.092530 -0.004964
2 -0.656883 2.270224 1.934128 0.980582 1.584643 -0.285990 0.000040
2 0.186921 0.780958 1.930043 -0.800324 0.589706 -0.148845 0.030984
2 0.135233 1.108279 3.042259 -0.883358 0.997668 0.337692 0.000084
2 0.357966 2.498165 0.942533 0.235242 -0.640934 0.599332 0.000079
2 0.363913 1.163602 2.200213 -0.099852 -0.129357 1.244618 0.000087
1 -0.396090 1.115014 2.282508 2.034521 0.400540 -0.119636 -0.003367
2 -0.711291 1.622827 2.628614 0.615700 -1.763482 0.521313 0.015115
2 -0.880540 1.279729 2.370781 -0.253620 -0.942607 -0.935746 0.000134
2 -0.061267 2.756991 2.476054 0.016008 -1.411544 0.299939 0.000096
2 0.000158 0.846546 2.579243 -1.922510 -0.349350 -0.774298 0.041496
2 0.037534 0.609372 1.542206 -1.565585 -0.226276 -0.378188 0.003996
2 0.238561 1.759261 2.940590 -0.666095 0.641133 -0.065896 0.000125
2 -0.077794 2.549065 0.674069 -2.095823 0.376466 -1.499982 0.002904
1 -0.525702 3.085663 2.982148 -0.067959 0.307498 1.198336 -0.048997
2 0.116595 1.044535 2.195476 -1.108169 0.124260 -0.136376 0.139489
2 0.068358 2.056813 2.126095 -1.469252 1.464415 0.392912 0.005627
2 0.169517 2.872844 1.162114 -1.167753 -0.817464 -0.950633 0.008541
2 0.167869 2.939630 2.532281 0.206598 -0.810653 -0.958474 0.005409
2 -0.678179 2.584512 1.671641 1.193279 0.048772 -0.358365 0.012334
2 -0.710371 1.291942 0.952980 1.012474 -1.571579 -0.810162 0.002888
2 -0.004935 2.912011 1.453292 0.576111 -0.896374 -0.736859 0.000059
2 0.196215 2.982700 2.023227 -0.952506 -0.186484 1.073196 0.000181
1 -0.842688 2.254429 0.915537 0.386745 0.766273 0.624766 0.094053
2 -0.536705 2.993692 0.533379 0.118793 -0.054313 -0.614048 0.000477
2 -0.715260 1.336136 0.654071 -0.228369 -1.156956 -0.631789 0.014463
2 0.380376 1.413634 0.550332 1.316628 0.050536 -0.375426 0.000794
2 -0.247780 2.194947 0.618232 -0.074185 0.117729 -0.494721 0.004542
2 -0.870588 1.229842 0.601778 -0.963161 -0.178723 0.300012 0.008945
2 -0.656955 1.506607 0.676909 -0.683932 0.586828 -0.702773 0.168414
2 0.073601 1.831634 0.585377 -0.640921 -1.672135 -0.323687 0.003261
2 -0.416147 1.644748 0.848853 0.140691 0.665838 2.486927 0.219803
2 -0.209587 2.766308 0.808576 0.209001 1.078331 0.586828 0.000079
2 0.106201 3.004530 0.636969 -0.315526 0.884521 -0.287773 0.148297
2 -0.311823 0.971420 0.617914 0.624924 0.143422 -0.212806 0.009201
2 -0.700739 2.753910 0.796395 0.196103 0.042066 0.245226 0.001607
2 -0.211608 1.577083 0.628996 0.050820 0.184259 -0.175307 0.001340
1 -0.320473 0.767984 0.679795 -0.079294 -0.327232 0.143309 0.048077
2 -0.323066 1.530609 0.816145 -0.185515 1.137636 0.340253 0.048899
2 -0.236099 0.873818 0.729754 0.450691 -0.024930 0.836874 0.057898
2 0.094338 2.732623 0.907396 0.529725 0.189941 0.853931 0.013806
1 -0.349196 2.722711 0.560702 0.719730 -0.584584 -0.967039 -0.018077
1 -0.495052 2.737615 0.764112 0.089321 0.298864 0.255666 0.026042
2 -0.104120 0.550000 0.628608 0.510496 0.601065 -0.702663 0.000902
2 0.045913 1.413296 0.824684 -1.639838 0.318012 0.123184 0.000169
2 -0.450811 2.599511 0.756937 1.070776 -0.362047 0.744177 0.045647
2 0.357290 0.721120 2.449659 -0.145241 0.838771 -0.704863 0.030291
2 0.288887 2.055386 1.613778 -0.441480 0.349157 0.791721 0.004460
2 -0.849886 1.895916 0.962615 0.909705 0.231663 -0.448563 0.055320
2 -0.674067 2.439371 2.423065 1.412801 -1.985407 -0.979813 0.000021
2 0.251446 2.785162 2.634573 -0.709771 -1.984002 -0.190451 0.001148
2 -0.861569 1.838489 0.437641 0.034336 0.296456 -0.572084 0.015772
2 -0.773549 2.558159 0.622324 0.708139 -0.825506 0.292006 0.000134
2 -0.511044 1.242861 0.537514 -0.235167 0.289745 -0.224667 0.001086
1 -0.563124 0.951888 0.470029 -0.121561 0.583904 0.150354 -0.000393
2 -0.848809 1.117407 0.465299 -0.640737 -0.769184 -0.264965 0.005179
2 -0.642318 1.686605 0.704579 -0.162621 0.657756 1.266024 0.004297
2 -0.084994 2.150780 0.563741 1.069687 -0.750892 -0.313647 0.014880
1 -0.664899 1.866973 0.627065 -0.798793 0.586245 0.165752 -0.012687
2 -0.679495 1.239143 0.427245 0.939482 -0.149044 -0.773682 0.003745
2 -0.190227 2.563611 0.528121 0.579237 0.822013 0.170410 0.002747
2 -0.010091 3.015979 0.576316 -1.099217 0.210339 0.057627 0.155057
2 -0.131725 1.582896 0.812749 -0.884568 -0.556448 1.260284 0.002171
2 -0.905665 2.438761 0.458934 -0.150952 -0.252486 0.001086 0.004075
2 -0.842045 2.939186 0.561368 -0.978575 -0.745322 1.135142 1.626089
1 0.048229 2.705548 0.756171 -0.932678 -0.640713 1.240408 0.013674
1 0.225562 0.863479 0.840090 -0.119035 -1.144371 1.972933 -0.007258
1 -0.429753 1.612771 0.721197 0.956548 -0.274327 -0.133676 0.142539
1 -0.582460 2.885607 2.951320 0.577246 -1.251429 -0.480701 -0.048764
2 0.204558 2.843258 0.560033 -1.191435 -0.651161 -0.247729 0.000807
2 0.254633 2.320989 3.097570 -1.025103 0.530477 0.620266 0.001792
2 -0.815352 0.553261 1.560414 0.878015 -0.507738 0.322647 0.000055
1 -0.819497 2.529305 1.732076 1.196313 0.472569 -0.446429 0.002376
2 -0.830091 2.302894 2.236644 0.740251 -1.035397 1.095065 0.000095
2 0.016651 0.563266 0.467806 -0.238760 1.233771 -0.109192 0.000926
2 -0.478607 0.496684 1.468183 1.781953 0.932865 -0.552134 0.086180
2 0.303141 0.799987 1.106689 -0.709125 -0.522600 0.003284 0.000139
1 0.353041 0.850955 1.542915 -0.213629 0.757058 0.665096 -0.194769
2 0.253544 3.045432 1.476476 -1.122767 -0.458619 -1.009744 0.241354
2 0.187197 0.879326 2.843397 -1.687143 0.227124 0.309778 0.000102
2 -0.084726 2.864914 2.740945 -0.423657 -2.369040 1.307785 0.025968
2 -0.677101 2.963005 0.786603 -0.709414 -1.434807 0.015277 0.001724
1 -0.461077 3.062863 0.998909 -0.225227 -0.556711 -0.218024 -0.013611
1 0.327197 0.618972 0.599042 -0.604251 -0.483423 0.030600 -0.007107
2 0.295809 1.626284 2.172083 -0.958659 0.724921 -0.709324 0.000281
1 0.310794 2.896285 1.247943 -0.743888 -1.529296 0.242440 0.003425
2 -0.793815 3.088256 1.394745 -0.472812 -0.342596 0.265034 0.015507
2 -0.704521 0.475181 1.209339 0.088095 0.735922 -0.611084 0.037556
2 -0.131541 3.069418 3.062625 0.212097 -0.607113 0.697359 0.000554
2 0.340810 2.278074 1.718334 -0.757940 -0.461728 -0.260578 0.023618
2 -0.157765 1.279268 3.070377 -0.721676 -0.646560 -0.847227 0.001353
2 -0.699551 1.173408 0.243259 -1.930634 0.804810 0.643459 0.004355
2 -0.501507 0.496296 3.093082 -0.667782 0.644062 -0.497874 0.019608
1 0.261679 1.672134 0.236721 -0.583052 -0.856187 -2.093216 -0.005247
2 -0.547724 1.407199 0.318063 -0.226108 -0.283812 -1.043529 0.000981
2 0.137248 2.481323 0.394445 -0.355930 -0.332526 -0.676724 0.000292
2 -0.713868 0.572792 0.402056 0.365523 -0.523661 -0.572147 0.000035
2 -0.736283 1.520936 0.341597 0.928520 -0.643694 -0.630697 0.003765
2 0.257327 0.700034 0.446246 -0.166570 0.048347 0.512098 0.002342
1 -0.684335 2.797867 0.450759 -0.557508 0.671344 0.725971 -0.007678
2 0.190403 1.257899 0.300587 -1.456197 -0.365019 -1.957806 0.001424
2 -0.258040 0.675648 0.382053 -1.548225 1.702272 -0.842996 0.000105
2 -0.488535 0.761355 0.294134 0.257119 0.923207 -0.222952 0.025544
2 -0.569394 1.093425 0.342455 1.339041 -0.280203 1.827038 0.005706
2 -0.106253 0.857930 0.252618 1.773013 0.325140 -0.350240 0.003279
2 -0.438939 2.508639 0.281955 -0.250912 -1.410765 -0.294611 0.010504
1 -0.572723 1.946955 0.390968 0.482324 0.817630 0.575268 -0.020135
2 -0.120365 2.826427 0.419342 0.703337 0.428428 0.861047 0.000155
2 -0.501719 0.619467 0.240075 -1.750447 0.393170 -0.358687 0.025582
2 -0.158213 0.437353 0.236952 -0.193909 0.104992 -0.655691 0.070143
2 -0.480829 2.358739 0.343876 -0.105030 2.577413 0.411719 0.008891
1 -0.228484 1.579852 0.262742 -0.221371 -0.398535 0.084113 -0.000604
2 -0.886000 1.767718 0.297674 -0.082053 -0.199203 0.351273 0.188034
1 0.290675 0.500205 0.284150 0.122777 -0.403031 0.291519 -0.136940
1 -0.801356 1.999206 0.243466 -0.977208 1.388685 0.806233 0.128730
2 -0.631879 3.111069 0.216034 -0.410626 1.074892 -0.091190 0.020434
2 0.315387 2.182628 0.333080 -1.020623 -0.106021 -0.691763 0.000751
2 0.333039 1.912160 2.588367 -1.013769 -0.291370 0.541936 0.000160
1 -0.897051 0.843615 2.858462 0.576163 -0.219794 -0.167353 -0.448367
2 -0.865233 0.494563 2.743280 1.485147 0.602858 -1.295171 0.000180
2 -0.915368 0.661603 0.733924 0.406768 -0.603413 1.051878 0.000026
2 -0.907135 1.265565 1.822413 0.502685 -0.223865 0.187709 0.023721
1 -0.920796 3.012565 0.555652 -1.256575 0.510907 1.706190 1.622525
2 -0.930027 2.061021 1.072682 -0.236763 -0.662765 -1.330563 0.003965
2 -0.884361 2.130021 0.590329 0.385162 0.714242 -0.667672 0.000287
2 -0.874770 1.878485 2.314632 0.593953 0.114950 0.343482 0.000454
2 -0.118006 1.622082 2.987970 -0.897196 -0.500437 -2.527024 0.033665
2 -0.864409 1.455015 1.371544 1.824773 -0.851728 1.075784 0.000002
2 -0.916850 2.802834 2.180465 0.743181 -0.790388 0.078392 0.000226
2 -0.808429 3.047048 0.247316 0.162643 -1.965478 0.674321 0.001903
2 0.376274 1.615776 1.408240 -0.096508 -0.388269 0.264706 0.105292
2 0.378406 1.049429 3.090980 0.132329 0.198052 -1.383399 0.000134
2 -0.645869 0.551232 3.113984 -1.381034 -0.025760 -0.662945 0.156407
2 0.136769 1.098377 0.195441 -0.108987 -0.604428 -0.689925 0.003483
2 -0.329130 2.379211 0.200412 -0.448467 0.389245 -0.545312 0.028860
2 0.382522 2.781463 1.866644 -0.759997 0.109013 -0.352165 0.000331
2 -0.926995 1.392831 0.543474 1.338704 1.295865 -1.285267 0.252563
2 -0.982180 0.997009 2.817834 -0.794533 0.507799 0.838634 0.015254
1 -0.954986 0.678900 1.894137 -0.031142 1.717637 -0.518039 -0.024800
2 -0.945360 1.009398 0.995443 -0.153642 -0.479237 -0.213378 0.022012
2 -0.952899 2.085042 2.629056 0.431984 0.821690 -0.258736 0.087197
2 -0.961155 1.849417 2.995874 1.352456 -0.677854 0.378921 0.041397
2 -0.984556 1.849990 0.935280 -0.673773 0.894183 -0.187173 0.088655
1 -0.985248 2.237591 1.042756 -0.048533 0.628768 1.016027 -0.069577
2 -0.987232 2.715191 1.309160 -0.756349 -0.568451 1.690939 0.000069
2 -0.951834 1.964254 1.714317 0.038425 -0.489619 -0.184509 0.000104
2 -0.972043 2.969096 1.230926 -0.680903 -0.797838 -0.296546 0.000079
2 -0.983457 2.181339 2.724429 -1.592210 -0.212184 0.464656 0.081586
1 -0.948968 2.355489 2.808687 -0.403612 0.301271 1.643663 -0.068976
2 -0.943690 1.806402 1.068812 0.003360 0.317529 -1.844605 0.049840
2 -0.941587 1.651446 0.280740 -1.359372 -0.425881 -1.289324 0.302680
2 -0.925922 2.200472 1.215105 0.932352 0.090730 -0.046863 0.006438
2 -0.108747 0.784843 3.120354 0.190978 -1.636379 -0.470426 0.008647
2 1.284454 -2.402128 -1.415516 -0.102069 0.182418 0.057706 0.000028
1 0.587672 -2.529137 1.302139 0.331211 -0.547256 -0.306689 -10.004928
1 0.714760 -2.544587 1.323074 1.946350 0.057607 -0.900401 -10.824689
1 0.473132 -2.603053 1.357688 1.015018 -1.540570 0.106195 -9.178086
1 0.449561 -2.628903 1.256687 -0.309510 0.124721 -0.038841 -9.442785
1 1.181594 -3.010233 0.170905 -0.690525 -1.175705 -0.832356 -0.997861
2 1.546948 -2.369250 0.984005 1.428850 0.410639 0.439154 0.005516
2 0.617080 -2.734996 0.939855 -0.176499 0.119412 1.014705 0.037148
2 1.991285 -2.621909 -0.990862 0.435619 -0.001095 0.014267 0.011234
1 0.604773 -2.546227 1.501324 0.018272 0.874655 -0.142979 -12.244472
2 1.906590 -2.930524 -1.066058 0.541866 -0.162014 -1.128974 1.328079
2 1.783446 -2.489216 -0.108916 -0.965212 0.800385 0.243187 0.001584
1 1.522556 -2.706013 -0.546987 0.688559 -0.348750 0.217880 0.002454
2 1.850953 -2.872920 0.826340 0.243438 -0.551033 0.427093 0.000096
2 0.676676 -2.797167 1.059923 -0.436843 0.211922 1.437547 0.037588
2 1.447209 -3.064338 -0.563736 0.107382 -0.409932 0.735490 0.000689
1 0.592543 -2.841130 1.411228 -1.604643 0.903277 -0.558519 -6.228665
1 0.878521 -2.423781 1.391920 -0.311638 -1.478891 -0.017129 -8.098170
1 0.787755 -2.520971 1.241461 0.945600 -0.290842 0.461217 -7.211674
1 0.466374 -2.743955 1.304183 -0.773725 0.301845 -0.111633 -7.853965
1 0.579734 -2.729064 1.248153 -0.066022 -0.962772 -0.739813 -5.507048
2 1.672872 -2.995175 -1.138196 -0.348871 -0.478465 -0.342562 0.001366
1 0.586404 -2.501573 1.400170 -1.134745 -0.938079 0.524033 -11.565359
1 0.553673 -2.406408 1.339581 0.366165 0.404441 1.740291 -12.968758
1 0.550563 -2.588102 1.232767 -0.181210 -0.208603 -0.735757 -7.468260
1 0.484444 -2.914954 1.585498 0.643695 0.745594 0.282687 -9.449083
2 1.711172 -2.783616 -2.988852 -0.101433 -0.493344 -0.425628 0.001425
1 0.471920 -2.756377 1.452082 0.843153 0.049737 0.928013 -7.615618
1 0.664596 -2.609781 1.265184 -0.403212 0.882512 -0.854361 -7.963810
1 0.917764 -2.450424 -2.559018 0.182237 0.039316 -1.116709 0.001304
1 0.660751 -3.118900 1.273188 1.117684 -0.131381 0.181731 -0.054389
2 1.151714 -2.308594 -2.937886 -0.782586 0.011597 -0.406187 0.000007
2 0.693020 -2.817360 -2.068173 -1.636290 0.102855 0.366551 0.001145
2 1.105947 -2.830276 -0.242953 -0.331785 -0.105946 -1.156409 0.000936
2 1.617671 -2.778255 -2.123374 0.863092 -0.160107 0.628280 0.001541
2 1.000749 -2.395201 0.239213 -1.310558 -0.138093 1.534996 0.005455
1 0.721955 -2.411416 1.237223 -0.230023 -0.153267 -0.716095 -7.009039
1 0.846921 -2.372042 1.179338 -0.550773 1.493211 0.336292 -2.510007
1 0.781012 -2.467193 1.360492 -0.320233 -0.458708 -0.010208 -9.528434
2 1.688287 -3.082355 -2.054694 0.437471 -0.033972 -0.325836 0.000015
1 0.683618 -2.424321 1.358324 0.997124 -1.365417 0.966224 -8.245430
1 0.691816 -2.774151 1.416532 -1.384659 0.670870 0.254164 -8.792048
2 1.655595 -2.855602 0.430333 0.057150 -0.220957 0.382165 0.000127
2 0.615070 -2.461078 -1.481004 0.526518 -0.222838 0.048714 0.016631
1 0.686699 -2.483117 1.095680 0.789219 0.220397 -1.036863 -3.749331
1 1.605148 -3.108320 0.095207 -0.264066 0.133346 -0.394153 -0.473862
1 0.625127 -2.442177 1.543376 -1.214292 -0.611973 1.401030 -11.477677
2 1.115364 -2.611347 -0.658273 0.009778 -0.583130 0.815933 0.013464
2 0.466012 -2.355597 -2.098533 -1.095841 0.798161 -0.330869 0.000423
2 1.443699 -2.816533 -0.416408 0.552810 -0.659052 -0.325608 0.010695
2 0.492953 -2.538141 -0.295133 -0.729879 -0.121538 -0.728303 0.000861
1 1.584388 -2.489812 -1.760199 1.495444 -0.167759 0.304034 -0.101752
1 1.979506 -2.974699 0.368092 0.098629 -0.621192 -1.134130 0.006948
1 1.319367 -2.402139 0.775617 -0.531849 -0.365117 0.381731 0.029212
1 1.507112 -2.991722 1.151041 0.303806 -0.319844 -0.126808 -0.574873
1 0.873769 -2.529711 1.310559 -1.579366 -0.191084 -1.204490 -7.030787
1 0.917644 -2.609218 1.382389 1.040557 -0.037237 0.364718 -5.514841
1 0.430270 -2.529176 -1.157227 0.021151 -1.360740 0.600097 0.000484
1 0.566358 -2.818680 1.309654 1.483217 -0.313747 0.775595 -4.719862
2 1.196581 -2.501847 0.874438 0.229377 1.102588 0.673998 0.003118
2 0.522717 -2.998432 -1.690707 0.096466 -0.329679 0.541084 0.132922
2 1.742249 -2.643760 -2.183590 -0.196656 0.029876 0.230273 0.039492
1 0.487374 -2.488136 1.371163 0.010534 0.393852 -2.182366 -12.344440
2 1.309077 -2.624937 -0.852008 0.581386 -0.317066 0.264681 0.004305
1 0.575888 -2.563847 1.133359 -0.218851 -0.545106 0.629782 -4.287542
2 1.594865 -2.776284 -0.358733 1.048633 -0.406217 -0.627806 0.009121
2 1.509081 -2.612539 0.205609 -0.407849 -0.145430 0.183059 0.000016
2 0.675238 -2.513460 -2.459292 -0.555836 -0.357698 -1.421168 0.118691
1 0.718485 -2.327344 1.352048 1.436317 -0.457404 -0.663926 -8.475297
2 0.622480 -2.663892 -2.173432 -0.695503 -0.815926 0.670735 0.016176
1 0.451483 -2.895777 1.469913 -0.404613 0.180548 -1.419544 -8.122615
1 0.523930 -2.485775 1.201268 -0.692235 0.330698 0.966952 -9.758127
1 0.675782 -2.509464 1.220791 -1.392733 0.379957 0.186314 -9.922488
2 1.705462 -2.540263 -1.054833 0.679974 -0.061018 -0.446396 0.697887
2 1.756177 -2.410315 -2.022777 -0.416044 0.602866 0.087333 0.000738
2 0.762742 -2.669868 -2.822198 -0.409977 -0.401566 -0.494245 0.132100
2 1.426968 -2.516224 -1.615144 -0.055975 0.881657 -0.231911 0.199785
2 1.012341 -2.983367 -0.151581 -0.412021 -0.755463 -0.029291 0.004316
2 1.874042 -2.731986 1.456441 -0.113638 -0.504477 0.618654 0.000018
1 1.223952 -2.907337 0.196515 1.073794 0.120218 -0.150347 -0.997117
2 0.588901 -3.115037 -0.818994 -2.021666 -0.359611 -0.565608 0.179102
1 0.596460 -2.923433 -2.281480 -1.813179 -0.444469 -0.479317 -0.007985
2 1.474406 -2.800640 -1.047557 -0.876267 0.485783 -0.515333 0.000191
2 1.099747 -2.679644 0.861752 -0.071687 -0.370916 0.285938 0.009564
2 0.694109 -2.808583 -2.770351 -0.366732 0.672873 -0.527634 0.011408
1 1.699356 -2.327178 -1.829720 1.202149 0.097519 0.433927 -0.044485
1 0.615863 -2.426808 1.258193 0.402020 -0.202765 0.575907 -10.792559
1 0.856494 -2.990641 -2.174221 -0.903398 0.055421 0.255238 -0.023052
1 0.859759 -2.484732 -0.352275 -1.075320 0.645270 -0.733882 -0.004859
2 1.961439 -2.868558 0.608286 -0.143840 0.449453 0.192437 0.000129
1 0.998047 -2.505599 -0.616422 0.671778 0.055264 -0.111191 0.013843
1 0.800355 -2.819657 1.373533 -0.337455 -1.017531 -0.415168 -3.891831
1 0.804809 -2.630571 1.308150 0.407066 0.866099 0.021630 -7.548263
1 0.706531 -2.509768 1.439778 -0.423546 1.248990 -0.003810 -13.563862
1 0.544681 -2.426441 1.462337 -0.124972 1.787972 0.529439 -12.598943
1 0.545295 -2.609103 1.423787 0.411436 -1.166354 -0.291011 -9.626715
1 0.674146 -2.889336 1.501219 -0.312166 -0.047993 0.876748 -7.723714
1 0.658941 -2.692586 1.324368 1.353618 0.087100 -0.640637 -7.384841
1 0.705963 -2.972331 1.597355 -0.394580 0.201988 0.340846 -4.540958
1 0.901987 -2.810848 1.489067 -1.376834 0.191255 0.174304 -2.989444
1 0.741162 -2.619572 1.439981 -1.419747 1.608971 -1.956398 -11.270004
1 0.735019 -2.387373 1.429651 -0.894377 -1.680078 0.401964 -6.597816
1 0.572050 -2.640839 1.331665 0.772641 -0.338889 0.047007 -9.902042
1 0.803722 -2.530560 1.503260 -1.033626 -1.624067 0.347032 -9.240114
1 0.818355 -2.549266 1.403536 -0.917150 -2.414349 0.923010 -10.419308
2 1.745475 -2.529647 -2.277007 -0.048100 0.391135 0.768628 0.037726
2 0.659035 -3.010367 -1.239863 0.050737 -0.433164 -0.943607 0.000005
2 0.666497 -3.043822 -0.138702 0.325378 -0.198348 0.370153 0.000008
2 0.926386 -2.410014 0.935861 0.113334 0.384752 0.254297 0.000103
1 0.624710 -2.987215 1.544273 0.195436 0.389338 0.148193 -3.880320
1 0.663980 -2.489015 -1.258934 -1.870318 0.290609 0.649925 -0.358170
2 1.064615 -2.525656 -1.705409 -0.241637 -0.271499 -0.429735 0.026810
2 2.059554 -2.934644 -2.850030 2.496782 -0.992781 -0.138187 0.001175
2 1.889462 -2.419241 -1.682634 0.624614 0.587914 1.092819 0.000184
2 0.982912 -2.764466 -3.003481 -1.376708 0.567849 -0.775070 0.007726
2 1.315499 -2.337439 -1.000189 1.215071 0.896231 0.746851 0.000700
2 1.606699 -2.441182 -1.166772 0.221001 0.816301 1.386952 0.039059
2 1.753034 -2.464844 -1.128580 1.265820 0.458239 -0.018728 0.718249
2 1.331798 -2.811530 -0.773425 1.054912 -0.906120 0.066592 0.001484
1 0.933856 -2.510887 1.432081 1.027933 -0.111996 -0.018986 -7.776746
2 1.037995 -2.515642 -0.448332 -0.236629 -0.396175 -2.423351 0.006372
2 1.159957 -2.773013 -2.716459 -0.795494 -0.097143 -0.609874 0.000133
2 1.873587 -2.856984 -2.504717 -0.041554 -0.473271 -1.367035 0.000124
2 1.340605 -2.439104 -2.452350 -0.736750 0.345245 -0.796136 0.000002
2 0.636145 -2.376904 -0.524344 0.006828 -0.282746 -0.011637 0.000016
1 0.848514 -2.320948 1.383322 0.552640 -0.468483 0.318419 -7.684984
2 1.439792 -2.265566 0.661551 0.065800 0.948086 -1.044306 0.001954
1 0.461098 -2.383131 1.507049 -0.106084 1.738873 -0.102457 -12.095962
2 0.560714 -2.501863 -2.390362 -0.949341 0.956943 -0.028462 0.118336
2 1.046802 -3.001623 0.531149 1.012946 0.069798 0.120832 0.000164
2 0.581197 -2.484666 -0.102308 0.122737 -0.299020 0.321467 0.001130
1 0.627193 -2.354795 1.409582 1.201868 -1.493451 -0.001676 -11.137979
1 0.498688 -2.302803 1.330756 1.252393 -0.518178 -1.643423 -11.797585
2 1.035435 -2.868163 -2.538986 -1.771255 -0.396974 0.799789 0.000134
1 0.505015 -2.815755 1.529199 0.575834 0.455431 1.321535 -9.528481
2 1.017204 -2.500493 -2.098993 0.548180 0.138485 0.504558 0.000127
2 2.000358 -2.523506 -2.430138 0.152445 0.972968 -0.243632 0.000402
2 1.868509 -2.973634 -1.159489 1.784233 0.116202 0.890698 1.315629
1 1.268924 -2.856275 -2.276361 -0.316297 0.542066 -0.909814 0.003827
1 0.768243 -2.608871 1.192649 -0.209635 0.168933 -0.475087 -3.737656
2 1.469472 -2.448979 -1.078856 0.764356 1.122096 0.120770 0.012003
1 0.519277 -2.350897 1.240923 1.093086 0.481737 0.304713 -9.732221
1 0.738094 -2.396415 1.140535 -0.192289 0.272013 -0.385446 -3.953863
2 1.600789 -2.824579 0.669864 -0.543840 -2.021489 -0.501491 0.134886
2 1.512149 -2.698288 -1.783663 -1.015088 0.827161 0.304012 0.002076
1 1.555406 -2.773053 1.271935 -0.900246 0.418392 0.075065 -0.019304
1 0.649318 -2.767080 1.521512 -0.651959 -0.960467 2.076172 -10.079611
1 0.923815 -2.529969 1.549329 2.084145 1.092227 0.690820 -7.536079
1 0.573298 -2.358713 1.610222 0.440762 -0.994771 0.065613 -11.386808
1 0.700465 -2.564622 1.538128 -0.003244 0.315132 0.726295 -11.287169
1 0.848306 -2.657696 1.447224 -0.802104 0.814713 -0.294692 -8.991851
1 0.730521 -2.439521 1.522067 0.448695 -2.238715 -1.355753 -10.996031
1 0.807082 -2.772656 1.469173 -0.294686 0.570407 -0.604128 -7.129765
1 0.845973 -2.611464 1.560017 -1.446779 -0.406770 0.498308 -9.706642
1 0.622676 -2.696094 1.439273 0.173263 0.358625 -0.675424 -10.499463
1 0.527151 -2.456500 1.574046 -0.336016 0.119404 0.897666 -12.290480
1 0.931664 -2.605569 1.481499 0.120318 0.467090 0.012182 -4.957410
1 0.768334 -2.708587 1.371152 0.677716 -0.669682 0.495371 -8.530988
1 0.646025 -2.597949 1.409114 -0.740509 0.450329 0.304241 -11.520347
1 0.454821 -3.053703 1.570028 -0.020072 -0.633911 -0.346848 -5.250803
1 0.733522 -2.694092 1.517582 1.610880 0.421863 -1.020468 -11.610240
2 1.518204 -2.927658 0.657630 0.763492 0.216343 -2.374382 0.134843
1 0.474732 -2.522300 1.472918 0.830809 -0.001624 -0.344273 -13.121113
2 1.745836 -2.776670 -1.024827 -0.423880 0.417686 0.131638 0.000555
2 0.649926 -2.842711 -2.543031 0.047053 -0.550867 1.185436 0.000184
2 0.750313 -2.568878 -2.179210 -0.039482 -0.451481 -0.866849 0.014945
1 1.350329 -2.492321 1.473385 -0.887446 -0.547428 1.621576 -0.022951
2 0.810800 -2.443497 -2.864599 -0.715436 -0.228633 1.595844 0.037229
1 0.456877 -2.380601 1.396563 -0.223244 -0.612118 -0.376567 -13.372562
2 2.010328 -2.381588 -1.908772 0.435280 -0.248550 1.722647 0.002833
2 1.901228 -3.066133 -2.623803 1.335275 0.002551 -0.762513 0.000391
1 0.507957 -2.658386 1.506260 1.231951 0.379129 -0.151085 -8.740909
2 0.879440 -2.683534 -2.886377 -0.399328 -0.631529 1.133189 0.127277
2 1.841214 -3.034034 0.320891 0.123844 -1.717791 0.218237 0.017082
2 0.395501 -2.816717 0.377378 -0.370927 0.673490 -0.081453 0.000039
2 0.875340 -2.596525 -0.717131 1.101961 0.140422 0.341407 0.002937
1 0.599643 -2.309965 1.496834 -0.192401 0.053775 0.441596 -11.558862
2 0.576858 -2.717954 -0.950027 -0.159551 -1.036773 -0.468207 0.000120
2 0.849201 -2.987464 0.908479 0.857189 -0.340202 0.113467 0.228028
2 0.873124 -2.791355 1.240467 1.756299 -1.079790 0.183899 0.027429
2 1.818814 -2.407127 1.359064 0.559138 -0.417725 -0.499390 0.000022
1 1.517331 -2.607281 -1.609857 -0.943866 1.124686 0.320643 0.142085
1 1.078335 -2.356856 1.464689 1.455115 0.183562 -0.649652 -3.301158
1 0.428843 -2.390045 1.605856 -0.763685 0.331328 -0.094083 -11.446545
1 0.866404 -2.454999 1.496098 0.834034 -0.024312 -0.417282 -9.087914
2 0.961777 -2.943518 0.947413 -0.098367 0.402125 -0.968595 0.228338
2 1.918180 -2.482992 1.626397 0.467741 -0.705485 0.652750 0.000042
2 0.718039 -2.344187 -1.027849 -1.375839 0.207838 -0.740260 0.002080
2 1.782840 -2.623203 -1.966632 0.481853 -1.177129 -0.410475 0.000613
2 0.850696 -2.734796 0.914957 1.099719 -1.264754 0.465903 0.011252
2 1.022254 -2.710153 1.006190 0.639805 1.190324 -0.219224 0.010032
1 0.444921 -2.751195 1.603230 0.601709 0.615527 1.172086 -11.975093
1 0.558799 -2.917031 1.480970 -0.860768 0.235958 1.046605 -8.103045
2 2.042744 -2.524628 0.739529 0.985624 -1.101939 1.961485 0.005885
2 0.787249 -2.589927 0.414424 -0.524913 -1.084542 -0.348617 0.000033
2 1.909052 -2.358716 -2.654881 1.351541 -0.302545 0.634534 0.000058
2 1.773106 -2.650128 -0.003820 -1.165060 -1.402011 0.515374 0.001585
2 1.514942 -2.892216 -1.874411 -1.570170 -1.065012 0.644475 0.000637
2 0.547647 -2.603084 0.222380 -0.126021 0.697156 -0.088954 0.000018
1 1.426870 -2.569286 -0.069275 0.718532 1.250878 -0.129997 0.664539
1 0.431085 -2.645419 1.573615 -1.201648 0.320694 -0.015109 -11.465473
1 0.445812 -2.530188 -2.222886 -0.167833 -1.026004 0.009178 -0.008734
2 1.217845 -2.853324 -0.941547 1.036721 0.754304 -1.357322 0.000830
2 0.554685 -2.704846 -1.190649 0.091607 0.735793 0.312299 0.004262
2 1.133207 -2.660583 -0.837537 -1.017008 1.495595 0.764371 0.005881
2 0.816812 -2.608715 -2.560071 1.362767 0.217369 0.372338 0.003223
1 1.191736 -2.984636 0.725072 1.145751 0.459811 -0.219974 -0.000611
2 1.754088 -2.613259 -1.608839 -1.238985 -0.146987 0.695295 0.000282
2 1.936737 -2.578897 -0.843167 -0.495302 -0.344623 -0.156348 0.011344
2 1.907644 -2.811565 -0.307608 -0.474978 -0.860119 0.356973 0.000024
1 0.488168 -3.005682 1.467321 0.399729 -0.251874 0.522537 -4.750165
2 1.137508 -2.833375 -1.864122 0.607321 0.981514 -0.169942 0.000166
1 0.710280 -2.515870 1.626051 1.100196 -0.987084 0.290116 -9.720381
1 0.937285 -2.384122 1.555383 1.663993 -0.641218 1.106035 -8.666509
1 0.519795 -2.576581 1.567194 -0.110763 0.129104 0.654456 -12.086323
1 0.684324 -2.346602 1.576595 -0.852429 -0.387412 -0.689172 -11.620749
1 0.667347 -2.663548 1.615524 -0.791344 0.306042 1.254767 -8.849864
1 0.619753 -2.882621 1.611783 1.424639 0.735139 0.004897 -10.643315
1 0.602990 -2.646565 1.531870 -1.006152 -0.616423 -0.242649 -10.819864
2 0.853056 -2.736548 0.749502 -0.213693 -1.755935 -0.024046 0.009544
2 0.477155 -2.333471 -1.697264 -0.076608 -0.448013 1.339943 0.092578
1 0.774380 -2.839098 1.537888 -0.885793 1.315997 0.321975 -7.562828
1 0.621881 -2.325754 1.308577 0.175043 0.553827 1.290607 -10.676982
1 0.583259 -2.509443 -1.782231 -2.237201 -1.006960 1.296899 -0.005909
2 0.939540 -2.479775 0.017704 0.123639 -0.965335 1.060400 0.000100
2 1.426793 -2.460669 -0.110349 0.195600 -0.187528 -0.698665 0.665285
2 1.538618 -2.707496 -2.916870 -0.453548 -0.545576 0.757122 0.009084
1 0.715969 -2.634289 -1.222040 1.641543 1.170318 0.980436 -0.240524
2 1.017719 -2.661897 -1.753050 0.372843 -1.625886 2.281466 0.026936
2 0.420536 -2.452725 -0.757159 -0.306443 -1.336584 0.934975 0.070932
2 1.835015 -3.107829 -2.831333 -0.163878 -0.841817 -0.495374 0.000301
1 0.415069 -2.528815 1.303557 -0.590837 -0.284427 0.322267 -11.620410
2 1.604329 -2.899541 -0.876080 -0.001354 0.961148 -0.095600 0.000280
1 1.502188 -2.976374 -0.016142 1.346809 -0.013171 -0.514463 -0.417918
2 1.710753 -2.837863 -1.767063 -1.799904 0.276923 1.406795 0.127681
2 1.768062 -2.906778 -1.668429 -1.322989 -0.111402 0.589201 0.127396
2 0.443231 -2.970805 -1.587968 -0.881079 0.736676 0.326689 0.132919
2 1.277051 -3.000161 -2.178702 -0.209783 -0.074337 0.208535 0.048968
1 0.717283 -2.762436 1.601984 -0.353770 0.324477 -0.146957 -11.287472
1 1.026211 -3.033278 -1.996268 -1.200131 0.450090 0.294609 -0.019471
2 0.986577 -2.909814 0.212881 0.642865 0.936178 -1.420173 0.000446
2 2.042492 -2.476465 0.035981 -0.203830 -0.254174 0.358217 0.001436
2 0.889170 -2.619401 -3.078407 -0.651735 1.576490 0.194459 0.054486
2 0.852159 -2.512967 -2.988272 -0.252492 0.601512 0.191917 0.087323
1 0.590288 -2.735848 1.601756 0.219527 0.342797 -0.319341 -10.930262
1 0.824190 -2.354081 1.494226 -0.217663 0.274171 0.003634 -9.321867
1 0.821316 -2.747724 1.567498 0.242630 -0.497881 0.550668 -7.168163
1 0.811808 -2.517977 1.602348 0.021347 -0.050467 0.459170 -9.715185
2 0.785069 -2.841172 -0.398474 2.429021 -1.159350 0.868281 0.000005
1 0.424873 -2.518708 1.196092 -0.897582 1.033216 1.094874 -8.909913
1 0.447532 -2.427699 1.281423 -0.204800 -0.371775 0.014535 -11.413188
2 1.877097 -2.785614 -2.860228 -0.702423 0.790285 0.884924 0.000688
1 0.960207 -2.348621 1.457961 0.538429 1.299421 0.637507 -7.349372
2 1.256385 -2.518948 -2.126744 0.203584 -1.650267 1.602217 0.000192
1 0.596272 -2.408015 1.153326 -1.358822 0.412956 0.192051 -6.296072
2 0.968160 -2.306561 0.411193 0.893665 -0.199588 -0.657930 0.002525
1 0.528412 -2.416367 -1.356345 0.201739 0.948032 1.668247 -0.109024
1 0.430628 -2.474839 1.097277 -0.252465 -0.582933 0.124705 -5.126814
2 0.677580 -2.424901 0.632998 -0.293062 -1.360598 -0.680941 0.000028
1 1.533056 -2.540222 -2.923198 -0.965773 -0.730008 1.516198 0.008215
2 1.984907 -2.494048 -0.629384 -0.717412 -0.982795 -0.921958 0.000481
2 0.601314 -2.697868 0.603379 1.758101 1.095796 0.433231 0.000044
2 1.772205 -2.874306 0.160229 0.149211 2.066453 0.605288 0.000663
2 0.918720 -2.861121 -0.057958 -1.683557 2.297718 0.073794 0.003465
2 2.053453 -2.893288 -1.012255 -0.210285 -1.969122 0.231952 0.013789
2 0.511914 -2.282325 -1.574844 1.078506 0.435621 0.942679 0.091028
2 1.177458 -3.023226 0.941571 0.190316 0.883918 0.175037 0.000506
1 1.464943 -3.115736 1.068080 -1.274757 0.145719 -1.557639 -0.785886
1 1.991168 -2.419689 1.096335 -1.101412 -0.102092 -2.524051 -0.000704
1 1.964655 -2.786279 0.170811 -1.397624 -0.619800 0.458870 -0.009051
2 0.563537 -2.702463 -0.127635 1.938035 0.597875 0.453224 0.000451
1 1.427590 -3.022753 -0.199555 0.189297 1.204057 -0.941680 -0.067090
2 0.515403 -2.425193 -2.708100 1.438243 0.911053 0.153669 0.002018
1 0.440338 -2.853092 1.278123 0.831988 -1.297023 0.016830 -4.111275
2 0.439424 -3.103980 -2.378420 0.532633 -0.207370 -0.219746 0.002704
1 0.398000 -3.069667 -2.677470 -0.578819 0.583897 0.829969 -0.189046
1 0.804335 -2.932586 1.620176 0.797908 0.716475 1.324329 -4.930195
1 0.619267 -2.570414 1.598724 -1.569460 -0.934139 -1.064352 -10.015014
1 0.786916 -2.291409 1.630004 1.367116 0.210807 -0.489570 -11.455769
1 1.065774 -2.379313 1.598540 0.671823 -0.498749 -0.971938 -4.812130
1 0.894572 -2.293989 1.598080 -1.019547 0.174110 0.045088 -12.628654
2 1.491472 -2.282987 1.123518 1.010679 0.026041 0.275658 0.005520
1 0.507314 -2.291342 1.561500 -0.119729 0.085092 -0.595510 -11.351743
2 0.532289 -2.333841 -1.193006 0.019190 -0.639672 1.701830 0.006482
1 0.742234 -2.281316 1.195219 -0.113043 0.353695 -1.190929 -3.503106
2 1.866409 -2.319101 0.119096 -0.299922 -0.866685 -0.924660 0.000284
2 1.910282 -3.071649 -0.201058 1.356360 0.752119 -0.032172 0.000140
2 0.511418 -3.108052 0.665998 -0.199444 0.234055 -0.530426 0.002183
1 2.054262 -2.771733 -2.029761 -0.485924 0.213155 0.299456 -0.266359
1 0.413877 -2.495999 1.561342 0.222765 0.586969 -0.564035 -11.375596
1 0.433821 -2.396439 1.185031 1.756491 -0.367350 -0.460787 -8.370547
1 1.444314 -3.088386 0.069099 -1.022668 0.877894 -0.186156 -0.521225
1 0.430785 -2.633211 1.442210 -0.399415 -1.350317 1.179525 -10.817554
1 0.757373 -2.412274 1.615415 -0.497257 -1.151086 -0.315460 -10.471346
1 0.857659 -2.391019 1.625518 -0.407874 0.186745 -0.113413 -10.530074
1 0.503853 -2.300356 1.457236 1.132254 0.526456 -0.302387 -12.091830
2 1.120500 -2.280636 0.121515 -0.239368 -0.043596 -1.038390 0.005747
1 0.541788 -2.280187 1.138795 1.337646 -0.606809 -1.491629 -3.234052
2 0.796236 -2.277031 -3.056210 -0.521744 -0.136935 -0.742381 0.043192
1 0.871319 -2.267767 1.493738 -1.024213 -0.154619 0.857034 -9.774629
1 1.012266 -2.265135 1.627770 -1.455266 -0.392574 0.220024 -7.955359
2 1.162556 -2.329692 0.285396 0.620199 -1.772129 -0.392989 0.008165
2 1.300238 -2.275685 -2.107169 -1.067708 -0.749773 -0.218662 0.050367
1 0.702621 -2.297668 1.459987 1.147670 -0.721039 3.117293 -10.398413
2 1.259898 -2.269936 0.730281 0.411450 -0.288796 -0.072555 0.028086
1 0.403392 -2.265229 1.180972 -0.112739 -0.670085 0.734226 -6.102194
2 0.800033 -2.781275 -3.075540 -0.556609 -0.229164 1.930109 0.003924
1 0.546573 -2.275301 -2.597851 -0.986110 -1.030395 0.847531 0.000649
1 0.405782 -2.725546 1.384247 0.574450 0.047748 0.132947 -8.102062
1 0.393857 -2.723438 1.514849 -0.562710 -0.721955 -0.167168 -10.784534
1 0.403594 -2.834155 1.537233 0.884052 0.074822 -0.086899 -9.906270
1 0.402638 -2.282198 1.504016 0.345388 0.086402 -0.769028 -12.618855
2 0.388724 -2.410668 -0.153317 1.082414 0.574948 -0.573415 0.002133
1 0.390115 -2.446100 1.461228 -1.016602 -1.681828 -0.540675 -12.202678
1 0.392872 -2.339161 1.318401 0.559962 0.402997 -1.324042 -10.734057
2 0.428623 -3.118314 0.872298 -0.141507 1.167519 -0.016369 0.000284
2 1.579273 -3.120886 1.468007 -0.647567 0.296875 0.207098 0.000572
1 0.860400 -2.432994 2.092074 -0.511813 -0.827565 0.937971 -13.065654
1 0.793041 -2.666759 2.050446 -0.597202 0.898503 0.198398 -9.215865
1 0.899372 -2.742811 1.864750 -1.122012 0.278435 -0.884335 -7.792487
1 0.754906 -2.477598 2.090742 -0.531045 1.343524 0.807748 -11.909558
1 1.009468 -2.639992 2.143582 0.352652 -0.137074 -0.321335 -4.202387
1 0.904451 -2.661175 1.937473 -0.788736 0.053156 0.121786 -7.494734
1 0.855263 -2.822730 1.795981 1.539107 -0.537309 0.474657 -7.157930
1 0.401443 -2.952862 2.060692 -0.993585 -0.767616 0.391876 -11.650347
1 0.652947 -2.731928 2.121821 -1.320481 0.224773 0.237125 -12.235418
1 0.746259 -2.578084 2.115254 -0.207787 0.646204 -0.348891 -10.858774
1 0.939754 -2.499971 1.893614 0.784217 -2.216127 0.806086 -11.656343
1 1.014558 -2.583874 1.990407 -0.230301 -0.712402 -0.540598 -6.003592
1 0.859415 -2.356581 1.981750 0.383661 0.606630 -0.967721 -13.047982
1 0.817383 -2.813010 2.224209 -0.539805 0.833390 0.516148 -4.445834
1 0.607701 -2.858864 2.064554 -0.620848 0.374170 0.571589 -9.692947
1 0.577124 -2.756060 2.040545 0.536584 -0.586383 -0.301084 -11.974615
1 1.008553 -2.668535 2.262578 1.322868 1.629199 0.942218 -5.017628
1 0.527895 -2.463355 2.038425 1.279751 -0.270167 -0.316979 -14.240209
1 0.753246 -2.269850 2.195380 -0.375017 2.428425 0.809983 -10.806665
1 0.782005 -2.765974 1.859552 -0.439831 0.177506 0.489103 -9.835560
1 0.502391 -2.906782 2.069803 -0.465939 0.724011 -0.730473 -11.373138
1 0.513449 -2.641961 2.011241 0.496318 0.141043 -0.185151 -11.799607
1 0.777647 -2.630211 2.481751 -0.225207 0.376378 1.525469 -5.621170
1 0.676573 -2.870937 1.970437 -1.263585 0.106850 0.940739 -8.337927
1 0.658127 -2.444131 1.876338 -1.044929 -0.438467 0.744989 -10.075312
1 0.599152 -2.533557 1.956237 -0.766016 -1.035675 -0.848100 -11.699866
1 0.761016 -2.400253 2.020851 -0.205803 -0.783826 0.920010 -13.052739
1 0.818051 -2.514746 2.336315 -0.493567 0.391884 0.747999 -11.006804
1 0.704980 -2.536981 1.989731 -0.720194 0.334034 -0.823121 -11.248027
1 0.946453 -2.441503 1.986688 1.049420 1.306402 0.444551 -11.981014
1 0.936232 -2.577266 2.200854 1.242725 0.323723 -0.959596 -10.506746
1 0.704693 -2.625959 2.365340 1.711136 -0.979358 -0.711288 -11.075124
1 0.619774 -2.996263 2.020403 -0.719752 0.005702 -1.933463 -4.980181
1 0.857833 -2.570439 1.894702 -1.299663 -0.673755 1.188272 -11.744884
1 1.027035 -2.388634 2.054185 0.735730 0.542679 -0.174320 -10.800456
1 1.002706 -2.552935 2.092817 -0.927739 0.122983 -1.068122 -7.138491
1 0.680855 -2.755971 2.017042 -0.694158 0.260576 0.782737 -9.665258
1 1.042802 -2.614832 1.885597 -0.800661 0.167704 -0.370116 -5.995039
1 0.750482 -2.639231 1.956244 0.111466 0.218828 -0.302407 -11.165363
1 0.809992 -2.626714 2.338040 -0.658670 0.382937 -0.007034 -8.983722
1 0.767970 -2.563242 1.828752 0.838145 0.826323 1.003275 -11.929290
[truncated: 351,328 more chars]
