# Supplementary material for: Dataflow programming for the analysis of molecular dynamics with AViS, an analysis and visualization software application
Source: PLoS One. 2020 Apr 21;15(4):e0231714. doi: 10.1371/journal.pone.0231714 (PMC7173788; doi:10.1371/journal.pone.0231714)
Supplement: S1 File — (ZIP) [file pone.0231714.s016.zip › scr/lj/data/0000390000.ssv]

#resid posx posy posz velx vely velz attr=potential
10976
2 -2.935144 -2.511098 -2.612572 0.761254 -0.702353 -1.491698 0.000138
2 -1.097388 -1.944782 -2.041876 0.897117 0.235727 -0.021303 0.000272
2 -1.285278 -2.033245 -1.016721 0.778464 -1.196098 0.678900 0.000250
2 -1.467332 -1.952446 -1.231058 0.867259 0.247949 -0.223435 0.024662
1 -2.325736 -2.725192 -0.304179 -1.329667 -1.239318 -0.949271 0.184188
2 -2.666709 -2.120195 -2.027435 0.105941 0.698258 -0.638104 0.000589
2 -1.898747 -2.422039 -1.121070 0.127903 0.243028 0.233026 0.040982
2 -2.033088 -2.405452 -2.037822 0.136851 0.364175 0.048038 0.000586
2 -1.654921 -1.982578 -1.872799 -0.873144 0.858369 -0.074513 0.000333
2 -2.105047 -2.196025 -2.245332 0.279623 1.029311 -0.044063 0.020024
1 -2.636396 -3.093188 -1.469051 -0.559847 -0.161591 0.027041 0.005733
1 -1.660114 -3.096749 -3.043241 -0.481583 -0.052202 -0.040873 0.001923
1 -1.932784 -2.844579 -0.081900 1.406571 0.198220 1.785750 -0.013288
1 -1.790650 -2.923693 -1.265239 -0.311584 -0.275730 0.525486 -0.005238
2 -1.890414 -2.691708 0.330904 0.480650 0.983462 0.222092 0.038888
2 -2.287317 -2.276648 -1.017150 0.223630 0.052259 0.357289 0.000144
2 -1.618880 -2.445038 -2.080892 0.262418 0.605037 0.121768 0.000304
2 -2.166412 -2.714349 -2.128064 -0.040280 -0.098041 0.495642 0.070882
2 -2.339734 -3.071749 -2.987865 0.437855 -0.121942 -0.764515 0.000834
2 -2.799026 -2.791772 -2.350933 0.149990 -0.679099 -0.018256 0.006134
2 -1.231702 -2.135920 -1.445330 0.287670 0.140549 -0.647888 0.000029
2 -1.689299 -2.561160 -1.834637 -0.387450 -0.763788 0.652169 0.062329
2 -3.048364 -2.333356 -2.129421 -0.991656 -0.355344 -0.642016 0.004370
1 -3.008358 -2.256168 -1.582436 -0.755602 0.568702 0.136290 -0.002063
2 -1.464151 -2.313710 -1.373247 0.595289 0.178088 0.641769 0.001755
2 -1.537354 -2.692936 -1.971428 0.075556 -0.645923 -0.944697 0.001011
2 -2.525995 -2.462311 -1.653711 -0.937826 -0.996752 0.687020 0.000582
2 -2.386534 -2.320375 -0.210977 -0.505096 0.214434 1.048435 0.000044
2 -2.123460 -2.552982 -2.765359 -0.964429 0.551344 -1.030434 0.000213
2 -2.538967 -2.773890 -1.258504 -0.911301 -0.774548 0.274577 0.000055
2 -1.332119 -2.292634 -0.111846 1.278313 0.335021 1.946079 0.035381
1 -2.246697 -2.933861 -2.207520 -0.407482 -0.629214 1.399420 0.344617
2 -1.907681 -2.841109 -1.975569 0.102404 0.013622 0.499306 0.007975
2 -1.496187 -2.917349 -0.680771 0.156301 0.664452 0.276406 1.417361
2 -2.377903 -2.492790 -1.030973 -0.174086 0.548356 -0.574094 0.002249
2 -2.478091 -2.592837 -1.475551 -0.656446 0.126874 0.414138 0.000311
2 -2.673790 -2.226468 -0.010045 0.414938 0.091453 0.018796 0.000012
2 -2.821453 -2.041315 -1.885397 -1.013910 -0.168045 0.988792 0.000409
2 -2.264029 -2.612590 -0.319118 0.174471 0.674317 0.514005 0.184029
2 -2.014668 -2.620140 -2.392051 0.756436 0.002846 0.347087 0.000185
2 -1.121131 -2.445356 -1.496900 0.607786 0.297270 -1.146999 0.008669
1 -1.299850 -2.511289 -0.703944 1.334654 0.213487 -0.168227 0.000018
2 -1.774317 -2.653169 -0.441255 -1.217767 -0.070719 1.038284 0.025953
2 -3.017871 -2.633302 -1.680193 -0.715627 0.843393 -0.245613 0.002294
2 -1.789863 -1.985504 -2.335063 0.024133 0.092439 0.993864 0.000059
1 -2.498938 -2.642977 -1.890727 -0.144203 -0.214670 0.553571 0.037583
1 -2.007146 -2.117284 -3.007228 0.205266 -0.095381 -0.580214 -0.853729
2 -3.018010 -2.799899 -0.813991 -0.136723 0.135107 -0.421162 0.000012
1 -3.053566 -2.585693 -0.314936 -0.711795 0.542502 0.393308 -0.039033
2 -2.751381 -2.707555 -3.043141 0.259793 -0.160745 0.143429 0.003920
2 -1.682173 -2.740141 -0.946413 0.709611 0.381166 -0.209289 0.000752
2 -2.074000 -2.819641 -2.157825 0.835669 -0.370985 0.957691 0.072096
2 -2.150225 -2.524619 -2.174475 0.011006 0.077851 -0.476901 0.007851
1 -2.807873 -2.680352 -1.794312 -1.179670 -1.279917 -0.272552 -0.003784
2 -2.397238 -2.687225 -1.986312 -1.243139 0.328624 0.417565 0.311109
2 -2.109498 -2.485590 -1.723911 -0.383548 -0.935005 0.697406 0.000017
1 -1.779553 -3.003266 0.047739 -0.610308 -2.305925 0.556134 -0.009028
2 -2.666664 -2.531912 -0.353254 0.824259 -0.758320 1.117711 0.000048
2 -2.161542 -2.006687 -0.331185 -0.695801 0.388101 0.833296 0.002592
2 -1.696312 -2.491840 -2.756102 0.915177 0.554752 -0.195982 0.003701
2 -1.673775 -2.406925 -2.954605 -0.105494 -0.873874 0.892929 0.000711
2 -1.018558 -2.577278 -2.549607 0.652211 1.120272 -1.476404 0.000066
2 -1.023168 -2.722844 -2.137896 1.582495 0.467463 -1.420342 0.006098
2 -1.891301 -2.665904 -0.953359 0.307033 -0.823134 0.076891 0.000292
1 -2.421711 -2.135284 -1.919476 0.292654 0.547985 -0.227659 -0.001356
2 -1.915721 -2.292090 -1.186526 0.240810 -0.069748 -0.310275 0.040985
2 -2.897563 -2.774543 -2.490761 0.705052 0.968801 1.429010 0.021475
2 -1.111086 -2.588060 -1.410998 -0.279732 0.341819 -1.205919 0.008596
2 -1.378584 -2.809890 -1.929128 -0.084285 0.092153 -0.756291 0.000896
1 -1.362275 -2.046239 -0.038651 0.223623 0.195915 0.373124 -0.995651
2 -1.985983 -2.969535 -1.475230 0.312039 0.869768 0.349254 0.009421
1 -2.006156 -2.192993 -2.912028 1.975288 0.174786 0.462285 -0.855006
2 -1.064277 -2.615869 -1.794869 0.066607 -0.763027 0.134259 0.000123
2 -3.002881 -2.025797 0.069503 -0.776205 1.688719 1.150976 0.000665
2 -1.882988 -2.322021 -1.880936 -0.263496 0.033435 -2.472543 0.000174
2 -2.026461 -2.101784 -0.790611 0.304450 1.166537 -0.962777 0.009737
1 -1.092960 -2.322805 -2.581987 1.523426 -0.970429 -0.891146 -0.002833
1 -1.164047 -2.559801 -3.033815 0.612132 0.085804 -1.327554 -0.002663
2 -3.088025 -1.914802 -0.083742 -0.465323 1.231319 0.237081 0.000629
2 -1.682611 -2.383694 0.589391 0.178844 0.230210 0.907233 0.000072
2 -1.666205 -2.380899 -1.282223 -0.227538 -0.364762 -0.473027 0.000216
2 -2.790716 -2.279742 -2.416126 0.042424 -0.110305 -0.767677 0.000102
1 -1.320117 -1.948158 -0.666718 0.376678 1.215314 -0.430355 -0.002480
2 -2.274948 -2.529695 -2.056863 0.293161 -1.196150 0.456974 0.006965
2 -1.723030 -2.309910 -2.668627 -0.048708 1.036999 0.733639 0.000795
2 -1.790636 -3.010935 -0.930532 0.554303 -0.782858 -0.336041 0.007189
2 -1.118838 -3.116742 -0.652335 0.829576 -0.574181 0.255571 0.000220
1 -1.951211 -2.778310 -0.635750 -0.604700 -0.147746 -0.037845 0.000019
2 -2.069861 -2.944098 -0.291044 -0.106565 1.344225 -0.924006 0.092992
2 -0.977359 -2.180817 -1.622152 -0.177348 -0.208354 0.925249 2.184534
2 -2.864225 -2.559680 -2.971873 -1.341743 0.381525 -1.073341 0.003288
2 -2.495725 -2.480221 -0.634761 0.681173 -0.282131 0.695369 0.000014
1 -2.920571 -2.614529 -2.200110 0.107128 0.805234 -1.070580 -0.000618
1 -1.870242 -2.860655 -2.298422 -1.024085 -0.983192 -0.748857 -0.671134
2 -1.317874 -2.218424 -2.723695 0.303957 -0.850228 -1.091300 0.000249
1 -2.422225 -2.581855 -2.667193 0.469574 0.511814 -0.809132 -0.000866
2 -2.163459 -2.461069 -0.685573 -0.032756 0.942071 0.537088 0.000567
2 -2.991272 -1.987024 -2.356154 -0.129899 0.309336 0.121594 0.009458
1 -1.813705 -2.764305 -2.330167 -0.636323 1.373308 0.499074 -0.968226
2 -2.009269 -1.941365 -2.767003 -0.269776 0.871580 -1.038229 0.009777
1 -2.345936 -2.620540 -1.166319 0.163799 -0.344723 0.832193 0.003433
2 -1.984646 -1.929868 -2.506520 0.158218 0.156395 -0.331004 0.000081
1 -1.628550 -2.290878 -2.247666 -0.030091 1.281355 0.213381 -0.845320
2 -2.520287 -2.794304 -2.910271 -0.977511 -0.141207 -1.746548 0.000022
2 -2.279073 -2.020665 -2.054325 -1.679829 -0.609678 -0.214771 0.000373
2 -1.474895 -2.739669 -2.903392 -0.524265 -0.712770 0.092900 0.004404
2 -1.416601 -2.958672 -0.618748 0.587659 -0.736023 -0.850446 1.416904
2 -1.406157 -2.743379 -0.199999 -0.918941 -0.293574 1.154627 0.009890
2 -2.599943 -2.177908 -0.385126 0.687656 -0.366372 0.238605 0.000190
2 -1.840092 -2.015161 -3.063336 0.343132 0.508063 0.051448 0.000832
2 -2.339170 -1.928494 -2.436466 0.140773 1.722893 -0.064862 0.103392
2 -1.135849 -2.166213 -1.986897 0.344282 1.162155 1.159049 0.001699
2 -2.932147 -2.483336 -1.842408 -1.148849 0.988996 -0.161451 0.000253
2 -2.338136 -2.743371 -0.518021 0.524392 0.307683 0.358793 0.000499
1 -2.698647 -2.140553 -0.589650 0.470806 -0.282891 1.263376 -0.000796
2 -2.017412 -2.813702 -2.649012 -0.376624 -0.889218 -0.080878 0.000535
1 -2.142075 -2.828091 -2.368717 -0.585580 0.115751 1.083926 -0.044992
2 -1.010022 -2.364749 -1.713148 -0.099647 -0.168235 -0.086460 0.057496
2 -2.471726 -2.649963 -0.887358 -1.681984 0.343767 -0.221266 0.000174
2 -1.964499 -2.400465 -0.710036 0.248636 -0.515461 0.245980 0.000618
2 -2.699727 -2.308846 -1.031033 0.662273 0.074900 -0.036006 0.000005
2 -1.877555 -2.463857 -0.477289 -1.499805 -0.602276 -1.014490 0.000389
2 -1.155177 -2.270929 -0.941213 -0.356668 -0.372524 -0.879798 0.000023
2 -1.933813 -1.966542 -0.770310 -0.681711 1.989354 0.788901 0.013232
2 -2.894876 -2.642580 -1.303633 0.363487 -0.162226 0.304232 0.000005
1 -2.776722 -3.080425 -2.648819 0.051775 -0.376654 0.734071 -0.000922
2 -2.573161 -2.246295 -1.518365 0.869686 -0.222854 0.806714 0.000093
1 -1.381406 -1.943935 0.001446 0.101066 -0.313868 1.545500 -0.903591
2 -1.411580 -2.594488 -2.444551 0.635029 -1.152446 -1.426681 0.000001
2 -1.591038 -2.591940 -2.870502 0.314405 -0.767020 -0.222372 0.004585
1 -2.326812 -2.371749 -3.003187 -0.703635 1.184020 0.155896 -0.003092
2 -2.406285 -2.573965 0.206861 1.164116 0.639596 0.659828 0.000157
2 -3.037534 -2.820088 -1.684743 -0.416149 -0.491966 0.118102 0.002277
2 -2.547730 -2.075908 -1.778476 0.915866 -0.781512 -0.120211 0.054922
2 -2.693691 -2.088278 0.322302 -1.141323 -0.216452 1.064443 0.000212
2 -1.532869 -2.889440 -0.917692 -0.736159 0.382270 -0.565941 0.109364
1 -1.383226 -2.872764 -2.991292 -0.167725 -0.706865 0.211505 -0.003853
2 -1.108062 -3.054152 -2.000844 0.258880 -0.446904 2.024624 0.018107
2 -2.946352 -2.368585 -0.439628 -0.431554 0.233035 -1.133130 0.154950
2 -1.911354 -2.632967 -2.791300 -0.255831 0.866478 0.055247 0.000307
2 -2.858323 -2.696759 0.120124 -0.430467 0.879083 -0.029623 0.000195
2 -2.263715 -2.836724 -1.652695 1.660589 0.378214 0.159602 0.000217
2 -1.604162 -2.448336 -1.828437 0.895648 -0.263950 -0.037706 0.062281
2 -3.014289 -2.507519 -0.599162 -1.011672 -0.955784 -0.035557 0.000292
2 -2.358892 -2.318565 -1.650749 -0.289658 -0.581581 0.427561 0.000353
2 -1.422105 -2.397300 -1.031702 -0.413843 -1.091555 -0.478212 0.000009
2 -1.520613 -2.276235 -1.553063 -0.046119 -0.802109 0.276283 0.001587
2 -1.125249 -2.814290 -0.195365 -0.384201 -2.085921 0.646574 0.177700
1 -2.996140 -2.227956 -2.601458 -0.506639 -0.907023 -0.109419 0.005197
2 -2.543466 -2.769466 0.163585 0.287007 0.848742 0.484459 0.070765
2 -1.187618 -2.550136 -0.386285 -0.361527 0.123448 0.430071 0.001014
2 -2.922324 -2.271990 -0.354247 0.621657 0.505826 0.458871 0.154640
2 -2.055562 -2.391800 -0.155483 0.805168 -1.225936 1.168858 0.000985
1 -1.589386 -2.214935 -2.310754 0.371241 -1.259345 -0.153885 -0.845520
2 -2.299002 -3.024604 0.259044 0.360083 -0.931462 -0.051617 0.008139
2 -0.957096 -2.307588 0.154410 0.316936 0.290201 -0.131266 0.003806
1 -1.531883 -2.145202 0.537959 0.531001 -0.092207 0.107125 -0.024189
2 -2.076066 -2.238540 0.496041 -0.507566 1.366054 0.267303 0.001767
2 -2.046374 -2.630690 -0.049537 -0.246032 -0.392235 -1.248653 0.004646
2 -1.662595 -2.079194 0.093800 0.400954 0.866742 -1.095899 0.000005
2 -2.346768 -2.303698 0.070124 0.303667 -0.134743 -1.042241 0.000039
1 -1.444012 -2.676952 0.319964 -0.124465 -0.334970 -0.334040 -0.622939
2 -1.134157 -2.454653 0.198159 1.620243 0.658357 -0.592786 0.093601
2 -1.637740 -3.069360 0.129129 -0.518146 -1.181189 -0.658078 0.004614
2 -3.115606 -2.528596 0.737623 -1.328423 -0.118624 1.388670 0.002835
2 -1.533544 -2.410312 -0.151287 0.596545 -0.450733 -1.299838 0.000187
2 -1.354480 -2.897972 -0.174333 0.625454 -0.417522 -1.025224 0.028256
2 -1.301814 -2.510331 0.423575 -0.146784 0.457860 0.529094 0.000297
2 -1.375511 -2.499948 -0.431536 -0.407633 0.347014 -1.665728 0.001020
2 -1.139175 -2.980651 -0.167526 0.686143 -0.146584 -1.270791 0.011931
2 -1.884549 -2.493430 0.191427 0.097753 0.839862 -0.859897 0.000113
2 -2.102483 -2.565125 0.579087 1.694007 -0.650377 0.306389 0.000865
2 -2.177801 -2.451654 0.253656 0.437577 -0.031232 -1.061767 0.000115
2 -2.355460 -2.872317 0.216940 -0.744171 -0.474087 1.059406 0.008934
2 -2.323402 -2.211769 0.491400 0.378044 -0.005127 0.439100 0.020110
1 -1.477783 -2.991156 -0.253315 0.596872 0.777342 -1.121316 0.002652
1 -1.500651 -2.763392 0.327786 -0.351175 1.092460 0.121519 -0.623034
2 -1.927374 -2.499125 0.501627 -0.517626 -0.440512 0.300952 0.000915
2 -1.448977 -3.117259 -3.005755 -0.272522 -1.320754 0.232764 0.000532
1 -2.159194 -2.725314 0.206793 -0.463041 0.876481 -0.487599 -0.001077
2 -1.121287 -2.809372 -1.613013 -0.552246 -0.102695 -1.496450 0.000042
2 -2.486029 -2.342721 -2.056539 -0.273805 1.885648 1.384812 0.000081
2 -2.116264 -2.784338 -1.994623 -0.228966 0.175311 -0.178598 0.022481
2 -2.268164 -2.620444 -1.343598 1.744540 1.167755 0.788720 0.001519
2 -1.141992 -2.888264 -1.221372 1.118338 0.602139 0.798110 0.000752
2 -1.737834 -2.751087 -0.330400 -1.327773 0.916031 0.435037 0.025732
2 -2.473851 -1.886110 0.638596 0.280977 1.862737 0.338839 0.200802
2 -1.880830 -2.803776 0.425818 0.387050 -0.638480 0.446685 0.038763
2 -2.503041 -2.651476 0.574722 0.345811 -0.290461 0.049423 0.000091
2 -2.249484 -2.348966 0.484675 -0.337236 -0.414271 -0.711752 0.020051
2 -1.030620 -2.414470 0.277965 1.734237 -0.279831 -0.551482 0.097104
2 -2.827047 -2.318874 0.340320 -0.198060 -1.089668 -0.762018 0.000542
2 -1.833568 -2.238225 -1.462036 0.671427 2.309385 0.204493 0.000028
2 -1.279432 -2.427913 -0.142366 -0.955531 -1.099918 0.009320 0.035277
2 -1.934810 -2.893783 -2.197910 -0.453038 0.085573 0.427794 0.315658
2 -3.001919 -2.134280 -0.578198 -0.395396 1.048170 0.441174 0.000115
2 -1.759249 -2.127350 -0.779897 0.242507 -0.741352 0.014512 0.006813
2 -1.968648 -2.735571 -1.858422 0.804413 1.051989 0.848989 0.008017
2 -1.612003 -2.826215 -1.716076 -0.233736 0.817171 1.916106 0.000032
2 -1.934863 -2.098450 0.515380 0.365377 -0.787705 0.736377 0.000990
2 -2.182158 -2.543258 -0.119706 -0.117764 -2.116163 0.281065 0.005680
2 -1.198650 -2.418309 -2.752610 -0.206421 -0.266478 1.306474 0.000489
2 -1.441157 -2.818331 -1.301402 0.457216 0.886171 -0.352020 0.000006
2 -2.034676 -2.263218 -2.366632 0.086584 -1.468517 -1.031024 0.020014
2 -2.365556 -2.054003 -0.119172 1.599526 -0.776819 0.579344 0.000029
2 -1.927423 -2.889486 -0.291112 0.853990 0.985903 -0.988893 0.041484
2 -1.289137 -2.930072 -0.030313 -1.228788 -1.118381 -0.725505 0.013468
2 -2.871191 -2.928058 -2.873191 0.428018 -0.402393 -0.104540 0.000028
2 -2.940628 -2.580471 -0.059430 0.483949 -1.513012 0.757084 0.002152
2 -2.574805 -1.938405 -1.857905 0.310188 -0.008398 -0.731730 0.015818
2 -2.725925 -2.084117 -2.240559 0.037154 -1.181193 0.792829 0.000283
2 -2.901836 -2.552655 -0.242199 -0.248632 1.962259 0.519189 0.008199
2 -2.545558 -2.966020 -0.955134 0.521181 0.551329 0.263653 0.000004
2 -1.744658 -3.019747 -0.533383 0.087686 0.101171 1.678804 0.000083
2 -1.227606 -2.050203 -1.761710 0.142066 -1.169071 -0.718894 0.000048
2 -2.968314 -2.431587 0.676369 -0.176824 2.599029 0.719327 0.002458
2 -2.219905 -3.015595 -2.293460 0.008036 0.145107 1.350310 0.383534
2 -2.114226 -2.973193 -2.528251 -0.606011 0.631346 0.034780 0.001924
2 -1.129207 -2.918688 -2.391315 -1.079486 -0.069167 1.922829 0.000004
2 -0.977118 -2.991092 -1.150974 0.039424 -1.887908 0.795193 0.000680
1 -1.137375 -2.215323 -2.889627 -0.660449 0.669526 0.597185 0.024539
2 -1.273024 -2.223264 -2.110071 -1.844841 -0.964403 1.389815 0.001502
2 -2.022315 -2.825648 -1.557227 1.411593 1.333895 1.948127 0.007166
2 -1.406784 -2.872437 -0.872429 -0.534444 1.118424 0.264660 0.109219
1 -2.908220 -2.329555 0.145754 0.991942 -0.241972 -0.570685 0.000525
2 -3.081069 -2.171632 -2.459712 -0.033555 -1.813307 -0.069311 0.008443
2 -2.444848 -2.777137 -2.059298 0.003986 1.469934 0.034329 0.269671
2 -2.972811 -2.912938 -2.470022 0.439933 -0.490701 0.947747 0.015571
2 -1.105694 -2.068503 -2.895065 -0.493912 1.310716 1.439332 0.133721
2 -1.090569 -1.995791 -3.008507 0.198969 0.739974 0.090453 0.103691
1 -1.449373 -2.216751 0.766995 -0.962526 -0.212566 0.883553 -0.935562
2 -1.224537 -2.210410 0.544229 0.151779 -0.484665 -0.579377 0.000121
2 -1.424430 -2.344283 0.526020 -0.105865 -0.190298 -0.575495 0.000552
1 -2.373728 -3.060676 -1.886595 -0.070015 0.315651 -0.924303 -0.003825
2 -3.021624 -3.056446 -1.751801 -0.104854 0.473605 -0.026525 0.000686
2 -2.288133 -2.182600 0.690408 -0.351642 0.270845 -0.046501 0.000808
2 -2.948189 -2.669101 0.627167 -0.227134 1.311747 -0.659101 0.000222
2 -2.233883 -2.961412 -1.459921 1.009739 0.877742 -0.709557 0.000468
2 -2.887222 -2.199235 -0.791170 1.226795 -1.406155 -0.140476 0.000093
2 -2.283751 -2.997013 -1.206099 -0.785581 0.741578 0.587686 0.000061
2 -2.936724 -1.979019 -1.630667 1.056253 0.850538 -0.511880 0.002520
2 -2.465109 -2.883617 0.508909 -0.065124 0.451717 -1.743747 0.000101
2 -2.429798 -3.002744 -0.445631 -0.243678 0.759997 1.010589 0.000137
2 -2.548987 -2.907328 0.139662 -0.629317 1.248674 1.366717 0.070882
2 -3.030712 -2.366905 -2.418246 0.468082 -0.399248 0.110578 0.001099
1 -0.929251 -2.847813 0.500544 1.473228 1.781287 -0.394266 0.000001
2 -2.501283 -2.908718 -0.218871 -0.908657 1.378003 0.294356 0.000175
2 -2.152463 -3.001607 -3.025836 -0.758863 -0.625566 0.714641 0.002912
2 -1.987874 -2.994524 -0.188730 -1.330496 0.180992 0.047199 0.086392
2 -2.963179 -2.934694 0.624157 0.520794 0.289282 -0.539780 0.000223
1 -2.597363 -1.981151 -1.678266 -0.866143 -0.729041 0.406240 0.037288
2 -1.528437 -1.968365 -2.544992 0.102228 -0.833492 1.193305 0.000005
2 -2.765935 -1.953798 -0.968843 0.877046 -0.924536 -1.282246 0.000019
2 -1.785101 -1.996966 -0.673227 0.129043 -1.270092 -0.583489 0.010088
2 -1.745278 -2.654770 -3.076440 -0.552621 -0.167273 0.478615 0.000166
2 -1.987254 -3.041081 -2.661195 -0.001955 0.774452 0.765043 0.001925
2 -1.835392 -2.286823 0.808948 0.547948 0.921580 0.723458 0.000056
1 -1.383733 -2.149007 0.818855 -0.326416 0.360138 0.231435 -0.925716
2 -1.804225 -3.000212 0.609419 -0.430728 -0.791520 -1.910972 0.000083
2 -2.137133 -3.010493 0.655884 -1.357225 0.786737 -1.426131 0.000039
2 -1.165579 -3.024395 -0.854170 0.414533 1.047791 -1.421834 0.000232
2 -2.690336 -2.837569 0.861620 -1.982216 -0.778525 0.620834 0.012844
2 -1.170948 -2.098743 0.835552 -1.526293 0.208189 -0.365263 0.072880
2 -2.395533 -1.892731 0.740054 0.321495 1.603319 -1.069082 0.290549
2 -1.870662 -2.614082 0.865493 -1.163025 0.072769 0.134270 0.000376
2 -2.558452 -2.918494 0.815211 1.229961 1.249800 -0.145781 0.012674
2 -3.112877 -2.341001 0.839832 -0.165506 1.199115 -0.415165 0.005785
2 -1.953567 -2.053000 0.844353 0.445015 0.263364 -0.744481 0.062942
2 -1.936073 -3.012105 0.841136 -0.842383 -0.427386 -0.292888 0.000455
2 -1.465034 -3.077605 -1.812824 1.100808 0.673779 -0.100030 0.008050
1 -3.018731 -2.478562 -3.057887 0.706569 1.412590 0.503184 -1.328843
2 -1.007099 -2.867587 -0.206437 -1.252158 -0.490961 0.397901 0.174233
2 -0.998061 -2.284411 -1.288517 -1.339660 1.451688 -0.845132 0.000018
1 -0.902173 -2.447661 -1.670527 0.956550 -1.148368 -1.341015 0.054682
2 -0.947645 -2.676227 -2.791806 -0.094942 1.177907 0.117668 0.000039
2 -1.006916 -2.875757 -2.061519 -1.030490 0.111103 0.068848 0.006543
2 -0.953378 -2.032647 -2.653041 -0.357028 0.593943 -0.501696 0.001436
2 -1.174845 -3.100040 -1.342386 0.151474 0.463173 0.042217 0.002743
2 -0.947587 -2.679360 -1.108816 -0.626857 -0.257823 0.056233 0.000012
2 -2.793567 -3.108932 -2.362619 -0.539984 0.300819 0.005792 0.006448
1 -0.930399 -2.099676 -1.669820 0.235981 1.679688 0.488706 2.162222
2 -1.956448 -3.034406 -0.904964 -0.154194 2.242563 0.945616 0.007164
2 -2.403796 -1.843223 -1.749541 -0.544793 0.732378 -0.564766 0.000391
1 -2.465986 -1.907006 -0.813145 -1.334818 -0.079743 -0.291943 -0.001292
2 -2.863011 -1.851306 -1.742469 0.391801 0.198479 0.751173 0.002787
2 -2.999181 -1.900908 -2.578599 0.650134 -0.079053 0.620890 0.003618
2 -1.910175 -1.840939 -2.853340 0.519807 0.125772 -0.091990 0.020316
2 -2.572869 -1.913307 -1.352831 0.599163 -0.672685 -0.236864 0.000183
2 -2.111401 -1.854156 -2.017493 -0.143489 0.711780 0.581943 0.000168
1 -1.377837 -1.885515 -1.335323 0.451276 -0.527569 -1.143604 0.027594
2 -2.643348 -1.871268 -2.559036 -0.006280 -1.060901 -0.880866 0.000007
1 -1.355864 -1.894634 -2.913685 0.948570 -0.962192 1.433945 -0.003876
2 -3.088751 -1.934828 -1.133940 0.406151 -1.018457 0.686355 0.000013
2 -1.763697 -1.925651 -2.053874 0.066047 -2.563137 0.335479 0.000349
1 -0.965352 -1.862082 -1.634920 -0.741956 0.511351 0.070799 -0.022819
2 -1.308231 -1.880360 -0.094778 -0.566120 0.616785 -0.242696 0.097679
1 -2.554286 -1.947127 0.439301 0.092813 -0.819699 0.500352 -0.000044
1 -1.441084 -1.870823 0.634827 1.581035 -0.682768 0.484887 -0.328915
2 -2.721313 -1.957499 0.853256 -0.445329 -1.815773 -0.555511 0.291082
2 -2.798889 -1.867521 0.814836 -0.509135 -0.512877 -1.567874 0.278604
2 -3.109953 -2.884418 -1.400708 0.575520 -0.540935 0.250319 0.000841
2 -2.942277 -2.767125 0.939576 0.117823 1.755670 2.360526 0.224664
1 -2.567543 -1.995458 0.885938 -1.007384 0.455098 0.746389 0.012149
2 -2.997794 -3.001484 0.843794 0.969041 -1.635591 -1.560172 0.645914
2 -1.047550 -2.137621 0.888449 -0.198337 -1.029155 -0.340905 0.071989
2 -1.346867 -2.278565 0.978891 0.098334 -0.384070 0.429596 0.097361
1 -2.988026 -2.649228 0.952711 0.649783 -0.052275 -0.006736 0.220518
2 -2.714617 -2.384336 0.920095 -0.175275 0.772701 -0.930781 0.000450
1 -2.372481 -2.483049 0.967021 0.422020 -0.958616 0.339443 0.000055
2 -2.662327 -2.590635 0.943365 -0.185656 -0.903422 0.590665 0.000482
2 -1.593424 -1.929083 0.957544 1.255867 -0.536320 1.696220 0.002491
2 -1.911516 -1.924159 0.884518 -0.597935 0.122932 0.477834 0.063158
1 -3.120027 -2.419487 -3.091642 0.182151 -0.318408 0.227496 -2.376577
1 -2.972565 -3.114951 0.837155 0.183782 0.776663 0.110971 0.616398
1 -2.784819 -2.738509 2.493042 0.630095 -0.822808 1.968700 -4.510126
1 -3.016674 -2.537914 2.784731 1.944510 0.146194 -0.919037 -11.359845
1 -2.961810 -2.689190 2.766468 1.041369 0.137406 0.845102 -7.630529
1 -2.918869 -2.586909 2.756499 1.007405 -0.609428 0.355395 -9.202258
1 -2.689658 -2.426989 2.542914 1.566731 0.604652 -1.440709 -4.576472
1 -2.769391 -2.301994 2.505377 -0.876478 0.007125 -0.009940 -7.024437
1 -2.994139 -2.626513 2.584428 0.226295 1.172156 0.004406 -12.980729
1 -2.853341 -2.266229 2.749707 0.590795 1.863155 0.583351 -7.226070
1 -2.779490 -2.367040 2.598735 0.256429 0.864918 0.249498 -7.285288
1 -2.888197 -2.682742 2.557758 0.385917 0.397584 1.581612 -9.942340
1 -2.841056 -2.490448 2.719612 -1.582477 0.143658 -0.413948 -8.162400
1 -3.081467 -2.962864 2.618713 -0.824999 -0.746140 0.990258 -3.368415
1 -2.856786 -2.930633 2.541988 -1.362108 0.497459 -1.381035 -3.078420
1 -2.703859 -2.277860 2.227646 -0.260474 -0.145878 0.024335 -2.331655
1 -3.018763 -2.595357 2.688594 -1.378483 0.106763 -0.766868 -12.046797
1 -2.951915 -2.254039 2.930494 0.459290 0.545249 -0.264065 -5.790586
1 -2.906689 -2.841817 2.606415 -1.220429 1.015152 0.290354 -5.202903
1 -2.879229 -2.635797 3.086168 -1.108548 0.334446 0.803095 -0.538165
1 -2.877640 -2.560793 2.565856 0.431796 -0.269708 0.051848 -11.787550
1 -2.764622 -2.532638 2.504816 -0.381355 -0.400199 0.586009 -5.815101
1 -2.811371 -2.314959 2.242667 0.092933 0.885305 1.632074 -6.239365
1 -3.071766 -2.402878 2.598781 1.060334 0.399336 0.334505 -12.630563
1 -2.715224 -2.444370 2.413921 -1.218924 -1.368183 0.011492 -5.593606
1 -3.003079 -2.408918 2.365222 -0.565318 0.188862 -0.520331 -11.471116
1 -2.851120 -2.538510 2.462808 -1.166003 1.550188 -0.299313 -8.620872
1 -2.898920 -2.416766 2.400011 -0.570169 0.624076 -1.799852 -11.543633
1 -2.843906 -2.380492 2.751860 -0.700667 0.638766 -1.044242 -7.634472
1 -2.718153 -2.306676 2.359899 -1.236205 -1.116393 0.503459 -4.288130
1 -2.850480 -2.651845 2.465560 -0.538641 1.941669 -0.093052 -9.834063
1 -1.911366 -2.378193 1.596001 0.026363 -0.420741 0.179092 -0.014899
1 -2.824168 -2.600959 2.661550 -0.446574 -0.026660 0.302446 -6.950538
1 -2.986796 -2.695715 2.490259 -1.027206 -1.122298 -1.133547 -11.162714
1 -2.727013 -2.503435 2.656699 0.717467 0.410047 -0.772362 -5.727371
1 -2.925286 -2.215215 2.684625 -0.273689 0.513334 -0.641479 -8.955843
1 -2.814187 -2.478972 2.596345 -0.915170 -2.317500 0.584261 -11.001763
1 -2.811720 -2.449861 2.206158 0.453198 0.312425 -0.415815 -4.799585
1 -2.913287 -2.649216 2.654374 -0.273322 0.870696 -0.772654 -8.752794
1 -2.971590 -2.393188 2.562853 0.724565 -0.845355 0.042460 -12.922256
1 -2.965703 -2.457538 2.279662 -0.337788 -0.694520 0.248944 -10.555260
1 -1.472435 -2.773912 2.742216 1.585966 -0.510218 0.135577 -0.286495
1 -2.796215 -2.841640 2.518156 0.645065 0.771233 -0.336791 -3.831674
1 -2.942365 -2.459385 2.734117 -1.592890 -0.082770 0.823431 -12.001127
2 -2.403386 -2.469848 2.562460 -1.353206 -0.282045 0.393029 0.000768
1 -3.013072 -2.657907 2.850010 -0.931815 0.259092 0.708117 -6.839667
1 -2.828808 -2.200045 2.672716 -0.686548 -0.753691 0.412217 -3.047142
1 -3.080231 -2.483001 2.194555 -1.272036 0.573302 1.066297 -11.236137
1 -2.758151 -2.530490 2.370078 -0.569443 2.061831 0.190959 -6.272988
1 -2.860308 -2.666313 2.209842 0.032995 0.358555 1.340358 -3.787166
1 -2.958829 -2.440665 2.839013 0.565165 -0.590409 -0.297171 -10.073443
1 -2.941507 -2.103687 2.449327 1.610708 -0.340388 -0.879105 -5.748332
1 -2.963833 -2.789303 2.412814 -0.152814 -0.150170 0.161609 -7.802715
1 -2.765712 -2.734328 2.321642 -0.432408 0.542797 -0.496333 -1.587487
1 -2.958005 -2.505238 2.191224 1.544000 0.259645 2.290658 -7.632994
1 -2.852129 -2.387343 2.309846 0.353104 -0.229771 -1.726164 -7.853078
1 -3.079251 -2.682985 2.552770 -0.476221 0.755400 0.271386 -13.151486
1 -2.853969 -2.595250 2.377313 -0.001687 0.589496 0.030153 -9.559451
2 -2.112795 -2.849489 3.116150 -0.334473 -0.421575 0.775530 0.002127
1 -2.998887 -2.466108 2.091237 -1.269479 0.113687 0.662594 -7.145888
1 -2.879770 -2.447069 2.915305 -0.866074 0.059362 1.132288 -3.999923
1 -2.781777 -2.613617 2.570958 -0.291554 -0.632217 0.199096 -6.974699
1 -2.523435 -2.231661 2.530383 -0.373065 -0.231132 0.605498 -0.683226
1 -2.911723 -2.539178 2.656749 1.338346 -0.305576 -0.105289 -11.057029
1 -2.896054 -2.419853 2.632361 0.649393 -0.742186 -0.460479 -12.388426
1 -3.033399 -2.551959 2.272728 -0.184199 1.490436 0.006673 -12.223270
1 -2.996160 -2.383910 2.670663 -0.432760 0.602228 -0.527642 -13.524921
1 -3.048444 -2.207384 2.795177 0.682335 -0.011842 -1.617829 -11.625072
1 -3.058483 -2.586053 2.507227 0.367923 -0.448444 1.023951 -13.523365
2 -1.507708 -2.567459 2.650130 -0.126069 -0.479276 -0.774341 0.000478
1 -2.990988 -2.452957 2.475319 -0.727615 -0.306950 0.118179 -11.371131
1 -2.943500 -2.659616 2.958038 0.011252 0.352908 -0.448112 -2.502935
1 -3.092882 -2.559164 2.608140 -0.692472 0.260682 1.472597 -13.370821
1 -2.807202 -2.408490 2.474942 -2.722418 1.055790 -0.302616 -10.556482
1 -2.971680 -2.220898 2.334424 -0.409100 -1.027643 1.341992 -7.063910
1 -3.075870 -2.337003 2.762539 0.438861 1.476880 1.339593 -9.633176
1 -2.939375 -2.534453 2.365357 -0.090645 0.787456 0.949473 -10.999722
2 -1.708068 -2.079726 2.777265 -0.008887 0.011320 0.679742 0.002096
1 -2.854931 -2.486653 2.322950 -1.607485 -1.349785 0.589306 -8.450864
1 -3.096910 -2.564683 3.082559 -1.855891 0.566633 0.218550 -3.008899
2 -1.778911 -2.276616 1.846949 -0.691909 0.034839 -0.165048 0.000274
1 -2.900240 -2.451617 2.511728 -1.095881 -0.175875 0.005655 -11.389121
1 -2.868424 -2.349898 2.556284 -1.223968 -1.311294 0.028299 -11.722292
1 -2.926548 -2.251061 2.550081 1.999397 0.100089 1.163573 -10.725062
1 -3.093490 -2.221859 3.010730 0.957892 0.713524 -0.583434 -4.843578
1 -1.398571 -1.967974 1.909395 -0.289755 0.540947 0.066306 -0.002452
1 -2.935529 -2.145407 2.584151 -0.081792 0.227206 0.657146 -9.245946
1 -2.939144 -2.329111 2.474269 1.377070 -0.515236 1.602542 -11.869909
2 -1.622296 -2.714443 2.147092 -0.680229 0.576584 -0.257117 0.002323
1 -2.728959 -2.422913 2.308460 -0.051879 1.728011 -0.123795 -5.355684
1 -3.020963 -2.345218 2.876541 0.689740 0.411610 -1.600070 -11.710242
1 -2.662967 -2.578134 2.597561 -1.424385 -0.699331 0.693987 -3.493217
1 -3.065893 -2.733220 2.769509 -1.028233 -0.718358 0.570691 -8.104885
2 -1.570485 -2.463859 2.233088 0.084677 0.185931 -0.608409 0.000569
2 -1.709216 -2.826949 2.267417 -0.149946 -0.107090 -2.141673 0.002297
1 -3.073826 -2.379736 2.055570 -0.882613 -0.875286 0.482690 -5.493857
1 -2.818440 -2.267025 2.600603 -0.319389 1.488996 -0.131945 -7.019694
2 -2.242101 -2.630052 2.123451 -1.000231 -0.793345 -0.066713 0.003099
2 -1.424169 -1.975853 2.347008 1.043105 1.247568 -0.000092 0.000312
1 -2.879074 -2.779010 2.494895 -0.549911 -0.557505 0.834799 -7.820253
2 -2.220796 -2.860115 1.675775 -0.497684 -0.077165 -0.851388 0.015001
1 -2.747623 -2.046205 2.524699 0.052471 0.123031 0.057844 -0.611006
1 -3.058050 -2.734799 2.667626 -1.379734 0.955428 1.627257 -9.544541
1 -2.942260 -2.656139 2.407871 0.786685 0.390926 0.891171 -10.284536
2 -2.927919 -2.854470 3.014062 -1.220211 0.313752 1.064134 0.001590
2 -1.997787 -2.324283 2.634304 -0.263972 -1.732741 0.128052 0.000530
1 -2.869197 -2.350928 2.855541 0.449517 -0.657386 -0.476480 -6.542995
1 -2.866001 -2.184041 2.505830 -0.794128 -0.780187 0.134925 -6.211464
1 -2.950243 -2.380607 2.958841 -0.078755 -0.748707 0.157392 -6.448743
1 -2.873657 -2.565260 2.260824 0.797617 1.917715 0.168655 -7.375237
1 -3.014207 -2.937970 2.435316 -0.257387 0.193209 -0.075914 -4.228483
1 -2.699055 -2.615502 2.720692 -0.679490 0.133097 -1.055602 -2.302245
2 -0.921545 -2.520689 2.017330 0.444721 0.033329 0.614467 0.000120
1 -2.949274 -2.383112 2.019445 0.629156 0.228220 0.032224 -2.568822
2 -1.734563 -2.198401 1.640073 0.275712 0.053618 0.146486 0.000345
2 -2.505018 -2.854851 1.872410 -0.119015 0.270706 0.155645 0.000062
1 -2.806833 -2.251912 2.344079 -0.092379 0.542257 0.402229 -5.926493
2 -2.657317 -2.354179 2.843059 0.180480 -0.311360 -0.096205 0.005784
2 -1.290558 -3.014711 1.613648 0.613713 -0.277106 -1.149764 0.048766
1 -2.909047 -2.415753 2.185091 -0.954522 -1.775410 0.510931 -6.658498
1 -2.998588 -2.878900 2.624559 -0.433786 0.695424 0.071902 -5.003923
1 -2.989095 -2.758282 2.575080 1.327592 0.373814 -0.027924 -10.660292
1 -2.892147 -2.104453 2.733963 -0.483843 -0.536151 0.204562 -4.806001
1 -3.058072 -1.977972 2.660191 0.166726 -1.021604 -0.260716 -6.323380
1 -2.839229 -2.316687 2.426634 -0.532471 0.923303 -1.283434 -9.079298
1 -3.023251 -2.090552 2.530643 0.547111 0.560284 -0.393080 -10.141704
2 -1.122941 -2.951396 3.106297 0.232302 -0.872493 1.025026 0.000040
2 -1.039370 -2.305430 2.221418 0.288050 0.462079 -1.128520 0.000178
1 -2.985690 -2.613913 2.153668 0.153436 -0.785074 0.065789 -5.456344
1 -2.974195 -2.856245 2.516526 -0.162805 0.503234 -0.940172 -8.743302
1 -2.872384 -2.676258 2.842862 -0.087669 1.249219 1.569539 -4.005317
1 -2.145791 -2.119844 1.814209 0.928995 0.018795 -1.239307 -0.027992
1 -2.943814 -2.220924 2.427145 -0.548049 -0.848225 0.924183 -7.669964
1 -2.333553 -2.972983 2.317072 -0.387052 0.062088 -0.812140 0.092100
2 -2.769981 -2.684876 2.994005 -0.925964 0.234979 0.318508 0.035714
1 -2.582985 -2.298638 1.516079 -0.017299 0.409691 -0.768531 0.128429
2 -2.856015 -3.016518 1.790811 -0.500302 -0.060335 -0.039533 0.000005
1 -3.046047 -2.354760 2.493374 -0.936575 0.236218 1.081703 -13.022991
2 -1.307869 -2.552375 1.986865 0.162225 0.103188 -0.087810 0.002842
1 -2.957257 -2.323625 2.258611 -0.935294 -0.032845 -0.086521 -9.601536
2 -1.885388 -2.489778 2.528585 1.476826 -0.031498 -0.168727 0.000227
2 -2.388696 -2.865836 2.380387 0.146509 -0.975515 0.417935 0.102069
1 -3.033364 -2.078008 2.288393 0.766583 0.643357 0.114105 -5.507063
1 -2.972204 -2.349419 2.774457 -0.391666 0.563741 0.126046 -11.385516
2 -2.351071 -2.925549 2.995942 0.007602 0.081944 0.511159 0.000034
1 -3.048185 -2.680515 2.111321 -0.209020 0.015174 0.312948 -3.145914
1 -3.055376 -2.079533 2.392033 -0.620815 -0.333995 -0.501903 -9.429379
1 -2.964703 -2.635763 2.312264 0.356039 -1.013955 0.159980 -9.641928
2 -1.461770 -2.408211 2.797832 1.383997 -0.369789 -0.329060 0.003724
1 -2.988859 -2.124479 2.672507 -0.461587 0.014001 0.781177 -9.048062
1 -2.972795 -2.515108 2.574895 -0.327452 0.719324 -1.162730 -13.551185
1 -2.886107 -2.240250 2.264149 -0.433209 -0.495403 -1.811456 -6.694939
1 -3.120228 -2.046274 2.237703 -1.099265 -0.757942 0.831656 -7.677468
1 -2.913447 -2.049890 2.528605 0.517397 -0.097980 -0.344997 -4.717164
1 -2.949030 -2.584848 2.483575 0.483632 1.111216 -0.096779 -13.505212
1 -2.862201 -2.706310 2.342810 0.316783 -1.525178 -0.175112 -6.154263
1 -2.086158 -2.264085 1.468170 0.960638 0.442336 0.382599 -0.025594
2 -1.310489 -2.416139 1.580051 -0.067253 0.385367 0.527888 0.000036
1 -3.030652 -2.305802 2.999581 -0.518700 1.155124 -0.415764 -7.252687
2 -2.113750 -2.169738 2.481407 0.804600 0.089826 0.765362 0.005352
1 -2.854832 -2.759985 2.780494 -1.491158 0.197155 -0.349668 -2.358701
1 -3.053319 -2.231466 2.909224 0.673506 0.393723 0.169020 -9.631305
1 -3.028091 -2.727245 2.359453 -1.742283 -0.125982 -0.077254 -9.361780
1 -3.040258 -2.431936 2.760578 0.179366 1.322981 -0.042852 -12.455323
2 -3.006083 -1.983810 1.476879 -0.142341 1.051465 -0.551222 0.072976
2 -1.409963 -2.210955 1.724883 1.895295 1.129564 -0.377115 0.000043
2 -2.527671 -2.233501 1.618154 -1.532043 -0.177203 0.721220 0.129143
2 -2.320982 -2.590752 1.964606 0.214720 0.586040 1.224584 0.003130
1 -2.893221 -2.315334 2.658970 -0.176410 0.499101 -0.997902 -11.431365
2 -2.821987 -2.151744 1.565238 -0.765571 1.563534 -0.431477 0.000074
2 -2.553636 -2.791627 2.389914 1.129128 0.489402 0.235069 0.003545
1 -2.996005 -2.306638 2.395282 -0.537540 -0.242562 0.627782 -9.848546
1 -1.385741 -2.401409 2.152994 0.345952 -0.141696 -1.255493 0.000645
1 -3.059237 -2.018748 2.817938 1.179138 -2.048919 0.589165 -6.421618
1 -2.947579 -2.256262 2.808576 -0.228947 1.009720 -0.303265 -8.849297
2 -1.827513 -2.010979 2.265497 -0.724451 0.223609 0.085767 0.001197
1 -3.066176 -2.831872 2.563947 -0.990721 1.181920 -0.502118 -9.011421
1 -3.023286 -2.276604 2.708053 0.165605 1.621267 -0.066232 -10.172418
1 -3.059987 -2.744927 2.870322 -1.118109 -0.580633 0.228357 -3.729837
2 -2.643946 -2.724236 1.437507 -0.462066 0.114294 -0.268063 0.000214
1 -3.091423 -2.482415 2.335033 0.576426 0.692262 -1.100956 -12.442759
1 -3.058828 -2.666617 2.274139 -0.382120 -0.992812 0.174728 -10.354804
1 -2.978056 -2.132578 2.788022 0.098163 -1.347968 0.728460 -7.228736
1 -3.072160 -2.739233 2.458767 -1.086959 -0.354082 -0.065774 -11.387444
2 -2.407434 -2.673879 1.724359 1.402883 -0.541603 -0.242837 0.000572
1 -3.047373 -1.990400 2.465475 0.780409 -0.603779 2.530149 -8.859408
1 -3.054013 -2.123428 2.873974 -0.211725 0.216375 0.403305 -8.292814
2 -1.317313 -2.109184 2.524218 -0.651575 0.463641 0.089011 0.001546
1 -3.021345 -2.538140 2.423000 -0.319587 -0.593268 -0.993298 -10.092942
2 -2.122938 -1.910225 2.242894 0.144082 1.353696 -0.753471 0.021485
2 -2.481841 -2.523264 2.778143 0.430437 -0.575841 -0.440177 0.096591
2 -1.542134 -2.247437 2.785145 0.096532 0.364831 -0.608344 0.003826
1 -3.054025 -2.850929 2.370375 0.511965 0.704216 1.982129 -7.487096
1 -1.348694 -1.948384 2.998584 1.560941 0.008338 1.898816 -0.008524
1 -3.108869 -1.981680 2.359589 1.074560 -0.876138 -0.110473 -9.243320
1 -2.874530 -2.134876 2.248265 0.834363 -0.342969 -0.737258 -2.248062
2 -1.755238 -2.334900 1.425043 -0.690298 -0.810250 0.177978 0.000330
2 -2.431910 -2.383419 2.751935 1.976866 0.869954 0.841796 0.029723
2 -2.552295 -2.684589 2.622534 0.783596 -1.464502 -0.510362 0.022220
2 -1.401910 -2.626054 3.089445 0.168341 -1.391241 1.501491 0.001239
2 -2.952659 -2.408418 1.428378 -0.705947 -0.832012 -1.011635 0.000088
1 -1.995639 -1.997085 2.698475 0.305820 -0.193358 0.015591 -0.127743
1 -2.276225 -2.126335 1.285237 0.133442 -0.598413 -0.792922 -0.006434
2 -1.697862 -2.259356 2.101957 0.042173 -0.774564 0.097513 0.000057
2 -2.917742 -1.972252 2.841890 0.694990 0.116957 0.287534 0.046115
2 -1.598070 -2.535463 1.377853 0.125169 1.193221 -1.500355 0.064093
1 -3.058375 -2.290857 2.296758 -1.036460 1.089343 0.207520 -9.612278
2 -1.321487 -2.002127 1.449553 0.615596 1.017394 0.945479 0.114302
2 -2.763206 -2.311370 1.204926 0.768797 0.952911 -1.030691 0.000029
2 -1.863114 -2.179416 2.454131 1.401979 -0.332738 -1.186440 0.004019
1 -3.024073 -2.387819 2.161202 -0.484940 -1.018902 0.358873 -9.769368
2 -1.047429 -2.793899 1.787275 0.494296 0.699909 0.620901 0.009109
2 -2.525964 -2.296637 2.129229 -0.053378 -1.119596 0.375907 0.000834
2 -2.485375 -2.150819 1.919806 -0.476734 -0.773294 0.000257 0.000051
1 -3.028513 -2.198369 2.241148 1.156509 2.650405 0.112964 -8.286411
1 -2.980553 -2.715361 2.192536 -0.877831 1.409667 -0.756363 -4.948573
1 -3.053887 -2.634725 2.399683 0.950325 0.052628 -0.401907 -13.259877
1 -1.279966 -2.173480 2.741414 -0.192423 0.082815 -0.877185 -0.004142
2 -2.859453 -2.654351 1.403834 0.126835 0.196316 0.628318 0.000286
1 -1.092516 -2.975882 1.514392 0.297902 -0.613308 0.879009 -0.008342
2 -1.909802 -2.541278 2.928499 -0.662131 0.925160 -0.144673 0.000011
1 -3.065399 -2.415579 2.948711 -0.337122 -1.754280 0.341687 -8.064643
1 -3.018698 -2.305215 2.589783 0.247078 -1.165308 0.358106 -11.832302
1 -3.083436 -2.479972 2.528997 0.382481 -0.620801 -1.914246 -13.613038
1 -1.898093 -1.956133 2.574838 1.057936 0.880765 0.242372 -0.170483
2 -1.775509 -2.488929 1.620396 0.419393 0.486728 1.539279 0.004335
1 -1.048475 -2.088542 1.598883 0.508874 1.209080 1.780746 0.042756
2 -2.210603 -2.703524 1.648309 -0.422179 0.650515 1.682827 0.015427
2 -1.787523 -2.016882 2.459030 1.139146 -0.225395 -0.136488 0.011347
2 -1.986779 -2.866163 2.519368 -0.019760 0.732409 -0.091659 0.000019
2 -0.973138 -1.967767 1.566159 -0.009633 0.258559 -0.357317 0.054653
1 -2.968553 -2.031876 2.630305 0.108549 0.018378 -0.401953 -6.514690
2 -1.219931 -2.277729 2.505329 -0.952229 0.827737 0.005395 0.001314
1 -3.047708 -2.387808 2.266162 0.031559 -0.027920 -0.713831 -10.911811
1 -3.119350 -2.832087 2.680147 -0.044365 0.070964 -0.130750 -9.242796
2 -1.275716 -2.669359 1.418025 0.578413 -0.418219 0.636288 0.000050
1 -3.028850 -2.242684 2.498307 -0.429390 0.007590 1.295164 -11.425511
1 -3.073292 -2.475447 1.991443 -0.543242 0.331469 0.256836 -3.785968
1 -3.033603 -2.483509 2.658526 0.784520 -0.055552 1.266674 -13.063156
2 -2.827575 -2.972957 2.779998 -0.459361 -0.012349 -0.073665 0.000990
2 -2.062101 -2.103085 2.633604 -0.700508 0.110754 -1.362839 0.071382
1 -1.503210 -2.231487 3.005061 -1.658150 0.530803 -0.468548 -0.005413
2 -2.669908 -2.008903 2.712955 1.832194 0.059708 0.344080 0.000924
1 -2.624542 -2.234441 2.617113 0.925834 -2.454404 -1.069161 -1.021978
1 -3.051871 -2.275617 2.167696 2.143933 0.082628 -0.650746 -7.077809
2 -2.817905 -2.604487 1.925707 1.197855 -0.355593 0.086226 0.000533
1 -3.058785 -2.474634 2.862921 -0.135892 0.499589 -0.189181 -10.346732
1 -3.098192 -2.586486 2.890662 -0.539632 -0.150200 1.092525 -9.009159
2 -1.304551 -2.917222 2.069898 0.333480 0.871669 0.384453 0.000770
1 -1.052918 -2.631888 1.549408 -0.074327 1.557439 0.446670 0.039819
1 -3.093617 -2.235112 2.588049 -0.914591 -0.861953 -0.065792 -10.532655
1 -3.105607 -2.112889 2.769632 -0.609042 -0.876277 0.139785 -11.711222
2 -1.208051 -3.088943 1.411492 -1.065576 -1.651786 0.560545 0.001823
2 -1.186026 -2.673566 1.922073 -1.544627 -0.605773 1.014519 0.002942
2 -1.388316 -2.892952 2.869468 1.213060 1.097420 -0.428029 0.007068
2 -1.340313 -3.086877 2.177946 -0.232498 0.197271 -0.121676 0.000760
1 -1.543950 -2.899259 2.794307 -0.903540 1.286765 -0.711144 -0.283193
2 -2.507891 -2.210918 2.993051 -0.099226 -0.322616 -0.766804 0.000071
2 -2.945031 -2.825010 2.267101 1.890807 -0.221675 -0.707930 0.178305
2 -2.925442 -2.523042 1.759747 1.150197 0.309103 -0.041821 0.000470
2 -2.609819 -2.525231 2.836287 -2.075675 -0.699835 -0.753108 0.078025
2 -1.094533 -2.923919 2.843745 1.045815 1.259316 -0.342853 0.000097
1 -2.967340 -1.949119 1.217288 0.993313 -0.232262 -0.634275 -0.036088
1 -3.067204 -2.193726 2.413274 0.527384 -0.144280 -0.649076 -10.922956
2 -1.695687 -1.959173 1.921634 -0.289635 -0.951896 0.709568 0.000073
2 -1.857686 -2.075670 2.659137 0.751186 -2.003332 -0.541950 0.040656
2 -1.044036 -1.959179 1.420628 0.513256 -1.000511 0.602703 0.041013
2 -1.073594 -2.547047 2.841024 -1.301164 -0.230170 0.046709 0.000003
1 -1.561419 -2.723710 3.028400 1.612992 0.464507 -0.853673 -0.013938
2 -1.691594 -2.769874 2.858621 2.193645 1.156093 -2.103568 0.001076
1 -3.108318 -2.436629 2.435922 -0.661490 0.723718 -1.427496 -9.935958
1 -3.090259 -2.190708 2.687900 1.052071 -0.643178 1.256000 -12.206898
1 -3.084341 -2.078806 2.661449 1.227169 1.867629 1.164924 -10.185338
2 -1.885406 -3.007851 1.646986 -1.362009 1.008950 -0.491132 0.000156
2 -2.349043 -2.810687 1.171256 -0.208977 0.343630 -0.693220 0.000144
2 -1.402642 -1.990312 1.342926 0.334497 0.121184 0.250446 0.113967
1 -2.837298 -3.072793 1.480605 -0.331596 0.457256 -0.355372 -0.003624
2 -2.451077 -2.956138 2.612650 2.156008 1.526566 0.904032 0.000318
1 -3.055709 -1.932387 2.552865 0.518422 0.665293 0.429517 -6.951099
2 -1.889700 -2.150355 2.895472 0.219318 0.456543 -2.279344 0.001885
2 -2.498766 -2.281652 1.101083 0.010622 0.405840 -0.530808 0.000052
2 -2.956034 -2.813099 1.231987 -0.079296 1.039065 0.543448 0.000148
2 -1.717777 -2.578698 1.316861 0.344278 1.079027 2.204470 0.064081
2 -2.241371 -2.439509 1.226708 0.432565 -0.204785 1.693588 0.001166
2 -2.370668 -2.587925 1.244620 0.342793 0.063051 0.941432 0.001273
2 -2.666418 -2.919941 1.242479 0.246450 0.960805 0.650616 0.000034
1 -2.984868 -3.020691 1.094924 0.655617 -1.027012 -1.026569 -0.122922
1 -3.103909 -2.592236 2.193132 -1.159068 -0.162245 -0.052186 -8.946160
1 -3.049689 -1.973010 2.952920 0.166869 0.397462 0.801776 -2.399251
2 -1.777212 -2.244622 3.019532 -1.547655 0.684209 -1.366717 0.001627
2 -1.261481 -2.927945 2.584112 0.269563 2.505624 -0.116636 0.000037
2 -2.122308 -3.110803 2.525414 -1.139804 0.188106 0.857361 0.005374
2 -1.696941 -3.094383 2.499240 1.617500 0.480372 -0.894712 0.000107
2 -0.930897 -2.532637 1.470588 -0.201982 0.483794 -0.334208 0.046243
2 -0.928783 -2.678219 1.484845 0.046107 -0.150502 0.928682 0.090024
2 -0.901442 -2.772379 1.977871 0.601000 0.134461 -1.553870 0.001116
1 -3.103254 -2.879698 2.462295 1.264105 0.167080 -0.656137 -8.570293
2 -1.533462 -2.129753 1.117167 0.656843 0.124401 0.691022 0.000105
1 -1.255682 -3.085425 1.734721 -0.042907 0.676378 -0.547673 0.038230
2 -0.903044 -2.897346 1.725813 0.093891 -3.562289 -0.067162 0.003139
2 -0.908362 -2.695720 1.792487 0.113270 -1.140586 -0.725161 0.008170
2 -0.900071 -2.834578 1.526414 -0.341286 0.305397 0.315887 0.011087
1 -3.119743 -2.019508 2.540783 -0.913858 1.487289 0.986384 -11.850945
1 -3.100381 -2.603628 2.758833 -0.472861 0.110947 -1.113141 -11.624097
2 -2.617397 -2.459131 3.100863 -1.241870 0.725744 -1.277586 0.000085
2 -1.536751 -1.930670 2.130903 -0.332649 -0.407046 -0.531080 0.000235
2 -2.384891 -1.890320 2.423012 -0.074094 0.662812 -0.781345 0.000060
2 -1.051399 -1.913608 2.757661 -0.155372 0.275401 0.121602 0.001333
2 -2.432673 -1.909143 1.264911 1.683117 0.095729 -0.684286 0.012645
2 -2.978705 -1.920707 1.600342 -0.544089 -0.196827 -1.032056 0.063400
1 -3.032242 -1.883874 2.453510 1.053108 -0.420211 -0.199432 -4.986780
2 -2.867906 -1.857749 2.400467 1.028981 0.199789 -0.892163 0.005561
2 -1.377147 -1.921193 1.645148 -0.221383 -0.404100 0.109935 0.001429
1 -2.052416 -1.928011 1.904004 0.286428 -1.676313 -0.564961 -0.026060
2 -1.999921 -1.853076 1.087803 -0.969765 -0.151450 -0.560670 0.000226
2 -0.965710 -1.866200 1.331126 -0.233936 -0.522430 1.754286 0.028618
2 -1.511643 -3.111919 1.442833 0.302740 0.430243 -1.001348 0.000017
2 -1.459598 -3.085872 1.865856 -0.861240 2.287155 0.539253 0.000316
2 -1.413359 -2.681566 1.009115 -0.190114 -0.385875 -3.086053 0.000090
2 -1.281364 -1.998372 1.022740 -1.513296 0.006021 -1.753932 0.009024
2 -1.804278 -2.048585 1.052589 0.173402 0.503031 -0.956886 0.000263
2 -1.278232 -2.163982 1.006428 0.086170 0.699204 -0.915174 0.106448
2 -1.564425 -2.872549 1.027004 0.519101 -1.561197 -0.648106 0.000091
2 -2.102441 -2.357287 1.006167 -1.058584 -0.166965 -0.656583 0.000035
1 -2.856393 -2.959283 0.983870 0.323252 0.638769 -0.560773 -0.132498
2 -2.001423 -2.883441 1.001600 -0.629216 -0.185540 -0.277220 0.000407
2 -1.891821 -2.624942 1.081082 0.177920 0.957637 1.476660 0.000390
2 -2.287663 -3.099814 1.053839 -0.656241 0.917266 0.825141 0.000011
1 -3.121190 -2.534641 2.443187 -0.158251 0.977919 0.436848 -9.979076
1 -3.121462 -1.903486 2.808469 1.120888 0.908169 -0.274570 -5.884099
1 -1.567316 -0.120695 -1.952551 0.196881 1.044203 0.193476 -0.216171
2 -1.146201 -0.286526 -2.710367 0.461111 0.653095 -0.535811 0.005396
2 -2.143789 -0.371011 -0.862262 -0.677734 1.224443 -0.281378 0.000024
2 -1.805768 -1.394856 -2.033510 -0.142337 0.300236 0.417984 0.000310
1 -2.317064 -0.223341 -2.292245 -0.051496 1.020107 0.341832 -0.070607
2 -1.574558 -0.572209 -0.826301 -0.432260 -0.547459 0.425215 0.006576
1 -2.452805 -0.139559 -2.182152 0.237760 0.968281 -0.470269 -0.075667
2 -1.007553 -1.194698 -2.119371 0.696860 -0.372483 -0.545145 0.000005
2 -1.250381 -1.497902 -1.520783 1.219769 0.037374 0.067315 0.022763
2 -1.646872 -1.492534 -2.612869 0.300146 -0.335377 -0.946216 0.000432
1 -2.076082 -0.352309 -1.827747 0.866405 -0.118263 0.594123 -0.007788
2 -1.684106 -0.391588 -1.092935 0.354850 -0.143092 0.084538 0.084510
2 -1.930553 -0.784127 -1.534847 -0.670785 1.465543 -1.492195 0.000044
2 -1.275403 -0.984773 -1.980408 0.091898 0.379752 -1.315029 0.030036
2 -1.644965 -0.979253 -1.155105 0.170483 0.162627 -0.024413 0.000241
2 -1.637963 -1.272577 -3.104801 0.905455 -0.082690 -1.194265 0.000572
2 -1.567939 -0.379537 -3.052486 1.291197 1.212128 -0.898592 0.003551
1 -2.821847 -0.667816 -2.517842 0.537547 -0.416607 -0.394990 0.080069
2 -1.725421 -0.442705 -0.971661 -0.018183 -0.478922 0.266923 0.110123
2 -2.817354 -0.831409 -1.616048 0.819522 0.458809 0.186810 0.000456
1 -1.876569 -1.611982 -2.092640 0.924766 -0.285317 -0.884506 -0.007175
2 -1.754021 -1.077118 -0.561356 -0.274984 0.267624 0.189588 0.000147
1 -1.106413 -0.247533 -0.863088 1.077271 -0.298603 -0.571028 0.016771
1 -1.305357 -0.661543 -1.515322 0.105772 -1.273610 0.097558 0.001159
1 -2.285855 -0.405783 -1.813717 -0.196839 -0.019272 -0.892903 -0.117943
2 -2.518458 -1.576965 -1.395576 -0.063655 -0.523690 0.213590 0.045506
2 -1.019306 -0.864113 -0.913733 0.242471 -0.567550 0.560623 0.000906
2 -1.309574 -0.224353 -2.767055 -0.245976 0.921151 -0.272669 0.004471
2 -3.063449 -1.065794 -2.252383 -0.581935 -0.227168 -0.810404 0.000933
2 -2.500572 -1.171714 -0.975356 -1.057650 -0.404134 -0.017960 0.000990
2 -1.037713 -0.507523 -0.624073 0.132159 0.196664 0.051906 0.022629
2 -1.764640 -0.718446 -2.439515 -0.254691 0.461381 -0.100819 0.277099
2 -2.102975 -1.558563 -2.382843 0.222145 -0.395689 0.182473 0.003463
2 -2.519554 -0.729119 -0.657847 0.331211 -0.101055 -0.247476 0.004900
2 -1.815922 -1.684446 -2.774328 0.046824 -0.715540 -1.067569 0.001650
2 -2.527484 -1.339897 -1.352977 -0.614260 0.310713 0.286902 0.020859
2 -2.336396 -0.983636 -1.155345 0.050456 -0.045243 0.056167 0.000006
2 -1.474313 -0.579194 -1.330788 -1.274072 -0.605939 -0.753667 0.002462
1 -1.317733 -1.085073 -1.764812 1.332006 0.754735 -0.919266 -0.008375
2 -2.145438 -0.730833 -2.911876 1.492512 0.189958 -0.019851 0.001461
2 -1.232547 -1.180376 -2.497358 0.902484 -0.266285 0.856184 0.011976
2 -2.663391 -1.151327 -2.064981 -1.288410 -0.040822 -0.305663 0.005163
2 -3.013236 -1.123730 -1.794746 -0.089103 -0.200474 -1.846201 0.029368
2 -2.248018 -1.441885 -1.907619 0.430697 0.203759 2.152389 0.029250
2 -2.201862 -0.258278 -2.428701 0.281674 0.237523 -0.807463 0.003164
2 -1.576855 -0.808520 -0.945797 0.979450 0.469619 0.739373 0.000076
2 -2.064524 -1.140054 -2.434934 0.224960 0.010505 1.627118 0.000005
2 -1.929005 -0.803723 -2.800997 -0.176041 0.190686 -0.248333 0.002397
2 -2.951841 -0.730746 -1.315200 -0.561871 -0.434864 0.148151 0.000014
2 -0.986493 -0.555260 -3.018409 0.218730 0.501712 0.212654 0.000988
2 -2.416543 -0.518501 -2.733524 0.589607 0.403672 -0.461906 0.000073
2 -2.597326 -0.794727 -1.650011 0.314914 -0.084274 -0.215182 0.000233
2 -2.733735 -1.063937 -1.911740 0.035719 0.736464 -0.484507 0.320592
1 -1.511143 -1.367141 -0.799649 -0.253747 -0.665314 0.566638 -0.007769
2 -2.211884 -0.155073 -2.772132 0.800679 0.220208 -0.312005 0.039707
2 -1.380260 -0.286539 -2.971389 1.318694 0.503164 0.346003 0.000921
2 -1.542912 -0.513322 -0.612993 0.937832 -0.697863 -1.093624 0.003198
2 -1.145576 -0.555103 -1.747847 -0.658733 0.150786 1.840740 0.043151
2 -3.070083 -0.576171 -2.492155 -0.522291 0.528452 0.215417 0.006071
2 -3.019963 -1.417508 -2.821129 -0.278482 -0.559006 0.632636 0.007262
2 -1.071447 -0.850531 -2.682950 -0.265051 -0.789351 -0.883095 0.000308
2 -2.885535 -0.802038 -2.108943 -0.749223 0.260950 -0.008374 0.000176
2 -2.344720 -1.397377 -2.014352 -0.197294 -0.272096 -1.242540 0.029074
2 -2.918108 -0.637822 -2.612860 -0.740610 0.576539 0.024374 0.117977
2 -2.064532 -0.662362 -1.758558 -0.664615 0.237303 -0.476476 0.002125
2 -2.445594 -1.664635 -2.731735 -0.855556 -0.369737 -0.402443 0.003972
1 -2.564509 -1.452811 -1.460457 -0.265687 -0.834469 -0.110098 0.054923
2 -2.827989 -1.033808 -1.720326 -0.456242 0.361110 -0.014596 0.826109
2 -1.488309 -1.146234 -2.900090 -0.446753 0.024161 -0.824180 0.000622
2 -3.104189 -0.470771 -0.996169 -0.559713 0.737429 -0.656446 0.101272
2 -2.611779 -0.267312 -1.318814 -0.501259 0.903645 0.798917 0.000022
2 -1.057731 -1.654321 -2.051020 0.521371 -0.047715 -0.039528 0.297855
2 -1.645236 -1.037136 -2.239857 0.396392 -0.578531 -1.999053 0.000067
2 -1.826590 -0.366487 -0.552651 0.171116 -1.652848 0.615828 0.088091
2 -1.422522 -0.568604 -1.644504 0.217494 0.873924 0.958688 0.005124
2 -2.537398 -0.902641 -2.618405 -1.553190 0.039051 0.187803 0.000008
2 -1.459863 -1.493940 -1.050509 -0.484750 0.501763 1.071441 0.000468
2 -1.938167 -1.306926 -1.256221 0.486282 -0.134096 -0.188528 0.000133
2 -1.268234 -0.747289 -2.213850 1.421188 -0.165547 0.302529 0.001049
2 -2.610563 -1.345897 -1.734262 -0.680832 -0.880678 0.180115 0.000048
2 -1.021883 -1.066035 -0.949642 0.104990 -0.789758 0.528049 0.000729
2 -1.418383 -1.423951 -1.455767 0.617373 1.595187 -0.587988 0.151883
2 -2.982710 -1.150874 -0.562248 -1.957052 -0.017734 0.280875 0.047495
2 -1.624234 -0.625089 -1.829068 -0.691957 0.559720 0.967956 0.000019
2 -2.261514 -1.388045 -1.302221 -0.099040 -1.068160 -0.314406 0.000057
2 -2.069091 -1.177340 -1.992448 -0.780376 -1.173237 0.049532 0.000005
2 -1.188412 -0.817356 -1.428134 1.203613 -0.925301 0.426256 0.000516
2 -2.150705 -0.836921 -2.509629 -0.689753 0.655819 0.939719 0.001456
2 -1.192281 -0.724118 -2.508053 0.555879 -0.209123 -0.520326 0.000451
2 -2.379600 -0.607566 -0.657330 -0.841063 0.686222 0.230714 0.003852
2 -0.925119 -0.558727 -1.529525 0.741208 0.634260 -0.665967 0.000259
2 -1.193128 -0.890038 -2.063276 -0.341218 0.092883 -0.655693 0.030291
2 -2.100611 -0.697569 -2.063507 0.549894 -1.008813 0.664686 0.000158
2 -2.805943 -1.245756 -2.347422 0.418704 0.698645 0.521152 0.010159
2 -1.599021 -0.373557 -2.391430 -0.075475 0.739036 0.660616 0.132330
2 -1.431583 -0.960237 -0.759181 -0.182801 0.948825 -0.530876 0.000227
1 -1.905907 -0.437883 -2.549007 0.027046 -0.045833 -0.329985 0.000036
2 -2.842438 -0.431795 -1.359581 -0.156984 0.749799 -0.165329 0.059730
2 -1.936874 -1.544503 -1.247852 -0.663392 0.103548 -0.155442 0.000177
1 -1.984587 -1.563757 -2.814435 -1.114854 -0.348173 -1.980419 -0.000850
2 -2.794469 -1.484665 -1.334861 0.902534 -0.099441 0.123159 0.081691
1 -2.131161 -1.548644 -2.205308 0.425985 0.920366 -0.047728 -0.004582
2 -1.553770 -1.236474 -1.449142 -0.139432 -1.223413 0.116862 0.000316
1 -2.007504 -0.746467 -0.797946 0.235216 0.640763 -0.372451 0.000017
2 -2.608165 -0.290998 -1.016402 0.149863 0.215341 -0.701579 0.000016
2 -1.018636 -1.080572 -2.979424 0.883408 -0.566405 -0.469926 0.000058
2 -1.695115 -0.415030 -2.309575 0.371537 -0.878656 -0.104799 0.132138
2 -1.320782 -1.562622 -1.902230 1.055778 -0.828541 0.482388 0.000580
2 -1.066991 -0.642063 -0.824951 0.375456 1.271661 -0.795476 0.007045
2 -2.952563 -1.254156 -2.679999 0.192997 0.221611 -0.136918 0.068493
2 -2.774100 -0.882582 -0.731897 -0.398165 0.857498 0.805284 0.015739
2 -2.643995 -1.423167 -2.577186 0.020176 0.276827 -0.159814 0.538216
2 -0.945117 -1.320519 -3.079284 0.331660 0.380778 -0.734739 0.019221
2 -2.015411 -1.479677 -1.616994 0.191991 0.255232 0.384121 0.000005
2 -2.662721 -0.900340 -1.998247 0.065780 0.001175 -0.692970 0.001282
2 -1.026057 -0.173796 -1.171335 0.257001 1.638082 -0.446145 0.008435
2 -1.643771 -0.119342 -2.251695 1.741855 0.639690 0.810296 0.000110
2 -1.418801 -1.135361 -2.281911 -0.531540 -0.924533 -0.490631 0.000161
2 -2.636792 -0.469154 -2.854730 0.787229 0.641838 -0.273830 0.022792
1 -2.059051 -1.367644 -0.790355 1.271968 -0.580109 0.025143 -0.000077
2 -2.807851 -0.407989 -2.420653 -0.225205 0.120262 -0.201368 0.000039
2 -3.056956 -0.598238 -1.009243 0.054110 0.962333 -0.160639 0.095560
2 -1.237439 -1.544018 -2.128084 1.201087 -0.590521 -1.205269 0.000961
2 -1.823309 -1.099813 -1.073776 -1.332411 -0.566360 -0.257802 0.000190
2 -2.838660 -0.496723 -0.988008 0.412121 1.571931 -0.895440 0.000181
2 -2.814470 -0.617751 -0.703757 -1.373639 -0.262882 0.006070 0.131320
2 -2.970349 -1.157648 -2.814632 -0.194819 1.321327 -1.344581 0.067004
2 -2.049154 -0.850382 -1.763648 -0.130304 -1.079200 1.537515 0.001995
1 -1.976341 -0.497605 -1.901702 1.320642 0.387650 0.935690 -0.088135
2 -2.668218 -1.385648 -1.268327 0.821562 -0.141224 -0.845288 0.013003
1 -2.253619 -0.456275 -1.996641 0.542095 -0.514693 1.038331 -0.096196
2 -1.592089 -1.436459 -1.290078 -1.380486 0.165969 0.966834 0.001727
1 -1.295427 -1.348819 -2.265971 0.025927 0.468895 -1.776443 0.000189
2 -1.926507 -0.292076 -1.961055 -0.021880 -0.168287 -0.469348 0.001407
2 -3.076161 -0.287929 -1.700033 -2.134866 -0.390286 0.198539 0.797688
2 -1.440014 -0.694138 -0.701215 -0.913546 -0.953443 -0.834589 0.015934
2 -1.974788 -0.565399 -2.777159 -1.189610 -0.827246 -0.570520 0.000267
2 -3.106738 -1.563309 -2.837989 -0.897892 0.160156 0.465674 0.008440
2 -2.728854 -1.249685 -2.201876 -0.546813 0.764444 -0.141946 0.013285
2 -2.733144 -1.151459 -1.241043 1.414674 0.019812 -0.927880 0.000196
1 -1.292062 -0.292024 -2.512291 0.861368 -0.054024 -0.026774 -0.006439
1 -1.547972 -0.994448 -1.636077 -0.469069 0.228765 0.268583 -0.009109
2 -1.885128 -0.259221 -1.607230 1.951691 0.298925 -0.119319 0.001964
2 -2.394863 -1.234365 -2.322845 0.321985 0.717122 -1.265324 0.415984
2 -1.482514 -1.457457 -2.746004 -0.642881 -1.116241 0.354653 0.000480
2 -1.715538 -0.392983 -1.434051 -0.232372 -0.076234 0.396688 0.000025
2 -3.003570 -0.644074 -2.733133 -1.077368 -0.790549 0.253874 0.037594
2 -1.373240 -1.184449 -0.997798 -0.815483 0.639599 -0.169374 0.000348
2 -1.284819 -0.474182 -1.920164 -0.895545 1.447487 -0.665674 0.002238
1 -3.064516 -0.265477 -2.292546 -1.114104 -0.616406 -1.108738 0.005284
2 -1.671881 -0.254033 -2.027493 -1.465014 -0.735400 0.560715 0.002532
2 -1.351485 -0.405570 -1.637334 0.304848 -0.459733 -0.794684 0.004054
2 -1.951968 -0.532488 -0.492581 -0.282852 -0.651740 0.680794 0.002214
2 -2.326333 -0.710314 -1.992091 1.719137 0.491093 -0.741495 0.000164
2 -1.186871 -0.895208 -2.331005 0.524563 -1.458825 -0.216333 0.000824
2 -2.147581 -0.541282 -2.970982 0.173496 -0.034999 1.513378 0.021043
2 -2.437110 -1.058082 -2.369771 1.236321 0.250393 -0.031205 0.002179
2 -1.323194 -1.180676 -2.632015 -1.571304 -0.786536 0.202311 0.011961
2 -2.728934 -1.178366 -2.660426 -1.258544 1.004734 0.850105 0.000413
2 -2.640824 -0.188898 -2.643009 -0.518845 -0.177458 -0.406653 0.003304
2 -3.003074 -1.214939 -1.332513 -1.144082 1.110474 -1.155060 0.109360
1 -3.091849 -1.585732 -1.965181 0.144687 0.087320 1.811098 -0.061517
2 -2.592142 -0.900294 -0.691814 -0.667317 1.667720 0.002425 0.004103
2 -1.571611 -0.953894 -2.626451 0.440024 1.610193 0.568294 0.000008
1 -1.462276 -0.540306 -2.466741 -1.441787 0.987859 1.019687 -0.005523
2 -3.069499 -0.528125 -1.817084 -1.130138 -0.932074 -0.352529 0.000037
2 -2.250647 -0.247335 -2.136138 2.023705 -0.069488 -1.071944 0.006482
1 -1.390372 -0.359384 -0.933877 -0.050068 -0.511453 0.298459 0.006483
2 -2.428717 -0.386480 -2.456114 -0.801278 0.800479 1.356782 0.000475
2 -1.149628 -1.680194 -2.266520 0.989505 -0.979128 1.755557 0.003183
2 -1.538512 -0.423013 -0.904332 -0.723131 1.113836 -0.080545 0.017642
2 -2.689843 -1.225132 -1.011341 1.346620 -0.302213 0.209922 0.001079
2 -2.666793 -1.272405 -0.616339 -1.389405 1.188762 1.877808 0.030107
2 -1.227728 -1.351093 -0.560149 0.445655 -1.240259 0.807942 0.000152
2 -2.396779 -1.331068 -2.395233 -0.156093 -0.061362 -1.487540 0.413852
2 -1.224406 -0.133354 -1.633068 0.463712 0.430140 -0.411434 0.000467
2 -2.687736 -0.440594 -2.712134 0.399780 -0.692328 0.626989 0.022409
2 -1.822410 -0.822710 -2.476875 -1.323271 2.045367 -0.263075 0.277108
2 -1.961767 -0.345651 -1.758350 0.414281 -0.681726 -0.711762 0.124084
2 -1.306066 -1.255373 -0.797855 0.433706 -0.341946 -1.234043 0.000460
2 -2.936152 -0.615512 -0.650233 0.369278 0.501715 -0.181924 0.132114
2 -1.876336 -0.466036 -0.967261 1.213960 0.779407 -1.385216 0.024861
2 -2.783342 -1.097779 -1.803554 -0.347081 0.705897 -0.641971 1.135162
1 -2.799416 -0.144513 -3.072063 0.478820 0.389473 -1.249512 0.030738
1 -1.987466 -1.144218 -2.825637 0.726433 -0.196675 -0.073118 -0.000729
2 -2.890246 -1.006914 -2.945711 -0.349141 -0.126978 -1.016801 0.020824
2 -0.926785 -0.857108 -2.052690 0.566840 0.263016 -0.706594 0.000318
1 -1.119584 -0.548201 -2.863673 -0.436315 0.097080 -1.106120 -0.356510
2 -1.086463 -0.551206 -2.414803 0.829471 -0.235070 1.946580 0.001319
2 -1.974228 -0.319941 -2.921428 -0.257759 -0.622319 0.093633 0.000096
2 -2.268832 -0.492645 -2.355914 -0.192153 -1.310053 1.118337 0.000452
2 -1.309098 -0.497396 -1.351664 0.299647 -0.574104 -0.896970 0.003653
2 -2.739803 -1.366277 -2.537762 0.530670 -2.112879 1.362201 0.538603
1 -1.123322 -0.550305 -2.716730 -0.561315 0.985981 -1.309355 -0.360064
2 -1.477579 -1.166037 -1.225775 -1.646926 -0.048504 -0.381240 0.000194
2 -2.051585 -0.773991 -2.663476 1.083726 -0.899618 1.408437 0.003798
1 -1.857142 -0.686969 -3.107090 0.127676 -2.014693 -1.609288 0.000681
2 -1.082928 -1.388141 -1.079095 -0.268970 0.986749 0.974418 0.000003
2 -1.491070 -1.396803 -2.071004 -0.360684 0.938645 2.073338 0.000251
2 -2.816859 -1.265363 -0.725286 -0.402027 2.692208 0.504171 0.039479
2 -2.878866 -0.782803 -2.881552 0.088176 -2.444136 0.528553 0.003165
2 -1.207347 -0.297770 -1.446685 -0.956244 0.309879 1.263178 0.000239
2 -2.946519 -0.933990 -1.848831 0.218421 0.286005 1.088072 0.024909
2 -3.067319 -1.176465 -2.711101 -0.269341 0.723206 0.553328 0.117785
2 -2.246536 -1.442918 -0.803303 -0.739572 0.927423 0.168770 0.001004
2 -1.640122 -1.552929 -1.999698 -1.039771 0.367534 0.445906 0.000424
2 -2.787742 -1.388611 -1.515234 -0.049236 1.162287 -0.619874 0.001152
2 -2.701649 -0.670685 -2.253601 1.556016 1.237361 -0.548566 0.000044
2 -3.008402 -1.541302 -3.000432 -0.460089 -1.783635 -0.362866 0.002294
2 -1.750784 -1.399843 -2.962247 -0.783286 1.169163 -1.505143 0.000292
2 -2.153330 -0.971098 -0.654799 1.193470 -0.705471 -0.746001 0.005347
2 -1.203888 -0.954951 -0.709322 1.467750 0.682938 -0.674684 0.025529
2 -2.817720 -0.386014 -0.748361 -0.242639 -0.846143 -1.652935 0.000304
2 -2.735368 -1.384189 -0.692365 0.472882 -0.533617 -0.104991 0.064099
2 -1.761221 -1.254879 -1.686039 0.526898 1.836132 -0.036640 0.000008
2 -1.109527 -0.832453 -3.031739 -0.687291 0.581342 -0.807425 0.002925
2 -1.034950 -0.620197 -2.234197 -0.498071 -1.405099 -0.458626 0.006620
2 -1.109910 -0.534102 -1.887758 -0.087025 0.209986 -1.250235 0.045069
2 -1.022359 -1.597945 -1.867272 -0.409299 -0.817205 -1.620211 0.042049
1 -1.036917 -0.363810 -0.568749 -0.473717 -0.512213 0.184313 0.018590
1 -3.077345 -1.411789 -1.436712 0.123751 -0.264430 0.290109 -0.007591
2 -2.464525 -0.956674 -2.982149 -0.986784 0.729548 0.630862 0.001734
2 -1.198160 -0.405828 -2.940640 0.474213 1.054368 0.819680 0.004009
2 -2.368188 -1.336355 -1.544091 0.181694 1.699521 0.519174 0.000202
2 -2.162189 -1.602365 -2.045829 -0.186440 -0.487419 1.494280 0.006624
1 -2.380032 -1.506569 -0.991887 -0.211058 1.040348 0.690405 -0.001250
2 -1.002187 -1.540143 -2.215286 0.488619 0.889821 -0.431541 0.001411
2 -2.883364 -0.492542 -1.481186 -0.992868 -2.212574 -0.295907 0.059722
2 -2.865275 -1.014806 -0.735492 1.301504 -0.492991 0.750500 0.018330
2 -2.767596 -0.638015 -2.874564 -0.749740 0.328475 1.253278 0.003366
1 -3.047021 -1.239011 -1.207160 -0.422075 -0.668754 -0.131527 0.113347
2 -1.294544 -0.430719 -1.163699 -2.028890 1.465621 0.025294 0.001044
2 -2.879841 -0.999350 -1.970852 1.622783 -0.723078 0.238286 0.030526
2 -1.098978 -1.528594 -1.528174 -1.100188 -0.763013 0.475950 0.022583
1 -3.002175 -1.119588 -0.702285 0.779768 -0.361942 1.077075 0.048052
2 -1.295341 -1.588227 -2.863294 -0.053987 0.211983 1.621211 0.114643
2 -2.866625 -1.461934 -1.998287 0.980764 1.749935 -1.009250 0.000083
2 -3.048588 -1.325761 -1.068658 0.542386 -0.346586 0.573699 0.011418
2 -3.012873 -0.290607 -0.620674 0.712558 -0.664149 1.624329 0.007298
1 -1.434439 -1.175532 -3.099218 1.429786 -0.014436 0.207418 0.000090
2 -2.861646 -1.606095 -2.530432 2.329831 0.257055 -0.492161 0.000045
2 -2.971401 -0.157370 -0.951160 -2.039794 -0.232464 0.600786 0.002233
2 -2.352051 -0.184342 -0.821726 -0.298583 -0.447534 0.254938 0.000031
2 -2.069629 -0.177001 -1.724050 1.474065 -0.587821 -0.763231 0.001822
2 -1.849281 -0.235900 -0.590231 0.317139 0.880549 -0.944786 0.085778
1 -1.085840 -1.674440 -1.397438 0.475555 -0.182228 2.134317 -0.004263
1 -1.496994 -1.633150 -0.892111 -0.532001 0.075836 0.425161 -0.023723
2 -2.684707 -1.547847 -1.392648 0.432010 1.480783 0.161851 0.093251
2 -2.320620 -1.656108 -0.680149 -0.209890 0.016850 -0.861181 0.000056
1 -2.688264 -1.623827 -1.712383 0.036624 0.403602 -0.134410 -0.019199
2 -1.498092 -1.525808 -1.432288 0.249897 0.657306 -1.457483 0.151858
2 -2.653794 -1.539695 -2.974208 0.170092 1.293217 -0.399648 0.000400
1 -3.112609 -1.431952 -1.841230 -1.363583 2.087766 0.155234 -0.066199
2 -2.087408 -0.662528 -0.523852 -1.418804 -0.183860 -0.248772 0.002059
2 -2.093624 -0.954131 -0.492650 -1.431809 0.932123 0.009222 0.005624
1 -1.243473 -0.909368 -0.569313 -0.185261 0.585794 -0.278486 0.021445
2 -1.526053 -0.320196 -0.263425 -0.424507 0.278378 0.791562 0.002343
2 -1.795470 -1.582582 -0.498075 0.388760 -0.634822 -0.009816 0.000109
2 -1.811598 -0.297358 -0.374367 -0.550719 0.121962 0.365782 0.001949
2 -1.961240 -1.130196 -0.465395 -0.329115 0.321745 -0.198746 0.000459
2 -2.114481 -1.371425 -0.471230 0.013249 -0.012755 -0.441901 0.000024
1 -2.669768 -1.491539 -0.473295 -1.139232 -1.373872 -0.574922 -0.001296
2 -1.377710 -0.687386 -0.555128 0.006439 -1.089394 0.545040 0.015697
1 -2.195419 -0.486317 -0.437829 0.293684 -0.294596 -0.450817 -0.001536
2 -2.356738 -0.748655 -0.526254 1.512363 -0.524786 -0.724312 0.001976
2 -1.634822 -0.418838 -0.484286 -1.035240 0.158920 1.074120 0.003303
2 -2.901655 -0.358655 -0.459769 -0.671117 -0.483866 -0.912954 0.005913
2 -2.811900 -1.290888 -0.463074 1.867591 -0.833677 0.772823 0.007989
2 -1.402940 -1.664779 -0.343272 -0.665325 -2.000983 -0.693603 0.002132
2 -1.244617 -1.167142 -0.410112 0.023614 0.098280 -0.507516 0.000173
2 -2.988777 -1.143633 -0.326905 -0.153634 -0.679139 0.174840 0.013612
1 -2.833842 -1.188153 -0.330295 -0.492381 -1.258848 -0.075722 0.017987
1 -1.447680 -1.015552 -0.352361 0.179298 -0.407281 -0.153613 -0.008553
2 -1.275528 -0.492157 -0.497402 -0.376386 -0.067791 -1.103914 0.000381
2 -3.027638 -0.265527 -0.382837 0.126565 -0.097146 -0.335857 0.209519
2 -0.997667 -0.782495 -0.609018 -0.529312 -0.406320 -1.146506 0.000087
2 -3.102460 -0.166289 -0.414115 -1.015788 -0.059213 0.082899 0.205587
1 -3.094642 -0.353187 -1.120820 0.301079 -0.322127 -2.053492 0.006178
2 -3.038451 -1.061129 -1.659465 1.130584 0.570060 -0.646097 0.028674
2 -2.992594 -0.360892 -2.854394 2.022972 -0.697888 3.119435 0.000081
2 -0.962815 -0.297034 -0.881223 -0.746046 -0.334640 0.537508 0.024392
1 -0.997725 -0.290322 -3.009562 -1.366777 -0.437632 0.809248 -0.018201
2 -0.972560 -0.627248 -0.965644 -0.687988 0.445402 0.060604 0.020213
2 -0.898362 -0.710467 -2.640686 -0.149962 -0.233297 -0.201030 1.273785
2 -3.061111 -0.465350 -0.711315 1.009121 -0.812072 0.815082 0.006605
1 -3.020910 -1.086775 -2.972122 1.581230 -1.131163 -0.515688 0.017358
2 -0.970020 -0.365132 -1.336296 -1.100388 -1.988580 -0.201076 0.000136
2 -2.701276 -1.645041 -0.956109 -0.294315 0.887953 -1.837234 0.003448
2 -1.244149 -1.676954 -2.776202 0.652919 0.335391 2.226813 0.114795
2 -2.052476 -0.560988 -3.092562 0.792064 -0.332929 0.384189 0.020074
2 -2.270665 -0.713626 -3.096679 -0.521369 -1.426067 0.584180 0.000386
2 -1.599918 -1.646251 -0.162447 -0.721170 -0.040887 0.359864 0.000067
2 -3.108880 -0.847965 -0.110090 -0.472784 0.769128 2.139889 0.000347
1 -2.281887 -0.833515 -0.152895 0.345084 0.741202 0.985455 -0.000728
2 -1.288178 -0.506360 -0.259552 0.755771 0.798782 0.355398 0.000194
2 -1.967312 -1.500103 -0.229671 -0.978414 -0.201895 -0.027548 0.000456
2 -2.881278 -0.497007 -0.281972 -0.720475 -1.310202 0.026205 0.000237
2 -2.881389 -0.949478 -0.281335 -0.722594 -0.747617 -0.620125 0.057765
2 -1.364813 -1.502361 -0.257408 -0.487053 0.097900 -0.347834 0.002113
2 -1.080355 -0.495521 -0.119098 0.051412 -0.141999 0.526410 0.000188
2 -2.904040 -0.844153 -0.188192 0.873979 0.319880 -0.015693 0.057792
2 -1.872990 -1.284829 -0.246136 0.147055 2.465636 -1.207766 0.000155
2 -0.914324 -0.209792 -1.695440 -0.460416 1.348908 -0.095412 0.000134
2 -0.940414 -0.764615 -1.397015 -0.754450 0.539087 -2.076063 0.026379
2 -0.924996 -0.820814 -1.537475 -0.586823 -1.053847 -0.635749 0.026211
1 -0.949760 -0.255571 -0.140787 -1.091997 -0.052809 0.323182 0.005556
2 -1.020267 -1.681635 -2.403230 -0.302047 0.559344 1.166453 0.002677
2 -2.220986 -0.987277 -3.116854 0.048316 -1.417251 0.177137 0.001283
1 -1.084416 -1.387484 -3.100827 0.906242 0.079813 0.689097 0.008536
2 -2.474827 -1.106131 -3.100404 0.256428 -1.089876 2.043549 0.001744
2 -1.853590 -0.111667 -2.660045 1.236162 -0.647090 1.341645 0.000006
2 -2.304864 -0.113236 -1.837138 0.183383 -0.403845 0.934143 0.000092
2 -1.246821 -0.140293 -1.036514 -0.455402 -1.340864 -0.877204 0.000142
2 -2.113016 -0.126862 -1.152018 0.043136 -0.889082 0.621587 0.000010
1 -2.787017 -1.730891 -1.924954 -0.574143 1.173671 0.894311 -0.008651
1 -2.255276 -1.822915 -2.421671 -0.738765 1.102371 0.900173 -0.237541
2 -2.773087 -1.745636 -2.090188 -0.567511 0.801686 0.482177 0.008841
2 -2.454789 -1.830065 -2.098811 0.571355 0.164401 -0.751181 0.000119
2 -2.334961 -1.802705 -1.499395 -0.259162 0.096471 0.147190 0.000054
2 -2.375621 -1.799170 -2.884477 -0.229511 -0.059731 -0.590010 0.001807
1 -1.385928 -1.831098 -1.001695 -0.306575 -0.178774 0.917245 -0.019778
2 -1.072156 -1.817581 -2.718908 -1.580303 -0.372393 0.490434 0.000256
2 -2.161020 -1.823360 -0.351299 0.601541 -1.336559 -1.107028 0.002587
2 -3.070568 -1.829870 -2.212641 1.038403 0.521817 -0.717165 0.000334
1 -2.280666 -1.798642 -2.277256 -1.167581 -1.650544 0.403116 -0.341626
2 -1.326732 -1.757326 -1.815409 2.384014 -0.463490 -0.060664 0.000464
2 -1.062569 -1.759703 -3.114847 -1.566828 -0.609092 -0.215378 0.000045
2 -1.425347 -1.811529 -1.479754 0.213201 -1.262723 -0.715882 0.007345
2 -0.911426 -1.809085 0.119580 -0.048856 1.235729 0.012514 0.003983
1 -1.859279 -1.730227 -0.164956 0.518123 -1.341729 0.474770 -0.032019
2 -1.827738 -1.776864 -0.359450 0.868351 -2.198678 -0.599715 0.000955
1 -2.271978 -1.707248 -2.748516 -0.174147 1.438621 0.006309 -0.000504
2 -2.078994 -1.713251 -3.091992 -0.333356 0.844044 0.367773 0.000375
2 -2.035425 -1.733868 -2.864595 0.661681 0.279352 -0.113093 0.012749
2 -2.822463 -1.725985 -1.484583 -0.641837 -0.686352 -0.195681 0.001539
2 -1.035229 -1.719719 -1.947793 1.037181 -0.876242 0.603601 0.336239
2 -2.629952 -1.735922 -0.815390 -0.790889 -0.221137 -0.939856 0.003897
2 -2.038147 -1.727648 -1.393838 -1.375717 -0.419450 -0.877412 0.000058
2 -2.503740 -1.725767 -0.976072 -0.537453 -0.310694 0.320852 0.001312
2 -1.662389 -1.698359 -2.310588 -0.236426 0.761082 0.643339 0.000012
2 -2.774795 -1.722068 -2.975973 -0.847382 0.337035 0.982369 0.000399
1 -2.714449 -1.732575 -1.323392 -0.485963 0.100896 -0.260253 -0.001086
2 -0.983222 -1.720673 -0.867219 -1.064750 0.154497 -0.050232 0.000001
2 -2.823106 -1.707007 0.066917 0.600400 0.600497 0.999228 0.000004
2 -2.941221 -0.583524 0.170854 -0.640261 1.064942 -0.613221 0.003150
2 -2.374818 -1.562369 0.097405 0.765267 0.113520 -0.243282 0.000050
2 -1.151265 -1.086184 0.141054 -0.148245 -0.359512 0.202237 0.000149
2 -2.827921 -0.207299 0.115977 -1.159156 0.474556 0.812640 0.000004
1 -1.589002 -0.779592 0.164902 1.663377 1.458622 1.193916 0.025690
2 -2.861843 -1.125743 0.081878 -0.273954 -0.260013 0.095981 0.000043
1 -0.922617 -1.639993 0.064944 0.770084 0.733207 -0.761537 0.001025
2 -1.836384 -0.929799 -0.099424 -0.363460 -0.188333 0.504158 0.004736
1 -2.327794 -0.418968 -0.110483 0.488029 -1.030862 0.323898 -0.003874
2 -1.548413 -0.220596 -0.107335 -0.717248 -2.232070 1.385282 0.003477
2 -1.778628 -0.778312 -0.032550 0.186185 -0.939400 2.396936 0.007597
1 -1.323311 -1.073292 -0.075645 0.531161 0.569846 1.335941 -0.037133
2 -1.521977 -0.475707 0.028478 -1.334791 -0.692048 1.784339 0.000908
1 -2.018731 -1.624139 -0.052215 -0.289156 -0.789299 1.289856 -0.032652
2 -2.176067 -0.586512 -0.021830 -0.248424 0.093572 1.040346 0.000993
1 -1.129877 -1.183459 -0.080782 0.573521 -0.139046 0.551533 -0.026460
2 -2.010355 -0.258550 -0.041175 1.523991 -0.177081 -0.803799 0.004600
2 -3.057614 -1.424159 0.023883 -1.231985 0.538693 0.114914 0.001160
2 -1.723795 -0.399859 -0.106815 -0.421598 0.150945 -0.974249 0.000167
2 -1.914211 -0.684330 0.046645 -1.078055 -0.011351 0.670359 0.002866
2 -1.449275 -0.656585 -0.026628 -0.184186 0.840569 0.475255 0.000874
2 -2.051959 -0.429456 -0.047547 -0.326393 -0.413202 0.428571 0.005425
2 -1.098145 -1.321055 0.017692 0.358684 0.711846 1.055223 0.006070
2 -3.050218 -0.536589 0.033591 -0.013421 -1.184496 -1.040089 0.003147
2 -2.222658 -0.125475 -0.020640 -0.079568 -0.060988 -0.099857 0.060322
2 -1.374520 -0.128911 0.019137 -2.002378 -0.330651 0.495254 0.003143
2 -2.237231 -1.291718 0.973143 -0.419935 -0.592601 -0.337025 0.006264
2 -1.652138 -0.732374 3.118373 0.015683 0.243259 0.876189 0.000528
1 -2.169334 -1.209400 1.123282 0.042313 0.534322 0.146155 -0.278078
1 -2.315461 -0.678506 1.905667 -2.036130 0.799011 1.357189 -0.048309
2 -1.844403 -1.153594 1.997199 -0.670419 -0.121846 -0.698951 0.000036
2 -2.505052 -1.387906 2.796204 0.202638 0.489325 0.268941 0.002545
2 -2.912380 -1.450098 1.621137 0.195206 -0.461715 0.563588 0.097990
2 -2.556578 -0.648079 2.113089 0.246797 -0.210596 0.719447 0.000052
2 -1.057164 -1.205810 1.925657 0.398782 -0.323661 -0.962108 0.000257
2 -1.895259 -1.638500 1.553748 -0.220739 -1.262531 -1.333270 0.000799
2 -1.512187 -1.380851 1.101157 -1.282499 -1.047125 -0.830409 0.002539
2 -1.920955 -1.164069 2.635973 -0.314672 0.234411 0.427859 0.022777
2 -1.507266 -0.393398 1.347830 -0.925158 1.398610 0.387279 0.000112
2 -2.865392 -0.347807 2.793489 -1.246037 1.108345 -0.260095 0.005683
1 -1.867888 -1.033679 2.393078 -0.928695 0.273380 0.957030 -0.212159
2 -2.792358 -1.302640 3.010644 -0.202251 0.572600 0.113928 0.003523
2 -2.835984 -1.532641 1.544258 -0.941499 -0.902866 0.566130 0.106556
2 -3.103840 -1.345856 0.988113 -0.092050 -0.657484 -0.387619 0.000069
2 -1.617488 -0.123186 1.685557 1.011108 0.870018 -0.495872 0.025414
2 -1.751703 -0.606330 0.930247 0.055340 -0.352516 -1.000003 0.000010
2 -2.390960 -1.343192 1.861006 -0.230378 -0.064947 0.155553 0.003081
2 -2.082340 -0.743118 2.409154 1.155888 0.259711 0.074662 0.018568
2 -2.646362 -0.575508 1.621047 0.340555 -0.809256 0.191797 0.184888
2 -2.413519 -1.198098 1.970178 -0.268081 -0.149076 0.962932 0.002878
2 -2.979753 -1.680090 1.663999 -0.367961 -0.655762 0.536365 0.001115
1 -2.736604 -0.396297 2.445120 0.414681 0.026557 0.582376 -0.150541
2 -2.121796 -0.325851 2.369072 -0.575576 0.862978 -0.028550 0.000006
2 -2.130429 -1.000546 1.588168 -0.986719 -0.190638 0.286760 0.011493
2 -1.575373 -1.257556 1.839924 0.525413 1.304552 0.635456 0.052733
2 -1.809065 -1.437987 2.655894 -0.509396 -0.715103 -0.408579 0.045523
2 -2.588838 -1.690923 1.546029 0.423378 -0.913318 0.608676 0.026849
2 -1.937824 -1.521066 1.756380 0.222356 0.128304 -0.119546 0.170172
2 -1.191304 -0.753280 2.963186 -0.343820 0.308446 0.022429 0.000896
1 -2.020666 -0.662454 2.536388 -0.148528 0.066574 1.044603 -0.005340
2 -2.387154 -0.959670 0.700566 1.415406 0.477622 0.536767 0.628134
2 -1.142905 -0.210302 2.263921 -1.429389 -1.022242 0.288496 0.003099
2 -1.676383 -1.354000 0.443163 -1.160926 1.193642 -0.796880 0.006550
2 -2.889778 -0.637750 0.883504 -0.752072 0.773201 -1.324201 0.001131
1 -2.291078 -1.121019 1.155292 0.141291 0.583953 -1.119731 -0.282417
2 -1.526804 -0.662043 1.752370 0.659288 0.524374 0.042564 0.000179
2 -1.440355 -0.942571 3.090004 1.475640 -0.631044 2.640442 0.000126
2 -1.571832 -0.178668 2.019255 -0.279880 0.245199 0.964225 0.000174
2 -2.818638 -1.287847 1.084146 0.103296 -0.636249 0.058952 0.000379
2 -1.080493 -0.482524 2.310320 0.782330 0.233050 0.244817 0.154175
2 -2.808951 -1.347247 2.772881 -1.446093 0.118767 0.502891 0.004842
2 -2.114921 -0.689712 0.967703 -0.646674 0.476303 -0.142408 0.000234
2 -2.167138 -0.391378 2.878764 -0.075686 1.052786 1.031123 0.000013
2 -2.676756 -1.446769 2.831189 0.545606 -0.147692 0.461892 0.007266
2 -2.337692 -0.918140 0.799989 -0.840432 1.134921 -1.057335 0.558687
2 -1.221759 -0.130342 2.867447 0.272443 0.469094 0.237112 0.013697
2 -2.883880 -0.791063 1.531052 -0.006181 -1.123293 -0.093401 0.207083
1 -1.679237 -1.349732 1.879210 -0.144061 0.449351 0.116503 0.039187
2 -2.223084 -0.944792 0.636245 -1.337131 0.864921 -2.264658 0.008536
2 -2.476678 -0.782144 0.873815 1.036973 0.049771 -0.345167 0.000695
2 -1.124444 -1.039332 2.236204 0.741261 -0.280070 0.744142 0.018967
2 -2.163573 -0.357212 1.118995 1.126965 0.372095 -1.319009 0.130220
2 -1.615577 -0.951025 1.808876 0.817719 -0.592073 -0.183128 0.000030
2 -1.298386 -0.723161 2.626599 -0.506695 -0.242988 0.392207 0.000005
2 -1.913971 -0.807125 1.082894 0.836989 0.460305 -0.496887 0.000089
2 -1.158319 -1.206864 2.570054 0.626940 0.474059 -0.633154 0.000846
2 -1.407442 -0.795232 1.400837 0.973750 0.477909 0.022113 0.000128
2 -2.655600 -0.551024 2.635990 -0.928423 0.226940 1.305241 0.045300
2 -2.192303 -1.450383 1.885978 1.384166 -0.351062 0.063706 0.000391
1 -2.732667 -0.527216 1.149409 0.379016 -0.114462 -0.797745 -0.054271
2 -0.979580 -0.759328 3.106726 0.284583 -0.522957 0.841301 0.003101
2 -1.629003 -0.625225 2.667831 0.183370 -0.339521 0.040877 0.054620
2 -2.083386 -1.197644 1.722771 -1.250581 0.792712 -1.261026 0.000174
2 -1.432312 -0.160220 1.168690 -0.005604 0.571699 -0.007961 0.000095
2 -2.055269 -0.156598 1.491182 -1.473650 1.177723 0.742396 0.003364
2 -2.403403 -0.610365 1.457065 -0.342090 0.505084 -0.209537 0.000091
1 -1.443352 -1.644831 2.071559 -0.353508 -0.616954 -0.930517 -0.049098
2 -2.449972 -0.329793 2.102776 0.443915 0.044431 0.110931 0.099277
2 -1.177020 -1.407924 1.992135 0.276651 -0.854532 1.452716 0.010686
2 -2.267929 -1.502509 2.860137 0.039571 -0.246460 -0.202644 0.000063
2 -1.135299 -0.138406 3.002972 0.486379 0.383771 -0.280653 0.017032
2 -2.161618 -0.406792 1.242438 0.792483 0.239043 -1.197234 0.137816
2 -1.406255 -0.350913 2.698119 -0.608142 -0.323553 0.955953 0.109526
2 -1.929324 -0.787481 2.347996 -0.613094 0.862357 -1.100127 0.006806
1 -1.271703 -1.414173 2.189583 0.326463 -1.196742 0.693050 -0.061803
1 -1.350300 -0.715748 2.208075 0.358406 0.477950 -0.772013 -0.000477
2 -2.883551 -1.153610 1.246254 -0.928694 -0.821200 -1.725261 0.000393
1 -1.856325 -0.521355 2.500625 -0.428883 1.037965 0.027304 -0.032970
1 -2.418462 -1.279575 1.472879 0.165560 -0.346586 -0.022584 -0.004050
2 -2.262656 -1.149930 2.489668 0.178142 -0.775471 -0.000995 0.002671
2 -1.589966 -1.281666 2.016614 0.281743 0.002243 1.351120 0.007847
1 -0.981594 -0.889090 1.925919 1.107500 0.730533 -0.951677 -0.030392
2 -2.518907 -1.016851 1.555071 -1.756824 -0.284568 -0.416097 0.000078
2 -1.149059 -0.517666 2.923312 1.639575 0.494626 -0.632108 0.014863
2 -1.345764 -1.577832 1.839487 -0.090900 1.002391 0.211379 0.005293
1 -3.004727 -1.060379 2.981071 -1.240074 -1.332614 -0.067627 -0.001296
2 -2.919118 -1.386119 3.109785 -0.074172 0.543547 1.140241 0.003810
2 -1.302050 -1.070254 2.246420 -0.102680 -0.213578 0.870863 0.004015
2 -1.487289 -0.565920 1.965695 0.168038 -0.428050 -0.485832 0.000186
2 -2.763772 -0.445056 2.023105 -0.007918 0.470603 0.143594 0.000013
2 -2.006835 -0.529682 2.613774 0.689836 -0.250620 -0.845453 0.023973
2 -1.274018 -1.110468 1.901604 0.809015 0.654213 0.946268 0.132060
1 -1.105025 -1.602370 0.883524 -0.171918 -1.474454 -1.812658 -0.416424
2 -2.041404 -0.378261 1.818503 -0.202135 0.758317 0.271266 0.006418
2 -2.279017 -1.329546 1.267831 0.727595 -1.624366 -0.092422 0.002315
2 -2.567390 -0.843561 2.554499 0.212498 0.126756 0.955654 0.000010
2 -1.521275 -1.666504 2.838302 -0.715394 -1.121873 -0.024981 0.002379
2 -2.401926 -1.095068 2.378717 -0.227636 0.061245 -0.816787 0.002308
2 -1.696719 -1.221867 2.470780 0.439594 0.356255 0.271689 0.083043
2 -1.739056 -1.129608 2.377107 0.571478 0.320289 0.198035 0.095746
2 -2.168227 -0.965213 2.939797 0.561596 0.162623 -0.502321 0.001231
2 -1.950983 -1.264360 2.523198 0.044151 0.512842 0.523230 0.022820
1 -1.219264 -1.242287 1.656415 -0.086044 -0.785357 0.294912 -0.046911
2 -2.247202 -0.719599 2.272469 1.519914 0.401363 -0.206234 0.000628
2 -1.971933 -1.510308 2.922334 0.115333 -0.161119 -0.003551 0.005445
2 -1.196568 -0.450777 2.364428 -0.839180 -0.091967 -0.379538 0.143898
2 -1.949659 -0.299436 1.552854 0.884028 0.294712 -2.254353 0.305660
2 -2.150537 -0.371948 1.950072 -1.635992 -0.111237 -1.294266 0.006510
2 -2.029942 -0.817914 1.736262 0.770976 0.465280 -0.126649 0.000093
2 -1.384363 -0.878116 0.651574 2.677319 0.022338 -0.460619 0.000117
2 -2.253473 -1.042751 1.488964 -0.193076 -0.937301 0.386571 0.020900
2 -2.044871 -1.538327 0.560809 -0.319559 -0.134149 0.206834 0.004364
2 -2.242166 -0.977530 1.783273 -0.228273 0.699341 0.956632 0.000361
2 -2.766681 -0.586796 1.575324 0.999606 -0.891393 0.410332 0.357992
2 -2.979284 -0.718642 1.576166 -0.530335 0.110587 -1.021817 0.207057
2 -1.297653 -0.529580 2.993941 -0.878483 0.392955 -0.399708 0.605332
2 -1.223207 -0.989851 1.878614 1.480856 -1.028236 0.176780 0.131993
2 -1.414155 -0.869481 1.633373 -0.348266 -0.944809 -0.676270 0.000146
1 -1.079865 -1.448770 1.553528 0.285053 0.112831 0.944040 -0.013141
2 -1.750864 -1.619171 0.813944 0.651745 -1.532175 0.066819 0.000034
2 -2.976402 -1.620390 1.156828 -0.787208 -0.727848 0.262944 0.000114
2 -1.232038 -0.594591 1.733739 1.637098 -1.138659 0.082245 0.000200
2 -1.972883 -1.406219 1.821064 -0.149937 -0.761835 0.873346 0.097068
2 -1.444441 -1.542316 1.185503 0.141357 -0.782906 0.386283 0.001552
2 -1.044336 -1.592104 1.281256 1.010779 -0.007018 0.606393 0.000031
2 -1.917709 -1.646750 0.499980 -0.442309 -0.405350 -1.056802 0.004199
2 -1.985447 -0.884960 0.744878 0.454561 0.316614 0.090050 0.000796
1 -1.797560 -0.940409 1.277468 -1.086760 0.729291 0.543489 -0.000573
2 -2.139995 -0.744548 0.740829 -0.507002 0.437734 0.057115 0.000867
2 -3.049647 -0.747457 0.924324 -0.151232 -0.104373 0.196687 0.001638
2 -2.286777 -0.654473 1.158963 -1.109934 -0.025326 -1.508023 0.000365
2 -2.226735 -1.230180 0.804861 0.434421 -1.357637 0.224246 0.004479
2 -1.247513 -1.252791 1.205139 1.466788 0.478812 0.938205 0.002747
2 -2.869229 -0.447438 1.330556 -1.584341 -0.044361 -0.308542 0.006853
2 -1.306078 -1.596400 1.665402 -0.492888 -0.381287 0.018931 0.022471
2 -1.437679 -1.226162 2.273931 -0.591755 0.788966 0.201257 0.000676
2 -2.318606 -0.463234 1.265129 1.131375 -1.487184 -0.539814 0.008369
2 -2.080681 -0.944056 0.519813 1.370971 1.063174 -0.287112 0.002955
2 -1.346862 -0.201373 2.676324 -0.406575 0.693812 1.131445 0.024576
2 -1.130125 -1.607449 2.191868 0.583329 -0.883845 -0.841315 0.019806
1 -2.294355 -0.964843 2.027002 1.196075 -0.432168 -0.687218 -0.007816
1 -2.006058 -0.987107 2.458901 -0.445606 -0.240903 -1.039058 -0.227048
2 -1.386974 -1.309722 2.518990 0.133495 -1.652384 1.687858 0.000094
2 -2.206426 -1.483015 1.353973 -0.747311 0.308277 0.923729 0.001805
1 -3.104218 -1.279130 1.963761 -0.716864 1.067449 0.146915 -0.000861
1 -1.284538 -1.528342 2.023447 1.706215 -0.880848 0.517460 -0.098647
2 -1.051677 -0.202884 1.802623 0.059065 0.322033 0.629124 0.002038
2 -1.278690 -1.337768 1.473053 -0.202490 -0.959741 -0.070182 0.210708
2 -1.861304 -0.342737 1.369817 -0.405545 0.036950 -0.062571 0.002770
1 -1.213066 -1.399641 0.612676 0.742772 0.223606 0.148370 -0.015282
2 -1.220360 -1.185937 0.798455 1.603437 -0.151341 0.045630 0.036519
2 -1.370960 -1.563583 0.915789 1.615055 0.224835 0.048628 0.009235
1 -1.083988 -1.237340 0.773164 1.544717 -0.054041 0.531085 0.021828
2 -2.588781 -0.737886 1.102648 -2.132129 0.646400 0.799640 0.000124
1 -2.041824 -1.573629 1.160405 0.616908 -1.229823 1.021238 -0.002789
2 -1.249833 -1.401855 1.097713 0.106398 -1.281933 0.487723 0.003009
2 -1.287898 -0.358132 1.444967 -0.473488 0.407078 1.317889 0.000695
1 -1.687422 -1.386541 2.716277 -0.992114 -0.636107 0.051240 0.045497
2 -2.302282 -0.885656 1.498869 -1.526489 -1.454935 0.300028 0.010262
2 -1.533698 -0.477918 2.797926 0.644132 -0.511276 0.358922 0.001453
1 -1.365969 -0.548095 1.009735 0.517639 -0.433263 1.069045 -0.001582
2 -1.553572 -1.249569 1.340226 0.183346 0.735331 1.737620 0.000064
2 -1.859836 -0.586920 1.707491 1.085669 1.678025 -0.531584 0.000024
2 -1.163910 -0.242651 1.656852 -0.448839 0.138791 0.667956 0.002482
2 -2.264018 -0.947379 2.566194 1.358199 -0.371644 0.104220 0.000423
1 -2.547049 -0.510791 1.234566 0.456131 0.432574 0.252630 -0.070632
2 -2.122292 -1.560371 2.491216 -0.415357 -1.267098 -1.074418 0.001079
2 -2.663389 -0.943233 2.920359 0.817742 0.593528 0.584138 0.000054
2 -1.886968 -0.276306 1.185091 1.226800 -0.224513 1.408345 0.002681
2 -1.829235 -1.217534 1.488291 0.020905 0.947010 0.624532 0.000009
2 -1.321046 -0.932014 1.194058 -0.453167 -0.179890 0.008343 0.000419
1 -1.006069 -0.975169 2.320529 -0.023212 0.690227 -1.483079 0.011967
1 -2.493358 -0.315805 1.379274 1.067293 0.483750 -0.534088 -0.080832
2 -1.710457 -0.508112 2.656613 -1.847444 0.099688 1.370742 0.054998
1 -2.138639 -0.640727 2.089799 0.850894 -1.105791 0.678242 -0.015517
1 -2.493312 -0.769831 1.800622 1.201767 -0.682979 -0.576122 -0.031773
2 -1.315741 -0.384478 1.824429 0.172288 0.690425 0.714158 0.000173
2 -2.976155 -1.690965 1.405547 -0.344042 -0.951766 0.384861 0.126324
2 -1.285240 -0.728289 1.946414 -1.403053 -1.364082 0.427504 0.000344
2 -1.297273 -1.696264 2.064099 -0.265709 -1.460679 -0.984341 0.026464
2 -1.685548 -1.470115 2.979160 -1.133064 0.589688 1.632218 0.000122
2 -2.424833 -0.265473 2.815054 1.738529 0.635382 0.238092 0.000273
2 -2.332647 -1.062239 0.770180 0.841563 -0.289805 0.857238 0.145202
2 -2.173240 -0.323839 0.569378 -0.087435 0.094385 0.338163 0.000043
2 -1.789707 -0.884738 0.603669 0.460140 0.311066 -0.316202 0.125261
1 -1.676884 -0.984490 0.864430 0.089153 1.248980 1.190537 -0.000600
1 -1.650226 -0.201769 0.686996 0.008457 0.072555 1.061570 0.000203
2 -1.463914 -0.640011 0.706270 0.322181 -0.201186 0.858972 0.002587
2 -1.760793 -0.284904 2.745252 -0.392237 0.863331 -0.885678 0.000144
1 -1.917709 -1.370263 0.616785 0.390854 0.320520 -1.292237 -0.967197
2 -1.125402 -1.075421 1.034001 -0.215800 -0.759549 0.128329 0.000077
1 -1.386316 -1.319398 1.539528 -1.420785 0.852386 -1.631226 0.169866
2 -2.894988 -1.454438 2.546078 0.559346 -0.654607 -0.629450 0.000035
2 -2.832073 -0.529552 1.478760 -0.279415 0.553984 0.237027 0.178646
2 -2.335363 -0.551155 2.527569 -1.830811 -1.155341 0.415069 0.000014
1 -2.638913 -1.156234 1.229853 1.198863 -2.582421 0.308506 -0.003894
1 -3.038769 -0.297790 0.660177 -1.112904 -0.660405 0.006458 -0.039949
1 -1.379130 -0.212808 1.629819 -0.088488 0.082288 -0.790989 -0.162286
1 -2.493088 -0.408555 2.205017 1.845848 -0.018663 0.236164 0.095134
2 -1.153888 -0.861792 0.847132 -0.709119 0.429248 -0.700454 0.143629
2 -1.447875 -0.238359 0.931301 -1.934000 -0.028841 0.337013 0.002506
2 -1.442388 -1.550759 3.062012 -0.220910 0.390476 0.033267 0.000067
1 -1.837224 -1.576797 1.835372 -0.187413 -0.231338 -0.574079 -0.008889
2 -2.750406 -1.165698 2.261544 0.062709 1.607842 -0.404107 0.000002
2 -2.590029 -1.394934 1.163751 1.632869 0.352189 1.813010 0.000097
2 -1.614352 -1.482420 1.555987 0.881315 0.744087 -0.567710 0.000031
2 -2.389045 -1.471543 2.118752 -1.288103 1.052455 -0.748525 0.010263
2 -1.224517 -1.457326 0.876761 -1.079440 0.056906 0.369933 0.004778
2 -2.867280 -0.268712 1.249633 0.854319 -0.072430 -0.430754 0.001254
1 -1.010066 -1.293489 2.888678 -0.525279 1.034993 -0.319666 -0.828154
2 -1.066348 -0.672735 1.913475 0.427786 -0.396015 -0.675835 0.000410
2 -2.676242 -1.476749 1.763681 1.178670 0.733399 -0.738954 0.000243
1 -1.885605 -1.281387 0.549478 0.785753 1.993609 -1.013082 -0.967540
1 -1.385432 -1.081582 0.486831 -1.817336 -0.682721 -1.244267 -0.003130
1 -2.744025 -0.466920 2.557143 1.442133 1.390900 -0.897293 -0.452210
2 -1.231748 -0.225851 2.427396 -0.050328 -0.153725 -1.616063 0.002422
2 -2.772299 -0.335221 2.541922 -0.511366 -0.789536 0.083916 0.557838
2 -1.676398 -1.488669 1.127236 0.618248 0.996348 0.690089 0.001180
2 -2.894851 -0.337705 2.964753 -0.873014 0.922257 -0.751881 0.005178
1 -1.068149 -1.325921 2.787567 0.239250 2.074521 0.808327 -0.871198
2 -1.327510 -0.380805 2.811082 0.040689 -0.312682 -1.638919 0.065949
2 -1.288393 -0.305898 0.865219 -0.098778 -1.363829 1.049710 0.014341
2 -1.180379 -0.779305 1.131041 -1.396096 0.913170 0.152224 0.000387
2 -1.186050 -1.036855 2.460194 -1.592501 1.082665 -1.161676 0.001138
1 -3.008447 -0.575346 2.276795 0.745763 0.515698 -0.803685 -0.002586
2 -2.818544 -0.821713 2.201482 2.084820 1.000724 -0.671533 0.000008
1 -1.061446 -0.802046 0.773847 -0.955910 1.016971 1.073810 -0.817636
2 -1.299923 -0.844887 0.300867 0.313913 -0.177776 -1.796021 0.007012
2 -2.258246 -0.967438 0.297790 0.066125 -0.432039 -1.297991 0.048338
2 -1.132482 -0.702686 0.408711 1.596377 -0.814595 0.224877 0.000600
2 -2.196884 -1.559438 0.299740 -1.020413 -0.527219 -1.144078 0.000058
2 -1.372566 -0.311702 0.466563 0.170982 0.210374 0.142859 0.013040
2 -1.607982 -1.206968 0.509114 -1.177987 -0.062328 0.212441 0.004900
2 -2.161858 -1.208533 0.391566 -1.530318 -0.720783 0.059661 0.000079
2 -2.683670 -0.292098 0.553464 0.403008 0.600051 0.696044 0.000244
2 -1.361348 -0.618305 0.554175 0.108644 0.876874 0.777425 0.002976
2 -1.852822 -0.937022 0.498325 0.103056 0.101718 0.588601 0.125355
2 -2.885393 -0.397325 0.532434 1.132551 0.138273 0.439907 0.001612
2 -3.108604 -1.395267 0.400846 -0.291111 0.756831 0.479867 0.000504
2 -2.656548 -1.150463 0.467767 -0.304218 -1.205510 -0.675758 0.000148
1 -2.946592 -0.206794 0.454666 0.390818 -0.792309 -0.336686 -1.045591
1 -2.945223 -1.029954 0.548043 0.796505 -1.096347 0.986149 -0.002501
2 -1.738098 -1.510475 0.540761 -0.408906 0.762848 1.007796 0.001722
2 -1.469864 -1.485067 0.425167 1.077643 -0.159518 -0.612746 0.005760
1 -3.013007 -0.283975 0.409693 1.032793 1.048796 -0.015606 -1.945534
1 -1.110721 -0.697505 0.790192 -1.756764 0.956031 -0.551956 -0.954844
2 -2.807597 -0.152369 0.819071 -0.914214 -0.142362 0.209576 0.003659
2 -1.367133 -0.173325 1.509328 -1.189091 -0.330270 -1.007113 0.220807
2 -2.263701 -0.222159 1.805106 0.120189 -0.699006 -0.180725 0.000152
2 -1.141973 -0.236018 0.858411 -0.611776 -0.950535 0.396250 0.011910
2 -2.934785 -0.234598 2.627579 -0.347757 -0.894500 0.172750 0.001047
2 -1.455056 -0.273426 2.579715 0.861701 -1.210029 -0.065954 0.043954
2 -2.430106 -0.304519 0.474704 0.906511 -1.937087 -0.476158 0.000057
2 -1.869508 -0.211116 1.518958 -0.785526 -0.962513 -0.201887 0.305308
2 -1.348112 -0.169700 3.061407 1.011179 -0.867757 0.959461 0.000586
2 -1.235245 -1.601572 0.505073 0.104986 0.528128 -0.884130 0.000215
2 -1.470021 -1.645581 0.786601 0.570987 0.406677 -0.065484 0.051959
2 -1.356695 -1.690597 1.409944 0.056516 -0.540503 0.228499 0.000054
2 -1.622065 -1.597907 2.241075 0.119744 0.659081 -0.157497 0.001628
1 -1.669271 -1.659428 1.886165 -0.682259 0.162659 0.757668 -0.086051
2 -1.931800 -1.670970 2.870983 0.918596 0.013260 -0.889380 0.005442
1 -2.424658 -1.633259 2.322082 2.436548 0.148684 -0.271124 0.025664
2 -2.478044 -1.586725 1.731788 -0.706080 0.620545 1.106347 0.000409
2 -1.145398 -1.543264 2.333696 -0.312442 1.513573 -1.019207 0.018876
2 -1.223001 -0.578817 3.069702 1.189261 -0.009571 0.919229 0.600805
2 -3.027558 -1.232909 3.001336 1.091230 1.355299 0.109035 0.005248
2 -3.036687 -0.148995 1.872853 1.095945 0.436678 -0.578294 0.000447
2 -1.542496 -1.037013 0.211620 0.200876 -0.491793 -1.076636 0.007718
2 -1.654282 -0.912012 0.195890 0.698732 -0.373027 -1.143793 0.036487
2 -1.175180 -1.343343 0.337745 -0.233327 -0.022335 -0.114681 0.000032
2 -1.301494 -0.231300 0.341470 -0.781459 -0.426671 -0.088131 0.021000
2 -2.422202 -1.201101 0.200561 -0.202727 -0.174557 -1.013389 0.012932
2 -2.661792 -1.236590 0.249281 -2.220213 -0.987958 -0.363887 0.006357
2 -2.407860 -0.791021 0.309167 1.731529 0.050767 0.139805 0.016082
1 -1.528610 -1.373039 0.218299 -0.675829 0.819516 -0.792224 -0.717434
2 -2.698651 -1.551291 0.385383 -0.601741 0.216101 1.060789 0.000021
1 -1.335641 -0.686726 0.351652 0.278600 -0.641108 0.896494 0.003884
2 -1.974877 -0.363029 0.378987 0.862053 0.420508 1.083062 0.000021
1 -3.048821 -0.388862 0.369680 1.181198 0.859562 -0.304398 -0.970810
1 -2.798418 -1.339406 0.234435 -0.030752 -0.048202 -0.206576 0.004466
1 -1.564355 -1.478419 0.280320 0.020501 0.616807 0.416527 -0.711151
2 -2.353733 -0.902775 0.210662 0.615237 -0.264039 0.261465 0.064047
2 -2.327263 -1.327891 0.231358 0.617303 -0.096547 0.268878 0.012926
2 -0.914816 -0.922437 2.768791 0.398211 0.107047 1.145372 0.555814
1 -0.952115 -0.548522 2.388457 -0.088950 0.285918 -0.984758 -0.000886
2 -0.915728 -0.905564 2.885450 0.040782 1.356450 0.013698 0.555840
2 -0.936682 -1.689455 1.766292 -0.211948 -0.834326 1.912212 0.000982
2 -0.932532 -1.553854 2.194808 -0.289413 -0.346715 1.329004 0.000804
2 -3.109870 -0.551237 0.766521 0.246691 0.238634 -0.119001 0.000244
1 -2.612627 -1.693739 3.076188 0.230465 -0.364168 0.194116 -0.007553
1 -2.858771 -1.679440 1.467913 0.085016 0.337908 0.263758 0.130487
2 -2.337513 -1.604729 2.200365 0.005735 1.571601 0.515230 0.035994
2 -1.440856 -1.667723 2.561851 0.228325 0.363449 1.203096 0.000164
2 -2.113352 -1.653139 2.316039 1.167844 0.528210 0.679357 0.001912
2 -0.925799 -0.111617 2.718648 -0.467152 1.464167 0.486978 0.000038
2 -3.077232 -0.231084 1.659806 1.101642 0.441834 0.232897 0.000388
2 -1.290704 -0.150232 0.482940 0.481465 -1.175067 0.028607 0.014149
2 -3.109226 -0.410956 1.465756 0.391348 -0.334900 0.504702 0.000479
2 -3.098191 -0.428144 1.252115 0.620201 -0.988196 0.768289 0.000553
2 -0.908624 -1.487301 0.433546 -0.448593 -0.459076 0.552675 0.001362
2 -1.587754 -0.223451 3.103022 0.446695 0.710684 -1.020718 0.003398
2 -2.759617 -1.087482 3.108706 0.418961 -0.424846 -0.720100 0.000300
2 -1.582626 -0.121098 0.253294 -0.034454 -0.087662 -0.188874 0.340364
1 -2.486626 -0.117572 1.397529 -1.378287 -0.889135 0.549569 -0.065615
2 -2.426162 -0.139785 1.207786 -1.561796 -0.864466 0.911629 0.001074
1 -0.956467 -0.131679 3.020113 -0.476165 -1.146606 -0.136357 -0.015001
2 -3.098370 -0.135341 0.344852 -0.244041 -1.595432 0.365857 0.003797
2 -3.112145 -0.426921 1.983410 0.744657 -2.065335 -0.566096 0.000295
2 -1.027173 -1.832517 0.689409 0.712967 0.266856 0.868780 0.000085
1 -1.402934 -1.799050 0.760954 0.136819 -0.074341 1.091973 -0.226236
2 -3.054631 -1.775761 0.312439 0.167643 0.372499 -0.710703 0.000078
2 -2.376818 -1.791223 0.830504 2.306445 -0.453422 -0.182784 0.110818
2 -2.194308 -1.805536 0.914038 1.101431 1.739053 0.755728 0.001002
2 -1.495926 -1.771199 0.950170 1.502074 -0.088214 -0.101495 0.598472
1 -3.066654 -1.826291 1.044250 0.898622 1.032496 1.429064 -0.044192
2 -2.474697 -1.753825 1.023973 0.690222 0.432268 -0.372549 0.052172
2 -2.339380 -1.691946 0.716687 -1.689989 1.649146 -0.376140 0.020508
2 -1.406741 -1.736186 0.882654 0.188913 0.286163 -0.752195 0.731004
1 -1.009664 -1.706206 0.907161 0.425239 0.449744 0.748597 -0.414342
2 -2.851701 -1.795403 2.132691 -0.379924 0.890319 0.045870 0.000035
2 -2.590325 -1.804927 2.272882 -0.205120 0.790063 -0.401035 0.000138
2 -1.661371 -1.777839 2.889378 1.434424 2.048968 -0.132239 0.002338
2 -2.210833 -1.790440 2.199970 0.440396 1.678599 0.583440 0.022597
1 -1.855679 -1.795592 1.384821 0.652389 1.721068 0.708275 -0.001495
2 -0.982619 -1.749570 2.677913 0.440986 0.944751 0.122690 0.004620
1 -3.060090 -1.816676 2.776131 -0.241426 -0.416187 1.238654 -1.579847
2 -2.244905 -1.802690 1.466772 -1.114967 -0.022426 0.569443 0.001240
2 -2.042220 -1.775383 2.049076 -1.068736 0.548961 1.387879 0.001787
2 -2.414213 -1.802594 1.144791 0.258139 -0.299957 1.437221 0.064429
2 -2.246577 -1.774085 3.009327 -0.404087 -1.334476 -0.906140 0.830842
2 -1.843906 -1.778718 2.075187 0.805234 -1.189493 -0.600994 0.001030
2 -2.647360 -1.745304 1.416946 -0.122955 -0.024570 0.965186 0.026934
2 -1.586827 -1.772167 2.315023 -0.308907 -1.992638 -0.296137 0.003455
2 -2.547160 -1.721392 1.922248 0.059754 -0.603461 0.289981 0.000101
2 -1.401572 -1.738461 2.341584 -0.645167 -0.213619 -0.181310 0.002097
1 -2.348547 -1.732211 2.980281 -0.167661 0.059788 0.952718 0.822991
2 -2.097227 -1.698422 1.543117 -0.025850 0.123477 -0.003617 0.001758
2 -1.325521 -1.742898 1.716213 0.665889 -0.837264 -0.849588 0.020569
1 -2.483630 0.775981 -0.907670 -0.420865 0.664273 1.084161 0.001440
2 -2.867689 0.330455 -2.268883 -0.400844 -0.526769 0.110196 0.000229
2 -2.199244 1.192222 -1.867000 0.374967 0.925957 0.203084 0.001920
2 -2.161081 0.618834 -2.460223 0.776080 -0.315891 -1.298522 0.000038
1 -1.655675 0.493905 -2.876126 0.204922 -0.573864 0.300242 -0.000121
1 -2.114622 0.536138 -1.357400 0.485067 0.317453 1.425285 -0.023750
2 -2.288031 1.267278 -1.275293 0.611242 0.792630 -0.796348 0.000022
1 -2.192814 0.795447 -0.108577 0.389076 0.748892 0.211915 -0.991169
2 -2.899181 0.639044 -3.045108 -0.467378 0.037675 -0.135702 0.001214
2 -1.796527 0.275839 -0.211535 -0.688303 0.333666 -0.121858 0.128102
2 -1.528753 0.674385 -2.137333 -0.972700 -1.271317 -0.647265 0.248467
2 -0.977737 0.325056 -0.509005 0.970176 -0.575954 1.024132 0.000011
2 -1.359695 0.659291 -1.752457 -0.197052 -0.816965 0.992096 0.000055
2 -2.297491 1.294486 -0.846770 -0.486998 0.446457 -0.132188 0.000319
1 -1.463431 0.263278 -1.700756 0.070188 -0.330750 -0.801383 0.000871
2 -2.750285 0.839457 -1.163439 0.225017 0.068831 1.003079 0.003433
2 -2.418856 0.812806 -2.227273 0.201656 0.138939 -0.316035 0.009840
1 -2.056365 0.574759 -2.777722 -0.818259 -0.526607 0.153121 -0.002284
2 -1.134067 0.378652 -1.045371 0.899749 0.468915 -0.169075 0.056641
2 -1.225478 0.098071 -1.608596 -0.273101 -0.873507 -0.237660 0.000866
2 -2.669378 0.583570 -0.801834 -0.578788 -0.851917 0.628210 0.001134
2 -2.229988 1.281749 -0.531029 0.334115 0.040029 0.252190 0.002592
2 -1.437342 0.042499 -2.273073 -1.077050 -0.095576 -0.820155 0.000170
2 -1.093655 0.854332 -1.192117 0.144857 0.190704 0.211712 0.110766
2 -1.744363 0.194154 -1.584168 -0.585855 -0.242276 0.099665 0.000352
2 -1.367768 0.650466 -0.481647 -0.221475 -2.032148 0.859623 0.002215
2 -1.059608 0.816013 -2.169735 -0.151105 0.087409 0.269532 0.010420
2 -1.573628 0.438638 -2.014714 0.983492 -1.311952 0.344157 0.002153
2 -1.439385 1.250205 -2.151297 0.544301 0.058513 0.687006 0.000164
2 -2.065593 0.258455 0.170463 -0.038369 0.129657 1.490453 0.012306
2 -1.626223 0.302709 -2.768097 -0.135466 0.033891 -0.758557 0.184348
1 -2.125743 0.668944 -1.029630 0.058080 -0.304707 -0.547302 -0.346532
1 -2.001485 0.276907 -0.871704 0.652096 -0.085617 -1.076462 -0.796615
2 -1.079171 0.184212 -1.365718 0.110600 -0.004885 0.554157 0.027704
2 -1.840242 0.248846 -0.754041 -1.407344 -0.790618 -0.518371 0.015910
2 -1.617743 0.553598 -1.251242 1.059056 -0.833966 1.293194 0.584850
2 -1.863128 0.679720 -1.272000 0.278276 -0.844246 -0.229390 0.000063
2 -1.813244 0.666790 -0.683248 -0.292409 -0.006568 0.523289 0.167476
2 -2.695435 0.706802 -2.895924 -0.498307 0.464453 -0.140736 0.000099
2 -1.701742 0.646175 -0.749400 -0.788952 0.421080 0.840574 0.153508
2 -1.101601 0.424750 -2.089572 0.468007 -0.612611 0.604606 0.003906
2 -1.093699 0.715935 -1.715626 0.084298 0.494790 -0.112881 0.000033
2 -1.185392 0.590590 -0.854619 -0.722217 -0.765461 -0.400829 0.000079
2 -2.220767 1.400939 -2.487431 0.456647 0.499970 -0.077106 0.000044
2 -2.233504 0.284457 -1.035118 0.672689 -0.159966 0.797252 0.001231
1 -1.862533 1.213019 -2.092715 -0.175931 0.730260 0.573725 -0.000468
1 -1.964128 0.499496 -2.329736 -0.723853 -0.347888 -0.040382 0.000057
2 -2.782660 0.845509 -1.928081 -1.328327 0.411932 -0.054543 0.087938
1 -2.216406 0.180414 -2.770902 0.194157 0.302131 0.897629 -0.436513
2 -0.979175 0.182628 -1.907131 1.028347 -0.770842 0.438234 0.000015
2 -2.594130 0.323544 -1.309801 0.776074 -0.318935 -0.572493 0.000005
2 -0.967553 0.816979 -2.954970 1.097807 0.406200 -0.705956 0.000640
2 -3.026127 0.849947 0.003010 0.100411 0.097143 0.970719 0.001481
2 -1.615380 0.265105 -1.423169 -0.079254 -0.614649 0.386349 0.010808
2 -3.085299 0.809795 -0.408747 0.134606 1.045550 0.235955 0.000061
1 -2.863515 1.092910 -1.739203 -0.291240 -0.479753 0.157840 -0.005082
2 -1.318086 0.152118 -1.788578 1.495788 1.248530 1.788325 0.007754
2 -2.982953 0.935586 -0.164845 -0.562709 -1.017485 0.415705 0.003227
2 -1.972925 0.852034 -1.929683 -0.452677 -0.572173 -0.496579 0.000861
2 -2.396897 0.553437 -1.989796 0.534402 -0.216544 -0.608538 0.000298
2 -2.085302 0.749889 -2.885120 1.314021 1.197994 0.164799 0.076802
2 -2.748676 0.948866 -0.495579 0.055753 0.822945 0.068033 0.000742
2 -1.630706 1.127414 -3.005566 0.261728 -0.540488 -0.258582 0.075642
2 -2.844895 0.214962 -0.763636 -0.790060 -0.093458 -0.842415 0.020549
2 -1.805360 0.956830 -1.187907 0.798097 0.196633 -0.894551 0.000070
2 -1.607325 0.699831 -2.041088 -0.380703 -0.057644 -1.276057 0.258581
2 -1.800617 1.342660 -0.816498 -0.551177 0.662857 1.624342 0.001913
2 -2.583856 1.309793 -1.442026 -0.371215 0.906653 0.380478 0.000110
2 -2.771318 0.575587 -2.675751 -0.230039 -0.713481 -0.309842 0.000092
2 -1.805361 1.006649 -1.583455 1.013269 0.659041 0.191937 0.000269
2 -2.714311 1.079324 -2.546815 -0.175519 0.328923 -0.086831 0.000005
2 -3.063054 1.287358 -1.310812 -0.827678 1.171468 1.248295 0.000023
2 -1.896043 0.638185 -0.816523 0.763949 0.433317 0.671745 0.015473
2 -1.511958 1.015633 -1.403717 0.413375 -0.096479 1.667450 0.011979
2 -1.827487 0.737619 -2.363812 0.517705 -0.136733 1.052686 0.000447
2 -2.773702 1.346555 -2.152036 -1.497270 1.584543 0.433961 0.001196
2 -2.366956 0.796064 -2.852945 -0.729752 0.056008 -0.728839 0.104185
2 -1.192578 0.480224 -2.232466 0.409531 0.178217 -0.116314 0.004633
1 -0.987154 1.057171 -2.911562 0.437718 0.201468 -1.206474 -0.011522
2 -2.572983 1.142348 -1.259789 -0.371667 0.157630 0.378017 0.000086
1 -2.111757 0.328666 -0.886135 0.608541 -1.048849 -0.369347 -0.830589
2 -1.923810 1.043925 -0.974001 1.307878 -1.121058 -0.040565 0.000301
2 -2.536714 1.143605 -0.633713 0.130148 0.830462 0.821144 0.000021
2 -1.726849 0.673486 -1.783166 0.181486 0.645351 -1.391536 0.000097
1 -1.495734 0.392485 -0.879894 0.495669 -0.349435 -0.984243 0.000004
2 -3.016840 0.530206 -0.568038 0.024963 -0.317068 -0.130002 0.060492
2 -3.060761 0.450412 -2.213447 -1.038421 -0.319335 1.278000 0.225887
2 -2.245360 1.046499 -2.522762 -0.079064 -0.213704 -0.547462 0.000062
2 -2.497747 0.418487 -0.967464 0.323364 0.915784 -0.715820 0.041803
2 -2.758778 0.023157 -1.763921 -0.453397 -0.544936 -0.506008 0.000139
2 -1.521250 1.081170 -3.078092 0.163785 -0.251005 -0.322530 0.076427
2 -2.856099 0.973365 -1.310436 0.548718 1.138706 0.094482 0.000278
2 -1.220975 1.203122 -1.870041 0.722232 0.138061 0.550693 0.004792
2 -1.080918 0.029934 -2.324722 0.434679 -0.839697 0.028352 0.816452
2 -1.207107 0.258094 -1.404997 1.154143 -1.096949 -0.506015 0.024933
1 -2.785416 0.513628 -0.419633 0.780502 0.450547 1.302262 -0.003726
2 -3.069601 1.171150 -2.700416 -0.624095 0.842943 -1.784521 0.000228
2 -2.469663 0.917812 -2.736614 -1.499578 0.011630 0.788830 0.011598
2 -2.641454 0.377348 -2.778584 1.366545 -0.525764 0.442792 0.214597
1 -2.285230 0.853922 -2.694970 -0.174074 -0.498666 0.740088 0.174186
2 -2.218192 0.237921 -0.455769 -1.568788 0.125406 0.902797 0.027348
2 -2.377998 0.317180 -0.723934 0.275068 -0.334591 -0.339921 0.000040
2 -1.403853 1.415715 -1.066734 -0.489795 -1.166205 -1.861385 0.033628
2 -1.350052 1.028494 -2.929118 -0.378253 0.622686 0.315473 0.015857
2 -1.516706 0.741036 -0.632461 -0.265833 -0.096219 -0.455703 0.000327
1 -2.165092 1.240403 -1.678392 -0.659388 -0.672435 -2.531890 0.000342
2 -1.455204 0.706071 -1.318213 0.336512 -0.071510 -1.323214 0.000512
2 -2.594809 0.864508 -1.521754 0.397368 -0.022245 0.421162 0.002420
2 -1.836091 0.931006 -2.469700 -1.892660 -0.430781 -0.016584 0.000333
2 -1.652718 1.232688 -0.706858 1.586820 -0.958404 0.016056 0.002785
1 -2.141378 0.133046 -2.719373 -0.597774 0.112977 -0.056086 -0.496977
2 -2.657821 0.758111 -0.894431 0.447289 0.692586 -0.335664 0.005829
2 -2.905108 1.210411 -0.599689 0.188518 -0.337535 -0.230126 0.000021
2 -2.440596 0.423327 -1.696457 -0.272631 -1.246726 -0.077188 0.000846
2 -1.765800 0.653553 -2.025921 -0.160345 0.443981 0.700374 0.015701
2 -0.913384 0.400967 -0.931006 0.597224 0.303015 0.185803 0.000154
2 -2.374546 1.111435 -1.801929 -0.698663 1.174679 0.363939 0.059512
2 -1.257716 0.600432 -2.571801 -0.481788 0.746321 0.027278 0.000008
1 -2.233121 0.675123 -1.131658 -1.641644 0.527943 -1.255882 -0.350641
2 -2.451740 0.511318 -2.665191 0.655744 -0.337363 0.220321 0.000110
2 -1.555098 0.677514 -2.669000 -0.471082 0.600689 0.131691 0.000016
2 -2.544066 0.879722 -2.143234 0.466993 0.075648 -1.433928 0.009851
2 -1.665551 0.486120 -0.515018 -0.278301 0.209893 0.750265 0.000995
2 -1.987598 0.312395 -0.726457 0.567289 -0.389017 -0.494924 0.045960
2 -2.115115 0.211433 -0.345653 1.049151 -0.426108 0.677573 0.030422
2 -2.531358 0.442900 -2.394519 -0.666370 0.314510 -0.726692 0.000014
2 -1.312281 0.791051 -2.088786 0.673939 -0.245000 0.108110 0.000126
1 -2.449238 1.031939 -1.893095 0.678786 0.180531 -1.531987 0.056111
2 -1.903050 0.926444 -2.211674 -0.283006 -0.463630 -1.594424 0.002133
2 -1.126560 1.219236 -1.417769 -0.209928 0.902346 0.338685 0.000023
2 -2.318810 0.914575 -2.804768 0.833110 0.809758 -0.482473 0.277691
2 -2.913730 0.831720 -3.005359 -0.753282 -0.599211 -1.491938 0.001222
2 -1.157339 0.677804 -1.089612 -0.593378 1.679514 -0.050835 0.000752
2 -2.932872 0.445130 -1.948256 0.322767 -0.369637 0.362254 0.000586
2 -1.627888 0.581153 -1.364890 -1.100240 0.577954 -0.750251 0.585054
2 -1.747190 0.194441 -0.532975 -1.147008 -0.103704 0.199776 0.000148
2 -1.647286 0.926834 -1.418271 -1.074665 1.019711 -0.742017 0.012085
1 -0.942828 0.659128 -2.666034 0.463656 0.306366 -0.454400 -0.008216
2 -2.028404 0.963900 -1.524874 -1.163350 1.635013 0.644821 0.000147
2 -1.369663 0.522139 -2.134717 -0.964473 1.001197 0.330042 0.001134
2 -1.726367 0.328791 -2.005396 1.020919 -2.260870 0.134991 0.002009
2 -2.874957 0.862775 -0.631971 0.350512 0.195527 0.537345 0.000743
2 -2.840124 0.023159 -1.108545 0.054674 -1.059490 0.002190 0.000969
2 -1.108335 1.163010 -2.727687 0.142288 0.215630 -0.511061 0.141602
1 -1.159561 0.186833 -2.426801 -0.402619 -0.872398 0.231781 0.000868
2 -2.858957 0.943523 -2.094516 -1.399339 2.016718 0.962279 0.000655
1 -2.130871 0.842417 -0.187116 -0.459431 -0.416218 0.570147 -0.990886
2 -1.711936 0.176388 -0.171739 0.076912 -0.157982 0.079518 0.101523
1 -2.133884 0.432279 0.071408 -1.000234 -0.258493 1.004876 -0.001007
2 -1.914031 1.039999 -0.517390 1.009408 -1.118582 -0.795792 0.000488
2 -1.488764 0.941804 -0.224686 0.111636 0.708920 0.034810 0.000051
2 -2.160894 0.885347 -0.754160 -0.928065 0.312675 -0.353822 0.000012
2 -2.792027 0.168273 -0.624845 0.023616 -0.114570 -1.254007 0.020202
2 -1.430812 1.295546 -0.765963 0.399196 0.484465 -1.460458 0.000188
2 -2.430500 0.553854 -0.362747 -0.290722 0.043213 -0.251506 0.000009
2 -1.654674 0.864269 -0.404541 0.030714 0.051734 -0.604769 0.000069
2 -1.467613 1.074961 -0.549820 -0.037801 0.174138 -0.930762 0.000031
2 -2.720415 0.960428 -1.031850 0.028666 -0.316703 -1.733450 0.003258
2 -1.609495 1.014014 -2.740892 -1.288314 -0.889037 0.409468 0.000021
2 -2.924104 1.143144 -3.026649 0.901917 -0.036470 -0.384957 0.000057
2 -2.036426 0.965520 -2.084844 -0.900545 -0.839665 -2.662393 0.002884
2 -1.258543 0.749783 -2.916253 0.670847 1.785420 -0.511063 0.000211
1 -2.722862 0.813989 -1.740468 0.935942 0.919945 0.369946 -0.002474
2 -2.353376 0.323334 -0.162731 1.125709 0.309550 0.000683 0.000248
2 -2.443457 0.794691 -1.603707 -0.180936 -1.609393 0.882023 0.002391
1 -2.158848 0.483203 -1.603916 0.953684 1.226786 -0.064113 -0.014136
2 -1.297236 1.263135 -0.312083 0.383036 -0.912560 -0.538259 0.015193
2 -1.564899 0.325472 0.174582 -2.537999 0.804757 1.282614 0.048215
2 -1.151936 0.088201 -2.125184 -0.006460 -0.192245 -0.898770 0.001697
2 -1.541547 0.951048 -1.621797 -1.465481 -0.204572 -0.018866 0.000431
2 -1.681619 0.665026 -2.174618 -1.970765 -0.104295 0.962408 0.041591
2 -1.039470 0.972528 -2.215236 0.299829 -0.356753 -0.234479 0.010394
2 -2.673596 0.281740 -0.141325 1.408240 -0.662837 0.298668 0.002222
2 -2.917275 0.372286 -1.563677 0.462051 -0.914629 0.634475 0.000044
2 -2.643053 1.399124 -0.694786 1.174960 0.004050 0.860129 0.000577
2 -2.360023 1.424504 -0.096096 0.100607 0.748950 0.343002 0.002890
2 -1.340212 1.128524 -1.058967 -0.254335 0.101072 -1.865431 0.000014
2 -1.224059 1.260872 -2.064630 -0.259687 -0.743684 0.016437 0.001067
2 -1.932563 1.346636 -0.387459 0.177310 -0.317730 1.204577 0.001352
1 -1.447277 1.382906 -2.909437 -0.459788 0.135622 -0.345185 -0.949577
2 -2.146995 1.044641 -1.007191 -0.810667 -1.248642 0.329742 0.001615
2 -1.353047 0.921999 -1.800755 -0.867370 1.057816 0.634904 0.001595
1 -1.217452 1.103207 -2.772078 -1.846276 -0.716581 -0.037867 0.131046
1 -1.588485 0.918178 -0.873143 -0.316568 -1.932508 -0.500090 0.000034
1 -2.396215 1.203277 -2.740302 -0.926990 -0.979150 0.643226 -0.002076
1 -1.309604 0.430174 -0.285298 -1.269615 -0.992724 0.622487 -0.337022
2 -2.338073 0.591962 -1.780157 -1.180138 1.939634 1.327793 0.000752
2 -3.008240 0.105701 -2.462750 -0.668648 0.030366 0.071811 0.216613
1 -1.348599 0.318370 -0.196125 1.722789 0.810292 1.258471 -0.345279
2 -1.821333 0.260125 -0.933480 0.172954 0.477603 0.160068 0.004996
2 -1.377277 0.329322 -2.295701 1.020022 0.719499 0.974648 0.000165
1 -2.579451 0.298511 -0.949587 -0.040318 -0.160717 0.261474 0.042207
2 -2.656475 0.251342 -2.124348 0.723750 0.546888 -0.938173 0.000035
2 -3.042966 0.450024 -0.454016 -1.132225 0.513322 0.826704 0.060772
1 -1.581249 0.336287 0.022048 -1.199969 0.805068 0.847881 0.014647
1 -2.566180 0.412594 -2.875413 -0.779139 1.041314 -0.737323 0.213225
2 -1.130961 0.264898 -1.180321 -0.328876 0.182301 0.505816 0.516456
2 -1.771284 0.276155 -2.496787 -1.251711 0.382753 0.465379 0.000007
1 -2.216311 0.069427 -0.389653 0.633892 -0.464475 -0.294305 0.004478
2 -0.955756 0.151330 -1.499485 0.191489 0.238576 -1.443525 0.005792
2 -2.640588 0.439260 -0.045869 -0.027142 0.609105 -0.932877 0.195103
2 -1.744432 0.320530 -0.078856 -1.441038 0.423506 -0.195289 0.038964
2 -3.029648 0.551365 -0.125508 -0.793912 0.598409 0.252638 0.000186
2 -2.897760 1.155174 -0.047673 -0.234718 -0.593133 0.569872 0.334435
2 -2.245663 1.250150 -0.090604 0.122482 -0.091369 0.148281 0.007509
2 -2.219736 0.501425 -0.124807 1.480019 0.422654 -0.224202 0.000478
2 -2.076570 1.223638 -0.446801 -0.382526 0.312892 -1.880422 0.003712
2 -1.257002 0.585144 -0.344224 0.296919 -0.279920 -1.111200 0.007245
2 -2.566198 0.935536 0.037406 -0.740843 0.309069 0.235048 0.000051
2 -1.419114 0.522075 0.086359 0.306800 -1.191633 0.202956 0.000108
2 -2.851262 0.353949 0.044730 -0.451200 0.423895 0.132249 0.107754
2 -2.416824 1.230742 -0.026439 -0.018005 -0.631839 0.453201 0.003404
2 -1.827487 0.556691 -0.415913 -0.520882 -0.552223 -1.150453 0.003963
2 -1.746890 1.348103 -0.261759 -1.707727 1.740585 0.357691 0.062551
2 -1.138603 1.297003 -0.148761 -0.429303 0.109460 -0.527571 0.000189
2 -1.764153 1.186062 -0.562944 1.328757 -0.405670 -1.371080 0.002539
2 -1.704041 0.534938 -0.284507 -0.741116 0.770334 -0.847387 0.003251
2 -2.644156 0.478511 0.076700 -0.450228 -0.308190 0.275760 0.195140
1 -2.055833 1.209213 0.042775 -0.225021 -0.148344 0.288795 0.003305
2 -1.322068 0.908344 -0.806880 -1.392153 -0.118746 -0.984855 0.000039
2 -2.865624 0.896431 -1.830732 0.788384 0.495265 -1.100095 0.088758
2 -2.683744 0.404869 -1.828516 1.387470 0.656484 0.512347 0.057622
2 -2.638794 0.339062 -1.710516 1.639793 0.428585 -0.294064 0.057978
2 -1.728833 0.039409 -2.939785 0.759357 -0.779397 0.637761 0.000013
2 -3.014734 0.315135 -0.034695 -1.065245 0.691898 -0.647801 0.002736
2 -2.118754 1.230555 -0.957919 -0.656686 -0.319064 -0.283354 0.001715
2 -1.224897 1.060953 -1.762763 -0.367125 -1.527144 -1.619369 0.005509
2 -2.852330 1.242628 -0.121518 1.106289 0.467070 -0.757388 0.331165
2 -1.681813 0.663068 0.031764 1.431097 -0.206614 -0.557934 0.000011
2 -3.085277 1.236030 -0.016556 -1.517849 1.108410 -0.407991 0.000725
2 -1.479390 0.356177 -1.437657 -0.439153 1.032191 0.920664 0.010727
2 -1.095333 0.807429 -0.635172 -0.492789 0.537151 0.645529 0.000013
2 -0.992230 1.206412 -1.730044 -0.310543 0.922027 0.379232 0.000430
2 -1.408899 0.149714 -1.444872 0.492511 1.342072 0.075701 0.000748
1 -2.158260 0.151766 -1.234199 0.096622 1.219474 0.549547 -0.002692
2 -2.970722 0.055678 -0.752036 -0.235164 0.441570 1.156690 0.006055
2 -1.150234 0.088386 -0.783285 0.704366 0.442722 0.620730 0.000004
2 -2.068722 0.108885 -1.929189 -0.101068 0.349891 0.216901 0.030357
2 -2.049778 0.142310 -0.736099 -0.850511 0.322889 -0.244734 0.004948
2 -2.757160 1.380556 -2.659297 -1.234598 0.735215 2.125369 0.001412
2 -1.509760 0.355899 -2.785775 -0.132766 0.422744 1.507285 0.184364
1 -2.844679 0.200003 -0.417847 1.344156 -0.766141 0.327772 -0.003359
1 -1.097609 0.378747 -1.184228 -0.731335 0.076439 -0.212275 0.562532
1 -2.851286 1.070822 -0.193561 1.623795 -0.416557 0.056943 0.008915
2 -2.177719 0.942591 -3.051066 0.076476 -0.507799 0.545413 0.085662
2 -2.220213 0.738785 -2.917202 0.106990 -0.656712 0.994125 0.083243
2 -2.257632 0.347845 -2.852139 0.155864 0.839958 1.520460 0.001901
2 -2.394693 1.216089 -2.337036 -0.177568 -1.786813 -1.258811 0.000020
2 -2.673850 0.131365 -1.046174 0.874698 1.031792 0.308041 0.001060
2 -0.979536 0.060884 -2.275019 0.075405 -1.147228 0.416519 0.604801
2 -1.079769 0.822232 -2.776706 -1.323484 -0.039384 -0.323833 0.000777
1 -1.077651 1.423963 -2.186678 -1.001961 0.153287 -1.046470 -0.004714
2 -1.051116 0.966812 0.011348 -0.894346 -0.134980 -0.250351 0.020874
2 -2.979221 0.469184 -1.327695 1.061438 0.745029 -0.303625 0.000040
2 -2.340665 0.128985 -2.817545 0.467467 1.304559 0.593249 0.058465
2 -1.550569 0.031662 -0.535519 -0.007065 0.554492 -0.312390 0.000055
2 -2.896338 0.059651 -1.955526 0.446583 0.865653 0.354590 0.000125
2 -0.955877 0.998790 0.200202 0.480918 0.544342 0.689968 0.001405
2 -2.225374 1.153064 0.056595 -0.754439 0.481171 -1.005346 0.013487
2 -1.271373 1.164334 0.133001 1.201263 0.834738 -0.567921 0.043982
2 -2.824741 0.407718 0.166152 -1.297980 0.416432 -0.008996 0.105658
1 -0.939357 0.859595 0.027211 0.353602 0.284006 -0.700151 0.013291
2 -2.474126 0.524599 0.148133 0.612326 -0.208109 -0.246921 0.001827
1 -1.089471 0.550868 0.161070 -0.955422 -1.240499 0.152884 -0.003082
2 -1.002216 0.269242 0.170292 2.075353 -0.960051 -0.518270 0.002423
2 -2.186694 1.053081 0.192726 1.032979 -0.770322 -0.016377 0.005523
2 -3.049869 0.134776 -1.037574 0.009147 1.761977 -0.293739 0.000102
2 -2.537698 0.037141 -0.834761 0.116355 0.681973 1.458542 0.000057
2 -2.104161 0.074127 -0.225501 0.246804 1.224872 -0.753085 0.004238
1 -2.858323 1.427160 -2.356964 -0.697285 -0.233312 -0.337725 -0.016943
2 -1.128858 1.385690 -0.498637 0.200691 -0.377494 0.812006 0.063892
1 -1.654642 1.357510 -0.368589 0.934265 -1.086753 0.267238 0.044706
1 -1.410525 1.374583 -0.322935 -1.750334 -0.825963 -0.805058 -0.003882
2 -3.044326 0.162925 -2.354669 0.797095 0.708237 -1.177395 0.216676
2 -3.062953 0.607351 -1.975755 0.708558 0.364479 0.445514 0.000802
2 -3.090037 1.135979 -0.393046 0.391628 1.483134 -0.456973 0.000183
2 -2.232665 0.072336 -0.646434 0.168854 1.483453 0.576833 0.000523
1 -2.823979 0.138511 -3.062738 0.651508 -0.749169 0.862236 0.042100
2 -1.429778 0.910287 -2.999445 -0.944739 -0.200999 1.991173 0.016011
1 -1.012059 0.757831 -1.241250 -1.643769 0.513368 -1.159295 0.125183
1 -0.936723 0.933791 -0.227310 0.009125 -0.770151 0.793059 -0.024983
2 -1.004695 0.986496 -1.252637 -0.971294 -0.876517 0.768645 0.006901
1 -0.908432 0.093672 0.003295 -0.047397 0.831556 -0.848204 -0.000369
2 -0.903603 0.743930 -1.435344 0.174805 0.311499 0.835877 0.001070
2 -3.013094 0.416902 -2.638976 2.100018 1.238186 -0.130969 0.000017
2 -0.979690 0.994194 -1.772991 -1.607451 -0.634638 1.498031 0.004048
2 -3.077461 0.319550 -0.245777 0.936723 2.152534 -0.354052 0.002378
2 -3.079404 1.420515 -1.987955 -1.092014 -1.128476 -0.678541 0.035044
2 -1.120241 1.416276 0.177067 0.491983 -1.561993 -0.008542 0.000088
2 -0.899666 0.218523 -2.785726 -1.014679 0.352209 0.609621 0.000002
2 -2.528320 -0.052800 -2.577717 -0.248180 -0.686991 -1.216337 0.013162
2 -2.345188 -0.093654 -2.778856 -1.151460 -0.510994 -1.482372 0.039966
2 -2.530914 -0.095169 -1.659809 -0.403021 -1.492615 0.453597 0.000032
2 -1.430977 -0.005532 -2.927933 -1.035020 -0.638152 -0.614018 0.000035
2 -1.322092 -0.033276 -2.059830 -0.605448 -0.297152 0.566067 0.114618
1 -2.822150 0.015827 -1.331303 -0.117270 -0.812208 0.401038 -0.405942
2 -2.804030 -0.009849 -0.184609 -0.666129 -0.725446 1.723151 0.000012
2 -2.822555 -0.000344 -3.052510 1.034147 -0.896499 0.206577 0.113735
2 -2.627240 0.017081 -2.464564 0.771606 -0.012614 0.931425 0.055309
2 -1.361077 0.014797 -1.881114 -0.024745 -0.439890 0.554670 0.009033
2 -2.524468 0.024123 -0.340780 -0.364499 0.120670 0.600756 0.000013
2 -1.699994 -0.018553 -0.226950 -0.061155 -1.691785 -1.408030 0.000856
2 -0.999887 -0.002252 -0.333221 1.152658 0.092863 0.336112 0.004485
1 -2.911971 -0.036514 -1.430165 -0.238686 0.128700 0.442064 -0.406194
1 -2.076033 -0.090543 -2.953021 -0.192392 -0.575735 0.308216 -0.004785
2 -1.125426 -0.066181 -2.253334 0.756662 -0.118386 -0.964293 0.214308
2 -2.076135 -0.039946 -1.947968 0.353960 0.136300 -1.424742 0.030440
2 -3.015616 -0.036370 -2.913875 -1.535241 0.210927 -0.163977 0.000135
2 -1.422446 -0.096580 -1.529577 -0.494396 -0.543536 -0.588390 0.000307
2 -1.195128 0.002449 -0.174120 0.249517 0.948368 0.017545 0.000076
1 -1.448646 -0.078702 -2.052092 -1.079731 -0.249289 -0.686954 -0.107615
2 -2.729228 -0.076119 -2.508864 0.736059 -0.019468 1.725100 0.047643
2 -1.539872 -0.064572 -1.772663 0.431458 0.126170 0.318810 0.002059
2 -0.939415 -0.056018 -1.090104 -0.011337 0.227340 0.887564 0.008356
1 -2.335758 -0.057017 -2.551438 -0.284163 0.734002 -0.591063 -0.010194
2 -1.176391 -0.105100 -2.693542 0.549184 -0.195329 -0.342221 0.004026
2 -1.006740 -0.086337 -0.488144 0.144484 0.007949 -0.151251 0.004430
2 -1.549669 -0.076898 -0.865934 0.530649 1.684246 1.040524 0.000006
2 -3.071110 -0.069879 -0.819150 -1.213919 1.309379 -1.655903 0.008025
2 -2.238002 0.017074 -0.058008 -1.545725 1.208951 -0.756790 1.092774
2 -1.663523 -0.000683 0.158798 2.336879 -0.325621 0.173672 0.185202
1 -2.321535 -0.042352 -0.102444 -0.525911 -0.399652 0.913129 1.076524
2 -1.913508 -0.089716 0.190269 0.265559 -0.422499 0.961325 0.000049
2 -1.546538 -0.068760 0.022921 0.583194 0.498744 -1.089767 0.005717
2 -3.116788 0.430484 -3.022242 0.798482 0.233118 1.279837 0.000027
2 -3.118053 0.985490 -1.341806 0.926113 -0.334545 1.003058 0.000214
2 -1.843168 1.394194 1.391811 1.809676 0.534728 -0.523376 0.088961
2 -1.834666 1.331784 2.892584 -1.408337 0.443350 0.282110 0.002268
1 -2.833096 0.672264 0.968178 -0.257311 0.295183 0.258377 -0.003848
1 -3.048999 1.246094 1.872448 0.690326 0.016981 -0.244697 -6.521454
2 -2.615157 1.072093 0.821050 0.022054 -0.672617 -0.060629 0.033137
2 -2.256127 1.367682 0.898730 0.001984 1.125793 1.186745 0.118720
2 -2.226513 1.142743 2.213363 0.681450 -0.308067 0.366984 0.063253
2 -2.125297 0.840409 2.644541 0.040885 0.739524 0.674754 0.000060
2 -1.753518 0.146429 2.230251 0.300422 0.086987 -0.881177 0.000310
2 -2.187928 1.341290 2.422603 1.466489 0.371923 0.810630 0.001101
2 -2.974924 0.676626 0.771496 -0.333263 -0.786850 -0.517587 0.000184
2 -2.344058 1.204767 0.881880 1.074064 0.674768 -0.789917 0.047561
2 -1.431965 1.321450 0.354546 0.803888 -0.555776 -1.839091 0.002689
2 -1.710823 0.553112 2.808220 0.729834 -0.215506 0.691005 0.021781
2 -2.365954 1.202862 1.333561 -0.065307 0.930578 -0.964231 0.075426
2 -1.360826 0.575264 1.760273 0.711829 -0.548031 0.995238 0.000252
2 -1.470304 0.947973 1.708717 0.987761 0.515194 -0.637864 0.093603
2 -0.952572 0.511585 0.727953 0.944496 0.475409 -1.089185 0.000257
2 -2.481225 0.736609 1.029160 0.136681 -0.322240 0.452337 0.009383
2 -1.827792 1.194920 1.306884 0.728830 1.165941 0.407892 0.019720
2 -2.598606 0.300240 1.563250 -0.257339 1.227581 0.265052 0.000279
1 -2.363774 0.527719 1.885577 -0.553322 -0.039648 -0.444892 0.000128
2 -1.596657 0.746625 1.782400 -0.278983 0.219238 0.500330 0.007514
2 -2.585505 1.024437 1.832269 -0.790533 -0.506491 0.125055 0.000330
2 -1.576853 1.363187 0.824741 -0.261270 0.395897 -0.422002 0.000092
2 -1.237614 1.175979 0.922916 -0.265176 0.822071 0.231114 0.000054
2 -2.171583 0.604490 1.105810 0.751909 0.160236 -0.422323 0.000524
1 -1.717463 1.071486 0.837660 -0.042623 0.341306 -0.362984 0.078667
2 -1.978497 0.942665 1.246661 -0.289058 -1.519434 -0.245059 0.120947
2 -1.661736 0.407302 1.884562 0.506303 0.090207 -0.338063 0.000938
2 -1.539132 1.145803 2.630445 0.293172 -0.284868 1.437364 0.021359
1 -1.259571 0.327267 1.916541 -0.266215 0.076125 0.033749 -0.047828
2 -1.740073 0.249889 1.679537 0.620795 -0.546000 -0.616518 0.001053
2 -1.226639 0.742724 1.881526 1.176505 0.407277 -0.958507 0.001186
2 -2.328203 0.942991 2.771334 -0.217242 0.344498 1.401612 0.026468
2 -1.962998 0.456259 2.227526 -1.239809 -0.240975 -0.560457 0.000052
1 -3.010910 1.290672 1.444594 0.805883 0.736025 -1.330240 -5.882282
2 -1.830931 1.091969 2.436257 -0.210924 1.538073 0.470409 0.004015
2 -2.021370 0.796466 1.834328 -0.292898 -0.011428 -1.059130 0.000006
2 -2.162601 1.279098 1.215615 1.246661 0.157054 -0.078031 0.401924
2 -1.848137 0.625958 2.711470 -0.096348 -1.394368 -0.137030 0.002908
1 -3.040820 1.343610 1.820068 -0.157716 -0.704514 -0.348385 -7.120611
1 -1.239614 0.942380 1.896169 0.169716 -0.287990 -0.061566 0.021710
2 -2.087822 1.122575 1.583485 -0.046242 -0.078478 0.514431 0.006084
2 -1.985147 0.135428 1.000738 0.610969 -0.411284 -1.378008 0.000169
1 -2.240458 1.133739 0.960174 1.555108 -0.357215 -1.069415 -0.021608
2 -2.215674 0.226034 2.414556 -0.059032 0.296199 0.060459 0.000523
2 -2.950528 0.901903 2.012680 0.633731 -0.589657 0.437776 0.002200
1 -2.050990 0.837378 1.206048 0.051504 0.558583 0.234027 -0.612267
2 -2.438639 1.120073 1.418779 -0.634436 -0.218221 -0.226577 0.209793
2 -2.247933 0.746193 1.624405 0.338305 0.490482 -0.125524 0.000012
1 -1.916167 1.121245 1.577089 0.073710 0.183435 -1.459130 -0.001253
2 -1.829735 0.386246 1.994324 0.463928 -0.194824 0.507146 0.000900
2 -2.468361 0.515271 1.584919 -0.017952 -0.201629 -0.893423 0.000090
2 -2.663995 0.347212 0.445995 -2.746363 -1.135690 -1.159779 0.003215
2 -2.281334 0.499528 1.382665 -0.274116 0.465489 0.793369 0.011407
1 -1.950350 0.764953 1.178950 0.976360 -0.465781 0.311246 -0.726285
1 -1.625787 0.588571 1.313626 -0.360950 0.502829 1.552141 -0.224318
1 -2.915790 0.976416 2.990308 0.080442 -0.905044 -0.080504 -0.023781
1 -3.044357 1.139703 1.318687 1.255802 1.353388 0.335837 -5.044282
2 -2.053431 1.245921 1.257786 -1.265799 -0.444763 -1.046315 0.553403
2 -2.758319 0.130302 1.227804 -0.332170 -0.638379 -0.855091 0.002148
2 -2.040189 1.084251 0.956149 -0.840237 -1.499415 0.724930 0.114149
1 -3.042189 1.180775 1.432232 1.122866 0.169688 0.071363 -7.839226
2 -1.681413 0.657101 1.665840 0.963276 -0.100893 -0.378310 0.342556
2 -1.346700 1.330426 2.952266 0.984803 -0.168616 0.307094 0.005933
2 -2.667158 0.454760 1.275321 0.252721 -0.555249 0.357219 0.003891
2 -1.629831 0.716589 1.571420 -0.333889 -0.088085 0.372602 0.336424
2 -2.161023 0.748053 2.355489 -0.984228 -0.220531 -0.561825 0.000042
1 -2.696914 1.417126 1.920336 -0.693393 1.026828 -0.727747 -0.026093
2 -2.508703 1.020632 1.471701 0.070992 0.677326 1.111676 0.148281
2 -2.808977 0.347790 1.259221 -0.104968 -0.844778 -0.127692 0.004553
2 -2.437464 0.698118 2.256056 1.209078 0.207449 0.215734 0.002484
2 -1.293649 0.929985 2.403552 0.919006 -0.352540 -0.103713 0.000019
1 -2.225481 0.058965 1.504592 1.177178 -1.316544 1.063767 0.000807
2 -1.468657 0.585199 1.534999 0.013743 0.410482 -1.348184 0.000680
1 -1.227099 1.155629 1.599500 -0.160123 -0.053677 0.451201 -0.001466
2 -2.607499 1.002720 2.657036 1.339832 -0.823538 2.155304 0.000413
2 -1.875797 0.500165 1.509224 -1.182943 -0.150290 0.871827 0.044421
2 -1.050478 1.298656 2.911270 0.902307 0.801779 -0.017057 0.000795
2 -1.540593 0.677839 2.577687 -0.528288 -0.473152 -0.188453 0.000260
2 -2.733012 0.900408 1.728146 -0.776629 0.043642 0.565991 0.000626
2 -1.991789 1.224123 2.836453 0.977749 1.303123 -0.468370 0.001090
2 -2.018672 0.724059 1.009404 0.107407 -0.704262 -0.617955 0.002871
1 -1.842535 0.025759 1.697000 0.058766 -1.033912 1.839773 -0.001501
2 -1.203107 1.117337 2.065280 0.936115 -0.734463 -0.582320 0.129693
1 -2.993832 1.351939 1.733223 0.731315 -0.442292 0.369771 -4.708705
2 -2.805939 0.952777 1.080734 -0.310445 1.286275 -0.137159 0.026200
1 -2.059580 0.555428 2.534019 0.603532 0.817763 0.699420 0.000115
2 -1.904038 0.832320 3.034073 0.339254 -0.235017 0.153696 0.000063
2 -2.190335 0.249155 2.781297 -0.238853 -1.122617 -0.017855 0.003825
2 -2.632876 0.880060 1.263153 0.164210 0.172020 0.204082 0.178685
2 -1.508875 0.699616 2.268738 0.536527 0.595262 -1.149807 0.000089
2 -1.129446 1.376632 2.219532 0.147995 0.161232 0.586600 0.000117
1 -1.549652 0.064232 2.251358 -0.359611 -1.404606 -1.173905 -0.000581
2 -1.873900 0.729105 2.463930 -0.941629 0.371057 0.648693 0.000074
1 -2.989284 1.252714 1.659629 -0.538232 -0.161659 1.214524 -6.046353
2 -3.098047 0.358448 1.104477 -0.871736 -0.926748 -0.231958 0.001189
2 -2.058838 0.566536 0.760023 1.516543 -0.082259 -0.086883 0.001181
1 -3.048068 1.204789 1.734546 -0.628332 -0.373100 -0.743687 -6.449454
2 -2.926593 1.317969 3.017522 -0.698145 1.214834 -0.269899 0.000115
2 -2.729778 0.702420 1.834117 -1.166790 -0.819161 -0.674803 0.000247
1 -3.055183 1.073011 1.461316 -0.623586 -1.688743 -0.191911 -7.448239
2 -2.407852 0.584794 1.029171 0.804951 1.267941 -0.275496 0.007657
2 -1.773457 0.168467 0.830010 0.187110 -1.518214 -0.821968 0.000029
2 -1.143490 0.476514 1.694180 0.190698 1.420629 -1.112279 0.000553
2 -1.469047 0.443454 2.213498 0.690722 0.516921 -0.036321 0.000044
2 -1.924034 0.817547 1.403396 -0.289320 1.004970 -0.465307 0.000941
1 -2.588517 0.400004 2.831493 -0.195177 -1.230977 1.783087 0.006183
1 -1.437560 0.909297 1.303103 0.561460 1.306281 0.824824 -0.013213
2 -1.222682 0.987427 2.044037 0.321097 1.493281 0.171008 0.149998
1 -1.563932 0.692714 1.220316 -0.613867 -0.136053 -0.490289 -0.301327
2 -2.359811 0.302886 2.797761 -0.033805 0.373895 0.599994 0.003877
2 -1.665965 0.162784 1.121649 0.894761 -0.282956 -0.179653 0.002655
2 -2.264953 0.225192 1.541105 0.616797 0.524302 2.265950 0.004963
2 -1.678806 0.953711 1.354670 -2.105777 0.835861 0.973343 0.000186
1 -2.905434 0.377765 1.059301 -0.723864 -0.401359 1.214638 -0.002636
1 -2.226049 1.146256 1.166877 0.119552 0.678236 0.588832 -0.032534
2 -1.756423 0.325972 1.249279 -0.684972 -0.937690 1.600367 0.000293
2 -1.101538 0.779351 2.978727 1.110261 1.376082 0.338839 0.001082
2 -1.801445 0.939141 2.828913 0.587649 -0.030987 0.595000 0.000109
2 -1.943626 0.373577 2.709682 0.211430 -0.433476 -0.598740 0.000479
2 -2.686320 0.047550 2.953095 0.634255 -0.321487 0.425245 0.008361
2 -3.018660 0.328528 2.653670 0.255073 -0.664222 0.717244 0.000067
2 -1.709311 1.097028 1.048644 -1.403713 1.211091 -0.076000 0.001129
1 -2.971292 1.144582 1.612634 1.252129 -0.877714 -0.691743 -5.455347
2 -1.347132 0.991239 1.749435 1.613374 0.117753 1.456522 0.095602
2 -1.396552 1.254906 1.854366 -0.642243 0.197729 0.321439 0.000370
2 -1.813930 0.293859 2.557885 -1.398325 -0.637046 0.623019 0.000549
2 -2.733847 0.933292 1.425891 -0.725587 -0.478778 1.009804 0.006477
2 -2.827413 1.308345 1.091725 0.321710 1.436900 -0.553528 0.000427
2 -1.574866 0.552760 0.856581 1.138042 -0.794228 0.547186 0.003778
2 -1.795819 0.382021 1.539283 -0.023230 0.545825 -0.691533 0.044774
2 -2.702469 0.273531 2.214851 0.730454 -0.717216 0.154852 0.000252
2 -2.806805 0.925377 1.242908 -0.773527 0.287129 0.549357 0.015929
2 -1.484358 0.721242 3.039611 0.625298 -0.316328 0.494903 0.000040
2 -1.385252 1.341883 1.402794 1.164810 -0.155329 0.506163 0.010040
2 -1.286631 0.748857 1.279826 0.463817 -1.242366 -1.863491 0.000640
2 -1.269123 0.540361 2.874371 -0.737603 -1.441205 1.699085 0.000017
1 -1.397235 0.757638 0.610148 0.540969 -0.376553 -0.479164 -0.041712
2 -1.047661 1.224550 2.474275 -0.452183 -0.481057 0.153143 0.000336
2 -1.579982 1.176334 1.535849 -0.852926 -0.581523 -0.804777 0.001099
2 -1.356960 1.148392 1.466145 0.363268 -0.565913 -0.341918 0.003180
1 -1.722603 1.175431 2.757361 -0.956185 -0.090109 0.023864 -0.003763
1 -3.058656 1.348837 1.928187 1.010629 -0.521269 -1.424932 -7.872643
2 -2.785779 1.334424 2.388155 1.045215 0.179208 1.286482 0.265408
2 -1.054429 0.880922 1.795853 0.519461 -0.757562 0.382690 0.047974
2 -2.204899 0.423943 2.342738 0.549806 0.760791 0.492395 0.000582
2 -2.415196 1.061619 0.990271 -0.158903 1.390392 0.551916 0.003263
2 -1.237522 0.529891 2.402594 -0.634940 -0.735019 -0.531621 0.004501
1 -1.988099 1.100534 2.518917 -0.875163 -0.646011 0.856769 0.001768
2 -2.331116 1.173806 0.681322 -0.951602 -0.570958 -0.759945 0.001941
2 -1.319948 0.796736 0.842313 -0.728496 -0.250829 0.047413 0.000256
2 -2.915568 0.471785 2.202224 0.066394 -0.390186 0.119935 0.000024
2 -2.587304 0.563761 2.786136 -1.425351 1.500634 -0.458803 0.006929
1 -1.281949 0.332624 1.619490 -0.546787 0.068147 0.495434 -0.006851
2 -1.064978 0.845833 1.064890 0.045305 -1.371070 -0.278688 0.000034
1 -2.993752 0.889248 1.703047 -0.527407 0.129416 1.717563 -0.545332
2 -2.565444 0.900852 1.380778 -0.403599 1.721937 1.102237 0.111443
2 -1.776213 1.194576 3.054740 -0.254597 0.978723 -0.109345 0.000429
2 -1.572596 0.973490 0.952246 -1.118848 -0.106514 -0.398846 0.001210
2 -2.745225 0.844588 2.877629 0.817846 -0.001108 -0.468836 0.000501
2 -1.035585 1.287216 1.654395 0.383582 -0.224384 -0.931785 0.097108
2 -1.210436 0.992351 2.751645 -0.775136 0.856440 -1.021295 0.000371
2 -1.537826 1.133087 1.255632 -1.434178 -0.350507 1.644287 0.000216
2 -2.469784 0.556774 2.371128 1.495508 -0.126338 -0.362643 0.002482
2 -1.444443 0.943178 2.879970 0.720206 -0.815457 -0.506068 0.000055
2 -2.122881 0.502691 1.420793 0.767077 -2.253732 -1.646796 0.011412
2 -1.217724 0.959883 1.260097 0.313834 -1.257415 0.357826 0.000482
1 -2.967988 1.076277 1.529832 0.034872 -2.961890 -0.691790 -4.616084
2 -1.207975 0.162449 0.473672 -0.579739 -1.808725 -1.448681 0.166751
2 -2.687770 0.741778 2.601802 -1.537295 0.925649 -1.377646 0.000050
1 -2.533164 0.962679 1.215564 0.732545 -1.164804 0.883198 0.085401
1 -3.080673 1.399048 1.684101 0.648055 -0.272141 2.076937 -7.155202
2 -1.485093 1.242734 3.004985 0.436030 -0.226169 0.584567 0.006116
1 -1.466454 1.251982 2.544368 0.098309 -0.500380 -0.583786 0.018885
2 -2.891643 1.080136 1.120525 0.764782 0.969138 0.008870 0.016465
2 -1.518999 1.355776 1.607038 -1.308244 -0.497750 -0.245314 0.001394
2 -2.863401 1.303111 2.293825 -0.056117 -1.398950 -1.035319 0.247309
2 -2.265474 1.272549 2.253278 -0.719344 -0.602417 1.666238 0.064319
2 -1.971709 1.145791 1.271648 -1.136591 0.569623 0.038379 0.191885
1 -1.454734 0.242770 1.931620 -0.812165 0.579135 1.151800 -0.045693
2 -1.005243 0.180571 2.763315 0.353295 0.239675 0.400896 0.000026
1 -3.064762 0.239289 2.108219 0.005804 0.477354 -0.461491 0.000077
1 -2.919257 0.315219 3.063704 -2.392275 0.415772 1.489139 -0.024653
2 -2.343642 0.086346 1.281441 1.558001 -0.285811 -0.397884 0.000279
2 -1.703597 0.525126 1.412120 0.182516 1.037571 -1.473913 0.068394
2 -1.472744 0.427952 0.933563 -0.359348 1.182016 -0.086380 0.003880
2 -2.211807 0.600082 2.053435 -0.607740 1.675229 -1.119630 0.000133
2 -2.448228 0.296277 1.253767 0.046795 0.020065 0.348362 0.000174
2 -0.934709 0.483431 2.942982 -0.869582 1.319654 -0.005111 1.398505
2 -1.225420 0.655513 0.608345 -0.588200 0.940040 -0.175032 0.012232
2 -1.202314 0.139741 0.676560 -0.406270 -0.667609 -0.118778 0.002895
2 -2.911001 0.694745 0.512023 -0.007825 0.027629 -0.268370 0.000079
1 -1.196283 0.348570 0.446850 0.137784 -0.128107 -0.607754 0.030282
2 -1.965320 0.846534 0.446190 -0.485707 0.543344 -1.241896 0.000020
1 -1.943587 1.212379 0.614973 -0.002310 1.450569 -0.126473 -0.022219
2 -2.567619 0.835247 0.891455 0.110833 -0.118359 0.595147 0.002010
2 -2.527197 0.164495 0.819686 0.174386 -0.228408 0.553933 0.000009
2 -2.488550 1.250150 0.801077 0.014211 0.429064 0.315476 0.007238
2 -1.294520 0.536577 1.149957 1.683442 -0.538469 0.237463 0.000084
2 -0.948879 0.560325 0.504166 0.610566 0.778540 -0.451509 0.036547
2 -2.189179 0.678232 0.856664 0.718003 -0.743224 1.003666 0.001378
2 -1.608097 1.145977 0.595307 -0.508384 1.818473 -0.399982 0.296863
2 -2.086294 1.204939 0.552491 -0.103231 -0.407347 0.025082 0.019388
2 -1.957355 1.175627 0.902314 -0.182896 1.527342 0.071172 0.115400
2 -1.675989 1.165722 0.713204 0.498194 0.151025 1.005625 0.130264
2 -1.738485 1.005574 0.716166 0.018746 -1.477611 0.981259 0.368392
2 -2.536843 1.022620 0.615090 0.054081 -0.009455 0.346876 0.000287
1 -2.158436 1.018070 0.722856 -0.223416 1.431882 0.654176 -0.013969
2 -1.327344 0.277680 0.809925 0.858796 -0.043169 1.038316 0.002283
2 -1.811580 1.098646 0.677597 -0.260239 -0.055267 0.823898 0.331626
2 -1.161571 0.803812 0.632151 -0.591841 1.400320 0.450962 0.011361
1 -1.381359 0.982449 0.708583 -0.058829 -1.406601 0.341703 -0.019371
1 -2.894396 1.295707 0.881457 -0.657629 -0.627377 0.667458 -0.007392
2 -2.305501 1.378275 0.774291 -0.780311 0.204236 -0.964203 0.117498
2 -2.738092 0.994744 0.855830 -0.237372 -1.216669 1.563785 0.032741
2 -2.335415 0.915090 3.009894 -0.913839 -0.796064 0.036664 0.000717
2 -1.331175 0.621842 2.520047 -1.513122 1.343788 -1.014859 0.004753
2 -1.318381 0.817889 2.139310 -0.968398 -2.487801 -0.472847 0.000461
2 -1.915920 1.318680 1.686034 1.264307 -0.955620 -0.131033 0.003946
2 -2.795374 0.240609 2.417334 1.460737 -0.958805 0.035768 0.000293
1 -3.069998 1.152288 1.837687 -0.052961 0.652417 0.149885 -5.824373
2 -1.363534 0.200228 1.127004 -0.286164 1.061489 -1.037993 0.000018
2 -2.944250 0.165653 1.231802 -0.491317 1.097262 -0.889197 0.002160
2 -2.795723 0.143392 1.500747 0.175516 0.924949 -1.231506 0.000392
2 -1.327466 0.127149 2.234763 -0.168729 0.413978 0.292766 0.002667
2 -2.993132 0.301305 1.487294 -0.140322 0.858607 0.786655 0.009214
2 -1.602280 0.247570 2.464613 1.362969 0.324148 -0.642587 0.000184
2 -2.942167 0.086788 2.277152 -0.408676 0.321817 -0.102851 0.000154
2 -1.020107 0.937192 2.852458 0.199638 0.399965 -0.279535 0.900773
2 -1.962161 0.250007 0.430696 -1.210187 1.724563 -0.553660 0.113725
2 -2.625531 0.080950 1.632129 -0.499619 -0.822540 1.157477 0.000450
1 -3.059469 1.126817 1.559467 -1.420299 0.678163 -0.235864 -9.779171
1 -2.688375 0.966781 3.046714 0.263815 -0.818963 -0.391343 -0.023514
2 -2.473232 0.945807 2.816754 -0.250386 -1.134601 -1.787966 0.026831
2 -0.979619 1.195520 1.514315 0.265812 -1.901846 0.338775 0.005234
1 -3.076185 1.228244 1.610556 -0.879346 1.234022 -1.237308 -9.654598
2 -2.357450 1.130046 2.981534 1.586096 -1.084662 -0.846752 0.000440
2 -2.190196 0.685922 0.403411 0.207287 -0.707318 -0.362805 0.000018
2 -0.933553 0.342141 0.427932 1.291784 -0.892414 -0.249453 0.012292
2 -1.129884 1.147571 0.584671 -0.147810 0.239382 0.588671 0.000138
2 -2.362661 1.211631 0.460699 0.181287 0.629768 -0.226246 0.000247
2 -1.505832 0.902015 0.433337 -1.910823 0.646079 0.768908 0.000344
2 -2.712870 1.371080 0.413106 -0.980818 -0.404039 -0.392460 0.000380
2 -1.721177 1.107978 0.549152 0.155860 -0.384807 -0.156650 0.230873
2 -1.141420 0.248156 0.818827 -0.998635 1.055353 1.088860 0.003933
2 -1.071034 0.605983 2.649973 -0.881293 -0.295457 1.304485 0.000084
1 -3.069241 1.377373 1.515788 -1.343745 -0.703223 0.508873 -10.357024
2 -1.246416 0.096491 2.899901 -1.238132 -2.627512 -1.459922 0.000317
2 -2.854065 0.079498 1.784190 0.614264 0.586147 1.138749 0.000092
2 -2.991373 0.588801 2.571630 0.800272 1.294398 0.430373 0.000026
2 -1.550892 0.192638 1.402186 0.116193 1.989103 -0.431042 0.000028
2 -1.484852 0.064273 2.880467 -0.467677 0.893344 1.449665 0.000181
1 -3.103512 1.243089 1.375860 -0.736675 -0.546801 1.338507 -8.918835
2 -1.760593 0.484574 2.939469 0.255307 -0.407582 -1.732911 0.018972
2 -1.538368 0.552765 0.528918 1.280089 0.796599 1.200410 0.009523
2 -2.520096 0.148665 3.096016 0.728454 -0.946169 -0.251330 0.000111
1 -3.000241 1.364206 1.603078 -1.738184 0.207737 1.238125 -7.023526
1 -3.075844 1.339733 1.323904 -0.687435 -0.184140 0.413224 -6.186364
2 -2.483175 1.403762 2.573312 -0.645683 -0.169543 0.506775 0.000012
1 -2.970991 1.428897 1.855198 -0.132727 0.420465 1.221172 -4.362775
1 -1.750352 1.352267 1.484020 0.921677 -0.706490 -1.163730 0.081694
1 -1.880069 1.327135 0.819339 -1.293613 -0.897849 0.595877 -0.024811
1 -2.027955 1.353082 1.821560 -0.195944 -0.753759 0.410316 0.000465
2 -2.741631 1.400095 0.625740 -0.704283 -0.481334 -0.608686 0.000397
1 -1.823584 1.320339 0.422685 -0.424909 -1.105327 0.380733 -0.206502
2 -1.156108 1.371445 1.068453 -1.772372 -0.910491 -0.125697 0.000049
1 -2.987048 1.052182 1.651521 0.739245 0.525546 0.184555 -3.537069
2 -2.770859 0.442448 3.030952 -0.620020 -1.304244 -1.134594 0.001129
2 -2.983253 0.853827 1.312052 1.644662 0.799786 0.256351 0.002359
2 -1.040170 1.286569 0.375261 -0.163692 0.844334 -0.300819 0.001203
1 -2.737926 0.192142 0.503491 -0.165771 -1.051636 1.363402 0.003543
1 -1.450095 0.637871 0.417761 -0.890288 1.191838 0.370050 0.046782
2 -1.182848 0.226251 0.362636 0.913827 0.185702 -0.523543 0.199242
2 -1.002680 0.165960 3.087733 0.871034 -0.096744 -0.591796 0.000016
2 -2.102412 0.061220 3.103922 1.533706 1.271182 -0.305941 0.000098
2 -0.976847 0.060083 2.459218 -0.529638 -0.537984 0.476839 0.060672
2 -0.988655 0.325054 1.500987 -0.617765 -0.722367 -0.498627 0.000127
2 -0.972709 0.127195 1.940562 -0.615012 0.920807 -0.337199 0.000012
2 -0.946373 0.801455 2.050861 -0.008546 0.606446 -0.417715 0.000102
2 -0.902839 1.214035 2.799148 0.311724 -0.696162 0.041603 0.001537
2 -0.965425 1.019319 2.796801 -0.215515 -1.388937 -0.747984 0.898047
1 -0.905541 0.839787 2.759905 0.486667 -0.875270 -1.722836 0.003424
2 -0.906096 1.415339 0.620338 0.258743 -0.177146 -0.264030 0.038150
1 -0.942912 0.636095 3.020449 -0.357916 0.454043 -0.140520 0.040975
2 -1.370973 0.738600 0.358807 0.281279 -1.609044 -0.113332 0.065491
1 -1.688484 1.251217 0.366771 0.655182 -1.742329 -0.003762 -0.212564
2 -2.606547 0.065990 0.383035 -0.657512 -2.258236 0.757216 0.000367
2 -0.950545 1.004435 0.413671 -0.749195 -1.106382 -1.568645 0.000471
2 -0.939689 1.209271 1.713214 -1.044145 -0.403838 0.535217 0.093629
2 -0.936626 1.292239 0.544676 -0.801759 1.972822 -0.411070 0.038457
2 -3.091481 0.810756 2.315314 0.705453 -0.893308 -0.764893 0.000050
1 -3.063981 1.127748 1.675460 2.483420 0.266181 -0.681697 -7.379356
2 -0.910209 0.892108 1.792077 -0.984983 -0.225265 -1.769046 0.048701
2 -3.106623 0.424597 0.689271 0.545907 1.384646 1.120998 0.035020
1 -3.108220 1.329595 1.624512 -0.484473 -0.633866 -0.998006 -7.676395
1 -3.108197 1.245372 1.957211 -0.245089 0.819151 0.299224 -7.710942
2 -1.846074 1.407509 0.296940 0.136056 0.130829 0.420384 0.021535
2 -2.938287 0.838047 0.296244 -0.009126 0.659601 0.499867 0.000053
2 -2.153968 0.270641 0.306738 -0.500039 0.103500 0.311329 0.011736
2 -2.505422 0.917102 0.286427 -0.532108 -0.779678 -0.050897 0.000051
1 -1.514359 0.275032 0.309318 -0.059540 -1.139450 0.274722 0.015804
2 -3.047021 1.421456 0.321772 -0.182296 0.810400 1.455553 0.000004
2 -1.000154 0.192369 0.340829 0.569376 -0.563098 0.670128 0.007003
1 -1.912009 0.199500 0.316502 1.227070 -0.746521 -0.802786 0.112072
2 -1.158098 0.731957 0.331644 -0.867778 0.859567 0.027585 0.000488
2 -2.082052 1.422290 2.086811 -1.053688 -1.541852 1.032127 0.000048
2 -1.624252 1.416517 2.370289 0.969169 -1.855767 0.911476 0.000039
1 -3.113424 1.270274 1.508712 0.477710 -0.720897 -0.210592 -10.428116
1 -3.117210 1.238157 1.255908 -0.359154 -1.005595 -0.734608 -6.939605
2 -1.363301 1.192754 0.242314 0.623461 -0.257554 0.430091 0.046616
2 -1.609425 -0.003362 0.276544 0.099498 -0.276777 0.951280 0.512795
2 -2.411224 -0.077791 0.241358 -1.083781 0.784493 1.543454 0.000024
2 -2.228124 -0.045863 2.164488 0.358374 -1.019907 -1.208440 0.000003
1 -1.466064 -0.106958 1.678101 -0.673496 -1.410089 0.737310 -0.356988
2 -2.654347 -0.040128 2.813980 0.028523 -0.457707 1.223041 0.085024
2 -1.410913 -0.043839 2.117792 -0.425543 -0.445326 0.034795 0.040717
1 -1.649233 -0.053911 2.733883 -0.098939 -1.524775 -0.526901 0.000214
2 -1.275367 -0.088786 2.083691 0.436171 -1.492876 0.001027 0.047216
2 -2.459900 -0.005580 2.468294 1.664734 -1.879186 0.077907 0.000006
1 -1.074753 -0.049127 1.491428 -0.395420 -0.888228 -1.892267 0.078071
2 -1.191057 0.005376 2.196220 -0.818780 0.167255 -1.188250 0.009892
2 -2.787896 0.007011 0.898555 -1.109519 0.416723 1.335664 0.003657
2 -1.508194 -0.048642 0.594426 0.079659 -0.223351 0.105097 0.000240
2 -2.632933 0.009459 1.937964 0.127994 0.516833 0.878807 0.000023
2 -1.486646 0.026882 2.571980 1.073011 1.391109 -2.103328 0.000147
2 -3.088927 -0.002417 1.697934 -1.764621 0.742982 1.878626 0.000424
1 -1.670492 -0.016564 1.168806 0.136279 0.480604 -0.597391 -0.002301
1 -2.523969 -0.069240 2.775541 -0.601780 -0.178378 -0.009261 0.077122
1 -2.215108 -0.018229 0.701119 -0.373998 0.972687 1.033398 0.001641
2 -2.327682 -0.078990 0.843707 1.087097 0.002037 -0.028549 0.001643
2 -0.949263 -0.018915 1.541719 -0.335086 -0.763444 1.553321 0.080123
1 -0.907928 -0.061140 2.431808 0.068936 -0.423330 -0.326404 0.091890
2 -0.923806 -0.071472 1.237432 -0.342487 -0.484660 0.857871 0.000046
2 -1.002643 -0.065778 2.318059 -0.005720 0.392153 0.696460 0.038400
1 -1.964087 -0.099823 1.204566 0.880120 0.906488 -0.287383 0.004111
2 -1.920044 -0.086655 1.043211 -0.406769 1.646046 0.718900 0.008309
1 -0.921999 -0.102316 0.681314 -0.013767 0.272050 0.115200 0.000011
2 -2.154781 1.057383 3.120606 0.192713 -0.025841 -0.562456 0.085551
1 -3.121022 1.083734 1.274256 0.167109 1.450066 0.637580 -6.918130
1 -3.114007 1.120836 1.968672 1.187949 0.025506 0.584958 -5.504669
2 -0.912778 2.969206 -1.892904 0.679474 0.865542 0.720183 0.015425
2 -2.557520 2.599522 -1.561143 0.280351 0.109181 -1.648726 0.000842
2 -3.114606 1.720202 -1.213638 -0.237938 -1.381889 0.319179 0.000083
2 -1.998351 2.284826 -2.206328 -0.160297 0.392821 -0.868252 0.001258
2 -2.254339 1.729399 -1.975804 0.112164 -0.098297 0.211692 0.000267
2 -1.981030 2.003910 -2.412158 -0.836709 0.080153 -0.611239 0.001698
1 -1.658343 2.572966 -2.638356 0.299211 -0.777196 1.427671 -0.978121
2 -1.815964 3.080416 -2.640205 -0.603122 0.790333 -1.024469 0.002981
2 -1.612587 1.552563 -2.586864 -0.594142 -0.422842 -0.124715 0.000011
2 -1.071416 2.559579 -1.300336 -0.575518 -0.036570 -0.319128 0.001184
1 -3.111492 2.023189 -2.690641 -0.604784 -0.880208 -0.291914 -0.349381
2 -1.036174 1.895372 -2.094465 0.774256 -0.358366 -0.421611 0.000200
1 -1.101393 2.280534 -2.018030 1.147459 -1.096908 -0.063338 -0.012966
2 -1.472739 1.860634 -3.074163 -0.025694 -0.226441 -0.648316 0.000813
2 -1.854867 2.234442 -1.372532 1.565192 -0.418034 -1.271539 0.000368
1 -1.345837 2.849804 -1.939218 -0.734504 0.098734 -0.424761 -0.945486
2 -1.762406 2.208947 -2.119739 0.383118 1.786111 -0.153232 0.000395
2 -1.685187 1.874787 -2.267303 0.855376 -0.506969 -0.283147 0.000011
2 -2.470698 2.143312 -2.183222 -1.449326 -0.158281 1.022160 0.000123
2 -2.824230 1.861687 -1.889035 -0.161799 0.350614 -0.673595 0.000682
2 -1.601132 2.886994 -2.848987 0.149199 1.021897 -0.217356 0.001732
2 -2.114281 1.899541 -2.022842 -0.368097 -0.111944 0.580167 0.001276
2 -1.183608 2.538221 -2.539271 -0.340424 0.642431 0.178631 0.253233
1 -2.137823 2.334847 -1.694796 -0.188062 0.114599 0.390599 -0.003329
2 -2.863159 2.632222 -1.113373 0.339548 0.747598 0.553690 0.206351
1 -1.241692 2.114751 -1.233376 2.147128 1.629040 0.434369 -0.252364
2 -2.832128 2.284706 -1.403096 -0.947681 0.054980 0.303876 0.004825
2 -2.478780 1.828125 -1.455933 -0.448404 0.325482 0.673671 0.000838
2 -1.547313 2.290787 -0.684117 -0.433959 0.236007 1.190559 0.000481
2 -1.916973 3.067798 -2.179682 -0.592528 0.660205 0.650304 0.000063
2 -3.008247 2.206713 -2.538091 0.138520 -1.037306 0.529996 0.000063
2 -2.035962 3.072546 -1.665858 -0.045684 1.095375 -0.166677 0.001674
2 -2.390359 2.613903 -2.612146 -1.222878 0.743038 -0.869664 0.004143
2 -2.221425 2.345612 -2.692783 -0.650038 -0.011041 0.139610 0.029439
2 -2.687890 2.194194 -1.308210 0.160919 1.067335 -0.682173 0.001373
2 -1.886746 1.704731 -2.839287 -0.659103 -1.274258 -0.452756 0.008147
2 -1.599899 1.921926 -1.087217 -0.831051 0.791778 0.483357 0.033747
2 -1.401683 2.510729 -2.282611 0.725970 0.161815 -1.029900 0.025976
2 -1.561268 3.118591 -1.682821 0.255648 0.214426 -0.653060 0.009014
2 -2.316561 2.679729 -1.318756 0.175030 -0.849374 0.395892 0.000300
2 -1.701605 2.756372 -1.080645 0.508053 -0.475421 1.005655 0.008484
2 -2.411157 1.995154 -2.581498 -0.415904 -0.700608 -1.447449 0.000271
1 -1.289626 1.882548 -0.936710 -0.577989 -0.134067 -0.297520 -0.201605
1 -1.541160 1.854429 -1.210030 1.249759 -0.807051 -0.069032 0.023392
2 -2.216052 1.645830 -2.605291 -0.413675 0.024158 -1.402173 0.000087
2 -2.483822 1.542839 -1.914559 -1.147341 -0.449671 1.213332 0.008046
2 -1.254749 2.766795 -2.838949 1.130529 -0.182940 -0.217250 0.012327
2 -1.818056 2.328259 -2.358936 0.856798 -0.982243 0.414983 0.000197
1 -1.403121 2.613625 -2.781931 1.103993 0.631304 -0.544453 -0.024559
1 -1.927959 2.786239 -2.195428 1.078472 -0.386752 0.357192 -0.005158
2 -2.546626 3.081083 -2.226896 0.099491 1.009592 0.358754 0.000018
1 -1.919455 2.101548 -2.227883 0.300465 -0.963451 -0.202135 0.001926
2 -2.991439 2.451515 -1.721576 -0.181068 1.067269 -0.032958 0.000261
2 -2.514474 2.302500 -2.500457 -1.628457 -0.208171 0.873151 0.040360
1 -1.444344 2.444653 -1.534378 -0.086471 -0.602055 -0.857870 -0.005972
2 -2.090254 1.660016 -2.913033 -0.961557 -0.534065 0.186735 0.000387
2 -2.237021 2.423565 -1.988649 -0.038089 -0.096182 0.146250 0.000480
2 -1.329964 2.943740 -2.515683 1.384044 0.155606 0.398850 0.001590
2 -1.148646 2.641211 -0.767121 -0.531869 0.506618 0.331015 0.002233
2 -1.782376 1.546676 -0.791645 -1.425739 -0.981318 0.948031 0.004215
2 -2.295611 2.438896 -1.577378 -0.764823 0.252129 0.064187 0.002381
2 -2.074283 2.541217 -2.428178 -0.286978 -0.827184 -0.840830 0.000027
2 -2.136606 2.453481 -1.040478 -0.697753 0.021542 -0.167928 0.100611
1 -1.781402 3.090516 -1.473934 0.221523 1.030677 0.571666 -0.005762
1 -2.254083 2.731092 -2.312538 -0.235432 0.958057 0.390104 -0.021199
1 -2.338120 2.030429 -2.355932 0.874513 -0.418076 -0.424994 -0.000311
2 -2.531481 2.884285 -1.610502 0.448903 0.869015 -0.198288 0.000564
2 -2.749339 2.966691 -1.539624 0.525372 1.190758 0.839920 0.000419
2 -2.107436 1.850034 -2.418518 -0.548163 0.014183 -0.540367 0.001646
2 -1.126952 2.925261 -2.615014 -0.022280 1.670532 0.106909 0.000228
1 -1.479701 1.877763 -2.863865 -0.442260 -0.474228 -0.410904 0.236286
1 -1.926041 2.657611 -1.602242 -0.839103 -0.466794 -1.587426 -0.998324
2 -1.315210 2.647933 -2.018056 0.515418 -1.325776 -1.255533 0.000862
2 -2.126978 2.321011 -1.070464 0.539449 0.030129 0.660268 0.102591
2 -2.102390 2.089033 -2.139930 -0.350532 -1.129820 -0.562017 0.001268
2 -3.086742 2.648856 -2.564603 -0.416478 0.957173 -1.953486 0.002562
2 -1.950242 2.887948 -1.081398 0.436155 -0.971025 -0.376227 0.000031
2 -2.465882 2.166786 -0.779296 -0.269316 -0.171508 1.322484 0.000258
2 -2.935214 2.810263 -1.719239 0.271609 -1.589438 0.658698 0.295110
2 -0.993846 2.111937 -0.742224 0.016079 0.513520 1.316390 0.005989
2 -1.822411 2.574051 -2.157520 -0.460079 0.265328 0.249221 0.000119
2 -2.394080 2.686647 -1.100174 -0.851047 -0.458211 -0.591292 0.000186
1 -2.382211 2.786653 -2.108567 0.451599 1.021911 0.836679 0.223342
2 -2.556882 2.323970 -2.361668 -0.320507 1.375920 0.067264 0.053711
1 -1.343218 1.543838 -1.021060 1.321050 0.927748 -0.546549 0.021923
2 -2.430659 2.440473 -1.434307 -0.772094 0.317646 -1.960075 0.009059
2 -2.067576 2.915023 -0.735978 0.471703 0.023941 0.464910 0.000114
2 -2.066682 2.308790 -0.899875 -0.099914 -1.264189 0.206138 0.003613
2 -1.293218 2.989929 -1.720257 1.058510 1.156003 0.101788 0.043421
2 -2.110109 2.442133 -1.229615 -0.553524 1.469566 -0.801627 0.002899
2 -2.904841 1.699819 -2.843346 -0.439670 -0.880774 -2.692054 0.000530
2 -1.833075 2.290670 -1.728118 -0.370862 -1.089209 1.455966 0.000145
1 -1.752202 2.658428 -2.586743 -1.245009 -0.021971 -0.175939 -2.235008
2 -1.516444 2.253738 -2.940144 -0.563335 -0.665469 0.050028 0.000058
2 -1.955919 2.132007 -1.594198 -2.396991 0.850709 0.133804 0.000156
2 -1.590045 2.001351 -2.940645 -0.522411 -0.515368 0.082081 0.003182
1 -1.721178 2.761788 -2.560920 0.109346 -0.703071 -0.824217 -1.141102
2 -2.071017 2.671478 -1.227261 0.767070 -0.090291 -1.362748 0.000224
2 -2.636557 2.176901 -2.861021 -1.105328 1.091044 0.169948 0.153940
2 -1.455754 2.298547 -2.546640 0.388978 -0.368298 0.101642 0.000006
2 -2.807891 1.699640 -2.148684 -0.539103 -1.251144 -0.535552 0.002195
1 -2.445189 2.460990 -2.014664 0.894001 1.261400 0.938681 0.008539
2 -2.969279 1.926890 -1.756704 -0.285864 -1.461504 2.077040 0.000655
2 -3.015567 2.690422 -2.181962 -1.115107 -0.843453 0.343828 0.000675
2 -1.469501 1.979768 -2.068591 1.121036 -0.387429 -1.317802 0.000006
2 -2.653607 2.425611 -2.026881 0.065447 0.110907 0.425927 0.001634
1 -2.371539 1.964295 -0.936255 0.114733 -0.458495 1.446405 -0.008825
2 -1.935650 2.179059 -2.538397 0.411121 -0.944766 -0.601968 0.000347
2 -2.534442 2.213952 -0.540476 0.132109 0.801750 1.836294 0.000152
2 -2.642362 2.524277 -1.855076 0.510350 0.488790 -1.208535 0.001260
2 -1.095613 2.014536 -1.206630 0.550134 -0.238991 1.274092 0.004297
2 -2.438959 2.108701 -1.680108 0.113729 0.548653 0.457455 0.137843
2 -1.135198 2.253500 -2.422108 1.017856 1.175463 -0.985731 0.071060
2 -1.709883 2.884217 -0.798366 0.757776 1.459098 0.144492 0.000049
2 -1.249536 1.795672 -2.855224 0.418513 0.038094 0.029160 0.023740
2 -2.740240 2.667863 -1.109507 0.668902 0.510285 0.206863 0.206062
2 -1.235604 1.605044 -1.985929 0.313559 -1.331996 0.721309 0.018817
1 -1.303624 3.002797 -2.330577 0.472651 0.318886 0.060430 0.006324
2 -2.371449 3.015086 -1.333970 0.279669 1.787803 -1.081137 0.000038
2 -2.422598 2.612202 -2.074525 0.526138 -0.637281 -0.069317 0.055963
2 -2.317665 2.381957 -1.324127 0.253405 -0.639457 0.403643 0.007927
2 -2.739337 1.927604 -1.397636 -0.091730 -0.582986 -0.363736 0.000036
2 -1.274795 1.866800 -1.433377 -0.069088 -0.238571 0.959138 0.000032
1 -1.547673 2.819847 -1.094296 0.160029 0.975450 0.935504 -0.011593
2 -2.101715 1.663571 -2.268906 0.579753 -0.183487 -0.309935 0.042492
2 -1.519974 2.903909 -1.571595 0.668570 -0.881075 1.999774 0.003122
2 -1.649113 1.954553 -1.487703 0.777774 0.395742 -0.029495 0.000029
2 -1.822144 2.474700 -1.534585 -0.807936 1.546589 0.856062 0.002540
2 -1.694965 2.361822 -1.454482 -0.859766 1.081776 -0.338770 0.002390
2 -2.528768 2.201782 -1.651822 -0.311538 -1.707183 -0.658610 0.137846
2 -1.767972 2.449282 -0.870317 0.765835 -0.806125 0.557800 0.000139
2 -2.796033 1.911739 -2.889402 -0.666498 -1.187134 0.431567 0.009926
1 -2.500669 1.627474 -1.499457 -1.190455 -0.737810 -0.082191 0.011328
2 -2.162670 1.670969 -1.696986 -1.103119 -1.007323 0.362915 0.059060
2 -2.747147 2.937396 -1.056713 -0.289696 1.527531 0.683193 0.000046
1 -1.984819 2.573568 -2.727366 0.887815 -1.001429 0.051827 0.023458
2 -1.745659 2.737959 -2.433237 -0.023972 -0.769926 -1.035957 0.154042
2 -2.238886 2.694444 -0.838773 1.124784 2.507467 1.719079 0.000018
1 -1.525821 1.570575 -2.961287 0.555738 -0.688335 0.094584 -0.705457
1 -2.315437 2.461286 -2.664042 1.228769 0.985273 0.601751 0.128480
2 -2.666820 3.092566 -1.308561 -0.330637 0.535688 0.140223 0.445725
2 -2.356857 2.145561 -2.910843 -0.837355 -1.634883 -0.233095 0.005363
2 -2.835458 2.424520 -1.257300 0.383113 -1.612177 0.128691 0.002681
2 -2.548925 2.226230 -2.774986 0.498390 0.626288 0.830135 0.139250
2 -0.942009 2.634707 -1.785574 0.395380 -0.629405 0.561528 0.003459
2 -1.181676 2.936621 -2.228106 -0.539236 1.995577 -0.007486 0.005787
2 -1.770058 2.244924 -1.099989 -0.143185 0.946542 -0.708580 0.000025
2 -2.996194 2.449684 -1.965052 -0.047776 0.301022 -0.913451 0.005487
2 -2.707844 2.539238 -2.467574 -0.634759 -0.821892 -0.048424 0.000176
1 -0.939858 2.383625 -1.446578 1.238643 -1.193627 0.497025 -0.121920
2 -3.060954 3.046101 -1.104595 -0.097440 0.291778 -1.243965 0.000321
1 -1.014726 2.258893 -2.348761 -0.188028 0.780017 1.243712 -0.029358
2 -2.020867 2.023210 -1.889613 -0.148614 1.013830 0.293374 0.000799
2 -1.081385 1.583593 -2.005675 1.156652 -2.421654 0.911015 0.563704
1 -2.755383 2.679330 -0.725517 0.347844 0.286610 1.950969 -0.059078
1 -2.316419 2.913346 -2.699759 0.541288 -0.237405 0.447358 -0.000442
2 -2.632330 2.732649 -2.657911 -1.117893 0.670165 0.839122 0.000053
1 -2.011774 2.611971 -1.544115 -2.022240 1.333239 0.420692 -0.999989
1 -1.178581 2.640804 -2.907618 -1.226029 -1.420613 -0.291301 0.001073
2 -2.358571 1.763673 -1.174442 2.213233 0.016122 0.618529 0.000105
2 -1.182903 2.499487 -2.796238 -0.600078 0.711748 -0.842565 0.004601
1 -1.682557 2.596394 -2.499386 0.354044 0.912360 0.691954 -1.230058
2 -2.751931 2.247606 -2.704911 0.606186 -0.658400 0.164632 0.001214
2 -2.277276 2.492511 -2.790754 0.037524 -0.644392 0.341682 0.103281
2 -2.949167 2.975254 -1.718432 0.010491 0.165515 0.454492 0.009851
2 -2.773256 2.975463 -2.968856 -0.010331 -0.479852 -1.028684 0.000002
2 -2.880637 2.157068 -0.853713 0.761532 -1.052963 -0.597706 0.278607
1 -2.441649 2.090913 -1.177901 0.721157 -0.518553 0.183437 -0.007980
2 -2.703005 2.256912 -2.343805 -0.516699 0.036808 -0.834654 0.012566
2 -1.291090 2.668594 -1.617542 0.319900 -0.929785 -0.583034 0.000230
1 -1.500586 3.043386 -1.172655 0.384617 -0.026292 -0.366543 -0.022621
2 -1.145961 1.782766 -2.267732 -0.510200 0.183278 1.231551 0.000732
2 -3.053585 2.225896 -2.252957 -0.533326 1.416870 -0.735979 0.000041
2 -1.937944 2.711509 -2.743913 -0.284430 1.434645 0.278408 0.040648
2 -1.475690 2.153863 -1.188966 -1.144582 -0.508098 -0.213885 0.000129
2 -1.369040 1.885661 -2.803119 -0.118376 -0.706617 -0.001408 0.254639
2 -2.594335 2.494558 -2.263442 0.978317 0.339434 -0.317808 0.001190
2 -1.167986 2.657954 -1.859369 0.572397 -0.902519 -0.752320 0.070512
2 -1.348651 2.454535 -2.151527 -0.908652 1.152392 0.591174 0.026093
2 -2.259796 2.637645 -1.579839 -0.983531 -1.229107 -0.998897 0.000977
1 -1.270232 2.287204 -1.725864 -0.162023 1.574335 0.771151 -0.023363
2 -3.058270 2.482436 -2.170283 0.143885 0.742492 -1.198312 0.001178
1 -1.412669 2.940199 -2.831343 0.454422 -0.045468 -1.601019 -0.004550
2 -3.033463 2.938697 -2.006367 -1.319094 -0.096075 0.655060 0.034839
2 -1.512707 2.836011 -2.410318 -1.461883 -0.415917 0.197534 0.000241
2 -2.524288 1.591237 -1.233918 0.573297 -2.086792 0.801651 0.000141
1 -1.822116 2.897474 -2.609971 -1.149958 0.313023 0.378863 -0.149163
1 -1.037722 1.676033 -1.946404 0.853531 -0.170129 -0.049702 0.534303
2 -2.793099 2.711134 -1.418130 0.562589 0.835355 -0.287191 0.000092
1 -1.391093 2.909434 -1.809151 -0.023272 -1.713260 2.113259 -2.274771
2 -2.969704 1.801251 -2.150397 0.355384 -0.365215 0.284020 0.001904
2 -2.586378 2.715572 -1.729071 1.406977 0.342854 0.572557 0.001274
2 -2.004095 2.982632 -3.031424 -0.208265 -0.366385 -0.235447 0.000971
2 -2.941723 1.600545 -2.655059 -0.248575 -0.409146 -0.988876 0.001326
2 -1.091929 2.126373 -1.792624 -0.582605 0.821915 -0.568010 0.000188
1 -1.153559 2.145384 -1.359011 -0.613706 0.535124 0.036883 -0.260600
2 -1.864849 1.796538 -1.974307 -0.219364 -0.241229 0.483874 0.000061
2 -1.033917 2.858458 -2.996758 0.233024 0.492000 -0.810507 0.000039
2 -2.808240 1.585401 -1.907503 1.689792 -0.182989 0.413188 0.003951
2 -1.178994 2.348850 -2.973686 1.198225 0.445473 0.390875 0.000456
2 -2.648024 1.802009 -2.880971 0.924573 -0.492601 0.622541 0.002658
1 -1.308057 2.833892 -1.813741 0.322673 -0.185407 0.108193 -1.655781
2 -2.561714 2.761565 -1.326537 1.911120 -0.379408 -0.139746 0.000148
2 -2.357660 2.313626 -2.866596 1.434179 -0.508478 0.897717 0.006315
2 -1.345588 2.504065 -2.982282 -1.509069 0.520193 -0.260406 0.000664
2 -1.090556 2.606358 -2.404103 -0.513255 0.276306 -1.594223 0.004175
2 -3.015120 3.080781 -2.706005 -1.211362 -0.009415 0.133841 0.148676
2 -2.860001 1.875441 -3.045064 1.199743 -1.347151 -0.082523 0.026814
2 -2.254025 2.929271 -2.922682 -0.416337 -0.705433 -0.183899 0.000221
2 -1.802055 1.859605 -1.697391 0.075547 0.956762 0.199922 0.000168
2 -2.852951 2.097016 -2.854713 -0.461161 0.356699 0.968167 0.011714
1 -2.948392 2.188522 -1.508678 0.637319 -0.186073 -0.589434 0.001530
2 -2.464964 2.742445 -2.023846 0.743252 -1.437476 0.564058 0.282800
2 -1.907377 1.748687 -1.517281 0.190490 0.610283 -0.175389 0.000138
2 -1.114913 1.710780 -2.797095 -0.586746 0.551975 -0.534476 0.008205
2 -2.172700 1.911958 -2.804377 -0.054314 1.370355 -0.739903 0.000833
2 -2.738870 2.121836 -2.970620 -1.239877 1.972213 -0.619794 0.025006
1 -1.185865 1.755876 -0.937954 0.785597 -0.015813 -1.263518 -0.205582
2 -2.174981 1.935715 -0.759083 -0.560480 0.382722 0.019007 0.000274
1 -1.821557 2.250602 -2.978100 0.051247 -0.372124 0.598774 -0.000401
1 -1.049207 2.347773 -1.586859 -0.616580 1.995060 -0.103877 -0.129175
1 -1.089424 2.097812 -2.372662 -0.206201 -0.391449 -0.981026 -0.111709
2 -1.187512 2.881915 -1.615376 -1.146459 1.008930 0.260554 0.003527
2 -2.912633 2.677297 -2.626443 0.731414 -1.915606 -0.096064 0.002220
2 -2.476778 1.696349 -2.710535 -0.075969 0.688677 0.111907 0.000058
2 -2.745628 1.733525 -2.555650 0.787665 0.904114 -0.529328 0.000079
2 -2.332208 1.644407 -1.476306 0.195941 0.270171 0.000251 0.006619
1 -1.246327 1.628373 -2.985611 -0.791519 0.334749 -0.590238 -0.016052
2 -2.194455 1.909641 -2.602413 -0.279077 1.469638 -0.123826 0.001492
2 -3.004481 2.509511 -1.233480 -0.746662 -0.206295 0.079611 0.002014
1 -1.449275 2.966540 -1.727413 0.874774 -0.552320 -0.489496 -1.011960
2 -2.800775 1.577963 -1.388487 1.481090 -0.658956 -1.006671 0.019713
2 -2.787845 1.713196 -1.030341 1.674834 -0.099995 -0.640424 0.000233
1 -1.096370 2.543118 -1.823038 -0.989815 -0.144606 -0.487327 0.058192
1 -2.021012 3.093373 -1.934291 -2.001408 0.484595 -1.228631 -0.003144
2 -2.785429 3.073172 -1.307780 1.646224 0.563726 1.014887 0.440546
2 -2.665903 2.890217 -1.986664 0.082880 -1.473011 -0.350325 0.000072
2 -1.090579 2.498376 -2.614379 -0.749530 0.419222 0.460995 0.250057
2 -0.972285 1.805259 -2.527002 0.278318 0.259176 -1.138834 0.061949
2 -1.563781 1.780206 -1.002368 -0.364794 1.670021 -0.877191 0.007623
2 -1.945686 1.680470 -1.089431 -1.062134 1.028754 1.641643 0.000003
1 -1.202744 2.987539 -1.435654 -1.963835 -0.424885 0.849947 -0.039317
1 -0.981132 2.740730 -1.338986 -0.059399 1.038282 -2.063131 -0.039458
1 -0.999649 2.973663 -1.356485 -0.724934 0.206616 0.064545 -0.053555
2 -0.994739 2.366285 -1.247776 -0.542114 -1.171894 1.241882 0.002330
2 -0.997786 1.611117 -2.930811 -0.445652 -0.112372 0.835709 0.000960
1 -3.067610 1.820317 -1.447713 0.405294 0.091056 0.273900 -0.002140
2 -2.033544 2.043749 -0.618552 -1.486600 0.442841 -0.022986 0.144776
2 -1.390895 2.707151 -0.610878 -0.361308 -0.815627 -0.218706 0.009908
1 -2.541717 1.861403 -0.582235 0.422758 -0.399198 1.015870 -0.003528
2 -1.333853 2.341314 -0.678436 -1.225168 0.597758 -0.206222 0.004502
2 -2.842698 1.794089 -0.716232 0.642722 -0.119987 -0.869910 0.000122
2 -1.108115 2.104517 -0.613650 1.432981 -0.948288 -0.371280 0.012939
1 -2.632749 2.838922 -0.692018 0.823730 0.705703 -0.408908 -0.060666
2 -2.231415 2.960814 -0.563256 0.313721 0.804027 0.208523 0.016872
2 -2.925785 2.207531 -0.748754 -0.630506 -0.708059 0.125029 0.683012
2 -1.744409 2.131871 -0.635159 -0.759567 -0.655486 -0.126160 0.001042
2 -1.815715 2.329454 -0.618128 -0.273928 0.927377 0.140666 0.000874
2 -2.985842 2.280575 -0.673236 -0.167113 -1.017307 0.157726 0.405849
2 -2.695725 2.188607 -0.789747 -1.559050 -0.913705 -0.867930 0.001419
2 -1.609666 2.525078 -0.707430 0.916205 0.346316 -0.842673 0.000238
1 -1.225280 2.717027 -0.614585 -0.503937 -0.091528 -0.282484 0.011396
2 -3.092423 1.805971 -0.655743 -0.532478 0.414733 -0.859099 0.005715
2 -3.050760 2.808500 -0.722139 0.265585 -0.054098 -0.438332 0.000243
2 -1.184159 2.247587 -0.663941 -0.505710 -0.957979 -0.060622 0.011293
1 -2.987333 3.018894 -0.788908 -0.058298 -0.642156 -1.119658 -0.003915
2 -1.446107 1.763669 -0.639105 0.579191 1.615953 -0.375161 0.000011
2 -2.959086 2.692665 -1.752919 1.307430 -0.307728 0.167215 0.285377
2 -1.077308 3.042206 -1.957826 -0.579928 -0.734487 2.252970 0.019471
2 -3.017097 2.809292 -1.935326 0.869601 0.655821 -0.299700 0.035327
2 -3.007631 1.973610 -0.635342 1.007132 0.535256 -0.319117 0.002016
2 -3.075047 1.628451 -0.690485 -0.467969 0.873569 -0.999779 0.004893
2 -2.471406 1.613284 -1.762733 0.912811 0.729784 -0.669948 0.009427
2 -1.227433 1.592585 -1.433297 1.309928 0.444281 0.860751 0.032355
2 -1.853525 1.578403 -2.403200 -0.070148 0.264343 1.106549 0.002927
2 -1.349031 3.062109 -1.990294 0.384152 -0.621651 -0.451812 0.000662
2 -1.739533 2.999153 -2.997451 -0.253117 0.451767 1.447108 0.005594
2 -2.674173 1.621358 -1.468329 0.980174 1.154455 -2.080381 0.024004
1 -3.057195 2.159319 -3.021163 -0.531163 0.812430 1.444599 0.016715
2 -0.896965 1.828610 -1.335199 0.657090 0.426113 0.147477 0.000022
1 -2.931729 3.059030 -2.296941 0.465124 -1.196671 0.524832 0.005415
2 -1.593820 3.055872 -0.639108 -0.598678 -1.280896 -0.036183 0.000130
1 -0.960214 1.700848 -2.622704 -0.846480 -1.395625 1.057524 0.059554
2 -0.920568 2.152546 -2.171484 -0.072163 1.290691 -0.360877 0.000555
2 -2.165866 1.550515 -1.772299 1.512143 0.817459 0.401684 0.059052
2 -1.243559 1.599623 -2.241899 1.005122 1.318156 -0.117874 0.000711
2 -1.846843 1.523377 -2.056355 1.675231 0.521235 0.600490 0.000023
1 -2.020458 1.559615 -2.331595 1.199383 0.516346 0.366278 0.044802
2 -2.740761 1.518671 -2.058378 -1.902623 0.140915 -0.042406 0.005416
2 -1.902102 1.554857 -3.036752 -1.308093 0.544774 1.087517 0.000967
2 -1.810586 1.554718 -2.840185 -1.347247 0.426394 0.014028 0.008165
2 -2.542264 1.540950 -0.578008 -1.469408 0.031547 0.308695 0.000604
2 -3.087642 1.582830 -2.516710 1.002928 -1.267641 0.658725 0.000880
2 -3.082051 1.603930 -2.134897 1.176753 0.395174 0.057430 0.000403
2 -0.954211 1.535038 -0.925728 -1.775950 1.701016 1.802512 0.012028
2 -0.898675 2.282452 -1.094062 -0.721656 -0.807151 0.592234 0.063133
2 -1.652920 3.096901 -2.823977 0.333191 -1.918623 0.374284 0.001071
2 -2.077123 3.111895 -1.482822 -1.790998 -1.026671 -0.684139 0.004007
2 -2.052055 2.198790 -0.511691 -0.516016 0.041271 0.340577 0.003982
1 -2.841346 2.945789 -0.488058 0.098372 0.095672 -0.707855 0.289554
2 -1.885398 2.307518 -0.409227 0.585000 0.972374 0.628344 0.001181
2 -2.770019 2.465426 -0.539166 -0.238555 1.049905 -0.531132 0.181901
2 -2.319339 2.033780 -0.489591 0.231925 0.880526 0.590831 0.249357
2 -3.093831 2.435610 -0.498350 -0.207710 -0.248216 0.206430 0.000230
2 -2.215946 2.091036 -0.533328 -0.560564 -0.393966 -0.204296 0.251147
2 -1.936363 2.007692 -0.536702 0.932144 0.691748 0.089842 0.149338
1 -2.950768 2.646185 -0.432849 -0.653430 1.198507 1.616997 0.020683
2 -1.449322 2.563408 -0.476742 -0.886311 -0.658542 -0.251895 0.000769
2 -1.823993 2.089084 -0.439061 -2.017812 0.517455 0.161188 0.007705
2 -1.667824 1.859958 -0.440846 0.150235 -0.565696 -0.504845 0.005569
2 -2.126964 2.975003 -0.443708 1.462175 0.852652 -0.520664 0.033614
2 -2.819659 2.597640 -0.477694 1.618103 0.942861 -0.836772 0.063488
2 -2.265505 3.019777 -0.386582 0.383727 0.112899 0.791084 0.022044
2 -1.117110 2.909118 -0.349947 1.491814 -0.840528 0.954534 0.005894
2 -1.628126 1.697369 -0.394625 -0.242284 -0.058040 0.250119 0.005338
1 -2.734994 1.646060 -0.383472 0.260819 -0.267892 0.280003 -0.020524
2 -2.371568 2.726930 -0.359272 -0.415558 1.785214 0.925092 0.000319
2 -2.758509 2.418552 -0.417589 -1.073482 0.655710 0.179587 0.163949
2 -2.577069 3.112108 -0.278946 -0.918049 -0.130869 0.758394 0.002770
2 -2.616379 2.341113 -0.338599 0.345870 -1.499589 -0.999486 0.003622
2 -2.407546 1.801551 -0.315668 -0.545265 -0.853408 -0.985252 0.000055
2 -2.469362 2.548429 -0.257890 0.084826 0.225668 0.350047 0.645064
2 -2.751293 2.117579 -0.303848 0.889201 0.538823 0.011329 0.000068
2 -1.606951 1.986146 -0.262103 -0.223575 -0.993965 0.238567 0.000383
1 -2.082283 2.304175 -0.325555 1.235166 0.093831 -0.677097 0.000106
2 -2.895885 2.987507 -0.384800 0.158788 0.588939 -0.018997 0.302554
2 -1.005494 1.599167 -0.248172 0.205988 0.393217 0.588059 0.000081
2 -2.484025 2.096907 -0.229990 0.210522 0.732274 1.135097 0.000042
1 -2.478787 2.961407 -0.318294 -0.406713 0.612006 0.423419 0.001213
2 -2.623527 2.658163 -0.346727 0.237025 -1.316390 0.314292 0.000738
2 -1.947794 2.688697 -0.407140 -0.067203 -0.863298 -0.390611 0.000005
2 -1.196898 2.351457 -0.361684 -0.914573 0.674458 -0.259884 0.000587
1 -1.189767 3.063726 -0.327126 -0.796208 0.992160 0.820996 0.002895
2 -1.033910 2.239220 -0.290983 -0.738055 -0.046926 0.616271 0.000566
2 -3.006153 1.673214 -0.473058 0.136641 1.714749 -1.678580 0.000292
1 -2.979795 2.380016 -0.257140 -0.681419 -0.312462 -0.230106 -0.011951
2 -1.317483 2.541093 -0.229047 -0.392517 -1.733204 0.413179 0.005375
2 -2.391206 2.462134 -0.256516 -0.491817 0.872530 -0.899219 0.644297
2 -2.242390 2.943581 -0.208178 1.167241 1.272442 -0.620497 0.002182
2 -1.636989 2.658982 -0.221902 -0.791981 0.728253 -0.657467 0.004023
2 -1.808997 2.967680 -0.230828 -1.250114 -0.514634 -0.704296 0.000402
2 -3.059109 1.870747 -0.206087 0.165877 0.427393 -0.192650 0.000099
1 -2.853267 1.740924 -0.196125 0.770774 0.116481 0.228905 -0.278708
1 -1.253537 1.460165 -1.497370 0.312340 1.063314 2.366078 0.032351
2 -1.110191 1.451733 -1.900368 0.868323 1.060999 0.359672 0.006877
2 -0.977250 1.446992 -2.680310 -1.325423 1.388330 -1.454499 0.242247
2 -2.689928 1.490183 -0.362339 -0.678715 1.025744 0.167576 0.010902
1 -1.512165 1.467632 -2.963512 -0.105600 0.200014 0.827060 -1.552702
1 -2.667153 1.471706 -2.513356 0.099550 0.111556 -1.132523 -0.015049
2 -1.630941 1.450191 -0.786087 1.469414 -0.258458 -0.080330 0.004568
2 -2.558354 1.479627 -1.651447 1.279093 0.195129 -0.129104 0.001776
2 -1.434118 1.474827 -1.860669 -1.410406 0.008937 -0.415657 0.035798
2 -1.083365 1.489471 -1.012772 0.665187 -1.218676 -0.067156 0.012040
1 -2.906040 1.482111 -1.566110 -0.244058 -0.784443 0.036439 -0.002096
2 -2.827010 1.492050 -1.007572 -0.310657 -0.466398 0.627716 0.000231
2 -2.228697 1.507205 -1.132184 0.443017 -0.342208 0.257475 0.000032
2 -1.525821 1.489361 -1.745216 -1.639663 -0.390244 -0.355260 0.035765
2 -1.052221 1.483581 -0.565511 -1.225734 -0.458182 0.111675 0.063877
2 -2.056382 2.961829 -0.126409 0.723159 0.468287 -1.525241 0.308474
2 -0.977717 2.829756 -0.157201 0.957674 0.368700 1.887144 0.000885
2 -2.169055 1.567675 -0.126099 2.083693 0.750098 -0.596354 0.000710
2 -1.447528 2.110706 -0.146967 -0.007297 -0.376559 -0.994708 0.000296
1 -1.729153 2.417719 -0.138523 -0.804481 0.857402 -0.453146 -0.003593
1 -1.296015 2.740426 -0.105679 -1.011235 -0.308705 -0.249513 -1.075251
1 -1.374272 2.654665 -0.106530 1.701760 -0.462251 0.097565 -1.924665
2 -1.429036 2.395511 -0.079370 0.749672 0.770335 0.256261 0.001855
1 -3.023098 2.647430 -0.171555 0.132032 -1.320016 -0.413323 -0.017331
2 -2.633868 1.673368 -0.139168 0.430386 -0.691340 0.216606 0.042758
2 -2.130245 2.225643 -0.089123 1.765728 0.767593 0.263564 0.000071
2 -2.002758 3.055322 -0.187385 0.429381 -0.216055 -0.195586 0.309418
2 -2.372649 1.611249 -0.132325 -1.276991 -0.744615 0.428224 0.002499
1 -2.728290 1.833049 -0.180346 -1.668257 1.474259 0.253109 -0.265309
1 -1.473354 2.654134 -0.152210 0.012372 -0.596373 0.453567 -1.019356
1 -1.682744 1.921263 1.608820 0.024646 -0.119528 -0.261708 0.002256
2 -2.765500 2.069876 0.591553 -0.913015 -0.757614 -1.517485 0.000005
2 -2.922666 1.962524 1.164377 -0.986351 -0.489252 0.107022 0.002213
2 -1.076078 2.285478 1.834648 0.356383 -0.395087 -0.692470 0.000260
2 -2.627285 2.585334 0.878229 -0.743674 0.618457 -0.529750 0.202105
2 -1.517183 2.315973 2.159674 0.226285 0.208424 0.203370 0.055548
2 -1.360739 2.194722 1.539856 0.757359 -0.269352 0.515832 0.000063
2 -2.066192 2.021278 0.835194 0.573196 0.235000 -0.820751 0.007650
2 -1.786989 2.602387 2.983034 0.836786 -0.485301 0.833475 0.000090
1 -2.566226 2.054429 0.865427 -0.255902 0.809607 -0.193009 -0.001632
2 -2.121828 3.054869 1.897880 -0.994090 0.180955 0.646043 0.028751
2 -2.121585 2.114993 2.063067 -0.217232 -0.728007 -0.858214 0.000020
2 -3.034062 2.256010 2.433461 -0.240089 0.673717 0.230756 0.003956
2 -1.942369 2.505143 0.581626 -0.383609 0.315536 0.119027 0.004362
2 -0.960222 2.422731 2.220976 1.136734 -0.029143 2.952787 0.096381
2 -1.952350 2.549282 2.422604 0.615246 0.364450 0.909102 0.029425
2 -1.901827 2.516467 0.914866 1.005388 -0.505641 -0.043907 0.000104
2 -1.666711 2.015967 2.166761 -0.152757 0.153697 0.038340 0.000017
2 -3.004289 2.847593 1.050104 -0.743575 0.460643 -0.956172 0.000542
2 -2.231237 2.010760 0.802342 0.507255 -0.340456 -0.336311 0.007630
2 -1.986991 2.365761 2.303547 -0.503203 -0.336653 -0.342944 0.000783
2 -1.615010 1.767246 2.634527 0.105075 -0.738979 0.660908 0.003748
2 -2.121734 2.499927 1.110181 0.286521 -1.067742 0.324181 0.006354
2 -3.021807 2.379354 1.399617 -0.198664 -0.240641 0.411981 0.000585
2 -1.535373 2.475353 1.111852 -0.031131 0.956000 0.098201 0.001560
2 -3.109098 2.607879 0.370486 -0.311792 -0.151115 -0.497581 0.000509
2 -2.298035 2.439050 0.815307 0.014946 0.745468 -0.902788 0.210383
1 -2.135609 2.910841 2.786411 0.181417 0.347416 0.458488 -0.002156
2 -2.007519 2.325032 1.026914 0.103709 -0.389956 -0.425512 0.001035
2 -2.223967 2.820777 0.708701 -1.419667 0.020415 -0.291498 0.000162
2 -2.560168 2.732766 1.973019 -0.557383 -0.232345 0.644850 0.000267
2 -2.206874 2.690402 1.761996 0.131693 0.216052 0.010429 0.000243
2 -0.918671 3.008845 1.119714 0.870997 0.221458 0.121086 0.003782
2 -1.880902 2.600307 1.518404 -0.325059 -0.300029 0.301077 0.000018
2 -2.904993 2.807103 1.369522 0.378388 1.023424 1.232314 0.019970
1 -2.736563 2.862021 1.556844 -0.081652 -0.064804 -0.674072 -0.002816
2 -3.060330 2.732718 1.986709 -0.353159 0.533464 -0.179010 0.018411
1 -0.927437 2.469594 2.753009 1.151824 0.476506 -0.337274 0.002690
2 -1.306264 2.839358 1.434062 -0.164097 0.446172 -0.440104 0.000286
2 -1.972315 1.693669 2.203958 -0.382939 -0.346590 0.587140 0.000496
2 -1.424522 2.047301 3.001145 -0.256267 -0.655937 0.586372 0.000150
2 -2.971731 2.213214 1.926480 -1.029059 0.073149 1.393929 0.294445
2 -1.624707 2.324506 1.423362 1.059434 0.225318 0.574846 0.000055
2 -2.084626 2.876596 3.062183 0.090843 0.407014 1.088210 0.000934
2 -1.143391 1.881215 2.995535 0.321738 -0.006647 0.365792 0.000023
2 -2.571005 2.501044 0.394187 -1.220235 0.161863 -0.951630 0.000921
2 -2.152502 2.447409 1.543404 -0.572360 0.024200 -0.204962 0.000249
1 -1.987035 2.694730 2.252696 -0.253326 0.619106 -0.262883 0.000301
2 -1.406664 3.080563 2.596147 -0.227687 0.990810 -0.482267 0.000034
2 -1.832794 1.662385 1.533659 -0.403922 -0.684096 0.765655 0.062631
2 -0.914507 2.013264 3.113748 1.283195 -0.541045 0.368186 0.000020
1 -2.601385 2.539829 1.151396 0.369921 -0.145490 -1.015537 0.004213
2 -1.947357 2.834055 2.700136 -0.421732 0.145346 0.498852 0.005929
2 -1.097554 2.575577 1.045792 1.364520 0.444112 -0.225707 0.027778
1 -2.319516 2.335222 0.743845 -0.567779 1.741724 -0.405476 0.208596
2 -1.170096 2.690302 0.434824 -0.367560 0.059578 -0.610892 0.002965
2 -1.295819 1.679772 1.931274 0.385625 0.249468 0.307564 0.012196
2 -1.652606 2.443050 0.226027 0.021131 2.081448 -1.671988 0.014993
2 -2.438759 2.689423 1.790185 -1.035233 1.051837 0.058664 0.000417
2 -0.978528 1.564147 2.139095 1.258152 -1.178562 -0.758742 0.003734
1 -2.717436 2.278505 2.806875 1.603461 2.244102 0.913641 -0.000580
2 -1.941158 2.039982 1.469969 -0.180527 -0.098318 0.329425 0.000024
2 -2.089508 2.483272 2.131806 0.381093 0.842159 1.560306 0.000783
2 -2.931398 2.487172 0.279671 -0.152390 -0.581320 -1.421106 0.000189
2 -1.341451 2.900142 1.680002 0.386547 -0.225220 -0.413893 0.000812
2 -1.266444 1.912830 1.923823 0.693142 0.853405 -0.072556 0.000260
1 -2.334153 2.168282 1.221396 -1.341200 0.583078 -0.190336 0.000845
2 -1.794459 2.915709 2.651776 -0.050939 -0.449396 1.172907 0.250596
1 -2.255222 3.016607 1.837748 -0.508923 1.087445 1.271875 0.031611
1 -2.290334 3.093100 2.541616 -0.293157 1.369467 0.286917 -0.003769
2 -2.650695 2.114407 3.052792 -1.244195 0.160197 0.488990 0.000165
1 -2.986495 1.654195 1.795941 0.295411 0.237872 0.237645 -2.997178
1 -1.315641 2.255810 2.218447 -0.854291 -0.054067 -0.106274 -0.433453
2 -2.495667 1.869679 0.282411 -0.633234 -1.195693 -0.703659 0.005439
2 -2.253966 2.903751 1.607981 -1.302292 -0.392571 -1.292813 0.000131
2 -2.434298 1.596284 0.962748 0.805680 -0.574464 -0.861063 0.000841
2 -2.099439 2.516366 2.416373 0.328932 -0.078105 0.581381 0.042589
2 -1.396570 2.846139 0.422380 0.424924 0.870303 0.708867 0.000395
2 -2.462413 3.092406 2.728240 -0.311299 0.359862 0.170859 0.000264
2 -1.634404 2.785710 2.380923 -0.272898 -0.480786 0.036446 0.000209
2 -2.005436 2.295401 1.704658 -0.335332 -0.759889 -1.411118 0.000778
2 -2.631546 1.780641 2.035180 -1.185521 -0.098298 -0.333280 0.001409
2 -2.179898 2.505626 2.555139 0.190410 -0.793819 -0.498553 0.013684
2 -1.406732 2.075395 2.438943 0.212564 -0.722395 -0.479516 0.000500
2 -1.512624 1.953886 1.235211 0.712662 1.312338 0.756395 0.046714
2 -2.001460 1.603046 1.876668 0.346516 -0.661184 -1.101287 0.000062
2 -1.287119 2.357162 3.050691 0.565929 -0.340136 0.521957 0.000146
2 -3.058788 2.166146 1.765024 -1.133734 0.436010 -0.139031 0.005442
2 -2.151401 1.985611 2.863203 -0.618512 -0.291165 1.349654 0.013811
1 -1.189462 2.334803 2.176668 0.345076 0.156098 -1.076284 -0.370864
2 -1.157587 2.453733 1.317297 -0.027587 -0.862058 -0.043151 0.001629
2 -2.362739 2.516121 2.163144 -0.516163 0.891566 -1.325905 0.290162
2 -1.920421 1.616648 1.432547 0.365956 -0.178164 0.281947 0.062734
1 -1.466866 2.197010 2.271662 -0.775735 0.092356 -0.214064 -0.143849
2 -1.409851 1.754445 2.874049 1.661593 0.099724 0.976631 0.002186
1 -2.620967 1.952048 1.940908 0.254608 -0.540809 -0.908162 0.032313
2 -1.659952 1.696633 2.393183 -0.325998 -0.857479 0.012384 0.301724
2 -2.535576 1.992116 2.057456 0.223033 -0.989378 -0.482872 0.031972
1 -1.007846 2.326089 2.137256 0.455739 0.258749 -0.950397 -0.019800
2 -2.022513 2.906784 1.800626 -1.221031 -0.075340 -0.057149 0.000884
2 -0.912045 2.512769 1.085181 0.056300 -0.019157 -0.450909 0.007824
1 -1.319676 2.734461 1.860694 -0.126592 0.750158 0.019942 0.000057
2 -2.595479 2.119288 1.546627 -0.719631 0.379046 -1.339411 0.000005
2 -2.820492 2.728600 1.125488 0.089638 -0.105156 0.468876 0.000679
2 -1.677083 2.961821 2.652922 0.824257 0.896812 1.321377 0.247222
2 -2.220634 1.915322 2.723047 -0.451230 -0.020956 -0.745892 0.006370
2 -1.709029 2.385118 3.109881 -0.998506 0.740490 0.742857 0.000185
1 -1.398153 2.284546 1.305460 -1.028260 1.053435 -0.145049 0.002063
2 -2.193092 2.404699 0.985638 0.634183 -0.093706 -0.234331 0.007401
2 -1.058255 1.909498 2.339952 1.052219 0.538146 1.075074 0.280963
2 -1.409507 2.705018 1.670319 0.085049 -0.410037 -0.338507 0.001153
1 -1.436022 2.289938 2.831371 -0.696595 0.000561 0.629443 0.000357
2 -1.893269 2.808364 1.058745 -0.181433 -0.206255 0.718819 0.000013
2 -1.969786 2.213868 0.189532 -0.518985 -0.476128 -0.995385 0.008534
1 -3.052602 2.298144 1.099446 -0.996285 -0.358464 0.823130 -0.001683
1 -1.177227 1.755129 0.639430 0.509110 -1.464157 0.528681 -0.026557
2 -2.370872 1.973682 1.940597 0.076899 -1.005200 1.707549 0.000898
2 -2.234831 1.776484 0.540097 1.028670 -0.181163 -0.499447 0.000700
2 -2.074097 1.966676 2.497717 -0.709745 -1.475140 -0.664257 0.001446
2 -2.446111 2.584700 1.079453 -0.448594 -0.731470 -0.378588 0.004365
2 -1.479706 1.793068 1.117943 0.334387 -0.521201 0.639853 0.001606
2 -1.307090 2.608528 1.099772 1.451643 0.807471 0.660471 0.001637
2 -1.554481 2.331602 2.298310 1.115513 1.585510 0.875001 0.060209
2 -0.969168 2.562208 0.474816 -0.277649 -0.361601 0.226914 0.000350
2 -2.275185 2.574708 2.096911 -0.657885 -0.595942 0.114838 0.290692
2 -2.097778 1.992616 1.242349 -0.931943 1.332908 0.934717 0.012553
2 -2.312242 1.906273 1.442421 -0.142761 0.479015 -0.334063 0.000151
2 -1.587074 1.627058 1.061800 0.895119 -0.840952 -0.793646 0.000708
2 -2.103940 2.829315 2.597586 0.343610 0.739570 -0.656286 0.002775
2 -1.768939 2.514411 0.549703 -0.884641 -0.036457 -0.114377 0.004536
2 -1.326840 1.912547 2.737960 0.880789 0.176965 -0.074798 0.000265
2 -2.887629 2.132231 1.969301 0.363763 0.825939 0.724849 0.311215
2 -1.922147 1.655004 0.999462 0.191114 -0.596897 -0.662879 0.000004
2 -2.531852 2.658785 0.834128 0.167877 0.572319 0.538442 0.202197
2 -2.281535 2.972671 1.356984 -1.314386 0.311748 1.630369 0.000075
2 -2.643425 2.281616 1.222340 -0.159793 1.127547 -1.266109 0.000209
2 -1.051471 2.739020 0.778736 -0.379005 1.319155 0.802720 0.005119
2 -1.675533 2.286761 2.598029 -0.855040 -0.901246 0.433300 0.000171
2 -2.528426 1.662840 0.541571 0.534172 -1.042405 0.450341 0.000181
2 -1.251489 2.760108 3.022741 1.028212 1.138379 -0.002326 0.000006
2 -1.727423 2.583257 2.332304 -0.962197 -0.147120 -0.481394 0.000307
2 -1.635564 3.014294 1.851079 -1.134126 0.101252 -0.875599 0.004511
1 -1.585372 2.767894 0.835534 -1.022781 -0.210238 -0.221943 -0.029417
2 -2.947240 2.280350 1.682032 -0.154608 -0.038297 -1.155926 0.003540
2 -1.708744 2.581100 2.741742 -1.154363 -0.000095 0.123431 0.000060
2 -2.373656 2.310303 2.463111 0.715910 -1.276892 0.628432 0.001196
1 -1.592737 2.873711 1.038265 0.612575 -0.388247 0.363542 -0.028551
2 -3.031744 1.969736 2.865279 -0.969493 0.504082 -0.026411 0.351467
2 -1.743865 2.881276 1.898205 0.008986 0.037810 -0.622580 0.004568
2 -1.213955 1.907468 1.116856 0.920938 0.472290 -0.041049 0.035846
2 -2.028696 1.973034 1.097462 -0.000432 1.492075 0.414569 0.012548
2 -1.589407 2.276123 1.111020 -0.887817 1.554025 0.040776 0.000723
1 -1.475732 2.213790 1.955215 -0.090375 1.120993 0.910914 -0.000582
2 -2.942694 1.987568 1.991066 0.100644 0.732095 0.390611 0.018965
2 -2.837599 1.998459 2.743606 -0.954198 -0.874211 0.185706 0.007615
2 -1.497459 2.148646 2.654999 0.743452 1.369253 0.024087 0.000443
1 -1.391139 1.686042 0.542929 -0.367856 -0.855947 0.277430 -0.044388
2 -2.861233 1.960625 1.341133 -0.592902 0.770878 0.966558 0.081515
2 -1.022763 1.979584 0.871619 -0.232890 0.237106 1.247679 0.000167
2 -1.040005 2.339505 2.744354 -0.727303 -0.689525 -0.390100 0.005868
2 -2.134469 2.287103 0.690188 0.322040 -0.048264 0.694922 0.001195
2 -1.896765 2.213303 0.726247 -1.732971 0.543395 0.886410 0.000087
2 -1.230586 2.645580 0.916656 0.431174 -0.183525 1.461888 0.002057
2 -2.631057 2.487006 1.326033 -0.522690 -1.086307 -0.848115 0.002697
2 -2.416683 1.993947 1.251188 1.310494 -0.239522 -0.060127 0.001457
2 -1.703656 2.819884 0.477701 -0.088492 -0.549704 -0.029070 0.000076
2 -2.523954 2.331823 2.936178 1.024507 -0.183409 -0.222421 0.000161
1 -0.974647 2.993182 1.701514 1.300853 0.136386 0.697456 -0.065280
2 -1.354529 2.399777 1.162099 -0.131001 -1.389108 0.131581 0.003118
2 -2.149221 2.330374 1.255391 0.128537 -1.537761 0.276036 0.000362
2 -3.059581 2.822166 2.264568 -1.352735 -0.580036 1.532931 0.001228
2 -1.342315 2.355188 2.630769 -0.575598 -1.471652 -0.917586 0.000230
2 -1.336667 2.974449 0.598146 0.506668 -0.593250 0.093405 0.000286
2 -1.909563 3.080110 1.475622 -0.763577 0.114122 -0.499918 0.000155
2 -2.995289 2.860108 1.922950 0.306694 0.599530 -0.731015 0.018390
1 -2.347836 2.733184 1.267667 1.028178 0.567995 1.430846 -0.002534
2 -2.549037 1.620079 0.782488 -0.568548 0.806685 0.126980 0.088234
1 -2.247475 2.082647 2.317629 -2.649438 -0.159802 -0.267625 0.000894
2 -2.781109 2.937916 0.459299 0.772964 0.285240 -0.216878 0.000297
2 -1.584577 1.948436 1.361125 -1.538020 0.646239 -0.699505 0.045871
2 -2.927942 2.000089 1.456081 -0.861331 1.147046 -0.339676 0.079375
2 -2.218528 1.679555 2.783927 -0.998527 0.023388 0.479269 0.000153
1 -2.845891 1.850452 3.046985 0.644386 0.361429 0.066661 0.018944
2 -2.408599 2.994711 1.928283 0.696787 -0.290839 -0.491183 0.003607
2 -1.290239 2.642620 2.527503 -0.405735 -0.289937 -0.024256 0.002135
2 -2.038335 2.495074 1.734632 -0.045427 -1.512554 -0.857476 0.001006
1 -2.445431 2.870493 0.758989 -1.259139 0.560667 -1.365282 0.000273
2 -2.218506 2.094625 2.519033 -0.219240 1.363308 0.096960 0.002900
2 -2.927987 2.669567 0.606004 0.441520 0.987003 -0.804583 0.000448
2 -1.627598 2.573770 0.721609 0.823740 -1.218747 -0.327187 0.000376
1 -3.045364 1.647327 1.492888 0.152094 -0.514428 2.828764 -8.015420
2 -1.697168 3.003334 2.061349 1.659723 1.532498 2.196932 0.000899
2 -1.550947 1.927244 1.725969 -0.248354 1.091258 -1.339896 0.305312
2 -1.355539 2.740204 2.673586 -1.039582 -0.172683 -1.172038 0.002132
2 -2.918257 1.776149 1.807907 0.591661 0.142537 -1.886890 0.069736
1 -2.589945 1.880235 2.755329 0.682774 -0.289829 -0.875596 -0.001836
2 -1.660297 1.995449 2.938359 -1.299491 -0.657741 -0.239792 0.014816
2 -2.675194 2.084587 2.496836 -0.255880 -1.736908 -1.804774 0.000057
2 -1.176782 2.676188 1.525968 -0.852080 1.491269 -0.263085 0.000282
2 -1.623586 1.842228 2.913456 -0.142177 0.822918 -0.525100 0.015475
2 -2.027600 2.066667 2.944115 0.573975 1.611004 0.612823 0.007559
2 -2.421160 2.120776 2.490741 0.302979 -0.425620 -1.947453 0.001945
2 -2.610729 2.854308 1.071263 -0.085352 -0.860912 0.059310 0.000573
2 -1.034140 2.892035 1.500304 -1.409873 1.188140 -0.978887 0.009274
1 -3.106226 1.747452 1.611538 -0.374025 0.181515 -1.485649 -5.932310
2 -2.960174 2.718038 2.934540 -0.481576 -1.365670 1.472572 0.000006
2 -2.642155 2.461558 1.832220 -0.141600 -2.172390 0.077116 0.000010
1 -3.101143 1.557041 1.791520 0.453338 -0.152919 0.298839 -9.358513
2 -1.107038 1.878321 1.592143 -0.700051 0.639363 -1.167929 0.000004
2 -1.036768 2.850420 1.977991 1.463716 -0.990714 -1.958960 0.001701
2 -2.804222 1.705163 1.532938 -0.427872 0.526091 -0.087741 0.002582
1 -3.079111 1.606859 1.598592 0.218877 -0.211917 0.828446 -9.865967
1 -1.036268 1.786677 2.337101 0.179096 0.354149 -0.949405 0.298107
2 -3.121613 1.906597 2.808240 -0.429922 1.013202 0.025577 0.309883
2 -0.992887 2.833898 0.392806 0.670542 -1.096846 -1.823549 0.000203
1 -1.699061 1.667054 2.507114 1.226214 0.296083 0.638452 0.301391
2 -1.265515 1.850856 2.181488 -0.812489 0.289315 -1.013167 0.000236
2 -2.633227 1.783538 1.625474 0.603530 1.119273 1.572284 0.000561
1 -2.320892 2.520640 2.732071 -1.154397 0.679978 -1.513284 -0.000367
2 -2.794265 1.756636 0.426823 1.643729 -0.951477 -0.075699 0.000239
2 -1.833688 2.007458 0.276700 -0.655619 0.041945 -0.324486 0.000099
1 -3.044057 2.117939 0.208291 -0.144776 0.539108 -0.722876 0.000235
2 -2.969060 2.821667 0.461211 0.893832 -0.386022 1.081167 0.000758
1 -1.450791 1.969982 0.453184 0.399947 0.837323 0.157753 -1.987733
1 -1.532820 1.871285 0.431820 0.203721 0.779182 0.247778 -0.805359
2 -1.402506 2.420683 0.112808 -0.883949 0.207827 -0.942489 0.002655
1 -1.715768 3.048709 0.375406 -0.263409 0.486008 0.498363 -0.006929
2 -1.025174 2.323385 0.790934 0.135237 -0.237175 1.886563 0.000004
2 -1.271917 2.554722 0.506535 -0.971002 0.515888 0.668002 0.002650
2 -1.244248 2.113786 0.360352 0.267700 1.886823 -0.839629 0.000074
2 -2.904427 1.775121 0.230379 0.296564 -0.455073 -1.575836 0.009036
2 -2.770990 1.601755 2.881021 -0.638928 0.182338 -0.471105 0.025829
2 -1.521735 1.602788 1.981359 0.612159 0.186424 -0.986661 0.000168
1 -1.206961 1.808637 1.285241 -0.150955 1.038688 -0.589819 0.001346
2 -2.091647 1.789500 0.687911 -1.030164 1.008192 -0.463118 0.001245
2 -1.215960 1.651151 2.069917 -1.181446 0.427246 1.166555 0.012418
2 -1.063597 2.502185 1.890033 -0.524241 1.394377 0.470687 0.000266
1 -3.047627 1.610042 1.711951 -0.828257 -0.073639 -0.241058 -7.381127
2 -2.323714 1.807660 0.948553 -2.348876 0.833271 -1.130844 0.000154
2 -1.474947 1.883702 1.638110 0.601003 1.763821 0.749320 0.301394
1 -1.960559 3.028482 0.561856 0.599092 -0.508938 -0.662310 -0.004603
1 -2.408348 2.273832 0.276016 -0.172715 -1.148214 0.051909 -1.058766
2 -1.314995 2.749575 0.223510 0.964459 -0.707209 -1.525106 0.000193
1 -2.451230 2.342840 0.361155 -0.493520 -0.863067 1.029717 -0.970686
2 -1.567841 2.255037 0.304376 0.459037 0.366539 0.146207 0.000562
1 -1.499049 2.079496 0.509476 -0.730445 -0.903155 0.721715 -1.218058
1 -1.503007 2.049948 0.410606 0.024046 -0.576651 2.039697 -1.404236
2 -2.002564 1.626473 0.589194 -0.711202 -1.401956 2.026749 0.000550
2 -1.339349 2.134293 2.007691 -2.368136 0.050028 -0.119570 0.009095
2 -2.916201 2.058220 2.880689 -0.199685 -0.555474 1.376814 0.048918
2 -2.357972 2.118858 2.978840 -0.555257 -0.690581 -0.894562 0.000069
2 -2.908402 3.081005 2.678412 0.071273 -0.268563 -0.673713 0.000334
2 -2.637384 1.625802 1.052079 0.030166 0.438917 0.680838 0.000269
2 -3.078707 2.988291 2.367528 -0.714465 -1.039993 -0.147988 0.001245
2 -1.003687 2.997869 2.151832 -0.756536 0.125079 -0.433000 0.000235
2 -0.997479 2.989699 2.690913 -0.425394 0.111906 -1.148028 0.000124
2 -2.380202 1.827061 2.995880 -1.091898 -0.497404 -1.091161 0.000028
2 -1.681560 2.335606 0.111644 -0.553101 -0.265330 -0.533689 0.014841
2 -2.445184 1.754096 0.150431 0.530810 0.487542 0.362863 0.016182
1 -2.247981 2.334399 0.266914 0.406446 0.659439 0.525867 -0.181429
2 -2.464260 2.189461 0.165707 0.577218 0.350068 -0.173726 0.273398
2 -2.755183 2.664941 0.171248 0.416331 -0.576833 0.455417 0.000160
2 -2.518482 2.076225 0.179876 -0.315855 0.210791 0.989931 0.242059
2 -1.223279 1.802121 0.257801 1.313472 0.648230 0.794286 0.000012
2 -2.232255 2.990582 0.209423 -1.259318 -0.967579 0.215824 0.000092
2 -1.729747 3.069337 0.988238 -0.116661 -0.498932 -0.437817 0.000105
2 -2.021667 1.665280 2.408043 -1.596408 1.196123 -1.737155 0.000511
1 -1.567120 1.670421 2.807755 -0.600337 0.861659 -0.287523 -0.000076
1 -3.053245 1.536522 1.480561 1.675701 -1.716730 0.439094 -9.879588
1 -1.540912 1.627344 1.700642 -0.861256 0.714680 0.115787 -0.003920
2 -1.023056 1.663200 1.975286 -0.801220 0.994838 -0.067540 0.001718
2 -1.071081 1.888842 1.080544 -1.613917 0.041234 0.311433 0.034743
1 -3.005060 1.889692 0.922766 1.064715 -0.366817 -0.304160 -0.001265
2 -2.993191 2.762532 1.249361 1.333440 1.277690 -0.369090 0.020669
1 -3.120255 1.690163 1.785161 -1.102119 -0.779688 0.105649 -7.625955
1 -2.997324 1.640032 1.378152 0.450793 0.252754 -0.679246 -4.513938
2 -2.573742 3.043446 0.983465 -0.217863 -1.382674 0.207780 0.000505
2 -0.945215 2.811361 2.522324 -0.006394 0.231051 -0.740103 0.031323
2 -1.092001 2.589494 1.197522 -2.481294 -0.633412 0.609757 0.027259
2 -0.969995 2.244005 1.231205 -1.065235 0.674840 -0.537486 0.000363
2 -3.025141 2.019486 0.396522 1.753792 1.122288 0.617735 0.000657
1 -1.526949 3.098033 0.712489 -0.457380 -0.538161 0.584360 -0.003975
2 -2.793147 1.521688 2.633872 0.605858 0.583658 0.838863 0.003276
1 -1.163173 1.512278 0.455788 0.774662 -0.391300 -1.561993 -0.010463
1 -3.068718 1.546796 1.380730 -0.228258 1.044740 -0.219644 -7.980217
1 -2.983204 1.574300 1.547264 0.489739 0.323390 -1.118932 -6.386938
1 -3.035190 1.537578 1.900347 1.720642 -1.151572 -0.763698 -5.064242
1 -2.924344 1.576313 1.455193 -1.063386 1.554368 1.062218 -4.922190
2 -2.974945 1.530922 2.879376 -0.894595 0.125373 0.173252 0.005503
1 -2.965634 1.513583 1.360239 0.131888 0.013196 -1.405919 -4.947986
2 -2.721229 2.596242 3.090625 -0.925196 -0.147769 -0.928405 0.000006
2 -3.049069 1.860455 0.234154 2.007681 -1.580975 1.879675 0.008184
2 -0.896140 2.680207 0.834228 -0.633885 0.376335 -0.115682 0.005611
2 -2.879100 1.531719 0.044436 -1.003672 -0.477187 -1.573985 0.000115
1 -2.643646 2.287074 -0.023463 -0.457065 -0.952428 -1.660930 -0.002606
2 -2.894160 2.808180 0.043782 -0.461703 0.940506 -1.163751 0.003028
2 -1.445778 2.586849 0.020729 -0.114432 0.849180 -0.336598 0.017150
2 -1.359846 2.047812 0.064061 0.161784 1.787079 -0.520609 0.000169
1 -1.105899 2.672203 -0.063973 0.921045 -0.624377 -0.940687 -0.062179
2 -2.674609 1.659546 0.005139 0.698756 0.053355 -0.477145 0.592409
2 -1.902667 2.126225 0.064186 0.860834 0.815028 0.825397 0.008559
2 -3.045436 2.187604 -0.027630 0.197423 0.138326 0.133443 0.074491
2 -2.821808 1.836271 0.056620 -0.808259 -0.229690 0.587575 0.001168
2 -1.099100 1.966682 0.007183 1.212348 2.019586 0.154770 0.000282
2 -2.757051 2.908523 -0.023582 -0.671713 -0.076884 0.440732 0.002884
1 -0.947729 2.251711 0.088754 0.246312 -0.421399 1.122187 0.003401
2 -2.575491 1.842405 0.116738 -0.410590 0.370291 1.283537 0.015843
2 -3.085237 2.291549 0.056267 0.104790 0.470538 0.318556 0.074746
2 -2.580152 1.590716 -0.009261 1.317180 -0.293894 0.784183 0.574029
2 -1.111013 2.176707 0.082564 1.426440 0.610502 2.239538 0.003787
2 -1.365587 3.054219 0.069774 0.020153 -0.934180 0.057479 0.000022
2 -1.835100 3.067934 0.076435 0.622883 -0.777862 0.969542 0.002834
2 -3.121044 2.490993 -0.049545 0.050856 -1.227845 -0.978004 0.000538
2 -3.118880 2.441891 0.513948 0.279930 -0.730411 0.701024 0.000390
1 -1.518284 1.454203 0.001331 -0.159855 0.511430 0.803315 -0.003035
1 -3.045841 1.436219 2.140562 1.172638 1.515752 0.374031 -2.465544
1 -3.068561 1.430827 1.399242 -0.288779 0.407737 0.853875 -8.926058
2 -1.438432 1.442432 2.656917 0.707420 0.105539 -0.458528 0.000282
1 -1.161719 1.484328 1.880429 0.858803 1.028965 0.210563 -0.000557
1 -2.103057 1.510222 2.631017 0.924972 2.128757 0.300140 -0.000468
1 -2.323202 1.462078 1.422372 0.136079 0.026919 -0.514526 -0.878176
2 -1.514602 1.445459 1.410083 0.595256 -0.145504 -1.159287 0.009650
2 -0.997848 1.437315 2.435118 -0.099416 -0.333660 -0.141698 0.001975
1 -2.915579 1.476252 1.598558 -0.874579 0.343469 0.138934 -2.634385
1 -3.096385 1.450336 1.870310 0.293100 -0.584970 -1.813255 -9.448884
1 -3.075174 1.473063 1.579978 -0.519651 0.907743 -0.759478 -10.316878
2 -2.813758 1.475095 2.807755 0.882282 -0.352067 1.269053 0.031089
1 -3.097807 1.478315 2.011576 -0.001804 0.709140 -0.428618 -5.729116
2 -1.374182 1.470309 1.823796 -0.607427 -0.369175 -0.487658 0.000828
1 -2.980628 1.460546 1.453278 -0.412418 -1.230320 -0.608497 -6.404989
1 -2.709118 1.471042 2.383318 -0.711722 -0.639599 0.698191 0.017558
1 -3.072919 1.505258 1.702440 -0.742147 -0.150378 0.748308 -9.587686
2 -1.857004 1.499901 3.006498 0.275149 -0.335408 0.633780 0.001214
1 -3.118078 1.502927 1.242013 -1.306707 -0.141538 2.558454 -5.056195
1 -2.490820 1.507846 0.728490 1.442389 -0.248543 -0.484819 0.088073
1 -2.970035 1.521510 1.749156 0.019399 1.143517 0.975985 -4.558162
1 -2.235049 1.512687 1.487280 0.836822 0.885364 -0.778875 -0.878127
1 -0.036086 -2.874154 1.495589 -0.226296 -0.753067 -0.844473 -10.707258
1 0.113273 -2.686180 1.226412 -0.700003 0.171328 0.227430 -9.735626
1 -0.144261 -2.585977 1.184181 0.777143 -1.667876 2.107153 -8.592185
1 0.284613 -2.837293 1.298166 -0.580314 -1.799647 0.880645 -8.369910
1 -0.119142 -2.681827 1.343781 -0.591485 -0.591894 -0.493368 -7.871281
1 0.077210 -2.716970 1.449585 -0.449198 0.426122 -0.393108 -10.819138
1 -0.293268 -2.643045 1.313207 -1.456480 -1.138000 -0.733051 -5.500136
1 0.143038 -2.803914 1.500855 1.355856 1.072787 0.781627 -11.945449
1 -0.133321 -2.603095 1.436618 0.947392 1.624068 0.024270 -10.442539
1 0.161807 -2.792861 1.285343 0.819519 1.245694 -0.074537 -11.323208
1 -0.060190 -2.411790 1.303170 -0.015353 -1.075418 0.616369 -10.913997
1 -0.179859 -2.484109 1.331674 -0.530830 0.500701 0.121459 -9.656815
1 -0.093916 -2.834671 1.418537 -1.921846 0.238130 0.286802 -7.256071
1 0.034400 -2.584390 1.038219 1.188233 0.598849 0.722817 -3.403644
1 0.010527 -2.910805 1.397050 0.141739 0.596604 -0.094872 -5.540139
1 0.095977 -2.847022 1.222338 0.693011 -0.946431 0.539854 -7.429701
1 -0.142785 -2.388673 1.191938 0.660623 -0.048030 -0.003311 -8.653664
1 -0.017449 -2.673568 1.418395 -0.353491 0.138363 -1.608691 -12.993963
1 -0.032874 -2.381914 1.203725 -0.842612 0.071378 1.755492 -10.913804
1 0.114347 -2.885807 1.428634 0.994807 -1.912576 0.587511 -10.718190
1 0.193910 -2.796157 1.175754 -0.738109 0.864005 -1.161831 -6.777303
1 -0.238386 -2.541469 1.247774 -1.515897 2.169295 1.708073 -8.381998
1 0.014159 -2.820143 1.421416 1.114780 -1.453919 -0.851594 -6.170611
1 0.053939 -2.605499 1.259946 -0.355559 0.336284 -0.569183 -12.147833
1 0.361177 -2.666143 0.559024 1.036197 0.174376 -0.622387 -0.006668
1 -0.229613 -2.474541 1.516590 -1.163454 -1.662747 -1.080333 -9.973078
1 0.206167 -2.619695 1.230137 1.634584 -0.386741 0.507677 -11.016135
1 -0.038321 -2.759993 1.496842 -0.344002 -1.451913 -0.902167 -12.250271
1 0.021225 -2.587382 1.368799 0.338385 -0.580168 -0.385933 -10.515067
1 0.015489 -2.720081 1.219066 0.165192 1.077014 -1.153062 -8.560193
1 0.100012 -2.509567 1.513499 0.053813 -0.491822 -0.124874 -11.704329
1 -0.228324 -2.563745 1.432912 -0.016882 -0.831472 0.560255 -8.720321
1 0.128714 -2.459514 1.353026 -0.140881 0.110669 -0.601692 -12.296083
1 0.091569 -2.986720 1.447562 -0.392861 -1.422172 0.994227 -6.906981
1 -0.099759 -2.964837 1.444867 -0.118422 0.628524 -0.359351 -5.002630
1 -0.086477 -2.589009 1.340385 -1.111796 -0.021926 1.396483 -9.531752
1 0.073241 -2.896277 1.521037 0.017717 -0.876204 -0.115203 -11.958677
1 0.258562 -2.411318 1.155313 0.744451 -0.774087 -0.884345 -7.031793
1 0.247079 -2.438602 1.383935 0.110564 -0.015781 0.448829 -11.304173
1 -0.222585 -2.752725 1.315685 0.716453 -0.107833 0.172690 -5.679686
1 0.063122 -2.440935 1.243456 -1.780977 -1.478724 -0.378280 -12.359604
1 0.269071 -2.761200 1.385476 -0.653653 -0.531601 0.811772 -12.056938
1 -0.001057 -3.001021 1.484140 2.236164 -0.529242 0.701324 -8.191430
1 0.138446 -2.673288 1.512957 0.082590 -2.475723 -1.033444 -11.727061
1 0.199702 -2.858238 1.365079 0.523704 -0.306721 1.074685 -8.962859
1 -0.129338 -2.682201 1.237011 -0.883444 0.470842 1.248672 -10.412102
1 0.152644 -2.595753 1.312051 -1.579539 0.811933 0.120574 -12.046712
1 0.221569 -2.954760 1.386464 0.472373 1.266026 -0.559987 -6.316646
1 0.370960 -2.772967 1.352378 0.050169 0.576986 0.402393 -11.355942
1 0.201383 -2.436823 1.234206 0.732857 0.769119 -0.429423 -10.561161
1 -0.122526 -2.481014 1.234361 -0.138655 -0.145017 0.511812 -10.029145
2 0.271692 -2.587728 -0.579525 0.188436 0.719414 0.744431 0.000613
1 -0.328440 -2.448330 1.276972 1.783071 0.688742 0.436813 -7.970595
1 0.217721 -2.504270 1.310080 -1.028971 0.472581 -0.376329 -11.698963
1 -0.070199 -2.565462 1.083660 0.058378 -0.744940 0.253150 -5.612008
1 -0.152806 -2.708319 1.456693 -1.667878 0.046983 0.506821 -10.122700
1 0.153051 -2.671877 1.398174 -0.593092 0.857293 -1.159785 -11.505589
1 -0.048039 -2.621643 1.197926 -0.653169 -0.308288 0.497333 -9.953971
1 0.155037 -2.777846 1.400135 0.153499 -0.602720 1.949785 -11.073289
1 0.161481 -2.617464 1.134311 0.029938 -1.073078 1.406559 -7.392042
1 0.168440 -2.557314 1.417869 -0.631685 0.119397 0.097955 -11.889267
1 0.065431 -2.603272 1.458972 -0.048889 0.368978 -1.289088 -13.715057
2 -0.576529 -2.928204 -1.199800 -0.493240 -1.367214 -0.116344 0.013091
1 0.078903 -2.711934 1.316651 -0.298071 -0.677264 0.939574 -11.198753
1 0.212230 -2.690292 1.315172 -0.656335 -0.492779 -0.226852 -12.400951
1 -0.028527 -2.673005 1.297945 -0.817765 -0.236563 -0.085617 -11.469986
1 -0.038084 -2.564580 1.451028 1.164645 1.469233 0.091944 -13.027617
1 -0.080428 -2.430300 1.114958 0.553850 1.196428 0.378390 -7.594071
1 -0.100424 -2.841659 1.577062 1.232376 1.701969 -1.026452 -8.472842
1 0.260227 -2.728067 0.849154 1.707523 0.017809 -0.138781 0.125779
1 -0.053853 -2.768080 1.340952 0.426732 0.413428 0.966067 -9.623374
1 -0.200730 -2.624341 1.348251 -0.611514 0.060731 0.038970 -8.532273
1 -0.233797 -2.646163 1.219721 -0.224528 -0.866472 -1.169395 -7.161332
2 -0.164521 -2.706729 0.947396 -0.129222 -0.011845 0.196199 0.007350
1 0.130884 -2.531343 1.216986 0.256239 0.050244 2.088639 -12.844907
2 -0.637131 -3.070839 -1.963130 0.291484 -0.141775 0.504514 0.000057
1 0.168291 -2.465043 1.454474 0.158140 -1.735256 -0.035281 -11.386034
1 0.050293 -2.813117 1.330092 1.339080 0.498157 0.486784 -8.796633
1 -0.317227 -2.426507 1.462816 -0.038050 -0.182908 -0.028421 -10.711880
1 0.215411 -2.505052 1.147844 -0.896786 -0.036874 0.167227 -9.706177
1 0.062110 -2.613104 1.151241 0.785945 -0.042354 0.892166 -8.865103
2 0.120407 -2.757495 -1.211349 -0.137797 -0.057751 0.126768 0.001976
1 0.272213 -2.603527 1.335148 -0.973158 -0.161131 -0.650881 -10.021095
1 0.416373 -2.458474 1.332103 -0.370265 -2.391699 1.774281 -11.297448
1 0.286567 -2.535830 1.420414 0.470628 0.049798 -0.148524 -12.320142
1 0.173717 -2.925795 1.502780 0.129715 0.165650 0.739241 -9.653818
1 0.127594 -2.427274 1.145490 0.345527 -0.329085 1.432591 -9.534931
1 -0.272308 -2.690501 1.408091 0.272907 -2.241445 1.718006 -7.020673
1 0.255441 -2.702191 1.186217 -0.493729 0.638441 -2.119054 -8.649682
1 0.352724 -2.453914 1.422005 -0.727675 -0.591129 -0.816888 -11.608414
2 -0.460788 -2.689339 -1.716737 -1.320429 -0.100149 0.679229 0.202593
1 0.240711 -2.854072 1.465916 -1.257448 -1.384479 -1.363685 -11.167242
1 -0.105547 -2.676529 1.133207 -1.179116 -1.622755 1.062803 -5.713651
2 -0.485210 -2.456761 -0.787796 -0.256560 -0.079023 0.291899 0.000206
1 0.283836 -2.552910 1.242919 -0.243423 0.281426 -0.022416 -11.153557
1 -0.471650 -2.423872 -1.082176 -0.437519 -0.036566 0.889472 0.190110
2 -0.350766 -2.627679 0.362885 -0.404305 -0.051783 -1.397424 0.007146
1 0.196568 -2.788703 -2.929810 0.601517 -0.239887 -0.420162 -0.004381
2 -0.211524 -3.036363 -1.357892 -0.731589 -0.550953 0.637360 0.005588
1 0.060180 -2.495898 1.424673 -0.604395 1.238878 0.408587 -12.071849
1 -0.010692 -2.469318 1.503242 1.021142 -0.368304 0.983343 -13.574822
2 -0.481013 -3.029203 0.119137 -0.318921 -0.773921 -0.105802 0.000449
1 0.205912 -2.886346 1.260099 0.521796 -0.646662 0.142901 -6.077240
2 -0.592062 -2.412324 -0.559039 -0.624004 1.576967 0.899648 0.000541
2 -0.159895 -2.827358 0.139344 0.333919 -0.596753 -0.291542 0.000027
1 -0.223011 -2.431310 1.251270 -0.237874 -0.480240 -0.636411 -10.038314
1 -0.013060 -2.882231 1.185514 -0.838436 -0.291154 0.162625 -2.857635
2 0.049476 -2.725236 0.345830 0.388691 0.156605 -0.014262 0.000849
2 -0.496372 -2.710037 -1.895143 0.002878 -0.141561 0.573392 0.030962
1 0.308265 -2.863737 -0.727156 -0.097330 -0.262945 -0.239116 -0.906141
2 0.340529 -3.064752 -2.773922 1.172210 -0.205879 -0.468583 0.000022
1 0.049564 -2.745518 1.127067 0.490164 0.834753 -0.523580 -3.758454
1 -0.427250 -2.428341 1.471022 -0.385056 -0.813042 0.077961 -7.764827
1 -0.119341 -2.488906 1.494218 -1.137736 0.091087 0.188543 -12.293186
2 0.421789 -2.693443 -2.870852 0.817560 0.082090 -0.150061 0.000070
2 -0.438936 -2.374698 -0.321687 -0.665172 1.079798 0.058631 0.009969
1 0.270113 -2.593930 1.150028 0.573759 0.264169 -0.520023 -9.345650
1 0.035802 -2.412465 1.350552 -0.369033 2.140882 1.007012 -12.446492
2 -0.791273 -2.474059 0.574598 -0.781474 1.265507 0.428769 0.000865
1 -0.647954 -2.643741 -2.409790 -0.373029 -0.349408 0.367211 0.007209
2 -0.312249 -2.762210 -0.680691 -0.916870 0.162185 -0.010033 0.001722
1 -0.386440 -2.520962 1.540116 -2.697623 -1.996769 -0.282364 -7.138789
1 0.289829 -2.803387 1.137047 0.462604 1.368631 -0.818820 -3.990092
2 -0.770091 -2.543929 -0.327136 -1.369568 0.478123 -0.522331 0.000008
1 -0.298604 -2.602374 1.513063 -0.381712 -0.146450 0.179318 -7.441805
1 -0.017916 -2.514722 1.229455 1.334842 -1.095130 -0.280382 -10.013391
2 0.127535 -2.942468 -2.601015 0.124588 -0.606431 -0.031730 0.026618
2 -0.738922 -2.605817 -1.536769 -1.277658 0.281960 0.858416 0.006570
1 -0.201091 -2.420549 1.426028 0.158830 -1.424010 -0.759485 -11.504918
2 -0.156602 -2.968992 -0.649344 0.129709 -0.444654 -0.152845 0.000134
1 0.326051 -2.763140 1.224284 0.985214 -0.189080 0.069911 -8.249045
2 -0.659798 -2.918760 0.952442 -0.364345 0.453492 -0.607506 0.000770
1 -0.065962 -2.837241 -2.349925 -0.513760 -0.811461 -0.761438 -0.004508
2 0.181926 -2.831791 -0.074096 0.474764 0.324369 0.028801 0.000016
2 -0.463928 -2.756121 1.006025 0.058048 -0.730898 -0.736641 0.002892
1 0.205648 -2.751333 -0.867989 0.471784 1.179409 -1.155132 -0.710323
1 0.092289 -2.931448 1.294886 0.004792 -0.228337 -0.270893 -5.484674
1 -0.078507 -2.781511 1.239801 -0.476381 -0.356216 -0.509595 -7.301805
2 -0.301389 -2.784563 -0.113021 -0.477420 0.222427 1.066661 0.008149
2 -0.188063 -2.378037 0.227844 0.576371 0.855960 -0.485744 0.010992
2 -0.287704 -2.892950 -0.955332 -0.436380 -0.372851 -0.405497 0.000061
2 0.245283 -3.015359 0.151069 0.628121 -0.913097 -0.848175 0.056365
1 -0.292717 -2.927647 -1.492495 -1.455527 -0.074568 0.790144 0.000029
1 0.422253 -2.866942 1.087309 0.379978 0.053578 0.196831 -2.618021
1 0.001666 -2.574682 1.557067 0.015977 -0.371502 0.372585 -13.805141
2 -0.554853 -2.809425 -2.013356 -0.488279 0.524577 -1.387963 0.010182
2 -0.079099 -2.837605 -2.869306 1.264931 -0.504194 -1.112249 0.003121
1 -0.178639 -2.631173 1.522623 -0.196010 -0.821361 0.066989 -10.058423
1 -0.373497 -2.462711 1.379506 0.827873 0.477738 1.133062 -7.401757
2 -0.053159 -2.916457 -2.117826 0.920083 -0.274848 1.796527 0.000101
1 0.246035 -2.648273 1.442499 0.850484 1.230442 -1.785980 -12.399603
2 0.394895 -2.759924 -1.961460 0.161213 0.339611 -0.152119 0.022529
2 -0.669574 -2.514851 -2.773663 0.421737 0.075140 0.649327 0.002053
2 0.017500 -2.997329 -2.690165 0.901757 0.471880 1.026301 0.113489
1 0.332700 -2.894798 1.534667 1.212277 -0.588450 -1.567001 -10.950139
2 -0.238320 -2.926193 -0.176724 0.148834 -0.431372 -1.142996 0.008225
2 0.154646 -2.740131 -0.661040 -0.524761 0.931961 -0.300703 0.001655
1 0.317135 -2.445547 1.274992 1.903725 0.408120 -0.217156 -13.455574
2 -0.548448 -3.121041 0.392858 0.631826 -0.333847 -1.135732 0.000012
1 0.340353 -3.057832 1.497472 1.021993 0.067135 0.895593 -3.477633
1 0.102062 -2.965195 -1.151219 -0.022044 0.143911 0.457155 -0.005775
2 -0.441616 -2.771448 -2.755661 -1.131760 -0.572284 0.346686 0.000015
2 0.372795 -2.870368 -1.804327 0.347792 0.370578 0.396831 0.002652
1 0.325675 -2.662777 1.255842 -0.080654 0.404699 0.681509 -12.093350
2 -0.505132 -2.418696 -1.206486 0.364762 0.583407 0.150800 0.191132
2 -0.183148 -2.751954 -0.536968 0.470664 0.565965 0.884945 0.001575
2 -0.626837 -2.606942 -3.004125 -0.127002 -0.011899 -0.411754 0.003289
2 0.022132 -2.700749 0.756273 1.742728 0.633351 0.040681 0.246372
1 0.320644 -2.712914 1.475246 -0.546874 1.109564 -0.210530 -12.208086
1 0.233080 -2.758223 1.510674 1.938023 -0.498612 0.054210 -10.521073
2 -0.307854 -3.118900 -1.074308 0.833927 0.024453 -0.696998 0.000815
2 -0.663925 -2.910865 0.180825 0.124168 0.341504 -0.141769 0.000534
2 -0.832691 -2.863979 -1.395472 -0.331712 -1.045226 -0.626530 0.000203
2 -0.767423 -2.703711 0.149541 -0.933777 0.761817 -2.244340 0.002048
2 -0.385462 -2.613595 -1.645167 -1.570135 -0.087566 0.345557 0.195977
2 -0.151225 -3.111206 -1.915382 -0.380103 0.307649 -1.441395 0.161637
1 0.371155 -2.631687 1.140188 0.032615 1.330674 -0.458738 -7.176359
2 -0.213060 -2.581108 -1.380854 1.730150 0.328370 -0.267370 0.000132
1 -0.178533 -2.764593 1.194066 0.049416 0.227200 1.451238 -4.736709
2 -0.370189 -2.533698 -2.083884 1.340959 -0.528379 -0.268648 0.000016
2 -0.004091 -2.651883 0.898942 -0.658429 1.244280 1.156211 0.044105
2 -0.495796 -2.827435 0.758932 0.600568 -1.082588 1.044261 0.000072
2 -0.290774 -2.447449 0.708046 -0.811608 0.013570 -0.702180 0.000006
1 -0.587207 -2.709962 0.092157 -0.402614 -0.873636 -0.439261 0.002060
2 -0.229630 -2.779949 -2.954167 1.314731 -1.243495 0.120772 0.003034
2 -0.044016 -2.887422 -1.465290 -0.243068 0.618610 0.554829 0.000158
2 0.019108 -2.555114 -0.113250 1.951998 1.035541 -0.115845 0.000600
1 0.375318 -2.586089 1.339524 -0.618520 -0.942824 0.898269 -11.441721
2 -0.812146 -2.745501 1.187208 0.205110 -1.059017 -0.316624 0.003800
2 0.125333 -2.419918 -2.771978 0.920488 1.297029 1.005552 0.000555
1 -0.304832 -2.695518 1.086852 -0.900955 -0.229020 0.761720 -0.673256
2 -0.033780 -2.420705 0.039978 0.186174 2.021698 -0.861984 0.021585
1 -0.353699 -2.558645 1.298600 0.044241 0.673873 0.420784 -4.511458
2 0.087603 -2.635114 0.669108 -1.035515 -0.611781 0.662952 0.222678
2 -0.847220 -2.949355 -2.883311 -0.271339 0.479403 -0.577618 0.000007
2 0.376455 -3.065616 -1.771110 0.448869 -0.565481 -0.184634 0.001105
2 -0.567270 -2.763667 -1.590017 0.974833 0.312250 0.693282 0.003382
1 0.048892 -2.493097 1.147880 1.500575 0.664383 -0.861014 -8.241990
2 -0.422539 -2.839861 -1.848057 0.404139 0.618627 -0.212986 0.019643
2 -0.452018 -2.741863 -0.503637 0.948636 1.244649 0.615178 0.000247
1 -0.058306 -2.467835 1.405334 1.505204 0.119170 1.150612 -11.388598
1 0.267869 -2.588414 1.040518 -1.341144 -0.243888 -0.914216 -3.065036
1 0.290301 -2.461858 1.505541 -2.975459 -1.257972 0.479407 -12.822250
1 0.261161 -2.988481 1.479744 0.893776 -0.005464 -1.578099 -6.236281
1 0.198716 -2.566865 1.515451 1.895598 0.463194 0.314373 -11.775386
1 -0.360497 -2.410359 1.556847 1.575549 -0.107137 0.071923 -9.037288
2 0.154297 -2.786715 -1.024624 -1.259262 -0.691577 0.367307 0.039915
2 0.213660 -2.602932 -2.541020 -0.741410 -0.886598 1.486747 0.000574
1 0.328159 -2.674874 1.365197 -1.609175 -2.001385 -0.524421 -9.330477
1 -0.343963 -2.741321 1.462173 1.222677 -0.437425 -0.210618 -2.580141
1 -0.072280 -2.663999 1.528288 -0.086496 0.339423 -0.527756 -13.290343
1 -0.014497 -2.953442 1.581858 -0.351652 0.335382 0.995202 -10.829215
1 0.047074 -2.786085 1.557289 -0.777535 -1.401255 0.279802 -12.654043
1 -0.237689 -2.778959 1.500861 -1.113599 1.547809 -0.292542 -6.022303
2 0.244428 -2.758882 0.725825 0.030433 -1.836151 -1.621903 0.205940
2 -0.620095 -2.494407 -1.484776 -0.771146 -0.841517 0.235203 0.006443
1 0.093071 -2.390472 1.446839 0.275446 0.907767 1.289320 -13.213954
2 -0.685496 -2.479455 1.410067 0.209280 -0.489058 0.834980 0.001181
2 0.345733 -2.439264 -1.189537 0.706020 -0.192345 -0.966286 0.002971
2 -0.093043 -2.582711 0.365376 0.027474 -1.023295 0.368561 0.001028
2 0.024835 -2.563059 -2.621979 -0.560238 -0.829400 -1.812092 0.000747
2 -0.325762 -2.861233 -2.260949 0.684079 -2.252639 1.380232 0.000035
2 -0.680884 -3.002515 -0.881570 0.512556 0.517011 -0.213096 0.000180
1 0.410414 -2.643363 1.441831 0.694488 0.068305 -0.265569 -12.017366
1 0.281721 -2.728399 -0.970704 -0.204851 1.371557 -0.394178 -0.645645
1 0.331204 -2.826053 1.429752 1.011213 -0.082203 0.683036 -9.650570
1 -0.028652 -2.859861 -0.316446 1.083000 1.299788 -0.170844 -0.000986
1 0.016890 -2.426771 -2.963891 -1.768972 0.412260 0.581111 -0.000576
1 -0.238984 -2.547084 1.592019 -0.746662 0.241391 0.259395 -7.959123
1 -0.101153 -3.041072 1.515894 -0.776476 -1.683901 -1.620405 -4.490689
1 -0.105592 -2.559839 1.566964 -0.130435 1.511210 -0.626170 -13.237181
1 0.333747 -2.586127 1.517033 0.714936 0.287925 -0.243140 -11.872534
2 -0.873151 -2.906186 -1.793793 -0.628810 -1.300625 -0.177050 0.100623
2 -0.545097 -2.901657 1.122519 -0.232318 1.228631 0.180009 0.001503
1 0.358134 -2.396543 1.070025 1.293955 0.345687 1.306232 -3.618683
1 -0.188926 -2.390794 1.106169 0.318556 -0.227780 -0.034992 -4.031150
2 0.311644 -2.482818 -1.015735 -1.382824 -0.435335 0.171978 0.009131
2 0.161480 -2.531865 -0.947684 -1.653043 -0.554109 -0.510521 0.006295
1 0.335145 -2.943268 1.433053 -0.819404 0.399061 1.054702 -6.665591
1 0.322141 -2.487308 1.173819 0.029378 0.350017 0.108195 -9.664289
2 -0.781765 -2.598251 -3.097628 0.763862 1.255162 -0.000198 0.003217
1 0.359990 -2.787862 1.556781 -0.100895 -0.447308 -0.321552 -10.978562
1 0.218821 -2.673422 1.584420 0.739496 0.669601 -0.409894 -12.481172
1 0.106386 -2.403285 1.550560 -1.537544 0.372603 1.236182 -12.006670
1 0.028830 -2.678120 1.546446 -0.114436 0.762579 1.508400 -13.761054
1 0.084530 -3.039717 1.541771 -0.548660 -1.222192 -0.210910 -7.163894
2 -0.726258 -2.832750 -2.440931 1.317288 -0.689929 1.225646 0.000653
1 -0.194767 -2.497361 1.081821 -0.392472 1.086743 -0.010384 -3.533405
1 -0.231787 -2.800203 1.617240 1.269138 1.051771 -0.049877 -5.701416
1 0.128471 -2.834068 1.611300 1.309560 -0.143245 1.527105 -11.943029
1 0.265660 -2.799203 1.601897 1.023571 -0.378595 0.907021 -11.457230
1 -0.158671 -2.744640 1.572597 0.127920 0.944195 0.009315 -10.134186
1 0.189172 -2.476796 1.558930 0.852327 -0.604748 0.616072 -12.693928
1 -0.063962 -2.447773 1.594653 0.234427 0.144192 -0.369262 -14.036715
1 0.337763 -2.423011 1.616198 -0.474449 1.364106 -1.079252 -10.394583
1 -0.011197 -3.061441 1.585081 -0.227195 1.229168 0.285981 -7.363026
1 -0.155533 -2.639931 1.623408 1.276055 0.549448 -1.536811 -12.072845
1 0.100761 -2.603545 1.586268 -0.489490 -0.656003 0.566189 -13.928460
1 0.295095 -2.513238 1.601305 -0.863235 -0.122755 0.271494 -7.638224
1 0.342455 -2.690415 1.615930 -0.404273 -0.609528 -0.052145 -11.929356
1 -0.174204 -2.449747 1.594697 -0.824791 -0.616925 0.178171 -12.156812
1 0.221637 -2.567315 1.619076 -1.047640 0.611058 -0.652147 -9.341459
1 0.139363 -2.949707 1.596445 -0.057007 -0.882762 1.723566 -9.182503
1 -0.329901 -2.591242 1.615113 -0.664125 0.073860 -0.537002 -7.124451
1 0.392105 -2.537940 1.228049 0.172783 -0.015554 -1.063253 -11.243779
2 -0.560219 -2.524035 -2.494026 -0.836425 -1.463919 0.722677 0.006915
2 -0.297679 -2.487030 0.284549 0.550609 -1.201503 0.409954 0.017291
2 -0.148229 -2.490686 -1.590346 0.689826 -1.138841 1.121507 0.000154
1 -0.756465 -2.585649 1.244276 1.265046 -0.771916 1.621676 -0.004510
2 -0.638429 -2.974015 -1.341387 -0.768957 1.255983 -0.029738 0.013346
2 -0.368802 -2.421467 -2.549026 -0.042730 -0.694487 -0.880282 0.000263
1 0.413971 -2.881455 1.366491 1.120026 -1.764795 0.925026 -7.070335
1 0.413360 -2.831251 1.261533 0.060471 -0.061431 0.622335 -6.779649
2 -0.702022 -2.388816 -2.637189 0.064925 -0.577734 -0.431978 0.002131
2 -0.528415 -2.823441 1.483872 -0.212825 -0.609097 -2.094186 0.000863
1 0.021058 -3.100168 -2.781574 -1.010374 -0.185681 -0.625842 0.096656
2 -0.132991 -3.081519 -2.824532 -0.576988 0.559709 1.806812 0.013578
2 -0.852781 -2.774149 -1.768774 0.895641 1.325981 0.879296 0.100655
1 -0.529628 -2.402784 1.542774 0.749711 -1.538457 1.234718 -3.523288
1 0.389649 -2.483879 1.529514 0.657435 -0.354096 -0.005273 -12.415028
1 0.239041 -2.928760 1.617208 -1.167738 0.469957 -0.058934 -9.815019
1 -0.043688 -2.638562 1.629935 -0.837284 -1.460425 0.836544 -13.631347
1 0.042353 -2.484283 1.597752 -1.227449 -0.371223 -0.760266 -14.046802
1 -0.050708 -2.751193 1.620454 -0.190619 -0.099832 0.500072 -12.626180
1 -0.122534 -2.926782 1.621044 0.367752 0.559614 -0.052602 -5.427238
1 0.107699 -2.713368 1.623342 -0.121232 -0.798414 -0.388977 -13.592458
1 0.319719 -2.990036 1.578409 0.495283 0.201722 -0.869823 -7.337100
1 0.415707 -2.497819 1.109146 0.812863 0.735530 0.057268 -5.666877
2 -0.412133 -3.103480 -0.083740 0.117954 0.439730 0.055998 0.000298
1 0.406749 -2.903501 -0.729963 -0.672031 -0.524738 -0.199947 -0.864718
1 0.220723 -3.104140 -2.215099 0.412742 0.637026 0.618181 -0.002519
1 -0.064889 -3.085872 0.006175 1.059322 2.046161 -0.850927 -0.003815
1 0.416023 -2.681479 1.540538 -1.370328 0.220512 -0.404222 -11.562962
2 -0.887961 -2.407281 -2.321669 0.131432 -1.003266 0.125506 0.000053
2 -0.881097 -3.111398 0.897263 0.232032 1.000189 0.580925 0.000056
1 -0.468516 -2.366023 1.375105 -1.114579 -1.999760 -0.229926 -5.982969
1 0.109915 -2.365207 1.293614 0.290802 -0.740575 0.386278 -11.212222
1 0.251236 -2.362253 1.297042 -0.005355 0.114237 -0.622178 -13.391361
1 -0.143759 -2.384965 1.518468 -0.891033 -0.700527 1.634824 -12.751076
1 -0.008013 -2.356018 1.100718 0.515552 -0.998138 0.612429 -8.122226
1 0.255456 -2.363903 1.451046 0.471599 1.104913 -0.672896 -11.443260
1 -0.414663 -2.374924 1.281302 0.808233 -0.078703 0.767268 -7.510935
1 0.353396 -2.375876 1.167342 0.047096 -1.528762 -0.117305 -6.073903
1 0.013615 -2.366957 1.600757 -1.123048 -0.325846 0.070345 -11.359010
1 0.353558 -2.359956 1.532016 0.203900 -1.561355 0.616570 -11.391889
1 -0.260201 -2.368454 1.558603 -2.100967 -1.634466 0.324259 -13.030952
1 -0.037605 -2.367428 1.446989 -1.893994 0.644192 0.244411 -13.192488
1 0.220483 -2.373987 1.566536 -2.385350 -0.317745 -0.065171 -12.405036
2 -0.617387 -2.376571 0.608635 -0.933894 -0.829597 -0.013376 0.292626
2 0.403321 -2.384453 -0.430032 -0.714480 -1.106179 1.176268 0.000027
1 -0.249429 -2.369134 1.342344 -0.318029 -0.040536 -0.104663 -11.712479
1 -0.101888 -2.355386 1.625697 -0.321839 -0.431206 -0.098499 -13.197802
1 -0.141662 -2.358335 1.329807 0.528778 -0.990552 -1.073050 -11.079923
1 -0.110166 -2.700538 2.118668 0.770244 -0.967072 0.191307 -8.080314
1 0.065130 -2.482163 2.030899 1.064955 0.931925 -2.452906 -9.939999
1 0.121275 -2.532192 2.175930 0.082664 -2.332303 -0.778349 -11.836335
1 -0.105854 -2.781148 2.321915 0.258536 -0.458536 -0.043609 -5.197123
1 0.175696 -2.732617 2.350879 0.698701 -0.093478 -1.165092 -8.946286
1 0.231921 -2.440452 2.170475 0.650637 -0.164802 -0.653278 -11.780426
1 0.284255 -2.412428 2.439291 -0.404331 0.201106 -0.630744 -11.855159
1 -0.010878 -2.804309 2.267853 -0.922607 -0.106788 0.735896 -6.364009
1 0.040814 -2.752071 2.145092 -0.896731 0.237420 0.422369 -10.224581
1 -0.383910 -2.710083 1.883127 0.230672 -0.270025 -0.679423 -2.991767
1 0.229607 -2.961657 2.017987 -0.216476 -1.159411 0.096211 -10.725313
1 -0.014870 -2.455562 2.146281 -0.485691 0.347879 1.193415 -9.834002
1 -0.342986 -2.553271 2.034682 -0.611111 -0.374505 0.195483 -8.742661
1 -0.087828 -2.521683 2.151106 0.178429 -0.021289 1.372636 -9.322353
1 -0.297846 -2.670303 2.076044 -0.298951 0.519174 -0.247008 -6.918161
1 0.269281 -2.543477 2.142115 -0.500822 2.112353 1.138395 -11.400071
1 -0.220393 -2.402322 2.125448 -0.592770 -2.229479 1.473762 -10.929107
1 0.177597 -2.440357 2.443545 1.212469 -0.738657 -0.472868 -11.985684
1 -0.325887 -2.476811 2.123478 -1.156531 0.498646 0.104957 -8.885820
1 0.171553 -2.554520 2.089569 -0.134886 -0.916010 0.473357 -11.297894
1 -0.267552 -2.680511 2.174958 -0.041642 -0.462784 -0.226999 -5.377505
1 0.380373 -2.529930 2.647431 -0.074416 0.992246 0.344504 -4.940605
1 -0.030808 -2.633225 2.152822 -1.178578 0.183700 1.053252 -10.858289
1 0.237157 -2.627474 2.424220 -0.404104 1.138132 -1.492848 -9.955926
1 0.317777 -2.641331 2.485794 0.181543 -0.115152 -0.646948 -10.313524
1 -0.162901 -2.639889 1.956557 -1.811420 0.419641 0.908808 -11.780007
1 0.044399 -2.666427 2.431878 -0.797875 0.152445 0.936128 -8.111804
1 -0.281691 -2.647542 1.851420 -0.129611 0.067693 0.181537 -6.255446
1 0.157744 -2.812860 1.968836 -0.645553 -0.668240 -1.002213 -10.740297
1 -0.164223 -2.628443 2.547515 -0.497741 0.926107 -0.324099 -1.180348
1 0.048943 -2.558957 2.095382 -1.171759 -0.045226 -0.628385 -11.583410
1 0.316847 -2.769141 2.326785 0.623870 0.115068 0.246012 -9.589222
1 -0.002855 -2.606343 2.007179 -0.397275 -0.696287 0.699957 -11.313675
1 0.189636 -2.495411 1.887157 0.307531 -1.190135 -0.063695 -10.464709
1 0.162178 -2.630754 2.164356 0.017980 1.274226 1.078641 -10.882982
1 -0.103840 -2.526213 1.765155 0.242062 -0.077890 -0.780589 -13.471427
1 -0.227178 -2.576152 2.021498 -1.013353 -0.454831 0.614127 -12.128584
1 -0.085428 -2.874990 2.024992 -0.574765 0.024737 0.662029 -6.460745
1 0.109416 -2.621837 2.019713 -0.352711 1.333498 0.352275 -12.448940
1 0.080682 -2.534771 2.520753 -0.751148 1.074994 0.945066 -6.099678
1 -0.142467 -2.642835 2.226333 0.791859 -0.801804 -0.157042 -7.889648
1 -0.024233 -2.592836 2.453075 1.484314 -0.188045 -0.923337 -5.570235
1 0.134244 -2.577364 2.282950 -0.329306 0.280564 -0.310242 -11.827433
1 -0.196955 -2.775171 2.128407 -0.995815 0.463824 -0.115069 -7.076004
1 0.233612 -2.697271 2.250721 0.599141 -0.582792 1.157944 -8.687171
1 -0.037981 -2.700098 2.035995 0.247508 -1.205159 -1.297267 -9.858935
1 0.337831 -2.624038 2.081795 -0.632421 0.578073 0.531038 -12.709137
1 0.317618 -2.635034 2.603534 -0.375405 0.553866 -2.203675 -6.151276
1 0.201214 -2.731604 2.164596 -1.920427 0.683646 -1.111365 -11.227042
1 0.057805 -2.618921 2.204084 -1.668699 -0.947865 -0.917947 -11.625515
1 0.123327 -2.820469 2.330247 -0.221186 0.736888 0.397718 -7.451480
1 0.234017 -2.829928 2.382902 0.099178 0.996267 1.091875 -8.656887
1 0.086977 -2.927359 2.581529 -0.346192 -0.050192 1.593945 -2.073573
1 -0.125616 -2.842500 1.881861 -0.502208 -0.287514 -0.673197 -6.972174
1 -0.162433 -2.592897 2.124600 -1.072738 0.167652 -0.801111 -10.612396
1 0.041002 -2.627427 2.311993 0.587341 -0.458303 -0.991163 -11.131417
1 0.114062 -2.606188 2.380902 -1.646984 0.725512 0.429749 -8.875527
1 0.124169 -2.703472 2.243017 -0.650120 -0.352602 -0.021402 -11.882399
1 0.191584 -2.616363 1.796746 0.527616 0.256232 0.956252 -12.148843
1 0.218629 -2.588107 1.924873 -0.462047 0.724721 -0.222308 -11.914403
1 0.294959 -2.867066 2.993260 -0.126372 0.407092 1.257947 -0.003889
1 0.120297 -2.694342 2.097478 -0.787757 0.098841 0.280557 -11.081038
1 0.245673 -2.808632 2.234559 -1.016001 -0.060047 0.141965 -10.795145
1 0.203570 -2.920359 2.115777 -1.229925 0.009086 1.639237 -7.578093
1 0.034374 -2.533119 2.364930 0.433786 -0.029643 -0.913923 -11.392920
1 -0.039708 -2.707960 2.233879 1.499114 -0.194092 -0.046911 -7.980595
1 -0.294866 -2.575050 2.137097 0.551121 -0.398953 1.297411 -8.346913
1 0.123562 -2.446208 2.114974 -0.071697 -1.226269 0.194812 -11.316212
1 0.258252 -2.531056 2.508088 0.795761 -0.268505 -0.478550 -9.745858
1 0.305063 -2.442819 2.246130 -0.413700 -1.095382 0.153378 -11.497703
1 -0.184929 -2.888646 2.135574 -1.323730 -0.262131 1.974453 -3.432225
1 -0.182581 -2.676764 2.062452 0.409633 -1.319019 0.451098 -8.162589
1 -0.075196 -2.683840 1.927763 -0.402740 0.243177 0.341152 -12.824843
1 0.330335 -2.868511 2.254794 -1.254867 1.089251 -0.045918 -9.889517
1 -0.311279 -2.508638 1.946639 0.616793 -1.892305 -0.147529 -10.555788
1 -0.118659 -2.754484 2.014489 0.696543 -0.610464 -0.053644 -10.758032
1 0.092611 -2.772822 2.040821 0.339659 0.917126 1.309016 -11.588220
1 0.308578 -2.726803 2.109639 -1.010339 -0.602328 1.012844 -12.277958
1 -0.034406 -2.530455 1.842608 -2.021953 0.567634 0.578448 -13.553935
1 0.012727 -2.614524 1.898228 -0.898262 -0.301288 -0.194075 -13.578647
1 -0.114938 -2.412635 2.120324 1.775498 0.116752 -0.918951 -10.751884
1 -0.477462 -2.479106 1.721880 -0.143094 -0.626600 -0.625392 -4.292827
1 0.349998 -2.529622 2.330898 -0.210738 0.160545 0.499879 -10.042308
1 0.126966 -2.897811 2.030910 -1.047831 1.435315 2.043840 -10.980950
1 0.148003 -2.701527 2.461943 -0.910962 2.113665 0.278986 -7.989329
1 0.112334 -2.815535 2.223317 -0.740555 -0.372291 -0.998135 -10.125367
1 -0.098009 -2.875671 2.268843 -0.695609 0.187057 -0.983226 -4.532399
1 0.072483 -2.726066 2.340196 -0.715260 0.473554 0.421267 -9.285898
1 0.372996 -2.541650 2.229351 -1.207935 -0.751851 0.426486 -11.676041
1 0.353136 -2.641824 2.298101 0.989921 -0.395627 0.890904 -10.792346
1 0.311156 -2.901980 2.356935 -0.519760 -0.502435 0.898665 -9.132121
1 0.042818 -2.850095 2.120874 0.211527 -0.829489 -0.450113 -8.491185
1 -0.094552 -2.616684 2.040840 -0.148718 0.510153 1.259411 -10.810061
1 -0.042293 -2.724353 2.405690 -0.076091 -0.677829 -0.840323 -5.970511
1 0.042120 -2.758838 2.503503 0.199986 0.155640 -0.572969 -3.681835
1 0.275198 -2.522132 1.835237 -0.659514 0.077437 0.304923 -13.023860
1 0.183899 -2.866889 2.519913 -0.556751 -0.399354 0.637653 -3.154295
1 0.113317 -2.537044 1.960611 1.518684 -0.538691 -1.047807 -11.476938
1 0.248341 -2.719271 1.902866 -0.182075 1.382163 0.541173 -11.444289
1 0.274402 -2.737708 2.447975 0.404365 -0.327241 0.839469 -8.817695
1 0.232197 -2.529461 2.298216 1.135806 0.856594 0.801885 -10.025446
1 0.035877 -2.905758 2.467297 -0.567701 -0.231137 0.146620 -2.692251
1 -0.195970 -2.501008 2.156765 0.503356 -0.617586 -0.216236 -9.125950
1 0.204542 -2.829952 1.879081 -1.594753 -1.018389 0.608868 -12.966815
1 -0.064298 -2.658596 2.314598 0.564186 0.570031 -0.365973 -7.175945
1 -0.073669 -2.566010 1.943983 1.207196 -0.511474 0.527079 -13.931507
1 0.162672 -2.543643 2.442992 -0.913002 -0.347033 0.867043 -10.234377
1 -0.098478 -2.470690 2.428167 -0.586663 0.154039 1.038789 -6.862584
1 0.206491 -3.110680 1.996084 0.360561 -1.429052 0.302433 -4.764328
1 -0.450539 -2.536549 2.036227 0.053764 -0.784678 0.058866 -3.817379
1 0.171569 -3.015350 2.297676 -0.479035 -0.328753 -0.002725 -3.604696
1 0.219249 -2.645036 2.535559 -0.518367 0.248261 -0.174354 -8.778534
1 -0.213313 -2.407893 2.439231 -0.496170 0.685480 -0.344412 -5.392324
1 0.079270 -2.425900 2.202630 -0.128062 -0.874269 0.191412 -8.500444
1 0.249291 -2.576348 2.029884 -0.903211 -0.926068 -1.281673 -10.919909
1 0.156699 -2.391615 2.346309 -0.648050 0.569449 -0.941774 -9.528872
1 0.262701 -2.855662 1.792372 -1.519283 -0.323457 -0.147833 -12.223410
1 0.153487 -2.516128 1.771756 -0.249765 -0.987197 0.483555 -13.061798
1 0.035794 -2.888690 2.250797 -0.554879 -0.800821 -0.863098 -4.731024
1 -0.393526 -2.710551 2.166755 0.321740 2.105557 0.700771 -1.736350
1 -0.876261 -2.463800 2.264386 -0.801974 -0.309627 -0.092889 0.001229
1 0.130021 -3.045444 2.157989 0.249821 -0.734595 0.552983 -3.010499
1 0.322139 -2.572446 1.927658 -0.696102 -0.443064 0.714647 -9.930825
1 0.333300 -2.426155 2.594366 -0.402608 1.059963 0.173852 -7.039554
1 0.293292 -3.037524 1.959891 -0.079119 -0.348726 -0.537040 -7.343819
1 0.182088 -2.459399 2.017428 -0.758716 -0.806928 0.176184 -13.063586
1 0.163500 -2.559346 2.582290 -0.273537 2.150307 0.718202 -5.479980
1 -0.286019 -2.419415 2.225906 1.349157 1.581505 0.124871 -7.012702
1 -0.237735 -2.575306 1.896983 1.258219 -1.306484 0.601174 -10.144476
2 -0.490220 -2.688798 2.699028 0.872150 0.671900 0.577560 0.065694
1 0.308867 -2.867667 1.897081 0.567983 -0.263807 -0.304736 -12.010629
1 0.360384 -2.566435 2.426308 -0.675626 -0.887369 -0.774632 -11.615809
1 -0.246795 -2.472107 1.831315 0.168584 0.589096 0.295019 -11.553486
1 -0.092966 -2.558493 2.351360 -0.343138 -1.822659 -0.489915 -8.313806
1 -0.219218 -2.550321 2.461304 0.266310 0.707792 0.638393 -2.797199
1 -0.346849 -2.513391 2.226663 0.077342 0.660279 1.035804 -4.354095
1 0.147106 -2.807387 2.118797 -0.029708 1.025617 -2.121313 -11.525522
1 0.255728 -2.424856 1.774443 0.975164 1.399282 -0.915153 -14.066496
1 0.255290 -2.862558 1.984604 0.830538 0.601812 -1.101535 -11.160047
1 0.288303 -2.666000 1.991622 0.554396 -0.289165 -0.871036 -12.547214
1 0.202921 -2.758319 2.044596 -0.464264 -0.103076 -0.059997 -13.134710
1 0.352545 -2.556000 2.545975 0.588426 0.140797 2.167060 -8.298038
1 -0.090159 -2.454310 2.234269 -0.320819 0.741797 1.221156 -10.015898
1 0.022608 -2.506789 1.934029 -0.395072 0.352296 0.121821 -10.836885
1 0.046643 -2.499653 2.259416 0.665521 -0.521394 1.025555 -11.128762
2 -0.597715 -2.407631 3.042083 -1.135489 0.511865 0.613718 0.000037
1 0.340632 -3.034161 2.082136 0.512979 1.874305 -0.486317 -7.343072
2 -0.335758 -2.932611 2.619492 -0.644142 0.098127 -0.989203 0.000201
1 0.226029 -2.657613 2.085603 1.221524 -0.212162 0.348274 -12.548351
1 0.075580 -2.545692 1.857124 -0.392126 -0.331042 0.744271 -12.270797
1 -0.009472 -2.686863 1.815015 0.366857 0.612826 0.300495 -9.870464
1 0.108653 -2.432808 1.922281 0.853305 0.487042 -0.807401 -12.348125
1 -0.262844 -2.682001 1.950652 -1.443892 -0.504142 0.627841 -8.490294
1 0.277157 -2.640554 1.849308 0.250270 -0.285185 0.484734 -10.232925
1 -0.012429 -2.776674 1.969784 1.064001 -1.340307 -0.180671 -10.731369
1 -0.193912 -2.576879 1.789564 -0.065857 -0.640849 -0.914422 -12.047759
1 -0.094791 -2.756856 1.822431 0.543769 -0.642618 1.325182 -11.640023
1 0.369278 -2.661298 1.927012 0.588103 -0.476327 -0.321472 -10.128461
1 0.128682 -2.625405 1.895198 0.581732 0.402720 1.546107 -12.405113
1 -0.347559 -2.607353 1.946281 0.266644 -0.284498 2.204271 -7.609366
1 0.140900 -3.026134 2.017364 1.329579 -0.897828 1.102824 -5.643574
1 0.302127 -2.772098 1.990621 -2.172246 0.491078 0.402284 -11.933928
1 0.051279 -2.692652 1.959982 -0.955386 0.274695 0.809130 -12.425525
1 0.018901 -2.864645 2.019441 -0.147180 1.053559 0.597096 -8.771927
1 0.141435 -2.734894 1.860940 -0.529763 0.491247 1.093038 -13.111551
1 0.186578 -2.923573 1.926354 0.503019 -1.288103 -0.385302 -10.715711
1 -0.082825 -2.622188 1.828102 2.011639 -1.083406 -0.152521 -11.489191
1 0.075546 -2.919344 1.925877 -1.288698 0.113627 -1.113287 -8.607769
1 -0.063112 -2.794494 2.109262 0.723375 0.385788 0.132465 -9.405256
1 0.072876 -2.813818 1.915771 -0.734635 -0.510203 -0.683256 -11.285583
1 0.156202 -2.705542 1.964379 -0.297113 -0.007354 -0.305517 -12.776093
1 -0.182143 -2.686010 1.799402 1.070437 -0.601202 -1.040584 -10.521299
1 0.277247 -2.944636 1.725125 0.018137 0.866140 -1.321452 -10.538501
1 -0.021077 -2.836343 1.863964 -0.159631 0.239932 0.236030 -10.552851
1 -0.068271 -2.962574 1.894889 0.550887 -0.539940 -0.081470 -4.450313
1 -0.393857 -2.450933 1.976512 -0.601899 -0.330206 0.396919 -9.372923
1 -0.192859 -2.834981 2.028385 1.157090 -0.114090 0.547601 -5.760678
2 -0.740564 -2.398020 2.358813 -0.548344 0.282271 -0.965782 0.004125
1 -0.031722 -2.498181 2.015454 0.043515 0.395261 0.833720 -9.229499
1 -0.499005 -3.014443 2.239345 -0.480110 0.007490 -1.523090 -0.089448
1 -0.040219 -2.938997 2.199923 1.654247 0.989427 -2.031778 -3.484079
1 0.128161 -2.482916 2.347139 0.852342 0.162783 -0.041670 -10.379032
1 -0.053758 -2.578336 2.247305 0.145632 0.078746 0.295938 -10.951913
1 0.250117 -2.948347 1.839592 -0.295974 1.331557 -0.943963 -8.731260
1 0.354185 -2.432009 1.824589 0.154483 1.891894 0.027263 -12.794046
1 -0.142015 -2.517250 1.860117 2.208286 0.592382 -0.091120 -12.475737
1 0.384748 -2.824869 2.371840 0.619621 -1.050249 0.558495 -8.387642
1 0.334604 -2.645388 2.186795 -2.159887 -1.191615 -0.199854 -11.121042
1 0.332611 -2.754385 2.208746 0.136395 0.055450 0.135518 -10.979669
2 -0.100285 -3.104408 3.115715 -0.566227 -0.083867 0.639046 0.009262
1 0.262156 -2.516893 2.411025 -0.376854 0.880260 -0.119174 -11.410488
1 -0.165653 -2.821775 1.776244 0.393506 -1.363755 0.245926 -7.497684
1 -0.167165 -2.744633 1.908249 -0.147963 -0.371083 -0.050175 -9.454414
1 0.060599 -2.994693 1.749175 0.199545 0.380921 2.000516 -6.354142
1 0.090897 -2.615122 1.775680 0.764911 1.398159 2.413332 -12.527864
1 0.128746 -2.887906 1.829932 0.412677 -0.144176 -0.590994 -10.080847
2 -0.466533 -2.639864 2.828954 0.574955 -0.228683 -0.287775 0.065673
1 0.171326 -2.800861 1.781504 0.244087 0.440700 -0.285404 -12.801960
1 0.034361 -3.106911 1.686424 1.659793 0.352505 -1.908444 -3.627754
1 -0.329026 -2.535814 1.833624 1.448043 -0.366694 -0.223521 -9.044440
1 0.307409 -2.777539 1.844435 0.644780 0.194432 1.093942 -11.318162
1 -0.225294 -2.683378 1.691422 -0.461835 -0.672715 -0.289396 -8.428064
1 -0.136827 -2.521702 2.026242 -0.785416 1.014566 -1.862174 -11.916280
1 0.256221 -2.432685 2.340627 -1.063632 0.698879 1.073327 -13.191062
1 0.001329 -2.382102 2.046779 -0.084836 0.530168 -0.540916 -11.001328
1 -0.566647 -2.935781 1.860295 -0.220535 -0.331893 -0.451243 -0.088214
1 -0.504259 -2.961427 2.045080 0.694503 0.367373 0.296314 -0.159684
1 0.375520 -2.809737 2.070288 0.850459 -0.420635 0.087696 -12.063745
1 0.267255 -2.823937 2.106999 1.752410 0.274160 0.826914 -11.291828
1 0.372249 -2.441953 2.372737 -0.578230 -0.442566 0.003456 -10.899067
2 -0.263564 -3.108715 2.452903 -1.806552 -1.282528 1.047916 0.000121
1 0.227295 -2.432617 2.539070 -0.490125 -0.062449 -0.089346 -9.197803
2 -0.280984 -2.805162 2.998450 -0.842274 0.348255 0.504777 0.000089
1 0.212749 -2.908329 2.304332 0.340226 0.184235 -1.295147 -8.829578
2 -0.727415 -2.878140 2.891347 0.117909 -0.687115 -0.133342 0.000177
1 0.170147 -2.460671 2.256452 0.478605 -1.066450 -0.808732 -12.407801
1 -0.037309 -2.452987 2.330787 0.305600 0.471164 -0.063037 -10.497132
1 -0.010635 -2.589456 1.763200 1.756139 0.821051 -0.321402 -12.269464
1 0.227956 -2.710395 1.789062 -1.456109 -1.262248 0.010867 -12.975022
1 0.028758 -2.924104 1.833621 0.358486 0.724890 0.254074 -9.271260
1 0.351703 -2.514168 2.076957 0.903319 -1.174474 -0.976878 -11.080956
1 0.343716 -2.842232 2.475980 0.739193 0.851057 0.372345 -5.504757
1 0.303470 -2.914212 2.135649 -0.696456 1.656682 -0.448858 -8.588997
1 0.208986 -3.046961 2.092402 0.965418 0.870855 -1.262215 -7.204744
1 0.179075 -2.671871 2.647560 -0.219000 1.189423 -2.047480 -2.397168
1 0.154309 -2.905377 2.198649 -0.531393 -1.092106 -1.362517 -5.851051
1 -0.082385 -2.459150 1.929048 -0.216184 0.884729 -0.088668 -11.171721
1 -0.532830 -2.419382 2.246480 -0.171048 -0.069970 0.208993 -0.901510
2 -0.742240 -3.071250 2.607953 0.037254 -0.667215 0.196259 0.040577
1 0.292033 -2.485044 1.982136 -0.057403 -0.814078 1.232289 -13.730350
1 -0.049736 -2.431599 1.794381 -0.729227 -1.691686 1.082027 -13.088858
2 -0.752303 -2.747189 2.697706 0.118508 -1.134302 0.751814 0.000181
1 0.044777 -2.445751 1.845710 -0.106261 0.043112 -0.595762 -12.608466
1 0.061352 -2.820077 1.799698 0.025826 0.104353 0.488264 -10.461050
1 -0.292908 -2.391429 1.955718 0.790957 1.324173 -0.258021 -10.103339
1 -0.162506 -2.394276 2.033361 -0.127232 1.135203 -0.367353 -8.439047
1 -0.151226 -2.404121 1.799544 1.600043 0.111080 0.131170 -10.435581
1 -0.241358 -2.473213 2.046891 0.954939 0.918547 0.449171 -11.334350
1 -0.734949 -3.053995 2.211470 -0.845203 -0.055785 0.528314 -0.026759
1 0.355483 -2.913186 1.817095 -1.537707 -0.139561 0.513460 -10.986377
1 0.293344 -2.422988 2.085946 0.324373 0.316588 0.281775 -13.313922
1 -0.219390 -2.460857 1.947003 -0.213170 0.983567 -0.596435 -10.187487
1 0.273549 -2.426627 1.892703 -0.162390 0.117972 0.434897 -12.905930
1 0.154741 -2.430571 1.825127 -0.689530 0.475045 0.091228 -8.638845
1 -0.335117 -2.431295 1.875833 -1.222322 -0.945178 0.913493 -9.646832
1 0.132145 -2.710250 1.741205 -0.708657 0.936731 -0.559415 -13.171057
1 0.358163 -2.473169 2.493941 1.011521 -0.371101 0.965638 -10.717832
1 0.142693 -2.959936 2.456558 -0.192319 1.182638 -1.058390 -3.215445
1 0.382986 -2.962550 2.433507 -0.421266 0.283511 -0.692184 -3.584584
1 0.267494 -3.001502 2.338065 0.966786 0.892509 -0.144556 -4.689659
1 0.404284 -2.930820 2.070925 -0.658811 -0.951562 1.315592 -8.807857
1 -0.122008 -3.029134 2.648802 0.183960 0.461955 -1.372554 -0.040677
2 0.244443 -3.114632 3.059847 1.143482 -0.011585 -0.344602 0.000095
1 0.050838 -2.490401 1.743966 -0.728166 -0.763534 -1.347794 -14.594429
1 0.242596 -2.542688 1.721151 0.669807 1.107744 -0.133095 -12.544683
1 -0.351334 -2.672231 1.738225 -0.007203 -2.435052 -0.742036 -3.373590
1 0.335949 -2.686464 1.780912 0.458767 -0.907727 0.918617 -11.844768
1 0.360301 -2.839538 1.742163 -1.205042 1.332953 -1.197352 -12.402584
1 -0.087995 -2.893714 1.803667 -0.162340 0.950187 1.254377 -7.782827
1 -0.117787 -2.620236 1.721794 -0.148399 -0.151422 -1.186705 -12.642437
1 -0.023271 -2.798697 1.744592 0.997989 0.053878 0.529595 -11.634874
1 -0.203000 -2.488895 1.739228 -0.097182 -0.686056 0.234067 -10.449213
1 0.068117 -2.405811 2.302379 0.192768 0.056008 -0.458183 -10.319247
1 0.068555 -2.458394 2.447444 0.854587 -1.068422 -0.198957 -10.568778
1 -0.191146 -2.486973 2.355394 0.850820 0.200216 1.600064 -5.534609
1 0.348662 -2.376957 2.170334 1.325511 1.953239 -0.906054 -11.468214
1 0.339482 -2.941628 1.991152 0.200771 0.176237 0.713055 -10.288255
1 0.395475 -2.845277 1.971309 -0.965939 -1.040241 0.609780 -11.049829
1 0.284579 -3.005722 2.188083 1.912702 -0.128861 -0.475207 -5.618732
1 -0.454935 -2.404084 1.835096 1.097742 -0.247799 -0.698041 -6.827913
1 0.405870 -2.708214 2.024822 -0.703291 -1.107863 0.842229 -12.464760
1 0.393143 -2.862230 2.175163 -1.521572 0.007272 -0.964076 -10.176676
1 0.375059 -2.997887 2.231231 0.038912 1.364796 0.039807 -4.339508
1 0.390261 -2.715280 2.374826 -0.098735 0.305796 -0.702670 -10.526269
1 0.408991 -2.398407 2.070767 -0.514824 0.409144 0.474610 -14.096088
1 -0.344824 -2.407611 2.435954 -1.373585 0.364190 -0.204704 -3.569569
1 -0.295152 -2.420549 1.758181 -0.223337 -0.817370 -1.142313 -11.197253
2 -0.845868 -3.100220 1.993661 0.495980 -0.092125 -0.198786 0.000176
1 -0.525611 -2.543835 1.861450 0.898179 1.340128 1.388640 -1.251234
1 -0.438273 -2.393682 2.061465 -0.545091 -0.058912 1.583653 -6.337056
1 0.352690 -2.398141 1.966142 0.238216 0.356978 0.072929 -14.014350
1 0.373414 -2.491943 1.908797 -0.221296 -1.625447 1.228355 -8.875154
1 0.413284 -2.790757 1.866798 -0.477046 0.218424 1.410434 -12.448738
1 -0.337534 -2.518628 1.724033 0.505334 -1.266605 -1.383448 -9.004426
1 0.056369 -2.406228 2.557603 0.277389 -0.494482 0.008081 -5.824403
1 -0.498443 -2.392174 1.933597 0.275581 -0.639064 1.248487 -4.759981
1 0.402024 -2.446125 2.264700 1.887776 -1.715465 -0.467780 -11.898046
1 0.408532 -2.792392 2.268176 0.321178 1.124610 0.199457 -11.244108
1 0.385293 -2.592293 1.792100 -0.617209 0.866577 -0.252509 -9.758910
1 0.409794 -2.490771 2.001446 0.077429 0.088279 1.511895 -12.155527
1 0.383294 -2.730727 2.495798 -0.519814 0.615781 -0.164013 -8.714325
1 0.385473 -2.986530 1.909369 -0.805123 -0.486672 -0.534874 -8.656404
1 0.397391 -2.942936 1.713675 -1.632753 -2.306243 -0.463719 -8.431013
1 0.169521 -2.953782 1.701951 0.822484 -0.037955 0.434864 -9.539802
1 0.323757 -2.471596 1.699344 -0.285349 1.180592 -0.194399 -11.027877
1 0.032352 -2.707698 1.694969 0.405067 -0.712536 0.070958 -11.598245
1 0.254777 -2.658789 1.695132 0.717991 -0.301383 -1.096042 -12.934212
1 -0.118875 -2.442057 1.692076 -1.356718 1.374722 0.349178 -13.172345
1 -0.040329 -2.522751 1.679524 -1.150607 0.817697 -1.881265 -14.457302
1 -0.116714 -2.730886 1.705663 -0.026928 -0.695969 0.128557 -11.565596
1 0.248767 -3.052889 1.701938 -0.195476 -0.412981 -0.652565 -3.502416
1 -0.232427 -2.563848 1.685812 1.060697 -0.537072 1.607023 -2.548159
1 0.296897 -2.757912 1.697803 -0.157744 0.272906 -0.497109 -11.622077
1 0.057585 -2.898326 1.710701 1.102178 -0.435034 1.164342 -10.473946
1 -0.007598 -2.414041 1.685237 0.394013 0.117192 0.467224 -12.712624
1 0.416347 -2.431436 1.727887 0.237984 0.994473 0.030585 -12.176895
1 0.154919 -2.617320 1.690025 -0.334930 -0.117199 -0.740930 -13.738595
1 -0.192408 -2.380572 1.713437 0.151176 0.941559 -0.460144 -10.128585
1 0.212618 -2.462091 1.668171 -0.724887 0.049615 -1.371868 -12.368649
1 -0.032488 -2.956204 1.719544 0.733042 0.178833 0.694326 -8.095323
1 0.220070 -2.854500 1.688868 -0.314055 0.655308 -0.465496 -12.057495
1 0.081549 -2.797488 1.699991 2.187705 0.148808 0.922630 -11.542191
1 0.417293 -2.674137 1.692432 0.589041 0.494831 0.090189 -11.912807
1 0.049229 -2.602701 1.677921 1.541284 -1.698158 -0.701657 -13.001325
1 -0.251737 -2.890002 1.675064 0.662369 0.605111 -0.052606 -3.992491
1 0.321535 -2.587880 1.667031 -1.722844 -0.662045 -0.971416 -10.779269
1 0.397948 -2.461255 2.160580 -0.781364 0.548081 0.362474 -11.189350
2 -0.864501 -2.845325 2.434829 1.182344 1.433920 -0.066603 0.000015
2 -0.892390 -3.082170 2.849442 0.117547 -3.319274 1.040915 0.000146
1 -0.232864 -3.017669 1.641306 0.196277 -0.093070 1.304490 -2.260226
2 -0.360659 -2.602646 3.118622 -0.370208 -0.455213 -0.894933 0.000110
1 -0.008521 -2.852510 1.642574 -1.278717 -0.720313 -0.731894 -11.484492
1 -0.271777 -2.419847 1.653095 0.592886 1.133936 1.400890 -12.197227
1 -0.434211 -2.558704 1.632865 -0.529642 -0.373819 -0.112549 -4.732723
1 -0.151981 -2.843833 1.673041 -0.972539 0.269007 1.662790 -8.130224
1 0.125587 -2.524157 1.660160 -0.611833 0.387602 -0.435534 -13.657907
1 0.061411 -3.003939 1.645826 0.247766 0.563697 -0.887340 -9.324863
1 -0.144189 -2.539641 1.667594 1.091236 1.994227 2.329320 -8.275538
1 0.104994 -2.417178 1.658483 -0.773069 0.979979 -0.856851 -13.887097
1 0.397884 -2.779780 1.648975 0.276862 1.181574 0.729121 -11.345210
1 -0.390064 -2.434950 1.664890 0.289742 1.201020 -0.193106 -8.991475
2 -0.568108 -2.565672 1.644277 -0.484936 -1.157116 -0.175090 0.154255
1 0.201885 -2.750257 1.673552 -1.337377 0.374622 0.177606 -11.460755
1 0.360428 -2.883558 1.635252 -0.381509 1.597795 0.690632 -11.898456
1 -0.113483 -3.045143 1.665332 0.222312 -1.065119 0.909489 -4.241073
1 0.221872 -2.362161 1.677826 1.216556 -1.241660 0.452498 -11.902396
1 0.324649 -2.365704 1.729192 -0.828565 0.261832 -0.786114 -13.032339
1 0.238717 -2.356890 2.246437 1.501077 -1.864160 -0.784607 -12.805930
1 -0.336123 -2.367751 2.155351 -0.166626 0.064253 1.406341 -9.460134
1 -0.233048 -2.362152 1.847990 -0.509591 0.110466 0.232132 -11.787038
1 0.122295 -2.356899 1.990209 -0.787915 0.565437 -0.272684 -11.054547
1 0.122983 -2.364718 2.488907 -0.621196 0.060063 -0.901583 -11.618162
1 0.088307 -2.385623 1.758254 -0.078951 -0.878004 0.524294 -11.826202
1 -0.374261 -2.359631 1.730363 -0.655883 1.079089 -0.803751 -9.634318
1 0.249258 -2.387642 1.984772 -0.968331 -1.403803 2.635019 -11.759087
1 0.186736 -2.361380 2.070804 0.121120 0.752738 1.386250 -11.190565
1 0.345846 -2.355661 2.521689 0.594435 0.076708 0.595276 -9.957276
1 -0.110020 -2.363302 2.310086 -1.977965 -0.288419 0.407767 -9.994980
1 0.422360 -2.380333 2.429683 -1.011252 -0.507361 -0.134384 -10.302078
1 -0.113087 -2.195291 1.209855 -0.712721 0.417611 -0.074513 -13.069609
1 0.302905 -1.918090 1.196174 -0.725713 -0.363520 -2.281789 -7.666551
1 -0.200878 -2.125781 1.199697 -0.133325 -0.896508 -0.172415 -10.797307
1 0.079133 -2.122682 1.054164 0.123607 -1.243145 0.392624 -9.695916
1 -0.329952 -2.012830 1.280807 0.210965 -0.133088 0.155171 -9.568378
1 0.407477 -2.158824 1.505341 0.026314 -1.435034 0.027361 -11.408775
1 0.140732 -2.074022 1.330075 -0.753658 2.015174 0.721245 -11.785791
1 0.332945 -2.079578 1.518173 -1.463387 -1.007625 0.080349 -12.018300
1 -0.085093 -2.176095 1.547308 -0.574228 1.106757 1.184601 -11.656118
1 -0.222501 -2.021412 1.251980 0.809805 1.203442 0.592484 -8.463616
1 0.148279 -2.056761 1.129157 0.632348 -0.990174 0.263029 -10.275121
1 0.228214 -2.134148 1.242240 0.373910 -1.417488 0.867223 -11.658822
1 0.253724 -2.261304 1.419778 0.072290 -0.154209 -1.035944 -12.956678
1 0.166572 -2.019193 1.470606 -0.229574 -1.349331 0.003167 -10.934542
1 -0.107735 -1.904188 1.365311 0.051964 1.043999 0.525132 -11.680212
1 0.076151 -1.999757 1.505389 1.059723 -0.696123 -0.249466 -12.363819
1 -0.293966 -2.059288 1.377880 -0.373819 0.561569 -0.332485 -11.804961
1 -0.455426 -2.034376 1.313446 1.432216 0.768676 0.404929 -5.210408
1 0.258574 -2.111309 1.137651 1.302392 0.711137 0.240054 -10.128648
1 0.095492 -1.957681 1.288360 -0.433624 1.511808 1.269246 -11.838743
1 0.054922 -2.144213 1.297806 -0.251600 -0.907949 0.638023 -11.895319
1 0.227468 -1.996865 1.322709 -0.056998 0.426599 0.802304 -11.078248
1 0.000457 -2.140646 1.491778 0.014946 -2.119350 1.556861 -12.245641
1 -0.209510 -2.126541 1.381865 0.127906 1.003803 0.117509 -12.590144
1 -0.156414 -2.146781 1.113567 0.190672 1.362243 -0.253695 -9.174657
1 -0.091658 -2.116634 1.436228 1.823209 0.397860 -0.377391 -12.620732
1 -0.050235 -2.113562 1.209100 0.392603 0.030894 0.272368 -9.673754
1 -0.283567 -2.051874 1.183693 -0.384160 0.263044 -0.989576 -5.356752
1 0.370445 -2.144329 1.179286 -0.395845 -0.252291 0.512868 -10.968966
1 -0.046477 -2.178284 1.122291 -0.640622 1.694998 -0.536637 -10.463217
1 0.279664 -2.212246 1.163904 -0.823314 0.272975 0.674969 -9.420676
1 0.011578 -2.029440 1.308902 0.743423 0.594799 -0.508068 -11.047008
1 -0.193621 -2.010270 1.395181 0.604821 0.027294 -0.980388 -11.335614
1 0.141678 -2.228347 1.401705 -0.571235 -1.175043 0.874804 -9.961582
1 0.017884 -2.056162 1.430294 -0.017876 0.871630 -1.753020 -13.286917
1 -0.198283 -2.018348 0.698647 -0.913385 0.073896 0.534927 -0.241246
1 0.161139 -2.162431 1.109188 -0.335619 0.924619 -0.087543 -10.281527
1 -0.289881 -2.119433 1.577441 0.678893 -0.094222 -1.784432 -11.036160
1 -0.315183 -2.251803 1.417781 -0.540019 0.511883 -0.423275 -11.793924
1 -0.466103 -1.915095 1.419384 1.970754 0.029747 0.575214 -4.510103
1 0.155162 -2.181057 1.307582 0.715082 0.550524 -0.846981 -12.522408
1 -0.299842 -2.069681 1.487707 -1.054526 0.500733 -0.023750 -8.647236
1 -0.076626 -2.016469 1.379862 0.377521 0.574941 0.241013 -12.755286
1 -0.163764 -2.202014 1.470216 0.643128 -0.109117 -1.376562 -10.659984
1 0.174697 -2.038991 1.231688 -1.030713 0.459603 -0.422177 -9.899338
1 0.249989 -2.006299 1.536400 -0.411245 -0.837272 0.696284 -12.536250
1 -0.109523 -2.187984 1.344556 -0.546157 0.232362 -0.690266 -12.449063
1 -0.276304 -2.123499 1.284510 -0.373118 0.303990 0.817383 -11.817562
1 0.131242 -2.135686 1.203515 1.037672 -0.942728 -0.265280 -12.425230
1 0.147424 -2.157505 1.577287 -0.118737 -0.589829 0.628238 -12.623908
1 -0.011369 -1.927211 1.542766 0.525977 0.498508 1.173555 -13.154055
1 -0.299160 -1.923901 1.236073 0.415741 0.439276 -0.994547 -7.161695
1 -0.041757 -2.043161 1.529132 -0.873612 0.762159 0.087260 -13.824536
1 0.032102 -2.124295 1.151899 -0.500663 -0.719652 -1.420360 -9.596068
1 0.203423 -1.958961 1.184686 1.258438 0.077323 1.801249 -6.904269
1 -0.157105 -2.030457 1.066618 -0.796275 -1.201492 0.007773 -6.154325
1 -0.005976 -2.145364 0.989688 -0.676029 -0.537598 0.126773 -7.056449
1 0.094808 -2.223564 1.020583 -0.382388 1.998271 0.819069 -7.974037
1 -0.029781 -2.112065 1.350806 0.639742 0.324874 -0.747835 -10.820290
1 -0.204468 -1.958212 1.172731 1.766748 -1.281954 -1.082023 -7.607070
1 -0.355536 -1.967803 1.443214 -0.344390 0.179683 1.353660 -3.712474
1 0.060836 -2.059038 1.224662 0.086585 1.283569 0.655263 -10.918628
1 -0.202393 -2.199387 1.277668 -0.275984 0.886585 1.161651 -12.725575
1 0.163691 -1.957147 1.558050 -0.497606 -0.468552 1.020097 -12.002115
1 0.044915 -2.179481 1.397269 0.117048 -0.445692 0.446393 -12.109737
2 0.287095 -2.006215 -1.522916 1.427068 0.385519 0.138370 0.002625
1 0.323307 -1.943876 1.294023 0.661955 1.088508 0.175266 -8.904214
1 -0.233806 -2.036942 1.587310 -1.171456 -0.499692 0.114382 -10.367901
1 -0.257375 -2.154740 1.471933 -1.124874 -0.961924 -1.608277 -9.212908
1 0.262252 -2.049625 1.429526 -0.707318 -0.670185 0.672844 -12.120467
2 0.080902 -2.248990 -1.631130 0.138785 0.010458 1.135254 0.000695
1 0.003631 -2.251511 1.061038 -0.421119 0.298412 -0.587950 -9.696450
1 0.380679 -2.050903 1.119524 0.713854 0.057630 -0.666876 -7.348337
1 0.219696 -2.216988 1.002791 0.011492 -0.218177 0.921319 -5.267405
1 -0.069820 -2.094177 1.074135 -0.871221 0.275731 0.859037 -8.857984
1 -0.009118 -1.971816 1.177605 1.132284 -0.527379 1.295562 -9.937769
1 0.309486 -2.030551 1.201244 -0.282789 -0.072948 -0.966031 -10.138220
2 -0.311019 -2.087802 0.796684 -0.408865 -0.240504 0.666036 0.010179
1 0.141011 -2.054460 1.581895 -2.800808 0.231646 -0.147921 -13.691494
1 -0.117537 -1.966688 1.474906 0.005228 1.152526 -0.727105 -10.787033
1 0.199164 -1.873775 1.238659 -0.388364 0.329336 0.052253 -8.554038
1 0.094404 -2.224019 1.499617 1.278065 0.983005 0.262459 -12.316164
1 -0.126969 -1.899624 1.547115 1.167589 0.533574 -0.032903 -11.709589
1 0.197931 -2.153065 1.416706 0.271538 1.021577 0.438431 -9.212445
1 -0.191687 -2.192478 1.624302 -2.305986 -0.313052 -0.954185 -12.528275
1 0.224779 -2.101862 1.507890 0.078368 0.021654 -0.275297 -13.190360
2 -0.659952 -2.238965 -2.044920 0.013266 0.402220 -0.274537 0.001111
1 0.174026 -2.067974 1.007016 -0.308005 0.004918 0.136244 -4.103033
1 0.113021 -2.108150 1.485403 -0.827425 -0.185407 0.342781 -13.932123
1 0.282571 -2.176815 1.367286 1.632068 -0.035162 0.104997 -10.485073
2 -0.795367 -1.964160 0.566432 -0.004525 0.210033 0.952421 0.022529
1 0.292347 -2.081870 1.326183 -1.041767 0.696539 1.348894 -10.823195
1 -0.136451 -2.078008 1.577436 -0.118688 -0.576456 0.718038 -11.723625
1 -0.095989 -2.227729 1.029582 -0.433137 -0.625817 0.848709 -6.419590
1 -0.289161 -2.206682 1.217501 -1.707903 -0.674666 -1.501998 -9.523278
1 -0.377018 -1.918617 1.336471 -0.386241 -0.616808 0.612962 -8.142805
1 0.334122 -2.176708 1.088905 -0.001878 1.453354 0.999519 -6.859649
1 -0.062068 -2.009472 1.004736 -0.257871 1.880081 -0.522492 -5.454817
1 0.274965 -1.937901 1.416671 -1.465987 0.511881 -0.905065 -9.645483
2 -0.028928 -1.909789 -0.032985 -0.977976 -0.287763 -1.420018 0.027065
2 -0.469055 -2.127250 -1.918987 -0.021256 -0.096548 -0.190837 0.001103
2 -0.236586 -2.167911 -1.604840 0.668358 0.540961 -0.829995 0.000637
1 0.101737 -1.995581 1.386300 -0.190588 0.186611 -0.470110 -11.648801
1 0.366240 -2.012143 1.357958 0.503775 -1.637801 0.060544 -10.040954
1 -0.419649 -2.237297 1.447585 -0.583803 -0.131036 0.499198 -5.192112
1 -0.185986 -2.082673 1.487770 1.501617 -0.811397 -1.089355 -11.910084
1 0.277567 -2.319853 1.197669 -0.135895 -1.018469 0.883160 -9.888673
2 0.118631 -2.018085 -2.589125 -0.729428 0.988657 0.551906 0.001431
1 -0.295869 -2.273390 1.305752 -0.663832 -1.608299 0.069207 -11.507484
1 -0.276193 -1.950221 1.378618 -0.224411 -1.171180 -0.380522 -9.741411
2 0.103172 -2.151247 -0.582596 -0.102307 -0.170042 -1.733670 0.002456
1 -0.106304 -1.982150 1.269108 -1.353484 -0.887412 -0.864775 -11.203244
1 -0.302975 -1.937864 1.622341 0.462123 0.360275 0.493463 -11.661846
1 0.003345 -1.945467 1.438923 -1.557539 -0.277053 0.485100 -13.165763
1 0.328215 -1.916163 1.525583 0.313676 -0.042213 -0.217174 -13.006230
2 -0.320270 -2.102271 -0.232659 0.250661 -0.325490 0.247156 0.006300
2 -0.384873 -2.014798 -1.427681 -0.686448 -0.379366 -0.143562 0.260902
1 0.200384 -2.209976 1.510307 -1.836650 -0.718793 -0.580425 -13.315688
1 -0.146673 -2.101900 1.289148 -0.364830 -1.288553 0.044995 -12.110457
2 -0.315524 -1.969654 -1.522116 -0.201590 -0.308244 -0.706065 0.264027
1 -0.477395 -1.928827 1.292687 1.596913 -0.403705 0.524381 -3.417211
1 -0.506552 -2.121705 -2.170445 -0.385207 0.384828 0.001257 -0.080898
2 0.228635 -1.865831 0.372428 0.122526 0.997352 0.014553 0.000003
1 -0.396895 -2.068475 1.414572 0.028376 -0.829533 0.300444 -9.581820
2 -0.753966 -1.860528 -0.226782 -0.091320 0.153767 2.024092 0.119892
2 -0.501300 -2.201291 -0.166616 0.163889 -0.772531 -0.196499 0.005609
1 0.017254 -2.025908 1.080619 0.021925 1.368579 -0.214333 -8.979168
1 0.373836 -2.254144 1.207141 0.333827 -0.162842 -1.040888 -12.296072
2 -0.862413 -2.068019 -2.420050 -0.125026 0.038517 0.157809 0.120019
1 0.387354 -2.238083 1.315913 -0.220832 -1.848029 0.305820 -12.178093
2 -0.422081 -2.209532 -0.321583 -0.892059 0.376507 1.240446 0.020412
1 -0.510294 -2.212897 0.169572 0.245116 -0.276974 -0.500773 -0.044447
1 -0.216047 -1.970257 1.507123 1.757963 -0.196498 1.079778 -10.464357
1 0.002328 -2.064831 0.703195 0.362302 -1.047582 -0.574533 -0.634257
1 -0.375536 -2.163971 1.366451 1.064587 0.992015 0.701860 -10.030252
1 -0.390044 -1.885839 1.511994 -0.866565 0.551939 0.530849 -7.090765
1 -0.384951 -2.079553 -0.903776 -0.222317 -0.027000 1.149235 -0.075965
1 -0.213519 -1.869741 1.483867 1.048413 1.117114 0.020346 -9.663887
2 0.285869 -2.146259 0.562883 0.134354 -0.836952 -0.856903 0.000005
2 -0.761204 -2.310880 -0.792075 -0.346205 -0.129387 0.858765 0.000014
2 -0.170612 -1.926556 -2.004449 1.106228 0.654972 -1.295086 0.000043
1 -0.108886 -2.048640 1.158176 0.485095 0.661243 0.479162 -9.604877
1 0.275083 -1.949651 1.073735 0.172168 -0.519835 0.829685 -3.851423
1 -0.358870 -2.000550 1.528674 -0.087138 0.448287 -0.418246 -3.767627
1 -0.386090 -2.121227 1.248138 -0.850001 1.037140 -0.355532 -6.599048
1 0.073842 -2.177934 0.923232 1.550041 0.040049 0.209502 -3.481049
1 0.066333 -2.235281 1.145150 -0.385919 -1.470074 -0.808661 -11.453115
1 -0.490028 -2.147774 1.404843 -0.572398 1.964218 0.834212 -4.481568
1 -0.205424 -2.235771 1.159570 -0.179067 0.242337 -1.463501 -10.036106
2 -0.311491 -1.922869 -2.812590 -0.358745 0.466567 -0.890842 0.000504
1 -0.034790 -2.242251 1.442541 -0.248455 1.949801 0.487503 -12.087906
2 -0.813820 -2.239967 1.470397 0.068151 0.137354 -0.143963 0.000063
1 0.311031 -2.167727 1.481218 0.082602 0.415269 -0.104970 -9.972558
2 -0.404370 -1.930227 0.555340 0.312611 0.663623 -0.273132 0.000331
2 -0.400331 -1.892554 0.094074 -0.135375 1.143137 0.532726 0.001108
1 0.091649 -2.255802 1.246520 1.580651 -0.441306 0.261155 -12.806966
2 -0.697697 -2.149519 0.763890 0.244939 -0.488243 0.010087 0.002927
1 -0.175958 -1.936927 -2.385783 0.596697 -0.101740 -0.986011 -0.000293
1 0.171948 -1.921390 1.367174 -0.884690 -0.491361 0.442776 -10.566352
1 0.186361 -2.233370 1.202856 0.929311 0.987499 0.959255 -12.276874
1 -0.278215 -2.138563 1.024046 -0.541255 1.726780 -1.258962 -2.313421
1 -0.194842 -2.221193 1.055441 -0.121975 -0.910140 0.053050 -5.131396
2 0.098934 -2.034462 -1.468750 0.322981 0.389502 0.794536 0.001548
1 -0.365359 -2.156603 1.486476 -0.178970 1.389481 0.380458 -10.811427
2 0.321993 -2.074318 -2.715018 0.308994 0.140400 0.072776 0.007993
2 0.284002 -2.203128 -0.691687 -0.419737 -0.611503 0.458046 0.000468
2 0.399772 -2.159201 -0.899145 -0.090303 -0.160431 -0.185727 0.000169
2 -0.151552 -2.136782 -0.631332 0.991448 -0.611936 -1.174246 0.001709
1 0.362307 -1.971270 0.963437 -0.307061 0.279602 -0.737501 -0.948324
2 -0.287002 -2.058425 -0.459437 0.656018 -0.186855 -0.110027 0.238698
2 -0.645624 -2.036183 -2.004517 0.237674 -0.021280 0.869270 0.007509
2 -0.080543 -2.060729 -1.013893 -0.529047 -1.047879 1.055860 0.063893
2 -0.840878 -1.885854 -2.170408 -1.173401 0.364749 0.261444 0.403306
2 -0.597654 -2.270453 0.670443 -0.148843 -0.502542 -0.478992 0.294669
2 -0.798323 -2.101672 -2.532791 -1.144286 -0.092961 0.610439 0.120778
2 -0.064574 -2.068217 -0.469128 -0.465040 0.635460 0.554903 0.002033
2 0.190421 -2.185933 -1.343690 0.152333 -0.234702 -0.255346 0.004167
2 -0.276913 -2.025093 -2.617970 -0.246189 0.426981 -0.258346 0.000337
2 -0.082952 -2.199189 -1.041310 -1.101257 -0.667006 -0.280549 0.063902
2 -0.678620 -2.133283 -1.483602 0.489114 0.082438 1.064817 0.009143
1 -0.103547 -1.922498 1.160038 0.491571 0.874261 0.553903 -8.434544
1 -0.056920 -1.955573 0.757313 -0.161725 0.808967 -0.274955 -0.781171
1 -0.083106 -2.299118 1.530796 -0.383623 -1.584909 0.989394 -12.196173
1 -0.291937 -2.228967 1.551654 -0.267560 0.450318 -0.373350 -11.351413
1 0.033645 -2.008657 1.598288 -0.254670 1.011689 -0.696555 -12.784623
1 0.069902 -2.235351 1.598627 0.477478 0.273450 -0.651021 -11.122414
1 -0.356310 -2.056414 1.633484 0.563010 0.486306 0.680195 -8.769932
1 -0.204839 -2.278143 1.540783 0.744743 0.557350 -1.744985 -11.499652
1 0.288674 -2.171522 1.587629 -0.491913 -1.380264 -2.251847 -13.215902
2 0.081192 -1.973276 -0.647758 -0.822731 0.226143 -1.279065 0.002071
2 -0.104236 -1.864606 -2.745564 -1.197011 0.992670 0.955658 0.000283
2 -0.530997 -2.188486 -2.624970 -0.025035 -0.814464 0.220168 0.000137
1 0.314178 -2.260408 1.514576 0.442906 0.805042 -1.005568 -11.139760
1 -0.209813 -2.245200 1.394789 0.106152 1.319829 -0.065459 -10.451566
2 0.052172 -2.225646 -1.889886 0.009688 0.207468 0.737197 0.001036
2 0.138523 -1.935069 0.935124 1.004510 1.154865 0.500854 0.024645
2 0.187820 -2.311001 0.148946 -0.412405 -0.656796 -1.092281 0.000446
2 -0.221307 -1.933740 0.004623 0.014080 1.087653 0.684343 0.002038
1 -0.347075 -2.316181 1.529178 1.114236 1.450580 0.092310 -9.070384
1 -0.012520 -2.222836 1.270272 1.466685 -0.546888 0.913470 -12.406197
1 -0.293674 -2.158914 -1.811695 -0.097703 -1.413354 -0.224052 -0.000665
2 0.348162 -2.308299 -1.630033 0.459827 -1.406292 -1.167905 0.041224
1 -0.213510 -2.319380 1.254232 -0.041600 -0.672879 0.388038 -11.915785
1 0.038007 -2.319563 1.514500 0.861311 0.467914 -0.831053 -13.003862
1 -0.397544 -2.262849 1.328967 1.534873 0.862146 0.096148 -8.778802
2 -0.858231 -2.155970 -0.225036 -0.370907 0.627741 -0.888233 0.000039
2 0.010592 -1.953381 -2.198989 -1.229516 0.422657 0.676598 0.000145
1 -0.576641 -2.018139 0.121558 -1.227154 0.418628 0.865221 -0.044091
1 -0.305848 -2.265369 1.127140 0.942518 -0.318644 0.844387 -6.971579
2 -0.145696 -2.199109 0.140863 -0.053832 0.558012 -0.582486 0.000877
1 -0.431794 -2.120802 1.556511 0.274734 0.440395 0.503472 -6.806437
1 0.035687 -2.126031 1.590369 -0.035739 -0.057632 -0.582366 -12.954670
1 -0.479097 -2.021628 1.542893 0.407924 1.928825 -0.502304 -4.737123
1 0.204712 -2.277950 1.593117 -0.321803 1.188952 0.233043 -12.124256
2 0.053451 -2.271859 -1.250091 -0.227995 -1.798556 0.574104 0.002262
1 0.367336 -2.249306 1.426532 0.406251 -0.516651 -0.284190 -12.919555
1 0.179058 -2.283139 1.291636 -0.496379 -0.049235 0.762805 -11.134506
2 0.105625 -2.198589 -2.080572 -1.051096 0.614837 0.055466 0.001017
1 -0.430738 -2.263314 1.537785 -0.589223 -0.725596 -0.800331 -3.764367
2 -0.508646 -2.233294 -1.433794 -0.628439 0.552937 0.722607 0.000889
1 0.284974 -2.262344 1.282803 0.928430 0.559140 -0.563855 -12.352355
1 0.325437 -2.170084 0.978866 1.771122 0.374957 -0.873471 -3.901182
1 -0.015191 -1.918490 1.311026 -0.402147 -0.381690 0.038177 -11.259864
1 -0.069030 -1.910732 1.053575 0.152010 -0.469591 -0.825196 -4.602642
1 -0.820574 -1.942293 -1.155138 -0.766712 -0.317608 0.676032 -0.000492
1 -0.190586 -1.926185 1.274166 0.120598 -0.562271 -0.730681 -7.510555
1 -0.112220 -1.862788 1.273633 -0.180671 0.281962 -1.341246 -9.430291
1 -0.550203 -2.029578 -2.336311 -0.647346 -0.424263 0.326487 -1.071478
2 -0.743643 -1.954541 -0.083669 0.410505 -0.582910 0.032969 0.006254
1 0.067985 -1.886412 1.596690 0.610620 -0.294653 1.799979 -12.640035
1 -0.410206 -1.942199 1.613614 -1.063386 0.609151 -0.451267 -7.258686
1 -0.033715 -1.875839 1.632276 -1.399114 -1.531848 0.728239 -12.745938
2 0.208211 -2.184174 -2.771834 -0.103359 0.374340 -1.035593 0.007990
1 0.404598 -2.028955 1.451333 -0.179479 0.002509 0.644372 -11.872961
1 0.383677 -2.123306 1.395238 0.709298 2.425646 0.571878 -12.587948
1 -0.385540 -2.238872 1.208771 0.054293 0.771385 0.086738 -6.118228
2 -0.725878 -1.972824 -1.482296 0.919273 0.130597 -0.017784 0.008357
2 -0.697389 -2.244916 -2.390280 1.813813 0.787860 0.289372 0.001025
2 -0.739015 -2.105064 -0.535309 1.165786 -0.842842 0.373049 0.000255
2 -0.783962 -2.154508 1.178222 0.639151 -0.711147 -1.103818 0.000011
1 0.143413 -2.300685 1.116732 0.174866 -0.781161 0.636524 -8.725243
1 -0.135323 -2.311945 1.434072 0.259416 -1.045511 0.530656 -12.951799
2 -0.076781 -2.248168 -0.226464 0.384952 0.484937 -0.495633 0.005359
2 -0.561454 -2.056580 0.434991 -0.528096 1.723199 0.536695 0.002193
2 -0.701123 -2.174315 0.389530 -0.267683 1.049252 -1.267956 0.002059
2 -0.639480 -2.260071 -0.407586 -0.147383 0.515275 1.414653 0.000793
1 -0.119094 -2.286001 1.146165 0.509934 1.236944 -0.105738 -9.717354
2 -0.369843 -2.287415 -0.671056 0.110879 0.318885 -0.471928 0.023774
1 0.114731 -2.324573 1.605281 0.898224 -0.367261 -0.670015 -9.901221
1 -0.087220 -1.980116 1.607903 -0.544912 0.951486 0.614529 -12.368444
1 0.414298 -2.277310 1.541115 0.272412 1.894433 -1.103951 -12.464852
1 0.065936 -1.895144 1.369026 0.473838 -1.361588 0.571864 -11.794316
1 0.052357 -2.305937 1.399653 0.091408 -0.864095 0.831261 -13.569520
1 0.308584 -2.271467 1.034120 -0.719104 -0.143999 -0.121653 -5.336660
2 -0.087965 -2.035102 -3.071041 -0.484329 0.613586 0.381338 0.001419
1 0.182159 -1.850937 1.137524 -0.923520 1.065007 0.349935 -5.101844
1 0.101024 -1.964521 1.139094 0.120092 -1.490195 1.406767 -7.600979
2 -0.867688 -1.912542 0.440648 -1.058506 -0.250554 0.112514 0.022497
1 -0.611719 -2.058267 -2.424751 -1.128668 -1.840152 -0.180430 -1.005083
2 -0.792538 -2.017388 -2.780560 -2.294644 -1.337057 -0.523063 0.000737
1 -0.411252 -1.938706 -0.775012 -0.762124 -1.057945 -0.279356 -0.089993
1 0.008373 -1.870546 1.225900 0.544218 -1.924577 0.336887 -8.792852
1 0.248620 -1.859907 1.470812 0.418339 -0.006480 -0.822651 -10.354114
1 0.086369 -1.890133 1.495206 1.312712 -0.243508 -0.664029 -12.845389
2 0.276603 -2.180603 -1.607110 -1.330023 -0.476687 1.029369 0.038450
1 0.148922 -2.310253 1.495558 -0.963268 -0.103541 -0.484934 -13.970117
2 -0.303862 -2.196225 -0.788735 0.157960 1.151853 0.280091 0.014620
1 -0.104058 -2.285004 1.261130 1.246328 0.336616 0.562440 -12.935182
1 -0.257487 -2.329789 1.455574 -1.114517 -0.268351 0.232262 -12.788039
1 0.235198 -2.084128 1.608680 -0.478682 1.160909 -1.024166 -12.965027
1 0.391538 -2.096882 1.276304 -0.370813 1.320028 -1.249050 -11.292623
2 0.327746 -2.254360 -1.793488 -0.885212 -0.794374 0.268437 0.007688
1 -0.455626 -1.872353 -1.581707 -1.451735 -0.380800 -1.127361 0.000939
1 0.247448 -1.902955 1.592424 0.572368 -1.497540 1.249931 -11.819052
2 -0.797523 -2.090280 -1.947074 1.416387 1.093531 1.160470 0.006579
1 0.351602 -1.880570 1.623132 -0.476515 0.753530 0.684930 -11.410671
1 0.250499 -1.984917 1.658315 0.978809 -1.002857 0.442283 -13.329485
1 -0.047612 -2.074943 1.638825 1.167867 -0.319531 0.035996 -13.161876
1 0.339717 -2.007662 1.592289 0.899557 1.129558 -0.677632 -13.392836
1 0.313804 -2.305963 1.623795 1.783746 -0.562852 1.098060 -12.902447
1 -0.212205 -2.298450 1.646050 0.143694 -0.870442 0.797637 -13.064806
1 -0.212892 -1.874705 1.618764 0.895257 0.068091 0.043606 -11.419720
1 -0.023366 -2.270740 1.174506 -0.646001 -0.803598 1.601769 -11.901950
1 -0.259921 -1.937575 -0.485283 -0.360104 -0.978070 -1.013032 -0.606627
1 0.165121 -1.871325 1.669680 0.881271 1.625277 1.553652 -11.863999
2 0.338243 -2.163524 0.100290 -1.560706 0.497158 -0.656169 0.004674
2 0.380498 -2.159477 -1.326691 -0.680639 0.092419 0.610501 0.001578
1 0.403060 -2.193682 1.603125 -0.600821 -0.325059 1.055137 -11.664409
1 -0.053871 -2.299474 1.359382 -2.430715 2.043450 0.738464 -12.439690
2 0.248401 -1.886483 -0.524637 1.099518 -1.062027 0.385517 0.000342
2 -0.095726 -2.292537 -2.245818 -0.547045 0.904266 -0.354520 0.000022
1 0.348541 -2.330579 1.364614 -0.231012 0.369369 0.247290 -12.327582
1 -0.318966 -2.339153 1.211323 -0.506211 -0.295746 -0.438984 -8.810367
1 0.053393 -2.342183 1.180234 1.062870 0.242812 -1.576918 -10.616468
2 -0.379836 -2.320197 -0.512534 0.025403 0.360516 -0.968819 0.013137
1 -0.536443 -2.325104 1.613982 0.315433 1.073972 -0.103287 -4.212510
1 0.030619 -2.330565 0.983391 -0.561635 0.580610 0.013949 -3.713950
1 -0.205463 -1.862000 1.372493 -1.199180 0.748854 -1.130608 -12.330229
1 -0.172789 -1.975710 1.659648 -1.001858 1.467933 1.234624 -10.213375
1 -0.074266 -2.250930 1.626263 -0.473586 -0.049075 0.368769 -11.267348
1 0.357800 -2.108078 1.640626 0.573858 -1.981656 -0.540899 -12.426387
1 -0.320420 -2.313279 1.642228 0.959118 0.660213 -0.059193 -12.922037
1 0.018186 -2.324181 1.277391 -0.102370 1.018660 1.025720 -12.498352
1 -0.383405 -2.336057 1.088956 -0.440496 0.753036 -0.646955 -2.351163
1 -0.522951 -2.353655 1.260937 0.878280 0.410940 -0.471792 -2.427340
2 -0.088452 -2.332923 -0.075379 1.532646 1.836323 -0.016160 0.026363
1 0.355639 -2.346138 1.260838 -0.965024 -0.261821 0.667260 -11.583721
1 0.165081 -2.347656 1.211044 -0.488809 1.237296 -0.324065 -11.097552
1 0.163782 -2.335872 1.387713 0.587606 0.301535 -1.417949 -13.443560
1 -0.357149 -2.354340 1.379977 0.987749 0.529469 0.334536 -11.523514
1 0.413624 -2.349229 1.450402 0.266575 -0.278788 0.696650 -11.525941
1 -0.433888 -2.355110 1.605916 -1.192481 0.118800 1.391408 -9.396719
2 -0.727240 -1.899221 1.694578 0.202428 1.086423 -1.070495 0.018861
1 0.306136 -2.177475 1.694609 0.249449 0.864344 -0.692229 -12.214686
1 0.259820 -2.276774 1.716599 0.958096 1.152471 0.673141 -12.606357
1 0.168981 -2.090464 1.704458 1.502444 -1.771846 0.650429 -12.307049
1 0.144990 -2.270822 1.697640 0.391651 -0.064948 -0.735422 -12.858532
1 -0.114883 -2.159982 1.691969 0.793493 0.023084 0.194830 -11.536999
1 0.262830 -1.874196 1.686003 0.035975 1.566973 -0.924525 -10.137993
1 -0.123587 -2.061777 1.707245 0.526733 -0.362933 -0.197639 -10.192108
1 -0.325014 -2.026224 1.720732 -0.892394 -0.292448 1.552473 -8.930430
1 -0.225178 -2.095108 1.674147 0.328239 0.073156 -0.183019 -10.825485
1 -0.435846 -2.259455 1.648722 -1.435801 -0.854617 -0.160316 -8.886545
1 0.116995 -1.966170 1.659550 0.167260 0.199203 0.286032 -13.498537
1 0.211072 -2.176428 1.653570 -0.790848 1.643858 -1.343953 -11.737160
2 -0.660894 -2.132514 1.680836 0.881303 0.885124 -0.665785 0.018615
1 -0.374801 -2.160855 1.637317 1.073041 -0.376698 -2.241570 -9.763113
1 -0.375008 -1.929230 1.702884 -0.455305 -0.201107 0.638720 -8.014877
1 -0.004473 -2.171931 1.682753 -0.102945 -1.595259 0.054049 -12.953525
1 -0.471737 -1.970676 1.700198 -0.189194 0.959559 -0.092669 -6.766480
1 0.070075 -2.070806 1.667945 1.182887 0.211210 0.598032 -12.072558
1 0.033311 -2.320959 1.693074 -0.131903 0.542656 -1.661850 -11.265369
1 -0.014842 -1.959534 1.695618 0.896809 0.713513 -1.427938 -12.482548
1 -0.294905 -2.220286 1.676848 -0.104151 0.390800 0.415554 -11.839184
1 -0.126724 -1.881354 1.690009 0.233325 0.981279 0.194876 -12.223188
1 0.099816 -2.171103 1.679979 0.326146 -0.391239 -0.656806 -12.243431
1 0.421321 -1.943977 1.649833 0.026689 -2.075087 -1.053542 -11.605551
1 0.422716 -2.038525 1.692734 0.605740 -0.328965 0.291395 -12.177776
2 -0.884819 -1.843765 -2.406840 0.873232 0.097226 -0.938326 0.000989
2 0.094928 -1.828712 -2.548000 0.643731 -1.121653 -1.507638 0.001446
1 -0.303050 -1.841143 -0.546636 1.444654 -1.961060 0.289893 -0.851898
2 -0.076472 -1.826836 -0.152459 0.945992 0.818581 0.128730 0.026309
2 0.131103 -1.816033 0.014314 0.139041 0.401578 -0.480608 0.001707
1 -0.026751 -1.825159 1.095663 0.245805 0.740662 0.723638 -3.330226
1 0.095422 -1.836099 1.277557 0.749152 -1.935317 1.590041 -11.565068
1 0.367451 -1.833144 1.171155 1.785939 1.189905 -0.060554 -3.949214
2 0.295525 -1.833098 0.810508 -0.153208 -0.698198 -0.339231 0.014075
1 -0.213809 -1.833597 1.253175 -0.172891 -0.942148 1.418246 -6.761246
1 0.154106 -1.818782 1.442851 0.192475 -0.035712 0.071698 -11.922880
1 -0.123452 -1.842230 1.447221 0.246256 -1.743019 0.910750 -11.828588
1 -0.289789 -1.849602 1.555778 -0.264260 -0.135432 0.495408 -8.917214
1 0.290686 -1.843824 1.358101 -0.055263 -0.357602 0.106866 -9.486141
1 -0.011241 -1.822812 1.512621 -0.379494 0.050061 0.173457 -12.009628
1 -0.018055 -1.836849 1.405454 2.439698 -0.786736 0.734941 -12.894243
1 0.159054 -1.833628 1.560807 -0.103281 0.650576 0.524160 -12.565017
1 -0.313442 -1.825339 1.348361 -1.180252 0.823461 0.402835 -6.063528
1 -0.365255 -1.842561 1.645620 -1.644284 0.245624 -0.349002 -9.655276
1 0.301245 -2.058758 2.361289 0.382744 -0.178808 -0.611910 -11.785357
1 -0.152866 -2.194976 2.412617 0.051566 0.308639 -0.166338 -9.343182
1 0.108666 -1.861935 2.474978 0.865661 1.686378 0.089758 -7.882147
1 0.050609 -2.175437 2.539320 1.900391 0.622256 -0.998614 -8.870655
1 0.349978 -2.060816 2.505404 1.004151 0.267533 -0.604386 -9.135571
1 0.084136 -2.074670 2.442562 0.157943 -0.068735 0.174314 -10.615403
1 0.311019 -2.019531 2.140878 0.287767 1.791407 -0.896117 -11.968729
1 0.118354 -2.008613 2.258195 -0.584058 -0.102182 -2.005337 -12.571444
1 -0.197189 -1.949619 2.445709 -0.237670 -0.194344 -0.019288 -5.377501
1 -0.170943 -1.882899 2.175430 0.763340 0.488552 -1.195863 -8.988059
1 0.006629 -2.081509 2.096711 0.659044 -1.008175 0.890862 -9.421878
1 0.212359 -2.058606 2.145739 -1.530855 0.306351 1.069603 -12.430145
1 -0.386267 -2.002688 2.261333 -0.699241 -0.293296 -1.100251 -7.493837
1 0.054761 -2.268677 2.261272 -0.455360 -0.315293 -0.006375 -9.725193
1 0.184005 -2.043519 2.466718 1.785063 0.429571 0.436894 -10.529193
1 -0.090855 -2.197790 2.213601 1.428990 0.504697 -0.528347 -11.536165
1 0.240281 -2.290590 2.021979 0.598012 1.477693 0.132378 -10.388144
1 -0.458197 -2.185729 2.170515 -0.892589 0.249720 -3.032770 -8.056213
1 -0.346912 -1.937282 2.072731 0.081923 1.097184 0.597071 -9.945634
1 -0.022675 -2.115665 2.411080 -0.919353 -1.563777 0.190667 -10.056152
1 -0.230104 -2.285224 2.445928 0.269302 -0.247035 -0.844732 -6.895885
1 -0.361052 -2.151134 2.487047 -0.008559 -0.937915 0.311319 -3.533030
1 0.066924 -2.160808 2.047726 -0.072669 1.299742 -1.323073 -12.131384
1 -0.147051 -2.052924 2.091757 -0.102535 -0.447748 0.024789 -11.460788
1 -0.046640 -2.122323 2.518613 0.051663 -0.869519 0.445016 -6.951323
1 0.025595 -2.055748 2.312449 -0.150669 1.084992 -0.566574 -11.123827
1 -0.357077 -2.247322 2.339379 -1.247509 -1.701571 0.332919 -8.852658
1 0.076367 -2.189281 2.376291 1.453926 0.410150 -0.991157 -10.233647
1 -0.057359 -2.157165 2.019545 0.441582 0.558606 1.245848 -13.130604
1 -0.293054 -2.104000 2.263753 0.678719 -0.953662 2.167388 -11.366985
1 -0.048567 -1.895957 2.182518 1.176840 -0.042132 -0.217777 -11.236019
1 0.036548 -2.192561 1.956221 0.525397 1.078826 -0.490634 -12.456440
1 -0.205966 -2.163057 1.891714 0.006109 0.182771 -0.054573 -10.155449
1 -0.212890 -2.212781 2.266497 0.740109 -0.682818 -0.610337 -10.654897
1 0.381317 -2.210719 1.866187 0.719386 -0.354910 -0.433440 -11.416256
1 -0.032014 -2.268793 2.568240 -0.427491 1.273412 0.171383 -5.739115
1 0.066349 -1.885730 2.161179 0.279803 -1.910919 -0.724347 -11.940881
1 -0.225374 -2.073324 2.002911 0.464004 0.265386 0.410734 -10.176877
1 -0.255312 -2.149020 2.126008 0.452094 -0.288390 0.535205 -11.947501
1 -0.193876 -2.228091 2.169485 0.256913 1.097967 1.494902 -11.718398
1 0.254864 -1.985753 2.290406 0.931070 0.756384 -0.213047 -11.482925
1 -0.073977 -2.084108 2.170389 -0.579137 0.671797 0.767931 -11.356441
1 -0.456040 -2.180080 2.369006 0.325931 -0.483123 -0.878294 -4.998715
1 0.239019 -2.224081 2.431739 -0.704525 -0.616769 1.495925 -9.792846
1 0.230841 -1.881863 2.423726 0.918173 1.265518 -0.028831 -11.422834
1 0.216895 -2.078878 2.256707 0.488270 0.158369 -0.917466 -8.934160
1 0.040405 -2.068048 2.003309 0.427675 -0.189356 -1.138260 -12.308160
1 -0.318950 -2.211570 2.041677 -0.114897 0.289333 0.202692 -11.419322
1 0.047645 -2.068024 2.188400 0.139310 1.467688 1.278408 -11.654007
1 0.141038 -2.132383 2.191696 -0.082708 0.760040 0.285285 -11.810563
1 -0.035294 -2.244385 2.424140 0.566193 -0.504070 -0.601921 -10.386243
1 0.110555 -2.040156 2.103437 -2.205994 0.488961 -0.272451 -12.673178
1 0.072706 -2.265572 2.461555 -1.227723 -0.933933 0.909575 -11.567507
1 -0.022397 -2.283036 2.326134 0.438143 -1.772547 0.040160 -10.281298
1 -0.417812 -2.163705 1.993855 -1.457937 0.867427 0.469484 -7.882381
1 0.394782 -2.003599 2.343815 -0.387854 -0.443128 -0.129838 -11.309175
1 -0.026568 -2.174020 2.131351 1.052988 0.191336 0.896484 -9.513452
1 0.269538 -1.927442 2.211076 1.364824 -0.296066 0.241273 -11.209906
1 -0.070573 -2.173740 2.333113 1.827852 1.399847 1.501147 -11.455071
1 -0.256346 -2.295293 2.335142 -0.583978 0.198368 -0.333980 -10.170611
1 -0.511753 -2.079373 2.341074 -0.641568 -1.152798 0.866827 -3.990653
1 0.183654 -2.146834 2.392621 -0.861119 -2.139886 -0.956362 -11.102933
1 -0.346480 -2.335600 2.039681 0.495104 -1.368557 -0.235611 -11.591013
1 0.171924 -2.176191 2.079592 0.029737 -0.424923 -0.312057 -10.754619
1 -0.026930 -1.967250 2.348650 -0.837632 0.189797 1.272462 -10.407479
1 0.218074 -1.948420 2.520061 -0.464271 -0.108505 1.549672 -9.371827
1 0.015003 -1.977445 2.121402 0.643329 -1.237482 -0.350991 -12.861316
1 -0.177894 -2.136863 2.326044 1.623596 -0.215631 1.827688 -10.200253
1 0.149193 -2.159058 1.856319 -0.394271 -1.106089 -0.117205 -13.693690
1 0.246790 -2.158646 2.010309 1.186314 -1.959934 -0.986826 -12.078062
1 -0.182524 -2.124393 2.214846 0.046152 0.569810 0.549242 -11.526158
1 -0.053903 -2.019005 2.048899 -0.088793 -0.815660 -0.218483 -11.731063
1 -0.356540 -2.158601 2.146906 -1.078121 0.167972 0.137708 -8.279657
1 0.364143 -1.937492 2.268451 -0.800665 -0.708753 -0.552508 -11.656462
1 0.112842 -2.116555 2.308064 -1.127182 -0.536543 1.716918 -11.466384
1 0.014569 -2.031558 1.843363 -0.331574 -0.520827 0.776554 -11.047346
1 -0.322673 -2.123869 1.976824 0.937395 -0.061635 1.048812 -11.149147
1 0.229311 -1.948838 2.104145 -0.281560 1.635937 -0.519481 -11.921359
1 0.320071 -1.904343 2.122318 -0.877619 0.498505 -0.078822 -10.912505
1 -0.133630 -2.213125 1.952361 -0.942329 -1.182762 -0.941038 -12.522372
1 -0.131443 -2.099620 1.962804 -1.249641 -0.660068 -0.556107 -11.736769
1 0.259022 -2.181565 1.896189 1.918569 0.031744 -0.176590 -11.010557
1 -0.097054 -1.995529 2.583740 -1.881659 0.373628 -0.188841 -2.657827
1 -0.422876 -2.076908 2.145059 0.602562 0.132734 -0.132638 -8.220878
1 -0.250058 -2.008134 2.072297 -0.615084 -0.565211 0.802489 -8.873105
1 -0.005466 -2.032001 2.476927 -0.343478 1.823807 -1.297541 -7.966091
1 0.197506 -2.069722 2.037609 -0.459284 -0.893522 -0.822780 -11.208113
1 -0.264639 -2.180155 2.365023 1.597245 -0.678446 0.553028 -10.038091
1 -0.098379 -1.983293 2.167433 0.969061 -1.236317 -0.395623 -10.170836
1 0.275382 -2.131221 2.459811 0.295858 -0.734482 -0.179870 -10.533574
1 0.132455 -2.114027 1.970616 1.579926 1.757872 0.309256 -10.700534
1 0.343248 -2.044444 2.256555 -0.308793 -1.088742 0.209281 -12.332794
1 0.020691 -2.279024 2.034300 0.758435 0.493661 1.080336 -12.541995
1 0.209552 -2.175806 2.262679 0.784326 0.679360 -0.704085 -8.355164
1 -0.445263 -1.998468 2.078239 0.354014 -0.219188 -0.500347 -8.762899
1 0.045853 -1.949647 2.023880 -0.492216 0.524963 1.743546 -12.995852
1 -0.330646 -2.046389 2.181324 -0.267542 -1.882536 -1.525220 -10.553025
1 -0.355323 -2.067196 2.062637 0.557087 -0.929306 -0.064884 -11.223550
1 0.263121 -1.987446 2.428546 1.151088 0.583706 -0.435430 -10.854059
1 0.383497 -2.127095 2.307843 0.935307 0.160666 -0.672734 -10.639647
1 0.003499 -1.969357 2.236144 -0.708052 0.084007 -1.400777 -12.263905
1 -0.463948 -2.221144 1.918313 0.223524 0.736378 -0.266714 -7.352961
1 0.148699 -2.253706 2.162459 0.168561 0.175027 -0.822971 -11.301396
1 -0.092698 -2.056422 1.869378 0.340048 -0.688324 1.070506 -12.859792
1 -0.025231 -2.135476 1.809405 0.539024 0.409771 1.294763 -13.302829
1 -0.045433 -2.262919 1.945790 0.071384 0.046497 1.061885 -11.440942
1 -0.125782 -2.156388 2.099441 -0.967176 -0.594437 0.629248 -9.779588
1 0.282878 -2.129469 2.192590 -1.063510 0.532512 -1.305038 -11.344299
1 0.055071 -2.106610 1.897969 0.628152 0.959766 1.214123 -12.642765
1 0.034476 -1.934298 1.874220 -1.462441 -0.613604 0.622307 -12.925865
1 -0.057054 -2.153435 1.913217 -0.043879 0.397820 -0.746024 -13.702249
1 0.313158 -2.161475 1.815387 0.437047 -1.111537 -0.075902 -9.961847
1 0.170961 -2.206332 1.958142 -0.150036 0.122402 2.219019 -9.135649
1 -0.142729 -1.990269 1.988806 -0.409901 1.211167 -0.763618 -12.760406
1 0.028919 -2.222917 1.857174 0.767693 0.209798 0.443749 -10.610459
1 -0.423642 -2.062766 1.983075 -0.176648 0.827635 -0.310585 -6.895319
1 0.390584 -2.111488 2.416268 1.033940 0.617866 -0.421238 -11.434397
1 0.014374 -2.166177 2.252790 -1.097638 -0.583279 -1.945326 -11.253587
1 -0.361056 -2.243014 1.953723 0.814219 1.769904 -0.144862 -11.880254
1 -0.469674 -2.089779 1.839298 1.959296 -0.211470 0.018349 -7.283052
1 0.162760 -2.164444 2.497777 0.922659 -0.108133 -0.242637 -9.140532
1 -0.334654 -2.265684 1.841877 -0.124831 -0.191638 -0.112927 -12.006304
1 -0.309690 -2.211837 2.215623 -1.293772 0.142939 0.171339 -11.543436
1 -0.093469 -2.063036 2.325157 0.071761 0.251500 -0.669973 -9.939551
1 -0.028955 -2.003942 1.940812 0.914176 1.139369 -0.624664 -12.883801
1 0.076404 -1.971511 2.396502 -2.183378 -0.849772 -1.632265 -10.808713
1 -0.432846 -2.096617 2.548099 1.284791 1.085943 0.168679 -1.295732
1 -0.261832 -2.088017 2.424524 -1.663570 -0.517662 0.149268 -6.012664
1 0.046676 -2.229205 2.164918 -1.086408 0.866279 -0.742598 -8.837749
1 -0.243668 -2.195631 1.977162 -0.812220 0.987680 0.658921 -8.670102
1 -0.196551 -1.912296 1.871853 -0.356590 1.150783 -0.257076 -10.532703
1 -0.090359 -2.248239 1.859263 -0.298247 0.139862 -0.773963 -11.202886
1 -0.484891 -1.995865 1.885085 -0.674740 -1.324296 -0.724823 -8.102357
1 -0.174237 -2.178239 2.529212 1.282439 -0.452614 0.073355 -4.024540
1 -0.456271 -2.267886 2.027739 -1.484121 0.579251 -0.714850 -7.990955
1 0.287560 -1.965307 2.601739 -0.279824 0.397417 -1.657685 -5.913074
1 -0.361881 -2.124708 2.354344 0.074844 0.651816 -0.320707 -8.128637
1 0.286423 -2.092968 2.079017 -1.638415 0.080896 0.838896 -9.300935
1 0.289349 -2.016802 1.964588 0.734465 0.345679 -1.407899 -11.282469
1 0.148277 -2.234565 2.612280 1.318119 -0.011329 -0.679359 -6.215786
1 0.183040 -2.045033 2.343680 1.561590 0.667814 -1.208188 -10.598573
1 0.148902 -2.326550 2.664259 -0.437628 -0.513337 0.073969 -3.935852
1 -0.437881 -2.284443 1.829044 -0.779293 -0.208020 -0.723949 -9.037891
1 -0.087887 -2.272285 2.054524 0.073873 0.699983 -1.370275 -12.363042
1 0.311584 -2.258524 2.286733 0.265381 -0.043388 -1.513531 -9.476467
1 -0.194287 -2.211591 2.058787 1.216214 0.256352 -0.818966 -9.404187
1 0.039645 -2.046385 2.571701 -1.266913 -0.350296 -0.365987 -6.299479
1 0.124691 -2.260127 2.029328 0.882803 0.855793 0.541462 -11.824007
1 -0.542546 -2.037155 2.050646 -0.961977 1.616723 0.703863 -3.295562
1 0.135506 -1.996938 1.978816 -0.162630 -0.536847 -0.458233 -12.521897
1 0.115575 -1.971433 2.535179 0.526863 -1.394329 0.953613 -8.427948
1 -0.223471 -2.027537 2.194566 0.112286 -0.185923 0.217099 -9.882867
1 -0.281807 -1.996750 2.289391 0.547933 -0.539233 1.532720 -8.151948
2 -0.619601 -2.192130 2.511110 -0.929892 -0.787356 -1.254081 0.002699
1 0.209853 -2.089306 1.915622 -0.015864 -0.760708 -0.347413 -11.397558
1 0.350065 -2.244244 1.765193 -1.215966 -0.554426 -1.368220 -12.253420
1 -0.105660 -1.951994 1.891942 -0.703351 -1.384734 0.927544 -11.124765
1 0.108878 -2.021238 1.867375 -0.050724 0.066811 0.623703 -11.518869
1 -0.128550 -2.152537 1.826686 -1.614641 -2.482383 -1.196020 -11.923785
1 -0.360531 -1.987485 1.974140 0.188832 0.242690 0.027733 -9.054318
1 0.251356 -2.221788 2.115139 0.697172 0.614730 0.521929 -10.369849
1 -0.187245 -2.022126 2.354424 -0.187199 0.401635 -0.256107 -9.468226
1 0.136202 -1.895513 2.056909 -0.938449 0.941467 0.678718 -12.669663
1 0.027403 -1.938713 2.491796 -1.344890 2.188801 2.267361 -6.520517
1 0.247582 -1.895958 1.997245 -0.108634 0.068548 -0.226052 -10.787169
1 0.104362 -2.265096 1.916614 -0.483667 -0.512511 0.317503 -10.451909
1 0.156750 -2.297544 2.401900 -0.140945 0.684977 -0.707767 -12.387065
1 0.313857 -2.204009 2.369983 -1.171453 1.094433 -0.741966 -8.974651
1 0.352720 -1.955861 2.036863 0.284352 -0.237736 0.086847 -9.250899
1 0.351933 -2.203993 2.190979 0.550369 -0.168425 -0.240413 -8.428082
2 -0.007152 -2.093148 3.006715 -0.298984 -0.149874 1.102614 0.001542
1 -0.245098 -1.964680 1.959715 -0.198319 0.534653 -1.233028 -10.847827
1 0.177474 -1.943299 2.357893 0.241968 -0.518714 1.560114 -10.021954
1 0.314815 -2.236776 2.612263 0.597452 0.640966 0.007027 -4.828480
1 0.140258 -1.957435 2.165425 0.566407 -1.011777 0.007574 -11.562359
1 0.351694 -2.018577 1.879343 -0.138922 0.441694 -1.245691 -10.999900
1 -0.420112 -2.177798 1.820086 -1.256620 -1.899370 -1.446590 -9.975913
1 -0.472152 -1.935788 1.970508 -1.182019 -1.559960 0.545352 -8.879487
1 -0.361141 -2.074897 1.843515 -0.447498 0.146577 0.613922 -10.611390
1 -0.309588 -2.161171 1.874933 0.820196 -1.325034 -0.439216 -11.641261
1 0.214026 -2.161922 1.757974 2.222192 -0.389637 -1.285436 -10.345554
1 -0.193614 -2.058207 1.896002 0.412749 -0.597609 1.317144 -10.634071
1 0.058058 -2.193200 1.769315 1.266196 -0.193297 -0.642931 -8.085557
1 0.299410 -1.864670 1.788006 -0.433446 -0.256472 -0.827593 -11.157486
1 -0.264149 -2.285048 1.921347 -0.819474 -1.342208 -0.877490 -12.227779
1 -0.372249 -2.258632 2.131628 -0.378448 -0.076883 -0.435417 -10.083170
1 0.179767 -2.182785 2.744577 0.288016 -1.605337 0.170742 -0.982284
1 0.328851 -1.920707 1.941599 -0.169166 0.016156 -0.071787 -8.037500
1 -0.251787 -2.086765 1.806795 -0.673198 -0.193760 -0.015571 -11.188904
1 0.337527 -2.115468 1.918546 0.524622 -0.168315 -0.860113 -10.944941
1 -0.327465 -1.927823 1.791955 -0.467828 0.061876 0.496383 -9.620754
2 -0.765902 -2.204010 2.723132 0.263820 -0.162160 -0.039829 0.003707
1 0.332925 -2.209982 1.968348 -1.463828 0.239850 0.318419 -12.225435
1 -0.124785 -2.023531 2.445135 -0.375714 0.512875 -0.835940 -7.610977
1 -0.136047 -1.937412 2.270628 0.555808 -0.214448 -0.681765 -9.206451
1 0.162894 -2.262962 2.512518 0.681743 -0.419170 0.926940 -9.775723
1 -0.391997 -2.133142 2.236085 0.709866 0.329257 -0.308593 -9.857033
1 0.331544 -2.253959 2.479058 1.260057 -1.122093 -0.704407 -11.118629
1 0.403025 -2.099805 2.156563 0.589807 -0.795020 -0.454090 -12.584188
2 -0.868169 -2.282205 2.871099 -1.299154 -0.540556 0.211639 0.001239
2 -0.536453 -2.105490 2.731418 0.939364 0.368621 0.724878 0.000666
1 0.072454 -2.291168 2.569565 -1.241541 -0.631729 0.696215 -9.190154
1 0.404857 -2.024956 2.080069 1.371615 0.342011 0.393294 -10.030981
1 -0.476643 -2.072468 2.232106 0.489113 0.610019 -0.732853 -6.323236
1 0.165601 -2.264256 2.302808 0.231901 0.381368 -0.121879 -10.652142
1 0.245092 -2.329437 2.480625 0.026091 -1.534623 -1.444950 -11.542976
1 0.332926 -2.306663 2.052482 1.133338 0.365485 0.393660 -11.368363
1 -0.243105 -2.300558 2.023456 0.849948 0.457193 -0.293831 -9.814241
1 -0.123080 -2.284535 2.505031 -0.261439 -1.907223 -0.028810 -6.889426
1 0.352441 -2.309396 2.382889 -0.653146 0.349703 0.555683 -11.982074
1 0.191581 -2.062842 1.806130 -0.306046 -0.542731 -0.421633 -12.462934
1 -0.052784 -2.245042 1.756944 -0.527711 0.539366 0.100492 -12.162774
1 0.075959 -1.983204 1.768796 1.831465 -0.911568 -0.741206 -13.692787
1 -0.321403 -2.159239 1.773064 0.325343 -0.329444 0.123422 -10.649264
1 0.273797 -2.000315 1.804052 -0.287112 0.285681 -0.624827 -10.548108
1 0.079654 -2.095845 1.783708 0.902328 0.387984 -1.559690 -13.698627
1 -0.398326 -2.102982 1.742588 -0.359497 -0.523364 -0.384697 -9.078396
1 -0.226089 -2.240443 1.819112 0.319334 -0.631612 1.873773 -12.492829
1 0.224915 -2.241837 1.812607 -0.700818 0.333749 -0.521388 -10.216015
1 -0.427581 -2.242391 2.253990 -0.355592 -1.145501 1.910632 -8.511123
1 -0.524810 -1.980690 2.290747 0.829720 -0.189160 2.243560 -3.033073
1 -0.136586 -1.869848 2.075079 -0.762737 -1.226683 1.197640 -10.503649
1 -0.029184 -1.898075 2.074199 -2.014498 -1.175820 0.296447 -12.352016
1 0.228184 -1.957051 1.910718 0.077091 1.644289 -0.585184 -10.581411
1 -0.060310 -1.909318 1.970672 1.109026 1.199509 1.458433 -11.413472
1 0.314419 -1.921342 2.494958 0.717901 0.317214 1.486014 -7.325157
1 0.147453 -1.919100 1.842632 -0.817643 0.866921 -0.716404 -11.889143
1 -0.315187 -1.902971 1.897566 -0.323662 0.197945 1.984031 -9.794227
1 -0.250834 -1.856610 2.042191 0.352164 0.570091 -0.619631 -10.011160
1 0.077263 -1.904868 2.302382 0.661895 0.448692 -0.456716 -11.258064
1 -0.577665 -2.051953 1.884988 0.473984 0.409123 -2.260684 -3.097689
1 0.135071 -2.086606 2.564701 -1.237183 -0.596595 0.478180 -6.745856
1 0.174236 -1.933253 2.635425 -0.524514 0.313506 -0.072749 -3.729893
1 -0.127101 -1.870349 1.799213 0.121256 0.371294 0.005999 -11.686229
1 0.374822 -2.051761 1.787445 -0.585054 1.013141 0.151482 -12.947658
2 -0.794604 -2.125078 2.557360 -2.398488 -1.532559 0.080055 0.003863
2 0.209504 -2.045251 2.918153 0.713033 -1.154368 -0.315446 0.000428
1 -0.369124 -2.300020 2.439151 -1.067576 -0.687509 0.469664 -4.760299
1 -0.422072 -1.992423 1.790941 0.818869 0.334757 0.667543 -11.561084
1 0.376255 -1.925849 2.571003 0.681693 0.427512 -0.173953 -4.745523
1 0.357804 -2.180305 2.096515 -0.124191 -0.990230 -0.970286 -11.587505
1 0.367752 -1.997513 2.677335 -0.920742 -0.561145 0.627489 -3.647880
1 0.304339 -2.313676 1.932773 -0.785524 -1.145130 -0.330158 -11.333424
1 -0.275595 -2.273970 2.111916 1.452967 0.569217 -1.785404 -10.148460
1 0.410149 -2.271414 2.247052 0.471394 1.087571 0.457658 -11.762921
1 0.175731 -1.923799 2.262064 -0.716434 0.030854 -0.751562 -10.312392
1 0.243758 -1.847215 2.305707 -1.031037 0.863316 0.837441 -10.739235
1 -0.414358 -1.908326 1.886175 -0.935751 -0.103241 0.511940 -10.876374
1 0.093846 -2.335503 2.120268 1.085732 0.098228 -0.719256 -12.523541
1 -0.140858 -2.265449 2.335992 -1.633287 -1.654732 0.355777 -10.918236
1 0.393390 -1.897919 1.836126 0.431088 -0.311493 1.424648 -11.342537
1 0.361881 -2.096350 2.011293 -1.356851 -0.900423 0.564804 -10.224930
1 -0.273307 -1.913018 2.158696 -0.703041 -1.224343 -1.043569 -9.525873
1 -0.026285 -1.863491 2.279567 -1.699722 0.365756 0.042277 -10.959871
1 -0.095520 -1.898904 2.476940 -1.269101 -0.010997 1.443659 -6.705291
1 0.100945 -1.892991 1.944817 0.648894 0.676445 0.060291 -11.362403
1 0.389883 -1.862648 1.736210 -0.847521 0.013231 -2.451667 -13.224544
1 -0.134330 -1.920375 2.367984 1.190539 -0.641122 0.931039 -8.335206
1 -0.433327 -1.881309 2.186905 -0.499819 0.251918 1.905194 -5.673964
1 -0.514494 -1.941090 1.803355 -0.450785 -1.281516 -0.473630 -7.235867
1 -0.548878 -1.869716 1.918737 0.659896 -0.537676 0.224651 -4.989598
1 0.317651 -1.901545 2.364275 0.502738 1.130912 -1.832028 -11.915616
1 -0.541885 -2.255823 2.100170 -0.469249 -0.663813 -0.868956 -3.101465
1 0.407339 -2.327767 1.883055 -0.983884 -0.132443 0.801343 -13.222907
1 -0.167193 -2.310044 2.114241 0.021861 0.358574 -0.819827 -12.212010
1 -0.442701 -1.879346 2.074922 0.995598 0.414544 -0.514966 -7.920083
1 0.418595 -2.278223 2.112456 -1.124232 0.221338 0.544761 -12.342497
1 -0.341783 -2.306628 2.260200 0.213741 -0.588344 0.108061 -9.117902
1 0.125567 -2.340947 2.231694 -1.044944 -1.036290 -0.104683 -11.341691
1 -0.263064 -2.306371 1.742306 -1.150512 -0.355142 0.084536 -13.352946
1 -0.054059 -1.958899 1.791096 0.763461 -0.441539 1.611987 -12.826947
1 -0.016998 -1.846293 1.775125 -0.540398 1.653012 -0.172919 -11.997703
1 0.195944 -1.952702 1.756750 0.286129 -0.349362 -0.642080 -11.722818
1 -0.371351 -2.245511 1.744920 -0.507100 -0.267153 0.374299 -11.339476
1 -0.419935 -1.870478 1.777454 -0.190149 -0.902673 1.795514 -8.310959
1 -0.010777 -2.062440 1.738813 -0.316426 1.556260 -0.826026 -12.913029
1 -0.159423 -2.015628 1.800485 1.129646 0.534128 -0.714983 -10.449943
1 0.408624 -2.150669 1.734836 0.928124 -0.433247 -0.635351 -14.036304
1 0.383856 -1.855713 2.459566 0.665440 0.599506 -0.574726 -8.425524
1 0.249618 -2.324535 2.144016 0.678163 -0.514502 -0.811188 -11.281135
1 0.383507 -2.164791 2.506683 0.072633 2.275288 -1.105789 -9.348989
1 0.413088 -1.986961 2.191555 -0.363021 -0.791412 -0.638978 -12.616668
1 0.360883 -2.108185 2.603391 -0.699678 -1.671462 -0.005539 -5.236238
1 -0.023879 -2.320824 2.134783 0.943009 -0.888049 1.042927 -11.273507
1 0.201008 -2.354266 1.868732 2.123770 -0.854236 -0.422330 -8.879331
1 -0.118716 -2.320492 2.208006 -0.115659 0.395359 0.686717 -9.879307
1 -0.155516 -2.313189 1.980971 0.050128 -0.611587 0.083501 -7.855911
1 0.294510 -2.344143 1.837803 -0.390519 -0.889369 0.610032 -10.138666
2 -0.630021 -2.001874 1.762300 -0.686688 -0.719977 0.534122 0.196531
1 -0.011437 -2.325389 1.837008 0.478352 -0.119112 0.346376 -12.751801
1 -0.216192 -2.325530 2.236470 0.843457 -0.095472 0.765024 -10.068138
1 0.226126 -2.306806 2.584860 -0.276980 0.810400 -0.925095 -8.035254
1 0.252003 -2.318517 2.351085 -0.216206 0.910132 0.517810 -12.889168
1 -0.476720 -2.321273 1.736528 -0.873449 -1.368630 -0.585426 -6.809920
1 -0.342437 -1.888593 2.249137 0.005935 -1.934567 -0.395855 -7.395880
1 -0.048816 -1.867951 1.874168 -0.408992 -0.824338 -0.912625 -12.228555
2 -0.155861 -2.307051 3.100088 -1.167748 0.226566 -0.793032 0.000052
1 -0.439859 -2.323987 2.183006 -0.522899 0.054350 -0.552216 -6.821550
1 0.184729 -2.335032 1.772726 -0.780912 -0.085035 0.370273 -11.696659
1 0.354657 -2.352478 2.283776 -0.709420 0.737577 -0.436379 -12.714466
1 0.030963 -2.349408 1.944208 -0.006770 0.194867 0.657395 -12.005681
1 -0.024351 -2.350305 2.233633 0.320979 2.180920 1.585790 -10.425117
1 -0.119572 -2.348393 1.879997 0.273130 -0.314916 0.894943 -10.354484
1 0.053116 -2.349454 2.390505 -0.061002 0.820107 -0.094585 -11.474212
1 -0.394734 -2.346577 1.920177 1.374200 -0.963477 -0.047448 -11.165966
1 -0.381742 -2.350330 2.347695 -0.074789 -0.468117 0.516311 -5.520747
1 -0.002697 -2.353106 2.488629 1.371190 -0.563330 -0.640172 -9.397824
1 0.095031 -2.353681 1.855051 0.059947 -0.165138 -1.005488 -11.034809
1 -0.095627 -2.347690 2.420663 1.414102 -0.367027 -0.389570 -9.142985
1 -0.076148 -2.346542 1.737043 -0.762601 0.261585 0.621783 -13.122663
1 0.281471 -2.078362 1.724509 -0.230802 -0.684730 1.146113 -14.072880
1 0.071569 -1.884931 1.727720 -1.117397 0.237366 -1.115970 -12.792097
1 -0.213845 -2.178024 1.731068 -1.047843 -0.089470 -0.294315 -10.956197
1 -0.252857 -1.899852 1.729270 0.483935 0.396026 0.895582 -9.155229
1 -0.154031 -2.260570 1.735053 -0.470075 0.062177 0.314333 -12.022654
1 0.335434 -1.969109 1.725515 -1.696267 1.324038 -1.007687 -13.567382
1 0.114866 -1.830168 2.239410 1.224554 0.184632 1.306498 -10.791959
1 -0.198613 -1.818223 1.749814 -0.410315 -0.097296 -0.544406 -8.794408
1 -0.233599 -1.857694 2.272636 0.513704 -1.761842 0.330558 -9.909164
1 0.206432 -1.840273 2.521489 1.544187 -0.158452 0.815142 -7.896446
1 -0.554955 -1.844229 2.151856 0.309484 0.691126 0.005192 -1.658446
1 -0.026572 -1.834251 2.427550 -0.204608 -0.476606 0.731640 -6.345752
1 0.017498 -1.832633 1.965814 2.129388 1.470427 1.002895 -11.774254
1 0.231033 -1.826512 2.091894 -1.021508 0.434680 1.044099 -8.417890
1 -0.125486 -1.825467 2.240018 0.014311 0.724824 -0.090654 -8.363981
1 0.189586 -1.832903 1.779646 0.461010 -0.012858 -0.621369 -11.048231
1 -0.250279 -1.821374 1.938181 0.134641 0.507678 -0.087025 -11.530116
1 -0.362510 -1.836431 1.961745 -0.380481 -0.095995 -0.279089 -9.872241
1 0.369528 -1.839956 1.999023 0.371901 0.430689 0.259093 -11.612301
1 0.408603 -1.854919 2.319194 -0.592157 -0.500039 1.712343 -11.430061
1 -0.228971 -1.834320 2.378163 0.111084 -0.404329 0.473182 -5.319921
1 0.209522 -1.840843 2.194274 -0.597217 0.768030 0.296364 -12.655566
1 0.332252 -1.826089 2.200368 0.402863 0.954737 -1.190496 -12.202645
1 0.073944 -1.829562 1.826803 0.674111 0.512163 0.613551 -13.092549
1 0.170657 -1.829221 1.983604 -0.628624 0.777597 -0.056255 -10.536737
1 -0.145154 -1.857502 1.944474 0.353413 -0.939636 0.558606 -11.808406
1 0.289397 -1.836949 1.918826 0.036014 1.134671 -1.250798 -8.416167
1 0.059115 -1.824733 2.058194 -0.144870 -0.108666 1.523094 -12.621737
2 0.320611 -1.849463 2.753534 0.283920 -0.384834 0.359699 0.009527
1 0.148005 -1.819204 2.364673 -1.673102 0.522708 0.428315 -11.281540
1 -0.506898 -1.844196 1.750861 0.982218 -0.784687 0.512879 -2.498126
1 -0.473473 -1.821998 1.864551 -1.123448 0.467529 0.432160 -8.510467
2 -0.460740 -0.810720 -2.134233 0.294887 0.767599 -0.061702 0.000132
1 -0.477136 -1.487663 -0.069316 -0.119295 -1.039793 -1.281890 -0.713900
2 0.374834 -0.697631 -0.092596 0.885896 1.067748 0.998034 0.002994
1 0.145034 -1.542371 -0.069945 -0.401594 -0.305419 0.994845 0.628743
1 0.335927 -0.937897 -0.933039 0.498200 0.138972 -1.421097 -0.338026
2 -0.285590 -1.175041 -1.100529 -0.571737 0.180532 0.003815 0.000146
1 -0.611449 -0.129047 -2.873665 -0.331893 0.026542 -1.165860 -0.887045
2 -0.388699 -0.176087 -1.166774 -0.408591 0.463029 0.742986 0.003117
1 -0.560459 -0.057929 -2.934366 -0.146274 1.171712 -0.329418 -0.957202
2 -0.344735 -0.829021 0.169937 -0.277573 1.103106 0.892947 0.004695
2 -0.841068 -0.539966 -0.997121 0.237400 1.027573 0.008047 0.141547
2 0.155384 -0.139422 -1.955889 0.774050 1.098313 0.034414 0.001103
2 -0.752697 -0.896740 -2.608016 -0.792298 0.597057 -0.038189 0.000160
1 -0.784606 -1.211325 -1.672395 -0.197839 -0.317025 -0.254402 0.000003
1 0.105721 -0.473268 0.493716 -0.532363 -0.835802 0.520101 -0.007697
1 0.338087 -1.162456 -2.709981 0.248983 0.090778 0.405532 0.000404
2 0.268966 0.145404 -0.784344 -0.159418 0.927464 0.753980 0.000177
2 -0.265542 -1.148333 -1.527574 0.543528 -0.091416 0.688287 0.000021
2 0.159326 -0.680060 -1.454567 -0.057812 -0.363785 0.543279 0.000365
2 -0.150467 -0.103242 -1.020396 0.024287 0.068137 -0.837835 0.000136
2 -0.394141 -0.609042 -2.615351 0.146348 0.097783 -0.463793 0.000063
1 -0.519221 -0.618638 -0.839286 0.049108 -0.552807 0.942757 -0.892602
2 0.141800 -0.306774 -1.637906 -0.460920 -0.014078 -0.524434 0.000030
1 -0.874083 -0.577965 -2.286960 -0.580039 1.563089 0.006131 0.012937
2 -0.737099 -0.731849 -1.993260 -1.018015 -0.095588 -1.294519 0.000920
2 -0.266458 -1.376334 -1.792472 -0.433718 0.177340 -0.275912 0.000004
2 -0.263210 -1.472424 -1.366243 -0.485892 -0.269696 -0.035357 0.000404
2 -0.201378 -0.565362 -0.513449 0.907406 -0.053745 0.091548 0.073466
2 -0.259969 0.043759 -1.673841 -1.607063 0.641153 -0.824137 0.164098
2 0.103043 -0.452298 -2.539545 0.333599 -0.560443 -0.381768 0.013457
2 -0.512354 -1.677358 0.313251 0.275913 0.187602 0.105664 0.000007
2 -0.557881 0.097361 0.732236 -0.286998 -0.430364 0.793528 0.034572
2 -0.459042 0.144920 -2.015707 0.416808 0.531939 0.447716 0.000206
2 0.255584 -1.190893 -0.038372 0.179969 -0.526410 -0.108371 0.000116
2 -0.398341 -1.555515 -0.317052 -0.988302 0.087040 -0.144069 0.007476
2 -0.187613 -0.611573 -1.654425 -0.243238 0.066309 0.234578 0.000353
1 -0.477363 -1.617049 -1.840831 -1.032876 0.028561 0.715377 -0.001704
2 0.071478 -0.331162 -0.933658 -0.839768 -0.151072 -0.453112 0.001321
2 0.024889 -0.068746 0.805549 2.308720 0.320907 1.368418 0.000010
2 -0.082409 -1.146168 0.507657 -0.647462 -0.602742 -0.082023 0.001469
1 -0.510286 -0.500174 -0.822892 -0.415427 -0.551847 -1.066903 -0.893358
2 -0.826498 -0.578796 -1.286104 -1.558153 0.378352 -0.387265 0.005527
2 0.081699 0.041520 0.265626 -0.566349 0.362742 1.035578 0.000200
2 -0.270972 -1.683930 0.963686 -0.249449 -0.381413 1.848568 0.001889
2 -0.847813 -0.852787 0.497357 -0.471918 0.238818 -0.033689 0.000019
2 -0.463310 -0.323614 0.506389 -0.042832 0.528206 0.574827 0.000032
2 0.288332 -0.045964 -1.069333 0.178483 0.671931 -0.335325 0.000527
2 -0.804558 -0.521234 -1.123840 -0.479549 0.084301 -0.027287 0.133679
2 0.269052 -1.044430 -1.095695 0.741653 -1.183175 0.847438 0.024546
2 0.229140 -0.729957 -1.016498 0.434132 0.600324 -0.225445 0.040566
1 -0.368281 -1.515324 -0.129827 -0.974539 -0.417926 -0.121079 -0.710144
2 0.249567 -0.319778 0.958350 -0.070746 0.946677 1.760460 0.002782
2 -0.446922 -0.739606 -0.000490 0.440732 0.929396 0.324878 0.000379
2 -0.490865 -0.068746 -1.495640 -0.761415 0.025691 -0.020247 0.000054
2 -0.589909 -1.502515 -1.046578 0.001625 -0.677885 1.189545 0.001448
2 0.192341 -1.149946 -0.621743 1.151069 -0.411397 0.750158 0.000987
2 0.170680 -1.353171 -0.451330 0.692001 0.081260 -0.326243 0.283877
2 -0.171396 -1.342320 -1.220568 0.163126 0.770168 -1.250425 0.000551
2 -0.154672 -0.819020 -1.476816 0.563137 -1.295289 1.134218 0.028489
1 -0.158703 -0.591472 0.494273 0.127006 1.676465 -0.984469 -0.008690
2 -0.105764 -1.426036 0.420966 0.451267 -0.348509 -0.374905 0.099216
2 -0.749440 0.048235 -0.492593 0.036502 0.328318 -0.111018 0.002773
1 -0.334287 -0.194833 -1.911189 -0.238658 -0.314172 0.582324 -0.000517
2 -0.450180 -0.622358 -2.352515 0.801576 -0.363745 0.821984 0.000090
2 0.310709 -1.738562 -3.033893 -0.315295 -1.086537 -0.677236 0.009779
2 -0.087667 -0.509438 -1.285115 0.666283 0.640754 -0.558265 0.000021
2 -0.618052 -0.273028 -1.337491 0.023922 1.562707 0.061915 0.004095
2 -0.583153 -1.048743 -0.684090 -0.645863 0.056830 -0.535634 0.113726
2 -0.736275 -0.667473 -0.231135 -0.376370 0.828835 -0.160899 0.002142
2 -0.856431 -1.376210 -0.006138 -0.122548 -0.554769 -0.149702 0.007292
2 0.078899 -1.058729 -1.613359 -1.053236 0.254709 -0.214371 0.010326
1 0.104924 -0.351650 -2.124371 0.990109 0.703527 1.328359 -0.004103
2 -0.161962 -1.495019 -2.840682 0.476464 0.207150 -0.393651 0.000034
2 0.161514 0.063515 -2.267676 -0.037738 1.292192 -0.963444 0.000087
2 0.180446 -1.573133 -0.401490 0.265768 -0.788908 -0.652176 0.002663
2 -0.809591 -0.118953 -2.476198 -0.683055 0.388643 0.573209 0.000006
2 -0.286922 -1.700411 -0.137991 -0.540185 -1.336543 -0.187537 0.004291
2 -0.134268 -0.520297 -3.008076 -0.085488 0.894730 -0.919380 0.108268
2 -0.820631 -1.228569 -0.694683 -0.803329 0.127319 0.631222 0.025683
2 0.156917 -0.955772 0.063047 0.104497 -1.190874 0.049852 0.002922
2 -0.447472 -1.326275 -0.562339 0.206337 0.650380 -0.370875 0.002005
2 0.337942 -0.975431 0.078605 1.077051 -1.474992 0.702012 0.003571
2 0.218560 -1.419785 -2.703836 0.504167 -0.470625 -0.620040 0.000920
2 0.160908 -0.722525 -1.239743 1.160073 -0.258924 0.581215 0.000568
2 -0.349498 -0.904918 -1.869047 -0.285365 0.095733 -0.445724 0.000203
2 -0.400130 -1.294984 -2.880406 0.805498 -0.509858 -1.347486 0.000012
2 -0.739265 -0.221305 -0.029442 0.586550 -1.018406 0.229009 0.093131
1 -0.267439 -1.143869 0.122965 -0.169567 -0.424080 0.871545 0.067660
2 -0.290043 -0.840802 -3.113534 -1.424055 1.009500 -0.468682 0.000604
2 -0.557821 -0.541540 0.634683 -0.704299 0.772074 0.457563 0.000911
2 -0.176169 -0.847275 -2.345438 0.682429 -0.037326 0.420977 0.000005
2 -0.682430 -0.511290 0.155330 -0.158586 0.149725 0.084586 0.000004
1 0.260749 -1.055122 -0.881337 -0.387969 0.432468 0.670534 -0.337953
2 -0.678192 -1.301384 -0.718483 -0.641971 0.332937 0.787059 0.054745
2 -0.240855 -1.683450 -0.330589 -0.224973 -1.309750 0.534943 0.017301
2 -0.543619 -0.520170 -2.136036 1.311546 -0.144206 -0.214329 0.000062
2 -0.095984 -0.907670 -0.600484 0.565211 -1.308495 0.841744 0.000151
2 0.247203 -0.559814 -0.535466 1.004274 -0.421086 -0.599579 0.000075
2 -0.680781 -1.097177 -0.801849 0.128200 0.561903 -0.880955 0.014519
2 -0.639500 -0.863524 -2.983449 0.648919 -0.178894 -0.350386 0.003870
2 -0.668098 -1.400819 0.152301 -1.316181 0.077360 0.114434 0.000135
1 0.408616 -0.600407 0.182849 0.099262 -1.018268 0.334795 -0.837030
2 -0.818601 -0.915306 -1.837569 -1.031177 0.922911 0.093201 0.000182
2 -0.093315 -1.418858 -0.267036 0.188413 0.221802 1.694313 0.004106
2 -0.566177 -0.916482 -1.944178 -0.175814 0.247822 0.537425 0.000429
2 -0.862304 -1.624460 0.303480 -0.644387 -2.066494 -0.447547 0.001475
2 -0.243304 -1.650860 -0.792321 0.122702 -0.545015 0.629415 0.002636
2 0.296345 -1.673408 -2.478653 0.111327 0.176610 -0.929863 0.000404
2 0.370973 -1.360414 0.355012 0.045518 0.370853 0.247351 0.000049
2 -0.019975 -0.742412 -0.918091 0.631413 0.869073 -0.059536 0.000095
1 0.402175 -1.662658 -1.558969 0.357036 0.214657 -1.433996 -0.419684
2 -0.263621 0.049213 -2.088919 -0.833768 1.116287 -0.011486 0.046747
2 0.221372 -1.059959 -2.356154 -0.012087 0.138779 0.546850 0.000124
1 -0.016801 -1.021449 -1.992744 0.483701 -1.376699 -0.258944 -0.011039
2 -0.203052 -0.335092 -1.049782 -0.522835 -0.510950 -1.340245 0.000154
2 0.413752 -0.463420 0.019376 0.562344 1.403617 1.344200 0.000843
2 -0.165211 -0.616838 -2.085568 -0.718723 -0.536243 -0.622039 0.000018
2 0.120383 -1.568841 -0.180845 1.227067 -0.715439 0.531249 0.630443
2 -0.242391 -1.032027 0.462617 1.171993 -0.213479 -0.883477 0.719826
2 0.005746 -0.450767 -2.289795 -0.179719 1.614290 0.151908 0.071120
2 -0.496954 -1.457889 -2.346258 0.656336 -1.215671 0.189115 0.000189
2 0.410022 -0.682015 -1.765734 1.721133 -0.346263 0.925323 0.004780
2 -0.863401 -1.242068 0.098658 -0.896759 -1.432231 -0.150411 0.011407
2 0.122898 -0.859224 -3.108217 -0.048694 -1.090844 -0.531601 0.248191
2 -0.260210 -0.674266 0.180363 1.297774 1.273733 0.086239 0.004373
1 0.001544 -0.388158 -0.760296 0.009733 -0.329834 -1.369256 -0.161456
1 -0.570479 -0.881846 0.541504 -0.118377 -0.767181 -0.286316 -0.000731
2 -0.383518 -1.562137 0.856549 0.240262 -0.869894 -0.814039 0.003789
2 -0.416221 -0.762189 0.453859 -0.926188 0.485393 -0.648166 0.000462
2 -0.209897 -1.270818 0.139899 -0.671350 1.177536 0.794185 0.069196
2 -0.601792 -0.045371 0.744880 -0.403880 0.398884 0.823937 0.031167
2 -0.014411 -1.170651 -0.008957 0.441153 0.591546 -1.474179 0.000087
2 -0.544668 -1.161596 -0.618527 0.473858 0.217178 -0.029176 0.156057
2 -0.177752 -0.834432 -1.270991 -0.882462 0.603171 -0.128482 0.041445
2 -0.408613 -1.156796 -0.661894 -0.030763 0.423206 1.028186 0.056896
2 -0.304451 -1.520850 -1.039093 -0.314627 0.584041 0.069517 0.188110
2 -0.589152 -0.864959 -1.701347 0.331216 -0.416372 -0.006987 0.000105
1 -0.160909 -0.934159 -1.377034 -0.783062 0.862280 -1.124168 0.066124
2 -0.230045 -1.514848 -0.335399 -0.827275 0.529212 1.387868 0.019926
2 -0.141691 -1.611143 -0.214620 0.718730 -0.498870 -1.388960 0.014803
2 -0.838635 -0.802165 -0.311708 -1.922826 -0.311955 0.385058 0.002137
2 -0.406701 -1.450484 -1.003893 0.592563 0.385893 -0.041332 0.189440
2 0.036098 -0.438829 -1.967423 -0.992820 -0.846453 -0.618548 0.001747
2 0.329866 -0.554915 -2.645986 1.599882 -1.097013 0.509736 0.000083
2 0.021980 -1.394392 -0.979109 -0.422711 -0.982937 -0.299427 0.001584
2 -0.271667 -0.676735 -1.463072 -0.991356 0.173956 1.140013 0.002913
2 -0.601072 0.027834 -0.140394 -0.182778 0.390978 -1.274086 0.005289
1 -0.144684 -0.358764 -0.679500 -0.311036 -1.064124 0.547871 -0.160499
2 -0.306102 -0.502145 -0.446264 0.011723 0.968788 0.511019 0.073262
2 -0.389823 -1.567812 0.659573 -1.236164 -0.378854 0.326725 0.001777
2 -0.564428 -1.460511 -0.811136 0.461006 -0.274593 -0.385017 0.000637
2 0.329477 -1.477663 -0.539974 0.066002 0.994089 1.093450 0.007908
2 -0.224586 -0.509190 -2.908214 -1.364587 -1.025715 -0.205228 0.108170
2 -0.359969 -1.080135 -0.356896 -1.476324 -0.336075 0.593863 0.000009
1 -0.175675 -0.376434 0.210246 -0.732190 0.405123 -1.192459 -0.003310
2 0.208031 -1.077485 0.503613 0.515648 1.780155 -0.278314 0.000013
2 0.044247 -0.383714 -2.406477 1.852498 0.304047 -0.542240 0.088869
2 -0.659718 -0.793390 0.994545 0.501770 -0.640213 1.226586 0.001244
2 -0.818369 -0.641563 -2.609781 -0.052884 0.029132 -0.296784 1.273474
1 0.112364 -0.438446 -0.278358 0.828403 -1.182726 0.891214 -0.001493
2 0.221898 -0.925607 -1.610956 -0.516875 1.416074 1.625505 0.014932
2 -0.278574 0.034590 -0.169003 -1.486572 0.910551 0.833813 0.000016
2 -0.760718 -1.156848 -0.116776 0.174427 -2.214972 0.510769 0.077682
2 -0.550843 -0.257971 -1.173834 0.913965 -0.504727 0.795450 0.007147
1 -0.350760 -0.820869 -2.768597 1.052255 -0.803814 -0.840294 0.000036
2 0.255586 -1.263566 -0.468902 -0.080346 0.654884 0.163909 0.285344
2 0.118220 -1.211752 -1.556820 -0.642035 -0.538816 1.074722 0.008735
2 -0.343556 -1.505576 -2.181328 -1.336176 0.623168 -0.820653 0.000184
2 0.063950 -1.484226 -2.590744 -1.343438 0.098985 0.255201 0.355826
2 -0.138674 -0.989783 -3.070192 -0.723591 -0.030486 -0.141598 0.012490
2 -0.267855 -0.997499 0.903776 1.501482 -0.799523 -0.306107 0.007336
2 0.036506 -0.779573 0.674166 -0.537799 -0.006065 -0.079100 0.000020
1 -0.388832 -0.783418 1.164510 -0.853904 1.129639 1.029252 0.000026
2 -0.047478 -0.899286 0.398008 -0.207339 -0.177779 -0.949774 0.000124
2 -0.269595 -0.314398 0.754202 0.855874 -0.575906 -0.406055 0.000006
2 -0.415068 -1.385164 1.013614 -0.385222 -0.023683 -0.114450 0.006495
2 -0.740002 -1.303099 0.774163 -0.175536 -1.414427 -0.685118 0.000002
2 -0.278343 -1.088145 0.556798 0.011195 -0.416342 0.148200 0.719392
2 0.365964 -1.362334 1.057315 0.532580 -0.162497 0.072007 0.000053
2 0.138769 -1.414976 0.460748 -0.274962 -0.323452 -1.783662 0.000151
2 -0.402458 -1.551940 1.049836 0.461024 -0.716667 1.581014 0.008437
2 -0.544102 -0.651252 0.827018 0.722122 -1.227012 -0.809495 0.013253
2 0.370502 -1.690998 0.804153 1.136724 0.306622 -1.205121 0.270827
2 -0.282605 -1.742481 0.624196 -1.261701 -0.395773 -0.072680 0.000856
2 -0.102041 -1.428454 0.197194 -1.322242 0.505093 0.837093 0.003743
2 -0.100522 -1.517901 0.521422 0.330050 0.993269 0.496847 0.099448
2 0.029842 -1.090521 -2.493991 -1.061587 0.997580 -0.179811 0.000123
2 0.014845 -0.301998 0.439878 -1.405300 -0.136784 -1.276695 0.000924
2 -0.760828 -0.734242 -2.964221 -0.294210 1.221401 -1.048747 0.003897
2 -0.653103 -1.179004 -2.735301 -1.156909 1.470818 -0.099769 0.004682
2 -0.127657 -1.679532 -1.203209 0.479988 0.106372 -0.304635 0.000777
2 0.096771 -0.217812 -2.426170 -0.403969 1.525617 0.234995 0.004876
2 -0.472789 -0.293278 -2.848842 -0.040455 -0.159236 1.057864 0.074123
2 -0.825916 0.067410 -1.351560 0.490363 -0.096875 0.778152 0.000831
2 0.292495 -0.345341 -0.729707 1.569041 -1.354463 1.231782 0.000108
1 0.126549 0.050982 -2.007485 0.561501 0.101681 1.631709 -0.603372
2 0.004942 -0.167188 -1.264980 0.157209 -0.624885 1.020543 0.000495
2 0.106361 0.088304 -1.307256 2.509349 0.048136 -0.350360 0.010490
2 0.370403 -0.576977 -0.758894 0.692153 -1.873020 -0.201257 0.000148
2 -0.670218 -0.054074 0.127263 1.058633 -0.495119 0.080315 0.000168
2 0.220513 -0.225708 0.643623 -0.059483 -0.364604 0.078582 0.000192
2 -0.249704 -0.814934 0.709623 0.894462 0.233041 -1.820649 0.000059
2 -0.614316 -1.020532 1.178024 -0.681247 -0.984660 0.915512 0.003366
2 0.180188 -1.469935 -1.057834 -1.079102 -0.466534 -0.821562 0.001588
2 -0.461677 -0.234742 -1.709167 1.483300 0.265408 -0.875031 0.000125
2 -0.738654 -1.637844 -0.578640 0.511536 -0.900434 0.479118 0.001894
2 -0.267014 -0.227263 -0.637576 1.332691 -1.397302 -0.018610 0.002588
2 0.121033 -0.055833 -0.405503 0.340260 -0.263291 -1.249390 0.466023
1 -0.058976 0.045575 0.085470 0.600255 -0.179330 -1.247084 -0.002249
1 -0.016261 -0.689913 -0.569311 -1.515642 -0.349268 -0.928263 -0.003983
1 -0.691451 -0.603435 0.782080 0.723988 -0.401033 0.122790 0.010962
1 -0.624158 -1.223021 -1.061985 0.241722 2.312483 -0.399141 0.000035
2 -0.069020 -1.252401 -2.915082 -0.084621 1.888798 -0.345988 0.000577
1 0.193591 -0.262340 -1.238437 -0.122943 -1.512366 1.507548 0.026218
2 0.068183 -0.156190 -0.443582 -1.581316 0.663105 -1.102285 0.465071
2 -0.057299 -0.299506 -2.736512 -1.803788 1.109280 0.164089 0.087855
2 0.162570 -0.022603 -1.634516 0.194725 -0.734322 -0.422185 0.004676
2 0.002287 0.046427 -1.610617 0.541966 0.084487 -0.556197 0.008062
2 -0.736522 -0.322807 -0.532463 0.633753 0.943369 0.034308 0.000011
1 -0.500618 -0.182232 -0.238681 1.678356 0.186504 0.476417 0.000067
2 -0.044554 -1.700496 0.569927 0.104753 -0.023815 1.342144 0.001271
2 -0.403394 -0.266776 -2.966908 0.225306 -1.356977 0.394128 0.073783
2 0.336480 -1.572539 0.779498 -0.320388 -0.853513 0.229383 0.257354
1 0.274458 -1.079965 -1.579229 0.987065 -0.509243 0.055281 0.791133
2 0.247297 -0.164103 -0.298970 -0.679447 -0.036742 0.468241 0.001466
2 0.163041 -0.599033 -1.013853 -1.067611 0.574711 1.484657 0.040430
2 0.230798 -0.396054 -1.299908 -0.467281 -0.567981 1.087069 0.026834
1 0.246501 -1.059775 -2.013402 -0.778173 0.972494 -0.000236 -0.012851
1 0.224374 -0.574403 -1.960458 -0.754256 -0.355368 -0.858727 -0.014520
1 0.285831 -1.643036 -0.541329 -0.674455 -0.115264 -0.051026 0.004652
2 0.276066 -1.197743 -1.095758 -0.553012 -0.778679 -1.820808 0.023492
2 -0.001108 -0.178906 -2.701938 0.988339 -2.084778 0.855001 0.087853
2 -0.754436 -1.356619 -2.455679 0.896576 -0.191133 -0.621903 0.000623
2 -0.781547 -1.451458 1.134846 0.733525 0.310343 0.203884 0.004948
2 -0.234105 -1.205088 1.084641 -0.412328 -0.331112 -0.295410 0.000188
2 -0.856571 -0.801752 0.982834 -0.927257 0.626855 -0.893113 0.001163
2 0.128140 -1.210411 0.876842 0.140585 0.188427 -1.508219 0.000030
2 -0.848546 -1.742152 1.092731 -0.451946 -1.497386 -0.674114 0.000754
2 -0.133024 -1.099560 0.899233 -0.308909 -0.596986 -1.530858 0.007434
2 -0.190552 -1.782266 -2.266225 0.620629 -0.209186 -0.887796 0.009670
2 -0.069849 -1.614944 0.179953 1.280938 1.033128 0.265333 0.068362
2 -0.099417 -1.597038 0.316325 -1.466700 1.357134 -0.510325 0.068490
2 -0.701888 -1.597048 1.080138 -0.257601 1.021112 -0.565444 0.005601
1 -0.400910 0.001799 0.198498 0.334126 -0.988686 -0.389285 -0.003257
2 0.283126 -0.890770 -3.095291 -1.127730 1.105695 0.066019 0.015617
2 -0.764734 -1.512383 -1.472253 1.264659 1.748656 0.154556 0.000003
2 -0.867344 -0.088225 -0.072546 0.174439 0.488152 -0.279710 0.005539
2 0.164048 -1.811108 -3.012104 0.273085 -0.300393 0.938442 0.009778
1 0.107572 -1.573723 -2.519607 1.667909 2.122434 0.804753 0.355411
1 -0.769990 -1.727380 -0.216021 -1.086230 1.172734 -0.309309 0.090100
2 -0.812689 -0.451091 -1.722132 0.938558 -0.604274 0.473085 0.000115
2 -0.414156 -1.704099 -0.836315 1.667265 1.227095 0.321740 0.002737
2 0.369938 -1.763629 -1.459325 -0.333472 0.179386 -0.326093 0.044666
2 0.080572 -0.003144 -3.002760 0.654648 0.810367 1.230786 0.001740
2 -0.775905 -1.235461 -2.623293 1.529681 -0.282734 -0.534422 0.005287
2 -0.791220 -1.348058 -0.799025 1.512903 0.639141 0.441181 0.054119
2 -0.855459 -0.629356 -2.127964 0.830906 0.906672 0.434009 0.009157
2 -0.864184 -0.259375 0.012154 0.469785 -0.822016 0.650667 0.097518
1 -0.570865 0.100375 -2.835394 1.139505 -0.538577 -0.123880 -0.203927
1 -0.753791 0.037679 -1.567674 -1.386314 -1.463586 -0.235555 0.049296
2 -0.524464 0.116027 1.109209 -0.214483 -0.484172 0.832665 0.000202
2 -0.046666 -1.745469 -2.342979 -0.067750 0.869197 -1.027776 0.008628
2 -0.056157 -1.780923 -0.337296 0.462233 0.674451 -0.749253 0.002476
2 0.362581 -1.405468 -0.167668 -0.836585 -0.826061 -1.031155 0.000091
2 0.333440 -0.592421 -3.053759 -1.581595 -1.142897 0.361790 0.000179
2 0.362077 -1.012339 -1.549628 -0.828801 -0.612035 -0.210064 0.786512
2 0.371687 -0.134082 -1.625343 -0.694495 -0.054654 0.711533 0.000296
2 0.397803 0.114989 -0.975635 -0.260133 0.392692 -0.537768 0.008095
2 0.378845 -0.587802 -1.314549 -0.517728 -0.797838 -0.557207 0.000615
1 0.407690 -0.490199 0.236097 -0.072093 0.868736 1.035540 -0.838136
2 0.029714 -1.804432 -0.853690 0.416276 0.493656 -2.360984 0.000437
2 -0.681228 -1.784069 -2.518703 -0.211333 0.853952 0.931036 0.000126
2 0.266815 -0.178644 1.151890 -0.254434 1.011243 0.033122 0.000113
2 -0.556026 -0.133601 1.105386 -0.147067 -0.397447 -0.836437 0.000071
2 0.308694 -1.082822 1.091763 0.294311 -1.392006 -0.974507 0.000088
1 0.038504 -1.767727 1.195682 -0.390710 1.060731 -0.126341 -8.441100
1 0.142385 -1.750583 1.199453 0.616068 0.873487 -0.301077 -7.112288
1 0.070026 -1.644083 1.170965 0.724375 -0.495413 -0.143702 -4.767540
1 -0.033320 -1.670289 1.215043 0.450087 -0.801852 0.123780 -6.670385
1 -0.074279 -1.793007 -1.041839 -0.261673 0.923990 0.799263 0.000671
1 0.415734 -0.389696 0.921902 -0.282981 0.865674 1.296792 -0.104400
2 0.369143 -0.166161 0.476371 -1.359377 -0.254737 0.150986 0.000170
1 -0.840786 -1.618594 -0.420427 1.553421 0.660360 -0.353956 -0.017858
2 -0.500181 0.232887 -0.874366 0.781639 1.777848 1.561450 0.000700
2 -0.002858 0.168409 -3.032458 1.576229 0.561308 0.992958 0.002746
1 -0.418327 0.176600 -2.756688 -0.595801 0.586750 -0.610895 -0.095875
1 -0.302348 0.167072 -1.678987 0.509503 0.359472 -0.686091 0.158270
1 -0.002280 0.198484 -1.706224 -1.239556 0.786812 -0.546697 -0.013144
2 -0.703364 0.158116 -0.632087 -0.329664 -0.425337 -0.866584 0.002760
2 -0.349852 0.133848 -0.772905 0.082361 -0.771602 -0.561565 0.000663
1 0.282047 0.126962 -1.248939 1.239434 -1.143995 -1.205653 0.000241
1 0.170729 0.104718 -1.894674 -1.620947 -1.124312 -0.627242 -0.611504
2 0.244551 0.149786 -2.983388 -0.978391 -0.682640 -0.853081 0.077463
2 -0.164033 0.152897 -2.107313 -0.335135 -0.641894 -0.091166 0.047108
2 0.318314 0.169119 0.071488 0.048904 -0.320857 0.790730 0.000562
2 0.407874 -1.225275 -1.391125 -1.000255 0.527747 -0.293821 0.000365
2 0.096514 0.235994 -1.384419 -0.596262 -1.128765 -0.667851 0.010449
2 -0.583702 0.255162 -2.423690 0.198487 0.535699 -1.133422 0.007818
2 0.011754 0.229435 -0.892227 0.342274 0.078596 0.310748 0.000012
1 -0.073550 0.211970 -2.533311 0.698322 -0.500635 0.444824 -0.000765
2 0.383583 0.239314 -1.089003 1.440580 0.158891 1.592012 0.008882
2 0.261080 0.232675 -1.655034 -0.310372 -0.511796 -0.195049 0.002024
2 0.379641 0.228460 -0.121423 0.119282 0.845121 0.165105 0.026663
2 -0.536524 0.188391 -0.122333 0.311778 -1.976218 -0.259447 0.005233
1 0.041455 0.235214 0.598905 0.374053 0.765923 0.343392 -0.084325
2 -0.251117 0.201797 1.221598 0.107687 -0.434740 0.948016 0.000344
2 -0.611042 0.268422 0.751880 0.044379 1.871637 0.551251 0.005060
2 0.003109 -1.201513 -3.106709 0.538447 0.722407 1.360399 0.052653
2 -0.121721 0.000095 1.232037 -0.677792 -0.513930 0.464669 0.013522
1 -0.126882 -1.759551 1.249417 -0.093033 -0.786369 -0.425633 -8.230646
2 0.129359 -1.247816 1.229770 -0.439839 0.865821 -0.173801 0.000123
1 -0.016204 -1.576649 1.268888 1.079596 0.153785 0.065224 -6.065194
2 -0.592397 -0.395908 1.253740 0.714348 -0.689461 -0.413185 0.000016
1 -0.122865 -1.571419 1.230254 -1.184484 -1.264697 -1.000364 -3.845855
1 -0.194953 -1.667997 1.271534 0.454775 -0.743379 0.231532 -5.830065
1 0.259621 -1.774684 1.247028 0.356093 2.680018 0.170301 -7.140460
1 0.410605 -0.173772 -2.656414 -0.963440 0.550517 0.936338 -0.006309
1 -0.892564 -1.777516 -2.154597 0.071365 0.804583 1.154612 0.403504
2 -0.895822 -0.407533 -0.248395 1.262573 -0.826033 1.516256 0.001540
2 -0.889815 -0.009596 -1.558153 -0.470132 -1.018871 0.804486 0.052014
2 -0.886811 -1.169876 -0.060004 1.158982 -0.480131 1.180435 0.082670
2 -0.880882 0.009199 0.986979 -0.392126 0.207841 0.717516 0.000036
2 -0.872950 0.273662 0.665379 0.638211 -0.112022 0.745857 0.000147
1 -0.020164 -1.732006 1.393925 0.463432 -0.037984 0.495437 -11.313691
1 -0.265263 -1.681878 1.389574 -1.296380 0.831826 -0.752307 -5.128027
1 0.301181 -1.492562 1.383431 0.739729 -1.143087 -0.846900 -4.980362
1 0.127429 -1.622355 1.403046 1.049860 -1.354545 -0.039419 -9.319801
2 -0.625906 -0.694661 1.320531 0.047666 1.056625 0.548716 0.000873
2 0.097501 -0.405343 1.319795 -0.062705 0.417964 0.409695 0.000010
1 -0.012334 -1.781731 1.301142 1.290437 -1.556314 0.632802 -9.543344
1 0.050797 -1.709927 1.288549 0.095677 -1.235724 -0.919616 -7.585258
2 -0.159523 -0.146743 1.285576 -0.287751 0.090077 -0.120213 0.013395
1 0.132135 -1.655671 1.276153 -0.712545 0.198429 -0.625133 -6.752332
2 0.306151 -1.125128 1.353460 1.503487 0.192236 -1.254888 0.000261
1 -0.080698 -1.592110 1.392021 1.540420 -1.392776 0.364725 -7.848069
2 0.014322 -0.994564 1.304812 1.827376 1.475919 -0.977266 0.000055
1 0.033507 -1.622975 1.350369 0.359458 0.715284 -0.083986 -10.149011
1 -0.183686 -1.602567 1.358673 -1.861268 0.727373 -1.207006 -6.151707
1 0.066816 -1.780630 1.363764 -0.185222 -0.057502 -0.705102 -9.171558
1 0.234266 -1.683732 1.313625 0.086528 -1.684006 0.597220 -7.922376
1 0.327052 -1.557587 1.294914 0.407291 -0.082311 -1.750145 -2.990782
1 -0.122466 -1.792132 1.347415 -0.305333 -0.434941 0.918894 -10.417639
2 -0.466801 0.121386 1.338202 -0.628727 -0.255695 0.470547 0.000237
1 0.350189 -1.702741 1.310547 -1.618379 -0.144097 -0.004689 -5.822946
1 0.401834 -1.798939 1.363602 0.430783 0.151839 -0.383181 -8.471922
1 0.191766 -1.794229 1.335344 -0.132585 0.488151 -0.377747 -10.826332
1 -0.060680 -1.662277 1.310759 -0.657507 0.888636 -0.141411 -9.122296
1 0.112455 -1.544510 1.321748 -0.611642 0.614798 -0.306801 -5.585671
2 -0.497872 -1.007968 1.315318 0.757032 -0.854254 0.199968 0.003366
1 -0.212712 -1.755753 1.329249 0.831233 -0.472862 1.375239 -7.959077
1 0.193331 0.278807 -2.975360 -0.346001 -0.893159 -1.020718 0.381450
2 0.157693 0.296518 -2.379636 -0.336023 0.961632 0.589689 0.000064
2 0.131445 0.295760 -2.680215 0.236385 0.010418 0.421438 0.000187
2 -0.138141 0.317458 -2.965316 -0.379572 -1.048953 0.729869 0.886318
2 -0.792164 0.290767 0.306516 2.347434 0.308194 -0.619063 0.001782
2 0.127938 0.316774 0.954574 0.400980 1.000545 0.499999 0.000019
2 0.088564 0.300523 -0.046723 -0.431598 0.796474 -2.505131 0.000032
1 -0.040626 -1.548357 2.266181 -1.121212 0.538083 0.259387 -6.138631
1 -0.144580 -1.494026 1.745723 0.542363 -0.569224 0.300933 -4.686248
1 -0.080128 -1.592540 2.072409 -0.163880 0.490464 -1.075109 -8.327010
1 0.180246 -1.638350 1.990570 -0.026106 0.118981 -0.514904 -10.434912
1 0.243235 -1.742554 1.966174 0.621165 0.612541 0.569499 -10.719346
1 0.072976 -1.522062 1.704270 -0.448296 0.640022 1.077524 -9.135114
1 -0.058080 -1.493077 2.136527 -1.960586 -0.544669 0.366010 -4.432589
1 0.138251 -1.671821 1.891916 -0.380618 -0.654835 -0.841846 -11.334085
1 0.180853 -1.572463 1.738379 -0.383152 1.059225 0.602727 -11.336379
1 0.315134 -1.775597 2.073964 -2.143752 1.010786 -0.148427 -9.973771
1 0.162054 -1.513955 1.826179 0.978717 -0.221270 -0.681204 -7.938782
1 -0.033796 -1.627750 1.958584 -0.728745 2.246597 -0.556343 -8.684132
1 -0.133759 -1.616500 1.966455 -0.023305 -0.375429 -0.169557 -7.250107
1 0.386740 -1.586086 2.223208 0.795312 -0.423511 -0.382584 -6.844786
1 0.071945 -1.647092 1.984526 -1.145956 -0.758569 -0.564036 -11.483885
1 0.034026 -1.664828 1.883880 0.088237 0.523824 -0.610471 -12.493376
1 -0.123143 -1.713003 2.039332 0.186034 0.308042 0.373511 -10.481845
2 -0.152351 -0.983843 1.884385 0.802673 0.170689 -1.280141 0.007136
1 -0.387061 -1.320191 2.487141 -0.665176 -0.955005 -0.080845 0.121465
1 -0.062582 -1.456527 1.857121 0.029037 0.306218 -0.456058 -4.620219
1 0.112505 -1.390554 1.796104 -0.680127 -0.221629 1.381858 -3.986324
1 0.056855 -1.552018 2.213256 -0.218240 -0.589215 -0.165021 -7.789186
1 0.265315 -1.442397 1.499862 0.453182 0.726223 0.438789 -4.753883
2 -0.840264 -1.549134 1.915925 -0.119213 0.015712 -0.323687 0.222960
1 0.064485 -1.649883 2.295446 -1.559957 0.326207 0.563329 -8.612141
1 0.028948 -1.492482 2.004113 -1.269177 0.290069 0.759492 -5.567165
1 -0.378335 -1.689950 1.877870 -0.531168 -0.108992 0.359736 -6.537772
1 -0.147722 -1.675027 2.136456 0.308550 -0.475863 0.413462 -8.862934
1 0.254286 -1.492226 1.768204 -1.634520 0.509117 -0.459577 -8.287712
1 -0.128194 -1.694332 1.877703 1.008806 0.985530 -0.737749 -11.182338
2 -0.522778 -1.429381 2.765691 -0.148868 -0.257018 0.408561 0.002097
1 0.161843 -1.686657 1.759731 0.321275 -1.508234 0.135550 -12.302295
1 -0.262614 -1.666552 1.868537 -0.200515 0.350098 0.068942 -8.469214
1 0.245259 -1.626716 1.800448 1.023435 0.242275 -0.643570 -11.756551
1 0.051608 -1.443577 1.631594 -0.615121 0.192929 0.092343 -4.745085
1 0.169988 -1.633844 2.261108 0.515817 1.515978 0.936175 -11.230542
1 -0.017042 -1.659421 1.777279 -0.854026 0.117629 -0.159918 -12.276295
2 -0.152707 -0.761823 2.448228 -0.837236 0.361067 0.486699 0.022392
1 0.280947 -1.377628 2.002444 1.163034 -0.573926 0.086563 -0.625166
1 0.395826 -1.566612 2.114309 1.016711 -0.856020 -1.076717 -7.107887
1 0.163770 -1.471207 1.678683 0.230887 0.801800 -0.065184 -9.004532
1 0.268755 -1.628104 1.916731 0.123989 -1.495962 0.484923 -9.556552
1 0.005523 -1.550926 1.810085 -0.060143 -0.309513 -1.423289 -9.324875
1 -0.311688 -1.730357 1.945116 -0.191426 0.756667 1.131905 -9.230994
1 0.139108 -1.351617 1.701996 -0.092667 0.302348 0.483658 -3.837302
1 0.209396 -1.390001 1.619344 0.431928 -0.620435 -0.853219 -4.881415
1 0.031932 -1.700718 1.687042 0.292218 -0.153234 0.407879 -9.984873
1 0.103792 -1.603282 1.805263 -0.731559 -1.451943 -0.470139 -11.246353
1 -0.045237 -1.571879 1.724818 -0.215650 0.822210 0.778291 -8.980027
2 -0.168654 -0.814926 1.885539 1.428263 0.787409 0.454046 0.009721
2 0.294546 -1.454979 3.005950 0.474690 -0.000911 0.758868 0.020252
2 -0.415803 -1.558964 2.673406 -0.645714 -0.705154 0.618188 0.004935
1 0.289355 -1.544456 1.856906 -0.829826 -1.083226 -1.822058 -8.190032
2 0.306674 -1.344508 2.897398 0.144771 -0.278914 0.904715 0.020582
1 0.249088 -1.578139 1.610615 -0.447579 -0.556558 -1.622620 -10.576111
1 -0.254513 -1.720788 2.055182 -0.383458 -0.459854 0.825941 -7.845118
2 0.174120 -1.154468 2.827939 0.086770 -0.368932 0.021624 0.000159
1 0.131195 -1.461580 1.956075 0.105653 0.114317 0.317987 -4.843457
1 -0.079484 -1.719547 2.244231 0.082207 -0.252467 -1.087798 -10.590908
1 -0.301536 -1.780213 2.304843 -0.283232 -0.242550 0.540860 -5.399256
1 -0.214123 -1.649796 1.663406 -0.151934 0.154190 0.422429 -7.604821
1 0.156914 -1.529392 2.195259 0.613537 -0.791266 -0.171678 -6.124591
1 0.093428 -1.533525 1.580470 0.568675 0.627494 0.246576 -7.928318
1 0.058621 -1.556030 1.919259 0.967109 0.671694 -1.044217 -10.232133
1 0.019707 -1.608573 1.644285 0.582332 -0.110594 -0.961430 -10.779027
1 0.245643 -1.651496 1.684836 -0.495670 0.036580 -1.479186 -13.256218
1 0.130294 -1.550157 2.316764 1.182279 -1.032804 -0.120107 -6.881837
2 -0.267468 -1.441218 1.750986 -0.684064 -0.698223 0.215497 0.293833
2 -0.645104 -0.609349 2.235657 0.595964 -0.068329 0.003276 0.025399
1 0.396670 -1.503973 1.666196 0.823229 0.314472 -0.672248 -7.337583
1 -0.771268 -1.243858 2.610173 -0.677876 -0.105770 -0.682692 -0.003739
1 -0.001190 -1.383333 2.189969 -0.649231 -0.034513 0.083395 -1.998766
1 0.187712 -1.266591 1.824660 0.824070 -0.996428 0.910691 -0.826346
1 -0.476210 -1.814795 1.974929 -0.893942 -0.239835 0.750529 -7.524648
2 -0.330793 -0.419544 2.652832 -0.140633 -0.002538 -0.413226 0.003337
1 -0.051702 -1.553124 1.582370 1.183969 -0.804460 -0.839420 -5.927645
1 -0.138951 -1.587931 1.650451 -0.555914 -0.663828 -1.761399 -7.176292
1 -0.200874 -1.800641 2.119813 0.737406 -1.801945 1.190720 -8.913916
2 -0.137853 -0.305216 2.159288 1.121005 -0.061763 -0.591736 0.000336
1 -0.073327 -1.562610 1.894580 -0.745573 0.704223 -0.731062 -7.605071
2 0.204971 -0.223382 2.966019 0.240004 0.971129 0.513243 0.000253
1 -0.193081 -1.742570 1.970769 -0.484716 -1.343114 0.564444 -9.247384
1 0.296190 -1.476503 1.648034 -0.276208 1.537412 -0.688320 -7.733133
1 -0.320298 -1.707822 1.771586 0.933104 0.071705 -0.072904 -9.197756
1 0.273946 -1.606545 2.048561 -1.039670 -0.201732 0.408483 -7.299880
1 0.401423 -1.622060 1.932071 0.530433 -1.094990 0.085931 -10.287582
2 -0.139024 -1.180030 2.438271 0.289659 -0.687755 0.311913 0.000526
1 0.032577 -1.604187 2.116727 -0.451759 -0.102892 -0.761145 -9.177208
2 -0.043744 -0.680807 3.082136 -0.258568 -0.654576 0.600868 0.000321
1 0.061145 -1.730620 1.791514 -0.295474 0.026808 -0.877112 -11.826230
1 0.222990 -1.757102 1.650873 0.196276 -1.702719 -0.564323 -12.133117
1 -0.301340 -1.732725 1.532880 -0.012215 -0.020287 -1.714161 -5.273793
1 0.121328 -1.641985 1.672258 0.716552 -0.865048 -1.294522 -11.482614
1 0.084070 -1.669629 1.573939 -0.729722 1.455616 0.632806 -8.651210
1 -0.174234 -1.563060 1.859924 -0.170470 0.419682 1.384439 -6.322611
2 -0.480045 -1.179624 2.414199 -0.727519 -0.489781 -0.048878 0.010386
1 0.048915 -1.457120 1.876781 1.419564 0.801792 -0.743151 -6.889301
1 -0.231497 -0.109378 2.044383 0.059413 0.668256 -0.451024 -0.004823
2 -0.155473 -0.774425 2.823330 1.667855 1.532414 0.553921 0.000144
1 -0.125763 -1.623958 1.788642 -2.660670 2.415995 -0.453922 -11.039417
1 -0.205002 -1.704003 1.783979 -0.647117 0.594461 1.252256 -11.603689
1 -0.164657 -1.650969 2.242580 0.443731 -0.603019 1.237089 -5.437522
1 -0.443342 -0.628059 2.562217 0.266973 -1.106457 0.921182 -1.013597
1 -0.494419 -0.725247 2.551047 -0.134945 0.543141 0.372659 -1.132952
1 -0.037904 -1.698189 2.118928 0.264368 1.101678 -0.008546 -10.388533
2 -0.606053 -1.142265 2.519770 0.248623 -1.163372 0.771760 0.008174
1 0.290036 -1.553619 1.508617 -1.732778 0.444261 -0.970996 -8.402636
1 0.122215 -1.555063 2.054786 0.214116 -1.124988 0.176160 -7.002592
1 -0.076795 -1.674534 2.372931 0.330888 -0.092752 0.186090 -3.867064
2 -0.121603 -0.301752 2.397229 0.726050 -0.094969 -0.584409 0.003249
2 -0.289569 -0.835253 2.022614 2.622688 -0.461091 -0.441342 0.019195
1 -0.361736 -1.636014 2.034067 0.734811 0.098465 -1.468750 -2.541313
2 -0.159715 0.007323 2.630231 -0.119106 0.783192 0.314251 0.000046
1 -0.838370 -1.046793 2.001819 -0.306208 -0.659194 -0.409055 -0.034741
1 -0.241971 -0.440269 1.877403 0.698980 -0.083188 -0.056410 -0.079013
1 -0.271194 -0.245435 1.743365 -0.694921 0.307560 -0.671194 -0.043300
1 0.015383 -0.462935 2.068711 0.333034 0.560635 -1.105822 -0.012855
1 0.374178 -1.719140 2.205066 1.036445 1.217814 -1.363800 -11.430956
1 0.323723 -1.579051 1.728075 0.502496 -1.020369 0.665308 -12.498586
2 -0.614823 -1.025575 2.265099 -1.156713 -1.369592 0.124552 0.000142
2 -0.586168 -0.122741 2.229784 -0.649651 0.990995 -0.104468 0.012503
2 0.189595 -0.166976 2.695828 1.421543 1.561872 0.420696 0.001639
1 0.301168 -1.699815 1.604490 0.487497 -0.624184 0.907082 -12.882252
1 -0.071154 -1.608028 2.177909 0.432358 0.486805 -3.049525 -9.652840
1 -0.050415 -1.733761 1.936574 -1.278276 -0.915071 -1.369815 -11.397557
1 0.202820 -1.487390 1.580425 0.567555 1.103364 -0.967434 -7.970038
2 0.279330 -0.813688 1.567313 0.337072 -0.832194 -0.476194 0.040325
1 0.233112 -1.539640 2.294042 1.210594 -0.264480 -0.372137 -7.426651
1 -0.234949 -1.318674 2.233189 0.299187 0.736015 0.540453 -1.021627
1 0.346362 -1.653481 2.291453 0.202830 0.768383 0.363042 -6.418774
1 0.258546 -1.679923 2.457871 0.595700 0.934607 -0.812736 -6.503609
1 -0.537244 -0.884209 2.485274 -0.821294 1.320309 -0.002613 -0.140925
1 -0.197122 -1.602788 1.563279 0.326644 -0.232193 -0.454294 -6.716077
1 -0.141889 -1.645885 1.467935 1.576913 0.541781 -0.497676 -8.856922
1 -0.004835 -1.648817 1.459390 -0.884207 -2.087162 -0.832865 -9.251966
2 -0.729611 -1.383179 1.873026 -1.139629 -0.962608 0.257479 0.002447
1 -0.227474 -1.535496 1.670064 -0.154946 -0.793718 -1.597213 -4.608911
2 -0.429462 0.038978 1.879867 -0.541272 0.205519 0.310824 0.003541
2 0.160548 -0.682755 1.885036 0.207538 0.797401 0.448043 0.000024
2 -0.453686 -0.861682 2.823302 -2.115446 0.163584 -0.441314 0.274450
1 -0.532526 -0.941105 2.018858 0.105912 -0.098110 0.244994 -0.153486
2 -0.155838 -1.061725 3.029752 1.011869 -1.410217 1.379917 0.013380
1 0.196439 -1.607429 2.370959 -0.936942 0.561400 0.845301 -6.491362
1 -0.000873 -1.432257 2.301403 -1.140337 1.095914 -0.673555 -3.320374
1 0.017571 -1.749525 2.277899 1.217976 -1.947152 0.640884 -9.531926
1 -0.818847 -0.532785 2.620297 -0.487432 -0.107837 -0.761647 -0.016958
2 0.020404 -1.432660 2.497653 0.792722 -1.220575 -1.001643 0.011924
1 -0.579108 -0.664059 2.855679 0.142920 -0.717223 -0.390417 -0.641290
1 0.156733 -1.705636 2.180568 -0.673917 -1.093698 0.872813 -10.505953
2 -0.080079 -0.543980 2.362168 -1.212902 1.418758 -0.073589 0.000611
2 -0.454384 -1.039984 1.706577 0.662151 -0.267834 -0.338937 0.001102
1 0.023919 -0.386622 1.727835 0.016008 -0.634157 0.234424 -1.005451
1 -0.271016 -0.397882 2.918556 -1.048671 -1.166480 0.036004 -0.000793
1 -0.050806 -0.356069 1.807483 -0.313202 -1.037882 0.061300 -1.053222
2 -0.110562 -1.250088 3.064516 -0.023693 0.234847 -0.123781 0.053199
2 -0.165796 -0.709625 2.592633 -0.330748 1.058573 -0.913169 0.022435
1 -0.440445 -0.781634 2.008572 -0.944653 -0.878839 -0.818373 -0.168634
2 -0.718316 -0.039134 2.944067 -0.720681 -0.010223 -0.213162 0.000128
2 -0.367926 -1.434989 2.550947 0.232310 -1.321226 -1.111119 0.137188
2 -0.197968 -0.402995 2.531007 1.200059 0.391388 0.169390 0.006266
2 0.144712 -0.400792 1.887865 -0.546494 1.393393 -1.413181 0.001498
1 -0.256564 -1.610618 1.778188 0.146681 -1.514254 0.363009 -6.895536
2 0.326563 -0.932273 2.363723 2.663311 -0.470677 0.998516 0.101161
2 0.204473 -1.664183 2.689385 0.506473 0.076467 1.711752 0.001050
2 -0.364050 -1.198458 2.763675 0.112964 -0.209612 -1.134540 0.000052
2 -0.689434 -0.464572 2.216290 -0.571905 -0.769835 -0.137679 0.025005
2 -0.715637 -1.175774 2.796533 -0.233079 0.826962 0.669886 0.002192
1 0.203237 -0.601728 2.972890 -0.895147 -1.208986 0.236787 -0.882911
2 -0.799094 -0.553608 1.686988 0.204729 -0.017262 -0.214849 0.041100
2 -0.769272 -0.291710 1.910447 0.246861 0.376452 -0.224552 0.000228
1 -0.017665 -1.719584 1.605651 -0.718708 0.219588 -0.163007 -9.046351
1 0.264532 -1.649758 1.502365 -0.120836 -0.589876 0.741516 -9.424520
1 -0.624582 -1.745163 1.567301 0.339807 -0.500464 0.301782 -0.164430
2 -0.789400 -0.410992 1.719041 -0.729898 -1.078357 0.600737 0.041179
2 -0.688737 0.158258 1.543065 0.027123 1.170575 0.138728 0.004269
2 -0.557531 -0.751120 1.763162 -0.666270 0.739294 0.088422 0.000376
1 -0.162897 -1.354140 2.318450 1.962109 -0.966092 -0.417269 -1.206687
1 -0.447886 -0.664265 2.303294 0.649818 0.245089 -0.878394 -0.044750
1 -0.610898 -0.703449 2.977030 -1.084143 0.000679 -0.432701 -0.633674
1 0.099141 -1.601426 1.499992 -0.771860 -0.070144 -1.315269 -6.926836
1 -0.474459 -0.552064 1.926548 -1.672370 0.584352 1.207798 -0.033062
2 -0.337140 0.113585 1.583868 -1.734483 1.452604 0.210337 0.001667
1 -0.435033 -1.750221 1.661065 -0.748055 -1.966382 0.598246 -4.669075
1 -0.015386 -1.770365 1.846769 0.543603 0.424922 0.857554 -11.321201
1 -0.351134 -1.768107 2.034529 -0.426942 -1.761628 0.013043 -6.818325
2 -0.371687 -0.860155 1.716120 0.964592 -0.264119 -0.388967 0.001488
1 0.338718 -1.661777 1.822408 0.435068 -0.507713 0.315109 -11.494758
1 0.206274 -1.624419 2.126881 -0.506400 0.655028 0.545917 -9.442910
2 -0.582981 -1.653651 1.757731 1.006064 0.243810 -1.154554 0.020244
2 -0.071838 -1.220647 2.805103 0.377752 0.145133 -0.982663 0.000110
2 -0.334691 -0.297898 2.398138 -0.748586 -1.082057 -2.172084 0.000833
2 0.087120 -0.009475 2.457429 -0.340004 -0.201684 0.624879 0.003592
2 0.049193 -0.168957 1.504426 -0.389626 -0.592738 -0.195998 0.000023
2 -0.678326 -0.000136 2.399392 0.136205 -0.007010 -0.785592 0.000778
2 0.102437 -0.006809 2.636243 -0.029496 -0.045194 -0.708155 0.005226
2 -0.671023 0.080644 2.609629 -0.251038 0.250551 -1.045376 0.000441
2 0.400137 -0.453326 2.645272 0.689059 -1.621511 -0.513834 0.000102
2 0.108465 -0.648578 2.335881 -0.862952 0.556090 -0.223155 0.255578
2 0.113084 -0.912967 1.547079 0.204974 -0.302771 0.514509 0.785388
1 0.181848 -1.659876 1.582532 -0.403801 1.099964 0.152977 -9.825677
2 -0.802308 -1.449475 1.466758 -0.266979 0.247302 -0.089569 0.000109
2 -0.198656 -1.385660 1.421331 0.642712 -0.216502 -0.290642 0.006393
1 0.365807 -1.638506 1.522465 0.046015 1.156295 0.153988 -11.112170
1 0.273721 -1.630323 2.218495 -0.182687 0.750293 -1.684816 -11.111085
2 -0.554811 0.113773 1.774977 -1.846644 0.989650 0.955263 0.003638
2 -0.211645 0.052353 2.150342 -2.219332 0.870254 -0.180084 0.002014
1 -0.530259 -1.512153 3.102720 1.353363 0.106573 0.348547 0.000533
1 -0.387976 -0.899592 2.162079 1.097206 -0.687641 1.124076 -0.118030
2 -0.560292 -0.059703 2.751565 -1.131722 0.920581 -1.450629 0.000271
1 -0.137821 -1.688354 1.580853 0.771338 -0.895195 -0.087555 -11.257725
1 0.324370 0.058889 1.570543 0.548927 -0.402684 0.526238 -0.212065
2 -0.457686 -0.476354 1.727068 -0.953253 -0.877523 1.308435 0.000496
2 -0.277759 -0.663584 1.579979 -0.591430 0.675353 0.536375 0.000060
2 -0.598967 -0.074546 1.484567 -0.221885 -0.743434 -0.250021 0.005723
1 -0.172318 -1.765007 1.660953 1.773847 -0.933048 -0.223210 -11.428941
1 -0.464117 -1.723573 1.921431 0.872055 0.175207 -0.041689 -4.875744
2 -0.651127 -1.667838 1.937424 0.615066 -0.009597 -0.490658 0.003610
1 0.014820 -1.667077 2.196974 -0.009093 0.440839 1.766733 -9.204597
1 0.260107 -1.677058 2.332233 1.284105 -0.149060 0.251958 -8.459666
1 0.363312 -1.619274 1.630712 -0.307882 -0.112093 0.381916 -12.335762
1 0.355785 -1.745474 1.942747 0.021126 1.681721 1.366544 -10.950694
1 0.334112 -1.651748 2.130894 -0.504021 0.477884 -0.596565 -11.072002
2 0.180496 -0.047525 1.971454 -1.111265 0.231758 0.590789 0.000002
2 0.220227 -0.616376 2.383753 -0.375479 0.457238 -0.796804 0.255217
1 0.140770 -0.530806 3.046877 0.074484 -0.529325 -0.677867 -0.881637
1 -0.392583 -0.880819 2.930697 0.340935 0.958637 0.769176 0.259603
1 0.354746 -1.480880 1.795134 -0.324775 0.601673 -0.979710 -6.681578
1 0.299087 -1.530976 2.187396 0.929544 -0.627152 0.572848 -6.027874
2 0.396283 0.181039 1.768200 -0.002835 1.219763 -0.204751 0.000157
2 -0.597078 -0.988495 2.712787 1.533667 -1.995978 -1.134869 0.000566
2 -0.407946 -1.440941 2.946871 -1.096276 1.009673 -0.937764 0.000957
1 0.166293 -1.504151 1.410396 -1.147965 1.077593 0.042498 -5.237780
1 0.087655 -1.715763 1.435343 -1.347706 0.934368 0.609173 -9.943408
2 -0.193271 -1.226940 1.783604 -0.992497 0.723800 1.674487 0.000282
1 0.309148 -1.532245 2.387058 0.818373 1.167975 -0.653365 -2.655830
1 -0.836223 -0.376826 2.958136 0.127536 -0.652951 0.242882 -0.010748
2 -0.858758 -1.503251 1.798675 0.164870 -1.182902 -1.099924 0.224186
2 -0.687997 -0.469469 2.993491 0.392315 0.217152 -0.909061 0.004151
2 -0.500216 -1.468552 1.582485 0.622330 0.350204 1.057453 0.000087
1 -0.075610 -1.665376 1.681169 -0.370496 -0.837334 -0.344041 -12.295787
1 -0.084178 -1.742423 1.494419 0.303237 -0.213528 0.083080 -10.566157
1 0.222621 -1.753267 1.522760 -0.300644 0.134988 1.455820 -11.730810
1 0.076062 -1.771007 1.530572 -0.191882 0.044384 -1.160856 -10.970714
1 0.299595 -1.807632 1.562439 -0.557918 -0.864788 -0.148025 -12.508323
1 -0.183888 -1.755494 2.321041 -0.000319 0.185580 1.716241 -7.548629
1 0.127776 -1.736142 2.020372 0.327310 -0.169488 0.000424 -12.616068
1 0.061711 -1.733076 2.121575 -0.694238 -0.660023 1.857657 -10.938616
1 0.239509 -1.700070 2.057049 0.418102 0.758097 -0.610988 -9.268898
1 -0.091061 -1.794511 2.338166 0.283641 0.343592 -0.792184 -9.336468
1 0.272979 -1.743646 2.167074 -1.054998 -1.137884 1.172258 -12.333186
1 0.265493 -1.724819 1.862671 -0.051990 0.874141 0.280922 -11.340235
1 0.164924 -1.707503 2.380330 -1.738555 -0.529670 0.579929 -8.822803
1 0.077475 -1.756913 1.918910 1.036509 -1.607394 -0.812131 -12.957435
1 0.253415 -1.735897 1.752038 -0.289209 -0.918017 0.162627 -12.790108
1 0.122509 -1.779129 1.721797 0.539769 0.959274 -0.429276 -11.772283
1 0.370090 -1.763649 1.780512 -0.315419 0.947930 -1.465376 -12.137405
1 0.027208 -1.519085 2.358407 1.133583 0.755112 -0.947793 -4.126984
1 0.385057 -1.760867 2.396704 0.925617 0.242257 0.439928 -8.555773
1 0.312712 -1.780054 2.316206 -0.691370 0.071273 -0.745886 -9.716579
1 -0.310597 -1.740257 1.655856 0.526375 -0.388600 0.550130 -8.064381
1 -0.001098 -1.722659 2.028859 -2.136251 0.396179 -1.506629 -11.529183
2 -0.730844 -1.728783 2.961452 -0.538583 0.300770 -0.834782 0.000004
1 0.357648 -1.692016 1.712688 -0.390089 0.196543 -0.664150 -12.693030
1 0.067816 -1.750130 2.378863 -0.083348 0.866486 0.436336 -6.844348
1 -0.100175 -1.739750 1.784611 -0.296083 0.378189 0.733042 -12.457950
1 0.303121 -1.762594 2.525935 -0.147108 0.045067 -0.290308 -5.144705
1 0.200842 -1.753949 2.270741 -0.122230 -0.381726 0.239524 -11.953810
1 0.173213 -1.746878 2.473156 -0.167671 -0.494781 -0.154688 -6.350242
1 -0.438704 -1.715575 1.780528 -0.264588 -0.700188 0.538670 -6.207561
1 0.212681 -0.923733 1.491533 -1.032755 -0.848374 -0.953024 0.834782
2 -0.474553 0.001452 3.061823 0.637565 -1.118176 0.452276 0.000060
1 0.037202 -1.794840 1.640277 1.440728 -0.776248 0.111314 -10.633128
1 -0.180657 -1.788301 1.858636 -0.365021 -0.294937 0.388763 -12.596602
1 -0.849093 -1.701934 2.565797 -0.904801 0.853596 -0.031866 0.003293
1 0.255826 -1.780029 2.418179 1.219253 0.630594 -0.742738 -10.666546
1 -0.287463 -1.769599 2.196871 -0.441487 -0.474844 0.969635 -6.162760
1 -0.206763 -1.786918 1.559335 -0.491446 -0.446973 -1.295675 -10.450368
1 -0.000578 -1.807912 2.155302 1.196683 -0.195894 -1.671979 -10.963394
1 0.319710 -1.791133 1.666645 0.600518 0.153904 -0.916552 -12.168408
1 0.340845 -1.587905 1.427245 -0.337636 0.653499 -0.253624 -7.542881
1 0.305932 -1.727270 1.453382 0.227640 1.313771 -0.015368 -9.544746
1 0.233716 -1.595492 1.410187 0.631435 0.732651 -1.172526 -9.516648
1 0.202241 -1.711972 1.414106 -1.856927 0.295982 -0.394877 -11.259136
1 -0.143835 -1.541077 1.471175 0.794790 0.409166 1.400211 -4.501642
2 -0.729736 -0.660816 1.490745 0.673220 -0.604782 0.580845 0.001006
1 -0.192668 -1.749578 1.432037 -0.873834 -0.538017 -0.083619 -9.760900
1 -0.703221 -0.024355 2.176428 1.994232 0.972678 0.069151 0.009398
2 0.141661 -0.976238 3.091775 -0.164412 -0.205689 -0.390746 0.242318
2 0.259314 -0.442437 2.969528 -1.270097 0.846841 -0.262650 0.016252
1 -0.101125 -1.797310 1.577282 -0.193115 -0.909394 -0.120893 -12.075907
2 -0.682135 -0.222760 1.515729 0.119548 -0.907449 1.881357 0.005663
2 -0.191155 0.131845 3.051805 0.268593 -0.189098 -0.163944 0.000085
2 -0.405343 0.093072 2.214716 0.535118 -1.092188 -0.158949 0.004094
2 -0.852477 -0.598842 2.894305 0.953140 0.070694 -1.535871 0.000408
1 0.143133 -1.798832 2.114921 -0.373994 0.257203 0.905409 -9.111372
1 -0.375771 -1.799642 1.855139 1.330952 -0.769665 -0.045877 -11.631278
1 -0.110549 -1.774132 2.158567 -0.692303 0.686219 -0.090729 -9.010328
1 0.166446 -1.774071 1.857885 0.127290 -0.408183 -1.479011 -10.751678
1 -0.343501 -1.803899 1.746013 0.033718 1.269915 -1.681587 -9.284959
1 -0.068889 -1.808483 2.017760 0.672954 -0.210096 -0.164949 -12.191927
1 -0.058620 -1.780155 1.691789 -0.463876 -0.275135 0.743324 -13.153611
1 0.384137 -1.534442 2.012129 0.466243 1.497815 -0.000923 -6.347633
1 0.395734 -1.660358 2.041154 -0.590406 -1.014825 -1.093281 -10.606401
2 0.368967 -0.934513 1.486037 -0.585726 0.812373 1.284184 0.024719
2 0.389681 -0.946617 2.153868 -0.413028 -0.788086 1.616539 0.000411
1 0.390101 -1.535105 1.557284 -0.182773 1.767027 -1.823891 -7.875368
1 0.409836 -1.575022 1.825625 -0.396045 -0.647838 -0.024004 -10.082825
2 -0.195295 0.133352 1.456395 0.470595 -0.527637 0.210303 0.002268
2 0.162046 0.135554 1.451454 -0.684660 -0.538281 0.185246 0.000432
1 -0.154620 -1.799611 2.433444 -0.126712 0.592496 -1.747849 -4.626322
2 -0.384561 0.255788 2.140658 -0.934202 0.296123 0.501133 0.003500
2 -0.787977 0.248475 1.711312 -0.759965 -0.121330 -0.551087 0.000520
2 -0.776438 0.238387 1.409368 0.320966 -0.227665 0.622703 0.004526
2 -0.671208 0.209033 1.978286 0.036815 -0.739065 -0.122119 0.000087
1 0.360915 -1.815947 1.472216 -0.270840 -0.203928 -0.031299 -11.691574
1 -0.357180 -1.812862 2.133364 0.420440 0.774453 -0.511018 -7.024737
1 -0.273553 -1.812261 1.815927 -1.445837 0.756370 0.114735 -9.568066
1 0.416579 -1.808537 1.879661 1.523478 -0.001427 -0.376736 -10.575937
1 0.413083 -1.808944 2.109983 1.370942 -0.567685 0.831217 -11.309754
1 0.416636 -1.692787 1.413048 -1.014051 -0.151006 -0.204488 -8.913647
2 -0.890041 -1.214863 2.873336 0.588023 -0.585058 -0.234220 0.050669
2 -0.894471 -1.304390 1.640457 -0.619613 0.879786 -0.021365 0.000216
2 -0.009977 0.291323 2.817139 1.062656 -1.033418 0.300885 0.000039
2 0.224441 0.266955 3.085033 1.605526 -1.899346 -0.439384 0.002846
1 -0.273643 2.542579 -2.230293 1.093736 0.742505 -0.552113 -0.828907
2 -0.430788 1.858977 -2.150884 -0.990125 -0.636249 -0.900455 0.034293
1 -0.624969 1.357432 -2.466846 -0.072317 -0.653908 -1.163634 0.058931
2 -0.372171 2.758330 -1.463988 -0.429156 -0.107184 -0.632119 0.002533
1 -0.583917 2.344328 -1.700183 -1.700365 -1.564775 1.095492 -0.010415
2 0.198479 2.481403 -2.537710 -0.135297 0.135348 -0.568930 0.000011
2 -0.856491 0.969245 -1.565049 -0.689489 -0.338836 -0.751561 0.000735
2 -0.228144 2.121983 -1.929426 0.094135 -0.587992 0.101736 0.002716
2 -0.060615 2.215778 -1.211729 0.160037 1.026224 0.566723 0.035282
2 -0.532620 1.463780 -0.590982 -0.689222 0.064982 0.332957 0.000250
2 0.306924 0.902213 -1.542047 1.071509 -0.230901 0.356628 0.019529
1 -0.626537 1.123997 -2.563487 -0.058031 -0.319442 -0.802087 -0.148758
1 0.375263 1.618539 -1.326942 0.246156 -0.947531 0.217207 -0.177865
2 -0.304955 1.132736 -1.415775 0.995241 -0.738808 0.662749 0.000412
1 0.174102 1.434963 -1.094797 0.309695 -0.037418 1.071439 -0.009592
2 -0.610181 2.387086 -1.993539 -0.118356 -0.604871 0.547123 0.057613
2 -0.547574 1.062156 -1.981281 1.404041 0.193467 -0.404940 0.000013
1 -0.367020 1.925664 -2.025336 0.106261 -0.120143 0.862084 -0.070141
2 -0.647637 2.671658 -0.489939 -0.916773 0.775573 0.536808 0.000139
2 -0.800582 2.396134 -2.765759 -1.503564 0.555089 -1.041439 0.053007
2 0.371181 2.225655 -1.278703 0.637534 1.699792 1.198581 0.002326
2 0.127756 1.884462 -2.998807 -0.154774 0.618703 0.129371 0.000020
2 -0.272407 1.165702 -2.192549 0.100373 -0.535052 -0.473923 0.000014
2 -0.750185 1.863820 -1.905080 -0.368099 0.610223 0.168104 0.000024
1 -0.768921 0.873715 -2.710058 -0.712956 0.584947 -0.536152 -0.016022
2 0.179415 1.259527 -1.662862 -0.900276 0.864443 -0.777429 0.346085
2 -0.475096 2.539769 -0.623298 -1.199964 -0.020423 1.120339 0.021842
2 -0.469155 2.141467 -0.733577 0.750101 -1.133622 0.327463 0.003480
2 -0.603506 2.742133 -1.062679 -1.470845 -0.042733 -0.737228 0.000032
2 -0.706314 2.239386 -1.380175 -0.424116 -0.367770 -0.646630 0.009734
2 -0.204788 0.807460 -1.544664 0.253867 -0.441409 0.493850 0.000933
2 -0.195313 1.340531 -0.549115 0.359692 0.502770 0.331934 0.000053
2 -0.859740 0.765856 -1.236844 -0.593922 -0.297261 0.910994 0.026375
1 -0.274395 1.267162 -2.966846 0.367243 1.194900 0.300862 0.017233
2 -0.141128 0.842188 -2.359929 0.470486 0.194245 -0.635153 0.000919
2 0.086697 2.210359 -1.230101 -0.484327 0.114602 -0.464310 0.034697
2 0.319074 1.337805 -1.012808 1.304915 -0.889314 0.086686 0.003949
2 -0.105122 1.445069 -1.869409 0.715800 -0.775179 0.105955 0.001115
2 0.333658 1.191566 -1.919442 -0.031638 0.221760 0.015899 0.000216
2 -0.298988 2.428877 -3.002995 -0.148871 -0.066447 -0.028144 0.001289
2 -0.645642 1.980607 -0.833871 -0.817839 0.689043 0.065316 0.003839
2 -0.340732 1.516450 -1.330248 -1.099956 -0.484734 -0.398246 0.151675
2 0.340288 2.310967 -1.672779 0.567638 -0.291358 -0.483477 0.000131
2 -0.334160 1.878712 -2.418446 -0.068360 0.509320 0.159928 0.001541
2 0.079647 0.860085 -1.160240 0.302991 -0.870558 0.298704 0.002222
2 0.412771 1.383663 -2.083085 0.413073 -0.324214 -0.682896 0.265950
2 -0.606492 2.183484 -2.068399 -0.120671 0.765326 0.613729 0.001889
2 0.288775 1.166729 -1.129919 0.129654 -0.921874 0.992331 0.001083
2 0.229919 2.103110 -1.565313 0.093543 0.516714 0.406672 0.000155
2 -0.461390 2.082182 -1.766614 1.156788 0.906415 0.930665 0.000057
1 -0.405283 2.827024 -1.912994 0.707527 0.323873 0.022146 -0.002617
2 -0.035848 2.045336 -1.439537 0.295213 -0.318424 0.799677 0.000044
2 -0.207113 0.789359 -1.154410 0.138216 -0.936827 0.289893 0.004246
2 -0.506977 1.935756 -1.060188 0.133344 -0.193679 -0.712589 0.074372
2 -0.513605 2.171687 -0.561622 0.204043 -0.949646 0.592416 0.008069
2 -0.425863 1.465543 -1.778836 -0.778395 0.497213 -0.514640 0.145783
2 -0.033535 2.171113 -0.999190 -0.305000 0.089070 0.563163 0.035983
2 -0.818540 1.070296 -2.735602 -1.625752 0.146855 0.031092 0.000929
2 0.002850 0.847957 -2.537559 0.725453 -0.283884 -0.529577 0.000305
2 -0.665057 2.343447 -2.255911 -0.099347 0.038084 -0.850631 0.013687
2 0.226656 2.034636 -2.528633 0.769567 0.298861 -0.677625 0.000615
2 -0.319308 2.371647 -2.798561 0.654238 0.348958 -0.502118 0.029993
2 -0.863091 1.467949 -2.630443 -0.406142 -0.041526 0.405283 0.242263
2 0.100564 0.867882 -2.274501 -0.236369 0.508254 -0.656634 0.000069
2 -0.096230 1.421124 -1.603591 0.795340 -0.063726 -0.244968 0.199656
1 -0.270033 0.867155 -2.518980 -1.155560 -0.259268 0.174116 -0.007238
1 -0.332660 1.948831 -2.238947 -0.079485 0.318166 0.027743 -0.094204
2 -0.064218 0.760523 -2.760658 -0.192382 -0.792478 -1.001302 0.029133
1 -0.704056 1.215515 -1.334720 0.071535 0.627803 -0.421416 0.000364
2 -0.199095 1.233171 -1.680768 -0.370344 -1.823246 -0.320235 0.468354
2 -0.231394 1.941149 -1.166261 0.027509 1.141283 -0.013864 0.000059
2 -0.338577 1.515033 -2.378595 0.037732 0.544221 0.304971 0.000009
2 -0.048611 0.738347 -2.908942 0.530012 0.362858 0.063365 0.029062
2 -0.542239 2.676953 -1.475309 -0.800628 0.380079 -0.288742 0.001985
2 -0.844426 1.277922 -0.651775 -0.189099 0.576429 0.740183 0.000077
2 -0.675949 2.340294 -1.508679 -0.618360 -0.308230 -1.747716 0.009534
2 -0.875195 2.497067 -0.704370 -0.633844 0.903319 0.329207 0.000007
2 -0.285388 2.380468 -0.718234 0.194546 0.970919 0.516081 0.003176
2 -0.337925 1.433981 -1.685852 -0.787827 0.710273 -1.223348 0.147178
2 -0.284764 0.949507 -0.727050 -0.360266 1.302867 0.855606 0.003232
1 -0.492016 1.057136 -2.656727 0.119178 0.544672 0.294606 -0.139829
2 -0.183556 1.327117 -1.608426 -0.515967 0.796986 0.503418 0.667811
2 -0.248915 2.741466 -1.634443 0.496890 -0.340060 0.513644 0.000911
2 -0.439583 1.850732 -2.972174 -1.109306 -0.198970 -0.336036 0.000033
2 -0.071665 1.954486 -1.711482 0.891046 0.659213 -0.442411 0.000030
2 -0.159392 1.435908 -1.185024 0.624881 0.036158 0.275725 0.001748
2 0.029978 2.994933 -0.993004 1.400685 0.058318 -0.714869 0.003421
2 0.268526 0.872659 -1.199314 0.998062 -2.010380 0.210280 0.001840
1 -0.463410 0.651668 -0.995707 -0.322570 0.612716 0.009604 -0.006889
2 -0.198954 1.083915 -2.925588 0.659283 0.350473 -0.294332 0.994042
1 -0.735936 1.043809 -2.202752 -0.633888 -0.355732 -0.124265 -0.001885
2 -0.418511 0.622918 -2.291845 -0.500102 -0.047682 0.377031 0.000029
2 -0.064436 2.561195 -1.687092 0.609657 0.562638 -0.886207 0.002696
2 -0.249811 2.869076 -1.205746 0.090208 -0.166515 0.465504 0.000310
2 -0.808141 0.941081 -1.765721 0.016631 -0.348800 -0.734186 0.004124
1 -0.564961 1.862467 -0.941434 -0.642606 -0.269723 0.096148 -0.093529
2 0.065845 2.252171 -2.394668 0.955402 0.582146 -0.646437 0.000015
1 -0.400289 1.426511 -2.083537 -0.323787 -0.285085 0.940169 -0.000913
2 -0.627811 2.212062 -2.656014 -0.168008 -0.430558 -0.464256 0.000175
1 -0.194883 0.945600 -1.010031 -0.143284 0.717418 0.500320 -0.000172
2 -0.292334 1.529840 -1.939797 0.014326 0.349102 0.536848 0.001356
2 -0.623668 1.030074 -1.159966 -0.418947 0.585124 1.107302 0.000815
2 -0.198485 1.260675 -1.117832 0.669399 0.231611 -0.679484 0.001630
2 -0.417055 0.619893 -1.362830 -0.606845 -0.809093 0.834821 0.022886
2 -0.874054 2.223868 -2.382267 -0.582560 -0.729461 0.035594 0.034346
1 0.256097 1.376699 -2.616516 0.456936 0.966412 0.629337 -0.001008
2 -0.156258 1.821412 -2.111596 1.390551 -0.983771 -0.652093 0.372264
2 -0.173171 2.215379 -1.021917 0.635266 -0.250145 0.561067 0.035837
2 -0.858527 1.787954 -2.849075 -0.656463 0.029645 -0.497118 0.000459
1 -0.686460 2.154198 -1.894531 0.833064 -0.358459 0.222993 -0.008410
2 -0.149792 0.866371 -1.796235 -0.059979 -1.076541 -0.299849 0.000782
2 -0.681523 2.443253 -2.701169 -0.617055 -0.498779 -0.698173 0.123476
2 -0.005908 2.872501 -1.930930 1.241221 0.532378 0.696757 0.001467
2 -0.255744 2.551779 -0.815876 -0.770692 -0.206629 -0.206369 0.031918
2 -0.771200 1.610059 -2.353050 0.454344 -0.476593 0.131539 0.000045
2 -0.422738 1.250665 -1.647652 -0.419246 1.305080 -0.515390 0.001053
2 0.137872 1.813415 -1.090136 -1.395959 1.402146 -0.529339 0.000023
1 -0.225694 2.484311 -2.327101 0.093186 -0.726984 -1.845451 -0.828346
2 0.115709 1.879350 -0.670898 0.625696 -0.630271 0.133665 0.000216
2 0.099820 1.547637 -2.304962 1.265422 -0.132026 1.107439 0.000052
1 -0.116757 2.971525 -2.129871 -0.632122 0.835002 0.782363 -0.016430
2 0.261545 1.353427 -1.754665 -0.288380 -1.372449 0.369758 0.028384
2 -0.252038 1.614778 -2.881277 1.363476 -0.611085 -1.564442 0.000049
2 -0.477854 1.847315 -1.171620 -0.696329 -1.702857 0.401854 0.045662
2 -0.358354 2.963289 -1.614907 0.597367 1.107193 0.254678 0.000801
2 -0.614804 0.913960 -0.893161 -0.407853 -0.298265 -0.886418 1.225204
2 0.267445 1.124698 -2.225761 -0.172498 0.531147 0.027269 0.000055
2 0.049990 3.036026 -1.591976 -0.502802 0.877241 -0.520987 0.008817
1 0.136588 2.327190 -1.831264 -0.219141 -0.880756 -0.408405 0.008045
2 0.351743 1.820332 -2.841809 0.028874 -0.168994 -0.112268 0.002130
2 0.005092 1.297281 -1.772781 0.186549 1.302642 -1.239875 0.001584
1 -0.267818 1.183842 -2.493084 0.944556 0.543337 -1.099724 -0.011379
2 -0.533108 1.026142 -0.861373 0.647990 0.200839 -0.820764 0.112011
1 -0.487726 1.561814 -1.013101 0.753364 2.196298 -0.836784 -0.009874
2 -0.019350 2.345463 -1.775084 -1.171498 -1.476483 -1.039734 0.008971
2 -0.428282 2.559311 -1.269718 0.175371 0.303826 -0.317560 0.207179
2 -0.137369 1.469098 -3.067201 -0.492924 0.958315 -0.337842 0.026211
2 -0.312214 2.554572 -1.216000 -0.144737 1.477822 0.476409 0.207145
2 -0.215401 2.293999 -2.874954 -0.893339 -0.862936 0.080958 0.030807
2 -0.274674 1.643788 -1.594191 -1.161801 -0.576947 -1.309660 0.000159
1 -0.276982 2.087691 -2.115118 1.403919 0.149286 1.654528 -0.118794
2 0.124008 3.039318 -1.442492 1.403578 -0.382821 -0.847597 0.010397
1 -0.294534 1.457252 -0.760179 -1.082869 0.031579 0.446435 0.000817
2 -0.846466 2.885856 -1.769143 -0.181782 0.656722 -0.637375 0.011177
2 0.254462 1.474788 -1.874450 -0.891722 1.264760 0.417568 0.007188
1 0.409650 1.551342 -1.176067 0.475126 -0.122559 -0.371949 -0.179860
2 0.104277 1.731738 -1.616328 -0.428841 -0.024166 1.261157 0.000013
2 -0.114387 1.821172 -1.995476 -0.942151 1.088450 -0.922693 0.337304
2 -0.202615 2.668879 -0.985286 -0.960592 1.025992 -0.424806 0.000512
2 -0.634987 1.400197 -1.433733 -0.623483 1.334718 0.490306 0.002663
2 0.004243 0.964486 -1.406664 0.112156 0.784617 -2.179926 0.099722
1 -0.044464 0.759234 -1.657444 -0.565154 1.322875 1.166738 0.000832
2 -0.339897 0.570087 -1.238664 0.340115 0.209315 0.563099 0.021820
2 0.180609 1.532460 -1.376311 0.022064 -0.315967 -0.379644 0.000357
2 -0.290479 1.618444 -0.670470 1.007776 0.625447 0.292210 0.004264
2 0.238730 1.684227 -0.866747 -0.283707 -0.567677 0.153096 0.006428
2 -0.089275 1.946021 -2.087556 -0.731807 2.085215 0.256566 0.070276
2 -0.539623 2.574467 -2.943049 -0.155997 -0.074631 0.317485 0.000027
2 -0.021741 1.449188 -2.099243 -0.758935 -0.066243 -0.637098 0.000139
2 -0.154108 1.655219 -0.541550 1.350942 0.310549 0.428253 0.002566
2 0.080039 0.811187 -1.494430 -0.734134 1.195485 1.156863 0.007172
2 0.154446 2.892572 -2.042611 0.268004 0.154426 -0.075319 0.005595
2 -0.415179 0.730465 -2.815759 1.131180 -1.536516 -0.705145 0.000227
2 -0.450488 3.083042 -2.131729 0.919933 -0.081033 0.072616 0.000041
1 -0.680201 1.981312 -2.946329 -0.657163 0.961455 0.293809 0.000047
1 0.217318 0.798192 -1.928314 -0.321616 0.223448 0.209656 -0.001177
1 0.155910 2.279791 -2.848803 -0.682565 0.920312 -0.817718 -0.013038
1 0.090924 2.162841 -0.752680 -0.003640 0.484304 -0.543112 -0.938659
2 0.406400 1.662190 -0.840160 0.241725 -0.371866 -0.279833 0.014824
2 -0.308770 0.557903 -0.751149 -0.138354 0.223869 -0.192694 0.110849
2 -0.344913 1.611488 -1.239646 0.091479 -0.026581 -1.333325 0.151505
2 -0.030604 2.770991 -1.677195 -0.365958 -0.683658 0.648324 0.000814
1 0.029197 2.066595 -0.780587 0.895616 0.229027 -1.025348 -0.938473
1 -0.390935 1.853290 -0.905075 0.031927 -0.388377 -0.950021 -0.125131
2 0.039430 2.565613 -0.797665 0.621830 0.049200 -1.051911 0.000202
2 0.123157 0.956529 -1.340719 0.030955 -0.850100 0.302614 0.099493
2 0.122491 0.736556 -0.964747 2.379646 -0.996815 -0.264747 0.000179
2 0.045321 2.778565 -0.900744 -0.173961 -0.732847 -0.043049 0.000284
2 -0.618846 1.219748 -0.742995 -0.103593 -0.422150 0.712309 0.000236
2 -0.314259 2.247349 -2.051794 -1.623172 0.688246 0.000663 0.005945
1 -0.155805 3.070756 -1.228929 -0.585702 0.073833 -1.487546 0.001655
2 -0.545231 0.740200 -1.452922 0.822924 0.400446 -0.256248 0.001139
2 -0.678858 1.360137 -2.338885 -0.030040 1.110040 -0.409160 0.077789
2 -0.465558 2.448531 -2.257993 -0.910781 -1.596542 0.455247 0.001905
1 -0.418665 0.829091 -0.707506 1.444248 -0.980078 0.516349 -0.001279
2 -0.736947 3.090878 -0.682708 0.414315 0.904780 -0.694671 0.000137
2 -0.140528 0.760585 -0.990990 0.695939 1.088323 -0.820888 0.005222
2 -0.405908 2.936886 -2.556808 -0.699226 -0.473967 0.350776 0.000996
2 -0.470319 1.099217 -1.280235 1.514627 -2.089934 -0.093695 0.001066
1 -0.656258 2.517549 -1.959518 0.455258 1.008643 -1.205920 0.044899
2 -0.474971 1.423151 -0.814882 0.955542 -0.314555 -1.405308 0.001928
2 -0.586104 0.543498 -1.154852 1.129621 0.004951 0.184397 0.039629
2 -0.225405 2.472127 -1.901828 0.408217 -1.451484 0.121447 0.000058
2 -0.532061 1.659165 -2.676315 -0.734299 -0.127832 0.393339 0.000004
2 -0.325972 2.853838 -2.747828 -0.087254 0.138313 1.083399 0.000264
2 0.115806 2.508148 -1.680150 0.220809 1.337156 -0.611485 0.002369
1 -0.641704 2.481624 -2.338697 0.802789 0.234309 -0.929350 -0.001666
2 -0.680387 2.444103 -2.561169 0.546942 -0.318528 0.050902 0.070863
1 -0.313752 2.561342 -0.677694 0.904196 -1.234784 0.409223 0.038766
2 0.112014 2.611229 -1.970802 0.077584 -1.690220 -0.738514 0.000048
2 0.049435 0.846363 -0.512851 -1.215819 0.701720 0.216673 0.002944
2 -0.816759 1.611077 -1.545960 0.200348 -0.413460 1.201072 0.000655
1 -0.737339 0.803014 -1.065289 -0.418939 -0.109120 -1.373536 -0.006194
2 0.177363 1.825184 -2.400243 -0.837411 -0.679102 0.393974 0.000073
1 0.196590 1.130670 -2.920729 -0.375165 -0.771946 -1.124829 -0.001994
2 -0.563502 1.552648 -1.354965 1.003535 0.262039 -0.401432 0.002625
1 -0.774945 0.945853 -0.560120 0.469190 -0.554837 0.960438 -0.003078
2 -0.873285 2.941993 -1.465730 -0.917073 -0.664554 0.700715 0.007042
2 0.231875 0.593302 -2.034836 0.548658 0.549112 -0.357077 0.000172
2 0.287903 2.793571 -2.102334 -0.068996 -1.317165 0.481657 0.006630
1 0.219627 1.143216 -1.465076 -0.831374 0.013694 -1.377725 -0.002057
2 -0.769841 2.817238 -1.294417 0.028688 -1.522211 -1.322227 0.000384
2 -0.228384 2.009408 -2.800637 -1.947915 -0.006193 1.394155 0.000015
2 -0.040469 2.554527 -0.558235 -2.034068 -0.156412 -0.007077 0.000652
2 0.240026 2.741788 -2.767462 -0.790929 0.296213 -1.154685 0.005499
2 -0.525095 3.070526 -0.932719 -2.539092 -0.187516 -0.669290 0.000171
2 -0.175239 3.031457 -1.417356 0.497394 -0.853759 -0.652935 0.015018
2 0.376332 2.899872 -1.633115 -0.074809 -1.226479 -0.391947 0.000254
2 -0.165359 2.984446 -1.686418 0.088995 -0.816725 0.708860 0.001370
2 0.195765 2.904902 -3.064762 -0.836462 -1.310495 0.125342 0.000881
2 0.285005 1.689662 -0.603414 -1.072901 1.037077 -0.404411 0.000117
2 -0.721637 0.967325 -2.955594 1.197811 -0.355889 -1.021412 0.000098
2 -0.736074 1.628575 -1.735975 1.213630 -0.918807 0.111862 0.000655
1 -0.715409 2.394931 -1.245339 1.253720 -1.547606 -0.406007 -0.027860
2 -0.544857 0.607694 -3.070463 0.585746 0.884493 -1.179542 0.001161
2 0.185388 0.853049 -1.628645 -1.807131 -0.197137 1.000367 0.022386
1 -0.842071 2.583621 -1.180485 -0.003396 -0.520337 0.429337 -0.037079
2 -0.145264 3.033822 -0.971297 0.176531 -0.597293 0.991921 0.003783
1 -0.048675 2.384374 -2.969483 1.136202 -1.270977 1.224495 -0.013003
2 0.271824 1.179907 -1.644943 -0.224246 -0.198682 0.970616 0.326861
2 -0.732657 1.976832 -1.133264 1.634805 -2.764225 -0.565314 0.000202
2 -0.863149 1.858513 -0.775889 0.305835 0.046946 -0.681045 0.000077
2 -0.020546 3.016580 -0.593214 -1.157664 -0.879535 1.020906 0.000010
1 -0.567164 3.069644 -1.241635 1.963410 -0.472723 -0.797067 -0.001108
2 -0.662914 1.010242 -0.919493 2.013231 0.698994 0.577316 1.221726
2 -0.862941 2.645627 -2.811260 0.562802 0.226130 -1.241442 0.000059
2 -0.554842 2.975454 -2.421530 -0.292424 -1.577656 -0.391515 0.000739
2 0.340161 2.698881 -1.522169 -0.926594 0.356457 0.714272 0.002328
2 -0.684018 1.634171 -0.691840 2.890282 -0.673548 0.735874 0.000085
2 -0.038061 3.101032 -1.364367 1.563195 0.025326 0.362809 0.017315
2 -0.121204 0.896398 -0.470770 0.997561 0.741412 -0.081841 0.002943
1 0.035716 1.616669 -0.484539 0.539235 -0.607354 -0.151759 -0.001309
2 -0.634614 2.063269 -0.441238 1.054282 0.120750 -0.403479 0.275744
2 0.125505 2.082508 -0.454938 1.312210 0.458557 -0.292474 0.041689
2 0.190956 2.406112 -0.488031 -0.170267 0.639370 -0.565560 0.000020
2 -0.434491 2.532259 -0.470019 -1.081202 -0.888106 -1.034718 0.015781
2 -0.159615 2.143003 -0.450711 -0.201133 0.928530 -1.449064 0.000019
2 -0.520140 2.012805 -0.443434 1.083038 -0.359236 -1.097700 0.273100
2 -0.771977 1.695667 -1.043852 1.907105 -0.837631 -0.106221 0.000061
2 -0.852467 2.819152 -0.940420 0.900326 -0.110340 -1.041772 0.000016
2 -0.525442 3.004805 -0.592044 1.162423 -1.606330 -0.811403 0.000091
1 -0.829805 2.388886 -2.172102 1.541089 0.017399 -0.581225 -0.025972
1 -0.784750 1.498227 -2.041540 1.850050 -1.255577 0.603262 -0.007371
2 -0.408238 0.488448 -2.668227 1.595504 -0.317234 0.990999 0.000648
2 -0.666529 0.564228 -2.740467 0.188702 0.328764 -0.087831 0.000116
2 -0.716256 0.514461 -2.981477 0.319742 0.264805 -1.588855 0.000540
1 -0.444454 0.522343 -2.905183 1.935851 -0.295505 0.768330 -0.000938
2 -0.800924 0.470760 -1.388400 1.095978 -0.892096 -1.277155 0.000177
1 -0.017034 2.914459 -3.052635 -0.012002 1.105792 0.970837 -0.002301
2 -0.185395 1.112255 -3.033415 1.577475 -0.423503 0.778608 0.995033
2 0.341438 2.370876 -1.391420 -1.092609 -1.067211 -0.730848 0.002319
2 -0.233296 1.339442 -3.100848 -0.257180 -1.297381 0.378961 0.027888
2 0.387322 2.151023 -2.598008 -0.749985 0.619978 0.513664 0.000615
2 0.337651 2.880290 -2.803235 -1.672117 -0.693069 0.426477 0.005515
2 0.374400 2.018715 -2.820716 -1.605310 0.237140 0.594332 0.000986
2 -0.056610 3.084137 -1.839759 0.501934 -1.504478 0.477960 0.162198
1 -0.192239 3.115488 -2.327519 1.343656 -0.198805 0.126138 -0.018647
1 0.407395 2.891611 -3.108486 0.398777 1.727290 0.582748 -0.004975
2 -0.048884 0.440083 -2.742716 0.690907 -0.443549 1.368976 0.000202
2 0.069176 0.446261 -1.763993 0.615846 -0.569668 -0.518549 0.000066
1 -0.658622 0.454136 -0.460380 0.386699 -0.575851 0.038812 -0.000949
2 -0.341265 0.455756 -2.053451 -1.114040 0.038413 0.206166 0.009184
2 -0.052524 0.380277 -3.005433 0.443490 -0.062030 -2.353315 0.886380
2 0.109264 0.368621 -2.982385 0.324445 -0.052806 0.692723 0.337684
2 -0.352215 0.465394 -0.839090 -0.183466 0.255749 0.338214 0.110885
1 0.290209 0.450185 -2.845725 -0.659774 -0.188781 -1.669119 -0.024463
2 -0.641613 0.409876 -1.230397 -0.136409 0.031347 0.540303 0.013644
2 -0.226304 0.453582 -2.969014 -1.099299 0.294464 -0.804873 0.013772
2 -0.541423 0.423875 -1.074021 -0.386501 0.186324 0.988450 0.030566
1 0.364212 0.448627 -0.781775 0.274783 1.182628 0.218631 0.000048
2 -0.544232 0.438712 -1.780263 0.849041 1.073303 0.201992 0.000003
2 -0.829447 0.492669 -0.717584 -0.055682 1.924935 0.395656 0.000090
2 -0.483123 0.360846 -2.517644 -0.430190 -0.094212 -0.845797 0.005952
2 -0.562318 0.371424 -2.281075 -0.021255 0.178160 -0.374569 0.002628
2 0.164118 0.336570 -1.530453 -0.239894 0.058633 0.127864 0.003806
2 -0.340454 0.352986 -2.183753 -0.620630 0.243243 -0.255607 0.009306
2 -0.392180 0.415039 -0.488458 0.245018 0.722611 -0.172229 0.000115
2 -0.046010 0.325370 -2.081843 -0.233323 0.146044 0.263700 0.000542
2 0.404535 1.179832 -0.951924 -1.385659 -0.272685 -0.265043 0.013603
1 0.417883 2.048649 -1.708484 -1.367358 0.952617 -0.825128 0.000659
2 -0.883275 0.464577 0.077829 1.754579 -1.946771 -0.074617 0.000265
2 -0.868337 2.504854 -1.933372 1.675796 0.923010 0.640056 0.001100
2 -0.895458 2.172559 -1.183140 -0.176603 -0.318486 0.042212 0.062434
2 -0.875400 1.892557 -2.652983 0.502344 0.055153 0.821739 0.003927
1 -0.885281 2.009047 -0.373187 1.231218 -0.144700 -0.373855 0.007282
2 -0.891349 2.251939 -1.853769 -1.114536 1.680829 0.024864 0.000337
2 -0.880770 2.984282 -2.073686 -0.453450 -0.511269 -0.319983 0.002770
1 -0.807043 3.117607 -2.547106 -0.351826 -1.165796 0.337615 0.000008
2 0.348577 1.856865 0.074062 0.927303 0.379423 -0.693663 0.278553
1 0.218191 1.336018 -0.017482 -0.276522 -0.155825 -1.030675 -0.003808
1 -0.543781 0.552284 -0.006743 0.428103 -0.543014 -1.243209 -0.371957
1 -0.707648 1.247332 0.062065 0.145413 -0.509025 -0.538278 -0.027107
2 -0.693720 2.547125 -0.066799 -0.152150 -0.849632 -1.665190 0.000038
2 -0.349299 0.663299 0.065301 -0.225130 0.857359 -0.229231 0.002901
2 -0.218706 0.985613 -0.039648 -0.221164 0.864622 -0.509027 0.001319
2 -0.847457 0.999313 0.003423 -1.459411 -0.139535 -0.101012 0.008639
2 -0.636996 2.203043 0.020068 -1.064679 -0.095133 0.569335 0.044368
2 0.349200 2.071706 -0.029028 0.731861 0.820618 -0.258814 0.075823
2 0.201200 1.049577 0.050300 1.237785 -0.047588 0.735028 0.000696
2 0.059101 1.253802 0.057001 -0.683304 -0.462672 0.686808 0.003183
1 -0.546129 2.307318 -0.025215 0.728739 1.036040 -0.215115 0.041901
1 0.288147 2.577912 0.009775 -0.592649 -0.609936 0.862407 -0.000984
2 0.337670 2.191020 0.041929 -1.650252 0.372885 -1.261008 0.077619
1 -0.755283 1.480669 -0.017488 -1.015107 1.327633 0.934799 -0.017693
2 -0.799725 0.697844 0.004714 -0.099920 0.008223 0.998333 0.000535
2 -0.870164 2.943153 -0.017627 -1.706676 0.154333 0.612780 0.000588
2 0.326089 0.346184 -0.211804 -1.298395 -0.765459 -0.599109 0.016882
2 -0.702212 0.419795 -0.140126 0.196484 0.243202 0.111851 0.000141
1 -0.339014 0.356818 0.024030 -0.030180 1.171304 -0.941901 -0.045530
2 0.351712 2.775490 -0.290628 -0.184408 -2.014868 -2.029863 0.000166
2 -0.496266 2.000905 -0.205063 0.202406 -0.730478 -0.756781 0.276247
2 -0.383898 3.105499 -0.339778 -0.963635 0.434743 1.243386 0.000063
1 -0.780055 2.474708 -0.369360 0.333395 -1.230541 0.751792 -0.004095
2 -0.817859 1.708855 -0.120696 -0.512041 0.367420 0.968341 0.001799
1 -0.572447 2.231366 -0.398056 -0.783138 -0.081652 0.030020 -0.000467
2 -0.607387 1.073747 -0.198447 -0.802108 -0.271733 0.819610 0.009194
2 -0.513708 1.195454 -0.275028 -0.343373 0.564686 1.103359 0.006866
2 -0.739410 1.685573 -0.294585 0.023842 -0.415925 0.893791 0.040349
2 0.147629 1.430427 -0.317926 -0.379450 0.563770 0.885340 0.000206
2 -0.240872 2.781388 -0.376340 -0.854423 0.632449 0.484585 0.000100
2 0.025123 0.874334 -0.261963 0.190411 0.960903 0.927931 0.025950
2 -0.009951 2.676204 -0.390665 -0.237733 2.050654 0.053960 0.000631
2 -0.606905 1.702045 -0.232651 -0.217746 -0.708190 0.583898 0.050550
2 0.079354 0.947343 -0.139886 -0.097620 0.001955 0.634889 0.028941
2 -0.440213 2.835768 -0.215936 0.097272 -0.070417 0.290650 0.000138
2 -0.317213 2.069983 -0.192398 -1.012719 -0.311681 1.079077 0.001690
2 -0.505514 1.602316 -0.311409 -1.045720 0.810876 1.011337 0.026234
2 0.171707 2.119049 -0.155013 0.442124 0.375411 1.124901 0.000511
2 -0.156518 0.469481 -0.201089 0.771130 -1.056026 0.955800 0.000425
2 0.312529 1.076037 -0.369878 0.247457 0.917743 -0.843702 0.000052
2 -0.353388 1.580093 -0.355153 -0.672737 -1.130760 -0.497307 0.014572
2 -0.397904 1.364579 -0.278055 -0.688931 -0.408794 -0.475922 0.000978
1 0.353718 1.534796 -0.307783 0.703458 -0.083474 -0.667036 -0.001494
2 0.279062 0.606481 -0.326861 0.027592 0.517484 -0.845178 0.000027
2 0.179747 1.996416 -0.349842 -0.667119 -0.890851 -0.791257 0.041838
2 -0.775473 2.103958 -0.290473 -0.034375 0.065679 0.837385 0.009178
2 0.149745 2.809033 -0.178876 -1.212250 0.743006 0.000553 0.000170
2 -0.553517 2.112013 -0.202700 -0.935038 -0.807697 -0.657873 0.275128
1 -0.776452 1.133633 -0.168396 0.534124 0.091534 0.176806 -0.023487
2 -0.263295 0.576093 -0.354704 -1.226395 0.761887 0.150304 0.000500
2 0.390970 1.688766 -0.201861 -0.411166 1.211662 0.000332 0.001893
2 -0.748637 0.765300 -0.235131 0.856491 -0.655384 -1.655905 0.000122
2 0.260428 0.964453 -0.133707 -0.690182 -0.055975 0.177268 0.003899
1 -0.439655 0.491379 -0.128486 -0.463284 1.042173 -0.646549 -1.091216
2 -0.064259 1.991255 -0.074148 -0.740636 -1.731427 0.569829 0.000052
1 -0.417941 0.603347 -0.094050 -0.210816 0.475680 0.287854 -1.127509
1 -0.073669 1.442294 -0.118956 -0.103333 -0.448679 -0.325804 -0.021552
2 0.277981 3.071163 -0.301798 0.244721 -1.825865 -0.158978 0.000011
2 -0.732386 3.092976 -0.193217 1.353677 -0.934745 0.417656 0.000032
2 0.033229 2.418353 -0.069011 0.142487 -0.084619 -0.490296 0.000012
2 -0.425193 2.626858 -0.090214 -0.336525 0.678569 -0.810882 0.000107
1 -0.314857 1.488635 -0.073130 0.452833 -0.121144 -0.298475 -0.019735
2 0.329225 0.761729 -0.083152 0.462207 0.393375 -0.453121 0.000355
2 -0.089883 1.410815 1.751368 0.402144 0.357721 -0.643066 0.027163
2 -0.648043 1.558529 2.406364 -1.257002 -0.454280 0.225355 0.001934
2 -0.752596 1.255811 1.086106 -0.264583 0.940325 1.291587 0.000895
2 -0.228545 1.522818 3.059392 -0.101281 0.463723 -0.123602 0.017169
2 -0.801888 2.572926 1.311203 0.084520 0.961848 0.180844 0.000418
1 -0.548980 1.361192 2.663132 -0.760462 0.164263 0.245524 0.001029
2 -0.503674 2.481524 2.124155 -0.313811 -0.709668 -1.124106 0.000411
1 -0.408716 1.498897 1.514460 1.032523 -0.232870 -0.894670 0.008708
2 0.000331 0.822699 1.890705 -0.126310 -0.766989 -0.168205 0.000213
2 0.116261 1.733324 2.484310 0.150672 -1.277218 -0.242057 0.001660
2 -0.582361 1.745606 0.815540 -0.477151 0.766966 -0.146146 0.011829
1 -0.620487 2.217056 1.489239 0.420365 -0.267176 0.318775 -0.671818
2 -0.097199 0.744697 2.327479 0.872209 -1.251045 -0.450633 0.000014
1 -0.434457 3.060690 2.996130 -1.242387 0.704961 1.325624 0.000036
1 -0.625155 2.143082 1.595204 -0.099461 -0.175165 -0.237608 -0.673097
1 -0.197993 1.413688 2.618197 0.603998 0.183466 1.270921 0.021168
2 0.409511 2.629111 2.331377 0.676832 0.216029 -0.618301 1.091579
2 0.133086 1.467629 2.054949 0.632545 -0.980679 1.397882 0.001007
1 -0.648329 1.689372 1.492671 -1.396725 0.005823 -0.217310 -0.089984
2 -0.260238 1.826150 1.588759 0.105413 -0.455965 0.255109 0.003892
2 0.000390 2.426134 2.964538 -0.188961 -0.720312 0.147944 0.000078
2 0.254057 1.649673 2.378677 0.433649 0.620556 1.201556 0.003124
2 0.318530 2.036245 0.603224 0.461472 0.768896 -0.190595 0.000779
2 -0.766234 2.421331 1.871718 0.627287 -0.074864 0.770961 0.000717
2 -0.812157 1.449559 2.480275 -0.850135 -0.699524 0.640285 0.002195
1 -0.759434 2.646357 0.443341 0.798823 -0.210560 -0.084462 -0.078518
2 -0.324195 1.007741 2.358153 0.261972 -0.000938 0.281229 0.100257
1 -0.139767 1.671545 2.435274 0.179137 0.438412 -0.388532 -0.001459
1 0.105242 0.561736 2.122376 0.591111 -1.434639 0.169176 -0.001592
2 -0.036968 2.254710 2.636790 0.935993 1.724168 0.371267 0.001685
2 -0.276622 1.758932 2.998508 -0.397232 -0.785870 0.920568 0.114068
2 -0.361412 2.881124 1.161337 -0.125060 0.219518 0.121926 0.002218
2 -0.022087 2.505341 2.297826 -0.623249 0.378482 -0.970131 0.000274
2 -0.472194 2.785252 1.293986 -0.601216 -0.410965 0.480498 0.001149
2 0.049708 1.110264 0.518590 1.675687 -0.698138 -0.351810 0.005043
1 -0.368778 0.988466 1.010683 0.992604 -0.705690 0.287093 0.052561
2 0.090628 1.925179 0.955233 1.182818 0.751313 -0.776156 0.001475
2 -0.620756 2.273791 1.816364 -1.011682 -0.960930 -0.628472 0.000522
2 0.189408 1.121683 2.711767 0.835006 0.027546 0.016826 0.000016
2 -0.396783 1.986305 2.346309 0.034025 0.408608 -0.038688 0.000031
1 -0.097664 2.581165 0.682732 0.610673 -0.791593 -0.631024 -0.010362
2 -0.492268 2.750883 2.064991 -1.319730 0.867686 2.051544 0.001221
1 -0.772925 2.296574 2.210192 -0.680339 -0.273575 0.335185 -0.022019
2 0.224691 1.810537 2.111570 0.152127 0.750818 0.254384 0.000128
2 0.217724 1.998945 0.791061 -0.095032 1.508807 -1.080819 0.002918
2 -0.877604 2.678617 2.471434 -1.030337 0.213204 0.751103 0.044559
1 -0.564737 0.520254 2.582151 0.173096 -0.447551 0.662043 -0.001732
2 0.317749 2.308357 2.036652 0.703449 -0.473705 -0.451998 0.009819
1 0.267771 1.253242 2.058977 0.593988 -0.592005 -0.264652 0.000872
2 -0.565856 1.722888 2.479830 1.135202 0.790496 0.464770 0.012217
2 -0.726550 1.204675 1.800963 0.086509 -0.272236 -0.776927 0.000213
2 -0.585310 1.750628 1.366622 0.151290 0.144032 -1.458173 0.023305
2 -0.288265 1.412755 2.496648 0.813667 -0.339705 0.171355 0.027591
2 -0.224075 1.330166 1.713318 2.286777 0.376401 0.114717 0.013865
2 0.402324 1.571212 3.054397 0.084898 0.923910 1.399517 0.013566
2 0.302063 1.043231 0.350637 0.941625 0.935201 -0.251161 0.026642
1 0.137308 0.972434 2.426201 0.306652 0.190497 0.372484 -0.001972
2 -0.503674 0.811693 1.195264 0.937731 -0.420396 -1.739104 0.000588
2 -0.435361 1.612392 2.748251 0.781833 1.325006 -0.602547 0.000037
2 0.335592 0.923427 1.293533 0.483752 0.509397 -0.377929 0.000042
2 -0.069072 1.828889 2.361922 0.246326 -0.705617 -0.512032 0.002232
2 -0.803791 1.547519 2.198884 0.200785 0.949516 -0.837012 0.002485
2 0.152925 1.031797 0.315582 0.802897 -1.070552 -0.838830 0.024028
2 -0.447142 0.785689 2.498189 -1.327001 -1.304725 1.628057 0.006241
2 0.263827 1.562271 1.660911 1.451691 0.619377 0.699890 0.000685
2 0.091263 1.889379 1.222480 -0.243110 -0.946236 0.967665 0.000147
1 0.251709 2.075552 0.975572 0.282773 -1.061110 0.651368 -0.001251
2 -0.248914 2.066159 0.996538 -0.269534 -0.909110 0.857468 0.000229
2 0.199516 0.853462 0.731297 -0.729895 1.289258 0.194786 0.003161
2 0.140471 1.230042 1.454140 0.410254 -0.817234 1.001906 0.000024
2 -0.038323 2.286849 0.969668 0.021201 -1.088028 0.706022 0.022616
2 -0.811662 1.746118 0.986071 -0.975312 0.213444 -0.127946 0.003824
2 -0.681938 2.474887 1.574685 0.869687 -0.157511 -0.566054 0.416822
1 -0.100027 1.691153 0.817515 0.668903 0.127975 -0.320563 -0.011685
2 0.154565 2.518323 0.575754 0.794333 0.423016 -0.252043 0.000187
2 -0.830169 0.480632 2.911570 0.180639 -1.860996 0.541837 1.393516
2 -0.753789 1.599415 1.070042 -0.971960 0.576707 -0.023650 0.003793
2 -0.043777 2.143224 0.906906 0.225625 0.315753 -0.010665 0.145184
1 -0.633790 1.274539 0.722887 -1.018273 0.229535 -0.189701 0.002733
1 -0.219086 1.756520 0.520850 -0.403580 0.791152 0.429557 -0.040201
2 -0.134040 1.719209 1.679842 1.288601 -0.442322 0.099840 0.002007
2 -0.308339 2.641398 0.606369 0.083052 -0.410624 -0.656671 0.005592
2 -0.413151 1.905730 1.162749 0.725753 0.109270 -1.002572 0.000024
1 0.019055 2.375867 1.127208 -0.593519 0.193634 -0.564448 0.052960
2 -0.361248 2.622588 2.698201 0.043359 0.230853 -0.268086 0.000039
2 -0.770027 2.338514 1.445118 -0.176206 0.435276 1.067835 0.029673
2 -0.612021 0.843869 2.114002 0.071889 0.364660 -0.276114 0.078223
2 0.130215 1.592883 1.088951 0.649894 0.996993 1.200901 0.022855
1 0.166029 2.130463 1.632949 0.344796 -0.351144 -0.156723 -0.025696
2 -0.802549 1.933447 2.471849 -0.337370 0.974599 -0.437100 0.076697
2 -0.655743 0.636311 2.818296 -1.016509 -0.361923 0.663732 0.000493
2 -0.120036 1.849621 1.982633 -0.482575 0.056004 0.885558 0.000007
2 0.381014 1.529527 2.293782 1.614017 0.529366 -1.024458 0.025904
2 -0.332566 2.636496 2.046946 -0.256222 0.730973 -0.724617 0.001537
2 -0.054500 2.490094 0.358675 -0.001351 -1.184435 -0.620615 0.012567
2 -0.151861 2.528405 2.116726 0.276634 -0.588831 -0.804545 0.000560
2 0.240046 1.961663 0.369406 -0.352022 0.697018 -0.042606 0.010226
2 -0.535996 0.783792 1.500095 0.589523 -0.743367 -0.531972 0.002034
2 0.046156 2.708710 2.808976 0.511025 0.086277 0.917333 0.000601
2 -0.682086 2.218870 2.376159 0.506592 0.067299 -0.040824 0.208269
2 -0.386943 1.257301 1.402393 0.507879 0.204445 0.628164 0.000080
2 -0.095792 3.104615 0.628559 0.270949 1.183916 -0.007361 0.000008
2 -0.104504 1.092276 1.666852 -0.208731 -1.650511 -0.563800 0.063161
1 -0.145469 1.077744 1.845867 0.506275 0.751519 -1.082628 -0.000751
1 0.194399 1.519607 1.465866 0.565391 -1.829785 -0.412274 0.000951
2 0.266959 1.386938 2.387657 0.545950 -0.343174 0.178075 0.000867
2 -0.060058 2.231973 2.234290 2.081229 -0.832421 0.833727 0.130157
2 -0.033316 2.232133 0.518896 -0.340269 -0.284461 0.195671 0.002449
2 -0.435258 1.199338 2.665239 0.771123 0.263691 0.914661 0.106368
2 -0.255685 2.405078 1.873878 -0.139860 1.035574 -1.067627 0.000027
1 -0.040283 1.050519 0.381132 -0.267166 -1.381291 -0.910510 0.002942
1 0.280418 0.625902 3.066259 1.278867 -0.602921 0.012562 -0.002222
1 0.029063 2.056038 0.507738 -0.746416 1.226108 0.508466 -0.750582
2 0.131171 2.217977 0.928946 -0.257406 0.344021 0.625677 0.225303
1 -0.104272 1.092318 1.525041 0.613870 -0.524048 0.076482 0.057034
2 -0.534427 1.514165 1.378160 0.330442 -1.217632 -0.770917 0.002627
2 0.074238 2.938136 2.811438 0.754605 1.273325 0.865041 0.000507
1 0.282858 2.545767 1.793688 -0.660318 -0.121556 -1.000835 -0.007809
1 -0.866893 1.202297 2.134966 -0.300962 -1.570368 0.179101 0.000115
2 -0.130698 1.205349 2.364009 0.068128 -0.862802 0.764226 0.001395
1 -0.486816 2.542575 0.500692 -1.041245 -0.578456 -0.206134 -0.024853
2 -0.280886 2.630862 0.424083 -0.325758 0.250622 0.006315 0.002738
2 -0.285762 0.862539 1.255265 0.422432 -1.284751 1.188205 0.000195
2 -0.773151 2.159706 1.274496 -1.354110 0.482122 1.012263 0.000457
2 0.081338 2.118339 0.867248 -0.198130 -1.408030 -0.058567 0.346334
2 -0.154086 1.216909 0.826545 -0.259985 -0.809428 0.367144 0.000109
2 -0.017458 2.067005 1.082721 0.506643 1.605724 0.063561 0.002225
2 0.042358 1.859770 0.511408 -0.468399 -0.467773 -0.038256 0.001324
2 -0.242847 1.049814 2.081611 -0.700310 -1.334181 1.329410 0.000093
1 -0.606427 2.759451 2.504947 -0.600547 -0.470233 -0.375865 -0.021342
2 -0.751957 1.698336 0.388685 0.068513 0.857592 -0.422461 0.000015
2 0.123037 2.490841 1.033119 0.898895 -0.306447 0.699019 0.010859
1 -0.732728 1.739938 1.645076 -0.716535 1.189355 0.022749 -0.110479
2 -0.280645 0.812636 0.877564 0.362470 -0.166147 -0.616470 0.574310
2 -0.043233 2.487803 1.060263 0.723020 -0.449063 0.840982 0.056629
2 -0.473252 2.686207 3.021851 0.639699 0.714041 1.396204 0.000011
2 -0.105723 2.721048 2.643961 -1.081695 1.585281 0.142282 0.000405
2 -0.688665 0.961347 2.550232 0.181104 0.024640 0.590093 0.000020
2 -0.420106 2.086319 1.824445 -1.063877 -1.671563 1.255333 0.000028
2 -0.735558 0.860049 2.175181 0.178530 0.989771 -0.669629 0.078284
2 -0.350958 0.905385 1.881677 -1.209789 -0.272684 0.460339 0.000639
2 -0.483206 0.599266 0.900742 -0.228268 -0.757486 1.178439 0.001841
2 -0.595738 2.184494 2.809244 -0.261618 -1.846219 0.512683 0.000097
1 -0.348191 2.528906 1.611236 -0.401140 -0.796839 -1.024419 -0.000060
1 0.110765 2.356608 1.631874 0.673239 -1.228738 -0.495771 -0.032359
2 -0.698500 1.947087 2.379633 -0.769600 -1.471906 -0.777972 0.074519
2 -0.053560 1.426481 2.834360 -0.186786 0.585693 -0.488868 0.000064
2 0.051128 1.292986 0.243898 -0.673293 -0.583908 -1.359764 0.001822
2 0.281043 3.005832 1.288494 -0.237851 0.042043 0.824520 0.000931
2 -0.276544 0.667979 1.673399 0.973582 -0.262180 -0.220841 0.000017
1 -0.671448 2.682647 0.617756 0.234854 -0.413151 -0.438525 -0.110631
2 -0.516557 1.783121 2.200899 0.531213 0.285125 1.287533 0.000054
1 -0.223311 2.297640 2.642663 1.020147 0.517300 1.295838 0.001667
2 -0.121396 3.047075 1.480911 1.208374 1.486653 -0.624311 0.014238
2 -0.334867 2.101163 0.576658 0.895574 0.780291 0.041189 0.000012
2 -0.333602 0.902688 2.443956 -0.129506 0.752576 -1.030577 0.106915
2 -0.222761 0.856126 0.970181 -0.066967 0.965981 -0.441041 0.575085
2 0.379604 1.215245 2.514071 0.056273 1.210597 -0.174471 0.000233
2 -0.292159 0.874747 2.644550 -0.490463 -0.886907 1.322825 0.000838
2 -0.228886 1.990453 1.501068 -1.195272 0.181145 -0.732372 0.001955
2 -0.148322 2.668232 1.072915 -1.467545 0.281738 -0.529827 0.016695
2 -0.526581 0.826024 1.801071 -1.609337 0.833328 -0.498192 0.000594
2 -0.392790 0.615726 0.517437 0.715835 -0.176011 -0.008979 0.036542
2 -0.188414 2.257517 2.258189 0.322495 -0.563335 -0.410821 0.130153
1 -0.208423 1.709058 2.893839 0.216917 0.010956 -1.323874 0.113324
2 0.021674 2.907531 2.577874 -0.920812 0.667830 0.068102 0.020683
2 0.019103 1.589174 1.354311 -0.788846 0.292839 -0.061464 0.014925
2 0.047236 1.128617 2.381463 -0.728774 0.571959 0.455815 0.003734
2 0.228080 2.810001 2.642453 0.009785 0.566781 -0.063406 0.000960
2 -0.529628 1.631526 0.712279 -1.664920 0.466359 0.702245 0.012643
2 -0.205424 1.510454 1.809427 1.333739 0.948188 0.370223 0.012064
2 -0.491542 0.913923 1.005396 -1.513230 0.901839 -0.133217 0.051948
2 -0.451515 1.130127 1.625899 0.905925 -0.078728 0.842387 0.000154
2 -0.521964 2.502828 2.463983 -0.536781 -0.839877 0.642978 0.000034
2 -0.079705 2.920747 1.976925 0.250771 0.177295 -0.351666 0.000854
2 -0.025658 2.065913 1.750524 -0.955935 -0.503656 -0.747919 0.000161
2 -0.241435 1.363919 1.995343 -1.494653 0.413568 -0.228071 0.000159
2 -0.672895 2.523046 1.685303 0.639169 -0.721720 -0.366304 0.409572
1 -0.704247 2.553175 2.064401 0.460344 -0.742425 -0.636881 -0.005947
2 -0.770555 2.126416 2.375732 -1.666094 -0.506604 -0.741945 0.209439
2 -0.031160 0.845923 1.630021 0.288419 1.126448 0.873498 0.000106
2 -0.815941 1.005349 0.956461 -0.129782 1.583568 -0.228674 0.256934
1 -0.384421 0.685772 2.907219 -0.540131 0.896809 -0.330556 -0.080503
1 0.260694 0.718531 2.293844 1.081758 0.987707 -0.199175 -0.012710
2 -0.709780 2.568509 2.776767 -0.918247 1.045273 -0.596226 0.000145
2 0.055104 1.374899 1.856471 -0.826347 -0.455488 -0.260013 0.003335
2 -0.296996 3.055323 1.681045 0.883188 0.236623 1.003651 0.005517
2 0.224065 2.433323 1.359515 0.180652 -1.152580 0.653768 0.000647
2 -0.458754 1.540746 2.054589 1.022269 0.010228 -0.888670 0.000027
2 -0.101704 2.790533 1.777413 -0.203836 -0.740780 3.183097 0.001594
1 -0.404484 1.050096 3.014051 0.047576 -0.941242 -0.419878 -0.045978
1 -0.452255 0.844427 2.991365 1.288092 0.875751 -0.085145 -0.121451
1 0.240037 3.008249 0.795898 0.958694 -0.299609 0.519007 0.115045
2 -0.469906 2.406005 2.857278 0.193427 0.088220 -0.309617 0.000067
2 -0.442284 2.974139 2.195500 0.991552 1.655011 -1.441283 0.000291
2 -0.285786 2.671934 1.470932 0.444769 -1.167332 0.610837 0.000567
2 0.181564 1.244896 1.099594 -0.713089 -0.038242 0.897242 0.000004
2 -0.754874 1.349642 3.058611 0.279150 0.811057 0.304617 0.000005
2 -0.651048 2.147104 0.887819 0.725253 0.943552 -0.029656 0.000002
2 0.210671 2.074003 2.501522 0.579547 -0.094143 -1.613735 0.024076
2 0.350427 2.664812 2.243619 -0.009648 -0.959888 -1.126223 1.065716
2 0.200571 2.006595 2.364404 0.634272 0.379017 -2.504192 0.024085
2 -0.698724 2.687808 0.924569 -0.095503 -1.008757 -1.074014 0.001164
2 -0.505828 1.578129 1.617912 0.835951 0.145547 1.168206 0.012260
2 -0.670508 1.228287 1.268300 0.648595 -1.502314 -1.097261 0.000888
2 -0.733100 1.877763 1.212211 0.540044 -0.436956 -1.068399 0.000122
2 -0.518153 1.345706 1.707728 -0.577230 0.446223 -0.020251 0.000247
2 0.198789 2.403842 2.637666 -0.715714 -0.436358 -0.178260 0.000026
2 0.200526 1.614924 1.876763 -0.729282 -1.371373 -0.886218 0.000507
2 -0.331205 1.173832 2.830556 -1.321223 -0.261172 -0.975894 0.039985
1 -0.355214 2.564773 0.766712 0.349935 -2.061170 0.652430 -0.014625
2 -0.009718 2.713792 1.929050 1.235723 -2.100443 0.281117 0.001740
2 -0.431750 1.269362 2.781234 -0.305727 -1.052723 -1.247517 0.144535
2 -0.467091 1.802648 0.620243 1.711692 -0.931411 -0.344198 0.000953
1 0.383219 2.986274 1.614709 -0.085459 0.481377 0.233329 -0.101561
2 0.252167 1.938226 1.882058 -0.391791 0.862949 -0.708263 0.000047
2 0.062935 2.030927 1.437263 -1.391775 0.308658 -0.774248 0.000158
2 0.127672 1.563850 1.240024 -1.119863 -0.636877 -0.083600 0.037431
2 -0.186860 2.820940 1.089169 0.934632 -1.371274 0.487164 0.017203
2 0.130680 2.222192 1.207602 -1.290892 -1.314447 0.890620 0.000819
2 -0.725514 1.757303 2.476066 -0.329979 0.804708 0.276617 0.014072
2 -0.479627 1.972989 2.727209 1.867745 -0.803927 -0.209788 0.000056
2 -0.368015 3.027158 0.737037 -0.670366 -0.386525 -1.059965 0.000007
2 -0.696192 1.448428 0.243425 0.073161 -0.257180 -0.384501 0.000064
1 0.103941 2.079052 0.606266 0.239364 -0.197228 0.672616 -0.752960
2 0.034682 2.979912 0.246353 -0.121425 -0.189017 -0.508694 0.000149
2 0.195114 1.342450 0.446231 0.174053 -1.447121 1.140519 0.000094
2 0.356286 1.886671 0.280135 0.745184 0.804532 -0.166138 0.039131
2 -0.019214 1.842953 0.153138 1.212862 0.489718 -0.232223 0.000033
1 -0.293991 1.390834 0.262917 -1.271942 0.633483 -0.157656 -0.004098
2 -0.309956 2.167294 0.276388 0.719799 -0.654174 0.786179 0.000556
2 -0.668082 0.961608 0.180728 0.456828 -0.195158 0.627505 0.000074
1 -0.327687 1.937019 0.182629 1.041093 -0.001632 -0.359372 -0.000922
2 0.422393 1.923644 0.149490 1.506734 -0.440090 -0.849962 0.306373
2 0.066791 2.740192 0.561233 -0.489328 -0.311155 1.014507 0.002237
2 -0.095949 1.487339 0.331731 -0.213847 1.759589 0.346684 0.001288
1 -0.240364 1.116896 0.103088 0.656197 0.300247 -0.059543 -0.005844
2 -0.082990 2.129557 0.252293 0.857317 0.022594 0.183544 0.000206
2 -0.761365 2.593486 0.269506 -0.743847 0.505945 0.396660 0.003326
1 0.251854 3.086595 0.156640 1.339657 0.345641 -0.292678 0.053327
2 -0.210869 1.357817 0.640147 -0.319802 1.269373 0.931005 0.000237
2 -0.010651 2.645510 0.418702 -0.504072 -0.781268 0.596611 0.008021
2 -0.404004 2.343025 0.182971 0.173731 1.505802 -0.297725 0.000372
2 -0.237810 1.206309 0.336729 -1.051641 0.443290 0.669104 0.000795
2 -0.274288 1.565084 0.291315 -0.243416 0.891913 0.993332 0.005132
1 -0.309351 1.561449 0.568634 -1.224462 -0.742287 1.486243 -0.038937
2 -0.713234 1.357220 0.578435 0.716390 -0.310884 1.107697 0.027361
2 0.211868 1.610125 0.310232 -0.674180 0.945338 0.319801 0.000043
1 0.151848 2.931122 2.496514 -1.207084 0.358330 -0.078938 0.010683
1 0.145499 1.530347 0.831428 -1.292336 0.975426 -1.491796 -0.006118
1 0.186213 2.591949 2.956251 -1.257541 -0.388821 -0.247737 -0.001434
1 -0.188302 2.893399 0.287986 -0.323368 -1.287149 0.443486 -0.000788
2 -0.685191 3.035694 1.227485 0.296000 -0.463242 -0.068519 0.000076
2 0.320450 2.466681 0.818922 -0.136296 0.799811 -0.919897 0.000022
1 0.276203 3.114609 2.075889 -0.573620 0.468323 -0.827238 -4.064280
2 -0.440284 2.997042 1.586194 1.119400 -0.761914 0.377339 0.003148
2 -0.870529 2.406678 0.204244 -0.330395 0.747090 0.854297 0.000838
2 0.399956 2.420941 1.243698 0.196120 -0.172989 -1.560686 0.000608
2 -0.815253 0.956696 0.840555 0.307505 -0.116843 0.550744 0.256918
2 -0.721475 0.814407 1.487863 1.171583 -0.056162 0.000780 0.002455
1 -0.726697 0.677228 1.321798 1.114697 -0.658071 0.405340 -0.004465
2 -0.699862 1.489173 0.655107 1.075565 -0.673710 -0.111549 0.024565
2 -0.706930 2.610571 1.113072 1.069960 -0.608943 0.873808 0.012097
2 -0.831730 2.551807 1.596111 0.434925 -0.385672 -1.347118 0.009972
2 -0.802950 2.335850 1.592779 -0.024248 -1.554692 -0.443393 0.030822
2 -0.687815 3.038628 2.586680 -1.201214 -0.634403 -1.286522 0.040627
2 0.270675 1.399273 1.917286 -1.047345 -0.555649 -1.237157 0.001944
2 -0.751204 2.454622 1.090704 2.336388 -0.012710 0.043712 0.017258
2 -0.188841 3.004334 3.078419 0.038247 -1.061148 0.538802 0.009960
2 0.304159 2.239725 0.233368 -0.777862 -0.572677 1.660248 0.001047
2 0.014607 1.686723 2.948653 -0.344116 -0.129774 -1.710505 0.000198
1 0.362777 2.788356 1.214841 -0.622330 -1.298846 -0.516363 -0.014773
2 -0.806115 2.946466 2.385849 1.390538 -1.335040 -0.483756 0.000244
1 -0.824751 2.739336 2.599838 1.271611 1.108431 -0.437722 0.016464
2 0.402887 3.000297 0.247442 0.079294 -1.677130 0.184081 0.002054
2 -0.099689 3.058775 2.900538 1.923460 -0.792131 0.793512 0.001055
2 -0.824898 1.643845 1.376510 1.320532 -1.342566 -0.528185 0.000444
2 -0.321931 0.503474 0.452243 0.530783 -0.304557 -1.296448 0.036705
2 -0.003110 0.574979 3.044609 -0.206089 0.520517 0.067867 0.000138
2 -0.653465 0.500460 3.006586 1.316713 -0.462761 0.271163 0.001422
2 -0.083071 0.546545 2.818115 0.017500 0.453616 -0.384915 0.000137
2 -0.669588 0.504088 1.227041 -0.214856 0.592758 -0.725638 0.000738
2 -0.007341 0.625018 2.011516 -1.006358 1.245830 0.231852 0.006935
2 -0.114671 2.484106 0.199368 1.916291 -0.184645 1.812037 0.006700
2 -0.850817 0.497326 2.580734 0.444432 1.041042 0.444646 0.000072
2 0.359569 1.095068 0.513680 -1.040124 1.032346 0.788090 0.006250
2 0.300284 0.633834 0.452139 -1.744017 -1.157770 -0.631298 0.000019
2 0.330921 1.652923 0.955380 -1.630381 -0.870292 0.864916 0.000139
2 0.407697 2.551721 3.023394 -0.026468 -0.968378 -1.149737 0.001326
2 0.384035 1.133142 2.287871 -0.501556 0.146051 -0.618643 0.000134
2 0.233872 3.032548 0.927781 -0.645150 -1.786940 -0.388158 0.116767
2 -0.265773 3.016734 2.060069 -0.648956 -2.044176 -1.398791 0.000470
2 0.372276 2.607702 2.479162 -1.111992 0.282527 0.315985 0.022794
1 0.378562 0.843953 0.758605 -1.215048 0.311238 -0.262980 0.003197
2 0.386186 0.988225 2.973581 -1.189225 0.265272 -0.969207 0.000002
2 0.389912 1.644080 2.192325 -0.838812 -0.373896 -0.055873 0.026478
2 -0.835697 0.472535 0.466866 1.796202 -0.010572 0.880945 0.044417
1 -0.847187 1.941496 0.591913 1.265151 -0.425357 -1.005091 -0.001282
1 -0.860698 2.842567 1.152017 1.054317 0.417701 -0.231012 0.003744
2 -0.069643 3.114233 1.863886 1.526202 -0.640037 0.506304 0.008827
2 -0.568060 0.444253 0.815364 -0.620979 -0.686979 0.113088 0.003748
1 -0.344042 0.448011 0.864773 -1.253846 -0.067815 0.860306 -0.001481
2 -0.489729 0.380233 0.192492 -0.204240 -0.781272 0.516118 0.000248
1 -0.014637 0.380306 0.713748 0.538728 -0.096755 -0.600185 -0.102559
2 -0.716470 0.449809 0.956849 0.884870 0.876970 -0.559440 0.000767
1 -0.103792 0.452064 0.512661 0.382874 0.915647 0.997261 -0.035654
2 0.275198 0.359056 0.372715 1.354809 0.007968 0.779394 0.000020
2 0.027074 0.403034 2.429347 -0.033010 -1.407970 -0.951485 0.000103
1 -0.634252 0.439333 1.627264 0.007893 -1.166415 1.666268 -0.216844
1 -0.731605 0.417049 1.500885 0.194915 0.041900 -1.435380 -0.219135
2 -0.001833 0.465458 1.623872 0.415577 0.398864 0.021581 0.000783
2 -0.569479 0.428546 2.791324 0.964747 -0.151123 -1.478253 0.000530
1 -0.189194 0.414403 2.536407 -0.336540 0.856963 2.265250 -0.000983
2 -0.398371 0.383197 1.843678 0.387944 1.280184 1.040860 0.000014
2 0.275245 0.389232 1.561483 2.168363 0.981255 0.266774 0.000112
2 0.234103 0.375214 1.237955 0.780247 1.337172 -0.404935 0.000013
2 -0.049969 0.319165 1.490071 -0.408108 -0.439793 0.655888 0.002164
1 -0.229412 0.340819 1.414647 0.634228 0.514779 -0.006019 0.001808
2 0.416865 2.223069 3.031625 -1.568650 0.559102 0.013548 0.003379
2 0.419672 2.210515 2.125077 -0.498613 -0.813442 -0.797610 0.009151
2 -0.868811 1.089008 2.347093 0.851785 -0.539737 -1.681633 0.000166
2 -0.886894 0.755542 2.953982 0.237677 0.943487 0.219728 0.037992
1 -0.891210 0.962360 1.609644 -0.615573 0.386670 0.210491 -0.000389
2 -0.879356 2.740916 2.191465 0.720465 -0.367359 -0.276680 0.000067
2 -0.871797 2.923125 1.483727 0.580843 1.687014 -0.765773 0.009126
2 -0.882629 1.810962 2.357412 -0.139044 1.669042 0.631185 0.022203
1 -0.873378 2.774404 0.642682 0.669662 0.900562 -0.129315 -0.043509
1 -0.894638 2.929707 1.874308 -1.316651 0.204965 -0.576357 -0.059142
1 0.548057 -2.542765 1.359137 0.170366 -1.160381 1.317505 -11.319024
1 0.464054 -2.861372 1.456104 0.207849 0.638808 -1.372852 -7.961667
1 0.827255 -2.529353 1.548186 0.331567 -1.632079 -0.984424 -11.069616
1 0.594318 -2.621141 1.427951 -0.338069 0.366309 -0.466943 -11.790890
1 0.786073 -2.454941 1.478871 1.848762 1.620458 -0.265443 -12.461945
1 0.624066 -2.342781 1.428373 -0.500000 -0.079040 1.382291 -12.693070
1 0.665658 -2.554354 1.354543 -1.247617 0.055378 2.719108 -7.886251
1 0.683579 -2.414450 1.484695 1.531178 -0.587223 0.361101 -13.149511
1 0.780058 -2.818463 1.564808 -2.006329 -0.440839 0.831448 -7.990152
2 1.443250 -2.757724 1.402034 0.341129 0.770523 0.876743 0.000641
1 0.600870 -2.759229 1.580450 -0.997535 0.427763 0.144597 -9.509310
1 0.964889 -2.365707 1.619787 -0.616146 0.093832 1.359972 -11.213902
1 0.759131 -2.712258 1.520872 -0.392138 -0.424258 0.202509 -8.562505
1 0.681799 -2.523292 1.469317 -0.739232 -0.226524 -1.153796 -12.504826
1 0.641541 -2.719873 1.407621 1.192990 0.154087 0.489209 -7.604190
2 1.379460 -2.636741 0.392026 0.454452 -0.004804 -0.570577 0.000109
2 0.847937 -3.080773 1.125577 -0.857674 -0.974366 0.392542 0.108877
1 0.535439 -2.714007 1.429117 0.695716 0.063085 0.814011 -11.167977
1 0.778937 -2.703567 1.406321 0.290426 -0.636471 -0.031468 -5.076201
1 0.855545 -2.561404 1.340129 1.041149 -0.307775 -0.217616 -2.975853
1 0.602373 -2.457954 1.445520 -1.073691 -0.513188 0.847359 -10.618647
1 0.510458 -2.615871 1.494291 0.264021 0.611018 0.645191 -11.536252
1 0.517898 -2.731512 1.216851 -0.977707 -0.695012 0.597735 -6.904164
1 0.786576 -2.436954 1.322974 0.377770 0.133422 0.473671 -6.946908
1 0.661599 -2.356390 1.211386 1.348927 -1.929228 0.892565 -6.888346
1 0.766511 -2.593621 1.496823 -0.313080 -0.303082 -0.522699 -10.870224
1 0.505817 -2.748039 1.549171 0.702440 0.593038 0.661286 -10.774631
1 0.745657 -2.373521 1.398002 -0.342964 0.755186 -0.542453 -10.554108
1 0.776103 -2.623910 1.605666 1.223958 1.974390 0.633168 -11.836522
1 0.719321 -2.488689 1.564709 -0.516686 -0.131631 0.758817 -14.000102
1 0.949492 -2.369268 1.502629 -0.852258 1.043187 0.445722 -8.105234
1 0.660043 -2.315463 1.525173 -1.449191 -0.813694 -1.033142 -11.711433
1 0.528270 -2.805855 1.083242 0.866161 -0.440374 -1.364758 -2.653408
1 0.639029 -2.617500 1.665710 -0.112184 0.115987 0.948003 -11.209038
1 0.599644 -2.576373 1.530692 0.654892 0.190427 -0.405971 -10.449527
1 0.846525 -2.601668 1.432868 0.357096 0.031867 -1.291832 -5.142974
1 0.564610 -2.819413 1.395485 -0.461057 0.660215 1.002896 -5.810245
2 1.490383 -2.762034 -0.426156 0.335063 -0.292390 0.396604 0.000004
1 1.522105 -2.515289 -0.044076 -0.182245 0.050315 -0.146077 -0.002857
2 1.665257 -3.113944 -1.327720 0.661751 -0.039088 -0.606215 0.011387
2 1.293310 -2.518141 -2.279581 -0.969910 0.284429 -0.458863 0.002154
1 0.755897 -2.297271 1.483700 0.320160 0.178206 -0.692256 -12.342587
2 1.882364 -3.004724 1.492930 0.053105 0.213855 -0.249373 0.017041
1 0.840058 -2.390171 1.645807 0.614074 0.901665 -0.517153 -12.668636
2 1.307081 -2.315953 0.604659 0.053302 0.210414 -0.058967 0.001513
2 1.976005 -2.790003 -0.865987 1.440032 0.180457 -0.544435 0.000135
1 0.727932 -3.045666 -1.674313 0.272039 -0.363279 0.382168 0.047936
2 0.923480 -2.476357 -1.592236 -0.214952 0.900441 -0.420084 0.000013
2 1.396430 -2.333361 -0.113626 0.848470 0.011885 0.171889 0.035852
2 0.959321 -2.828345 -0.837254 -0.562957 -0.303474 -0.496287 0.000562
1 0.686485 -2.597463 1.570431 0.484880 0.105663 -0.836393 -10.306373
2 1.166771 -2.609748 -2.474210 -0.043228 0.009879 -1.457278 0.495683
1 0.681488 -2.655789 1.481759 -0.174600 -0.079970 1.106538 -10.158944
2 1.600068 -2.569205 1.060735 0.136009 0.327351 0.327072 0.002858
1 0.561730 -2.357833 1.160238 1.161807 1.002794 0.082952 -4.997675
1 0.587651 -2.706516 1.296283 -0.224250 0.086021 -0.201485 -6.407417
1 0.575134 -2.363482 1.519122 1.527071 -1.600764 1.042459 -10.041932
1 0.767932 -2.539826 1.408978 1.817754 -0.326955 -0.009938 -9.004698
1 0.564928 -2.290227 1.235452 0.559626 -1.112036 -1.505039 -10.110709
2 0.826366 -2.636303 -0.095108 0.215223 -0.513461 1.086079 0.000079
2 1.616330 -2.507498 -2.820585 0.171004 0.305465 -1.103767 0.062941
2 1.607666 -2.624699 -0.839507 0.112810 0.327649 -0.909439 0.001135
1 0.753183 -2.845685 1.457166 -0.739669 0.045705 1.161668 -2.857447
1 0.819948 -2.286308 1.360515 -1.256568 -0.698804 -0.499212 -10.261780
2 0.537073 -3.040238 0.984463 -1.428723 -0.307157 -0.269204 0.008066
2 1.998392 -3.064938 0.402039 1.501735 -0.395232 -0.696433 0.000724
1 0.586979 -2.676383 1.514777 -0.088482 0.840378 -0.272377 -9.431730
2 1.226275 -2.963724 -2.062622 -1.256734 1.116787 0.508214 0.109603
2 0.844405 -2.248200 1.105423 -0.575399 0.622144 -0.004503 0.188715
2 0.455041 -2.266406 -1.939064 -0.347105 0.475536 0.422975 0.016797
2 0.609584 -2.495632 0.883464 -0.771887 -0.707450 -0.735053 0.133807
2 1.861427 -2.697196 1.220150 0.259676 -0.181308 0.208280 0.004378
1 0.682003 -2.373469 1.311844 1.400711 -0.666535 -0.049977 -10.629415
1 0.910205 -2.253407 1.321268 0.428530 1.735024 0.660412 -5.593372
1 1.701757 -2.351562 -0.283116 -0.421822 0.061588 0.183973 0.192875
1 0.476868 -2.757015 1.350957 -0.903463 0.115613 0.294771 -9.998965
2 0.745879 -3.118196 0.572074 0.652693 -0.161183 -1.536402 0.125433
1 0.938089 -2.410612 1.376439 1.460836 0.300113 0.746863 -4.749498
2 2.095618 -2.455219 -1.110567 0.400257 -0.069614 0.034488 0.043871
1 0.678757 -2.612890 -0.615564 -0.560933 -0.483848 0.014498 0.671133
2 0.760797 -2.276612 0.531205 0.409327 0.016512 0.595179 0.173881
2 1.032904 -2.555045 -0.922479 -0.218871 -1.006726 -0.996782 0.022086
2 0.498585 -2.676151 -1.882683 -2.040526 0.661616 -0.860264 0.021164
2 0.661805 -3.002820 -0.970263 0.119435 -0.809877 0.622238 0.547915
2 0.868043 -2.684683 -0.705839 0.859669 1.093601 -0.468744 0.000706
1 0.603238 -2.442285 1.338485 -0.803114 -0.401182 0.427188 -9.652987
1 1.227215 -2.974523 -2.492545 -0.636750 -0.817828 0.658054 0.017227
1 0.905988 -2.814069 -1.773800 0.232963 0.277176 -0.731817 -0.274568
1 1.016102 -2.479376 1.630759 0.623760 -0.619528 0.328335 -6.258214
2 0.838899 -2.749261 0.248969 0.547033 0.295667 -0.093476 0.009059
2 1.852548 -2.795212 -3.009235 -0.257510 -0.237903 -0.399008 0.003545
1 1.044541 -2.390376 0.491993 -0.607716 0.215239 -1.124567 -0.190568
1 0.548169 -2.851073 1.540652 0.779411 0.693429 -2.225121 -8.632996
1 0.841436 -2.358565 1.445254 0.049823 -0.118258 -0.550186 -11.384089
1 0.601925 -2.342603 1.670639 -0.683396 -0.431203 0.292120 -10.988343
1 0.691610 -2.465182 1.385970 1.357365 -1.053180 -0.188614 -9.540703
2 1.631974 -2.954562 1.482154 0.283279 -0.062812 1.689009 0.018490
2 0.778837 -2.766620 0.774922 -0.436142 -0.498886 0.864420 0.030004
2 0.861385 -2.759497 -2.551916 0.267525 -0.420833 0.374762 0.000075
2 0.612236 -2.422265 -1.580373 0.101455 -0.008366 0.484129 0.001711
1 0.567337 -2.588620 1.266984 -0.112030 -0.656672 -1.437435 -8.671432
2 1.004429 -2.804739 -2.278824 -0.024437 -0.821423 -0.342778 0.000041
2 1.279192 -2.420874 -0.139485 0.820915 0.704675 0.808342 0.034631
2 1.088493 -2.946866 -1.990877 0.616420 -0.597097 0.740611 0.509400
2 1.899821 -2.602682 0.226394 1.547056 -0.078020 0.184849 0.017035
1 0.712198 -2.283660 1.377385 -0.193698 1.735665 0.260940 -10.217194
2 0.589397 -3.069195 -3.055913 0.146665 -0.703159 -0.986303 0.003704
2 1.482569 -2.899018 -0.132092 1.039106 0.131168 -1.784806 0.001186
2 1.167722 -2.819506 -2.518913 0.159101 -0.487741 -0.247969 0.008336
2 1.471971 -2.481128 -1.066747 0.488102 -0.376311 -1.298487 0.012146
1 1.829890 -2.882137 1.331715 -0.733715 0.010358 0.795049 -0.071475
1 0.549380 -2.664754 1.613481 -0.588105 -1.074234 1.314307 -12.886786
1 0.764220 -2.377806 1.556574 -0.201953 -0.444503 0.141847 -13.917769
2 1.160797 -2.845151 0.419022 0.327234 -0.208573 -1.475385 0.000013
2 1.139262 -3.096534 -3.101543 -0.022518 0.159643 -0.606259 0.005136
2 1.761785 -2.388910 -2.583322 0.182397 -0.269380 0.370153 0.000092
2 1.083205 -2.252042 0.233900 -0.037876 0.201811 -0.131573 0.007205
1 0.624976 -2.505883 1.636701 0.215612 -1.205369 -0.812631 -13.728876
1 0.498371 -2.647042 1.354791 -1.935487 1.199782 0.334097 -11.820515
2 1.409319 -2.389128 0.450078 -0.813550 1.154284 0.347102 0.010033
2 1.592763 -2.360915 -3.111482 0.004326 0.939140 -0.866398 0.006802
2 1.838469 -2.272984 -1.933697 -0.302479 1.399789 0.039671 0.000513
2 1.716233 -2.638755 -2.539730 -0.061927 -0.236143 -0.187648 0.039883
2 1.306743 -2.869731 0.763420 -0.127976 0.065652 -0.094973 0.004462
2 1.476811 -2.473565 -0.856766 1.190534 0.739741 0.369735 0.001824
2 1.100807 -3.040852 -1.871531 -0.551623 -0.837983 -0.881344 0.028892
2 0.733163 -3.005229 0.275737 0.365963 -1.029108 -0.494956 0.003478
1 0.875867 -2.433067 1.554064 -0.312799 0.137491 0.587940 -9.494637
2 1.201475 -2.707222 -1.901604 -1.157657 0.204383 0.013392 0.068701
2 1.774163 -2.584722 1.334611 0.125689 0.542549 0.310101 0.633632
2 1.736121 -2.458800 -1.947564 -0.994453 -0.985191 0.731041 0.000472
2 1.163034 -2.415930 -2.622447 0.660498 1.133333 -0.154840 0.000775
2 1.111933 -2.939168 -0.687835 0.765739 0.387798 0.437409 0.001311
1 1.986896 -2.844654 1.127480 1.286113 0.082256 0.590141 -0.110570
2 1.493768 -2.356330 -2.972821 -1.242433 -0.499746 -0.169411 0.006861
2 1.276258 -3.048535 0.204490 -1.103034 -0.287244 0.011918 0.000005
2 1.718483 -2.470107 0.962138 -0.893371 -1.435463 -0.502894 0.014151
2 1.684085 -2.594122 -2.909610 0.529723 -0.207094 -0.018467 0.065082
2 0.604918 -3.064383 -2.376534 -0.221997 -1.233018 0.419523 0.006815
1 1.651247 -2.824690 -2.076533 0.053123 -0.821850 -0.108569 -0.008222
2 1.104308 -2.810209 -1.110830 0.763988 -0.855822 -0.043148 0.000316
2 1.851252 -2.528784 1.036351 0.348080 -0.456088 -0.603505 0.011516
2 1.048510 -2.598712 -2.465735 0.534190 -1.275315 -0.902789 0.492374
1 0.624959 -2.499705 1.258899 0.157761 -0.205677 -1.102685 -6.255713
2 1.289142 -2.474369 -2.468639 -0.562970 0.560546 1.620314 0.004989
2 1.386582 -2.631098 -1.230389 0.691197 0.885690 0.505123 0.002066
1 0.652842 -2.404449 1.605783 -0.144596 -0.074359 0.354495 -12.193331
1 0.672865 -2.878617 1.596878 0.344591 0.870168 -0.735744 -7.627406
1 0.821378 -2.274970 1.650519 0.453792 -0.297381 1.490011 -13.094262
2 2.014903 -3.095576 -1.462944 0.462080 -1.326498 0.007345 0.010374
2 1.538683 -2.428912 0.552086 -0.428739 0.371491 -2.023817 1.496176
2 1.410366 -2.727345 -0.067639 -0.433834 0.688110 0.542429 0.001277
2 1.029297 -2.605914 -1.068126 0.892325 -0.756063 -1.024114 0.022236
2 1.960799 -2.699228 0.575808 1.261510 -0.716558 -0.481574 0.001127
1 1.847381 -2.818430 -1.392412 0.562921 -0.955145 0.663244 -0.005034
2 1.133716 -2.865949 -1.915015 0.528283 -0.664476 0.550992 0.467884
2 1.298340 -2.645203 -1.819450 -0.259535 -0.636107 -0.472603 0.062953
2 0.949412 -2.322709 -0.626510 -0.607465 -0.086261 0.030300 0.000176
1 0.865827 -2.962856 1.062239 0.486148 -1.241401 -1.460465 0.104392
2 1.412084 -2.918333 -1.070121 1.515471 -0.590158 -0.772145 0.000042
2 0.585252 -2.951764 0.137775 -0.492089 -0.545156 -0.774468 0.003652
2 1.293426 -2.328565 -3.106919 -0.959837 1.198029 -0.799402 0.009957
2 1.641084 -3.091663 0.368262 -0.275625 -1.048689 -0.993363 0.000014
2 1.701179 -2.509381 -1.015098 -0.567970 -0.457903 -0.199182 0.002902
1 0.464452 -2.620876 1.228346 -0.879658 -0.358808 1.627261 -9.981124
1 0.864140 -2.656061 1.521310 0.051881 -1.409570 -1.370798 -7.797546
1 1.716466 -2.788733 -2.542222 1.497837 0.589893 1.329955 -0.201414
2 1.601565 -2.886555 1.244630 -0.956573 -1.201804 1.245716 0.001336
2 1.524848 -2.901777 -3.007100 0.210468 0.439190 -0.224810 0.000008
1 1.801511 -2.834965 -1.836071 -0.953961 0.787177 0.612614 -0.435447
2 0.526414 -2.596910 0.862394 -0.341796 0.945383 -0.517185 0.133793
1 0.466743 -2.541604 1.300776 0.593501 -0.289804 0.354409 -10.720203
2 1.593956 -2.432611 0.458696 -0.461368 1.332147 -0.524350 1.490891
2 1.156418 -3.081567 -2.070815 -0.830460 -1.074992 -1.493292 0.096690
2 0.700446 -2.565039 -1.232239 0.331005 0.858497 -1.439525 0.000114
2 1.588230 -2.985461 -1.260430 -1.283498 -0.447382 -0.811307 0.031619
1 1.804209 -2.874320 1.122838 -0.128363 0.276100 -0.046028 -0.143973
1 0.785078 -2.841169 -1.681085 -2.163959 0.191041 -0.379733 -0.313016
2 0.956412 -2.403537 -1.250121 1.179120 0.432988 0.600288 0.000026
2 0.666919 -3.114693 0.131018 0.316821 -0.829885 0.016271 0.061068
1 0.874474 -2.336068 1.565410 0.041364 -0.776211 -0.882381 -9.556255
2 1.964537 -2.992841 -2.121524 -0.171060 -0.297539 -0.543523 0.000036
2 1.092239 -2.682852 -0.105006 1.742572 -0.253110 0.509604 0.000040
1 0.439352 -3.112543 1.268668 -1.035128 -0.291286 -0.560870 -0.132588
2 1.726274 -3.011056 -0.621463 -0.795412 0.106706 0.362748 0.000011
1 1.776873 -2.748640 -2.799991 -0.609195 0.547691 -0.514030 -0.119525
2 1.414079 -2.767190 0.858419 0.634455 0.801253 -1.453582 0.004468
1 0.506856 -2.520829 1.200628 -0.331232 0.238738 0.278912 -8.568694
1 0.556244 -2.327589 1.334816 1.443008 1.810854 0.296530 -12.639834
1 0.963575 -2.482469 1.464587 -0.872711 -1.962927 0.259499 -4.329468
2 1.374508 -2.418335 -1.640579 0.410520 -0.614937 -0.184487 0.000254
1 0.966254 -2.390160 0.305525 0.233743 -0.041349 -0.115566 -0.092972
1 1.156536 -2.531447 -0.633669 -0.466680 1.483205 -1.634054 -0.002704
2 1.113819 -3.023637 -2.923430 -2.427528 0.308232 -0.374447 0.027414
1 0.490173 -2.426819 1.394736 -0.657678 0.621034 -0.091166 -12.306878
1 0.525273 -2.511149 1.483522 0.642059 0.716324 0.718128 -11.193028
1 1.668029 -2.703818 1.421157 0.989897 1.135282 -0.130576 -0.014435
1 0.467953 -2.419674 1.505413 -0.114341 0.307949 -0.822579 -11.580514
2 1.339536 -2.774019 -1.344635 -0.494155 0.996800 0.184518 0.001976
1 1.847859 -2.892342 -1.714624 -0.551611 -0.686053 -0.148849 -0.434047
2 1.679139 -2.962473 -2.341141 0.050616 0.366163 -1.201168 0.043725
1 1.832202 -2.719929 -2.629305 -0.960372 1.108772 -0.372569 -0.314345
1 1.787766 -2.309450 0.301731 -0.251485 -0.334987 1.612188 -0.004416
2 1.510714 -2.970447 -1.393562 -1.787410 -0.080537 -0.402871 0.021557
1 0.501599 -2.763579 1.667190 -0.731496 -0.718729 -0.788536 -11.891465
1 0.707003 -2.322688 1.634317 -0.963347 0.321400 0.519193 -13.006866
1 0.815927 -2.725091 1.605973 -0.500619 -0.408326 0.145084 -10.382998
1 0.666475 -2.871958 -2.917456 0.053473 1.556907 -0.887206 -0.160972
1 0.550185 -2.456177 1.572950 -0.460444 0.913793 -0.937241 -12.217139
2 1.390945 -2.576854 -2.087308 -0.279238 1.699266 -0.040272 0.003895
1 0.483188 -3.027625 0.376395 -0.725538 0.182004 -0.365750 -0.020770
1 0.510604 -2.287113 1.491654 -0.514032 0.839817 -0.242581 -12.273572
2 0.732721 -2.682981 0.564097 -0.618448 -1.467642 1.509930 0.002943
2 0.956857 -2.627994 0.632115 0.028272 -1.139296 -1.364818 0.000159
2 1.215301 -2.550504 -2.062390 -0.032693 -0.897598 -0.429241 0.004044
2 1.877254 -2.471286 -0.975031 -1.276739 0.486837 0.265159 0.003553
2 1.587933 -2.428898 -0.196646 -0.446285 -0.532580 -0.988429 0.015366
2 0.510321 -2.884147 1.270476 0.383421 -1.265874 -0.960603 2.027379
2 2.022678 -2.574380 -1.068816 0.831643 0.004034 -0.706455 0.044261
1 0.660013 -2.794805 -1.060005 0.123309 -0.468326 1.639055 -0.983100
2 0.774088 -2.678993 0.384883 -0.618660 1.616130 0.056000 0.011734
1 1.066930 -2.799398 1.484359 -0.599858 0.203132 -0.377715 -0.298191
1 1.641930 -2.506649 -1.382016 1.058832 -0.909262 0.597901 -0.001467
2 0.527806 -2.562744 -0.973116 0.838913 -1.537168 0.681081 0.000185
1 1.043610 -2.323647 -0.873996 0.436140 0.937377 -0.341487 -0.002316
2 0.475496 -2.862132 -0.528181 -0.135634 0.961769 -0.575706 0.000415
2 1.514308 -2.787354 0.558092 1.156943 1.220818 -0.378097 0.000052
2 0.910532 -2.598143 0.966846 1.124173 -1.499159 0.363561 0.000021
2 0.840358 -2.459151 -1.913180 -0.685745 -0.807805 1.174209 0.000085
2 2.060046 -2.738500 0.187263 0.050836 -1.876583 0.715271 0.010565
1 1.945452 -2.431632 1.478168 0.320122 -0.047198 1.284499 0.017803
1 0.918404 -2.522965 1.614715 -0.267779 -0.000806 -0.008000 -7.970581
1 0.719864 -3.032403 -2.936221 0.169887 -0.774308 -0.344414 -0.177377
1 0.842274 -2.834021 1.667743 -1.566581 -0.045765 -0.951884 -9.421387
1 1.397168 -2.966371 1.378156 0.699611 -1.656254 -1.145645 -0.007984
1 1.082730 -2.347831 1.620770 0.943252 -0.117496 0.228924 -6.739617
2 0.847256 -2.894767 0.813999 0.424027 0.830672 -0.565265 0.029837
2 1.990487 -2.679926 0.330137 -0.367629 -0.005124 -0.329429 0.027212
1 0.515967 -2.438115 1.285940 -2.626830 2.303185 1.729578 -11.199775
2 1.852643 -2.513723 1.383770 -0.016676 -0.079269 -1.426322 0.647278
1 0.537233 -2.556828 1.610473 1.196358 0.059863 1.083079 -9.360540
2 1.850730 -2.414780 0.588051 0.487037 -0.749689 0.677434 0.000037
2 1.608554 -2.533990 -2.402244 1.241384 -1.761449 -0.303060 0.000892
2 1.609518 -3.068936 -2.269991 -0.855613 -1.321372 0.312125 0.043664
1 0.668933 -2.809982 -1.173983 1.696112 0.383890 -0.616804 -0.975923
2 1.801735 -2.452139 -2.889412 0.346024 -0.098175 1.078734 0.003138
1 1.021086 -2.639111 1.666066 -1.461293 -0.837322 1.862900 -4.405013
2 0.643591 -2.460516 -1.764884 -0.212114 -0.983498 -0.588967 0.001796
2 1.574487 -3.045445 -2.033605 0.663265 0.211373 0.300746 0.004918
2 1.993017 -2.665317 -2.628282 -0.521932 1.439302 1.236783 0.008540
1 0.435442 -2.374280 1.595425 0.488877 -0.343593 1.002647 -11.590613
1 0.520866 -2.980653 1.561183 -0.117820 -0.121326 0.133349 -3.606153
2 0.776528 -2.533102 -2.681179 2.040354 -1.468761 -1.036591 0.000053
1 0.734723 -2.907830 1.686645 -0.184736 1.645737 -0.388307 -6.719130
2 1.879721 -2.696734 -0.663846 -1.308277 -0.191423 -0.371384 0.000103
2 1.559615 -2.299559 0.225430 -0.205210 -0.266105 -0.046591 0.038234
2 1.754302 -2.371664 -2.285028 0.398299 -0.563161 1.279028 0.000089
1 0.652475 -2.269772 1.296436 1.828999 1.308840 0.276027 -10.484366
1 0.949405 -2.427398 -0.176038 -1.095160 -0.912788 0.208352 0.000061
2 1.414086 -2.337095 -1.016924 0.088520 -0.231689 -0.377286 0.011672
2 0.768437 -3.062600 1.504027 -0.341964 0.342065 -0.815926 0.000918
1 0.890936 -2.844533 1.554417 1.699442 -0.012777 -0.943191 -4.050786
1 0.725562 -2.796979 1.649297 -0.494845 0.237649 -0.045649 -7.386471
1 0.472617 -2.913222 1.645864 -0.262368 -0.584685 -1.413535 -8.736908
1 0.559261 -2.856761 1.653108 -1.843687 0.305605 -0.920269 -10.494992
1 0.833042 -2.524174 1.662858 0.403599 1.276388 -0.472185 -9.907743
1 0.742585 -2.424203 1.659334 2.214496 1.125577 -0.630521 -12.635403
1 0.878710 -2.622407 1.623835 -0.250501 0.582536 -1.830375 -9.658539
2 1.812973 -2.357523 -0.222087 -1.797958 0.703161 -0.150420 0.228806
2 1.348665 -3.086345 -2.479033 -0.699327 0.226358 -1.592229 0.009488
1 0.570272 -3.061934 -0.924898 0.639869 -0.752784 -0.197313 0.555296
1 0.824822 -2.453868 -2.429163 -1.592513 -0.518611 -0.358872 -0.005501
1 0.933468 -2.309513 1.420625 2.728204 -0.983506 0.687748 -7.695536
2 1.270544 -2.308143 -2.206553 -1.765499 -0.404337 -1.644278 0.006248
1 1.169733 -2.300550 1.685439 0.435865 -0.969232 0.352928 -5.075718
2 1.241198 -3.053933 -0.782253 1.834475 0.117751 -0.426305 0.001655
2 1.453365 -2.922924 1.113493 -1.295770 1.395547 0.803660 0.000943
1 0.533107 -2.273105 1.602796 -0.457012 -0.899014 -0.879214 -12.285208
1 1.211830 -2.667495 -2.980000 0.564126 0.538327 0.787071 -0.216909
1 0.731920 -2.531159 1.673963 -1.021426 -0.596023 1.142659 -12.592134
1 0.697457 -2.700357 1.598149 0.319073 -0.421198 -0.739159 -11.273890
1 0.520015 -2.499628 1.684121 -0.476109 -0.466332 -1.195698 -9.251692
1 0.924779 -2.431135 1.701735 0.754331 0.869841 -0.370492 -12.221363
1 1.969627 -2.910959 0.753593 -1.248999 -0.423914 0.197936 -0.007236
1 2.088458 -2.605541 0.702296 0.244438 -2.008381 -0.378830 -0.386461
2 0.549076 -2.658798 0.250811 1.130714 0.470225 0.296227 0.000050
2 0.577710 -2.569023 -0.579113 1.217025 -0.435302 -0.069688 0.671659
2 0.522947 -2.758785 -1.267240 0.637663 1.524405 0.665081 0.003441
1 0.476137 -2.834515 1.171605 0.649778 1.840867 1.297867 -4.638601
1 0.483711 -2.255536 1.288968 0.587935 2.112191 0.400665 -11.546217
1 1.978042 -2.908892 -3.072455 0.495077 1.629495 0.540367 0.080545
2 1.660762 -2.998840 -1.887457 0.942541 1.239156 -0.337159 0.007613
2 0.567017 -3.005747 -1.169505 1.523141 -0.573464 0.128536 0.001231
2 0.503580 -2.359584 -2.885935 0.890585 0.250036 0.768792 0.000490
1 0.473843 -2.287493 1.395097 0.243444 -0.686635 -0.380350 -11.947747
1 0.791577 -2.339870 1.255712 0.648440 -0.386497 0.968154 -6.038787
2 1.681035 -2.266915 -0.775845 1.049285 -0.169299 0.356492 0.000212
1 0.932161 -2.282957 1.675589 -0.338949 0.576553 1.013908 -10.926321
2 0.797158 -3.064803 0.101285 0.662123 0.686985 0.948820 0.057985
2 1.204517 -2.968002 1.494634 0.159125 1.681191 -0.173587 0.000734
2 1.230901 -2.450591 0.752183 -0.636508 -2.499248 0.044675 0.000446
2 1.900904 -3.035612 -2.387747 0.561773 1.228938 -0.700860 0.000149
2 0.440345 -2.304632 0.069391 -1.295295 -1.033083 0.935012 0.004364
1 2.043667 -2.256545 -0.279809 -0.842899 -0.232265 -0.030784 -0.387137
2 1.075087 -2.276475 -2.972589 0.226559 -0.591708 -0.043336 0.000780
2 1.013466 -3.081269 1.404005 0.358318 0.693960 -1.650069 0.000164
2 1.048066 -3.045786 -0.975578 -0.725684 1.519810 0.043034 0.000326
2 2.030742 -2.948863 -1.835956 -1.514281 0.465506 -1.668063 0.000295
2 0.495549 -2.259088 0.912745 1.354760 -0.303822 -0.678916 0.135574
1 0.959818 -2.791348 1.638861 -1.000017 1.591237 -0.608964 -5.017586
1 0.990621 -2.280195 1.541134 -0.121709 -0.665306 -0.424351 -9.922111
1 1.106555 -2.259934 1.544871 1.268792 -0.375993 0.035570 -3.057199
1 0.463791 -2.321293 1.204641 -0.768451 -0.178203 -0.598907 -10.905274
2 1.757359 -3.095908 -0.932664 -1.010972 0.713827 -0.701062 0.000016
1 2.060464 -2.846198 0.334620 -1.434770 2.765450 -1.028344 0.002668
1 0.747651 -2.643733 1.710545 0.240824 0.728939 0.187591 -12.657223
1 1.035242 -2.413038 1.708810 0.082709 1.031509 1.153182 -10.387606
1 0.602364 -2.746009 1.681946 0.376677 0.572303 -0.305085 -11.906644
1 0.641186 -2.947512 1.676940 -0.775664 0.404188 0.189624 -6.343172
1 0.905706 -2.706036 1.697672 0.965239 0.551351 -0.317159 -9.879045
1 0.437617 -2.570194 1.695531 0.871192 -0.067573 -0.231935 -11.829633
1 1.781938 -3.073798 -0.331462 1.209514 1.914620 -0.527939 0.000018
2 0.494569 -2.969269 -2.288676 2.580753 -0.550376 -0.145830 0.006960
1 0.454587 -2.356068 1.317606 0.472396 -0.164423 0.274286 -13.353728
2 0.433047 -3.091407 -2.099058 0.216429 -0.753716 -0.847946 0.000266
1 0.456296 -3.002079 0.620016 0.738689 0.891714 1.778911 -0.022383
1 0.451779 -2.831736 1.573605 0.669571 1.036475 -0.575166 -10.492058
1 0.439606 -2.287016 1.671034 0.382111 0.949633 0.856472 -11.971745
1 0.590353 -2.245638 1.408898 -1.205315 -0.574545 0.557614 -12.339961
1 0.595889 -2.226785 1.535038 -0.085620 0.808196 0.045987 -12.486066
1 2.063119 -2.224336 -0.420050 -0.857739 0.579784 -1.267951 -0.387013
1 1.513137 -2.256104 -0.258527 -0.013338 -0.697771 0.244956 -0.040973
2 1.290710 -2.258084 -1.866781 -0.538109 -0.780550 1.278121 0.000942
2 1.834172 -2.255202 -0.386503 -0.525347 -0.783763 -0.309190 0.023556
1 1.068352 -2.232316 0.419382 0.334281 -0.172658 -0.396787 -0.153852
2 1.427659 -2.255580 -2.254483 -0.665752 -0.596709 1.375083 0.005882
1 0.628654 -2.243318 1.647890 -0.126545 -1.366815 -0.814722 -11.981914
2 1.661675 -3.107473 1.499489 1.083740 0.806696 -0.378442 0.018946
1 0.443022 -2.539519 1.425712 1.078592 -0.081546 0.262389 -12.149487
1 0.438093 -2.573427 1.566885 -0.813324 0.280048 -0.332541 -11.978326
1 1.291385 -2.623110 -3.112679 0.255934 0.770022 1.137797 -0.216894
1 0.926353 -2.581334 1.708694 1.012708 1.144119 0.264899 -10.423840
1 0.536038 -2.619240 1.711621 0.273715 0.445123 -1.706356 -12.664280
1 0.800988 -2.741289 1.706978 0.049873 1.319643 -1.588547 -11.346162
1 0.516529 -2.383911 1.712652 0.801836 -0.445439 -0.276414 -11.128474
1 0.783131 -2.224984 1.222612 0.185199 -1.545258 -0.437639 -6.485077
1 0.842561 -2.237712 1.462068 1.067235 -0.261140 -0.116152 -10.059611
1 0.652542 -2.241051 1.183362 1.329912 -0.775866 -0.720771 -8.898315
1 0.712805 -2.232067 1.586610 0.036803 -0.761200 0.119935 -11.902954
[truncated: 351,246 more chars]
